# Supplementary material for: Structural Basis for the Functional Changes by EGFR Exon 20 Insertion Mutations
Source: Cancers (Basel). 2021 Mar 5;13(5):1120. doi: 10.3390/cancers13051120 (PMC7961794; doi:10.3390/cancers13051120)
Supplement: Supplementary file 1 [file cancers-13-01120-s001.zip]

Archive with 20 entries (19 files):
- cancers-1093462-supply/
- cancers-1093462-supply/cancers-1093462-supply.docx
- cancers-1093462-supply/FileS1.pdb
- cancers-1093462-supply/FileS10.pdb
- cancers-1093462-supply/FileS11.pdb
- cancers-1093462-supply/FileS12.pdb
- cancers-1093462-supply/FileS13.pdb
- cancers-1093462-supply/FileS14.pdb
- cancers-1093462-supply/FileS15.pdb
- cancers-1093462-supply/FileS16.pdb
- cancers-1093462-supply/FileS17.pdb
- cancers-1093462-supply/FileS18.pdb
- cancers-1093462-supply/FileS2.pdb
- cancers-1093462-supply/FileS3.pdb
- cancers-1093462-supply/FileS4.pdb
- cancers-1093462-supply/FileS5.pdb
- cancers-1093462-supply/FileS6.pdb
- cancers-1093462-supply/FileS7.pdb
- cancers-1093462-supply/FileS8.pdb
- cancers-1093462-supply/FileS9.pdb
