# Supplementary material for: Structural Basis for the Functional Changes by EGFR Exon 20 Insertion Mutations
Source: Cancers (Basel). 2021 Mar 5;13(5):1120. doi: 10.3390/cancers13051120 (PMC7961794; doi:10.3390/cancers13051120)
Supplement: Supplementary file 1 [file cancers-13-01120-s001.zip › cancers-1093462-supply/FileS1.pdb]

REMARK	Active wild-type EGFR at 85 ns
REMARK	To obtain the correct residue numbering add 696 to each residue
CRYST1   77.149   77.149   77.149  90.00  90.00  90.00 P 1           1
ATOM      1  N   GLU X   1     -12.907   7.613  12.370  0.00  0.00            
ATOM      2  H1  GLU X   1     -13.823   7.201  12.262  0.00  0.00            
ATOM      3  H2  GLU X   1     -12.363   7.525  11.524  0.00  0.00            
ATOM      4  H3  GLU X   1     -12.352   7.064  13.011  0.00  0.00            
ATOM      5  CA  GLU X   1     -13.113   9.053  12.763  0.00  0.00            
ATOM      6  HA  GLU X   1     -12.262   9.460  13.309  0.00  0.00            
ATOM      7  CB  GLU X   1     -13.356   9.876  11.579  0.00  0.00            
ATOM      8  HB2 GLU X   1     -12.636   9.508  10.847  0.00  0.00            
ATOM      9  HB3 GLU X   1     -14.361   9.680  11.205  0.00  0.00            
ATOM     10  CG  GLU X   1     -13.100  11.399  11.731  0.00  0.00            
ATOM     11  HG2 GLU X   1     -13.188  11.886  10.759  0.00  0.00            
ATOM     12  HG3 GLU X   1     -13.943  11.776  12.310  0.00  0.00            
ATOM     13  CD  GLU X   1     -11.792  11.787  12.353  0.00  0.00            
ATOM     14  OE1 GLU X   1     -11.765  12.724  13.167  0.00  0.00            
ATOM     15  OE2 GLU X   1     -10.758  11.127  12.048  0.00  0.00            
ATOM     16  C   GLU X   1     -14.264   9.127  13.866  0.00  0.00            
ATOM     17  O   GLU X   1     -13.945   9.434  14.962  0.00  0.00            
ATOM     18  N   ALA X   2     -15.502   8.877  13.564  0.00  0.00            
ATOM     19  H   ALA X   2     -15.742   8.760  12.590  0.00  0.00            
ATOM     20  CA  ALA X   2     -16.579   9.012  14.539  0.00  0.00            
ATOM     21  HA  ALA X   2     -16.671  10.043  14.882  0.00  0.00            
ATOM     22  CB  ALA X   2     -17.892   8.848  13.747  0.00  0.00            
ATOM     23  HB1 ALA X   2     -18.045   7.810  13.452  0.00  0.00            
ATOM     24  HB2 ALA X   2     -17.948   9.557  12.922  0.00  0.00            
ATOM     25  HB3 ALA X   2     -18.644   9.182  14.462  0.00  0.00            
ATOM     26  C   ALA X   2     -16.532   8.038  15.699  0.00  0.00            
ATOM     27  O   ALA X   2     -16.067   6.865  15.531  0.00  0.00            
ATOM     28  N   PRO X   3     -17.055   8.460  16.853  0.00  0.00            
ATOM     29  CD  PRO X   3     -17.395   9.822  17.133  0.00  0.00            
ATOM     30  HD2 PRO X   3     -16.526  10.475  17.044  0.00  0.00            
ATOM     31  HD3 PRO X   3     -18.172  10.269  16.513  0.00  0.00            
ATOM     32  CG  PRO X   3     -17.956   9.782  18.587  0.00  0.00            
ATOM     33  HG2 PRO X   3     -19.020   9.575  18.471  0.00  0.00            
ATOM     34  HG3 PRO X   3     -17.639  10.657  19.155  0.00  0.00            
ATOM     35  CB  PRO X   3     -17.161   8.589  19.221  0.00  0.00            
ATOM     36  HB2 PRO X   3     -17.740   8.088  19.997  0.00  0.00            
ATOM     37  HB3 PRO X   3     -16.147   8.854  19.523  0.00  0.00            
ATOM     38  CA  PRO X   3     -17.082   7.586  18.041  0.00  0.00            
ATOM     39  HA  PRO X   3     -16.063   7.218  18.156  0.00  0.00            
ATOM     40  C   PRO X   3     -17.866   6.317  18.083  0.00  0.00            
ATOM     41  O   PRO X   3     -17.871   5.520  19.032  0.00  0.00            
ATOM     42  N   ASN X   4     -18.530   6.018  16.928  0.00  0.00            
ATOM     43  H   ASN X   4     -18.619   6.727  16.214  0.00  0.00            
ATOM     44  CA  ASN X   4     -19.181   4.705  16.638  0.00  0.00            
ATOM     45  HA  ASN X   4     -20.047   4.585  17.289  0.00  0.00            
ATOM     46  CB  ASN X   4     -19.894   4.739  15.320  0.00  0.00            
ATOM     47  HB2 ASN X   4     -19.071   4.663  14.610  0.00  0.00            
ATOM     48  HB3 ASN X   4     -20.384   5.699  15.154  0.00  0.00            
ATOM     49  CG  ASN X   4     -20.868   3.644  15.069  0.00  0.00            
ATOM     50  OD1 ASN X   4     -22.072   3.904  15.132  0.00  0.00            
ATOM     51  ND2 ASN X   4     -20.380   2.501  14.612  0.00  0.00            
ATOM     52 HD21 ASN X   4     -19.401   2.376  14.399  0.00  0.00            
ATOM     53 HD22 ASN X   4     -21.078   1.866  14.252  0.00  0.00            
ATOM     54  C   ASN X   4     -18.266   3.553  16.939  0.00  0.00            
ATOM     55  O   ASN X   4     -17.097   3.606  16.568  0.00  0.00            
ATOM     56  N   GLN X   5     -18.732   2.503  17.546  0.00  0.00            
ATOM     57  H   GLN X   5     -19.707   2.432  17.801  0.00  0.00            
ATOM     58  CA  GLN X   5     -17.903   1.384  17.927  0.00  0.00            
ATOM     59  HA  GLN X   5     -17.027   1.810  18.416  0.00  0.00            
ATOM     60  CB  GLN X   5     -18.622   0.516  18.964  0.00  0.00            
ATOM     61  HB2 GLN X   5     -17.918  -0.268  19.241  0.00  0.00            
ATOM     62  HB3 GLN X   5     -19.534   0.117  18.520  0.00  0.00            
ATOM     63  CG  GLN X   5     -18.976   1.169  20.289  0.00  0.00            
ATOM     64  HG2 GLN X   5     -19.149   0.375  21.015  0.00  0.00            
ATOM     65  HG3 GLN X   5     -18.122   1.768  20.606  0.00  0.00            
ATOM     66  CD  GLN X   5     -20.143   2.152  20.317  0.00  0.00            
ATOM     67  OE1 GLN X   5     -20.914   2.299  19.400  0.00  0.00            
ATOM     68  NE2 GLN X   5     -20.270   2.948  21.368  0.00  0.00            
ATOM     69 HE21 GLN X   5     -19.687   3.016  22.190  0.00  0.00            
ATOM     70 HE22 GLN X   5     -21.150   3.436  21.452  0.00  0.00            
ATOM     71  C   GLN X   5     -17.391   0.579  16.677  0.00  0.00            
ATOM     72  O   GLN X   5     -18.211   0.291  15.774  0.00  0.00            
ATOM     73  N   ALA X   6     -16.105   0.168  16.704  0.00  0.00            
ATOM     74  H   ALA X   6     -15.464   0.543  17.389  0.00  0.00            
ATOM     75  CA  ALA X   6     -15.519  -0.641  15.647  0.00  0.00            
ATOM     76  HA  ALA X   6     -15.773  -0.118  14.725  0.00  0.00            
ATOM     77  CB  ALA X   6     -13.990  -0.572  15.919  0.00  0.00            
ATOM     78  HB1 ALA X   6     -13.501  -0.848  14.985  0.00  0.00            
ATOM     79  HB2 ALA X   6     -13.649   0.461  15.971  0.00  0.00            
ATOM     80  HB3 ALA X   6     -13.584  -1.016  16.828  0.00  0.00            
ATOM     81  C   ALA X   6     -15.985  -2.161  15.619  0.00  0.00            
ATOM     82  O   ALA X   6     -15.543  -2.940  16.461  0.00  0.00            
ATOM     83  N   LEU X   7     -16.986  -2.473  14.811  0.00  0.00            
ATOM     84  H   LEU X   7     -17.284  -1.777  14.142  0.00  0.00            
ATOM     85  CA  LEU X   7     -17.377  -3.837  14.493  0.00  0.00            
ATOM     86  HA  LEU X   7     -16.717  -4.497  15.056  0.00  0.00            
ATOM     87  CB  LEU X   7     -18.766  -4.144  15.122  0.00  0.00            
ATOM     88  HB2 LEU X   7     -19.419  -3.366  14.726  0.00  0.00            
ATOM     89  HB3 LEU X   7     -18.805  -4.103  16.210  0.00  0.00            
ATOM     90  CG  LEU X   7     -19.336  -5.487  14.749  0.00  0.00            
ATOM     91  HG  LEU X   7     -18.429  -5.978  14.396  0.00  0.00            
ATOM     92  CD1 LEU X   7     -19.885  -6.347  15.918  0.00  0.00            
ATOM     93 HD11 LEU X   7     -19.084  -6.920  16.387  0.00  0.00            
ATOM     94 HD12 LEU X   7     -20.286  -5.664  16.667  0.00  0.00            
ATOM     95 HD13 LEU X   7     -20.706  -6.984  15.590  0.00  0.00            
ATOM     96  CD2 LEU X   7     -20.458  -5.439  13.699  0.00  0.00            
ATOM     97 HD21 LEU X   7     -20.153  -4.845  12.838  0.00  0.00            
ATOM     98 HD22 LEU X   7     -21.337  -5.006  14.177  0.00  0.00            
ATOM     99 HD23 LEU X   7     -20.651  -6.459  13.367  0.00  0.00            
ATOM    100  C   LEU X   7     -17.323  -4.186  12.980  0.00  0.00            
ATOM    101  O   LEU X   7     -17.715  -3.416  12.118  0.00  0.00            
ATOM    102  N   LEU X   8     -16.716  -5.324  12.623  0.00  0.00            
ATOM    103  H   LEU X   8     -16.365  -5.816  13.432  0.00  0.00            
ATOM    104  CA  LEU X   8     -16.670  -5.923  11.297  0.00  0.00            
ATOM    105  HA  LEU X   8     -16.128  -5.309  10.578  0.00  0.00            
ATOM    106  CB  LEU X   8     -15.773  -7.145  11.384  0.00  0.00            
ATOM    107  HB2 LEU X   8     -16.190  -7.778  12.168  0.00  0.00            
ATOM    108  HB3 LEU X   8     -14.785  -6.785  11.671  0.00  0.00            
ATOM    109  CG  LEU X   8     -15.577  -8.031  10.145  0.00  0.00            
ATOM    110  HG  LEU X   8     -16.538  -8.473   9.882  0.00  0.00            
ATOM    111  CD1 LEU X   8     -15.178  -7.223   8.913  0.00  0.00            
ATOM    112 HD11 LEU X   8     -15.866  -6.412   8.677  0.00  0.00            
ATOM    113 HD12 LEU X   8     -14.168  -6.840   9.057  0.00  0.00            
ATOM    114 HD13 LEU X   8     -15.159  -7.908   8.065  0.00  0.00            
ATOM    115  CD2 LEU X   8     -14.500  -9.089  10.413  0.00  0.00            
ATOM    116 HD21 LEU X   8     -13.571  -8.659  10.788  0.00  0.00            
ATOM    117 HD22 LEU X   8     -14.803  -9.759  11.218  0.00  0.00            
ATOM    118 HD23 LEU X   8     -14.406  -9.756   9.556  0.00  0.00            
ATOM    119  C   LEU X   8     -18.098  -6.113  10.709  0.00  0.00            
ATOM    120  O   LEU X   8     -18.846  -6.974  11.239  0.00  0.00            
ATOM    121  N   ARG X   9     -18.428  -5.346   9.693  0.00  0.00            
ATOM    122  H   ARG X   9     -17.807  -4.646   9.312  0.00  0.00            
ATOM    123  CA  ARG X   9     -19.628  -5.673   8.898  0.00  0.00            
ATOM    124  HA  ARG X   9     -20.379  -5.834   9.671  0.00  0.00            
ATOM    125  CB  ARG X   9     -19.999  -4.510   7.983  0.00  0.00            
ATOM    126  HB2 ARG X   9     -19.103  -4.203   7.442  0.00  0.00            
ATOM    127  HB3 ARG X   9     -20.678  -4.880   7.215  0.00  0.00            
ATOM    128  CG  ARG X   9     -20.673  -3.388   8.849  0.00  0.00            
ATOM    129  HG2 ARG X   9     -21.533  -3.842   9.340  0.00  0.00            
ATOM    130  HG3 ARG X   9     -21.033  -2.602   8.185  0.00  0.00            
ATOM    131  CD  ARG X   9     -19.897  -2.766  10.026  0.00  0.00            
ATOM    132  HD2 ARG X   9     -18.820  -2.747   9.862  0.00  0.00            
ATOM    133  HD3 ARG X   9     -20.109  -3.431  10.863  0.00  0.00            
ATOM    134  NE  ARG X   9     -20.423  -1.464  10.324  0.00  0.00            
ATOM    135  HE  ARG X   9     -21.330  -1.216   9.956  0.00  0.00            
ATOM    136  CZ  ARG X   9     -19.733  -0.568  11.042  0.00  0.00            
ATOM    137  NH1 ARG X   9     -18.544  -0.797  11.541  0.00  0.00            
ATOM    138 HH11 ARG X   9     -18.144  -1.724  11.543  0.00  0.00            
ATOM    139 HH12 ARG X   9     -18.113  -0.017  12.017  0.00  0.00            
ATOM    140  NH2 ARG X   9     -20.130   0.694  11.163  0.00  0.00            
ATOM    141 HH21 ARG X   9     -21.056   0.887  10.809  0.00  0.00            
ATOM    142 HH22 ARG X   9     -19.478   1.391  11.494  0.00  0.00            
ATOM    143  C   ARG X   9     -19.513  -6.955   8.114  0.00  0.00            
ATOM    144  O   ARG X   9     -18.682  -7.199   7.240  0.00  0.00            
ATOM    145  N   ILE X  10     -20.374  -7.847   8.384  0.00  0.00            
ATOM    146  H   ILE X  10     -20.972  -7.540   9.138  0.00  0.00            
ATOM    147  CA  ILE X  10     -20.770  -8.934   7.385  0.00  0.00            
ATOM    148  HA  ILE X  10     -19.899  -9.287   6.833  0.00  0.00            
ATOM    149  CB  ILE X  10     -21.303 -10.219   8.137  0.00  0.00            
ATOM    150  HB  ILE X  10     -22.337 -10.133   8.471  0.00  0.00            
ATOM    151  CG2 ILE X  10     -21.410 -11.497   7.210  0.00  0.00            
ATOM    152 HG21 ILE X  10     -21.789 -11.369   6.195  0.00  0.00            
ATOM    153 HG22 ILE X  10     -21.893 -12.365   7.658  0.00  0.00            
ATOM    154 HG23 ILE X  10     -20.460 -11.982   6.985  0.00  0.00            
ATOM    155  CG1 ILE X  10     -20.543 -10.620   9.391  0.00  0.00            
ATOM    156 HG12 ILE X  10     -20.625  -9.826  10.134  0.00  0.00            
ATOM    157 HG13 ILE X  10     -21.063 -11.406   9.939  0.00  0.00            
ATOM    158  CD1 ILE X  10     -19.077 -10.949   9.102  0.00  0.00            
ATOM    159 HD11 ILE X  10     -18.607 -10.255   8.405  0.00  0.00            
ATOM    160 HD12 ILE X  10     -18.455 -11.171   9.969  0.00  0.00            
ATOM    161 HD13 ILE X  10     -19.023 -11.905   8.581  0.00  0.00            
ATOM    162  C   ILE X  10     -21.833  -8.434   6.398  0.00  0.00            
ATOM    163  O   ILE X  10     -22.872  -7.916   6.882  0.00  0.00            
ATOM    164  N   LEU X  11     -21.587  -8.485   5.065  0.00  0.00            
ATOM    165  H   LEU X  11     -20.808  -9.082   4.826  0.00  0.00            
ATOM    166  CA  LEU X  11     -22.620  -8.252   3.989  0.00  0.00            
ATOM    167  HA  LEU X  11     -23.303  -7.443   4.244  0.00  0.00            
ATOM    168  CB  LEU X  11     -21.943  -7.716   2.693  0.00  0.00            
ATOM    169  HB2 LEU X  11     -21.311  -8.545   2.377  0.00  0.00            
ATOM    170  HB3 LEU X  11     -22.652  -7.397   1.929  0.00  0.00            
ATOM    171  CG  LEU X  11     -21.132  -6.408   2.914  0.00  0.00            
ATOM    172  HG  LEU X  11     -20.169  -6.605   3.386  0.00  0.00            
ATOM    173  CD1 LEU X  11     -20.864  -5.693   1.658  0.00  0.00            
ATOM    174 HD11 LEU X  11     -21.757  -5.157   1.337  0.00  0.00            
ATOM    175 HD12 LEU X  11     -20.495  -6.352   0.873  0.00  0.00            
ATOM    176 HD13 LEU X  11     -20.210  -4.850   1.880  0.00  0.00            
ATOM    177  CD2 LEU X  11     -21.815  -5.383   3.826  0.00  0.00            
ATOM    178 HD21 LEU X  11     -21.972  -5.853   4.797  0.00  0.00            
ATOM    179 HD22 LEU X  11     -21.195  -4.508   4.022  0.00  0.00            
ATOM    180 HD23 LEU X  11     -22.803  -5.210   3.401  0.00  0.00            
ATOM    181  C   LEU X  11     -23.430  -9.587   3.823  0.00  0.00            
ATOM    182  O   LEU X  11     -22.892 -10.694   4.112  0.00  0.00            
ATOM    183  N   LYS X  12     -24.612  -9.488   3.303  0.00  0.00            
ATOM    184  H   LYS X  12     -25.111  -8.614   3.385  0.00  0.00            
ATOM    185  CA  LYS X  12     -25.350 -10.543   2.636  0.00  0.00            
ATOM    186  HA  LYS X  12     -25.081 -11.489   3.105  0.00  0.00            
ATOM    187  CB  LYS X  12     -26.868 -10.152   2.666  0.00  0.00            
ATOM    188  HB2 LYS X  12     -26.931  -9.172   2.193  0.00  0.00            
ATOM    189  HB3 LYS X  12     -27.445 -10.919   2.149  0.00  0.00            
ATOM    190  CG  LYS X  12     -27.473 -10.131   4.016  0.00  0.00            
ATOM    191  HG2 LYS X  12     -27.259 -11.089   4.489  0.00  0.00            
ATOM    192  HG3 LYS X  12     -26.896  -9.442   4.634  0.00  0.00            
ATOM    193  CD  LYS X  12     -29.006  -9.950   4.063  0.00  0.00            
ATOM    194  HD2 LYS X  12     -29.248  -9.031   3.530  0.00  0.00            
ATOM    195  HD3 LYS X  12     -29.569 -10.781   3.637  0.00  0.00            
ATOM    196  CE  LYS X  12     -29.430  -9.723   5.543  0.00  0.00            
ATOM    197  HE2 LYS X  12     -29.078  -8.707   5.725  0.00  0.00            
ATOM    198  HE3 LYS X  12     -28.833 -10.369   6.186  0.00  0.00            
ATOM    199  NZ  LYS X  12     -30.865  -9.761   5.876  0.00  0.00            
ATOM    200  HZ1 LYS X  12     -31.090  -9.615   6.850  0.00  0.00            
ATOM    201  HZ2 LYS X  12     -31.303  -9.075   5.278  0.00  0.00            
ATOM    202  HZ3 LYS X  12     -31.199 -10.678   5.618  0.00  0.00            
ATOM    203  C   LYS X  12     -24.894 -10.698   1.195  0.00  0.00            
ATOM    204  O   LYS X  12     -24.313  -9.782   0.644  0.00  0.00            
ATOM    205  N   GLU X  13     -25.223 -11.914   0.659  0.00  0.00            
ATOM    206  H   GLU X  13     -25.668 -12.499   1.351  0.00  0.00            
ATOM    207  CA  GLU X  13     -25.061 -12.224  -0.742  0.00  0.00            
ATOM    208  HA  GLU X  13     -24.028 -12.155  -1.083  0.00  0.00            
ATOM    209  CB  GLU X  13     -25.473 -13.699  -1.026  0.00  0.00            
ATOM    210  HB2 GLU X  13     -25.259 -14.324  -0.159  0.00  0.00            
ATOM    211  HB3 GLU X  13     -26.559 -13.688  -1.117  0.00  0.00            
ATOM    212  CG  GLU X  13     -24.872 -14.278  -2.368  0.00  0.00            
ATOM    213  HG2 GLU X  13     -25.097 -13.635  -3.219  0.00  0.00            
ATOM    214  HG3 GLU X  13     -23.788 -14.310  -2.257  0.00  0.00            
ATOM    215  CD  GLU X  13     -25.425 -15.751  -2.511  0.00  0.00            
ATOM    216  OE1 GLU X  13     -25.444 -16.552  -1.541  0.00  0.00            
ATOM    217  OE2 GLU X  13     -25.976 -16.040  -3.647  0.00  0.00            
ATOM    218  C   GLU X  13     -25.897 -11.189  -1.662  0.00  0.00            
ATOM    219  O   GLU X  13     -25.418 -10.972  -2.781  0.00  0.00            
ATOM    220  N   THR X  14     -27.056 -10.713  -1.234  0.00  0.00            
ATOM    221  H   THR X  14     -27.318 -10.831  -0.266  0.00  0.00            
ATOM    222  CA  THR X  14     -27.924  -9.858  -2.038  0.00  0.00            
ATOM    223  HA  THR X  14     -28.063 -10.312  -3.019  0.00  0.00            
ATOM    224  CB  THR X  14     -29.408  -9.829  -1.464  0.00  0.00            
ATOM    225  HB  THR X  14     -29.856  -8.889  -1.787  0.00  0.00            
ATOM    226  CG2 THR X  14     -30.292 -11.038  -1.771  0.00  0.00            
ATOM    227 HG21 THR X  14     -31.344 -10.896  -1.523  0.00  0.00            
ATOM    228 HG22 THR X  14     -30.271 -11.289  -2.832  0.00  0.00            
ATOM    229 HG23 THR X  14     -29.899 -11.923  -1.271  0.00  0.00            
ATOM    230  OG1 THR X  14     -29.421  -9.672  -0.069  0.00  0.00            
ATOM    231  HG1 THR X  14     -29.662  -8.746   0.006  0.00  0.00            
ATOM    232  C   THR X  14     -27.512  -8.411  -2.192  0.00  0.00            
ATOM    233  O   THR X  14     -27.786  -7.818  -3.225  0.00  0.00            
ATOM    234  N   GLU X  15     -26.881  -7.838  -1.153  0.00  0.00            
ATOM    235  H   GLU X  15     -26.724  -8.351  -0.298  0.00  0.00            
ATOM    236  CA  GLU X  15     -26.696  -6.452  -1.165  0.00  0.00            
ATOM    237  HA  GLU X  15     -27.553  -5.950  -1.614  0.00  0.00            
ATOM    238  CB  GLU X  15     -26.645  -6.042   0.298  0.00  0.00            
ATOM    239  HB2 GLU X  15     -26.587  -4.954   0.334  0.00  0.00            
ATOM    240  HB3 GLU X  15     -27.623  -6.374   0.645  0.00  0.00            
ATOM    241  CG  GLU X  15     -25.453  -6.458   1.219  0.00  0.00            
ATOM    242  HG2 GLU X  15     -25.582  -7.520   1.428  0.00  0.00            
ATOM    243  HG3 GLU X  15     -24.546  -6.123   0.717  0.00  0.00            
ATOM    244  CD  GLU X  15     -25.630  -5.766   2.632  0.00  0.00            
ATOM    245  OE1 GLU X  15     -25.980  -4.554   2.771  0.00  0.00            
ATOM    246  OE2 GLU X  15     -25.562  -6.520   3.625  0.00  0.00            
ATOM    247  C   GLU X  15     -25.431  -5.878  -1.889  0.00  0.00            
ATOM    248  O   GLU X  15     -25.319  -4.680  -2.034  0.00  0.00            
ATOM    249  N   PHE X  16     -24.601  -6.776  -2.459  0.00  0.00            
ATOM    250  H   PHE X  16     -24.872  -7.741  -2.343  0.00  0.00            
ATOM    251  CA  PHE X  16     -23.378  -6.523  -3.250  0.00  0.00            
ATOM    252  HA  PHE X  16     -23.421  -5.526  -3.689  0.00  0.00            
ATOM    253  CB  PHE X  16     -22.155  -6.454  -2.326  0.00  0.00            
ATOM    254  HB2 PHE X  16     -21.450  -5.772  -2.801  0.00  0.00            
ATOM    255  HB3 PHE X  16     -22.397  -6.143  -1.310  0.00  0.00            
ATOM    256  CG  PHE X  16     -21.356  -7.796  -2.153  0.00  0.00            
ATOM    257  CD1 PHE X  16     -22.114  -8.978  -1.803  0.00  0.00            
ATOM    258  HD1 PHE X  16     -23.173  -8.829  -1.653  0.00  0.00            
ATOM    259  CE1 PHE X  16     -21.528 -10.225  -1.736  0.00  0.00            
ATOM    260  HE1 PHE X  16     -22.154 -11.071  -1.496  0.00  0.00            
ATOM    261  CZ  PHE X  16     -20.172 -10.404  -1.899  0.00  0.00            
ATOM    262  HZ  PHE X  16     -19.660 -11.353  -1.844  0.00  0.00            
ATOM    263  CE2 PHE X  16     -19.405  -9.196  -2.083  0.00  0.00            
ATOM    264  HE2 PHE X  16     -18.341  -9.302  -2.233  0.00  0.00            
ATOM    265  CD2 PHE X  16     -19.970  -7.954  -2.292  0.00  0.00            
ATOM    266  HD2 PHE X  16     -19.446  -7.058  -2.591  0.00  0.00            
ATOM    267  C   PHE X  16     -23.245  -7.461  -4.500  0.00  0.00            
ATOM    268  O   PHE X  16     -23.830  -8.511  -4.592  0.00  0.00            
ATOM    269  N   LYS X  17     -22.543  -6.925  -5.529  0.00  0.00            
ATOM    270  H   LYS X  17     -22.090  -6.040  -5.349  0.00  0.00            
ATOM    271  CA  LYS X  17     -22.318  -7.611  -6.831  0.00  0.00            
ATOM    272  HA  LYS X  17     -22.290  -8.690  -6.681  0.00  0.00            
ATOM    273  CB  LYS X  17     -23.461  -7.285  -7.793  0.00  0.00            
ATOM    274  HB2 LYS X  17     -23.318  -7.948  -8.647  0.00  0.00            
ATOM    275  HB3 LYS X  17     -24.410  -7.641  -7.392  0.00  0.00            
ATOM    276  CG  LYS X  17     -23.737  -5.855  -8.270  0.00  0.00            
ATOM    277  HG2 LYS X  17     -22.795  -5.343  -8.469  0.00  0.00            
ATOM    278  HG3 LYS X  17     -24.253  -5.276  -7.504  0.00  0.00            
ATOM    279  CD  LYS X  17     -24.537  -5.867  -9.572  0.00  0.00            
ATOM    280  HD2 LYS X  17     -23.935  -6.219 -10.410  0.00  0.00            
ATOM    281  HD3 LYS X  17     -25.440  -6.432  -9.342  0.00  0.00            
ATOM    282  CE  LYS X  17     -25.036  -4.428  -9.930  0.00  0.00            
ATOM    283  HE2 LYS X  17     -24.119  -3.849 -10.033  0.00  0.00            
ATOM    284  HE3 LYS X  17     -25.690  -4.019  -9.159  0.00  0.00            
ATOM    285  NZ  LYS X  17     -25.728  -4.331 -11.288  0.00  0.00            
ATOM    286  HZ1 LYS X  17     -26.078  -3.391 -11.404  0.00  0.00            
ATOM    287  HZ2 LYS X  17     -26.560  -4.901 -11.334  0.00  0.00            
ATOM    288  HZ3 LYS X  17     -25.180  -4.632 -12.081  0.00  0.00            
ATOM    289  C   LYS X  17     -21.005  -7.166  -7.491  0.00  0.00            
ATOM    290  O   LYS X  17     -20.490  -6.059  -7.308  0.00  0.00            
ATOM    291  N   LYS X  18     -20.356  -8.162  -8.127  0.00  0.00            
ATOM    292  H   LYS X  18     -20.840  -9.048  -8.084  0.00  0.00            
ATOM    293  CA  LYS X  18     -19.185  -7.972  -8.998  0.00  0.00            
ATOM    294  HA  LYS X  18     -18.455  -7.409  -8.416  0.00  0.00            
ATOM    295  CB  LYS X  18     -18.491  -9.331  -9.354  0.00  0.00            
ATOM    296  HB2 LYS X  18     -17.577  -9.139  -9.916  0.00  0.00            
ATOM    297  HB3 LYS X  18     -19.109  -9.954 -10.000  0.00  0.00            
ATOM    298  CG  LYS X  18     -17.993 -10.229  -8.165  0.00  0.00            
ATOM    299  HG2 LYS X  18     -17.187  -9.696  -7.661  0.00  0.00            
ATOM    300  HG3 LYS X  18     -18.812 -10.526  -7.510  0.00  0.00            
ATOM    301  CD  LYS X  18     -17.489 -11.593  -8.689  0.00  0.00            
ATOM    302  HD2 LYS X  18     -16.641 -11.406  -9.348  0.00  0.00            
ATOM    303  HD3 LYS X  18     -18.250 -12.048  -9.323  0.00  0.00            
ATOM    304  CE  LYS X  18     -17.019 -12.572  -7.579  0.00  0.00            
ATOM    305  HE2 LYS X  18     -16.264 -12.130  -6.929  0.00  0.00            
ATOM    306  HE3 LYS X  18     -17.844 -12.727  -6.884  0.00  0.00            
ATOM    307  NZ  LYS X  18     -16.473 -13.818  -8.101  0.00  0.00            
ATOM    308  HZ1 LYS X  18     -16.244 -14.491  -7.385  0.00  0.00            
ATOM    309  HZ2 LYS X  18     -15.611 -13.725  -8.619  0.00  0.00            
ATOM    310  HZ3 LYS X  18     -17.215 -14.223  -8.655  0.00  0.00            
ATOM    311  C   LYS X  18     -19.624  -7.137 -10.269  0.00  0.00            
ATOM    312  O   LYS X  18     -20.676  -7.439 -10.782  0.00  0.00            
ATOM    313  N   ILE X  19     -18.684  -6.491 -10.879  0.00  0.00            
ATOM    314  H   ILE X  19     -17.820  -6.319 -10.386  0.00  0.00            
ATOM    315  CA  ILE X  19     -18.830  -5.712 -12.126  0.00  0.00            
ATOM    316  HA  ILE X  19     -19.529  -6.113 -12.860  0.00  0.00            
ATOM    317  CB  ILE X  19     -19.435  -4.318 -11.782  0.00  0.00            
ATOM    318  HB  ILE X  19     -18.646  -3.917 -11.144  0.00  0.00            
ATOM    319  CG2 ILE X  19     -19.574  -3.530 -13.271  0.00  0.00            
ATOM    320 HG21 ILE X  19     -20.392  -4.059 -13.761  0.00  0.00            
ATOM    321 HG22 ILE X  19     -18.738  -3.630 -13.962  0.00  0.00            
ATOM    322 HG23 ILE X  19     -19.867  -2.487 -13.153  0.00  0.00            
ATOM    323  CG1 ILE X  19     -20.854  -4.306 -11.095  0.00  0.00            
ATOM    324 HG12 ILE X  19     -21.657  -4.609 -11.767  0.00  0.00            
ATOM    325 HG13 ILE X  19     -20.765  -4.980 -10.243  0.00  0.00            
ATOM    326  CD1 ILE X  19     -21.197  -2.897 -10.546  0.00  0.00            
ATOM    327 HD11 ILE X  19     -21.425  -2.292 -11.423  0.00  0.00            
ATOM    328 HD12 ILE X  19     -22.056  -2.883  -9.874  0.00  0.00            
ATOM    329 HD13 ILE X  19     -20.411  -2.430  -9.953  0.00  0.00            
ATOM    330  C   ILE X  19     -17.499  -5.600 -12.909  0.00  0.00            
ATOM    331  O   ILE X  19     -16.740  -4.640 -12.836  0.00  0.00            
ATOM    332  N   LYS X  20     -17.177  -6.737 -13.573  0.00  0.00            
ATOM    333  H   LYS X  20     -17.769  -7.555 -13.554  0.00  0.00            
ATOM    334  CA  LYS X  20     -15.928  -7.078 -14.257  0.00  0.00            
ATOM    335  HA  LYS X  20     -15.965  -8.103 -14.626  0.00  0.00            
ATOM    336  CB  LYS X  20     -16.002  -6.153 -15.512  0.00  0.00            
ATOM    337  HB2 LYS X  20     -16.978  -6.276 -15.980  0.00  0.00            
ATOM    338  HB3 LYS X  20     -15.760  -5.146 -15.172  0.00  0.00            
ATOM    339  CG  LYS X  20     -14.983  -6.657 -16.514  0.00  0.00            
ATOM    340  HG2 LYS X  20     -15.235  -7.697 -16.723  0.00  0.00            
ATOM    341  HG3 LYS X  20     -13.962  -6.647 -16.133  0.00  0.00            
ATOM    342  CD  LYS X  20     -15.148  -5.796 -17.780  0.00  0.00            
ATOM    343  HD2 LYS X  20     -16.063  -6.062 -18.309  0.00  0.00            
ATOM    344  HD3 LYS X  20     -15.191  -4.716 -17.643  0.00  0.00            
ATOM    345  CE  LYS X  20     -14.091  -6.168 -18.772  0.00  0.00            
ATOM    346  HE2 LYS X  20     -13.138  -5.988 -18.274  0.00  0.00            
ATOM    347  HE3 LYS X  20     -14.046  -7.225 -19.033  0.00  0.00            
ATOM    348  NZ  LYS X  20     -14.332  -5.263 -19.979  0.00  0.00            
ATOM    349  HZ1 LYS X  20     -15.265  -5.258 -20.365  0.00  0.00            
ATOM    350  HZ2 LYS X  20     -13.805  -5.555 -20.790  0.00  0.00            
ATOM    351  HZ3 LYS X  20     -14.039  -4.307 -19.837  0.00  0.00            
ATOM    352  C   LYS X  20     -14.686  -7.120 -13.375  0.00  0.00            
ATOM    353  O   LYS X  20     -14.532  -6.426 -12.311  0.00  0.00            
ATOM    354  N   VAL X  21     -13.748  -7.907 -13.841  0.00  0.00            
ATOM    355  H   VAL X  21     -14.046  -8.422 -14.656  0.00  0.00            
ATOM    356  CA  VAL X  21     -12.520  -8.245 -13.122  0.00  0.00            
ATOM    357  HA  VAL X  21     -12.664  -8.387 -12.051  0.00  0.00            
ATOM    358  CB  VAL X  21     -11.910  -9.564 -13.674  0.00  0.00            
ATOM    359  HB  VAL X  21     -12.689 -10.298 -13.879  0.00  0.00            
ATOM    360  CG1 VAL X  21     -11.193  -9.382 -15.040  0.00  0.00            
ATOM    361 HG11 VAL X  21     -11.059 -10.417 -15.353  0.00  0.00            
ATOM    362 HG12 VAL X  21     -10.193  -8.957 -14.962  0.00  0.00            
ATOM    363 HG13 VAL X  21     -11.786  -8.764 -15.714  0.00  0.00            
ATOM    364  CG2 VAL X  21     -10.964 -10.215 -12.701  0.00  0.00            
ATOM    365 HG21 VAL X  21     -10.094  -9.559 -12.707  0.00  0.00            
ATOM    366 HG22 VAL X  21     -11.546 -10.341 -11.788  0.00  0.00            
ATOM    367 HG23 VAL X  21     -10.691 -11.203 -13.073  0.00  0.00            
ATOM    368  C   VAL X  21     -11.400  -7.127 -13.187  0.00  0.00            
ATOM    369  O   VAL X  21     -11.349  -6.370 -14.107  0.00  0.00            
ATOM    370  N   LEU X  22     -10.620  -6.919 -12.073  0.00  0.00            
ATOM    371  H   LEU X  22     -10.884  -7.450 -11.255  0.00  0.00            
ATOM    372  CA  LEU X  22      -9.608  -5.868 -11.989  0.00  0.00            
ATOM    373  HA  LEU X  22      -9.717  -5.223 -12.861  0.00  0.00            
ATOM    374  CB  LEU X  22      -9.933  -5.016 -10.805  0.00  0.00            
ATOM    375  HB2 LEU X  22      -9.752  -5.485  -9.838  0.00  0.00            
ATOM    376  HB3 LEU X  22     -10.991  -4.759 -10.858  0.00  0.00            
ATOM    377  CG  LEU X  22      -9.130  -3.708 -10.843  0.00  0.00            
ATOM    378  HG  LEU X  22      -8.894  -3.440 -11.873  0.00  0.00            
ATOM    379  CD1 LEU X  22      -9.969  -2.518 -10.310  0.00  0.00            
ATOM    380 HD11 LEU X  22      -9.428  -1.581 -10.445  0.00  0.00            
ATOM    381 HD12 LEU X  22     -10.958  -2.520 -10.767  0.00  0.00            
ATOM    382 HD13 LEU X  22     -10.171  -2.781  -9.271  0.00  0.00            
ATOM    383  CD2 LEU X  22      -7.847  -3.611  -9.998  0.00  0.00            
ATOM    384 HD21 LEU X  22      -7.176  -4.405 -10.325  0.00  0.00            
ATOM    385 HD22 LEU X  22      -7.349  -2.674 -10.248  0.00  0.00            
ATOM    386 HD23 LEU X  22      -8.028  -3.642  -8.923  0.00  0.00            
ATOM    387  C   LEU X  22      -8.195  -6.423 -11.921  0.00  0.00            
ATOM    388  O   LEU X  22      -7.300  -5.761 -12.446  0.00  0.00            
ATOM    389  N   GLY X  23      -8.045  -7.650 -11.466  0.00  0.00            
ATOM    390  H   GLY X  23      -8.820  -7.975 -10.907  0.00  0.00            
ATOM    391  CA  GLY X  23      -6.824  -8.417 -11.517  0.00  0.00            
ATOM    392  HA2 GLY X  23      -6.516  -8.274 -12.553  0.00  0.00            
ATOM    393  HA3 GLY X  23      -6.091  -7.986 -10.835  0.00  0.00            
ATOM    394  C   GLY X  23      -7.012  -9.900 -11.182  0.00  0.00            
ATOM    395  O   GLY X  23      -8.022 -10.424 -10.795  0.00  0.00            
ATOM    396  N   SER X  24      -6.057 -10.700 -11.697  0.00  0.00            
ATOM    397  H   SER X  24      -5.265 -10.260 -12.144  0.00  0.00            
ATOM    398  CA  SER X  24      -6.014 -12.159 -11.506  0.00  0.00            
ATOM    399  HA  SER X  24      -6.184 -12.485 -10.480  0.00  0.00            
ATOM    400  CB  SER X  24      -7.065 -12.784 -12.427  0.00  0.00            
ATOM    401  HB2 SER X  24      -6.965 -12.315 -13.406  0.00  0.00            
ATOM    402  HB3 SER X  24      -8.042 -12.505 -12.034  0.00  0.00            
ATOM    403  OG  SER X  24      -6.977 -14.181 -12.480  0.00  0.00            
ATOM    404  HG  SER X  24      -7.748 -14.507 -12.950  0.00  0.00            
ATOM    405  C   SER X  24      -4.655 -12.727 -11.822  0.00  0.00            
ATOM    406  O   SER X  24      -3.948 -12.205 -12.688  0.00  0.00            
ATOM    407  N   GLY X  25      -4.306 -13.745 -11.083  0.00  0.00            
ATOM    408  H   GLY X  25      -4.931 -14.110 -10.379  0.00  0.00            
ATOM    409  CA  GLY X  25      -3.028 -14.466 -11.152  0.00  0.00            
ATOM    410  HA2 GLY X  25      -2.577 -14.343 -12.137  0.00  0.00            
ATOM    411  HA3 GLY X  25      -2.340 -14.008 -10.442  0.00  0.00            
ATOM    412  C   GLY X  25      -3.108 -15.918 -10.841  0.00  0.00            
ATOM    413  O   GLY X  25      -4.224 -16.502 -10.928  0.00  0.00            
ATOM    414  N   ALA X  26      -2.022 -16.516 -10.410  0.00  0.00            
ATOM    415  H   ALA X  26      -1.151 -16.027 -10.255  0.00  0.00            
ATOM    416  CA  ALA X  26      -1.841 -17.947 -10.187  0.00  0.00            
ATOM    417  HA  ALA X  26      -2.124 -18.539 -11.057  0.00  0.00            
ATOM    418  CB  ALA X  26      -0.271 -18.193  -9.814  0.00  0.00            
ATOM    419  HB1 ALA X  26      -0.055 -19.220  -9.519  0.00  0.00            
ATOM    420  HB2 ALA X  26       0.362 -17.904 -10.653  0.00  0.00            
ATOM    421  HB3 ALA X  26       0.043 -17.505  -9.030  0.00  0.00            
ATOM    422  C   ALA X  26      -2.854 -18.342  -9.027  0.00  0.00            
ATOM    423  O   ALA X  26      -3.654 -19.284  -9.175  0.00  0.00            
ATOM    424  N   PHE X  27      -2.727 -17.668  -7.865  0.00  0.00            
ATOM    425  H   PHE X  27      -2.010 -16.957  -7.876  0.00  0.00            
ATOM    426  CA  PHE X  27      -3.272 -18.082  -6.537  0.00  0.00            
ATOM    427  HA  PHE X  27      -3.696 -19.080  -6.640  0.00  0.00            
ATOM    428  CB  PHE X  27      -2.167 -17.985  -5.426  0.00  0.00            
ATOM    429  HB2 PHE X  27      -1.334 -18.632  -5.699  0.00  0.00            
ATOM    430  HB3 PHE X  27      -1.795 -16.961  -5.407  0.00  0.00            
ATOM    431  CG  PHE X  27      -2.751 -18.310  -4.051  0.00  0.00            
ATOM    432  CD1 PHE X  27      -3.356 -17.330  -3.244  0.00  0.00            
ATOM    433  HD1 PHE X  27      -3.463 -16.331  -3.639  0.00  0.00            
ATOM    434  CE1 PHE X  27      -3.727 -17.538  -1.915  0.00  0.00            
ATOM    435  HE1 PHE X  27      -4.103 -16.722  -1.316  0.00  0.00            
ATOM    436  CZ  PHE X  27      -3.672 -18.823  -1.457  0.00  0.00            
ATOM    437  HZ  PHE X  27      -3.956 -19.009  -0.432  0.00  0.00            
ATOM    438  CE2 PHE X  27      -3.139 -19.875  -2.247  0.00  0.00            
ATOM    439  HE2 PHE X  27      -3.129 -20.897  -1.898  0.00  0.00            
ATOM    440  CD2 PHE X  27      -2.674 -19.592  -3.531  0.00  0.00            
ATOM    441  HD2 PHE X  27      -2.466 -20.440  -4.167  0.00  0.00            
ATOM    442  C   PHE X  27      -4.526 -17.247  -6.138  0.00  0.00            
ATOM    443  O   PHE X  27      -5.439 -17.845  -5.530  0.00  0.00            
ATOM    444  N   GLY X  28      -4.787 -16.041  -6.677  0.00  0.00            
ATOM    445  H   GLY X  28      -4.152 -15.657  -7.362  0.00  0.00            
ATOM    446  CA  GLY X  28      -5.986 -15.231  -6.501  0.00  0.00            
ATOM    447  HA2 GLY X  28      -6.896 -15.825  -6.409  0.00  0.00            
ATOM    448  HA3 GLY X  28      -5.960 -14.643  -5.584  0.00  0.00            
ATOM    449  C   GLY X  28      -6.426 -14.316  -7.653  0.00  0.00            
ATOM    450  O   GLY X  28      -5.666 -14.007  -8.573  0.00  0.00            
ATOM    451  N   THR X  29      -7.589 -13.695  -7.478  0.00  0.00            
ATOM    452  H   THR X  29      -8.123 -13.997  -6.676  0.00  0.00            
ATOM    453  CA  THR X  29      -8.206 -12.594  -8.265  0.00  0.00            
ATOM    454  HA  THR X  29      -7.403 -12.035  -8.746  0.00  0.00            
ATOM    455  CB  THR X  29      -9.107 -13.197  -9.396  0.00  0.00            
ATOM    456  HB  THR X  29      -8.406 -13.668 -10.085  0.00  0.00            
ATOM    457  CG2 THR X  29     -10.061 -14.127  -8.916  0.00  0.00            
ATOM    458 HG21 THR X  29     -10.794 -13.502  -8.407  0.00  0.00            
ATOM    459 HG22 THR X  29      -9.610 -14.836  -8.221  0.00  0.00            
ATOM    460 HG23 THR X  29     -10.424 -14.700  -9.769  0.00  0.00            
ATOM    461  OG1 THR X  29      -9.762 -12.275 -10.239  0.00  0.00            
ATOM    462  HG1 THR X  29      -9.112 -11.655 -10.576  0.00  0.00            
ATOM    463  C   THR X  29      -8.980 -11.543  -7.384  0.00  0.00            
ATOM    464  O   THR X  29      -9.206 -11.744  -6.219  0.00  0.00            
ATOM    465  N   VAL X  30      -9.327 -10.426  -8.011  0.00  0.00            
ATOM    466  H   VAL X  30      -9.317 -10.378  -9.019  0.00  0.00            
ATOM    467  CA  VAL X  30      -9.942  -9.213  -7.367  0.00  0.00            
ATOM    468  HA  VAL X  30     -10.637  -9.643  -6.644  0.00  0.00            
ATOM    469  CB  VAL X  30      -8.939  -8.309  -6.606  0.00  0.00            
ATOM    470  HB  VAL X  30      -8.511  -8.946  -5.832  0.00  0.00            
ATOM    471  CG1 VAL X  30      -7.888  -7.704  -7.509  0.00  0.00            
ATOM    472 HG11 VAL X  30      -8.178  -6.768  -7.987  0.00  0.00            
ATOM    473 HG12 VAL X  30      -7.514  -8.336  -8.315  0.00  0.00            
ATOM    474 HG13 VAL X  30      -6.972  -7.464  -6.970  0.00  0.00            
ATOM    475  CG2 VAL X  30      -9.619  -7.162  -5.912  0.00  0.00            
ATOM    476 HG21 VAL X  30      -8.822  -6.725  -5.312  0.00  0.00            
ATOM    477 HG22 VAL X  30     -10.433  -7.384  -5.221  0.00  0.00            
ATOM    478 HG23 VAL X  30      -9.944  -6.399  -6.620  0.00  0.00            
ATOM    479  C   VAL X  30     -10.677  -8.498  -8.478  0.00  0.00            
ATOM    480  O   VAL X  30     -10.135  -8.168  -9.526  0.00  0.00            
ATOM    481  N   TYR X  31     -11.968  -8.275  -8.321  0.00  0.00            
ATOM    482  H   TYR X  31     -12.370  -8.629  -7.465  0.00  0.00            
ATOM    483  CA  TYR X  31     -12.965  -7.744  -9.301  0.00  0.00            
ATOM    484  HA  TYR X  31     -12.422  -7.668 -10.244  0.00  0.00            
ATOM    485  CB  TYR X  31     -14.196  -8.610  -9.395  0.00  0.00            
ATOM    486  HB2 TYR X  31     -14.776  -8.128 -10.182  0.00  0.00            
ATOM    487  HB3 TYR X  31     -14.820  -8.589  -8.502  0.00  0.00            
ATOM    488  CG  TYR X  31     -13.967 -10.108  -9.518  0.00  0.00            
ATOM    489  CD1 TYR X  31     -13.632 -10.792  -8.347  0.00  0.00            
ATOM    490  HD1 TYR X  31     -13.696 -10.280  -7.398  0.00  0.00            
ATOM    491  CE1 TYR X  31     -13.396 -12.160  -8.416  0.00  0.00            
ATOM    492  HE1 TYR X  31     -13.029 -12.675  -7.541  0.00  0.00            
ATOM    493  CZ  TYR X  31     -13.738 -12.883  -9.553  0.00  0.00            
ATOM    494  OH  TYR X  31     -13.640 -14.203  -9.555  0.00  0.00            
ATOM    495  HH  TYR X  31     -13.249 -14.385  -8.697  0.00  0.00            
ATOM    496  CE2 TYR X  31     -14.161 -12.199 -10.699  0.00  0.00            
ATOM    497  HE2 TYR X  31     -14.355 -12.736 -11.615  0.00  0.00            
ATOM    498  CD2 TYR X  31     -14.168 -10.808 -10.778  0.00  0.00            
ATOM    499  HD2 TYR X  31     -14.413 -10.274 -11.684  0.00  0.00            
ATOM    500  C   TYR X  31     -13.405  -6.281  -8.812  0.00  0.00            
ATOM    501  O   TYR X  31     -13.499  -5.957  -7.609  0.00  0.00            
ATOM    502  N   LYS X  32     -13.770  -5.402  -9.770  0.00  0.00            
ATOM    503  H   LYS X  32     -13.838  -5.773 -10.707  0.00  0.00            
ATOM    504  CA  LYS X  32     -14.617  -4.223  -9.561  0.00  0.00            
ATOM    505  HA  LYS X  32     -14.314  -3.607  -8.714  0.00  0.00            
ATOM    506  CB  LYS X  32     -14.382  -3.364 -10.805  0.00  0.00            
ATOM    507  HB2 LYS X  32     -13.315  -3.285 -11.014  0.00  0.00            
ATOM    508  HB3 LYS X  32     -14.892  -3.885 -11.615  0.00  0.00            
ATOM    509  CG  LYS X  32     -15.022  -1.956 -10.728  0.00  0.00            
ATOM    510  HG2 LYS X  32     -14.725  -1.462  -9.803  0.00  0.00            
ATOM    511  HG3 LYS X  32     -16.090  -1.954 -10.510  0.00  0.00            
ATOM    512  CD  LYS X  32     -14.633  -1.121 -11.929  0.00  0.00            
ATOM    513  HD2 LYS X  32     -14.955  -0.097 -11.739  0.00  0.00            
ATOM    514  HD3 LYS X  32     -13.573  -1.241 -12.149  0.00  0.00            
ATOM    515  CE  LYS X  32     -15.263  -1.475 -13.280  0.00  0.00            
ATOM    516  HE2 LYS X  32     -16.330  -1.487 -13.059  0.00  0.00            
ATOM    517  HE3 LYS X  32     -14.987  -0.693 -13.988  0.00  0.00            
ATOM    518  NZ  LYS X  32     -15.018  -2.834 -13.944  0.00  0.00            
ATOM    519  HZ1 LYS X  32     -15.482  -2.880 -14.840  0.00  0.00            
ATOM    520  HZ2 LYS X  32     -14.022  -2.948 -14.072  0.00  0.00            
ATOM    521  HZ3 LYS X  32     -15.354  -3.581 -13.353  0.00  0.00            
ATOM    522  C   LYS X  32     -16.025  -4.690  -9.190  0.00  0.00            
ATOM    523  O   LYS X  32     -16.376  -5.786  -9.534  0.00  0.00            
ATOM    524  N   GLY X  33     -16.819  -3.833  -8.517  0.00  0.00            
ATOM    525  H   GLY X  33     -16.446  -2.998  -8.089  0.00  0.00            
ATOM    526  CA  GLY X  33     -18.151  -4.154  -7.923  0.00  0.00            
ATOM    527  HA2 GLY X  33     -18.752  -4.656  -8.681  0.00  0.00            
ATOM    528  HA3 GLY X  33     -18.113  -4.811  -7.054  0.00  0.00            
ATOM    529  C   GLY X  33     -18.853  -2.975  -7.343  0.00  0.00            
ATOM    530  O   GLY X  33     -18.433  -1.815  -7.446  0.00  0.00            
ATOM    531  N   LEU X  34     -20.005  -3.201  -6.683  0.00  0.00            
ATOM    532  H   LEU X  34     -20.328  -4.155  -6.620  0.00  0.00            
ATOM    533  CA  LEU X  34     -20.971  -2.257  -6.103  0.00  0.00            
ATOM    534  HA  LEU X  34     -20.462  -1.320  -5.877  0.00  0.00            
ATOM    535  CB  LEU X  34     -22.121  -1.945  -7.082  0.00  0.00            
ATOM    536  HB2 LEU X  34     -22.738  -2.844  -7.099  0.00  0.00            
ATOM    537  HB3 LEU X  34     -21.685  -1.635  -8.031  0.00  0.00            
ATOM    538  CG  LEU X  34     -23.123  -0.830  -6.574  0.00  0.00            
ATOM    539  HG  LEU X  34     -23.653  -1.282  -5.736  0.00  0.00            
ATOM    540  CD1 LEU X  34     -22.441   0.507  -6.128  0.00  0.00            
ATOM    541 HD11 LEU X  34     -23.255   1.232  -6.134  0.00  0.00            
ATOM    542 HD12 LEU X  34     -22.024   0.349  -5.134  0.00  0.00            
ATOM    543 HD13 LEU X  34     -21.680   0.716  -6.879  0.00  0.00            
ATOM    544  CD2 LEU X  34     -24.031  -0.467  -7.800  0.00  0.00            
ATOM    545 HD21 LEU X  34     -24.341  -1.373  -8.321  0.00  0.00            
ATOM    546 HD22 LEU X  34     -24.896   0.127  -7.503  0.00  0.00            
ATOM    547 HD23 LEU X  34     -23.353   0.052  -8.477  0.00  0.00            
ATOM    548  C   LEU X  34     -21.473  -2.843  -4.749  0.00  0.00            
ATOM    549  O   LEU X  34     -21.590  -4.051  -4.567  0.00  0.00            
ATOM    550  N   TRP X  35     -21.777  -1.862  -3.883  0.00  0.00            
ATOM    551  H   TRP X  35     -21.364  -0.948  -4.002  0.00  0.00            
ATOM    552  CA  TRP X  35     -22.661  -2.103  -2.713  0.00  0.00            
ATOM    553  HA  TRP X  35     -23.089  -3.105  -2.757  0.00  0.00            
ATOM    554  CB  TRP X  35     -21.850  -2.100  -1.350  0.00  0.00            
ATOM    555  HB2 TRP X  35     -21.260  -1.184  -1.337  0.00  0.00            
ATOM    556  HB3 TRP X  35     -21.114  -2.898  -1.442  0.00  0.00            
ATOM    557  CG  TRP X  35     -22.504  -2.299  -0.034  0.00  0.00            
ATOM    558  CD1 TRP X  35     -23.358  -3.326   0.269  0.00  0.00            
ATOM    559  HD1 TRP X  35     -23.537  -4.132  -0.427  0.00  0.00            
ATOM    560  NE1 TRP X  35     -23.781  -3.202   1.588  0.00  0.00            
ATOM    561  HE1 TRP X  35     -24.169  -3.947   2.149  0.00  0.00            
ATOM    562  CE2 TRP X  35     -23.194  -2.137   2.213  0.00  0.00            
ATOM    563  CZ2 TRP X  35     -23.188  -1.737   3.542  0.00  0.00            
ATOM    564  HZ2 TRP X  35     -23.765  -2.383   4.188  0.00  0.00            
ATOM    565  CH2 TRP X  35     -22.551  -0.591   3.910  0.00  0.00            
ATOM    566  HH2 TRP X  35     -22.734  -0.369   4.951  0.00  0.00            
ATOM    567  CZ3 TRP X  35     -21.892   0.195   2.932  0.00  0.00            
ATOM    568  HZ3 TRP X  35     -21.363   1.059   3.307  0.00  0.00            
ATOM    569  CE3 TRP X  35     -21.863  -0.267   1.573  0.00  0.00            
ATOM    570  HE3 TRP X  35     -21.425   0.366   0.815  0.00  0.00            
ATOM    571  CD2 TRP X  35     -22.435  -1.483   1.166  0.00  0.00            
ATOM    572  C   TRP X  35     -23.812  -1.131  -2.686  0.00  0.00            
ATOM    573  O   TRP X  35     -23.629   0.078  -2.852  0.00  0.00            
ATOM    574  N   ILE X  36     -25.036  -1.574  -2.380  0.00  0.00            
ATOM    575  H   ILE X  36     -25.052  -2.508  -1.995  0.00  0.00            
ATOM    576  CA  ILE X  36     -26.175  -0.681  -2.101  0.00  0.00            
ATOM    577  HA  ILE X  36     -25.792   0.327  -2.262  0.00  0.00            
ATOM    578  CB  ILE X  36     -27.199  -0.935  -3.233  0.00  0.00            
ATOM    579  HB  ILE X  36     -27.618  -1.937  -3.147  0.00  0.00            
ATOM    580  CG2 ILE X  36     -28.410   0.080  -3.034  0.00  0.00            
ATOM    581 HG21 ILE X  36     -29.208   0.017  -3.774  0.00  0.00            
ATOM    582 HG22 ILE X  36     -28.830   0.078  -2.029  0.00  0.00            
ATOM    583 HG23 ILE X  36     -28.048   1.108  -3.046  0.00  0.00            
ATOM    584  CG1 ILE X  36     -26.719  -0.746  -4.737  0.00  0.00            
ATOM    585 HG12 ILE X  36     -27.523  -0.314  -5.333  0.00  0.00            
ATOM    586 HG13 ILE X  36     -26.001   0.075  -4.758  0.00  0.00            
ATOM    587  CD1 ILE X  36     -26.313  -2.116  -5.376  0.00  0.00            
ATOM    588 HD11 ILE X  36     -25.413  -2.603  -4.999  0.00  0.00            
ATOM    589 HD12 ILE X  36     -27.075  -2.893  -5.317  0.00  0.00            
ATOM    590 HD13 ILE X  36     -26.376  -1.899  -6.442  0.00  0.00            
ATOM    591  C   ILE X  36     -26.696  -0.888  -0.676  0.00  0.00            
ATOM    592  O   ILE X  36     -27.459  -1.877  -0.446  0.00  0.00            
ATOM    593  N   PRO X  37     -26.366   0.072   0.244  0.00  0.00            
ATOM    594  CD  PRO X  37     -25.315   1.019   0.173  0.00  0.00            
ATOM    595  HD2 PRO X  37     -25.476   1.715  -0.650  0.00  0.00            
ATOM    596  HD3 PRO X  37     -24.338   0.537   0.225  0.00  0.00            
ATOM    597  CG  PRO X  37     -25.394   1.884   1.480  0.00  0.00            
ATOM    598  HG2 PRO X  37     -24.428   2.273   1.801  0.00  0.00            
ATOM    599  HG3 PRO X  37     -26.027   2.756   1.316  0.00  0.00            
ATOM    600  CB  PRO X  37     -25.978   0.870   2.511  0.00  0.00            
ATOM    601  HB2 PRO X  37     -26.520   1.421   3.280  0.00  0.00            
ATOM    602  HB3 PRO X  37     -25.235   0.250   3.013  0.00  0.00            
ATOM    603  CA  PRO X  37     -26.843  -0.022   1.656  0.00  0.00            
ATOM    604  HA  PRO X  37     -26.733  -1.058   1.976  0.00  0.00            
ATOM    605  C   PRO X  37     -28.438   0.300   1.646  0.00  0.00            
ATOM    606  O   PRO X  37     -29.033   0.859   0.746  0.00  0.00            
ATOM    607  N   GLU X  38     -29.141  -0.045   2.776  0.00  0.00            
ATOM    608  H   GLU X  38     -28.627  -0.323   3.600  0.00  0.00            
ATOM    609  CA  GLU X  38     -30.572   0.217   3.035  0.00  0.00            
ATOM    610  HA  GLU X  38     -31.073  -0.071   2.111  0.00  0.00            
ATOM    611  CB  GLU X  38     -30.866  -0.777   4.134  0.00  0.00            
ATOM    612  HB2 GLU X  38     -30.662  -1.808   3.845  0.00  0.00            
ATOM    613  HB3 GLU X  38     -30.265  -0.457   4.985  0.00  0.00            
ATOM    614  CG  GLU X  38     -32.287  -0.846   4.632  0.00  0.00            
ATOM    615  HG2 GLU X  38     -32.404  -1.629   5.381  0.00  0.00            
ATOM    616  HG3 GLU X  38     -32.603   0.134   4.988  0.00  0.00            
ATOM    617  CD  GLU X  38     -33.285  -1.204   3.508  0.00  0.00            
ATOM    618  OE1 GLU X  38     -33.069  -2.233   2.875  0.00  0.00            
ATOM    619  OE2 GLU X  38     -34.299  -0.496   3.228  0.00  0.00            
ATOM    620  C   GLU X  38     -31.077   1.600   3.315  0.00  0.00            
ATOM    621  O   GLU X  38     -30.419   2.362   4.049  0.00  0.00            
ATOM    622  N   GLY X  39     -32.166   2.005   2.670  0.00  0.00            
ATOM    623  H   GLY X  39     -32.566   1.408   1.961  0.00  0.00            
ATOM    624  CA  GLY X  39     -32.946   3.232   2.804  0.00  0.00            
ATOM    625  HA2 GLY X  39     -33.269   3.365   3.836  0.00  0.00            
ATOM    626  HA3 GLY X  39     -33.939   3.175   2.358  0.00  0.00            
ATOM    627  C   GLY X  39     -32.243   4.555   2.377  0.00  0.00            
ATOM    628  O   GLY X  39     -32.986   5.468   1.940  0.00  0.00            
ATOM    629  N   GLU X  40     -30.885   4.772   2.445  0.00  0.00            
ATOM    630  H   GLU X  40     -30.344   3.959   2.702  0.00  0.00            
ATOM    631  CA  GLU X  40     -30.180   6.079   2.375  0.00  0.00            
ATOM    632  HA  GLU X  40     -30.662   6.777   3.060  0.00  0.00            
ATOM    633  CB  GLU X  40     -28.701   5.891   2.995  0.00  0.00            
ATOM    634  HB2 GLU X  40     -28.191   5.138   2.392  0.00  0.00            
ATOM    635  HB3 GLU X  40     -28.206   6.854   2.870  0.00  0.00            
ATOM    636  CG  GLU X  40     -28.695   5.420   4.407  0.00  0.00            
ATOM    637  HG2 GLU X  40     -29.103   4.410   4.447  0.00  0.00            
ATOM    638  HG3 GLU X  40     -27.640   5.273   4.639  0.00  0.00            
ATOM    639  CD  GLU X  40     -29.368   6.342   5.391  0.00  0.00            
ATOM    640  OE1 GLU X  40     -30.164   5.823   6.199  0.00  0.00            
ATOM    641  OE2 GLU X  40     -29.115   7.562   5.383  0.00  0.00            
ATOM    642  C   GLU X  40     -30.216   6.662   0.971  0.00  0.00            
ATOM    643  O   GLU X  40     -29.810   7.758   0.743  0.00  0.00            
ATOM    644  N   LYS X  41     -30.597   5.805  -0.021  0.00  0.00            
ATOM    645  H   LYS X  41     -31.039   4.948   0.279  0.00  0.00            
ATOM    646  CA  LYS X  41     -30.726   6.170  -1.454  0.00  0.00            
ATOM    647  HA  LYS X  41     -30.798   5.148  -1.824  0.00  0.00            
ATOM    648  CB  LYS X  41     -32.033   6.898  -1.737  0.00  0.00            
ATOM    649  HB2 LYS X  41     -32.781   6.355  -1.160  0.00  0.00            
ATOM    650  HB3 LYS X  41     -32.305   6.884  -2.793  0.00  0.00            
ATOM    651  CG  LYS X  41     -31.995   8.354  -1.229  0.00  0.00            
ATOM    652  HG2 LYS X  41     -31.916   8.262  -0.145  0.00  0.00            
ATOM    653  HG3 LYS X  41     -31.187   8.871  -1.747  0.00  0.00            
ATOM    654  CD  LYS X  41     -33.321   9.011  -1.665  0.00  0.00            
ATOM    655  HD2 LYS X  41     -33.347   9.076  -2.753  0.00  0.00            
ATOM    656  HD3 LYS X  41     -34.173   8.437  -1.301  0.00  0.00            
ATOM    657  CE  LYS X  41     -33.448  10.480  -1.104  0.00  0.00            
ATOM    658  HE2 LYS X  41     -32.595  11.068  -1.444  0.00  0.00            
ATOM    659  HE3 LYS X  41     -33.430  10.400  -0.017  0.00  0.00            
ATOM    660  NZ  LYS X  41     -34.669  11.069  -1.545  0.00  0.00            
ATOM    661  HZ1 LYS X  41     -34.648  12.074  -1.446  0.00  0.00            
ATOM    662  HZ2 LYS X  41     -35.462  10.659  -1.072  0.00  0.00            
ATOM    663  HZ3 LYS X  41     -34.820  10.938  -2.535  0.00  0.00            
ATOM    664  C   LYS X  41     -29.438   6.699  -2.209  0.00  0.00            
ATOM    665  O   LYS X  41     -29.447   7.463  -3.162  0.00  0.00            
ATOM    666  N   VAL X  42     -28.300   6.207  -1.738  0.00  0.00            
ATOM    667  H   VAL X  42     -28.455   5.558  -0.980  0.00  0.00            
ATOM    668  CA  VAL X  42     -26.889   6.413  -2.121  0.00  0.00            
ATOM    669  HA  VAL X  42     -26.970   6.796  -3.138  0.00  0.00            
ATOM    670  CB  VAL X  42     -26.160   7.454  -1.272  0.00  0.00            
ATOM    671  HB  VAL X  42     -25.103   7.502  -1.535  0.00  0.00            
ATOM    672  CG1 VAL X  42     -26.755   8.846  -1.561  0.00  0.00            
ATOM    673 HG11 VAL X  42     -26.294   9.650  -0.988  0.00  0.00            
ATOM    674 HG12 VAL X  42     -26.786   9.002  -2.640  0.00  0.00            
ATOM    675 HG13 VAL X  42     -27.769   8.930  -1.171  0.00  0.00            
ATOM    676  CG2 VAL X  42     -26.244   7.088   0.261  0.00  0.00            
ATOM    677 HG21 VAL X  42     -27.121   6.461   0.423  0.00  0.00            
ATOM    678 HG22 VAL X  42     -26.263   7.965   0.907  0.00  0.00            
ATOM    679 HG23 VAL X  42     -25.359   6.457   0.357  0.00  0.00            
ATOM    680  C   VAL X  42     -26.119   5.056  -2.119  0.00  0.00            
ATOM    681  O   VAL X  42     -26.537   4.089  -1.438  0.00  0.00            
ATOM    682  N   LYS X  43     -25.161   4.972  -3.070  0.00  0.00            
ATOM    683  H   LYS X  43     -24.856   5.734  -3.658  0.00  0.00            
ATOM    684  CA  LYS X  43     -24.557   3.657  -3.423  0.00  0.00            
ATOM    685  HA  LYS X  43     -24.663   2.904  -2.642  0.00  0.00            
ATOM    686  CB  LYS X  43     -25.224   3.096  -4.675  0.00  0.00            
ATOM    687  HB2 LYS X  43     -24.746   2.127  -4.820  0.00  0.00            
ATOM    688  HB3 LYS X  43     -26.210   2.831  -4.295  0.00  0.00            
ATOM    689  CG  LYS X  43     -25.218   3.922  -5.982  0.00  0.00            
ATOM    690  HG2 LYS X  43     -25.566   4.930  -5.757  0.00  0.00            
ATOM    691  HG3 LYS X  43     -24.221   4.111  -6.379  0.00  0.00            
ATOM    692  CD  LYS X  43     -26.006   3.383  -7.097  0.00  0.00            
ATOM    693  HD2 LYS X  43     -25.799   3.993  -7.977  0.00  0.00            
ATOM    694  HD3 LYS X  43     -25.824   2.317  -7.234  0.00  0.00            
ATOM    695  CE  LYS X  43     -27.541   3.613  -6.760  0.00  0.00            
ATOM    696  HE2 LYS X  43     -27.819   2.914  -5.971  0.00  0.00            
ATOM    697  HE3 LYS X  43     -27.640   4.671  -6.515  0.00  0.00            
ATOM    698  NZ  LYS X  43     -28.446   3.326  -7.886  0.00  0.00            
ATOM    699  HZ1 LYS X  43     -28.406   4.172  -8.436  0.00  0.00            
ATOM    700  HZ2 LYS X  43     -28.181   2.478  -8.366  0.00  0.00            
ATOM    701  HZ3 LYS X  43     -29.374   3.185  -7.514  0.00  0.00            
ATOM    702  C   LYS X  43     -22.992   3.830  -3.638  0.00  0.00            
ATOM    703  O   LYS X  43     -22.543   4.863  -4.072  0.00  0.00            
ATOM    704  N   ILE X  44     -22.239   2.824  -3.224  0.00  0.00            
ATOM    705  H   ILE X  44     -22.581   1.874  -3.210  0.00  0.00            
ATOM    706  CA  ILE X  44     -20.812   2.866  -2.903  0.00  0.00            
ATOM    707  HA  ILE X  44     -20.506   3.896  -3.085  0.00  0.00            
ATOM    708  CB  ILE X  44     -20.452   2.631  -1.381  0.00  0.00            
ATOM    709  HB  ILE X  44     -20.755   1.639  -1.045  0.00  0.00            
ATOM    710  CG2 ILE X  44     -18.958   2.784  -1.267  0.00  0.00            
ATOM    711 HG21 ILE X  44     -18.717   2.737  -0.205  0.00  0.00            
ATOM    712 HG22 ILE X  44     -18.486   3.690  -1.647  0.00  0.00            
ATOM    713 HG23 ILE X  44     -18.530   1.909  -1.755  0.00  0.00            
ATOM    714  CG1 ILE X  44     -21.040   3.630  -0.353  0.00  0.00            
ATOM    715 HG12 ILE X  44     -20.838   4.649  -0.680  0.00  0.00            
ATOM    716 HG13 ILE X  44     -20.538   3.523   0.608  0.00  0.00            
ATOM    717  CD1 ILE X  44     -22.530   3.425  -0.032  0.00  0.00            
ATOM    718 HD11 ILE X  44     -22.699   3.854   0.955  0.00  0.00            
ATOM    719 HD12 ILE X  44     -23.153   3.903  -0.789  0.00  0.00            
ATOM    720 HD13 ILE X  44     -22.884   2.396  -0.097  0.00  0.00            
ATOM    721  C   ILE X  44     -20.016   1.960  -3.860  0.00  0.00            
ATOM    722  O   ILE X  44     -20.209   0.753  -3.773  0.00  0.00            
ATOM    723  N   PRO X  45     -19.192   2.457  -4.784  0.00  0.00            
ATOM    724  CD  PRO X  45     -18.897   3.860  -5.103  0.00  0.00            
ATOM    725  HD2 PRO X  45     -19.687   4.603  -5.001  0.00  0.00            
ATOM    726  HD3 PRO X  45     -18.086   4.194  -4.456  0.00  0.00            
ATOM    727  CG  PRO X  45     -18.379   3.775  -6.548  0.00  0.00            
ATOM    728  HG2 PRO X  45     -17.882   4.697  -6.847  0.00  0.00            
ATOM    729  HG3 PRO X  45     -19.225   3.480  -7.169  0.00  0.00            
ATOM    730  CB  PRO X  45     -17.477   2.562  -6.479  0.00  0.00            
ATOM    731  HB2 PRO X  45     -17.373   2.244  -7.516  0.00  0.00            
ATOM    732  HB3 PRO X  45     -16.529   2.873  -6.041  0.00  0.00            
ATOM    733  CA  PRO X  45     -18.302   1.622  -5.568  0.00  0.00            
ATOM    734  HA  PRO X  45     -18.858   0.896  -6.162  0.00  0.00            
ATOM    735  C   PRO X  45     -17.382   0.781  -4.626  0.00  0.00            
ATOM    736  O   PRO X  45     -16.889   1.336  -3.604  0.00  0.00            
ATOM    737  N   VAL X  46     -17.069  -0.464  -4.994  0.00  0.00            
ATOM    738  H   VAL X  46     -17.626  -0.849  -5.744  0.00  0.00            
ATOM    739  CA  VAL X  46     -16.195  -1.389  -4.179  0.00  0.00            
ATOM    740  HA  VAL X  46     -15.435  -0.734  -3.754  0.00  0.00            
ATOM    741  CB  VAL X  46     -16.907  -2.191  -3.124  0.00  0.00            
ATOM    742  HB  VAL X  46     -16.179  -2.740  -2.527  0.00  0.00            
ATOM    743  CG1 VAL X  46     -17.874  -1.442  -2.216  0.00  0.00            
ATOM    744 HG11 VAL X  46     -18.196  -2.234  -1.540  0.00  0.00            
ATOM    745 HG12 VAL X  46     -18.696  -1.045  -2.810  0.00  0.00            
ATOM    746 HG13 VAL X  46     -17.325  -0.673  -1.673  0.00  0.00            
ATOM    747  CG2 VAL X  46     -17.849  -3.227  -3.735  0.00  0.00            
ATOM    748 HG21 VAL X  46     -17.289  -3.871  -4.414  0.00  0.00            
ATOM    749 HG22 VAL X  46     -18.439  -3.793  -3.014  0.00  0.00            
ATOM    750 HG23 VAL X  46     -18.540  -2.720  -4.409  0.00  0.00            
ATOM    751  C   VAL X  46     -15.324  -2.367  -5.010  0.00  0.00            
ATOM    752  O   VAL X  46     -15.841  -2.955  -5.969  0.00  0.00            
ATOM    753  N   ALA X  47     -14.137  -2.652  -4.494  0.00  0.00            
ATOM    754  H   ALA X  47     -13.870  -2.110  -3.685  0.00  0.00            
ATOM    755  CA  ALA X  47     -13.280  -3.714  -4.859  0.00  0.00            
ATOM    756  HA  ALA X  47     -13.283  -3.898  -5.934  0.00  0.00            
ATOM    757  CB  ALA X  47     -11.876  -3.121  -4.640  0.00  0.00            
ATOM    758  HB1 ALA X  47     -11.094  -3.877  -4.719  0.00  0.00            
ATOM    759  HB2 ALA X  47     -11.661  -2.338  -5.367  0.00  0.00            
ATOM    760  HB3 ALA X  47     -11.817  -2.729  -3.625  0.00  0.00            
ATOM    761  C   ALA X  47     -13.639  -4.943  -3.986  0.00  0.00            
ATOM    762  O   ALA X  47     -13.765  -4.848  -2.767  0.00  0.00            
ATOM    763  N   ILE X  48     -13.712  -6.152  -4.601  0.00  0.00            
ATOM    764  H   ILE X  48     -13.544  -6.171  -5.597  0.00  0.00            
ATOM    765  CA  ILE X  48     -14.026  -7.445  -3.946  0.00  0.00            
ATOM    766  HA  ILE X  48     -13.964  -7.299  -2.868  0.00  0.00            
ATOM    767  CB  ILE X  48     -15.422  -8.031  -4.433  0.00  0.00            
ATOM    768  HB  ILE X  48     -15.312  -8.095  -5.516  0.00  0.00            
ATOM    769  CG2 ILE X  48     -15.572  -9.421  -3.809  0.00  0.00            
ATOM    770 HG21 ILE X  48     -15.540  -9.369  -2.721  0.00  0.00            
ATOM    771 HG22 ILE X  48     -14.871 -10.169  -4.179  0.00  0.00            
ATOM    772 HG23 ILE X  48     -16.569  -9.844  -3.926  0.00  0.00            
ATOM    773  CG1 ILE X  48     -16.716  -7.179  -4.056  0.00  0.00            
ATOM    774 HG12 ILE X  48     -16.982  -7.140  -3.000  0.00  0.00            
ATOM    775 HG13 ILE X  48     -16.605  -6.152  -4.403  0.00  0.00            
ATOM    776  CD1 ILE X  48     -17.970  -7.637  -4.748  0.00  0.00            
ATOM    777 HD11 ILE X  48     -18.221  -8.689  -4.612  0.00  0.00            
ATOM    778 HD12 ILE X  48     -18.750  -6.927  -4.475  0.00  0.00            
ATOM    779 HD13 ILE X  48     -17.927  -7.609  -5.837  0.00  0.00            
ATOM    780  C   ILE X  48     -12.868  -8.452  -4.248  0.00  0.00            
ATOM    781  O   ILE X  48     -12.644  -8.784  -5.437  0.00  0.00            
ATOM    782  N   LYS X  49     -12.187  -8.986  -3.214  0.00  0.00            
ATOM    783  H   LYS X  49     -12.350  -8.674  -2.267  0.00  0.00            
ATOM    784  CA  LYS X  49     -10.912  -9.797  -3.302  0.00  0.00            
ATOM    785  HA  LYS X  49     -10.622  -9.764  -4.353  0.00  0.00            
ATOM    786  CB  LYS X  49      -9.779  -9.221  -2.419  0.00  0.00            
ATOM    787  HB2 LYS X  49      -9.451  -8.264  -2.825  0.00  0.00            
ATOM    788  HB3 LYS X  49     -10.209  -9.059  -1.430  0.00  0.00            
ATOM    789  CG  LYS X  49      -8.480 -10.076  -2.376  0.00  0.00            
ATOM    790  HG2 LYS X  49      -8.041 -10.268  -3.355  0.00  0.00            
ATOM    791  HG3 LYS X  49      -8.637 -11.045  -1.902  0.00  0.00            
ATOM    792  CD  LYS X  49      -7.436  -9.258  -1.536  0.00  0.00            
ATOM    793  HD2 LYS X  49      -7.036  -8.415  -2.099  0.00  0.00            
ATOM    794  HD3 LYS X  49      -8.056  -9.018  -0.672  0.00  0.00            
ATOM    795  CE  LYS X  49      -6.359 -10.118  -0.922  0.00  0.00            
ATOM    796  HE2 LYS X  49      -6.756 -10.971  -0.371  0.00  0.00            
ATOM    797  HE3 LYS X  49      -5.830 -10.609  -1.739  0.00  0.00            
ATOM    798  NZ  LYS X  49      -5.482  -9.380   0.013  0.00  0.00            
ATOM    799  HZ1 LYS X  49      -5.183  -8.508  -0.400  0.00  0.00            
ATOM    800  HZ2 LYS X  49      -4.576  -9.796   0.175  0.00  0.00            
ATOM    801  HZ3 LYS X  49      -5.805  -9.243   0.960  0.00  0.00            
ATOM    802  C   LYS X  49     -11.293 -11.261  -3.019  0.00  0.00            
ATOM    803  O   LYS X  49     -12.111 -11.542  -2.103  0.00  0.00            
ATOM    804  N   GLU X  50     -10.614 -12.167  -3.664  0.00  0.00            
ATOM    805  H   GLU X  50      -9.911 -11.827  -4.304  0.00  0.00            
ATOM    806  CA  GLU X  50     -10.979 -13.606  -3.709  0.00  0.00            
ATOM    807  HA  GLU X  50     -11.572 -13.982  -2.875  0.00  0.00            
ATOM    808  CB  GLU X  50     -11.842 -13.989  -4.913  0.00  0.00            
ATOM    809  HB2 GLU X  50     -11.389 -13.497  -5.773  0.00  0.00            
ATOM    810  HB3 GLU X  50     -11.797 -15.060  -5.108  0.00  0.00            
ATOM    811  CG  GLU X  50     -13.364 -13.570  -4.859  0.00  0.00            
ATOM    812  HG2 GLU X  50     -13.675 -13.733  -3.827  0.00  0.00            
ATOM    813  HG3 GLU X  50     -13.330 -12.552  -5.246  0.00  0.00            
ATOM    814  CD  GLU X  50     -14.275 -14.477  -5.697  0.00  0.00            
ATOM    815  OE1 GLU X  50     -13.855 -14.841  -6.846  0.00  0.00            
ATOM    816  OE2 GLU X  50     -15.540 -14.577  -5.457  0.00  0.00            
ATOM    817  C   GLU X  50      -9.698 -14.516  -3.896  0.00  0.00            
ATOM    818  O   GLU X  50      -8.709 -14.111  -4.535  0.00  0.00            
ATOM    819  N   LEU X  51      -9.833 -15.835  -3.529  0.00  0.00            
ATOM    820  H   LEU X  51     -10.573 -15.978  -2.857  0.00  0.00            
ATOM    821  CA  LEU X  51      -9.020 -16.921  -4.071  0.00  0.00            
ATOM    822  HA  LEU X  51      -7.955 -16.691  -4.024  0.00  0.00            
ATOM    823  CB  LEU X  51      -9.368 -18.233  -3.326  0.00  0.00            
ATOM    824  HB2 LEU X  51     -10.430 -18.390  -3.515  0.00  0.00            
ATOM    825  HB3 LEU X  51      -8.869 -19.166  -3.585  0.00  0.00            
ATOM    826  CG  LEU X  51      -9.309 -18.190  -1.829  0.00  0.00            
ATOM    827  HG  LEU X  51     -10.112 -17.549  -1.465  0.00  0.00            
ATOM    828  CD1 LEU X  51      -9.710 -19.486  -1.161  0.00  0.00            
ATOM    829 HD11 LEU X  51     -10.720 -19.749  -1.478  0.00  0.00            
ATOM    830 HD12 LEU X  51      -9.758 -19.302  -0.088  0.00  0.00            
ATOM    831 HD13 LEU X  51      -9.180 -20.379  -1.493  0.00  0.00            
ATOM    832  CD2 LEU X  51      -7.987 -17.763  -1.224  0.00  0.00            
ATOM    833 HD21 LEU X  51      -8.009 -17.534  -0.158  0.00  0.00            
ATOM    834 HD22 LEU X  51      -7.847 -16.768  -1.647  0.00  0.00            
ATOM    835 HD23 LEU X  51      -7.145 -18.391  -1.513  0.00  0.00            
ATOM    836  C   LEU X  51      -9.313 -17.214  -5.548  0.00  0.00            
ATOM    837  O   LEU X  51     -10.280 -16.719  -6.167  0.00  0.00            
ATOM    838  N   ARG X  52      -8.381 -17.948  -6.198  0.00  0.00            
ATOM    839  H   ARG X  52      -7.578 -18.262  -5.672  0.00  0.00            
ATOM    840  CA  ARG X  52      -8.664 -18.692  -7.475  0.00  0.00            
ATOM    841  HA  ARG X  52      -9.328 -18.075  -8.080  0.00  0.00            
ATOM    842  CB  ARG X  52      -7.335 -19.027  -8.150  0.00  0.00            
ATOM    843  HB2 ARG X  52      -7.373 -19.904  -8.796  0.00  0.00            
ATOM    844  HB3 ARG X  52      -6.678 -19.223  -7.302  0.00  0.00            
ATOM    845  CG  ARG X  52      -6.671 -17.867  -8.980  0.00  0.00            
ATOM    846  HG2 ARG X  52      -6.612 -16.945  -8.402  0.00  0.00            
ATOM    847  HG3 ARG X  52      -5.683 -18.219  -9.278  0.00  0.00            
ATOM    848  CD  ARG X  52      -7.417 -17.382 -10.269  0.00  0.00            
ATOM    849  HD2 ARG X  52      -8.320 -16.805 -10.069  0.00  0.00            
ATOM    850  HD3 ARG X  52      -6.728 -16.686 -10.747  0.00  0.00            
ATOM    851  NE  ARG X  52      -7.731 -18.486 -11.209  0.00  0.00            
ATOM    852  HE  ARG X  52      -8.663 -18.685 -11.542  0.00  0.00            
ATOM    853  CZ  ARG X  52      -6.812 -19.176 -11.820  0.00  0.00            
ATOM    854  NH1 ARG X  52      -5.531 -18.924 -11.813  0.00  0.00            
ATOM    855 HH11 ARG X  52      -5.295 -18.141 -11.221  0.00  0.00            
ATOM    856 HH12 ARG X  52      -4.811 -19.463 -12.274  0.00  0.00            
ATOM    857  NH2 ARG X  52      -7.160 -20.258 -12.486  0.00  0.00            
ATOM    858 HH21 ARG X  52      -8.070 -20.661 -12.316  0.00  0.00            
ATOM    859 HH22 ARG X  52      -6.545 -20.830 -13.047  0.00  0.00            
ATOM    860  C   ARG X  52      -9.469 -19.946  -7.262  0.00  0.00            
ATOM    861  O   ARG X  52      -9.428 -20.489  -6.166  0.00  0.00            
ATOM    862  N   GLU X  53     -10.222 -20.378  -8.265  0.00  0.00            
ATOM    863  H   GLU X  53     -10.275 -19.812  -9.100  0.00  0.00            
ATOM    864  CA  GLU X  53     -10.859 -21.695  -8.348  0.00  0.00            
ATOM    865  HA  GLU X  53     -11.374 -21.749  -7.389  0.00  0.00            
ATOM    866  CB  GLU X  53     -11.941 -21.788  -9.486  0.00  0.00            
ATOM    867  HB2 GLU X  53     -12.598 -22.604  -9.185  0.00  0.00            
ATOM    868  HB3 GLU X  53     -12.552 -20.890  -9.396  0.00  0.00            
ATOM    869  CG  GLU X  53     -11.493 -22.109 -10.857  0.00  0.00            
ATOM    870  HG2 GLU X  53     -11.173 -23.150 -10.828  0.00  0.00            
ATOM    871  HG3 GLU X  53     -12.367 -22.057 -11.506  0.00  0.00            
ATOM    872  CD  GLU X  53     -10.425 -21.089 -11.377  0.00  0.00            
ATOM    873  OE1 GLU X  53     -10.315 -19.920 -10.957  0.00  0.00            
ATOM    874  OE2 GLU X  53      -9.716 -21.518 -12.286  0.00  0.00            
ATOM    875  C   GLU X  53      -9.841 -22.894  -8.284  0.00  0.00            
ATOM    876  O   GLU X  53     -10.207 -24.069  -8.036  0.00  0.00            
ATOM    877  N   ALA X  54      -8.566 -22.612  -8.502  0.00  0.00            
ATOM    878  H   ALA X  54      -8.389 -21.684  -8.858  0.00  0.00            
ATOM    879  CA  ALA X  54      -7.391 -23.566  -8.441  0.00  0.00            
ATOM    880  HA  ALA X  54      -7.668 -24.598  -8.656  0.00  0.00            
ATOM    881  CB  ALA X  54      -6.393 -23.066  -9.529  0.00  0.00            
ATOM    882  HB1 ALA X  54      -5.824 -22.234  -9.114  0.00  0.00            
ATOM    883  HB2 ALA X  54      -5.670 -23.875  -9.638  0.00  0.00            
ATOM    884  HB3 ALA X  54      -6.854 -22.755 -10.466  0.00  0.00            
ATOM    885  C   ALA X  54      -6.632 -23.554  -7.076  0.00  0.00            
ATOM    886  O   ALA X  54      -5.752 -24.331  -6.913  0.00  0.00            
ATOM    887  N   THR X  55      -7.054 -22.745  -6.107  0.00  0.00            
ATOM    888  H   THR X  55      -7.836 -22.126  -6.266  0.00  0.00            
ATOM    889  CA  THR X  55      -6.574 -22.736  -4.741  0.00  0.00            
ATOM    890  HA  THR X  55      -5.603 -23.195  -4.554  0.00  0.00            
ATOM    891  CB  THR X  55      -6.583 -21.344  -4.195  0.00  0.00            
ATOM    892  HB  THR X  55      -7.628 -21.044  -4.110  0.00  0.00            
ATOM    893  CG2 THR X  55      -5.954 -21.199  -2.845  0.00  0.00            
ATOM    894 HG21 THR X  55      -4.917 -21.535  -2.861  0.00  0.00            
ATOM    895 HG22 THR X  55      -6.579 -21.659  -2.080  0.00  0.00            
ATOM    896 HG23 THR X  55      -6.018 -20.151  -2.552  0.00  0.00            
ATOM    897  OG1 THR X  55      -5.792 -20.514  -4.960  0.00  0.00            
ATOM    898  HG1 THR X  55      -5.808 -19.608  -4.642  0.00  0.00            
ATOM    899  C   THR X  55      -7.486 -23.603  -3.830  0.00  0.00            
ATOM    900  O   THR X  55      -8.746 -23.661  -3.932  0.00  0.00            
ATOM    901  N   SER X  56      -6.886 -24.243  -2.784  0.00  0.00            
ATOM    902  H   SER X  56      -5.909 -24.091  -2.577  0.00  0.00            
ATOM    903  CA  SER X  56      -7.490 -25.125  -1.720  0.00  0.00            
ATOM    904  HA  SER X  56      -8.010 -25.924  -2.249  0.00  0.00            
ATOM    905  CB  SER X  56      -6.416 -25.850  -0.973  0.00  0.00            
ATOM    906  HB2 SER X  56      -5.908 -26.566  -1.620  0.00  0.00            
ATOM    907  HB3 SER X  56      -5.722 -25.097  -0.598  0.00  0.00            
ATOM    908  OG  SER X  56      -6.923 -26.617   0.124  0.00  0.00            
ATOM    909  HG  SER X  56      -7.126 -27.478  -0.250  0.00  0.00            
ATOM    910  C   SER X  56      -8.319 -24.163  -0.773  0.00  0.00            
ATOM    911  O   SER X  56      -7.759 -23.167  -0.361  0.00  0.00            
ATOM    912  N   PRO X  57      -9.541 -24.557  -0.416  0.00  0.00            
ATOM    913  CD  PRO X  57     -10.317 -25.617  -1.033  0.00  0.00            
ATOM    914  HD2 PRO X  57      -9.870 -26.532  -0.645  0.00  0.00            
ATOM    915  HD3 PRO X  57     -10.275 -25.575  -2.122  0.00  0.00            
ATOM    916  CG  PRO X  57     -11.798 -25.461  -0.547  0.00  0.00            
ATOM    917  HG2 PRO X  57     -12.313 -26.395  -0.322  0.00  0.00            
ATOM    918  HG3 PRO X  57     -12.240 -24.867  -1.347  0.00  0.00            
ATOM    919  CB  PRO X  57     -11.740 -24.545   0.618  0.00  0.00            
ATOM    920  HB2 PRO X  57     -11.789 -25.220   1.472  0.00  0.00            
ATOM    921  HB3 PRO X  57     -12.597 -23.873   0.571  0.00  0.00            
ATOM    922  CA  PRO X  57     -10.398 -23.826   0.549  0.00  0.00            
ATOM    923  HA  PRO X  57     -10.584 -22.881   0.040  0.00  0.00            
ATOM    924  C   PRO X  57      -9.929 -23.615   1.978  0.00  0.00            
ATOM    925  O   PRO X  57     -10.512 -22.803   2.678  0.00  0.00            
ATOM    926  N   LYS X  58      -8.892 -24.317   2.368  0.00  0.00            
ATOM    927  H   LYS X  58      -8.465 -25.041   1.809  0.00  0.00            
ATOM    928  CA  LYS X  58      -8.157 -24.017   3.608  0.00  0.00            
ATOM    929  HA  LYS X  58      -8.755 -24.244   4.490  0.00  0.00            
ATOM    930  CB  LYS X  58      -6.939 -24.938   3.561  0.00  0.00            
ATOM    931  HB2 LYS X  58      -7.375 -25.913   3.346  0.00  0.00            
ATOM    932  HB3 LYS X  58      -6.338 -24.787   2.665  0.00  0.00            
ATOM    933  CG  LYS X  58      -6.015 -24.954   4.846  0.00  0.00            
ATOM    934  HG2 LYS X  58      -5.358 -24.084   4.844  0.00  0.00            
ATOM    935  HG3 LYS X  58      -6.664 -24.985   5.720  0.00  0.00            
ATOM    936  CD  LYS X  58      -5.149 -26.198   4.781  0.00  0.00            
ATOM    937  HD2 LYS X  58      -4.563 -26.231   3.863  0.00  0.00            
ATOM    938  HD3 LYS X  58      -5.799 -27.072   4.738  0.00  0.00            
ATOM    939  CE  LYS X  58      -4.169 -26.435   6.012  0.00  0.00            
ATOM    940  HE2 LYS X  58      -3.699 -27.412   5.901  0.00  0.00            
ATOM    941  HE3 LYS X  58      -3.338 -25.739   5.901  0.00  0.00            
ATOM    942  NZ  LYS X  58      -4.886 -26.309   7.293  0.00  0.00            
ATOM    943  HZ1 LYS X  58      -4.272 -26.387   8.091  0.00  0.00            
ATOM    944  HZ2 LYS X  58      -5.561 -27.061   7.295  0.00  0.00            
ATOM    945  HZ3 LYS X  58      -5.470 -25.490   7.384  0.00  0.00            
ATOM    946  C   LYS X  58      -7.812 -22.522   3.716  0.00  0.00            
ATOM    947  O   LYS X  58      -7.851 -21.900   4.794  0.00  0.00            
ATOM    948  N   ALA X  59      -7.429 -21.910   2.611  0.00  0.00            
ATOM    949  H   ALA X  59      -7.226 -22.488   1.808  0.00  0.00            
ATOM    950  CA  ALA X  59      -7.145 -20.448   2.589  0.00  0.00            
ATOM    951  HA  ALA X  59      -6.391 -20.188   3.332  0.00  0.00            
ATOM    952  CB  ALA X  59      -6.547 -20.155   1.239  0.00  0.00            
ATOM    953  HB1 ALA X  59      -7.335 -20.366   0.516  0.00  0.00            
ATOM    954  HB2 ALA X  59      -5.674 -20.802   1.145  0.00  0.00            
ATOM    955  HB3 ALA X  59      -6.317 -19.093   1.161  0.00  0.00            
ATOM    956  C   ALA X  59      -8.265 -19.413   2.762  0.00  0.00            
ATOM    957  O   ALA X  59      -8.115 -18.207   2.943  0.00  0.00            
ATOM    958  N   ASN X  60      -9.515 -19.839   2.728  0.00  0.00            
ATOM    959  H   ASN X  60      -9.750 -20.815   2.619  0.00  0.00            
ATOM    960  CA  ASN X  60     -10.690 -19.045   3.028  0.00  0.00            
ATOM    961  HA  ASN X  60     -10.712 -18.277   2.255  0.00  0.00            
ATOM    962  CB  ASN X  60     -11.948 -19.802   2.911  0.00  0.00            
ATOM    963  HB2 ASN X  60     -11.749 -20.764   3.383  0.00  0.00            
ATOM    964  HB3 ASN X  60     -12.811 -19.467   3.487  0.00  0.00            
ATOM    965  CG  ASN X  60     -12.382 -19.970   1.430  0.00  0.00            
ATOM    966  OD1 ASN X  60     -12.722 -19.035   0.715  0.00  0.00            
ATOM    967  ND2 ASN X  60     -12.349 -21.157   0.926  0.00  0.00            
ATOM    968 HD21 ASN X  60     -12.134 -21.936   1.531  0.00  0.00            
ATOM    969 HD22 ASN X  60     -12.752 -21.302   0.011  0.00  0.00            
ATOM    970  C   ASN X  60     -10.664 -18.273   4.336  0.00  0.00            
ATOM    971  O   ASN X  60     -10.876 -17.040   4.533  0.00  0.00            
ATOM    972  N   LYS X  61     -10.210 -19.049   5.266  0.00  0.00            
ATOM    973  H   LYS X  61     -10.037 -20.012   5.013  0.00  0.00            
ATOM    974  CA  LYS X  61      -9.853 -18.558   6.699  0.00  0.00            
ATOM    975  HA  LYS X  61     -10.703 -18.051   7.157  0.00  0.00            
ATOM    976  CB  LYS X  61      -9.464 -19.733   7.581  0.00  0.00            
ATOM    977  HB2 LYS X  61      -9.271 -20.672   7.061  0.00  0.00            
ATOM    978  HB3 LYS X  61      -8.670 -19.484   8.284  0.00  0.00            
ATOM    979  CG  LYS X  61     -10.706 -20.032   8.398  0.00  0.00            
ATOM    980  HG2 LYS X  61     -11.516 -20.314   7.725  0.00  0.00            
ATOM    981  HG3 LYS X  61     -11.043 -19.183   8.993  0.00  0.00            
ATOM    982  CD  LYS X  61     -10.467 -21.230   9.390  0.00  0.00            
ATOM    983  HD2 LYS X  61     -10.275 -22.116   8.785  0.00  0.00            
ATOM    984  HD3 LYS X  61      -9.643 -20.911  10.028  0.00  0.00            
ATOM    985  CE  LYS X  61     -11.745 -21.449  10.234  0.00  0.00            
ATOM    986  HE2 LYS X  61     -11.923 -20.649  10.953  0.00  0.00            
ATOM    987  HE3 LYS X  61     -11.626 -22.369  10.806  0.00  0.00            
ATOM    988  NZ  LYS X  61     -12.974 -21.749   9.443  0.00  0.00            
ATOM    989  HZ1 LYS X  61     -12.867 -22.724   9.199  0.00  0.00            
ATOM    990  HZ2 LYS X  61     -13.215 -21.166   8.654  0.00  0.00            
ATOM    991  HZ3 LYS X  61     -13.778 -21.743  10.055  0.00  0.00            
ATOM    992  C   LYS X  61      -8.737 -17.495   6.747  0.00  0.00            
ATOM    993  O   LYS X  61      -8.836 -16.742   7.694  0.00  0.00            
ATOM    994  N   GLU X  62      -7.893 -17.373   5.711  0.00  0.00            
ATOM    995  H   GLU X  62      -7.932 -18.026   4.941  0.00  0.00            
ATOM    996  CA  GLU X  62      -6.940 -16.246   5.755  0.00  0.00            
ATOM    997  HA  GLU X  62      -6.657 -16.016   6.782  0.00  0.00            
ATOM    998  CB  GLU X  62      -5.646 -16.448   4.930  0.00  0.00            
ATOM    999  HB2 GLU X  62      -6.048 -16.487   3.918  0.00  0.00            
ATOM   1000  HB3 GLU X  62      -5.075 -15.520   4.941  0.00  0.00            
ATOM   1001  CG  GLU X  62      -4.802 -17.736   5.292  0.00  0.00            
ATOM   1002  HG2 GLU X  62      -4.080 -17.805   4.478  0.00  0.00            
ATOM   1003  HG3 GLU X  62      -5.424 -18.616   5.123  0.00  0.00            
ATOM   1004  CD  GLU X  62      -4.224 -17.659   6.717  0.00  0.00            
ATOM   1005  OE1 GLU X  62      -3.109 -18.217   6.922  0.00  0.00            
ATOM   1006  OE2 GLU X  62      -4.795 -16.879   7.556  0.00  0.00            
ATOM   1007  C   GLU X  62      -7.619 -14.959   5.193  0.00  0.00            
ATOM   1008  O   GLU X  62      -7.363 -13.857   5.703  0.00  0.00            
ATOM   1009  N   ILE X  63      -8.675 -15.052   4.418  0.00  0.00            
ATOM   1010  H   ILE X  63      -8.912 -15.905   3.932  0.00  0.00            
ATOM   1011  CA  ILE X  63      -9.346 -13.848   3.954  0.00  0.00            
ATOM   1012  HA  ILE X  63      -8.605 -13.098   3.678  0.00  0.00            
ATOM   1013  CB  ILE X  63     -10.203 -14.070   2.731  0.00  0.00            
ATOM   1014  HB  ILE X  63     -11.023 -14.710   3.057  0.00  0.00            
ATOM   1015  CG2 ILE X  63     -10.860 -12.827   2.187  0.00  0.00            
ATOM   1016 HG21 ILE X  63     -11.416 -12.963   1.259  0.00  0.00            
ATOM   1017 HG22 ILE X  63     -11.577 -12.506   2.943  0.00  0.00            
ATOM   1018 HG23 ILE X  63     -10.083 -12.074   2.055  0.00  0.00            
ATOM   1019  CG1 ILE X  63      -9.359 -14.775   1.644  0.00  0.00            
ATOM   1020 HG12 ILE X  63      -8.396 -14.317   1.417  0.00  0.00            
ATOM   1021 HG13 ILE X  63      -9.249 -15.787   2.033  0.00  0.00            
ATOM   1022  CD1 ILE X  63     -10.215 -14.995   0.423  0.00  0.00            
ATOM   1023 HD11 ILE X  63     -11.276 -15.177   0.591  0.00  0.00            
ATOM   1024 HD12 ILE X  63      -9.863 -15.812  -0.207  0.00  0.00            
ATOM   1025 HD13 ILE X  63     -10.250 -14.073  -0.157  0.00  0.00            
ATOM   1026  C   ILE X  63     -10.230 -13.284   5.059  0.00  0.00            
ATOM   1027  O   ILE X  63     -10.301 -12.077   5.209  0.00  0.00            
ATOM   1028  N   LEU X  64     -10.931 -14.178   5.802  0.00  0.00            
ATOM   1029  H   LEU X  64     -10.888 -15.153   5.543  0.00  0.00            
ATOM   1030  CA  LEU X  64     -11.622 -13.930   7.127  0.00  0.00            
ATOM   1031  HA  LEU X  64     -12.530 -13.329   7.082  0.00  0.00            
ATOM   1032  CB  LEU X  64     -11.991 -15.270   7.624  0.00  0.00            
ATOM   1033  HB2 LEU X  64     -12.751 -15.700   6.972  0.00  0.00            
ATOM   1034  HB3 LEU X  64     -11.048 -15.815   7.586  0.00  0.00            
ATOM   1035  CG  LEU X  64     -12.555 -15.452   9.074  0.00  0.00            
ATOM   1036  HG  LEU X  64     -11.936 -14.960   9.825  0.00  0.00            
ATOM   1037  CD1 LEU X  64     -13.936 -14.954   9.107  0.00  0.00            
ATOM   1038 HD11 LEU X  64     -14.508 -15.574   8.416  0.00  0.00            
ATOM   1039 HD12 LEU X  64     -14.050 -13.913   8.805  0.00  0.00            
ATOM   1040 HD13 LEU X  64     -14.305 -15.082  10.125  0.00  0.00            
ATOM   1041  CD2 LEU X  64     -12.653 -16.901   9.471  0.00  0.00            
ATOM   1042 HD21 LEU X  64     -11.616 -17.233   9.441  0.00  0.00            
ATOM   1043 HD22 LEU X  64     -13.327 -17.344   8.737  0.00  0.00            
ATOM   1044 HD23 LEU X  64     -13.060 -16.929  10.482  0.00  0.00            
ATOM   1045  C   LEU X  64     -10.672 -13.310   8.180  0.00  0.00            
ATOM   1046  O   LEU X  64     -10.937 -12.253   8.681  0.00  0.00            
ATOM   1047  N   ASP X  65      -9.472 -13.820   8.305  0.00  0.00            
ATOM   1048  H   ASP X  65      -9.410 -14.761   7.944  0.00  0.00            
ATOM   1049  CA  ASP X  65      -8.465 -13.216   9.137  0.00  0.00            
ATOM   1050  HA  ASP X  65      -8.738 -12.948  10.158  0.00  0.00            
ATOM   1051  CB  ASP X  65      -7.273 -14.208   9.376  0.00  0.00            
ATOM   1052  HB2 ASP X  65      -6.884 -14.405   8.377  0.00  0.00            
ATOM   1053  HB3 ASP X  65      -6.492 -13.707   9.947  0.00  0.00            
ATOM   1054  CG  ASP X  65      -7.745 -15.412  10.230  0.00  0.00            
ATOM   1055  OD1 ASP X  65      -7.061 -16.391  10.317  0.00  0.00            
ATOM   1056  OD2 ASP X  65      -8.838 -15.354  10.910  0.00  0.00            
ATOM   1057  C   ASP X  65      -7.897 -11.913   8.641  0.00  0.00            
ATOM   1058  O   ASP X  65      -7.395 -11.173   9.528  0.00  0.00            
ATOM   1059  N   GLU X  66      -8.009 -11.582   7.356  0.00  0.00            
ATOM   1060  H   GLU X  66      -8.329 -12.296   6.716  0.00  0.00            
ATOM   1061  CA  GLU X  66      -7.602 -10.323   6.784  0.00  0.00            
ATOM   1062  HA  GLU X  66      -6.635 -10.025   7.189  0.00  0.00            
ATOM   1063  CB  GLU X  66      -7.285 -10.399   5.311  0.00  0.00            
ATOM   1064  HB2 GLU X  66      -6.430 -11.044   5.108  0.00  0.00            
ATOM   1065  HB3 GLU X  66      -8.217 -10.782   4.897  0.00  0.00            
ATOM   1066  CG  GLU X  66      -7.080  -9.025   4.663  0.00  0.00            
ATOM   1067  HG2 GLU X  66      -6.365  -8.528   5.318  0.00  0.00            
ATOM   1068  HG3 GLU X  66      -8.034  -8.504   4.734  0.00  0.00            
ATOM   1069  CD  GLU X  66      -6.624  -9.063   3.220  0.00  0.00            
ATOM   1070  OE1 GLU X  66      -6.311 -10.145   2.718  0.00  0.00            
ATOM   1071  OE2 GLU X  66      -6.539  -8.000   2.505  0.00  0.00            
ATOM   1072  C   GLU X  66      -8.624  -9.249   7.093  0.00  0.00            
ATOM   1073  O   GLU X  66      -8.276  -8.128   7.372  0.00  0.00            
ATOM   1074  N   ALA X  67      -9.967  -9.597   6.891  0.00  0.00            
ATOM   1075  H   ALA X  67     -10.256 -10.518   6.594  0.00  0.00            
ATOM   1076  CA  ALA X  67     -10.994  -8.698   7.366  0.00  0.00            
ATOM   1077  HA  ALA X  67     -10.830  -7.713   6.929  0.00  0.00            
ATOM   1078  CB  ALA X  67     -12.352  -9.321   6.980  0.00  0.00            
ATOM   1079  HB1 ALA X  67     -12.561 -10.190   7.605  0.00  0.00            
ATOM   1080  HB2 ALA X  67     -13.123  -8.574   7.168  0.00  0.00            
ATOM   1081  HB3 ALA X  67     -12.364  -9.618   5.932  0.00  0.00            
ATOM   1082  C   ALA X  67     -10.877  -8.418   8.854  0.00  0.00            
ATOM   1083  O   ALA X  67     -11.060  -7.240   9.250  0.00  0.00            
ATOM   1084  N   TYR X  68     -10.494  -9.394   9.724  0.00  0.00            
ATOM   1085  H   TYR X  68     -10.624 -10.355   9.442  0.00  0.00            
ATOM   1086  CA  TYR X  68     -10.251  -9.065  11.174  0.00  0.00            
ATOM   1087  HA  TYR X  68     -11.238  -8.700  11.459  0.00  0.00            
ATOM   1088  CB  TYR X  68     -10.048 -10.341  11.981  0.00  0.00            
ATOM   1089  HB2 TYR X  68      -9.207 -10.865  11.526  0.00  0.00            
ATOM   1090  HB3 TYR X  68      -9.842  -9.998  12.994  0.00  0.00            
ATOM   1091  CG  TYR X  68     -11.244 -11.305  12.232  0.00  0.00            
ATOM   1092  CD1 TYR X  68     -11.294 -12.118  13.364  0.00  0.00            
ATOM   1093  HD1 TYR X  68     -10.432 -12.034  14.008  0.00  0.00            
ATOM   1094  CE1 TYR X  68     -12.457 -12.848  13.653  0.00  0.00            
ATOM   1095  HE1 TYR X  68     -12.478 -13.348  14.610  0.00  0.00            
ATOM   1096  CZ  TYR X  68     -13.528 -12.951  12.726  0.00  0.00            
ATOM   1097  OH  TYR X  68     -14.683 -13.581  13.070  0.00  0.00            
ATOM   1098  HH  TYR X  68     -14.671 -14.015  13.927  0.00  0.00            
ATOM   1099  CE2 TYR X  68     -13.444 -12.099  11.604  0.00  0.00            
ATOM   1100  HE2 TYR X  68     -14.305 -12.056  10.954  0.00  0.00            
ATOM   1101  CD2 TYR X  68     -12.319 -11.325  11.356  0.00  0.00            
ATOM   1102  HD2 TYR X  68     -12.287 -10.658  10.508  0.00  0.00            
ATOM   1103  C   TYR X  68      -9.261  -7.898  11.480  0.00  0.00            
ATOM   1104  O   TYR X  68      -9.602  -7.112  12.402  0.00  0.00            
ATOM   1105  N   VAL X  69      -8.165  -7.710  10.737  0.00  0.00            
ATOM   1106  H   VAL X  69      -7.997  -8.305   9.938  0.00  0.00            
ATOM   1107  CA  VAL X  69      -7.256  -6.562  11.023  0.00  0.00            
ATOM   1108  HA  VAL X  69      -7.335  -6.316  12.082  0.00  0.00            
ATOM   1109  CB  VAL X  69      -5.786  -6.959  10.591  0.00  0.00            
ATOM   1110  HB  VAL X  69      -5.221  -6.035  10.471  0.00  0.00            
ATOM   1111  CG1 VAL X  69      -5.084  -7.638  11.836  0.00  0.00            
ATOM   1112 HG11 VAL X  69      -5.369  -8.683  11.957  0.00  0.00            
ATOM   1113 HG12 VAL X  69      -4.010  -7.477  11.740  0.00  0.00            
ATOM   1114 HG13 VAL X  69      -5.323  -7.119  12.764  0.00  0.00            
ATOM   1115  CG2 VAL X  69      -5.645  -7.749   9.294  0.00  0.00            
ATOM   1116 HG21 VAL X  69      -4.641  -7.710   8.872  0.00  0.00            
ATOM   1117 HG22 VAL X  69      -5.852  -8.796   9.515  0.00  0.00            
ATOM   1118 HG23 VAL X  69      -6.347  -7.312   8.583  0.00  0.00            
ATOM   1119  C   VAL X  69      -7.649  -5.322  10.185  0.00  0.00            
ATOM   1120  O   VAL X  69      -7.530  -4.172  10.732  0.00  0.00            
ATOM   1121  N   MET X  70      -8.260  -5.459   8.975  0.00  0.00            
ATOM   1122  H   MET X  70      -8.383  -6.399   8.627  0.00  0.00            
ATOM   1123  CA  MET X  70      -8.534  -4.370   8.049  0.00  0.00            
ATOM   1124  HA  MET X  70      -7.694  -3.680   7.980  0.00  0.00            
ATOM   1125  CB  MET X  70      -8.622  -4.843   6.597  0.00  0.00            
ATOM   1126  HB2 MET X  70      -7.590  -5.158   6.440  0.00  0.00            
ATOM   1127  HB3 MET X  70      -9.422  -5.581   6.539  0.00  0.00            
ATOM   1128  CG  MET X  70      -8.732  -3.691   5.675  0.00  0.00            
ATOM   1129  HG2 MET X  70      -9.704  -3.257   5.909  0.00  0.00            
ATOM   1130  HG3 MET X  70      -7.997  -2.901   5.829  0.00  0.00            
ATOM   1131  SD  MET X  70      -8.587  -4.155   3.955  0.00  0.00            
ATOM   1132  CE  MET X  70      -8.055  -2.689   3.116  0.00  0.00            
ATOM   1133  HE1 MET X  70      -7.730  -3.011   2.127  0.00  0.00            
ATOM   1134  HE2 MET X  70      -8.850  -1.945   3.165  0.00  0.00            
ATOM   1135  HE3 MET X  70      -7.168  -2.338   3.643  0.00  0.00            
ATOM   1136  C   MET X  70      -9.843  -3.542   8.542  0.00  0.00            
ATOM   1137  O   MET X  70      -9.956  -2.362   8.119  0.00  0.00            
ATOM   1138  N   ALA X  71     -10.720  -4.112   9.392  0.00  0.00            
ATOM   1139  H   ALA X  71     -10.500  -5.041   9.720  0.00  0.00            
ATOM   1140  CA  ALA X  71     -11.665  -3.237  10.116  0.00  0.00            
ATOM   1141  HA  ALA X  71     -12.240  -2.672   9.383  0.00  0.00            
ATOM   1142  CB  ALA X  71     -12.683  -4.218  10.755  0.00  0.00            
ATOM   1143  HB1 ALA X  71     -13.250  -3.652  11.494  0.00  0.00            
ATOM   1144  HB2 ALA X  71     -12.210  -5.097  11.191  0.00  0.00            
ATOM   1145  HB3 ALA X  71     -13.541  -4.428  10.116  0.00  0.00            
ATOM   1146  C   ALA X  71     -11.087  -2.237  11.092  0.00  0.00            
ATOM   1147  O   ALA X  71     -11.842  -1.407  11.608  0.00  0.00            
ATOM   1148  N   SER X  72      -9.801  -2.234  11.406  0.00  0.00            
ATOM   1149  H   SER X  72      -9.243  -2.950  10.962  0.00  0.00            
ATOM   1150  CA  SER X  72      -9.299  -1.285  12.340  0.00  0.00            
ATOM   1151  HA  SER X  72     -10.013  -1.173  13.156  0.00  0.00            
ATOM   1152  CB  SER X  72      -7.973  -1.773  12.926  0.00  0.00            
ATOM   1153  HB2 SER X  72      -8.056  -2.778  13.338  0.00  0.00            
ATOM   1154  HB3 SER X  72      -7.103  -1.747  12.269  0.00  0.00            
ATOM   1155  OG  SER X  72      -7.639  -0.966  14.089  0.00  0.00            
ATOM   1156  HG  SER X  72      -7.305  -1.553  14.771  0.00  0.00            
ATOM   1157  C   SER X  72      -9.133   0.127  11.821  0.00  0.00            
ATOM   1158  O   SER X  72      -9.445   1.132  12.465  0.00  0.00            
ATOM   1159  N   VAL X  73      -8.640   0.203  10.603  0.00  0.00            
ATOM   1160  H   VAL X  73      -8.614  -0.649  10.061  0.00  0.00            
ATOM   1161  CA  VAL X  73      -8.018   1.413  10.034  0.00  0.00            
ATOM   1162  HA  VAL X  73      -7.536   1.930  10.864  0.00  0.00            
ATOM   1163  CB  VAL X  73      -6.843   1.086   9.068  0.00  0.00            
ATOM   1164  HB  VAL X  73      -6.450   2.044   8.728  0.00  0.00            
ATOM   1165  CG1 VAL X  73      -5.699   0.236   9.623  0.00  0.00            
ATOM   1166 HG11 VAL X  73      -6.175  -0.647  10.050  0.00  0.00            
ATOM   1167 HG12 VAL X  73      -4.962   0.041   8.844  0.00  0.00            
ATOM   1168 HG13 VAL X  73      -5.202   0.726  10.460  0.00  0.00            
ATOM   1169  CG2 VAL X  73      -7.441   0.329   7.909  0.00  0.00            
ATOM   1170 HG21 VAL X  73      -7.997  -0.521   8.303  0.00  0.00            
ATOM   1171 HG22 VAL X  73      -8.247   0.880   7.424  0.00  0.00            
ATOM   1172 HG23 VAL X  73      -6.772  -0.055   7.138  0.00  0.00            
ATOM   1173  C   VAL X  73      -9.043   2.347   9.459  0.00  0.00            
ATOM   1174  O   VAL X  73      -9.948   1.882   8.820  0.00  0.00            
ATOM   1175  N   ASP X  74      -8.764   3.642   9.475  0.00  0.00            
ATOM   1176  H   ASP X  74      -8.049   4.052  10.060  0.00  0.00            
ATOM   1177  CA  ASP X  74      -9.550   4.601   8.753  0.00  0.00            
ATOM   1178  HA  ASP X  74      -9.964   4.230   7.815  0.00  0.00            
ATOM   1179  CB  ASP X  74     -10.760   5.111   9.571  0.00  0.00            
ATOM   1180  HB2 ASP X  74     -11.480   5.675   8.977  0.00  0.00            
ATOM   1181  HB3 ASP X  74     -11.297   4.257   9.982  0.00  0.00            
ATOM   1182  CG  ASP X  74     -10.362   5.915  10.785  0.00  0.00            
ATOM   1183  OD1 ASP X  74      -9.708   5.434  11.724  0.00  0.00            
ATOM   1184  OD2 ASP X  74     -10.835   7.109  10.906  0.00  0.00            
ATOM   1185  C   ASP X  74      -8.843   5.844   8.289  0.00  0.00            
ATOM   1186  O   ASP X  74      -9.372   6.719   7.539  0.00  0.00            
ATOM   1187  N   ASN X  75      -7.638   6.025   8.779  0.00  0.00            
ATOM   1188  H   ASN X  75      -7.362   5.335   9.463  0.00  0.00            
ATOM   1189  CA  ASN X  75      -6.776   7.204   8.351  0.00  0.00            
ATOM   1190  HA  ASN X  75      -7.155   8.084   8.871  0.00  0.00            
ATOM   1191  CB  ASN X  75      -5.334   6.943   8.877  0.00  0.00            
ATOM   1192  HB2 ASN X  75      -5.400   6.785   9.954  0.00  0.00            
ATOM   1193  HB3 ASN X  75      -4.886   6.027   8.492  0.00  0.00            
ATOM   1194  CG  ASN X  75      -4.358   8.113   8.517  0.00  0.00            
ATOM   1195  OD1 ASN X  75      -4.006   8.201   7.358  0.00  0.00            
ATOM   1196  ND2 ASN X  75      -3.976   8.946   9.409  0.00  0.00            
ATOM   1197 HD21 ASN X  75      -4.320   8.854  10.354  0.00  0.00            
ATOM   1198 HD22 ASN X  75      -3.268   9.608   9.124  0.00  0.00            
ATOM   1199  C   ASN X  75      -6.810   7.536   6.822  0.00  0.00            
ATOM   1200  O   ASN X  75      -6.742   6.578   6.061  0.00  0.00            
ATOM   1201  N   PRO X  76      -6.775   8.864   6.329  0.00  0.00            
ATOM   1202  CD  PRO X  76      -6.894  10.075   7.138  0.00  0.00            
ATOM   1203  HD2 PRO X  76      -7.654   9.824   7.879  0.00  0.00            
ATOM   1204  HD3 PRO X  76      -5.881  10.277   7.484  0.00  0.00            
ATOM   1205  CG  PRO X  76      -7.355  11.105   6.162  0.00  0.00            
ATOM   1206  HG2 PRO X  76      -7.016  12.096   6.463  0.00  0.00            
ATOM   1207  HG3 PRO X  76      -8.441  11.027   6.136  0.00  0.00            
ATOM   1208  CB  PRO X  76      -6.637  10.688   4.831  0.00  0.00            
ATOM   1209  HB2 PRO X  76      -5.553  10.757   4.916  0.00  0.00            
ATOM   1210  HB3 PRO X  76      -7.069  11.003   3.881  0.00  0.00            
ATOM   1211  CA  PRO X  76      -6.855   9.188   4.909  0.00  0.00            
ATOM   1212  HA  PRO X  76      -7.880   9.071   4.555  0.00  0.00            
ATOM   1213  C   PRO X  76      -5.905   8.438   3.923  0.00  0.00            
ATOM   1214  O   PRO X  76      -6.250   8.198   2.795  0.00  0.00            
ATOM   1215  N   HIE X  77      -4.713   8.119   4.373  0.00  0.00            
ATOM   1216  H   HIE X  77      -4.474   8.395   5.315  0.00  0.00            
ATOM   1217  CA  HIE X  77      -3.622   7.490   3.554  0.00  0.00            
ATOM   1218  HA  HIE X  77      -3.819   7.741   2.512  0.00  0.00            
ATOM   1219  CB  HIE X  77      -2.270   8.147   3.935  0.00  0.00            
ATOM   1220  HB2 HIE X  77      -2.158   7.929   4.997  0.00  0.00            
ATOM   1221  HB3 HIE X  77      -1.372   7.777   3.441  0.00  0.00            
ATOM   1222  CG  HIE X  77      -2.320   9.638   3.893  0.00  0.00            
ATOM   1223  ND1 HIE X  77      -2.587  10.460   2.810  0.00  0.00            
ATOM   1224  CE1 HIE X  77      -2.803  11.692   3.256  0.00  0.00            
ATOM   1225  HE1 HIE X  77      -3.199  12.461   2.609  0.00  0.00            
ATOM   1226  NE2 HIE X  77      -2.700  11.742   4.564  0.00  0.00            
ATOM   1227  HE2 HIE X  77      -2.970  12.551   5.105  0.00  0.00            
ATOM   1228  CD2 HIE X  77      -2.320  10.468   5.007  0.00  0.00            
ATOM   1229  HD2 HIE X  77      -2.197  10.237   6.055  0.00  0.00            
ATOM   1230  C   HIE X  77      -3.517   5.897   3.734  0.00  0.00            
ATOM   1231  O   HIE X  77      -2.560   5.233   3.330  0.00  0.00            
ATOM   1232  N   VAL X  78      -4.562   5.310   4.385  0.00  0.00            
ATOM   1233  H   VAL X  78      -5.261   5.933   4.764  0.00  0.00            
ATOM   1234  CA  VAL X  78      -4.842   3.915   4.431  0.00  0.00            
ATOM   1235  HA  VAL X  78      -3.999   3.435   3.935  0.00  0.00            
ATOM   1236  CB  VAL X  78      -4.633   3.454   5.875  0.00  0.00            
ATOM   1237  HB  VAL X  78      -5.448   3.886   6.455  0.00  0.00            
ATOM   1238  CG1 VAL X  78      -4.800   1.960   6.043  0.00  0.00            
ATOM   1239 HG11 VAL X  78      -4.072   1.319   5.546  0.00  0.00            
ATOM   1240 HG12 VAL X  78      -4.914   1.620   7.072  0.00  0.00            
ATOM   1241 HG13 VAL X  78      -5.753   1.669   5.601  0.00  0.00            
ATOM   1242  CG2 VAL X  78      -3.299   3.987   6.478  0.00  0.00            
ATOM   1243 HG21 VAL X  78      -2.444   3.951   5.805  0.00  0.00            
ATOM   1244 HG22 VAL X  78      -3.406   5.022   6.804  0.00  0.00            
ATOM   1245 HG23 VAL X  78      -2.920   3.430   7.335  0.00  0.00            
ATOM   1246  C   VAL X  78      -6.239   3.546   3.937  0.00  0.00            
ATOM   1247  O   VAL X  78      -7.262   4.100   4.246  0.00  0.00            
ATOM   1248  N   CYS X  79      -6.336   2.429   3.205  0.00  0.00            
ATOM   1249  H   CYS X  79      -5.464   1.926   3.122  0.00  0.00            
ATOM   1250  CA  CYS X  79      -7.548   1.873   2.553  0.00  0.00            
ATOM   1251  HA  CYS X  79      -8.072   2.598   1.929  0.00  0.00            
ATOM   1252  CB  CYS X  79      -7.085   0.810   1.635  0.00  0.00            
ATOM   1253  HB2 CYS X  79      -6.339   1.163   0.924  0.00  0.00            
ATOM   1254  HB3 CYS X  79      -6.601   0.048   2.247  0.00  0.00            
ATOM   1255  SG  CYS X  79      -8.465   0.026   0.793  0.00  0.00            
ATOM   1256  HG  CYS X  79      -8.043  -1.242   0.780  0.00  0.00            
ATOM   1257  C   CYS X  79      -8.592   1.315   3.528  0.00  0.00            
ATOM   1258  O   CYS X  79      -8.275   0.456   4.324  0.00  0.00            
ATOM   1259  N   ARG X  80      -9.834   1.643   3.391  0.00  0.00            
ATOM   1260  H   ARG X  80      -9.970   2.328   2.661  0.00  0.00            
ATOM   1261  CA  ARG X  80     -11.028   1.215   4.109  0.00  0.00            
ATOM   1262  HA  ARG X  80     -10.742   1.176   5.160  0.00  0.00            
ATOM   1263  CB  ARG X  80     -12.160   2.263   3.916  0.00  0.00            
ATOM   1264  HB2 ARG X  80     -12.182   2.476   2.847  0.00  0.00            
ATOM   1265  HB3 ARG X  80     -13.141   1.887   4.206  0.00  0.00            
ATOM   1266  CG  ARG X  80     -11.736   3.562   4.609  0.00  0.00            
ATOM   1267  HG2 ARG X  80     -11.613   3.441   5.685  0.00  0.00            
ATOM   1268  HG3 ARG X  80     -10.753   3.930   4.314  0.00  0.00            
ATOM   1269  CD  ARG X  80     -12.874   4.574   4.276  0.00  0.00            
ATOM   1270  HD2 ARG X  80     -13.180   4.411   3.242  0.00  0.00            
ATOM   1271  HD3 ARG X  80     -13.643   4.216   4.961  0.00  0.00            
ATOM   1272  NE  ARG X  80     -12.471   5.896   4.506  0.00  0.00            
ATOM   1273  HE  ARG X  80     -12.286   6.474   3.699  0.00  0.00            
ATOM   1274  CZ  ARG X  80     -12.564   6.490   5.711  0.00  0.00            
ATOM   1275  NH1 ARG X  80     -12.928   5.920   6.805  0.00  0.00            
ATOM   1276 HH11 ARG X  80     -13.355   5.008   6.723  0.00  0.00            
ATOM   1277 HH12 ARG X  80     -12.977   6.429   7.676  0.00  0.00            
ATOM   1278  NH2 ARG X  80     -12.159   7.712   5.857  0.00  0.00            
ATOM   1279 HH21 ARG X  80     -11.628   8.103   5.092  0.00  0.00            
ATOM   1280 HH22 ARG X  80     -12.354   8.196   6.721  0.00  0.00            
ATOM   1281  C   ARG X  80     -11.559  -0.196   3.687  0.00  0.00            
ATOM   1282  O   ARG X  80     -12.057  -0.364   2.575  0.00  0.00            
ATOM   1283  N   LEU X  81     -11.760  -1.136   4.620  0.00  0.00            
ATOM   1284  H   LEU X  81     -11.473  -0.955   5.572  0.00  0.00            
ATOM   1285  CA  LEU X  81     -12.769  -2.195   4.413  0.00  0.00            
ATOM   1286  HA  LEU X  81     -12.721  -2.680   3.438  0.00  0.00            
ATOM   1287  CB  LEU X  81     -12.550  -3.251   5.515  0.00  0.00            
ATOM   1288  HB2 LEU X  81     -11.703  -3.842   5.166  0.00  0.00            
ATOM   1289  HB3 LEU X  81     -12.236  -2.716   6.411  0.00  0.00            
ATOM   1290  CG  LEU X  81     -13.698  -4.230   6.005  0.00  0.00            
ATOM   1291  HG  LEU X  81     -14.104  -4.586   5.058  0.00  0.00            
ATOM   1292  CD1 LEU X  81     -13.028  -5.467   6.685  0.00  0.00            
ATOM   1293 HD11 LEU X  81     -13.768  -6.194   7.018  0.00  0.00            
ATOM   1294 HD12 LEU X  81     -12.488  -5.195   7.592  0.00  0.00            
ATOM   1295 HD13 LEU X  81     -12.248  -5.853   6.028  0.00  0.00            
ATOM   1296  CD2 LEU X  81     -14.657  -3.671   7.076  0.00  0.00            
ATOM   1297 HD21 LEU X  81     -15.193  -4.525   7.489  0.00  0.00            
ATOM   1298 HD22 LEU X  81     -14.049  -3.253   7.879  0.00  0.00            
ATOM   1299 HD23 LEU X  81     -15.323  -2.934   6.627  0.00  0.00            
ATOM   1300  C   LEU X  81     -14.195  -1.540   4.447  0.00  0.00            
ATOM   1301  O   LEU X  81     -14.432  -0.666   5.243  0.00  0.00            
ATOM   1302  N   LEU X  82     -15.092  -2.241   3.753  0.00  0.00            
ATOM   1303  H   LEU X  82     -14.760  -3.032   3.219  0.00  0.00            
ATOM   1304  CA  LEU X  82     -16.579  -2.083   3.786  0.00  0.00            
ATOM   1305  HA  LEU X  82     -16.731  -1.512   4.701  0.00  0.00            
ATOM   1306  CB  LEU X  82     -17.203  -1.315   2.516  0.00  0.00            
ATOM   1307  HB2 LEU X  82     -17.057  -1.924   1.624  0.00  0.00            
ATOM   1308  HB3 LEU X  82     -18.278  -1.224   2.674  0.00  0.00            
ATOM   1309  CG  LEU X  82     -16.737   0.119   2.401  0.00  0.00            
ATOM   1310  HG  LEU X  82     -15.656   0.212   2.506  0.00  0.00            
ATOM   1311  CD1 LEU X  82     -17.138   0.677   1.046  0.00  0.00            
ATOM   1312 HD11 LEU X  82     -16.507   0.196   0.299  0.00  0.00            
ATOM   1313 HD12 LEU X  82     -18.163   0.509   0.715  0.00  0.00            
ATOM   1314 HD13 LEU X  82     -16.820   1.720   1.029  0.00  0.00            
ATOM   1315  CD2 LEU X  82     -17.353   1.079   3.405  0.00  0.00            
ATOM   1316 HD21 LEU X  82     -16.751   1.987   3.432  0.00  0.00            
ATOM   1317 HD22 LEU X  82     -17.322   0.586   4.376  0.00  0.00            
ATOM   1318 HD23 LEU X  82     -18.418   1.247   3.246  0.00  0.00            
ATOM   1319  C   LEU X  82     -17.319  -3.316   4.182  0.00  0.00            
ATOM   1320  O   LEU X  82     -18.467  -3.197   4.648  0.00  0.00            
ATOM   1321  N   GLY X  83     -16.673  -4.495   4.182  0.00  0.00            
ATOM   1322  H   GLY X  83     -15.698  -4.546   3.923  0.00  0.00            
ATOM   1323  CA  GLY X  83     -17.244  -5.655   4.820  0.00  0.00            
ATOM   1324  HA2 GLY X  83     -18.334  -5.632   4.801  0.00  0.00            
ATOM   1325  HA3 GLY X  83     -17.084  -5.611   5.897  0.00  0.00            
ATOM   1326  C   GLY X  83     -16.661  -7.027   4.265  0.00  0.00            
ATOM   1327  O   GLY X  83     -15.584  -7.028   3.599  0.00  0.00            
ATOM   1328  N   ILE X  84     -17.386  -8.075   4.632  0.00  0.00            
ATOM   1329  H   ILE X  84     -18.265  -7.994   5.121  0.00  0.00            
ATOM   1330  CA  ILE X  84     -16.978  -9.387   4.168  0.00  0.00            
ATOM   1331  HA  ILE X  84     -16.419  -9.312   3.236  0.00  0.00            
ATOM   1332  CB  ILE X  84     -16.010 -10.007   5.235  0.00  0.00            
ATOM   1333  HB  ILE X  84     -15.159  -9.327   5.227  0.00  0.00            
ATOM   1334  CG2 ILE X  84     -16.558 -10.010   6.660  0.00  0.00            
ATOM   1335 HG21 ILE X  84     -17.171  -9.153   6.938  0.00  0.00            
ATOM   1336 HG22 ILE X  84     -15.754 -10.129   7.385  0.00  0.00            
ATOM   1337 HG23 ILE X  84     -17.266 -10.838   6.697  0.00  0.00            
ATOM   1338  CG1 ILE X  84     -15.643 -11.424   4.690  0.00  0.00            
ATOM   1339 HG12 ILE X  84     -16.625 -11.895   4.736  0.00  0.00            
ATOM   1340 HG13 ILE X  84     -15.342 -11.443   3.642  0.00  0.00            
ATOM   1341  CD1 ILE X  84     -14.655 -12.110   5.604  0.00  0.00            
ATOM   1342 HD11 ILE X  84     -13.820 -11.493   5.934  0.00  0.00            
ATOM   1343 HD12 ILE X  84     -14.239 -12.985   5.104  0.00  0.00            
ATOM   1344 HD13 ILE X  84     -15.157 -12.414   6.523  0.00  0.00            
ATOM   1345  C   ILE X  84     -18.247 -10.214   3.985  0.00  0.00            
ATOM   1346  O   ILE X  84     -19.038 -10.106   4.923  0.00  0.00            
ATOM   1347  N   CYS X  85     -18.393 -10.963   2.856  0.00  0.00            
ATOM   1348  H   CYS X  85     -17.642 -10.828   2.194  0.00  0.00            
ATOM   1349  CA  CYS X  85     -19.474 -11.914   2.634  0.00  0.00            
ATOM   1350  HA  CYS X  85     -20.239 -11.768   3.397  0.00  0.00            
ATOM   1351  CB  CYS X  85     -20.139 -11.717   1.272  0.00  0.00            
ATOM   1352  HB2 CYS X  85     -20.392 -10.659   1.209  0.00  0.00            
ATOM   1353  HB3 CYS X  85     -19.410 -12.073   0.544  0.00  0.00            
ATOM   1354  SG  CYS X  85     -21.762 -12.634   1.243  0.00  0.00            
ATOM   1355  HG  CYS X  85     -22.389 -11.846   2.120  0.00  0.00            
ATOM   1356  C   CYS X  85     -18.934 -13.355   2.728  0.00  0.00            
ATOM   1357  O   CYS X  85     -17.919 -13.587   2.096  0.00  0.00            
ATOM   1358  N   LEU X  86     -19.624 -14.259   3.442  0.00  0.00            
ATOM   1359  H   LEU X  86     -20.400 -13.814   3.912  0.00  0.00            
ATOM   1360  CA  LEU X  86     -19.079 -15.575   3.821  0.00  0.00            
ATOM   1361  HA  LEU X  86     -17.993 -15.501   3.760  0.00  0.00            
ATOM   1362  CB  LEU X  86     -19.383 -15.981   5.291  0.00  0.00            
ATOM   1363  HB2 LEU X  86     -20.458 -16.115   5.413  0.00  0.00            
ATOM   1364  HB3 LEU X  86     -18.934 -16.959   5.460  0.00  0.00            
ATOM   1365  CG  LEU X  86     -18.957 -14.946   6.356  0.00  0.00            
ATOM   1366  HG  LEU X  86     -19.292 -13.931   6.148  0.00  0.00            
ATOM   1367  CD1 LEU X  86     -19.525 -15.347   7.728  0.00  0.00            
ATOM   1368 HD11 LEU X  86     -19.212 -14.564   8.420  0.00  0.00            
ATOM   1369 HD12 LEU X  86     -19.161 -16.312   8.080  0.00  0.00            
ATOM   1370 HD13 LEU X  86     -20.597 -15.442   7.559  0.00  0.00            
ATOM   1371  CD2 LEU X  86     -17.400 -14.954   6.599  0.00  0.00            
ATOM   1372 HD21 LEU X  86     -16.852 -14.684   5.697  0.00  0.00            
ATOM   1373 HD22 LEU X  86     -17.118 -15.964   6.897  0.00  0.00            
ATOM   1374 HD23 LEU X  86     -17.085 -14.204   7.325  0.00  0.00            
ATOM   1375  C   LEU X  86     -19.520 -16.657   2.814  0.00  0.00            
ATOM   1376  O   LEU X  86     -19.816 -17.782   3.131  0.00  0.00            
ATOM   1377  N   THR X  87     -19.524 -16.369   1.525  0.00  0.00            
ATOM   1378  H   THR X  87     -19.084 -15.506   1.236  0.00  0.00            
ATOM   1379  CA  THR X  87     -19.868 -17.330   0.396  0.00  0.00            
ATOM   1380  HA  THR X  87     -20.785 -17.894   0.570  0.00  0.00            
ATOM   1381  CB  THR X  87     -19.937 -16.523  -0.883  0.00  0.00            
ATOM   1382  HB  THR X  87     -19.874 -17.238  -1.703  0.00  0.00            
ATOM   1383  CG2 THR X  87     -21.276 -15.746  -0.933  0.00  0.00            
ATOM   1384 HG21 THR X  87     -22.172 -16.365  -0.982  0.00  0.00            
ATOM   1385 HG22 THR X  87     -21.445 -15.108  -0.065  0.00  0.00            
ATOM   1386 HG23 THR X  87     -21.415 -15.008  -1.724  0.00  0.00            
ATOM   1387  OG1 THR X  87     -18.803 -15.575  -0.991  0.00  0.00            
ATOM   1388  HG1 THR X  87     -17.997 -16.077  -1.131  0.00  0.00            
ATOM   1389  C   THR X  87     -18.795 -18.396   0.307  0.00  0.00            
ATOM   1390  O   THR X  87     -17.725 -18.282   0.913  0.00  0.00            
ATOM   1391  N   SER X  88     -19.167 -19.500  -0.352  0.00  0.00            
ATOM   1392  H   SER X  88     -20.108 -19.553  -0.717  0.00  0.00            
ATOM   1393  CA  SER X  88     -18.418 -20.773  -0.372  0.00  0.00            
ATOM   1394  HA  SER X  88     -18.576 -21.284   0.578  0.00  0.00            
ATOM   1395  CB  SER X  88     -19.036 -21.638  -1.432  0.00  0.00            
ATOM   1396  HB2 SER X  88     -18.740 -21.318  -2.431  0.00  0.00            
ATOM   1397  HB3 SER X  88     -18.690 -22.640  -1.181  0.00  0.00            
ATOM   1398  OG  SER X  88     -20.437 -21.656  -1.215  0.00  0.00            
ATOM   1399  HG  SER X  88     -20.655 -22.218  -0.468  0.00  0.00            
ATOM   1400  C   SER X  88     -16.968 -20.484  -0.791  0.00  0.00            
ATOM   1401  O   SER X  88     -16.056 -21.168  -0.255  0.00  0.00            
ATOM   1402  N   THR X  89     -16.681 -19.509  -1.615  0.00  0.00            
ATOM   1403  H   THR X  89     -17.387 -19.055  -2.177  0.00  0.00            
ATOM   1404  CA  THR X  89     -15.348 -18.847  -1.624  0.00  0.00            
ATOM   1405  HA  THR X  89     -14.634 -19.342  -0.966  0.00  0.00            
ATOM   1406  CB  THR X  89     -14.611 -18.825  -2.966  0.00  0.00            
ATOM   1407  HB  THR X  89     -15.168 -18.221  -3.681  0.00  0.00            
ATOM   1408  CG2 THR X  89     -13.220 -18.203  -2.837  0.00  0.00            
ATOM   1409 HG21 THR X  89     -13.363 -17.123  -2.792  0.00  0.00            
ATOM   1410 HG22 THR X  89     -12.650 -18.212  -3.766  0.00  0.00            
ATOM   1411 HG23 THR X  89     -12.549 -18.674  -2.119  0.00  0.00            
ATOM   1412  OG1 THR X  89     -14.449 -20.191  -3.403  0.00  0.00            
ATOM   1413  HG1 THR X  89     -15.359 -20.434  -3.588  0.00  0.00            
ATOM   1414  C   THR X  89     -15.553 -17.431  -1.084  0.00  0.00            
ATOM   1415  O   THR X  89     -16.398 -16.690  -1.616  0.00  0.00            
ATOM   1416  N   VAL X  90     -14.953 -17.112   0.049  0.00  0.00            
ATOM   1417  H   VAL X  90     -14.258 -17.787   0.333  0.00  0.00            
ATOM   1418  CA  VAL X  90     -15.062 -15.856   0.873  0.00  0.00            
ATOM   1419  HA  VAL X  90     -16.121 -15.811   1.126  0.00  0.00            
ATOM   1420  CB  VAL X  90     -14.420 -16.168   2.217  0.00  0.00            
ATOM   1421  HB  VAL X  90     -13.394 -16.455   1.984  0.00  0.00            
ATOM   1422  CG1 VAL X  90     -14.294 -15.073   3.149  0.00  0.00            
ATOM   1423 HG11 VAL X  90     -13.908 -15.347   4.130  0.00  0.00            
ATOM   1424 HG12 VAL X  90     -15.261 -14.593   3.300  0.00  0.00            
ATOM   1425 HG13 VAL X  90     -13.595 -14.292   2.850  0.00  0.00            
ATOM   1426  CG2 VAL X  90     -15.231 -17.234   2.985  0.00  0.00            
ATOM   1427 HG21 VAL X  90     -14.834 -17.506   3.963  0.00  0.00            
ATOM   1428 HG22 VAL X  90     -16.265 -16.902   3.082  0.00  0.00            
ATOM   1429 HG23 VAL X  90     -15.234 -18.208   2.495  0.00  0.00            
ATOM   1430  C   VAL X  90     -14.551 -14.601   0.107  0.00  0.00            
ATOM   1431  O   VAL X  90     -13.576 -14.647  -0.681  0.00  0.00            
ATOM   1432  N   GLN X  91     -15.180 -13.507   0.382  0.00  0.00            
ATOM   1433  H   GLN X  91     -15.837 -13.485   1.149  0.00  0.00            
ATOM   1434  CA  GLN X  91     -15.113 -12.272  -0.447  0.00  0.00            
ATOM   1435  HA  GLN X  91     -14.263 -12.363  -1.123  0.00  0.00            
ATOM   1436  CB  GLN X  91     -16.373 -12.093  -1.280  0.00  0.00            
ATOM   1437  HB2 GLN X  91     -17.214 -12.260  -0.607  0.00  0.00            
ATOM   1438  HB3 GLN X  91     -16.440 -11.118  -1.763  0.00  0.00            
ATOM   1439  CG  GLN X  91     -16.515 -13.090  -2.438  0.00  0.00            
ATOM   1440  HG2 GLN X  91     -15.632 -12.986  -3.069  0.00  0.00            
ATOM   1441  HG3 GLN X  91     -16.508 -14.113  -2.062  0.00  0.00            
ATOM   1442  CD  GLN X  91     -17.797 -12.819  -3.255  0.00  0.00            
ATOM   1443  OE1 GLN X  91     -17.965 -11.779  -3.921  0.00  0.00            
ATOM   1444  NE2 GLN X  91     -18.856 -13.624  -3.040  0.00  0.00            
ATOM   1445 HE21 GLN X  91     -18.741 -14.465  -2.494  0.00  0.00            
ATOM   1446 HE22 GLN X  91     -19.747 -13.381  -3.450  0.00  0.00            
ATOM   1447  C   GLN X  91     -14.829 -11.012   0.446  0.00  0.00            
ATOM   1448  O   GLN X  91     -15.766 -10.531   1.160  0.00  0.00            
ATOM   1449  N   LEU X  92     -13.594 -10.596   0.510  0.00  0.00            
ATOM   1450  H   LEU X  92     -12.885 -10.941  -0.121  0.00  0.00            
ATOM   1451  CA  LEU X  92     -13.254  -9.351   1.226  0.00  0.00            
ATOM   1452  HA  LEU X  92     -13.809  -9.359   2.164  0.00  0.00            
ATOM   1453  CB  LEU X  92     -11.727  -9.237   1.548  0.00  0.00            
ATOM   1454  HB2 LEU X  92     -11.483 -10.037   2.247  0.00  0.00            
ATOM   1455  HB3 LEU X  92     -11.153  -9.555   0.678  0.00  0.00            
ATOM   1456  CG  LEU X  92     -11.286  -7.940   2.133  0.00  0.00            
ATOM   1457  HG  LEU X  92     -11.702  -7.058   1.645  0.00  0.00            
ATOM   1458  CD1 LEU X  92     -11.825  -7.743   3.545  0.00  0.00            
ATOM   1459 HD11 LEU X  92     -12.913  -7.767   3.597  0.00  0.00            
ATOM   1460 HD12 LEU X  92     -11.355  -8.450   4.228  0.00  0.00            
ATOM   1461 HD13 LEU X  92     -11.482  -6.755   3.854  0.00  0.00            
ATOM   1462  CD2 LEU X  92      -9.782  -7.955   2.232  0.00  0.00            
ATOM   1463 HD21 LEU X  92      -9.397  -8.909   2.594  0.00  0.00            
ATOM   1464 HD22 LEU X  92      -9.394  -7.905   1.215  0.00  0.00            
ATOM   1465 HD23 LEU X  92      -9.421  -7.067   2.753  0.00  0.00            
ATOM   1466  C   LEU X  92     -13.785  -8.071   0.541  0.00  0.00            
ATOM   1467  O   LEU X  92     -13.236  -7.929  -0.567  0.00  0.00            
ATOM   1468  N   ILE X  93     -14.630  -7.194   1.021  0.00  0.00            
ATOM   1469  H   ILE X  93     -14.944  -7.340   1.969  0.00  0.00            
ATOM   1470  CA  ILE X  93     -14.947  -5.890   0.416  0.00  0.00            
ATOM   1471  HA  ILE X  93     -14.840  -5.915  -0.669  0.00  0.00            
ATOM   1472  CB  ILE X  93     -16.464  -5.566   0.619  0.00  0.00            
ATOM   1473  HB  ILE X  93     -16.544  -5.424   1.696  0.00  0.00            
ATOM   1474  CG2 ILE X  93     -16.848  -4.304  -0.150  0.00  0.00            
ATOM   1475 HG21 ILE X  93     -16.198  -3.502   0.203  0.00  0.00            
ATOM   1476 HG22 ILE X  93     -16.686  -4.485  -1.212  0.00  0.00            
ATOM   1477 HG23 ILE X  93     -17.875  -3.996   0.048  0.00  0.00            
ATOM   1478  CG1 ILE X  93     -17.401  -6.742   0.056  0.00  0.00            
ATOM   1479 HG12 ILE X  93     -18.258  -6.281  -0.433  0.00  0.00            
ATOM   1480 HG13 ILE X  93     -16.898  -7.403  -0.651  0.00  0.00            
ATOM   1481  CD1 ILE X  93     -17.961  -7.555   1.233  0.00  0.00            
ATOM   1482 HD11 ILE X  93     -18.010  -6.774   1.993  0.00  0.00            
ATOM   1483 HD12 ILE X  93     -18.902  -8.023   0.947  0.00  0.00            
ATOM   1484 HD13 ILE X  93     -17.232  -8.319   1.503  0.00  0.00            
ATOM   1485  C   ILE X  93     -14.157  -4.677   0.883  0.00  0.00            
ATOM   1486  O   ILE X  93     -13.956  -4.447   2.091  0.00  0.00            
ATOM   1487  N   THR X  94     -13.491  -3.991  -0.065  0.00  0.00            
ATOM   1488  H   THR X  94     -13.621  -4.234  -1.036  0.00  0.00            
ATOM   1489  CA  THR X  94     -12.739  -2.753   0.231  0.00  0.00            
ATOM   1490  HA  THR X  94     -12.877  -2.508   1.284  0.00  0.00            
ATOM   1491  CB  THR X  94     -11.270  -2.921   0.019  0.00  0.00            
ATOM   1492  HB  THR X  94     -10.778  -1.949   0.056  0.00  0.00            
ATOM   1493  CG2 THR X  94     -10.561  -3.835   0.998  0.00  0.00            
ATOM   1494 HG21 THR X  94     -10.689  -3.375   1.978  0.00  0.00            
ATOM   1495 HG22 THR X  94     -11.068  -4.799   0.979  0.00  0.00            
ATOM   1496 HG23 THR X  94      -9.506  -4.011   0.786  0.00  0.00            
ATOM   1497  OG1 THR X  94     -11.059  -3.347  -1.298  0.00  0.00            
ATOM   1498  HG1 THR X  94     -10.107  -3.458  -1.356  0.00  0.00            
ATOM   1499  C   THR X  94     -13.240  -1.680  -0.737  0.00  0.00            
ATOM   1500  O   THR X  94     -13.802  -1.861  -1.776  0.00  0.00            
ATOM   1501  N   GLN X  95     -13.012  -0.415  -0.295  0.00  0.00            
ATOM   1502  H   GLN X  95     -12.531  -0.341   0.590  0.00  0.00            
ATOM   1503  CA  GLN X  95     -13.269   0.744  -1.144  0.00  0.00            
ATOM   1504  HA  GLN X  95     -14.339   0.916  -1.263  0.00  0.00            
ATOM   1505  CB  GLN X  95     -12.854   2.009  -0.422  0.00  0.00            
ATOM   1506  HB2 GLN X  95     -13.289   2.835  -0.984  0.00  0.00            
ATOM   1507  HB3 GLN X  95     -13.289   2.109   0.572  0.00  0.00            
ATOM   1508  CG  GLN X  95     -11.339   2.308  -0.229  0.00  0.00            
ATOM   1509  HG2 GLN X  95     -10.789   2.184  -1.161  0.00  0.00            
ATOM   1510  HG3 GLN X  95     -11.034   1.495   0.430  0.00  0.00            
ATOM   1511  CD  GLN X  95     -11.137   3.720   0.355  0.00  0.00            
ATOM   1512  OE1 GLN X  95     -10.340   3.886   1.279  0.00  0.00            
ATOM   1513  NE2 GLN X  95     -11.938   4.764   0.045  0.00  0.00            
ATOM   1514 HE21 GLN X  95     -12.497   4.817  -0.794  0.00  0.00            
ATOM   1515 HE22 GLN X  95     -11.792   5.581   0.620  0.00  0.00            
ATOM   1516  C   GLN X  95     -12.645   0.655  -2.503  0.00  0.00            
ATOM   1517  O   GLN X  95     -11.501   0.286  -2.638  0.00  0.00            
ATOM   1518  N   LEU X  96     -13.295   1.131  -3.597  0.00  0.00            
ATOM   1519  H   LEU X  96     -14.246   1.456  -3.492  0.00  0.00            
ATOM   1520  CA  LEU X  96     -12.816   1.009  -5.012  0.00  0.00            
ATOM   1521  HA  LEU X  96     -12.389   0.011  -5.109  0.00  0.00            
ATOM   1522  CB  LEU X  96     -14.038   1.105  -6.025  0.00  0.00            
ATOM   1523  HB2 LEU X  96     -14.515   2.025  -5.685  0.00  0.00            
ATOM   1524  HB3 LEU X  96     -14.597   0.177  -5.910  0.00  0.00            
ATOM   1525  CG  LEU X  96     -13.615   1.211  -7.513  0.00  0.00            
ATOM   1526  HG  LEU X  96     -12.813   1.918  -7.727  0.00  0.00            
ATOM   1527  CD1 LEU X  96     -13.004  -0.160  -7.997  0.00  0.00            
ATOM   1528 HD11 LEU X  96     -13.728  -0.899  -7.654  0.00  0.00            
ATOM   1529 HD12 LEU X  96     -12.927  -0.096  -9.083  0.00  0.00            
ATOM   1530 HD13 LEU X  96     -12.028  -0.471  -7.625  0.00  0.00            
ATOM   1531  CD2 LEU X  96     -14.787   1.474  -8.402  0.00  0.00            
ATOM   1532 HD21 LEU X  96     -15.361   0.556  -8.529  0.00  0.00            
ATOM   1533 HD22 LEU X  96     -15.410   2.282  -8.018  0.00  0.00            
ATOM   1534 HD23 LEU X  96     -14.454   1.645  -9.425  0.00  0.00            
ATOM   1535  C   LEU X  96     -11.750   2.072  -5.318  0.00  0.00            
ATOM   1536  O   LEU X  96     -11.964   3.302  -5.225  0.00  0.00            
ATOM   1537  N   MET X  97     -10.621   1.636  -5.914  0.00  0.00            
ATOM   1538  H   MET X  97     -10.508   0.633  -5.894  0.00  0.00            
ATOM   1539  CA  MET X  97      -9.496   2.436  -6.511  0.00  0.00            
ATOM   1540  HA  MET X  97      -9.817   3.475  -6.591  0.00  0.00            
ATOM   1541  CB  MET X  97      -8.243   2.302  -5.610  0.00  0.00            
ATOM   1542  HB2 MET X  97      -8.286   1.389  -5.016  0.00  0.00            
ATOM   1543  HB3 MET X  97      -7.312   2.224  -6.172  0.00  0.00            
ATOM   1544  CG  MET X  97      -8.174   3.493  -4.678  0.00  0.00            
ATOM   1545  HG2 MET X  97      -8.005   4.344  -5.338  0.00  0.00            
ATOM   1546  HG3 MET X  97      -9.128   3.627  -4.167  0.00  0.00            
ATOM   1547  SD  MET X  97      -6.865   3.525  -3.377  0.00  0.00            
ATOM   1548  CE  MET X  97      -7.331   2.068  -2.415  0.00  0.00            
ATOM   1549  HE1 MET X  97      -7.514   2.366  -1.382  0.00  0.00            
ATOM   1550  HE2 MET X  97      -6.453   1.432  -2.309  0.00  0.00            
ATOM   1551  HE3 MET X  97      -8.169   1.535  -2.863  0.00  0.00            
ATOM   1552  C   MET X  97      -9.154   1.878  -7.891  0.00  0.00            
ATOM   1553  O   MET X  97      -8.490   0.872  -8.064  0.00  0.00            
ATOM   1554  N   PRO X  98      -9.806   2.416  -8.951  0.00  0.00            
ATOM   1555  CD  PRO X  98     -10.551   3.629  -8.900  0.00  0.00            
ATOM   1556  HD2 PRO X  98     -11.345   3.652  -8.154  0.00  0.00            
ATOM   1557  HD3 PRO X  98      -9.833   4.398  -8.615  0.00  0.00            
ATOM   1558  CG  PRO X  98     -11.079   3.911 -10.324  0.00  0.00            
ATOM   1559  HG2 PRO X  98     -10.512   4.691 -10.831  0.00  0.00            
ATOM   1560  HG3 PRO X  98     -12.127   4.193 -10.232  0.00  0.00            
ATOM   1561  CB  PRO X  98     -10.984   2.608 -11.007  0.00  0.00            
ATOM   1562  HB2 PRO X  98     -11.914   2.044 -10.937  0.00  0.00            
ATOM   1563  HB3 PRO X  98     -10.773   2.700 -12.072  0.00  0.00            
ATOM   1564  CA  PRO X  98      -9.881   1.890 -10.288  0.00  0.00            
ATOM   1565  HA  PRO X  98     -10.155   0.840 -10.178  0.00  0.00            
ATOM   1566  C   PRO X  98      -8.522   1.893 -11.043  0.00  0.00            
ATOM   1567  O   PRO X  98      -8.290   0.928 -11.779  0.00  0.00            
ATOM   1568  N   PHE X  99      -7.561   2.802 -10.807  0.00  0.00            
ATOM   1569  H   PHE X  99      -7.806   3.563 -10.190  0.00  0.00            
ATOM   1570  CA  PHE X  99      -6.155   2.563 -11.316  0.00  0.00            
ATOM   1571  HA  PHE X  99      -6.229   2.228 -12.350  0.00  0.00            
ATOM   1572  CB  PHE X  99      -5.355   3.866 -11.105  0.00  0.00            
ATOM   1573  HB2 PHE X  99      -4.315   3.633 -11.331  0.00  0.00            
ATOM   1574  HB3 PHE X  99      -5.386   4.076 -10.035  0.00  0.00            
ATOM   1575  CG  PHE X  99      -5.813   5.140 -11.805  0.00  0.00            
ATOM   1576  CD1 PHE X  99      -5.831   5.132 -13.279  0.00  0.00            
ATOM   1577  HD1 PHE X  99      -5.408   4.266 -13.767  0.00  0.00            
ATOM   1578  CE1 PHE X  99      -6.543   6.066 -13.947  0.00  0.00            
ATOM   1579  HE1 PHE X  99      -6.675   5.995 -15.017  0.00  0.00            
ATOM   1580  CZ  PHE X  99      -7.237   7.102 -13.213  0.00  0.00            
ATOM   1581  HZ  PHE X  99      -7.731   7.876 -13.781  0.00  0.00            
ATOM   1582  CE2 PHE X  99      -7.090   7.203 -11.825  0.00  0.00            
ATOM   1583  HE2 PHE X  99      -7.633   7.988 -11.320  0.00  0.00            
ATOM   1584  CD2 PHE X  99      -6.358   6.215 -11.089  0.00  0.00            
ATOM   1585  HD2 PHE X  99      -6.257   6.227 -10.014  0.00  0.00            
ATOM   1586  C   PHE X  99      -5.468   1.419 -10.648  0.00  0.00            
ATOM   1587  O   PHE X  99      -4.462   0.838 -11.102  0.00  0.00            
ATOM   1588  N   GLY X 100      -5.916   0.992  -9.472  0.00  0.00            
ATOM   1589  H   GLY X 100      -6.766   1.419  -9.131  0.00  0.00            
ATOM   1590  CA  GLY X 100      -5.288  -0.195  -8.745  0.00  0.00            
ATOM   1591  HA2 GLY X 100      -5.368  -1.077  -9.381  0.00  0.00            
ATOM   1592  HA3 GLY X 100      -5.778  -0.433  -7.801  0.00  0.00            
ATOM   1593  C   GLY X 100      -3.829  -0.048  -8.392  0.00  0.00            
ATOM   1594  O   GLY X 100      -3.458   1.008  -7.864  0.00  0.00            
ATOM   1595  N   CYS X 101      -3.031  -1.150  -8.577  0.00  0.00            
ATOM   1596  H   CYS X 101      -3.483  -1.995  -8.898  0.00  0.00            
ATOM   1597  CA  CYS X 101      -1.741  -1.373  -8.006  0.00  0.00            
ATOM   1598  HA  CYS X 101      -1.820  -1.356  -6.919  0.00  0.00            
ATOM   1599  CB  CYS X 101      -1.323  -2.818  -8.435  0.00  0.00            
ATOM   1600  HB2 CYS X 101      -2.107  -3.538  -8.202  0.00  0.00            
ATOM   1601  HB3 CYS X 101      -1.112  -2.834  -9.504  0.00  0.00            
ATOM   1602  SG  CYS X 101       0.117  -3.258  -7.434  0.00  0.00            
ATOM   1603  HG  CYS X 101      -0.442  -3.491  -6.243  0.00  0.00            
ATOM   1604  C   CYS X 101      -0.715  -0.322  -8.359  0.00  0.00            
ATOM   1605  O   CYS X 101      -0.530  -0.108  -9.568  0.00  0.00            
ATOM   1606  N   LEU X 102      -0.015   0.293  -7.356  0.00  0.00            
ATOM   1607  H   LEU X 102      -0.270   0.089  -6.400  0.00  0.00            
ATOM   1608  CA  LEU X 102       1.025   1.334  -7.500  0.00  0.00            
ATOM   1609  HA  LEU X 102       0.625   2.166  -8.079  0.00  0.00            
ATOM   1610  CB  LEU X 102       1.302   1.945  -6.106  0.00  0.00            
ATOM   1611  HB2 LEU X 102       0.332   2.281  -5.739  0.00  0.00            
ATOM   1612  HB3 LEU X 102       1.694   1.043  -5.637  0.00  0.00            
ATOM   1613  CG  LEU X 102       2.434   3.028  -6.076  0.00  0.00            
ATOM   1614  HG  LEU X 102       3.338   2.509  -6.397  0.00  0.00            
ATOM   1615  CD1 LEU X 102       2.127   4.220  -6.979  0.00  0.00            
ATOM   1616 HD11 LEU X 102       2.033   3.985  -8.039  0.00  0.00            
ATOM   1617 HD12 LEU X 102       1.245   4.744  -6.611  0.00  0.00            
ATOM   1618 HD13 LEU X 102       3.002   4.869  -6.946  0.00  0.00            
ATOM   1619  CD2 LEU X 102       2.562   3.566  -4.633  0.00  0.00            
ATOM   1620 HD21 LEU X 102       3.218   4.435  -4.571  0.00  0.00            
ATOM   1621 HD22 LEU X 102       2.829   2.820  -3.885  0.00  0.00            
ATOM   1622 HD23 LEU X 102       1.539   3.866  -4.409  0.00  0.00            
ATOM   1623  C   LEU X 102       2.301   0.829  -8.211  0.00  0.00            
ATOM   1624  O   LEU X 102       2.974   1.497  -8.953  0.00  0.00            
ATOM   1625  N   LEU X 103       2.694  -0.403  -8.018  0.00  0.00            
ATOM   1626  H   LEU X 103       2.309  -0.774  -7.161  0.00  0.00            
ATOM   1627  CA  LEU X 103       3.767  -1.170  -8.780  0.00  0.00            
ATOM   1628  HA  LEU X 103       4.727  -0.661  -8.693  0.00  0.00            
ATOM   1629  CB  LEU X 103       3.975  -2.553  -8.121  0.00  0.00            
ATOM   1630  HB2 LEU X 103       4.248  -2.389  -7.079  0.00  0.00            
ATOM   1631  HB3 LEU X 103       3.024  -3.084  -8.140  0.00  0.00            
ATOM   1632  CG  LEU X 103       4.951  -3.510  -8.780  0.00  0.00            
ATOM   1633  HG  LEU X 103       4.751  -3.781  -9.816  0.00  0.00            
ATOM   1634  CD1 LEU X 103       6.299  -2.879  -8.730  0.00  0.00            
ATOM   1635 HD11 LEU X 103       6.968  -3.697  -8.996  0.00  0.00            
ATOM   1636 HD12 LEU X 103       6.565  -2.541  -7.728  0.00  0.00            
ATOM   1637 HD13 LEU X 103       6.348  -2.055  -9.442  0.00  0.00            
ATOM   1638  CD2 LEU X 103       4.750  -4.804  -7.912  0.00  0.00            
ATOM   1639 HD21 LEU X 103       3.798  -5.240  -8.216  0.00  0.00            
ATOM   1640 HD22 LEU X 103       5.622  -5.397  -8.186  0.00  0.00            
ATOM   1641 HD23 LEU X 103       4.855  -4.506  -6.869  0.00  0.00            
ATOM   1642  C   LEU X 103       3.455  -1.203 -10.231  0.00  0.00            
ATOM   1643  O   LEU X 103       4.334  -1.024 -11.045  0.00  0.00            
ATOM   1644  N   ASP X 104       2.164  -1.525 -10.471  0.00  0.00            
ATOM   1645  H   ASP X 104       1.777  -1.970  -9.651  0.00  0.00            
ATOM   1646  CA  ASP X 104       1.847  -1.711 -11.868  0.00  0.00            
ATOM   1647  HA  ASP X 104       2.651  -2.110 -12.486  0.00  0.00            
ATOM   1648  CB  ASP X 104       0.515  -2.442 -11.994  0.00  0.00            
ATOM   1649  HB2 ASP X 104      -0.109  -2.121 -11.160  0.00  0.00            
ATOM   1650  HB3 ASP X 104       0.158  -2.214 -12.998  0.00  0.00            
ATOM   1651  CG  ASP X 104       0.676  -3.960 -11.900  0.00  0.00            
ATOM   1652  OD1 ASP X 104       0.044  -4.601 -12.780  0.00  0.00            
ATOM   1653  OD2 ASP X 104       1.300  -4.436 -10.930  0.00  0.00            
ATOM   1654  C   ASP X 104       1.682  -0.310 -12.463  0.00  0.00            
ATOM   1655  O   ASP X 104       1.905   0.012 -13.630  0.00  0.00            
ATOM   1656  N   TYR X 105       1.348   0.637 -11.576  0.00  0.00            
ATOM   1657  H   TYR X 105       1.167   0.425 -10.605  0.00  0.00            
ATOM   1658  CA  TYR X 105       1.243   2.129 -11.909  0.00  0.00            
ATOM   1659  HA  TYR X 105       0.610   2.097 -12.796  0.00  0.00            
ATOM   1660  CB  TYR X 105       0.564   2.927 -10.809  0.00  0.00            
ATOM   1661  HB2 TYR X 105      -0.307   2.377 -10.453  0.00  0.00            
ATOM   1662  HB3 TYR X 105       1.257   2.906  -9.969  0.00  0.00            
ATOM   1663  CG  TYR X 105       0.083   4.295 -11.260  0.00  0.00            
ATOM   1664  CD1 TYR X 105      -1.177   4.419 -11.883  0.00  0.00            
ATOM   1665  HD1 TYR X 105      -1.731   3.525 -12.128  0.00  0.00            
ATOM   1666  CE1 TYR X 105      -1.718   5.709 -12.191  0.00  0.00            
ATOM   1667  HE1 TYR X 105      -2.693   5.792 -12.649  0.00  0.00            
ATOM   1668  CZ  TYR X 105      -0.923   6.853 -12.014  0.00  0.00            
ATOM   1669  OH  TYR X 105      -1.318   8.084 -12.261  0.00  0.00            
ATOM   1670  HH  TYR X 105      -2.264   8.055 -12.419  0.00  0.00            
ATOM   1671  CE2 TYR X 105       0.312   6.732 -11.330  0.00  0.00            
ATOM   1672  HE2 TYR X 105       0.745   7.715 -11.212  0.00  0.00            
ATOM   1673  CD2 TYR X 105       0.796   5.462 -10.883  0.00  0.00            
ATOM   1674  HD2 TYR X 105       1.663   5.441 -10.240  0.00  0.00            
ATOM   1675  C   TYR X 105       2.570   2.746 -12.254  0.00  0.00            
ATOM   1676  O   TYR X 105       2.654   3.224 -13.374  0.00  0.00            
ATOM   1677  N   VAL X 106       3.675   2.588 -11.535  0.00  0.00            
ATOM   1678  H   VAL X 106       3.471   2.368 -10.571  0.00  0.00            
ATOM   1679  CA  VAL X 106       4.968   3.220 -11.891  0.00  0.00            
ATOM   1680  HA  VAL X 106       4.713   4.237 -12.187  0.00  0.00            
ATOM   1681  CB  VAL X 106       5.945   3.270 -10.701  0.00  0.00            
ATOM   1682  HB  VAL X 106       6.941   3.593 -11.008  0.00  0.00            
ATOM   1683  CG1 VAL X 106       5.444   4.225  -9.691  0.00  0.00            
ATOM   1684 HG11 VAL X 106       6.121   4.120  -8.843  0.00  0.00            
ATOM   1685 HG12 VAL X 106       4.417   4.050  -9.371  0.00  0.00            
ATOM   1686 HG13 VAL X 106       5.632   5.220 -10.095  0.00  0.00            
ATOM   1687  CG2 VAL X 106       6.234   1.882 -10.153  0.00  0.00            
ATOM   1688 HG21 VAL X 106       6.669   1.204 -10.887  0.00  0.00            
ATOM   1689 HG22 VAL X 106       5.318   1.489  -9.714  0.00  0.00            
ATOM   1690 HG23 VAL X 106       6.985   1.890  -9.363  0.00  0.00            
ATOM   1691  C   VAL X 106       5.538   2.658 -13.227  0.00  0.00            
ATOM   1692  O   VAL X 106       6.023   3.419 -14.063  0.00  0.00            
ATOM   1693  N   ARG X 107       5.517   1.296 -13.406  0.00  0.00            
ATOM   1694  H   ARG X 107       5.073   0.645 -12.774  0.00  0.00            
ATOM   1695  CA  ARG X 107       6.061   0.641 -14.579  0.00  0.00            
ATOM   1696  HA  ARG X 107       7.092   0.915 -14.803  0.00  0.00            
ATOM   1697  CB  ARG X 107       5.913  -0.900 -14.495  0.00  0.00            
ATOM   1698  HB2 ARG X 107       4.969  -1.279 -14.104  0.00  0.00            
ATOM   1699  HB3 ARG X 107       6.024  -1.346 -15.483  0.00  0.00            
ATOM   1700  CG  ARG X 107       7.050  -1.438 -13.516  0.00  0.00            
ATOM   1701  HG2 ARG X 107       7.993  -1.373 -14.060  0.00  0.00            
ATOM   1702  HG3 ARG X 107       7.051  -0.896 -12.570  0.00  0.00            
ATOM   1703  CD  ARG X 107       6.828  -2.930 -13.299  0.00  0.00            
ATOM   1704  HD2 ARG X 107       7.071  -3.419 -14.243  0.00  0.00            
ATOM   1705  HD3 ARG X 107       5.820  -3.038 -12.897  0.00  0.00            
ATOM   1706  NE  ARG X 107       7.719  -3.526 -12.285  0.00  0.00            
ATOM   1707  HE  ARG X 107       8.589  -3.035 -12.138  0.00  0.00            
ATOM   1708  CZ  ARG X 107       7.430  -4.668 -11.747  0.00  0.00            
ATOM   1709  NH1 ARG X 107       6.409  -5.412 -12.075  0.00  0.00            
ATOM   1710 HH11 ARG X 107       5.684  -4.984 -12.632  0.00  0.00            
ATOM   1711 HH12 ARG X 107       6.390  -6.321 -11.633  0.00  0.00            
ATOM   1712  NH2 ARG X 107       8.151  -5.214 -10.836  0.00  0.00            
ATOM   1713 HH21 ARG X 107       8.828  -4.680 -10.311  0.00  0.00            
ATOM   1714 HH22 ARG X 107       8.064  -6.171 -10.524  0.00  0.00            
ATOM   1715  C   ARG X 107       5.345   1.152 -15.860  0.00  0.00            
ATOM   1716  O   ARG X 107       5.980   1.341 -16.874  0.00  0.00            
ATOM   1717  N   GLU X 108       4.036   1.343 -15.723  0.00  0.00            
ATOM   1718  H   GLU X 108       3.597   0.955 -14.900  0.00  0.00            
ATOM   1719  CA  GLU X 108       3.254   1.872 -16.884  0.00  0.00            
ATOM   1720  HA  GLU X 108       3.568   1.375 -17.802  0.00  0.00            
ATOM   1721  CB  GLU X 108       1.734   1.533 -16.813  0.00  0.00            
ATOM   1722  HB2 GLU X 108       1.711   0.508 -16.443  0.00  0.00            
ATOM   1723  HB3 GLU X 108       1.254   2.230 -16.126  0.00  0.00            
ATOM   1724  CG  GLU X 108       0.907   1.547 -18.138  0.00  0.00            
ATOM   1725  HG2 GLU X 108      -0.026   1.102 -17.794  0.00  0.00            
ATOM   1726  HG3 GLU X 108       0.741   2.542 -18.550  0.00  0.00            
ATOM   1727  CD  GLU X 108       1.449   0.759 -19.324  0.00  0.00            
ATOM   1728  OE1 GLU X 108       2.038  -0.333 -19.115  0.00  0.00            
ATOM   1729  OE2 GLU X 108       1.256   1.153 -20.470  0.00  0.00            
ATOM   1730  C   GLU X 108       3.330   3.392 -17.113  0.00  0.00            
ATOM   1731  O   GLU X 108       3.330   3.754 -18.257  0.00  0.00            
ATOM   1732  N   HIE X 109       3.357   4.190 -16.067  0.00  0.00            
ATOM   1733  H   HIE X 109       3.329   3.844 -15.118  0.00  0.00            
ATOM   1734  CA  HIE X 109       3.268   5.657 -16.212  0.00  0.00            
ATOM   1735  HA  HIE X 109       2.775   5.806 -17.172  0.00  0.00            
ATOM   1736  CB  HIE X 109       2.237   6.176 -15.235  0.00  0.00            
ATOM   1737  HB2 HIE X 109       2.130   7.243 -15.042  0.00  0.00            
ATOM   1738  HB3 HIE X 109       2.355   5.678 -14.272  0.00  0.00            
ATOM   1739  CG  HIE X 109       0.769   5.848 -15.671  0.00  0.00            
ATOM   1740  ND1 HIE X 109       0.024   6.567 -16.664  0.00  0.00            
ATOM   1741  CE1 HIE X 109      -1.223   6.048 -16.599  0.00  0.00            
ATOM   1742  HE1 HIE X 109      -2.110   6.370 -17.124  0.00  0.00            
ATOM   1743  NE2 HIE X 109      -1.264   5.232 -15.583  0.00  0.00            
ATOM   1744  HE2 HIE X 109      -2.150   4.920 -15.212  0.00  0.00            
ATOM   1745  CD2 HIE X 109      -0.071   4.991 -15.079  0.00  0.00            
ATOM   1746  HD2 HIE X 109       0.221   4.196 -14.409  0.00  0.00            
ATOM   1747  C   HIE X 109       4.532   6.495 -16.212  0.00  0.00            
ATOM   1748  O   HIE X 109       4.437   7.694 -16.471  0.00  0.00            
ATOM   1749  N   LYS X 110       5.694   5.927 -15.942  0.00  0.00            
ATOM   1750  H   LYS X 110       5.651   4.939 -15.739  0.00  0.00            
ATOM   1751  CA  LYS X 110       6.989   6.671 -15.741  0.00  0.00            
ATOM   1752  HA  LYS X 110       7.088   6.987 -14.703  0.00  0.00            
ATOM   1753  CB  LYS X 110       8.058   5.688 -16.061  0.00  0.00            
ATOM   1754  HB2 LYS X 110       7.769   5.335 -17.051  0.00  0.00            
ATOM   1755  HB3 LYS X 110       7.921   4.838 -15.393  0.00  0.00            
ATOM   1756  CG  LYS X 110       9.545   6.170 -16.133  0.00  0.00            
ATOM   1757  HG2 LYS X 110       9.705   6.832 -16.984  0.00  0.00            
ATOM   1758  HG3 LYS X 110       9.809   6.737 -15.240  0.00  0.00            
ATOM   1759  CD  LYS X 110      10.472   4.996 -16.155  0.00  0.00            
ATOM   1760  HD2 LYS X 110      10.118   4.201 -15.499  0.00  0.00            
ATOM   1761  HD3 LYS X 110      11.439   5.352 -15.800  0.00  0.00            
ATOM   1762  CE  LYS X 110      10.582   4.344 -17.574  0.00  0.00            
ATOM   1763  HE2 LYS X 110      11.313   3.542 -17.667  0.00  0.00            
ATOM   1764  HE3 LYS X 110       9.586   3.957 -17.791  0.00  0.00            
ATOM   1765  NZ  LYS X 110      10.907   5.341 -18.607  0.00  0.00            
ATOM   1766  HZ1 LYS X 110      10.148   5.994 -18.736  0.00  0.00            
ATOM   1767  HZ2 LYS X 110      11.751   5.880 -18.479  0.00  0.00            
ATOM   1768  HZ3 LYS X 110      10.962   4.893 -19.511  0.00  0.00            
ATOM   1769  C   LYS X 110       7.176   7.932 -16.567  0.00  0.00            
ATOM   1770  O   LYS X 110       7.628   8.900 -15.992  0.00  0.00            
ATOM   1771  N   ASP X 111       6.779   7.975 -17.829  0.00  0.00            
ATOM   1772  H   ASP X 111       6.367   7.166 -18.272  0.00  0.00            
ATOM   1773  CA  ASP X 111       7.047   9.104 -18.692  0.00  0.00            
ATOM   1774  HA  ASP X 111       7.973   9.554 -18.331  0.00  0.00            
ATOM   1775  CB  ASP X 111       7.345   8.718 -20.145  0.00  0.00            
ATOM   1776  HB2 ASP X 111       6.406   8.548 -20.673  0.00  0.00            
ATOM   1777  HB3 ASP X 111       7.870   9.596 -20.522  0.00  0.00            
ATOM   1778  CG  ASP X 111       8.368   7.608 -20.329  0.00  0.00            
ATOM   1779  OD1 ASP X 111       9.275   7.362 -19.488  0.00  0.00            
ATOM   1780  OD2 ASP X 111       8.323   6.879 -21.428  0.00  0.00            
ATOM   1781  C   ASP X 111       6.097  10.305 -18.531  0.00  0.00            
ATOM   1782  O   ASP X 111       6.191  11.246 -19.242  0.00  0.00            
ATOM   1783  N   ASN X 112       5.080  10.272 -17.627  0.00  0.00            
ATOM   1784  H   ASN X 112       5.007   9.389 -17.142  0.00  0.00            
ATOM   1785  CA  ASN X 112       4.254  11.425 -17.220  0.00  0.00            
ATOM   1786  HA  ASN X 112       4.566  12.316 -17.765  0.00  0.00            
ATOM   1787  CB  ASN X 112       2.803  11.118 -17.736  0.00  0.00            
ATOM   1788  HB2 ASN X 112       2.120  11.630 -17.058  0.00  0.00            
ATOM   1789  HB3 ASN X 112       2.495  10.073 -17.762  0.00  0.00            
ATOM   1790  CG  ASN X 112       2.518  11.689 -19.074  0.00  0.00            
ATOM   1791  OD1 ASN X 112       2.254  12.883 -19.112  0.00  0.00            
ATOM   1792  ND2 ASN X 112       2.544  10.909 -20.100  0.00  0.00            
ATOM   1793 HD21 ASN X 112       2.695   9.924 -19.934  0.00  0.00            
ATOM   1794 HD22 ASN X 112       2.267  11.221 -21.020  0.00  0.00            
ATOM   1795  C   ASN X 112       4.319  11.687 -15.734  0.00  0.00            
ATOM   1796  O   ASN X 112       3.707  12.665 -15.352  0.00  0.00            
ATOM   1797  N   ILE X 113       5.014  10.851 -14.951  0.00  0.00            
ATOM   1798  H   ILE X 113       5.685  10.200 -15.334  0.00  0.00            
ATOM   1799  CA  ILE X 113       5.158  10.924 -13.505  0.00  0.00            
ATOM   1800  HA  ILE X 113       4.224  11.262 -13.055  0.00  0.00            
ATOM   1801  CB  ILE X 113       5.493   9.568 -12.851  0.00  0.00            
ATOM   1802  HB  ILE X 113       6.436   9.139 -13.190  0.00  0.00            
ATOM   1803  CG2 ILE X 113       5.572   9.799 -11.311  0.00  0.00            
ATOM   1804 HG21 ILE X 113       4.605  10.187 -10.993  0.00  0.00            
ATOM   1805 HG22 ILE X 113       6.333  10.489 -10.945  0.00  0.00            
ATOM   1806 HG23 ILE X 113       5.592   8.949 -10.628  0.00  0.00            
ATOM   1807  CG1 ILE X 113       4.435   8.512 -13.102  0.00  0.00            
ATOM   1808 HG12 ILE X 113       3.505   8.724 -12.575  0.00  0.00            
ATOM   1809 HG13 ILE X 113       4.245   8.423 -14.172  0.00  0.00            
ATOM   1810  CD1 ILE X 113       4.908   7.087 -12.599  0.00  0.00            
ATOM   1811 HD11 ILE X 113       5.056   7.096 -11.519  0.00  0.00            
ATOM   1812 HD12 ILE X 113       5.861   6.757 -13.013  0.00  0.00            
ATOM   1813 HD13 ILE X 113       4.122   6.333 -12.652  0.00  0.00            
ATOM   1814  C   ILE X 113       6.237  12.052 -13.200  0.00  0.00            
ATOM   1815  O   ILE X 113       7.449  11.823 -13.305  0.00  0.00            
ATOM   1816  N   GLY X 114       5.842  13.203 -12.685  0.00  0.00            
ATOM   1817  H   GLY X 114       4.861  13.356 -12.498  0.00  0.00            
ATOM   1818  CA  GLY X 114       6.728  14.289 -12.272  0.00  0.00            
ATOM   1819  HA2 GLY X 114       6.287  15.272 -12.439  0.00  0.00            
ATOM   1820  HA3 GLY X 114       7.686  14.223 -12.788  0.00  0.00            
ATOM   1821  C   GLY X 114       7.229  14.209 -10.817  0.00  0.00            
ATOM   1822  O   GLY X 114       6.743  13.334 -10.063  0.00  0.00            
ATOM   1823  N   SER X 115       8.210  15.064 -10.508  0.00  0.00            
ATOM   1824  H   SER X 115       8.462  15.758 -11.197  0.00  0.00            
ATOM   1825  CA  SER X 115       8.995  15.039  -9.275  0.00  0.00            
ATOM   1826  HA  SER X 115       9.348  14.016  -9.147  0.00  0.00            
ATOM   1827  CB  SER X 115      10.154  16.031  -9.416  0.00  0.00            
ATOM   1828  HB2 SER X 115      10.783  16.112  -8.530  0.00  0.00            
ATOM   1829  HB3 SER X 115      10.767  15.683 -10.248  0.00  0.00            
ATOM   1830  OG  SER X 115       9.676  17.312  -9.641  0.00  0.00            
ATOM   1831  HG  SER X 115       9.532  17.422 -10.583  0.00  0.00            
ATOM   1832  C   SER X 115       8.160  15.354  -7.996  0.00  0.00            
ATOM   1833  O   SER X 115       8.373  14.758  -6.963  0.00  0.00            
ATOM   1834  N   GLN X 116       7.130  16.199  -8.045  0.00  0.00            
ATOM   1835  H   GLN X 116       6.938  16.684  -8.910  0.00  0.00            
ATOM   1836  CA  GLN X 116       6.220  16.529  -6.880  0.00  0.00            
ATOM   1837  HA  GLN X 116       6.798  16.963  -6.064  0.00  0.00            
ATOM   1838  CB  GLN X 116       5.289  17.620  -7.335  0.00  0.00            
ATOM   1839  HB2 GLN X 116       5.944  18.460  -7.566  0.00  0.00            
ATOM   1840  HB3 GLN X 116       4.779  17.212  -8.207  0.00  0.00            
ATOM   1841  CG  GLN X 116       4.166  18.139  -6.403  0.00  0.00            
ATOM   1842  HG2 GLN X 116       3.593  17.282  -6.049  0.00  0.00            
ATOM   1843  HG3 GLN X 116       3.540  18.781  -7.023  0.00  0.00            
ATOM   1844  CD  GLN X 116       4.563  18.923  -5.145  0.00  0.00            
ATOM   1845  OE1 GLN X 116       4.322  18.489  -4.068  0.00  0.00            
ATOM   1846  NE2 GLN X 116       5.174  20.135  -5.143  0.00  0.00            
ATOM   1847 HE21 GLN X 116       5.526  20.485  -6.023  0.00  0.00            
ATOM   1848 HE22 GLN X 116       5.592  20.384  -4.258  0.00  0.00            
ATOM   1849  C   GLN X 116       5.499  15.283  -6.397  0.00  0.00            
ATOM   1850  O   GLN X 116       5.563  14.907  -5.220  0.00  0.00            
ATOM   1851  N   TYR X 117       4.770  14.663  -7.315  0.00  0.00            
ATOM   1852  H   TYR X 117       4.741  15.163  -8.192  0.00  0.00            
ATOM   1853  CA  TYR X 117       3.779  13.606  -7.077  0.00  0.00            
ATOM   1854  HA  TYR X 117       3.004  13.876  -6.359  0.00  0.00            
ATOM   1855  CB  TYR X 117       3.040  13.155  -8.417  0.00  0.00            
ATOM   1856  HB2 TYR X 117       2.355  12.313  -8.314  0.00  0.00            
ATOM   1857  HB3 TYR X 117       3.801  12.741  -9.078  0.00  0.00            
ATOM   1858  CG  TYR X 117       2.451  14.315  -9.243  0.00  0.00            
ATOM   1859  CD1 TYR X 117       1.041  14.605  -9.274  0.00  0.00            
ATOM   1860  HD1 TYR X 117       0.390  14.050  -8.614  0.00  0.00            
ATOM   1861  CE1 TYR X 117       0.415  15.652  -9.950  0.00  0.00            
ATOM   1862  HE1 TYR X 117      -0.658  15.684 -10.072  0.00  0.00            
ATOM   1863  CZ  TYR X 117       1.292  16.485 -10.682  0.00  0.00            
ATOM   1864  OH  TYR X 117       0.776  17.359 -11.592  0.00  0.00            
ATOM   1865  HH  TYR X 117       1.287  18.130 -11.851  0.00  0.00            
ATOM   1866  CE2 TYR X 117       2.693  16.408 -10.613  0.00  0.00            
ATOM   1867  HE2 TYR X 117       3.413  16.961 -11.197  0.00  0.00            
ATOM   1868  CD2 TYR X 117       3.240  15.309  -9.914  0.00  0.00            
ATOM   1869  HD2 TYR X 117       4.269  15.041 -10.101  0.00  0.00            
ATOM   1870  C   TYR X 117       4.482  12.394  -6.413  0.00  0.00            
ATOM   1871  O   TYR X 117       3.886  11.756  -5.589  0.00  0.00            
ATOM   1872  N   LEU X 118       5.686  12.055  -6.781  0.00  0.00            
ATOM   1873  H   LEU X 118       6.055  12.597  -7.549  0.00  0.00            
ATOM   1874  CA  LEU X 118       6.475  11.043  -6.192  0.00  0.00            
ATOM   1875  HA  LEU X 118       5.931  10.101  -6.126  0.00  0.00            
ATOM   1876  CB  LEU X 118       7.766  10.911  -7.022  0.00  0.00            
ATOM   1877  HB2 LEU X 118       8.252  11.882  -7.122  0.00  0.00            
ATOM   1878  HB3 LEU X 118       8.442  10.325  -6.399  0.00  0.00            
ATOM   1879  CG  LEU X 118       7.713  10.172  -8.379  0.00  0.00            
ATOM   1880  HG  LEU X 118       6.865  10.490  -8.984  0.00  0.00            
ATOM   1881  CD1 LEU X 118       9.015  10.449  -9.196  0.00  0.00            
ATOM   1882 HD11 LEU X 118       9.918  10.199  -8.639  0.00  0.00            
ATOM   1883 HD12 LEU X 118       8.998   9.836 -10.096  0.00  0.00            
ATOM   1884 HD13 LEU X 118       8.933  11.523  -9.368  0.00  0.00            
ATOM   1885  CD2 LEU X 118       7.609   8.690  -7.955  0.00  0.00            
ATOM   1886 HD21 LEU X 118       7.353   8.073  -8.816  0.00  0.00            
ATOM   1887 HD22 LEU X 118       8.536   8.330  -7.507  0.00  0.00            
ATOM   1888 HD23 LEU X 118       6.788   8.520  -7.259  0.00  0.00            
ATOM   1889  C   LEU X 118       6.809  11.399  -4.730  0.00  0.00            
ATOM   1890  O   LEU X 118       6.825  10.506  -3.904  0.00  0.00            
ATOM   1891  N   LEU X 119       7.250  12.602  -4.367  0.00  0.00            
ATOM   1892  H   LEU X 119       7.315  13.285  -5.108  0.00  0.00            
ATOM   1893  CA  LEU X 119       7.586  13.060  -2.983  0.00  0.00            
ATOM   1894  HA  LEU X 119       8.196  12.284  -2.519  0.00  0.00            
ATOM   1895  CB  LEU X 119       8.331  14.350  -3.018  0.00  0.00            
ATOM   1896  HB2 LEU X 119       8.388  14.778  -2.017  0.00  0.00            
ATOM   1897  HB3 LEU X 119       7.871  15.121  -3.635  0.00  0.00            
ATOM   1898  CG  LEU X 119       9.825  14.129  -3.473  0.00  0.00            
ATOM   1899  HG  LEU X 119       9.856  13.453  -4.327  0.00  0.00            
ATOM   1900  CD1 LEU X 119      10.521  15.359  -4.033  0.00  0.00            
ATOM   1901 HD11 LEU X 119      10.026  15.703  -4.941  0.00  0.00            
ATOM   1902 HD12 LEU X 119      10.529  16.176  -3.311  0.00  0.00            
ATOM   1903 HD13 LEU X 119      11.516  15.021  -4.323  0.00  0.00            
ATOM   1904  CD2 LEU X 119      10.699  13.547  -2.437  0.00  0.00            
ATOM   1905 HD21 LEU X 119      10.112  12.926  -1.761  0.00  0.00            
ATOM   1906 HD22 LEU X 119      11.540  13.056  -2.925  0.00  0.00            
ATOM   1907 HD23 LEU X 119      11.042  14.398  -1.849  0.00  0.00            
ATOM   1908  C   LEU X 119       6.350  13.060  -2.068  0.00  0.00            
ATOM   1909  O   LEU X 119       6.497  12.591  -0.957  0.00  0.00            
ATOM   1910  N   ASN X 120       5.249  13.458  -2.688  0.00  0.00            
ATOM   1911  H   ASN X 120       5.350  13.728  -3.656  0.00  0.00            
ATOM   1912  CA  ASN X 120       3.907  13.454  -2.128  0.00  0.00            
ATOM   1913  HA  ASN X 120       3.919  14.072  -1.231  0.00  0.00            
ATOM   1914  CB  ASN X 120       2.967  14.241  -2.951  0.00  0.00            
ATOM   1915  HB2 ASN X 120       2.921  13.751  -3.923  0.00  0.00            
ATOM   1916  HB3 ASN X 120       3.410  15.209  -3.186  0.00  0.00            
ATOM   1917  CG  ASN X 120       1.618  14.350  -2.401  0.00  0.00            
ATOM   1918  OD1 ASN X 120       1.432  14.772  -1.264  0.00  0.00            
ATOM   1919  ND2 ASN X 120       0.564  13.869  -3.066  0.00  0.00            
ATOM   1920 HD21 ASN X 120       0.744  13.525  -3.998  0.00  0.00            
ATOM   1921 HD22 ASN X 120      -0.367  13.946  -2.683  0.00  0.00            
ATOM   1922  C   ASN X 120       3.439  12.041  -1.845  0.00  0.00            
ATOM   1923  O   ASN X 120       3.161  11.725  -0.675  0.00  0.00            
ATOM   1924  N   TRP X 121       3.562  11.041  -2.778  0.00  0.00            
ATOM   1925  H   TRP X 121       4.036  11.242  -3.647  0.00  0.00            
ATOM   1926  CA  TRP X 121       3.332   9.597  -2.442  0.00  0.00            
ATOM   1927  HA  TRP X 121       2.314   9.437  -2.087  0.00  0.00            
ATOM   1928  CB  TRP X 121       3.506   8.660  -3.647  0.00  0.00            
ATOM   1929  HB2 TRP X 121       3.313   7.626  -3.360  0.00  0.00            
ATOM   1930  HB3 TRP X 121       4.512   8.850  -4.020  0.00  0.00            
ATOM   1931  CG  TRP X 121       2.503   8.880  -4.771  0.00  0.00            
ATOM   1932  CD1 TRP X 121       1.310   9.489  -4.778  0.00  0.00            
ATOM   1933  HD1 TRP X 121       0.922  10.064  -3.950  0.00  0.00            
ATOM   1934  NE1 TRP X 121       0.734   9.483  -6.050  0.00  0.00            
ATOM   1935  HE1 TRP X 121      -0.088  10.040  -6.237  0.00  0.00            
ATOM   1936  CE2 TRP X 121       1.604   8.863  -6.942  0.00  0.00            
ATOM   1937  CZ2 TRP X 121       1.670   8.842  -8.336  0.00  0.00            
ATOM   1938  HZ2 TRP X 121       0.942   9.302  -8.987  0.00  0.00            
ATOM   1939  CH2 TRP X 121       2.724   8.202  -9.028  0.00  0.00            
ATOM   1940  HH2 TRP X 121       2.773   8.258 -10.106  0.00  0.00            
ATOM   1941  CZ3 TRP X 121       3.849   7.768  -8.291  0.00  0.00            
ATOM   1942  HZ3 TRP X 121       4.809   7.496  -8.705  0.00  0.00            
ATOM   1943  CE3 TRP X 121       3.771   7.852  -6.859  0.00  0.00            
ATOM   1944  HE3 TRP X 121       4.662   7.597  -6.304  0.00  0.00            
ATOM   1945  CD2 TRP X 121       2.678   8.429  -6.142  0.00  0.00            
ATOM   1946  C   TRP X 121       4.291   9.111  -1.295  0.00  0.00            
ATOM   1947  O   TRP X 121       3.834   8.409  -0.396  0.00  0.00            
ATOM   1948  N   CYS X 122       5.500   9.607  -1.205  0.00  0.00            
ATOM   1949  H   CYS X 122       5.847  10.067  -2.034  0.00  0.00            
ATOM   1950  CA  CYS X 122       6.444   9.129  -0.175  0.00  0.00            
ATOM   1951  HA  CYS X 122       6.503   8.049  -0.039  0.00  0.00            
ATOM   1952  CB  CYS X 122       7.872   9.625  -0.419  0.00  0.00            
ATOM   1953  HB2 CYS X 122       8.478   9.200   0.382  0.00  0.00            
ATOM   1954  HB3 CYS X 122       7.930  10.705  -0.283  0.00  0.00            
ATOM   1955  SG  CYS X 122       8.475   9.104  -2.030  0.00  0.00            
ATOM   1956  HG  CYS X 122       7.795  10.101  -2.602  0.00  0.00            
ATOM   1957  C   CYS X 122       5.997   9.681   1.209  0.00  0.00            
ATOM   1958  O   CYS X 122       6.065   8.963   2.194  0.00  0.00            
ATOM   1959  N   VAL X 123       5.356  10.871   1.222  0.00  0.00            
ATOM   1960  H   VAL X 123       5.444  11.477   0.420  0.00  0.00            
ATOM   1961  CA  VAL X 123       4.856  11.512   2.467  0.00  0.00            
ATOM   1962  HA  VAL X 123       5.576  11.278   3.251  0.00  0.00            
ATOM   1963  CB  VAL X 123       4.696  12.989   2.271  0.00  0.00            
ATOM   1964  HB  VAL X 123       4.130  13.129   1.351  0.00  0.00            
ATOM   1965  CG1 VAL X 123       4.007  13.782   3.448  0.00  0.00            
ATOM   1966 HG11 VAL X 123       4.575  13.600   4.361  0.00  0.00            
ATOM   1967 HG12 VAL X 123       2.939  13.590   3.552  0.00  0.00            
ATOM   1968 HG13 VAL X 123       3.968  14.848   3.227  0.00  0.00            
ATOM   1969  CG2 VAL X 123       6.055  13.678   2.083  0.00  0.00            
ATOM   1970 HG21 VAL X 123       6.448  13.789   3.094  0.00  0.00            
ATOM   1971 HG22 VAL X 123       5.934  14.623   1.554  0.00  0.00            
ATOM   1972 HG23 VAL X 123       6.649  13.024   1.444  0.00  0.00            
ATOM   1973  C   VAL X 123       3.524  10.895   2.904  0.00  0.00            
ATOM   1974  O   VAL X 123       3.179  10.821   4.096  0.00  0.00            
ATOM   1975  N   GLN X 124       2.645  10.496   1.967  0.00  0.00            
ATOM   1976  H   GLN X 124       2.829  10.749   1.007  0.00  0.00            
ATOM   1977  CA  GLN X 124       1.355   9.885   2.338  0.00  0.00            
ATOM   1978  HA  GLN X 124       0.925  10.595   3.044  0.00  0.00            
ATOM   1979  CB  GLN X 124       0.389   9.904   1.119  0.00  0.00            
ATOM   1980  HB2 GLN X 124       0.806   9.446   0.222  0.00  0.00            
ATOM   1981  HB3 GLN X 124      -0.506   9.344   1.391  0.00  0.00            
ATOM   1982  CG  GLN X 124      -0.031  11.296   0.782  0.00  0.00            
ATOM   1983  HG2 GLN X 124      -0.486  11.844   1.607  0.00  0.00            
ATOM   1984  HG3 GLN X 124       0.801  11.923   0.461  0.00  0.00            
ATOM   1985  CD  GLN X 124      -1.062  11.243  -0.306  0.00  0.00            
ATOM   1986  OE1 GLN X 124      -1.179  10.356  -1.109  0.00  0.00            
ATOM   1987  NE2 GLN X 124      -1.777  12.319  -0.476  0.00  0.00            
ATOM   1988 HE21 GLN X 124      -1.721  13.115   0.143  0.00  0.00            
ATOM   1989 HE22 GLN X 124      -2.416  12.234  -1.253  0.00  0.00            
ATOM   1990  C   GLN X 124       1.555   8.469   2.894  0.00  0.00            
ATOM   1991  O   GLN X 124       0.953   8.159   3.961  0.00  0.00            
ATOM   1992  N   ILE X 125       2.456   7.633   2.362  0.00  0.00            
ATOM   1993  H   ILE X 125       3.081   7.917   1.621  0.00  0.00            
ATOM   1994  CA  ILE X 125       2.781   6.315   2.940  0.00  0.00            
ATOM   1995  HA  ILE X 125       1.840   5.767   2.992  0.00  0.00            
ATOM   1996  CB  ILE X 125       3.647   5.468   1.976  0.00  0.00            
ATOM   1997  HB  ILE X 125       4.525   6.090   1.807  0.00  0.00            
ATOM   1998  CG2 ILE X 125       3.938   4.100   2.579  0.00  0.00            
ATOM   1999 HG21 ILE X 125       4.345   4.215   3.584  0.00  0.00            
ATOM   2000 HG22 ILE X 125       3.019   3.522   2.684  0.00  0.00            
ATOM   2001 HG23 ILE X 125       4.658   3.516   2.006  0.00  0.00            
ATOM   2002  CG1 ILE X 125       2.978   5.246   0.533  0.00  0.00            
ATOM   2003 HG12 ILE X 125       2.172   4.524   0.664  0.00  0.00            
ATOM   2004 HG13 ILE X 125       2.523   6.117   0.061  0.00  0.00            
ATOM   2005  CD1 ILE X 125       3.990   4.640  -0.497  0.00  0.00            
ATOM   2006 HD11 ILE X 125       4.910   5.223  -0.544  0.00  0.00            
ATOM   2007 HD12 ILE X 125       4.230   3.652  -0.103  0.00  0.00            
ATOM   2008 HD13 ILE X 125       3.641   4.490  -1.519  0.00  0.00            
ATOM   2009  C   ILE X 125       3.447   6.494   4.320  0.00  0.00            
ATOM   2010  O   ILE X 125       3.030   5.806   5.239  0.00  0.00            
ATOM   2011  N   ALA X 126       4.231   7.613   4.521  0.00  0.00            
ATOM   2012  H   ALA X 126       4.553   8.235   3.793  0.00  0.00            
ATOM   2013  CA  ALA X 126       4.721   8.130   5.833  0.00  0.00            
ATOM   2014  HA  ALA X 126       5.151   7.255   6.322  0.00  0.00            
ATOM   2015  CB  ALA X 126       5.811   9.279   5.685  0.00  0.00            
ATOM   2016  HB1 ALA X 126       5.373  10.276   5.644  0.00  0.00            
ATOM   2017  HB2 ALA X 126       6.451   9.341   6.566  0.00  0.00            
ATOM   2018  HB3 ALA X 126       6.417   9.211   4.783  0.00  0.00            
ATOM   2019  C   ALA X 126       3.532   8.510   6.734  0.00  0.00            
ATOM   2020  O   ALA X 126       3.405   7.847   7.783  0.00  0.00            
ATOM   2021  N   LYS X 127       2.581   9.443   6.362  0.00  0.00            
ATOM   2022  H   LYS X 127       2.691  10.132   5.632  0.00  0.00            
ATOM   2023  CA  LYS X 127       1.470   9.710   7.350  0.00  0.00            
ATOM   2024  HA  LYS X 127       1.808  10.179   8.274  0.00  0.00            
ATOM   2025  CB  LYS X 127       0.521  10.718   6.706  0.00  0.00            
ATOM   2026  HB2 LYS X 127      -0.410  10.691   7.273  0.00  0.00            
ATOM   2027  HB3 LYS X 127       0.394  10.348   5.689  0.00  0.00            
ATOM   2028  CG  LYS X 127       1.089  12.144   6.753  0.00  0.00            
ATOM   2029  HG2 LYS X 127       1.207  12.554   7.756  0.00  0.00            
ATOM   2030  HG3 LYS X 127       2.129  12.163   6.426  0.00  0.00            
ATOM   2031  CD  LYS X 127       0.206  13.231   5.995  0.00  0.00            
ATOM   2032  HD2 LYS X 127       0.028  12.772   5.023  0.00  0.00            
ATOM   2033  HD3 LYS X 127      -0.704  13.502   6.530  0.00  0.00            
ATOM   2034  CE  LYS X 127       1.034  14.486   5.790  0.00  0.00            
ATOM   2035  HE2 LYS X 127       1.453  14.775   6.754  0.00  0.00            
ATOM   2036  HE3 LYS X 127       1.924  14.328   5.180  0.00  0.00            
ATOM   2037  NZ  LYS X 127       0.242  15.562   5.232  0.00  0.00            
ATOM   2038  HZ1 LYS X 127       0.781  16.340   4.879  0.00  0.00            
ATOM   2039  HZ2 LYS X 127      -0.467  15.272   4.575  0.00  0.00            
ATOM   2040  HZ3 LYS X 127      -0.336  15.930   5.974  0.00  0.00            
ATOM   2041  C   LYS X 127       0.653   8.465   7.764  0.00  0.00            
ATOM   2042  O   LYS X 127       0.311   8.311   8.963  0.00  0.00            
ATOM   2043  N   GLY X 128       0.381   7.560   6.768  0.00  0.00            
ATOM   2044  H   GLY X 128       0.632   7.842   5.831  0.00  0.00            
ATOM   2045  CA  GLY X 128      -0.285   6.257   6.955  0.00  0.00            
ATOM   2046  HA2 GLY X 128      -0.234   5.709   6.014  0.00  0.00            
ATOM   2047  HA3 GLY X 128      -1.370   6.303   7.042  0.00  0.00            
ATOM   2048  C   GLY X 128       0.467   5.349   7.964  0.00  0.00            
ATOM   2049  O   GLY X 128      -0.100   4.877   8.961  0.00  0.00            
ATOM   2050  N   MET X 129       1.672   5.006   7.737  0.00  0.00            
ATOM   2051  H   MET X 129       2.090   5.312   6.870  0.00  0.00            
ATOM   2052  CA  MET X 129       2.553   4.307   8.596  0.00  0.00            
ATOM   2053  HA  MET X 129       2.192   3.295   8.777  0.00  0.00            
ATOM   2054  CB  MET X 129       3.837   4.085   7.870  0.00  0.00            
ATOM   2055  HB2 MET X 129       4.400   3.490   8.589  0.00  0.00            
ATOM   2056  HB3 MET X 129       4.272   5.050   7.611  0.00  0.00            
ATOM   2057  CG  MET X 129       3.765   3.279   6.538  0.00  0.00            
ATOM   2058  HG2 MET X 129       3.034   3.714   5.857  0.00  0.00            
ATOM   2059  HG3 MET X 129       4.690   3.340   5.965  0.00  0.00            
ATOM   2060  SD  MET X 129       3.183   1.615   6.711  0.00  0.00            
ATOM   2061  CE  MET X 129       4.335   0.841   7.918  0.00  0.00            
ATOM   2062  HE1 MET X 129       3.989  -0.152   8.205  0.00  0.00            
ATOM   2063  HE2 MET X 129       4.354   1.425   8.839  0.00  0.00            
ATOM   2064  HE3 MET X 129       5.379   0.890   7.607  0.00  0.00            
ATOM   2065  C   MET X 129       2.710   4.920   9.964  0.00  0.00            
ATOM   2066  O   MET X 129       2.734   4.135  10.922  0.00  0.00            
ATOM   2067  N   ASN X 130       2.810   6.226  10.115  0.00  0.00            
ATOM   2068  H   ASN X 130       2.782   6.836   9.311  0.00  0.00            
ATOM   2069  CA  ASN X 130       2.873   6.740  11.486  0.00  0.00            
ATOM   2070  HA  ASN X 130       3.624   6.217  12.078  0.00  0.00            
ATOM   2071  CB  ASN X 130       3.229   8.193  11.378  0.00  0.00            
ATOM   2072  HB2 ASN X 130       2.349   8.601  10.882  0.00  0.00            
ATOM   2073  HB3 ASN X 130       4.035   8.358  10.664  0.00  0.00            
ATOM   2074  CG  ASN X 130       3.478   8.900  12.727  0.00  0.00            
ATOM   2075  OD1 ASN X 130       2.808   9.876  13.013  0.00  0.00            
ATOM   2076  ND2 ASN X 130       4.367   8.393  13.561  0.00  0.00            
ATOM   2077 HD21 ASN X 130       4.915   7.588  13.294  0.00  0.00            
ATOM   2078 HD22 ASN X 130       4.498   8.820  14.467  0.00  0.00            
ATOM   2079  C   ASN X 130       1.488   6.512  12.153  0.00  0.00            
ATOM   2080  O   ASN X 130       1.476   6.204  13.354  0.00  0.00            
ATOM   2081  N   TYR X 131       0.282   6.534  11.472  0.00  0.00            
ATOM   2082  H   TYR X 131       0.342   6.769  10.492  0.00  0.00            
ATOM   2083  CA  TYR X 131      -0.952   6.142  12.148  0.00  0.00            
ATOM   2084  HA  TYR X 131      -1.175   6.702  13.056  0.00  0.00            
ATOM   2085  CB  TYR X 131      -2.053   6.530  11.135  0.00  0.00            
ATOM   2086  HB2 TYR X 131      -2.224   7.606  11.163  0.00  0.00            
ATOM   2087  HB3 TYR X 131      -1.780   6.275  10.111  0.00  0.00            
ATOM   2088  CG  TYR X 131      -3.371   5.904  11.393  0.00  0.00            
ATOM   2089  CD1 TYR X 131      -4.235   6.399  12.364  0.00  0.00            
ATOM   2090  HD1 TYR X 131      -3.980   7.299  12.905  0.00  0.00            
ATOM   2091  CE1 TYR X 131      -5.497   5.828  12.610  0.00  0.00            
ATOM   2092  HE1 TYR X 131      -6.135   6.093  13.441  0.00  0.00            
ATOM   2093  CZ  TYR X 131      -5.941   4.754  11.767  0.00  0.00            
ATOM   2094  OH  TYR X 131      -7.253   4.297  11.894  0.00  0.00            
ATOM   2095  HH  TYR X 131      -7.849   5.006  12.143  0.00  0.00            
ATOM   2096  CE2 TYR X 131      -4.999   4.229  10.799  0.00  0.00            
ATOM   2097  HE2 TYR X 131      -5.272   3.389  10.177  0.00  0.00            
ATOM   2098  CD2 TYR X 131      -3.694   4.756  10.670  0.00  0.00            
ATOM   2099  HD2 TYR X 131      -2.996   4.275  10.002  0.00  0.00            
ATOM   2100  C   TYR X 131      -1.056   4.638  12.406  0.00  0.00            
ATOM   2101  O   TYR X 131      -1.534   4.328  13.487  0.00  0.00            
ATOM   2102  N   LEU X 132      -0.564   3.778  11.564  0.00  0.00            
ATOM   2103  H   LEU X 132      -0.388   4.069  10.613  0.00  0.00            
ATOM   2104  CA  LEU X 132      -0.482   2.339  11.800  0.00  0.00            
ATOM   2105  HA  LEU X 132      -1.471   1.961  12.056  0.00  0.00            
ATOM   2106  CB  LEU X 132       0.114   1.576  10.604  0.00  0.00            
ATOM   2107  HB2 LEU X 132       1.123   1.922  10.381  0.00  0.00            
ATOM   2108  HB3 LEU X 132       0.227   0.552  10.959  0.00  0.00            
ATOM   2109  CG  LEU X 132      -0.817   1.565   9.367  0.00  0.00            
ATOM   2110  HG  LEU X 132      -1.027   2.581   9.033  0.00  0.00            
ATOM   2111  CD1 LEU X 132      -0.146   0.752   8.258  0.00  0.00            
ATOM   2112 HD11 LEU X 132       0.847   1.108   7.981  0.00  0.00            
ATOM   2113 HD12 LEU X 132      -0.707   0.878   7.332  0.00  0.00            
ATOM   2114 HD13 LEU X 132      -0.051  -0.274   8.613  0.00  0.00            
ATOM   2115  CD2 LEU X 132      -2.058   0.754   9.615  0.00  0.00            
ATOM   2116 HD21 LEU X 132      -1.602  -0.176   9.955  0.00  0.00            
ATOM   2117 HD22 LEU X 132      -2.756   1.166  10.343  0.00  0.00            
ATOM   2118 HD23 LEU X 132      -2.553   0.704   8.645  0.00  0.00            
ATOM   2119  C   LEU X 132       0.466   1.956  12.974  0.00  0.00            
ATOM   2120  O   LEU X 132       0.142   1.043  13.725  0.00  0.00            
ATOM   2121  N   GLU X 133       1.534   2.734  13.192  0.00  0.00            
ATOM   2122  H   GLU X 133       1.641   3.530  12.581  0.00  0.00            
ATOM   2123  CA  GLU X 133       2.374   2.741  14.350  0.00  0.00            
ATOM   2124  HA  GLU X 133       2.731   1.719  14.474  0.00  0.00            
ATOM   2125  CB  GLU X 133       3.620   3.588  14.089  0.00  0.00            
ATOM   2126  HB2 GLU X 133       3.364   4.639  13.961  0.00  0.00            
ATOM   2127  HB3 GLU X 133       4.014   3.327  13.106  0.00  0.00            
ATOM   2128  CG  GLU X 133       4.644   3.579  15.196  0.00  0.00            
ATOM   2129  HG2 GLU X 133       4.139   3.768  16.143  0.00  0.00            
ATOM   2130  HG3 GLU X 133       5.205   2.645  15.198  0.00  0.00            
ATOM   2131  CD  GLU X 133       5.724   4.684  15.091  0.00  0.00            
ATOM   2132  OE1 GLU X 133       6.496   4.856  16.106  0.00  0.00            
ATOM   2133  OE2 GLU X 133       5.877   5.442  14.109  0.00  0.00            
ATOM   2134  C   GLU X 133       1.607   3.183  15.636  0.00  0.00            
ATOM   2135  O   GLU X 133       1.535   2.439  16.633  0.00  0.00            
ATOM   2136  N   ASP X 134       0.935   4.277  15.574  0.00  0.00            
ATOM   2137  H   ASP X 134       1.085   4.818  14.735  0.00  0.00            
ATOM   2138  CA  ASP X 134       0.043   4.774  16.672  0.00  0.00            
ATOM   2139  HA  ASP X 134       0.747   4.971  17.480  0.00  0.00            
ATOM   2140  CB  ASP X 134      -0.614   6.074  16.206  0.00  0.00            
ATOM   2141  HB2 ASP X 134       0.223   6.648  15.808  0.00  0.00            
ATOM   2142  HB3 ASP X 134      -1.465   5.976  15.531  0.00  0.00            
ATOM   2143  CG  ASP X 134      -1.110   6.864  17.426  0.00  0.00            
ATOM   2144  OD1 ASP X 134      -1.873   7.805  17.193  0.00  0.00            
ATOM   2145  OD2 ASP X 134      -0.836   6.521  18.605  0.00  0.00            
ATOM   2146  C   ASP X 134      -1.049   3.789  17.088  0.00  0.00            
ATOM   2147  O   ASP X 134      -1.267   3.548  18.281  0.00  0.00            
ATOM   2148  N   ARG X 135      -1.713   3.152  16.096  0.00  0.00            
ATOM   2149  H   ARG X 135      -1.466   3.533  15.194  0.00  0.00            
ATOM   2150  CA  ARG X 135      -2.717   2.011  16.267  0.00  0.00            
ATOM   2151  HA  ARG X 135      -3.386   2.382  17.043  0.00  0.00            
ATOM   2152  CB  ARG X 135      -3.472   1.834  14.959  0.00  0.00            
ATOM   2153  HB2 ARG X 135      -2.824   1.633  14.105  0.00  0.00            
ATOM   2154  HB3 ARG X 135      -3.861   2.841  14.810  0.00  0.00            
ATOM   2155  CG  ARG X 135      -4.682   0.931  14.937  0.00  0.00            
ATOM   2156  HG2 ARG X 135      -4.261  -0.074  14.952  0.00  0.00            
ATOM   2157  HG3 ARG X 135      -5.200   1.084  13.990  0.00  0.00            
ATOM   2158  CD  ARG X 135      -5.587   1.138  16.134  0.00  0.00            
ATOM   2159  HD2 ARG X 135      -6.356   0.366  16.170  0.00  0.00            
ATOM   2160  HD3 ARG X 135      -4.960   1.154  17.026  0.00  0.00            
ATOM   2161  NE  ARG X 135      -6.228   2.483  16.167  0.00  0.00            
ATOM   2162  HE  ARG X 135      -5.822   3.155  16.803  0.00  0.00            
ATOM   2163  CZ  ARG X 135      -7.312   2.867  15.461  0.00  0.00            
ATOM   2164  NH1 ARG X 135      -7.953   2.069  14.660  0.00  0.00            
ATOM   2165 HH11 ARG X 135      -7.626   1.158  14.371  0.00  0.00            
ATOM   2166 HH12 ARG X 135      -8.550   2.569  14.016  0.00  0.00            
ATOM   2167  NH2 ARG X 135      -7.881   4.044  15.480  0.00  0.00            
ATOM   2168 HH21 ARG X 135      -7.484   4.846  15.949  0.00  0.00            
ATOM   2169 HH22 ARG X 135      -8.778   4.199  15.041  0.00  0.00            
ATOM   2170  C   ARG X 135      -2.038   0.676  16.604  0.00  0.00            
ATOM   2171  O   ARG X 135      -2.684  -0.265  17.013  0.00  0.00            
ATOM   2172  N   ARG X 136      -0.692   0.631  16.564  0.00  0.00            
ATOM   2173  H   ARG X 136      -0.206   1.515  16.512  0.00  0.00            
ATOM   2174  CA  ARG X 136       0.177  -0.577  16.867  0.00  0.00            
ATOM   2175  HA  ARG X 136       1.190  -0.191  16.748  0.00  0.00            
ATOM   2176  CB  ARG X 136       0.119  -0.995  18.368  0.00  0.00            
ATOM   2177  HB2 ARG X 136      -0.857  -1.382  18.661  0.00  0.00            
ATOM   2178  HB3 ARG X 136       0.767  -1.869  18.445  0.00  0.00            
ATOM   2179  CG  ARG X 136       0.577   0.125  19.340  0.00  0.00            
ATOM   2180  HG2 ARG X 136      -0.234   0.853  19.325  0.00  0.00            
ATOM   2181  HG3 ARG X 136       1.454   0.660  18.976  0.00  0.00            
ATOM   2182  CD  ARG X 136       0.762  -0.468  20.747  0.00  0.00            
ATOM   2183  HD2 ARG X 136       0.116  -1.346  20.725  0.00  0.00            
ATOM   2184  HD3 ARG X 136       1.747  -0.930  20.801  0.00  0.00            
ATOM   2185  NE  ARG X 136       0.503   0.478  21.791  0.00  0.00            
ATOM   2186  HE  ARG X 136      -0.433   0.433  22.166  0.00  0.00            
ATOM   2187  CZ  ARG X 136       1.343   1.138  22.514  0.00  0.00            
ATOM   2188  NH1 ARG X 136       2.582   1.037  22.268  0.00  0.00            
ATOM   2189 HH11 ARG X 136       2.884   0.454  21.500  0.00  0.00            
ATOM   2190 HH12 ARG X 136       3.217   1.606  22.810  0.00  0.00            
ATOM   2191  NH2 ARG X 136       0.968   1.864  23.488  0.00  0.00            
ATOM   2192 HH21 ARG X 136      -0.023   2.055  23.451  0.00  0.00            
ATOM   2193 HH22 ARG X 136       1.585   2.422  24.060  0.00  0.00            
ATOM   2194  C   ARG X 136       0.023  -1.706  15.859  0.00  0.00            
ATOM   2195  O   ARG X 136       0.684  -2.735  16.112  0.00  0.00            
ATOM   2196  N   LEU X 137      -0.636  -1.549  14.713  0.00  0.00            
ATOM   2197  H   LEU X 137      -1.066  -0.684  14.415  0.00  0.00            
ATOM   2198  CA  LEU X 137      -0.809  -2.583  13.717  0.00  0.00            
ATOM   2199  HA  LEU X 137      -1.011  -3.531  14.216  0.00  0.00            
ATOM   2200  CB  LEU X 137      -2.153  -2.218  12.983  0.00  0.00            
ATOM   2201  HB2 LEU X 137      -1.958  -1.287  12.450  0.00  0.00            
ATOM   2202  HB3 LEU X 137      -2.956  -2.064  13.705  0.00  0.00            
ATOM   2203  CG  LEU X 137      -2.646  -3.220  11.869  0.00  0.00            
ATOM   2204  HG  LEU X 137      -1.968  -3.068  11.030  0.00  0.00            
ATOM   2205  CD1 LEU X 137      -2.652  -4.723  12.215  0.00  0.00            
ATOM   2206 HD11 LEU X 137      -1.631  -5.076  12.070  0.00  0.00            
ATOM   2207 HD12 LEU X 137      -3.168  -5.249  11.412  0.00  0.00            
ATOM   2208 HD13 LEU X 137      -3.151  -4.957  13.155  0.00  0.00            
ATOM   2209  CD2 LEU X 137      -4.104  -2.784  11.572  0.00  0.00            
ATOM   2210 HD21 LEU X 137      -4.551  -3.217  10.677  0.00  0.00            
ATOM   2211 HD22 LEU X 137      -4.069  -1.749  11.230  0.00  0.00            
ATOM   2212 HD23 LEU X 137      -4.813  -2.952  12.382  0.00  0.00            
ATOM   2213  C   LEU X 137       0.401  -2.655  12.819  0.00  0.00            
ATOM   2214  O   LEU X 137       0.592  -1.827  11.927  0.00  0.00            
ATOM   2215  N   VAL X 138       1.295  -3.608  13.217  0.00  0.00            
ATOM   2216  H   VAL X 138       0.974  -4.176  13.989  0.00  0.00            
ATOM   2217  CA  VAL X 138       2.485  -4.126  12.406  0.00  0.00            
ATOM   2218  HA  VAL X 138       3.131  -3.299  12.108  0.00  0.00            
ATOM   2219  CB  VAL X 138       3.327  -5.102  13.217  0.00  0.00            
ATOM   2220  HB  VAL X 138       2.744  -5.998  13.429  0.00  0.00            
ATOM   2221  CG1 VAL X 138       4.567  -5.549  12.489  0.00  0.00            
ATOM   2222 HG11 VAL X 138       5.288  -6.011  13.164  0.00  0.00            
ATOM   2223 HG12 VAL X 138       5.084  -4.721  12.003  0.00  0.00            
ATOM   2224 HG13 VAL X 138       4.341  -6.388  11.831  0.00  0.00            
ATOM   2225  CG2 VAL X 138       3.710  -4.553  14.612  0.00  0.00            
ATOM   2226 HG21 VAL X 138       4.363  -5.273  15.105  0.00  0.00            
ATOM   2227 HG22 VAL X 138       4.329  -3.662  14.505  0.00  0.00            
ATOM   2228 HG23 VAL X 138       2.846  -4.371  15.251  0.00  0.00            
ATOM   2229  C   VAL X 138       2.082  -4.757  11.119  0.00  0.00            
ATOM   2230  O   VAL X 138       1.312  -5.709  11.121  0.00  0.00            
ATOM   2231  N   HIE X 139       2.635  -4.169  10.041  0.00  0.00            
ATOM   2232  H   HIE X 139       3.255  -3.396  10.239  0.00  0.00            
ATOM   2233  CA  HIE X 139       2.359  -4.594   8.692  0.00  0.00            
ATOM   2234  HA  HIE X 139       1.286  -4.781   8.736  0.00  0.00            
ATOM   2235  CB  HIE X 139       2.641  -3.401   7.805  0.00  0.00            
ATOM   2236  HB2 HIE X 139       2.333  -2.431   8.195  0.00  0.00            
ATOM   2237  HB3 HIE X 139       3.730  -3.406   7.765  0.00  0.00            
ATOM   2238  CG  HIE X 139       1.924  -3.554   6.456  0.00  0.00            
ATOM   2239  ND1 HIE X 139       2.454  -4.176   5.378  0.00  0.00            
ATOM   2240  CE1 HIE X 139       1.431  -4.293   4.550  0.00  0.00            
ATOM   2241  HE1 HIE X 139       1.600  -4.768   3.595  0.00  0.00            
ATOM   2242  NE2 HIE X 139       0.349  -3.709   4.920  0.00  0.00            
ATOM   2243  HE2 HIE X 139      -0.459  -3.511   4.347  0.00  0.00            
ATOM   2244  CD2 HIE X 139       0.648  -3.217   6.143  0.00  0.00            
ATOM   2245  HD2 HIE X 139      -0.027  -2.701   6.810  0.00  0.00            
ATOM   2246  C   HIE X 139       3.014  -5.860   8.161  0.00  0.00            
ATOM   2247  O   HIE X 139       2.242  -6.738   7.673  0.00  0.00            
ATOM   2248  N   ARG X 140       4.358  -5.921   8.164  0.00  0.00            
ATOM   2249  H   ARG X 140       4.853  -5.117   8.523  0.00  0.00            
ATOM   2250  CA  ARG X 140       5.246  -7.019   7.841  0.00  0.00            
ATOM   2251  HA  ARG X 140       6.229  -6.555   7.758  0.00  0.00            
ATOM   2252  CB  ARG X 140       5.391  -8.110   8.948  0.00  0.00            
ATOM   2253  HB2 ARG X 140       5.812  -7.715   9.872  0.00  0.00            
ATOM   2254  HB3 ARG X 140       6.149  -8.841   8.667  0.00  0.00            
ATOM   2255  CG  ARG X 140       4.123  -8.809   9.211  0.00  0.00            
ATOM   2256  HG2 ARG X 140       3.579  -8.185   9.920  0.00  0.00            
ATOM   2257  HG3 ARG X 140       3.449  -8.978   8.371  0.00  0.00            
ATOM   2258  CD  ARG X 140       4.384 -10.210   9.827  0.00  0.00            
ATOM   2259  HD2 ARG X 140       3.536 -10.528  10.434  0.00  0.00            
ATOM   2260  HD3 ARG X 140       5.129 -10.195  10.622  0.00  0.00            
ATOM   2261  NE  ARG X 140       4.816 -11.197   8.772  0.00  0.00            
ATOM   2262  HE  ARG X 140       5.679 -10.986   8.291  0.00  0.00            
ATOM   2263  CZ  ARG X 140       4.473 -12.497   8.867  0.00  0.00            
ATOM   2264  NH1 ARG X 140       3.540 -12.985   9.614  0.00  0.00            
ATOM   2265 HH11 ARG X 140       3.066 -12.385  10.274  0.00  0.00            
ATOM   2266 HH12 ARG X 140       3.131 -13.874   9.362  0.00  0.00            
ATOM   2267  NH2 ARG X 140       5.146 -13.295   8.084  0.00  0.00            
ATOM   2268 HH21 ARG X 140       5.897 -12.818   7.605  0.00  0.00            
ATOM   2269 HH22 ARG X 140       5.213 -14.281   8.292  0.00  0.00            
ATOM   2270  C   ARG X 140       5.092  -7.613   6.394  0.00  0.00            
ATOM   2271  O   ARG X 140       5.557  -8.783   6.177  0.00  0.00            
ATOM   2272  N   ASP X 141       4.566  -6.850   5.444  0.00  0.00            
ATOM   2273  H   ASP X 141       4.180  -5.951   5.696  0.00  0.00            
ATOM   2274  CA  ASP X 141       4.521  -7.352   4.059  0.00  0.00            
ATOM   2275  HA  ASP X 141       5.314  -8.087   3.922  0.00  0.00            
ATOM   2276  CB  ASP X 141       3.152  -7.954   3.880  0.00  0.00            
ATOM   2277  HB2 ASP X 141       2.491  -7.095   3.994  0.00  0.00            
ATOM   2278  HB3 ASP X 141       2.841  -8.642   4.665  0.00  0.00            
ATOM   2279  CG  ASP X 141       3.105  -8.623   2.547  0.00  0.00            
ATOM   2280  OD1 ASP X 141       4.009  -9.358   2.141  0.00  0.00            
ATOM   2281  OD2 ASP X 141       2.115  -8.371   1.784  0.00  0.00            
ATOM   2282  C   ASP X 141       4.766  -6.257   3.048  0.00  0.00            
ATOM   2283  O   ASP X 141       5.093  -6.541   1.915  0.00  0.00            
ATOM   2284  N   LEU X 142       4.759  -4.989   3.460  0.00  0.00            
ATOM   2285  H   LEU X 142       4.478  -4.826   4.417  0.00  0.00            
ATOM   2286  CA  LEU X 142       4.904  -3.806   2.642  0.00  0.00            
ATOM   2287  HA  LEU X 142       4.013  -3.727   2.018  0.00  0.00            
ATOM   2288  CB  LEU X 142       5.019  -2.558   3.557  0.00  0.00            
ATOM   2289  HB2 LEU X 142       4.250  -2.482   4.325  0.00  0.00            
ATOM   2290  HB3 LEU X 142       5.887  -2.670   4.206  0.00  0.00            
ATOM   2291  CG  LEU X 142       5.029  -1.243   2.720  0.00  0.00            
ATOM   2292  HG  LEU X 142       5.951  -1.289   2.140  0.00  0.00            
ATOM   2293  CD1 LEU X 142       3.698  -1.132   1.914  0.00  0.00            
ATOM   2294 HD11 LEU X 142       2.830  -1.169   2.573  0.00  0.00            
ATOM   2295 HD12 LEU X 142       3.703  -0.133   1.477  0.00  0.00            
ATOM   2296 HD13 LEU X 142       3.741  -1.888   1.131  0.00  0.00            
ATOM   2297  CD2 LEU X 142       5.310  -0.053   3.646  0.00  0.00            
ATOM   2298 HD21 LEU X 142       4.431   0.091   4.273  0.00  0.00            
ATOM   2299 HD22 LEU X 142       5.565   0.766   2.973  0.00  0.00            
ATOM   2300 HD23 LEU X 142       6.127  -0.313   4.319  0.00  0.00            
ATOM   2301  C   LEU X 142       6.057  -3.867   1.529  0.00  0.00            
ATOM   2302  O   LEU X 142       7.251  -3.651   1.869  0.00  0.00            
ATOM   2303  N   ALA X 143       5.682  -4.074   0.261  0.00  0.00            
ATOM   2304  H   ALA X 143       4.760  -4.466   0.137  0.00  0.00            
ATOM   2305  CA  ALA X 143       6.373  -3.866  -0.988  0.00  0.00            
ATOM   2306  HA  ALA X 143       7.327  -3.390  -0.764  0.00  0.00            
ATOM   2307  CB  ALA X 143       6.635  -5.270  -1.577  0.00  0.00            
ATOM   2308  HB1 ALA X 143       6.530  -5.263  -2.662  0.00  0.00            
ATOM   2309  HB2 ALA X 143       7.671  -5.409  -1.269  0.00  0.00            
ATOM   2310  HB3 ALA X 143       5.885  -5.937  -1.151  0.00  0.00            
ATOM   2311  C   ALA X 143       5.501  -2.918  -1.811  0.00  0.00            
ATOM   2312  O   ALA X 143       4.333  -2.725  -1.519  0.00  0.00            
ATOM   2313  N   ALA X 144       5.952  -2.262  -2.915  0.00  0.00            
ATOM   2314  H   ALA X 144       6.879  -2.564  -3.179  0.00  0.00            
ATOM   2315  CA  ALA X 144       5.104  -1.402  -3.755  0.00  0.00            
ATOM   2316  HA  ALA X 144       4.834  -0.578  -3.094  0.00  0.00            
ATOM   2317  CB  ALA X 144       5.951  -0.956  -4.950  0.00  0.00            
ATOM   2318  HB1 ALA X 144       6.206  -1.819  -5.563  0.00  0.00            
ATOM   2319  HB2 ALA X 144       5.426  -0.240  -5.582  0.00  0.00            
ATOM   2320  HB3 ALA X 144       6.839  -0.472  -4.542  0.00  0.00            
ATOM   2321  C   ALA X 144       3.800  -2.101  -4.229  0.00  0.00            
ATOM   2322  O   ALA X 144       2.882  -1.466  -4.636  0.00  0.00            
ATOM   2323  N   ARG X 145       3.725  -3.443  -4.270  0.00  0.00            
ATOM   2324  H   ARG X 145       4.530  -4.050  -4.327  0.00  0.00            
ATOM   2325  CA  ARG X 145       2.434  -4.079  -4.522  0.00  0.00            
ATOM   2326  HA  ARG X 145       2.078  -3.673  -5.469  0.00  0.00            
ATOM   2327  CB  ARG X 145       2.654  -5.586  -4.700  0.00  0.00            
ATOM   2328  HB2 ARG X 145       1.775  -6.013  -5.183  0.00  0.00            
ATOM   2329  HB3 ARG X 145       3.436  -5.636  -5.457  0.00  0.00            
ATOM   2330  CG  ARG X 145       3.065  -6.303  -3.499  0.00  0.00            
ATOM   2331  HG2 ARG X 145       2.255  -6.262  -2.771  0.00  0.00            
ATOM   2332  HG3 ARG X 145       3.875  -5.719  -3.063  0.00  0.00            
ATOM   2333  CD  ARG X 145       3.582  -7.752  -3.692  0.00  0.00            
ATOM   2334  HD2 ARG X 145       2.754  -8.447  -3.835  0.00  0.00            
ATOM   2335  HD3 ARG X 145       4.211  -7.731  -4.582  0.00  0.00            
ATOM   2336  NE  ARG X 145       4.467  -8.209  -2.578  0.00  0.00            
ATOM   2337  HE  ARG X 145       5.466  -8.089  -2.674  0.00  0.00            
ATOM   2338  CZ  ARG X 145       4.161  -8.445  -1.384  0.00  0.00            
ATOM   2339  NH1 ARG X 145       2.872  -8.615  -1.063  0.00  0.00            
ATOM   2340 HH11 ARG X 145       2.214  -8.592  -1.829  0.00  0.00            
ATOM   2341 HH12 ARG X 145       2.557  -8.710  -0.108  0.00  0.00            
ATOM   2342  NH2 ARG X 145       5.148  -8.591  -0.528  0.00  0.00            
ATOM   2343 HH21 ARG X 145       6.014  -8.353  -0.991  0.00  0.00            
ATOM   2344 HH22 ARG X 145       4.925  -8.858   0.420  0.00  0.00            
ATOM   2345  C   ARG X 145       1.339  -3.786  -3.476  0.00  0.00            
ATOM   2346  O   ARG X 145       0.207  -3.798  -3.774  0.00  0.00            
ATOM   2347  N   ASN X 146       1.645  -3.413  -2.290  0.00  0.00            
ATOM   2348  H   ASN X 146       2.630  -3.293  -2.100  0.00  0.00            
ATOM   2349  CA  ASN X 146       0.665  -3.349  -1.181  0.00  0.00            
ATOM   2350  HA  ASN X 146      -0.114  -4.102  -1.298  0.00  0.00            
ATOM   2351  CB  ASN X 146       1.468  -3.555   0.098  0.00  0.00            
ATOM   2352  HB2 ASN X 146       2.360  -2.929   0.065  0.00  0.00            
ATOM   2353  HB3 ASN X 146       0.867  -3.240   0.951  0.00  0.00            
ATOM   2354  CG  ASN X 146       2.001  -4.928   0.315  0.00  0.00            
ATOM   2355  OD1 ASN X 146       3.025  -5.324  -0.175  0.00  0.00            
ATOM   2356  ND2 ASN X 146       1.266  -5.586   1.188  0.00  0.00            
ATOM   2357 HD21 ASN X 146       0.400  -5.242   1.578  0.00  0.00            
ATOM   2358 HD22 ASN X 146       1.423  -6.576   1.312  0.00  0.00            
ATOM   2359  C   ASN X 146      -0.030  -1.962  -1.186  0.00  0.00            
ATOM   2360  O   ASN X 146      -0.556  -1.552  -0.150  0.00  0.00            
ATOM   2361  N   VAL X 147       0.139  -1.143  -2.281  0.00  0.00            
ATOM   2362  H   VAL X 147       0.253  -1.704  -3.113  0.00  0.00            
ATOM   2363  CA  VAL X 147      -0.396   0.259  -2.307  0.00  0.00            
ATOM   2364  HA  VAL X 147      -1.023   0.426  -1.431  0.00  0.00            
ATOM   2365  CB  VAL X 147       0.805   1.265  -2.243  0.00  0.00            
ATOM   2366  HB  VAL X 147       1.461   1.182  -3.110  0.00  0.00            
ATOM   2367  CG1 VAL X 147       0.326   2.732  -2.111  0.00  0.00            
ATOM   2368 HG11 VAL X 147      -0.409   2.781  -1.308  0.00  0.00            
ATOM   2369 HG12 VAL X 147       1.101   3.483  -1.959  0.00  0.00            
ATOM   2370 HG13 VAL X 147      -0.160   2.952  -3.061  0.00  0.00            
ATOM   2371  CG2 VAL X 147       1.756   0.938  -1.011  0.00  0.00            
ATOM   2372 HG21 VAL X 147       1.168   0.946  -0.093  0.00  0.00            
ATOM   2373 HG22 VAL X 147       2.089  -0.094  -1.118  0.00  0.00            
ATOM   2374 HG23 VAL X 147       2.658   1.539  -0.900  0.00  0.00            
ATOM   2375  C   VAL X 147      -1.156   0.493  -3.607  0.00  0.00            
ATOM   2376  O   VAL X 147      -0.676   0.080  -4.650  0.00  0.00            
ATOM   2377  N   LEU X 148      -2.295   1.175  -3.515  0.00  0.00            
ATOM   2378  H   LEU X 148      -2.547   1.377  -2.558  0.00  0.00            
ATOM   2379  CA  LEU X 148      -3.206   1.338  -4.633  0.00  0.00            
ATOM   2380  HA  LEU X 148      -2.757   1.102  -5.598  0.00  0.00            
ATOM   2381  CB  LEU X 148      -4.492   0.431  -4.450  0.00  0.00            
ATOM   2382  HB2 LEU X 148      -5.143   0.904  -3.715  0.00  0.00            
ATOM   2383  HB3 LEU X 148      -4.904   0.376  -5.457  0.00  0.00            
ATOM   2384  CG  LEU X 148      -4.270  -0.969  -3.877  0.00  0.00            
ATOM   2385  HG  LEU X 148      -3.763  -0.822  -2.923  0.00  0.00            
ATOM   2386  CD1 LEU X 148      -5.562  -1.582  -3.522  0.00  0.00            
ATOM   2387 HD11 LEU X 148      -5.335  -2.554  -3.084  0.00  0.00            
ATOM   2388 HD12 LEU X 148      -5.980  -0.932  -2.753  0.00  0.00            
ATOM   2389 HD13 LEU X 148      -6.252  -1.637  -4.364  0.00  0.00            
ATOM   2390  CD2 LEU X 148      -3.486  -1.943  -4.804  0.00  0.00            
ATOM   2391 HD21 LEU X 148      -3.272  -2.854  -4.244  0.00  0.00            
ATOM   2392 HD22 LEU X 148      -3.814  -2.285  -5.786  0.00  0.00            
ATOM   2393 HD23 LEU X 148      -2.440  -1.701  -4.993  0.00  0.00            
ATOM   2394  C   LEU X 148      -3.492   2.889  -4.812  0.00  0.00            
ATOM   2395  O   LEU X 148      -3.256   3.667  -3.858  0.00  0.00            
ATOM   2396  N   VAL X 149      -3.769   3.250  -6.015  0.00  0.00            
ATOM   2397  H   VAL X 149      -3.882   2.616  -6.793  0.00  0.00            
ATOM   2398  CA  VAL X 149      -3.898   4.614  -6.391  0.00  0.00            
ATOM   2399  HA  VAL X 149      -3.401   5.269  -5.676  0.00  0.00            
ATOM   2400  CB  VAL X 149      -3.261   4.807  -7.807  0.00  0.00            
ATOM   2401  HB  VAL X 149      -3.906   4.340  -8.551  0.00  0.00            
ATOM   2402  CG1 VAL X 149      -3.063   6.245  -8.032  0.00  0.00            
ATOM   2403 HG11 VAL X 149      -4.019   6.768  -8.032  0.00  0.00            
ATOM   2404 HG12 VAL X 149      -2.597   6.423  -9.001  0.00  0.00            
ATOM   2405 HG13 VAL X 149      -2.478   6.731  -7.252  0.00  0.00            
ATOM   2406  CG2 VAL X 149      -1.851   4.165  -7.773  0.00  0.00            
ATOM   2407 HG21 VAL X 149      -1.126   4.659  -8.420  0.00  0.00            
ATOM   2408 HG22 VAL X 149      -1.464   4.250  -6.757  0.00  0.00            
ATOM   2409 HG23 VAL X 149      -1.845   3.147  -8.163  0.00  0.00            
ATOM   2410  C   VAL X 149      -5.378   5.083  -6.459  0.00  0.00            
ATOM   2411  O   VAL X 149      -6.203   4.455  -7.179  0.00  0.00            
ATOM   2412  N   LYS X 150      -5.723   6.198  -5.786  0.00  0.00            
ATOM   2413  H   LYS X 150      -4.982   6.648  -5.269  0.00  0.00            
ATOM   2414  CA  LYS X 150      -7.035   6.860  -5.854  0.00  0.00            
ATOM   2415  HA  LYS X 150      -7.721   6.121  -6.267  0.00  0.00            
ATOM   2416  CB  LYS X 150      -7.459   7.402  -4.498  0.00  0.00            
ATOM   2417  HB2 LYS X 150      -7.403   6.561  -3.806  0.00  0.00            
ATOM   2418  HB3 LYS X 150      -6.755   8.207  -4.291  0.00  0.00            
ATOM   2419  CG  LYS X 150      -8.916   7.918  -4.499  0.00  0.00            
ATOM   2420  HG2 LYS X 150      -9.080   8.701  -5.239  0.00  0.00            
ATOM   2421  HG3 LYS X 150      -9.662   7.152  -4.708  0.00  0.00            
ATOM   2422  CD  LYS X 150      -9.216   8.641  -3.151  0.00  0.00            
ATOM   2423  HD2 LYS X 150      -8.598   9.538  -3.123  0.00  0.00            
ATOM   2424  HD3 LYS X 150      -8.902   7.976  -2.347  0.00  0.00            
ATOM   2425  CE  LYS X 150     -10.682   8.981  -2.966  0.00  0.00            
ATOM   2426  HE2 LYS X 150     -10.696   9.661  -2.114  0.00  0.00            
ATOM   2427  HE3 LYS X 150     -11.009   9.602  -3.800  0.00  0.00            
ATOM   2428  NZ  LYS X 150     -11.546   7.770  -2.773  0.00  0.00            
ATOM   2429  HZ1 LYS X 150     -12.488   8.112  -2.649  0.00  0.00            
ATOM   2430  HZ2 LYS X 150     -11.299   7.216  -1.965  0.00  0.00            
ATOM   2431  HZ3 LYS X 150     -11.629   7.199  -3.602  0.00  0.00            
ATOM   2432  C   LYS X 150      -7.002   7.844  -6.962  0.00  0.00            
ATOM   2433  O   LYS X 150      -7.775   7.797  -7.849  0.00  0.00            
ATOM   2434  N   THR X 151      -6.010   8.767  -6.988  0.00  0.00            
ATOM   2435  H   THR X 151      -5.315   8.712  -6.257  0.00  0.00            
ATOM   2436  CA  THR X 151      -5.773   9.838  -8.024  0.00  0.00            
ATOM   2437  HA  THR X 151      -6.053   9.543  -9.036  0.00  0.00            
ATOM   2438  CB  THR X 151      -6.585  11.161  -7.776  0.00  0.00            
ATOM   2439  HB  THR X 151      -6.848  11.612  -8.733  0.00  0.00            
ATOM   2440  CG2 THR X 151      -7.862  10.910  -6.974  0.00  0.00            
ATOM   2441 HG21 THR X 151      -8.576  10.217  -7.419  0.00  0.00            
ATOM   2442 HG22 THR X 151      -7.636  10.690  -5.931  0.00  0.00            
ATOM   2443 HG23 THR X 151      -8.412  11.846  -6.878  0.00  0.00            
ATOM   2444  OG1 THR X 151      -5.857  12.066  -7.003  0.00  0.00            
ATOM   2445  HG1 THR X 151      -6.310  12.897  -7.162  0.00  0.00            
ATOM   2446  C   THR X 151      -4.278  10.083  -8.077  0.00  0.00            
ATOM   2447  O   THR X 151      -3.604   9.520  -7.161  0.00  0.00            
ATOM   2448  N   PRO X 152      -3.770  10.922  -9.064  0.00  0.00            
ATOM   2449  CD  PRO X 152      -4.466  11.494 -10.228  0.00  0.00            
ATOM   2450  HD2 PRO X 152      -5.068  10.706 -10.678  0.00  0.00            
ATOM   2451  HD3 PRO X 152      -5.045  12.314  -9.801  0.00  0.00            
ATOM   2452  CG  PRO X 152      -3.405  11.959 -11.247  0.00  0.00            
ATOM   2453  HG2 PRO X 152      -3.729  12.770 -11.900  0.00  0.00            
ATOM   2454  HG3 PRO X 152      -3.162  11.159 -11.947  0.00  0.00            
ATOM   2455  CB  PRO X 152      -2.231  12.361 -10.276  0.00  0.00            
ATOM   2456  HB2 PRO X 152      -2.423  13.379  -9.937  0.00  0.00            
ATOM   2457  HB3 PRO X 152      -1.252  12.251 -10.743  0.00  0.00            
ATOM   2458  CA  PRO X 152      -2.385  11.303  -9.153  0.00  0.00            
ATOM   2459  HA  PRO X 152      -1.751  10.447  -9.383  0.00  0.00            
ATOM   2460  C   PRO X 152      -1.806  11.831  -7.739  0.00  0.00            
ATOM   2461  O   PRO X 152      -0.701  11.427  -7.326  0.00  0.00            
ATOM   2462  N   GLN X 153      -2.599  12.713  -7.105  0.00  0.00            
ATOM   2463  H   GLN X 153      -3.422  13.059  -7.577  0.00  0.00            
ATOM   2464  CA  GLN X 153      -2.389  13.337  -5.850  0.00  0.00            
ATOM   2465  HA  GLN X 153      -1.307  13.470  -5.840  0.00  0.00            
ATOM   2466  CB  GLN X 153      -2.951  14.779  -5.867  0.00  0.00            
ATOM   2467  HB2 GLN X 153      -4.034  14.661  -5.815  0.00  0.00            
ATOM   2468  HB3 GLN X 153      -2.694  15.163  -4.880  0.00  0.00            
ATOM   2469  CG  GLN X 153      -2.458  15.767  -6.928  0.00  0.00            
ATOM   2470  HG2 GLN X 153      -1.460  15.611  -7.338  0.00  0.00            
ATOM   2471  HG3 GLN X 153      -2.423  16.778  -6.521  0.00  0.00            
ATOM   2472  CD  GLN X 153      -3.289  15.800  -8.187  0.00  0.00            
ATOM   2473  OE1 GLN X 153      -4.260  15.074  -8.413  0.00  0.00            
ATOM   2474  NE2 GLN X 153      -3.066  16.812  -9.000  0.00  0.00            
ATOM   2475 HE21 GLN X 153      -2.235  17.369  -8.859  0.00  0.00            
ATOM   2476 HE22 GLN X 153      -3.781  16.909  -9.706  0.00  0.00            
ATOM   2477  C   GLN X 153      -2.735  12.464  -4.604  0.00  0.00            
ATOM   2478  O   GLN X 153      -2.650  12.961  -3.506  0.00  0.00            
ATOM   2479  N   HID X 154      -3.029  11.149  -4.766  0.00  0.00            
ATOM   2480  H   HID X 154      -3.146  10.741  -5.683  0.00  0.00            
ATOM   2481  CA  HID X 154      -3.558  10.304  -3.656  0.00  0.00            
ATOM   2482  HA  HID X 154      -3.042  10.649  -2.759  0.00  0.00            
ATOM   2483  CB  HID X 154      -5.014  10.666  -3.454  0.00  0.00            
ATOM   2484  HB2 HID X 154      -5.349  10.043  -2.625  0.00  0.00            
ATOM   2485  HB3 HID X 154      -5.528  10.465  -4.394  0.00  0.00            
ATOM   2486  CG  HID X 154      -5.450  12.023  -2.926  0.00  0.00            
ATOM   2487  ND1 HID X 154      -5.279  12.470  -1.619  0.00  0.00            
ATOM   2488  HD1 HID X 154      -4.661  12.077  -0.923  0.00  0.00            
ATOM   2489  CE1 HID X 154      -5.763  13.758  -1.587  0.00  0.00            
ATOM   2490  HE1 HID X 154      -5.780  14.396  -0.716  0.00  0.00            
ATOM   2491  NE2 HID X 154      -6.208  14.224  -2.742  0.00  0.00            
ATOM   2492  CD2 HID X 154      -6.071  13.076  -3.603  0.00  0.00            
ATOM   2493  HD2 HID X 154      -6.239  13.117  -4.669  0.00  0.00            
ATOM   2494  C   HID X 154      -3.364   8.799  -3.813  0.00  0.00            
ATOM   2495  O   HID X 154      -4.101   8.187  -4.602  0.00  0.00            
ATOM   2496  N   VAL X 155      -2.346   8.232  -3.119  0.00  0.00            
ATOM   2497  H   VAL X 155      -1.674   8.850  -2.686  0.00  0.00            
ATOM   2498  CA  VAL X 155      -2.195   6.743  -2.974  0.00  0.00            
ATOM   2499  HA  VAL X 155      -2.756   6.270  -3.780  0.00  0.00            
ATOM   2500  CB  VAL X 155      -0.728   6.272  -3.134  0.00  0.00            
ATOM   2501  HB  VAL X 155      -0.674   5.201  -2.934  0.00  0.00            
ATOM   2502  CG1 VAL X 155      -0.255   6.439  -4.560  0.00  0.00            
ATOM   2503 HG11 VAL X 155      -0.864   5.817  -5.215  0.00  0.00            
ATOM   2504 HG12 VAL X 155      -0.400   7.473  -4.873  0.00  0.00            
ATOM   2505 HG13 VAL X 155       0.783   6.145  -4.713  0.00  0.00            
ATOM   2506  CG2 VAL X 155       0.113   7.040  -2.107  0.00  0.00            
ATOM   2507 HG21 VAL X 155      -0.016   8.122  -2.079  0.00  0.00            
ATOM   2508 HG22 VAL X 155       1.171   6.868  -2.303  0.00  0.00            
ATOM   2509 HG23 VAL X 155      -0.136   6.752  -1.086  0.00  0.00            
ATOM   2510  C   VAL X 155      -2.729   6.341  -1.531  0.00  0.00            
ATOM   2511  O   VAL X 155      -3.213   7.218  -0.752  0.00  0.00            
ATOM   2512  N   LYS X 156      -2.812   5.003  -1.195  0.00  0.00            
ATOM   2513  H   LYS X 156      -2.785   4.376  -1.986  0.00  0.00            
ATOM   2514  CA  LYS X 156      -3.173   4.433   0.091  0.00  0.00            
ATOM   2515  HA  LYS X 156      -2.973   5.126   0.909  0.00  0.00            
ATOM   2516  CB  LYS X 156      -4.748   4.318   0.062  0.00  0.00            
ATOM   2517  HB2 LYS X 156      -5.034   3.727   0.931  0.00  0.00            
ATOM   2518  HB3 LYS X 156      -5.175   3.747  -0.763  0.00  0.00            
ATOM   2519  CG  LYS X 156      -5.694   5.539   0.180  0.00  0.00            
ATOM   2520  HG2 LYS X 156      -5.099   6.296   0.693  0.00  0.00            
ATOM   2521  HG3 LYS X 156      -6.029   5.743  -0.837  0.00  0.00            
ATOM   2522  CD  LYS X 156      -7.024   5.443   0.988  0.00  0.00            
ATOM   2523  HD2 LYS X 156      -7.505   4.519   0.667  0.00  0.00            
ATOM   2524  HD3 LYS X 156      -6.788   5.389   2.051  0.00  0.00            
ATOM   2525  CE  LYS X 156      -8.047   6.579   0.770  0.00  0.00            
ATOM   2526  HE2 LYS X 156      -7.687   7.594   0.934  0.00  0.00            
ATOM   2527  HE3 LYS X 156      -8.544   6.491  -0.196  0.00  0.00            
ATOM   2528  NZ  LYS X 156      -9.189   6.421   1.693  0.00  0.00            
ATOM   2529  HZ1 LYS X 156      -9.804   7.209   1.545  0.00  0.00            
ATOM   2530  HZ2 LYS X 156      -8.851   6.398   2.645  0.00  0.00            
ATOM   2531  HZ3 LYS X 156      -9.688   5.556   1.542  0.00  0.00            
ATOM   2532  C   LYS X 156      -2.490   3.083   0.329  0.00  0.00            
ATOM   2533  O   LYS X 156      -2.603   2.328  -0.629  0.00  0.00            
ATOM   2534  N   ILE X 157      -2.027   2.782   1.533  0.00  0.00            
ATOM   2535  H   ILE X 157      -1.990   3.548   2.190  0.00  0.00            
ATOM   2536  CA  ILE X 157      -1.564   1.485   1.933  0.00  0.00            
ATOM   2537  HA  ILE X 157      -0.895   1.058   1.186  0.00  0.00            
ATOM   2538  CB  ILE X 157      -0.836   1.637   3.332  0.00  0.00            
ATOM   2539  HB  ILE X 157      -1.614   2.003   4.003  0.00  0.00            
ATOM   2540  CG2 ILE X 157      -0.386   0.327   3.855  0.00  0.00            
ATOM   2541 HG21 ILE X 157       0.059   0.537   4.828  0.00  0.00            
ATOM   2542 HG22 ILE X 157       0.405   0.048   3.160  0.00  0.00            
ATOM   2543 HG23 ILE X 157      -1.141  -0.421   4.100  0.00  0.00            
ATOM   2544  CG1 ILE X 157       0.331   2.617   3.327  0.00  0.00            
ATOM   2545 HG12 ILE X 157       1.245   2.089   3.055  0.00  0.00            
ATOM   2546 HG13 ILE X 157       0.134   3.477   2.687  0.00  0.00            
ATOM   2547  CD1 ILE X 157       0.499   3.282   4.649  0.00  0.00            
ATOM   2548 HD11 ILE X 157       1.247   4.055   4.471  0.00  0.00            
ATOM   2549 HD12 ILE X 157      -0.435   3.801   4.863  0.00  0.00            
ATOM   2550 HD13 ILE X 157       0.851   2.701   5.501  0.00  0.00            
ATOM   2551  C   ILE X 157      -2.801   0.550   2.113  0.00  0.00            
ATOM   2552  O   ILE X 157      -3.887   0.988   2.571  0.00  0.00            
ATOM   2553  N   THR X 158      -2.617  -0.726   1.744  0.00  0.00            
ATOM   2554  H   THR X 158      -1.738  -0.939   1.293  0.00  0.00            
ATOM   2555  CA  THR X 158      -3.515  -1.906   1.969  0.00  0.00            
ATOM   2556  HA  THR X 158      -4.139  -1.669   2.830  0.00  0.00            
ATOM   2557  CB  THR X 158      -4.525  -1.911   0.797  0.00  0.00            
ATOM   2558  HB  THR X 158      -5.000  -0.949   0.605  0.00  0.00            
ATOM   2559  CG2 THR X 158      -3.943  -2.280  -0.500  0.00  0.00            
ATOM   2560 HG21 THR X 158      -4.759  -2.203  -1.218  0.00  0.00            
ATOM   2561 HG22 THR X 158      -3.208  -1.511  -0.734  0.00  0.00            
ATOM   2562 HG23 THR X 158      -3.373  -3.208  -0.553  0.00  0.00            
ATOM   2563  OG1 THR X 158      -5.561  -2.753   1.191  0.00  0.00            
ATOM   2564  HG1 THR X 158      -6.308  -2.665   0.595  0.00  0.00            
ATOM   2565  C   THR X 158      -2.710  -3.157   2.158  0.00  0.00            
ATOM   2566  O   THR X 158      -1.523  -3.082   2.542  0.00  0.00            
ATOM   2567  N   ASP X 159      -3.308  -4.302   1.906  0.00  0.00            
ATOM   2568  H   ASP X 159      -4.288  -4.234   1.671  0.00  0.00            
ATOM   2569  CA  ASP X 159      -2.806  -5.672   1.953  0.00  0.00            
ATOM   2570  HA  ASP X 159      -3.676  -6.326   1.896  0.00  0.00            
ATOM   2571  CB  ASP X 159      -1.938  -6.004   0.759  0.00  0.00            
ATOM   2572  HB2 ASP X 159      -1.468  -5.075   0.435  0.00  0.00            
ATOM   2573  HB3 ASP X 159      -1.178  -6.767   0.929  0.00  0.00            
ATOM   2574  CG  ASP X 159      -2.657  -6.478  -0.531  0.00  0.00            
ATOM   2575  OD1 ASP X 159      -2.061  -6.453  -1.639  0.00  0.00            
ATOM   2576  OD2 ASP X 159      -3.845  -6.813  -0.472  0.00  0.00            
ATOM   2577  C   ASP X 159      -2.191  -6.051   3.323  0.00  0.00            
ATOM   2578  O   ASP X 159      -1.000  -6.262   3.504  0.00  0.00            
ATOM   2579  N   PHE X 160      -3.090  -6.084   4.280  0.00  0.00            
ATOM   2580  H   PHE X 160      -4.029  -5.837   4.002  0.00  0.00            
ATOM   2581  CA  PHE X 160      -2.785  -6.419   5.662  0.00  0.00            
ATOM   2582  HA  PHE X 160      -1.757  -6.098   5.828  0.00  0.00            
ATOM   2583  CB  PHE X 160      -3.789  -5.725   6.616  0.00  0.00            
ATOM   2584  HB2 PHE X 160      -4.834  -5.761   6.307  0.00  0.00            
ATOM   2585  HB3 PHE X 160      -3.720  -6.158   7.614  0.00  0.00            
ATOM   2586  CG  PHE X 160      -3.471  -4.260   6.709  0.00  0.00            
ATOM   2587  CD1 PHE X 160      -4.103  -3.395   5.858  0.00  0.00            
ATOM   2588  HD1 PHE X 160      -4.963  -3.682   5.270  0.00  0.00            
ATOM   2589  CE1 PHE X 160      -3.834  -2.034   5.910  0.00  0.00            
ATOM   2590  HE1 PHE X 160      -4.468  -1.411   5.297  0.00  0.00            
ATOM   2591  CZ  PHE X 160      -2.760  -1.547   6.726  0.00  0.00            
ATOM   2592  HZ  PHE X 160      -2.506  -0.497   6.730  0.00  0.00            
ATOM   2593  CE2 PHE X 160      -2.183  -2.394   7.649  0.00  0.00            
ATOM   2594  HE2 PHE X 160      -1.474  -2.071   8.397  0.00  0.00            
ATOM   2595  CD2 PHE X 160      -2.545  -3.748   7.628  0.00  0.00            
ATOM   2596  HD2 PHE X 160      -2.102  -4.399   8.367  0.00  0.00            
ATOM   2597  C   PHE X 160      -2.756  -7.958   5.964  0.00  0.00            
ATOM   2598  O   PHE X 160      -2.912  -8.346   7.156  0.00  0.00            
ATOM   2599  N   GLY X 161      -2.419  -8.791   5.029  0.00  0.00            
ATOM   2600  H   GLY X 161      -1.963  -8.414   4.211  0.00  0.00            
ATOM   2601  CA  GLY X 161      -2.743 -10.235   5.121  0.00  0.00            
ATOM   2602  HA2 GLY X 161      -3.778 -10.394   5.425  0.00  0.00            
ATOM   2603  HA3 GLY X 161      -2.581 -10.727   4.162  0.00  0.00            
ATOM   2604  C   GLY X 161      -1.786 -10.971   6.061  0.00  0.00            
ATOM   2605  O   GLY X 161      -2.172 -12.047   6.538  0.00  0.00            
ATOM   2606  N   LEU X 162      -0.621 -10.388   6.316  0.00  0.00            
ATOM   2607  H   LEU X 162      -0.375  -9.497   5.907  0.00  0.00            
ATOM   2608  CA  LEU X 162       0.265 -10.932   7.319  0.00  0.00            
ATOM   2609  HA  LEU X 162      -0.023 -11.915   7.691  0.00  0.00            
ATOM   2610  CB  LEU X 162       1.724 -11.048   6.726  0.00  0.00            
ATOM   2611  HB2 LEU X 162       1.995 -10.029   6.451  0.00  0.00            
ATOM   2612  HB3 LEU X 162       2.407 -11.400   7.499  0.00  0.00            
ATOM   2613  CG  LEU X 162       1.853 -11.972   5.466  0.00  0.00            
ATOM   2614  HG  LEU X 162       1.332 -11.562   4.601  0.00  0.00            
ATOM   2615  CD1 LEU X 162       3.224 -12.069   5.077  0.00  0.00            
ATOM   2616 HD11 LEU X 162       3.708 -11.117   4.858  0.00  0.00            
ATOM   2617 HD12 LEU X 162       3.871 -12.682   5.704  0.00  0.00            
ATOM   2618 HD13 LEU X 162       3.242 -12.447   4.055  0.00  0.00            
ATOM   2619  CD2 LEU X 162       1.214 -13.305   5.808  0.00  0.00            
ATOM   2620 HD21 LEU X 162       1.694 -13.672   6.715  0.00  0.00            
ATOM   2621 HD22 LEU X 162       1.374 -13.943   4.939  0.00  0.00            
ATOM   2622 HD23 LEU X 162       0.154 -13.159   6.013  0.00  0.00            
ATOM   2623  C   LEU X 162       0.261 -10.081   8.614  0.00  0.00            
ATOM   2624  O   LEU X 162       0.957 -10.540   9.532  0.00  0.00            
ATOM   2625  N   ALA X 163      -0.570  -9.019   8.793  0.00  0.00            
ATOM   2626  H   ALA X 163      -1.381  -8.874   8.208  0.00  0.00            
ATOM   2627  CA  ALA X 163      -0.383  -8.027   9.815  0.00  0.00            
ATOM   2628  HA  ALA X 163       0.689  -7.857   9.915  0.00  0.00            
ATOM   2629  CB  ALA X 163      -1.020  -6.766   9.287  0.00  0.00            
ATOM   2630  HB1 ALA X 163      -0.733  -5.957   9.959  0.00  0.00            
ATOM   2631  HB2 ALA X 163      -2.110  -6.756   9.285  0.00  0.00            
ATOM   2632  HB3 ALA X 163      -0.652  -6.591   8.276  0.00  0.00            
ATOM   2633  C   ALA X 163      -0.973  -8.453  11.194  0.00  0.00            
ATOM   2634  O   ALA X 163      -1.870  -9.334  11.266  0.00  0.00            
ATOM   2635  N   LYS X 164      -0.477  -7.786  12.264  0.00  0.00            
ATOM   2636  H   LYS X 164       0.245  -7.082  12.208  0.00  0.00            
ATOM   2637  CA  LYS X 164      -0.943  -8.043  13.642  0.00  0.00            
ATOM   2638  HA  LYS X 164      -1.969  -8.405  13.581  0.00  0.00            
ATOM   2639  CB  LYS X 164      -0.068  -9.205  14.199  0.00  0.00            
ATOM   2640  HB2 LYS X 164       0.162  -9.915  13.405  0.00  0.00            
ATOM   2641  HB3 LYS X 164       0.850  -8.760  14.582  0.00  0.00            
ATOM   2642  CG  LYS X 164      -0.736 -10.016  15.391  0.00  0.00            
ATOM   2643  HG2 LYS X 164      -1.191  -9.337  16.112  0.00  0.00            
ATOM   2644  HG3 LYS X 164      -1.419 -10.694  14.879  0.00  0.00            
ATOM   2645  CD  LYS X 164       0.246 -10.877  16.143  0.00  0.00            
ATOM   2646  HD2 LYS X 164      -0.259 -11.184  17.059  0.00  0.00            
ATOM   2647  HD3 LYS X 164       1.048 -10.238  16.512  0.00  0.00            
ATOM   2648  CE  LYS X 164       0.977 -12.063  15.421  0.00  0.00            
ATOM   2649  HE2 LYS X 164       1.449 -11.818  14.470  0.00  0.00            
ATOM   2650  HE3 LYS X 164       1.707 -12.550  16.068  0.00  0.00            
ATOM   2651  NZ  LYS X 164      -0.036 -13.041  15.114  0.00  0.00            
ATOM   2652  HZ1 LYS X 164      -0.732 -13.075  15.845  0.00  0.00            
ATOM   2653  HZ2 LYS X 164      -0.381 -12.831  14.188  0.00  0.00            
ATOM   2654  HZ3 LYS X 164       0.347 -13.970  15.012  0.00  0.00            
ATOM   2655  C   LYS X 164      -0.764  -6.851  14.621  0.00  0.00            
ATOM   2656  O   LYS X 164       0.149  -6.073  14.472  0.00  0.00            
ATOM   2657  N   LEU X 165      -1.527  -6.760  15.677  0.00  0.00            
ATOM   2658  H   LEU X 165      -2.257  -7.441  15.830  0.00  0.00            
ATOM   2659  CA  LEU X 165      -1.264  -5.850  16.814  0.00  0.00            
ATOM   2660  HA  LEU X 165      -1.033  -4.908  16.318  0.00  0.00            
ATOM   2661  CB  LEU X 165      -2.563  -5.658  17.684  0.00  0.00            
ATOM   2662  HB2 LEU X 165      -2.366  -4.943  18.483  0.00  0.00            
ATOM   2663  HB3 LEU X 165      -2.837  -6.589  18.181  0.00  0.00            
ATOM   2664  CG  LEU X 165      -3.877  -5.151  17.003  0.00  0.00            
ATOM   2665  HG  LEU X 165      -4.327  -5.969  16.441  0.00  0.00            
ATOM   2666  CD1 LEU X 165      -4.979  -4.890  18.086  0.00  0.00            
ATOM   2667 HD11 LEU X 165      -4.940  -5.760  18.742  0.00  0.00            
ATOM   2668 HD12 LEU X 165      -4.790  -3.925  18.556  0.00  0.00            
ATOM   2669 HD13 LEU X 165      -5.965  -4.864  17.623  0.00  0.00            
ATOM   2670  CD2 LEU X 165      -3.675  -3.944  16.080  0.00  0.00            
ATOM   2671 HD21 LEU X 165      -4.663  -3.712  15.683  0.00  0.00            
ATOM   2672 HD22 LEU X 165      -3.317  -3.004  16.500  0.00  0.00            
ATOM   2673 HD23 LEU X 165      -3.016  -4.191  15.248  0.00  0.00            
ATOM   2674  C   LEU X 165      -0.028  -6.184  17.648  0.00  0.00            
ATOM   2675  O   LEU X 165       0.042  -7.247  18.282  0.00  0.00            
ATOM   2676  N   LEU X 166       0.862  -5.183  17.867  0.00  0.00            
ATOM   2677  H   LEU X 166       0.721  -4.279  17.441  0.00  0.00            
ATOM   2678  CA  LEU X 166       1.965  -5.233  18.881  0.00  0.00            
ATOM   2679  HA  LEU X 166       2.402  -6.226  18.988  0.00  0.00            
ATOM   2680  CB  LEU X 166       3.146  -4.297  18.387  0.00  0.00            
ATOM   2681  HB2 LEU X 166       2.875  -3.290  18.070  0.00  0.00            
ATOM   2682  HB3 LEU X 166       3.493  -4.781  17.475  0.00  0.00            
ATOM   2683  CG  LEU X 166       4.389  -4.316  19.281  0.00  0.00            
ATOM   2684  HG  LEU X 166       4.122  -3.847  20.228  0.00  0.00            
ATOM   2685  CD1 LEU X 166       4.999  -5.745  19.393  0.00  0.00            
ATOM   2686 HD11 LEU X 166       5.363  -6.051  18.412  0.00  0.00            
ATOM   2687 HD12 LEU X 166       4.261  -6.484  19.706  0.00  0.00            
ATOM   2688 HD13 LEU X 166       5.881  -5.585  20.013  0.00  0.00            
ATOM   2689  CD2 LEU X 166       5.458  -3.492  18.582  0.00  0.00            
ATOM   2690 HD21 LEU X 166       5.925  -4.105  17.811  0.00  0.00            
ATOM   2691 HD22 LEU X 166       6.247  -3.173  19.264  0.00  0.00            
ATOM   2692 HD23 LEU X 166       5.065  -2.595  18.104  0.00  0.00            
ATOM   2693  C   LEU X 166       1.303  -4.883  20.253  0.00  0.00            
ATOM   2694  O   LEU X 166       0.436  -3.956  20.327  0.00  0.00            
ATOM   2695  N   GLY X 167       1.721  -5.681  21.203  0.00  0.00            
ATOM   2696  H   GLY X 167       2.377  -6.432  21.045  0.00  0.00            
ATOM   2697  CA  GLY X 167       1.438  -5.287  22.580  0.00  0.00            
ATOM   2698  HA2 GLY X 167       0.368  -5.360  22.776  0.00  0.00            
ATOM   2699  HA3 GLY X 167       2.040  -5.952  23.200  0.00  0.00            
ATOM   2700  C   GLY X 167       1.817  -3.841  23.051  0.00  0.00            
ATOM   2701  O   GLY X 167       2.745  -3.251  22.531  0.00  0.00            
ATOM   2702  N   ALA X 168       0.956  -3.307  23.927  0.00  0.00            
ATOM   2703  H   ALA X 168       0.104  -3.843  24.003  0.00  0.00            
ATOM   2704  CA  ALA X 168       1.003  -1.981  24.676  0.00  0.00            
ATOM   2705  HA  ALA X 168       0.842  -1.256  23.878  0.00  0.00            
ATOM   2706  CB  ALA X 168      -0.066  -2.075  25.716  0.00  0.00            
ATOM   2707  HB1 ALA X 168       0.153  -2.998  26.253  0.00  0.00            
ATOM   2708  HB2 ALA X 168      -1.065  -2.113  25.283  0.00  0.00            
ATOM   2709  HB3 ALA X 168      -0.052  -1.276  26.458  0.00  0.00            
ATOM   2710  C   ALA X 168       2.391  -1.651  25.252  0.00  0.00            
ATOM   2711  O   ALA X 168       2.956  -0.555  25.080  0.00  0.00            
ATOM   2712  N   GLU X 169       3.006  -2.672  25.890  0.00  0.00            
ATOM   2713  H   GLU X 169       2.432  -3.408  26.276  0.00  0.00            
ATOM   2714  CA  GLU X 169       4.333  -2.518  26.449  0.00  0.00            
ATOM   2715  HA  GLU X 169       4.640  -1.476  26.362  0.00  0.00            
ATOM   2716  CB  GLU X 169       4.321  -2.968  27.940  0.00  0.00            
ATOM   2717  HB2 GLU X 169       4.039  -4.019  28.000  0.00  0.00            
ATOM   2718  HB3 GLU X 169       5.334  -2.895  28.335  0.00  0.00            
ATOM   2719  CG  GLU X 169       3.372  -2.237  28.924  0.00  0.00            
ATOM   2720  HG2 GLU X 169       2.368  -2.558  28.647  0.00  0.00            
ATOM   2721  HG3 GLU X 169       3.505  -2.645  29.926  0.00  0.00            
ATOM   2722  CD  GLU X 169       3.376  -0.686  28.777  0.00  0.00            
ATOM   2723  OE1 GLU X 169       2.296  -0.088  28.741  0.00  0.00            
ATOM   2724  OE2 GLU X 169       4.468  -0.112  28.580  0.00  0.00            
ATOM   2725  C   GLU X 169       5.452  -3.176  25.715  0.00  0.00            
ATOM   2726  O   GLU X 169       6.635  -3.156  26.055  0.00  0.00            
ATOM   2727  N   GLU X 170       5.065  -3.855  24.672  0.00  0.00            
ATOM   2728  H   GLU X 170       4.088  -3.841  24.419  0.00  0.00            
ATOM   2729  CA  GLU X 170       5.992  -4.548  23.755  0.00  0.00            
ATOM   2730  HA  GLU X 170       6.835  -5.000  24.279  0.00  0.00            
ATOM   2731  CB  GLU X 170       5.202  -5.707  23.068  0.00  0.00            
ATOM   2732  HB2 GLU X 170       4.341  -5.339  22.509  0.00  0.00            
ATOM   2733  HB3 GLU X 170       5.778  -6.190  22.279  0.00  0.00            
ATOM   2734  CG  GLU X 170       4.716  -6.754  24.121  0.00  0.00            
ATOM   2735  HG2 GLU X 170       4.102  -6.211  24.838  0.00  0.00            
ATOM   2736  HG3 GLU X 170       4.081  -7.478  23.609  0.00  0.00            
ATOM   2737  CD  GLU X 170       5.853  -7.399  24.850  0.00  0.00            
ATOM   2738  OE1 GLU X 170       6.717  -8.073  24.209  0.00  0.00            
ATOM   2739  OE2 GLU X 170       5.911  -7.278  26.089  0.00  0.00            
ATOM   2740  C   GLU X 170       6.695  -3.710  22.700  0.00  0.00            
ATOM   2741  O   GLU X 170       6.231  -2.624  22.320  0.00  0.00            
ATOM   2742  N   LYS X 171       7.838  -4.218  22.175  0.00  0.00            
ATOM   2743  H   LYS X 171       8.063  -5.151  22.490  0.00  0.00            
ATOM   2744  CA  LYS X 171       8.634  -3.637  21.055  0.00  0.00            
ATOM   2745  HA  LYS X 171       8.214  -2.657  20.829  0.00  0.00            
ATOM   2746  CB  LYS X 171      10.094  -3.472  21.568  0.00  0.00            
ATOM   2747  HB2 LYS X 171      10.063  -3.263  22.637  0.00  0.00            
ATOM   2748  HB3 LYS X 171      10.652  -4.397  21.425  0.00  0.00            
ATOM   2749  CG  LYS X 171      10.698  -2.357  20.687  0.00  0.00            
ATOM   2750  HG2 LYS X 171      10.733  -2.550  19.615  0.00  0.00            
ATOM   2751  HG3 LYS X 171      10.165  -1.422  20.863  0.00  0.00            
ATOM   2752  CD  LYS X 171      12.127  -2.167  21.096  0.00  0.00            
ATOM   2753  HD2 LYS X 171      12.236  -2.135  22.181  0.00  0.00            
ATOM   2754  HD3 LYS X 171      12.747  -2.988  20.737  0.00  0.00            
ATOM   2755  CE  LYS X 171      12.532  -0.833  20.354  0.00  0.00            
ATOM   2756  HE2 LYS X 171      12.228  -1.023  19.325  0.00  0.00            
ATOM   2757  HE3 LYS X 171      11.832  -0.061  20.675  0.00  0.00            
ATOM   2758  NZ  LYS X 171      13.953  -0.529  20.536  0.00  0.00            
ATOM   2759  HZ1 LYS X 171      14.250   0.305  20.051  0.00  0.00            
ATOM   2760  HZ2 LYS X 171      14.218  -0.368  21.497  0.00  0.00            
ATOM   2761  HZ3 LYS X 171      14.527  -1.297  20.219  0.00  0.00            
ATOM   2762  C   LYS X 171       8.670  -4.402  19.732  0.00  0.00            
ATOM   2763  O   LYS X 171       8.884  -3.797  18.681  0.00  0.00            
ATOM   2764  N   GLU X 172       8.579  -5.719  19.721  0.00  0.00            
ATOM   2765  H   GLU X 172       8.439  -6.117  20.638  0.00  0.00            
ATOM   2766  CA  GLU X 172       8.623  -6.761  18.694  0.00  0.00            
ATOM   2767  HA  GLU X 172       8.072  -6.352  17.847  0.00  0.00            
ATOM   2768  CB  GLU X 172      10.035  -7.089  18.240  0.00  0.00            
ATOM   2769  HB2 GLU X 172       9.977  -7.426  17.205  0.00  0.00            
ATOM   2770  HB3 GLU X 172      10.703  -6.229  18.192  0.00  0.00            
ATOM   2771  CG  GLU X 172      10.898  -8.127  18.967  0.00  0.00            
ATOM   2772  HG2 GLU X 172      11.692  -8.423  18.282  0.00  0.00            
ATOM   2773  HG3 GLU X 172      10.318  -9.046  19.051  0.00  0.00            
ATOM   2774  CD  GLU X 172      11.365  -7.663  20.329  0.00  0.00            
ATOM   2775  OE1 GLU X 172      12.149  -6.752  20.428  0.00  0.00            
ATOM   2776  OE2 GLU X 172      10.803  -8.207  21.329  0.00  0.00            
ATOM   2777  C   GLU X 172       7.868  -8.070  19.119  0.00  0.00            
ATOM   2778  O   GLU X 172       7.724  -8.381  20.288  0.00  0.00            
ATOM   2779  N   TYR X 173       7.325  -8.887  18.192  0.00  0.00            
ATOM   2780  H   TYR X 173       7.334  -8.643  17.212  0.00  0.00            
ATOM   2781  CA  TYR X 173       6.762 -10.235  18.298  0.00  0.00            
ATOM   2782  HA  TYR X 173       7.217 -10.616  19.213  0.00  0.00            
ATOM   2783  CB  TYR X 173       5.287 -10.304  18.428  0.00  0.00            
ATOM   2784  HB2 TYR X 173       4.846 -11.208  18.848  0.00  0.00            
ATOM   2785  HB3 TYR X 173       5.007  -9.521  19.133  0.00  0.00            
ATOM   2786  CG  TYR X 173       4.624 -10.049  17.067  0.00  0.00            
ATOM   2787  CD1 TYR X 173       4.409 -11.088  16.166  0.00  0.00            
ATOM   2788  HD1 TYR X 173       4.672 -12.106  16.410  0.00  0.00            
ATOM   2789  CE1 TYR X 173       3.910 -10.916  14.847  0.00  0.00            
ATOM   2790  HE1 TYR X 173       3.835 -11.767  14.185  0.00  0.00            
ATOM   2791  CZ  TYR X 173       3.489  -9.670  14.408  0.00  0.00            
ATOM   2792  OH  TYR X 173       2.968  -9.570  13.154  0.00  0.00            
ATOM   2793  HH  TYR X 173       2.924 -10.425  12.720  0.00  0.00            
ATOM   2794  CE2 TYR X 173       3.632  -8.575  15.321  0.00  0.00            
ATOM   2795  HE2 TYR X 173       3.314  -7.589  15.016  0.00  0.00            
ATOM   2796  CD2 TYR X 173       4.151  -8.724  16.623  0.00  0.00            
ATOM   2797  HD2 TYR X 173       4.340  -7.915  17.313  0.00  0.00            
ATOM   2798  C   TYR X 173       7.317 -11.177  17.199  0.00  0.00            
ATOM   2799  O   TYR X 173       7.749 -10.731  16.151  0.00  0.00            
ATOM   2800  N   HIE X 174       7.293 -12.507  17.399  0.00  0.00            
ATOM   2801  H   HIE X 174       6.974 -12.715  18.335  0.00  0.00            
ATOM   2802  CA  HIE X 174       7.835 -13.568  16.499  0.00  0.00            
ATOM   2803  HA  HIE X 174       8.362 -13.122  15.655  0.00  0.00            
ATOM   2804  CB  HIE X 174       8.664 -14.540  17.327  0.00  0.00            
ATOM   2805  HB2 HIE X 174       8.112 -15.080  18.096  0.00  0.00            
ATOM   2806  HB3 HIE X 174       9.457 -14.072  17.910  0.00  0.00            
ATOM   2807  CG  HIE X 174       9.317 -15.574  16.429  0.00  0.00            
ATOM   2808  ND1 HIE X 174       8.758 -16.757  15.713  0.00  0.00            
ATOM   2809  CE1 HIE X 174       9.843 -17.357  15.055  0.00  0.00            
ATOM   2810  HE1 HIE X 174       9.785 -18.262  14.469  0.00  0.00            
ATOM   2811  NE2 HIE X 174      10.943 -16.585  15.318  0.00  0.00            
ATOM   2812  HE2 HIE X 174      11.898 -16.796  15.065  0.00  0.00            
ATOM   2813  CD2 HIE X 174      10.610 -15.508  16.136  0.00  0.00            
ATOM   2814  HD2 HIE X 174      11.280 -14.795  16.593  0.00  0.00            
ATOM   2815  C   HIE X 174       6.649 -14.300  15.833  0.00  0.00            
ATOM   2816  O   HIE X 174       5.626 -14.443  16.449  0.00  0.00            
ATOM   2817  N   ALA X 175       6.828 -14.785  14.569  0.00  0.00            
ATOM   2818  H   ALA X 175       7.782 -14.770  14.237  0.00  0.00            
ATOM   2819  CA  ALA X 175       5.686 -15.373  13.862  0.00  0.00            
ATOM   2820  HA  ALA X 175       5.086 -16.035  14.487  0.00  0.00            
ATOM   2821  CB  ALA X 175       4.827 -14.310  13.245  0.00  0.00            
ATOM   2822  HB1 ALA X 175       5.406 -13.561  12.705  0.00  0.00            
ATOM   2823  HB2 ALA X 175       4.190 -13.837  13.993  0.00  0.00            
ATOM   2824  HB3 ALA X 175       4.154 -14.735  12.500  0.00  0.00            
ATOM   2825  C   ALA X 175       6.269 -16.282  12.746  0.00  0.00            
ATOM   2826  O   ALA X 175       7.278 -15.967  12.127  0.00  0.00            
ATOM   2827  N   GLU X 176       5.615 -17.423  12.691  0.00  0.00            
ATOM   2828  H   GLU X 176       4.765 -17.583  13.213  0.00  0.00            
ATOM   2829  CA  GLU X 176       6.029 -18.436  11.718  0.00  0.00            
ATOM   2830  HA  GLU X 176       6.752 -18.018  11.017  0.00  0.00            
ATOM   2831  CB  GLU X 176       6.655 -19.560  12.544  0.00  0.00            
ATOM   2832  HB2 GLU X 176       5.873 -20.054  13.120  0.00  0.00            
ATOM   2833  HB3 GLU X 176       7.310 -19.115  13.293  0.00  0.00            
ATOM   2834  CG  GLU X 176       7.573 -20.693  11.927  0.00  0.00            
ATOM   2835  HG2 GLU X 176       8.301 -20.980  12.686  0.00  0.00            
ATOM   2836  HG3 GLU X 176       6.957 -21.574  11.743  0.00  0.00            
ATOM   2837  CD  GLU X 176       8.330 -20.293  10.613  0.00  0.00            
ATOM   2838  OE1 GLU X 176       9.513 -19.937  10.611  0.00  0.00            
ATOM   2839  OE2 GLU X 176       7.670 -20.327   9.535  0.00  0.00            
ATOM   2840  C   GLU X 176       4.740 -18.928  11.003  0.00  0.00            
ATOM   2841  O   GLU X 176       3.678 -18.678  11.531  0.00  0.00            
ATOM   2842  N   GLY X 177       4.909 -19.524   9.789  0.00  0.00            
ATOM   2843  H   GLY X 177       5.860 -19.617   9.459  0.00  0.00            
ATOM   2844  CA  GLY X 177       3.769 -20.146   9.090  0.00  0.00            
ATOM   2845  HA2 GLY X 177       3.410 -21.046   9.589  0.00  0.00            
ATOM   2846  HA3 GLY X 177       2.934 -19.454   9.199  0.00  0.00            
ATOM   2847  C   GLY X 177       3.994 -20.338   7.550  0.00  0.00            
ATOM   2848  O   GLY X 177       3.155 -20.969   6.905  0.00  0.00            
ATOM   2849  N   GLY X 178       5.030 -19.755   6.945  0.00  0.00            
ATOM   2850  H   GLY X 178       5.477 -18.976   7.407  0.00  0.00            
ATOM   2851  CA  GLY X 178       5.322 -19.881   5.496  0.00  0.00            
ATOM   2852  HA2 GLY X 178       5.740 -20.865   5.286  0.00  0.00            
ATOM   2853  HA3 GLY X 178       4.384 -19.825   4.943  0.00  0.00            
ATOM   2854  C   GLY X 178       6.337 -18.917   4.940  0.00  0.00            
ATOM   2855  O   GLY X 178       7.165 -18.344   5.635  0.00  0.00            
ATOM   2856  N   LYS X 179       6.200 -18.663   3.683  0.00  0.00            
ATOM   2857  H   LYS X 179       5.505 -19.226   3.214  0.00  0.00            
ATOM   2858  CA  LYS X 179       6.973 -17.719   2.900  0.00  0.00            
ATOM   2859  HA  LYS X 179       8.030 -17.981   2.949  0.00  0.00            
ATOM   2860  CB  LYS X 179       6.626 -17.905   1.383  0.00  0.00            
ATOM   2861  HB2 LYS X 179       6.876 -18.936   1.130  0.00  0.00            
ATOM   2862  HB3 LYS X 179       7.344 -17.439   0.708  0.00  0.00            
ATOM   2863  CG  LYS X 179       5.201 -17.505   1.072  0.00  0.00            
ATOM   2864  HG2 LYS X 179       4.566 -17.979   1.821  0.00  0.00            
ATOM   2865  HG3 LYS X 179       5.105 -16.422   1.153  0.00  0.00            
ATOM   2866  CD  LYS X 179       4.709 -17.988  -0.315  0.00  0.00            
ATOM   2867  HD2 LYS X 179       5.397 -17.648  -1.090  0.00  0.00            
ATOM   2868  HD3 LYS X 179       4.880 -19.064  -0.323  0.00  0.00            
ATOM   2869  CE  LYS X 179       3.254 -17.770  -0.763  0.00  0.00            
ATOM   2870  HE2 LYS X 179       3.011 -16.716  -0.631  0.00  0.00            
ATOM   2871  HE3 LYS X 179       3.183 -17.897  -1.844  0.00  0.00            
ATOM   2872  NZ  LYS X 179       2.249 -18.646   0.049  0.00  0.00            
ATOM   2873  HZ1 LYS X 179       2.564 -19.605   0.007  0.00  0.00            
ATOM   2874  HZ2 LYS X 179       1.314 -18.593  -0.330  0.00  0.00            
ATOM   2875  HZ3 LYS X 179       2.165 -18.399   1.025  0.00  0.00            
ATOM   2876  C   LYS X 179       6.961 -16.316   3.343  0.00  0.00            
ATOM   2877  O   LYS X 179       5.898 -15.775   3.811  0.00  0.00            
ATOM   2878  N   VAL X 180       8.039 -15.584   3.224  0.00  0.00            
ATOM   2879  H   VAL X 180       8.828 -16.051   2.799  0.00  0.00            
ATOM   2880  CA  VAL X 180       8.141 -14.163   3.651  0.00  0.00            
ATOM   2881  HA  VAL X 180       7.177 -13.656   3.705  0.00  0.00            
ATOM   2882  CB  VAL X 180       8.897 -14.118   4.966  0.00  0.00            
ATOM   2883  HB  VAL X 180       9.154 -13.090   5.218  0.00  0.00            
ATOM   2884  CG1 VAL X 180       8.023 -14.767   6.058  0.00  0.00            
ATOM   2885 HG11 VAL X 180       8.000 -15.855   5.992  0.00  0.00            
ATOM   2886 HG12 VAL X 180       8.515 -14.504   6.995  0.00  0.00            
ATOM   2887 HG13 VAL X 180       7.013 -14.360   6.111  0.00  0.00            
ATOM   2888  CG2 VAL X 180      10.218 -14.889   4.982  0.00  0.00            
ATOM   2889 HG21 VAL X 180      10.149 -15.964   4.821  0.00  0.00            
ATOM   2890 HG22 VAL X 180      10.926 -14.471   4.266  0.00  0.00            
ATOM   2891 HG23 VAL X 180      10.752 -14.782   5.927  0.00  0.00            
ATOM   2892  C   VAL X 180       8.978 -13.333   2.712  0.00  0.00            
ATOM   2893  O   VAL X 180       9.931 -13.916   2.129  0.00  0.00            
ATOM   2894  N   PRO X 181       8.791 -12.039   2.581  0.00  0.00            
ATOM   2895  CD  PRO X 181       7.733 -11.266   3.245  0.00  0.00            
ATOM   2896  HD2 PRO X 181       6.802 -11.646   2.823  0.00  0.00            
ATOM   2897  HD3 PRO X 181       7.856 -11.302   4.327  0.00  0.00            
ATOM   2898  CG  PRO X 181       7.934  -9.832   2.786  0.00  0.00            
ATOM   2899  HG2 PRO X 181       8.439  -9.258   3.564  0.00  0.00            
ATOM   2900  HG3 PRO X 181       6.998  -9.281   2.695  0.00  0.00            
ATOM   2901  CB  PRO X 181       8.631  -9.931   1.411  0.00  0.00            
ATOM   2902  HB2 PRO X 181       9.185  -9.095   0.984  0.00  0.00            
ATOM   2903  HB3 PRO X 181       7.882 -10.226   0.676  0.00  0.00            
ATOM   2904  CA  PRO X 181       9.551 -11.137   1.704  0.00  0.00            
ATOM   2905  HA  PRO X 181       9.776 -11.663   0.776  0.00  0.00            
ATOM   2906  C   PRO X 181      10.946 -10.718   2.183  0.00  0.00            
ATOM   2907  O   PRO X 181      11.220  -9.532   2.419  0.00  0.00            
ATOM   2908  N   ILE X 182      11.856 -11.647   2.022  0.00  0.00            
ATOM   2909  H   ILE X 182      11.603 -12.477   1.505  0.00  0.00            
ATOM   2910  CA  ILE X 182      13.305 -11.475   2.269  0.00  0.00            
ATOM   2911  HA  ILE X 182      13.621 -11.401   3.309  0.00  0.00            
ATOM   2912  CB  ILE X 182      14.081 -12.702   1.736  0.00  0.00            
ATOM   2913  HB  ILE X 182      13.978 -12.647   0.652  0.00  0.00            
ATOM   2914  CG2 ILE X 182      15.614 -12.524   1.924  0.00  0.00            
ATOM   2915 HG21 ILE X 182      16.087 -13.300   1.322  0.00  0.00            
ATOM   2916 HG22 ILE X 182      16.013 -11.549   1.643  0.00  0.00            
ATOM   2917 HG23 ILE X 182      15.904 -12.648   2.967  0.00  0.00            
ATOM   2918  CG1 ILE X 182      13.641 -14.144   2.129  0.00  0.00            
ATOM   2919 HG12 ILE X 182      12.563 -14.177   1.972  0.00  0.00            
ATOM   2920 HG13 ILE X 182      14.038 -14.878   1.428  0.00  0.00            
ATOM   2921  CD1 ILE X 182      13.760 -14.628   3.586  0.00  0.00            
ATOM   2922 HD11 ILE X 182      14.811 -14.735   3.857  0.00  0.00            
ATOM   2923 HD12 ILE X 182      13.166 -15.502   3.850  0.00  0.00            
ATOM   2924 HD13 ILE X 182      13.479 -13.813   4.252  0.00  0.00            
ATOM   2925  C   ILE X 182      13.856 -10.159   1.668  0.00  0.00            
ATOM   2926  O   ILE X 182      14.454  -9.333   2.344  0.00  0.00            
ATOM   2927  N   LYS X 183      13.682  -9.857   0.360  0.00  0.00            
ATOM   2928  H   LYS X 183      13.136 -10.522  -0.169  0.00  0.00            
ATOM   2929  CA  LYS X 183      14.317  -8.734  -0.354  0.00  0.00            
ATOM   2930  HA  LYS X 183      15.350  -8.670  -0.014  0.00  0.00            
ATOM   2931  CB  LYS X 183      14.240  -8.968  -1.854  0.00  0.00            
ATOM   2932  HB2 LYS X 183      14.513  -8.073  -2.412  0.00  0.00            
ATOM   2933  HB3 LYS X 183      13.269  -9.388  -2.116  0.00  0.00            
ATOM   2934  CG  LYS X 183      15.286 -10.062  -2.188  0.00  0.00            
ATOM   2935  HG2 LYS X 183      16.195  -9.676  -1.726  0.00  0.00            
ATOM   2936  HG3 LYS X 183      14.991 -10.987  -1.694  0.00  0.00            
ATOM   2937  CD  LYS X 183      15.576 -10.229  -3.648  0.00  0.00            
ATOM   2938  HD2 LYS X 183      16.131  -9.388  -4.065  0.00  0.00            
ATOM   2939  HD3 LYS X 183      14.641 -10.367  -4.191  0.00  0.00            
ATOM   2940  CE  LYS X 183      16.269 -11.504  -3.975  0.00  0.00            
ATOM   2941  HE2 LYS X 183      17.042 -11.609  -3.214  0.00  0.00            
ATOM   2942  HE3 LYS X 183      15.539 -12.313  -3.935  0.00  0.00            
ATOM   2943  NZ  LYS X 183      16.808 -11.577  -5.371  0.00  0.00            
ATOM   2944  HZ1 LYS X 183      17.031 -12.538  -5.589  0.00  0.00            
ATOM   2945  HZ2 LYS X 183      17.555 -10.937  -5.598  0.00  0.00            
ATOM   2946  HZ3 LYS X 183      16.197 -11.295  -6.125  0.00  0.00            
ATOM   2947  C   LYS X 183      13.754  -7.346   0.186  0.00  0.00            
ATOM   2948  O   LYS X 183      14.299  -6.282  -0.122  0.00  0.00            
ATOM   2949  N   TRP X 184      12.676  -7.354   1.031  0.00  0.00            
ATOM   2950  H   TRP X 184      12.392  -8.262   1.369  0.00  0.00            
ATOM   2951  CA  TRP X 184      12.032  -6.149   1.592  0.00  0.00            
ATOM   2952  HA  TRP X 184      12.600  -5.267   1.298  0.00  0.00            
ATOM   2953  CB  TRP X 184      10.621  -5.963   0.942  0.00  0.00            
ATOM   2954  HB2 TRP X 184       9.881  -6.745   1.111  0.00  0.00            
ATOM   2955  HB3 TRP X 184      10.128  -5.120   1.426  0.00  0.00            
ATOM   2956  CG  TRP X 184      10.630  -5.679  -0.506  0.00  0.00            
ATOM   2957  CD1 TRP X 184      10.284  -4.508  -1.072  0.00  0.00            
ATOM   2958  HD1 TRP X 184      10.193  -3.550  -0.581  0.00  0.00            
ATOM   2959  NE1 TRP X 184      10.139  -4.658  -2.421  0.00  0.00            
ATOM   2960  HE1 TRP X 184       9.672  -4.039  -3.068  0.00  0.00            
ATOM   2961  CE2 TRP X 184      10.295  -5.952  -2.783  0.00  0.00            
ATOM   2962  CZ2 TRP X 184      10.415  -6.525  -4.036  0.00  0.00            
ATOM   2963  HZ2 TRP X 184      10.256  -5.896  -4.899  0.00  0.00            
ATOM   2964  CH2 TRP X 184      10.687  -7.894  -4.074  0.00  0.00            
ATOM   2965  HH2 TRP X 184      10.824  -8.395  -5.021  0.00  0.00            
ATOM   2966  CZ3 TRP X 184      10.864  -8.665  -2.933  0.00  0.00            
ATOM   2967  HZ3 TRP X 184      11.089  -9.705  -3.116  0.00  0.00            
ATOM   2968  CE3 TRP X 184      10.742  -8.028  -1.678  0.00  0.00            
ATOM   2969  HE3 TRP X 184      10.825  -8.588  -0.758  0.00  0.00            
ATOM   2970  CD2 TRP X 184      10.597  -6.623  -1.588  0.00  0.00            
ATOM   2971  C   TRP X 184      11.917  -6.166   3.118  0.00  0.00            
ATOM   2972  O   TRP X 184      11.451  -5.156   3.680  0.00  0.00            
ATOM   2973  N   MET X 185      12.344  -7.188   3.813  0.00  0.00            
ATOM   2974  H   MET X 185      12.767  -8.006   3.397  0.00  0.00            
ATOM   2975  CA  MET X 185      12.300  -7.257   5.246  0.00  0.00            
ATOM   2976  HA  MET X 185      11.504  -6.594   5.585  0.00  0.00            
ATOM   2977  CB  MET X 185      11.766  -8.670   5.683  0.00  0.00            
ATOM   2978  HB2 MET X 185      10.901  -8.860   5.046  0.00  0.00            
ATOM   2979  HB3 MET X 185      11.543  -8.634   6.749  0.00  0.00            
ATOM   2980  CG  MET X 185      12.766  -9.774   5.585  0.00  0.00            
ATOM   2981  HG2 MET X 185      13.416  -9.645   4.720  0.00  0.00            
ATOM   2982  HG3 MET X 185      13.332  -9.753   6.517  0.00  0.00            
ATOM   2983  SD  MET X 185      11.894 -11.370   5.493  0.00  0.00            
ATOM   2984  CE  MET X 185      11.391 -11.528   7.308  0.00  0.00            
ATOM   2985  HE1 MET X 185      12.209 -11.961   7.883  0.00  0.00            
ATOM   2986  HE2 MET X 185      10.497 -12.150   7.367  0.00  0.00            
ATOM   2987  HE3 MET X 185      11.217 -10.532   7.714  0.00  0.00            
ATOM   2988  C   MET X 185      13.650  -6.761   5.860  0.00  0.00            
ATOM   2989  O   MET X 185      14.737  -6.944   5.194  0.00  0.00            
ATOM   2990  N   ALA X 186      13.635  -6.349   7.137  0.00  0.00            
ATOM   2991  H   ALA X 186      12.757  -6.487   7.616  0.00  0.00            
ATOM   2992  CA  ALA X 186      14.772  -5.796   7.825  0.00  0.00            
ATOM   2993  HA  ALA X 186      15.340  -5.171   7.137  0.00  0.00            
ATOM   2994  CB  ALA X 186      14.371  -5.122   9.058  0.00  0.00            
ATOM   2995  HB1 ALA X 186      15.195  -4.654   9.596  0.00  0.00            
ATOM   2996  HB2 ALA X 186      13.860  -5.802   9.739  0.00  0.00            
ATOM   2997  HB3 ALA X 186      13.674  -4.324   8.801  0.00  0.00            
ATOM   2998  C   ALA X 186      15.737  -6.984   8.115  0.00  0.00            
ATOM   2999  O   ALA X 186      15.235  -8.086   8.287  0.00  0.00            
ATOM   3000  N   LEU X 187      17.022  -6.729   8.176  0.00  0.00            
ATOM   3001  H   LEU X 187      17.394  -5.820   7.941  0.00  0.00            
ATOM   3002  CA  LEU X 187      17.977  -7.814   8.526  0.00  0.00            
ATOM   3003  HA  LEU X 187      17.962  -8.586   7.756  0.00  0.00            
ATOM   3004  CB  LEU X 187      19.410  -7.284   8.681  0.00  0.00            
ATOM   3005  HB2 LEU X 187      19.560  -6.879   7.680  0.00  0.00            
ATOM   3006  HB3 LEU X 187      19.457  -6.497   9.433  0.00  0.00            
ATOM   3007  CG  LEU X 187      20.473  -8.370   9.025  0.00  0.00            
ATOM   3008  HG  LEU X 187      20.086  -8.944   9.867  0.00  0.00            
ATOM   3009  CD1 LEU X 187      20.788  -9.411   7.958  0.00  0.00            
ATOM   3010 HD11 LEU X 187      21.273  -9.030   7.060  0.00  0.00            
ATOM   3011 HD12 LEU X 187      19.794  -9.786   7.714  0.00  0.00            
ATOM   3012 HD13 LEU X 187      21.378 -10.260   8.304  0.00  0.00            
ATOM   3013  CD2 LEU X 187      21.822  -7.598   9.293  0.00  0.00            
ATOM   3014 HD21 LEU X 187      21.656  -6.955  10.158  0.00  0.00            
ATOM   3015 HD22 LEU X 187      22.027  -6.989   8.413  0.00  0.00            
ATOM   3016 HD23 LEU X 187      22.604  -8.330   9.498  0.00  0.00            
ATOM   3017  C   LEU X 187      17.554  -8.614   9.801  0.00  0.00            
ATOM   3018  O   LEU X 187      17.553  -9.836   9.655  0.00  0.00            
ATOM   3019  N   GLU X 188      17.288  -8.081  10.973  0.00  0.00            
ATOM   3020  H   GLU X 188      17.412  -7.094  11.151  0.00  0.00            
ATOM   3021  CA  GLU X 188      16.770  -8.852  12.091  0.00  0.00            
ATOM   3022  HA  GLU X 188      17.621  -9.484  12.346  0.00  0.00            
ATOM   3023  CB  GLU X 188      16.488  -7.938  13.345  0.00  0.00            
ATOM   3024  HB2 GLU X 188      16.378  -8.586  14.215  0.00  0.00            
ATOM   3025  HB3 GLU X 188      17.457  -7.528  13.628  0.00  0.00            
ATOM   3026  CG  GLU X 188      15.302  -6.938  13.150  0.00  0.00            
ATOM   3027  HG2 GLU X 188      14.415  -7.491  12.842  0.00  0.00            
ATOM   3028  HG3 GLU X 188      15.142  -6.651  14.189  0.00  0.00            
ATOM   3029  CD  GLU X 188      15.649  -5.754  12.297  0.00  0.00            
ATOM   3030  OE1 GLU X 188      16.828  -5.534  11.920  0.00  0.00            
ATOM   3031  OE2 GLU X 188      14.799  -4.875  12.125  0.00  0.00            
ATOM   3032  C   GLU X 188      15.534  -9.769  11.736  0.00  0.00            
ATOM   3033  O   GLU X 188      15.386 -10.872  12.236  0.00  0.00            
ATOM   3034  N   SER X 189      14.537  -9.387  10.927  0.00  0.00            
ATOM   3035  H   SER X 189      14.572  -8.508  10.432  0.00  0.00            
ATOM   3036  CA  SER X 189      13.504 -10.327  10.544  0.00  0.00            
ATOM   3037  HA  SER X 189      13.148 -10.821  11.449  0.00  0.00            
ATOM   3038  CB  SER X 189      12.319  -9.489   9.987  0.00  0.00            
ATOM   3039  HB2 SER X 189      12.553  -9.170   8.971  0.00  0.00            
ATOM   3040  HB3 SER X 189      11.453 -10.148   9.927  0.00  0.00            
ATOM   3041  OG  SER X 189      12.007  -8.373  10.742  0.00  0.00            
ATOM   3042  HG  SER X 189      11.863  -8.697  11.634  0.00  0.00            
ATOM   3043  C   SER X 189      13.989 -11.396   9.605  0.00  0.00            
ATOM   3044  O   SER X 189      13.592 -12.538   9.830  0.00  0.00            
ATOM   3045  N   ILE X 190      14.816 -11.129   8.619  0.00  0.00            
ATOM   3046  H   ILE X 190      15.202 -10.200   8.711  0.00  0.00            
ATOM   3047  CA  ILE X 190      15.571 -12.088   7.783  0.00  0.00            
ATOM   3048  HA  ILE X 190      14.798 -12.580   7.193  0.00  0.00            
ATOM   3049  CB  ILE X 190      16.632 -11.439   6.844  0.00  0.00            
ATOM   3050  HB  ILE X 190      17.338 -10.810   7.385  0.00  0.00            
ATOM   3051  CG2 ILE X 190      17.411 -12.570   6.121  0.00  0.00            
ATOM   3052 HG21 ILE X 190      18.272 -12.293   5.513  0.00  0.00            
ATOM   3053 HG22 ILE X 190      16.687 -13.199   5.603  0.00  0.00            
ATOM   3054 HG23 ILE X 190      17.871 -13.217   6.869  0.00  0.00            
ATOM   3055  CG1 ILE X 190      16.033 -10.685   5.720  0.00  0.00            
ATOM   3056 HG12 ILE X 190      15.281 -11.262   5.183  0.00  0.00            
ATOM   3057 HG13 ILE X 190      15.583  -9.793   6.156  0.00  0.00            
ATOM   3058  CD1 ILE X 190      17.057 -10.158   4.722  0.00  0.00            
ATOM   3059 HD11 ILE X 190      17.915  -9.690   5.204  0.00  0.00            
ATOM   3060 HD12 ILE X 190      17.454 -10.945   4.079  0.00  0.00            
ATOM   3061 HD13 ILE X 190      16.487  -9.541   4.027  0.00  0.00            
ATOM   3062  C   ILE X 190      16.316 -13.116   8.672  0.00  0.00            
ATOM   3063  O   ILE X 190      16.157 -14.310   8.405  0.00  0.00            
ATOM   3064  N   LEU X 191      17.036 -12.695   9.723  0.00  0.00            
ATOM   3065  H   LEU X 191      17.351 -11.736   9.757  0.00  0.00            
ATOM   3066  CA  LEU X 191      17.737 -13.672  10.575  0.00  0.00            
ATOM   3067  HA  LEU X 191      18.184 -14.421   9.921  0.00  0.00            
ATOM   3068  CB  LEU X 191      18.769 -12.889  11.388  0.00  0.00            
ATOM   3069  HB2 LEU X 191      18.079 -12.315  12.007  0.00  0.00            
ATOM   3070  HB3 LEU X 191      19.192 -13.627  12.070  0.00  0.00            
ATOM   3071  CG  LEU X 191      19.993 -12.178  10.732  0.00  0.00            
ATOM   3072  HG  LEU X 191      19.582 -11.689   9.849  0.00  0.00            
ATOM   3073  CD1 LEU X 191      20.506 -11.166  11.792  0.00  0.00            
ATOM   3074 HD11 LEU X 191      19.749 -10.437  12.081  0.00  0.00            
ATOM   3075 HD12 LEU X 191      20.782 -11.697  12.703  0.00  0.00            
ATOM   3076 HD13 LEU X 191      21.365 -10.599  11.435  0.00  0.00            
ATOM   3077  CD2 LEU X 191      21.111 -13.135  10.287  0.00  0.00            
ATOM   3078 HD21 LEU X 191      21.206 -13.933  11.024  0.00  0.00            
ATOM   3079 HD22 LEU X 191      20.796 -13.428   9.286  0.00  0.00            
ATOM   3080 HD23 LEU X 191      22.028 -12.567  10.133  0.00  0.00            
ATOM   3081  C   LEU X 191      16.780 -14.427  11.555  0.00  0.00            
ATOM   3082  O   LEU X 191      16.894 -15.642  11.655  0.00  0.00            
ATOM   3083  N   HIE X 192      15.896 -13.726  12.290  0.00  0.00            
ATOM   3084  H   HIE X 192      15.923 -12.721  12.197  0.00  0.00            
ATOM   3085  CA  HIE X 192      15.082 -14.311  13.391  0.00  0.00            
ATOM   3086  HA  HIE X 192      15.313 -15.365  13.545  0.00  0.00            
ATOM   3087  CB  HIE X 192      15.545 -13.613  14.687  0.00  0.00            
ATOM   3088  HB2 HIE X 192      15.167 -12.592  14.739  0.00  0.00            
ATOM   3089  HB3 HIE X 192      15.182 -14.159  15.558  0.00  0.00            
ATOM   3090  CG  HIE X 192      17.124 -13.434  14.743  0.00  0.00            
ATOM   3091  ND1 HIE X 192      18.032 -14.474  14.612  0.00  0.00            
ATOM   3092  CE1 HIE X 192      19.303 -13.977  14.737  0.00  0.00            
ATOM   3093  HE1 HIE X 192      20.234 -14.515  14.834  0.00  0.00            
ATOM   3094  NE2 HIE X 192      19.253 -12.666  14.764  0.00  0.00            
ATOM   3095  HE2 HIE X 192      20.000 -12.031  15.006  0.00  0.00            
ATOM   3096  CD2 HIE X 192      17.892 -12.290  14.742  0.00  0.00            
ATOM   3097  HD2 HIE X 192      17.555 -11.269  14.843  0.00  0.00            
ATOM   3098  C   HIE X 192      13.555 -14.383  13.280  0.00  0.00            
ATOM   3099  O   HIE X 192      13.004 -15.007  14.202  0.00  0.00            
ATOM   3100  N   ARG X 193      12.920 -13.949  12.241  0.00  0.00            
ATOM   3101  H   ARG X 193      13.523 -13.574  11.523  0.00  0.00            
ATOM   3102  CA  ARG X 193      11.393 -13.925  12.065  0.00  0.00            
ATOM   3103  HA  ARG X 193      11.174 -13.230  11.255  0.00  0.00            
ATOM   3104  CB  ARG X 193      10.801 -15.299  11.691  0.00  0.00            
ATOM   3105  HB2 ARG X 193      10.979 -16.077  12.435  0.00  0.00            
ATOM   3106  HB3 ARG X 193       9.717 -15.194  11.735  0.00  0.00            
ATOM   3107  CG  ARG X 193      11.199 -15.738  10.360  0.00  0.00            
ATOM   3108  HG2 ARG X 193      10.614 -15.178   9.631  0.00  0.00            
ATOM   3109  HG3 ARG X 193      12.205 -15.416  10.090  0.00  0.00            
ATOM   3110  CD  ARG X 193      10.956 -17.259   9.916  0.00  0.00            
ATOM   3111  HD2 ARG X 193       9.881 -17.443   9.931  0.00  0.00            
ATOM   3112  HD3 ARG X 193      11.538 -17.959  10.515  0.00  0.00            
ATOM   3113  NE  ARG X 193      11.321 -17.424   8.461  0.00  0.00            
ATOM   3114  HE  ARG X 193      11.940 -16.797   7.968  0.00  0.00            
ATOM   3115  CZ  ARG X 193      10.882 -18.413   7.649  0.00  0.00            
ATOM   3116  NH1 ARG X 193      11.284 -18.329   6.396  0.00  0.00            
ATOM   3117 HH11 ARG X 193      11.935 -17.591   6.170  0.00  0.00            
ATOM   3118 HH12 ARG X 193      11.129 -19.128   5.797  0.00  0.00            
ATOM   3119  NH2 ARG X 193       9.969 -19.304   7.980  0.00  0.00            
ATOM   3120 HH21 ARG X 193       9.628 -19.449   8.920  0.00  0.00            
ATOM   3121 HH22 ARG X 193       9.633 -19.890   7.229  0.00  0.00            
ATOM   3122  C   ARG X 193      10.591 -13.246  13.219  0.00  0.00            
ATOM   3123  O   ARG X 193       9.550 -13.691  13.676  0.00  0.00            
ATOM   3124  N   ILE X 194      11.204 -12.116  13.619  0.00  0.00            
ATOM   3125  H   ILE X 194      12.006 -11.837  13.073  0.00  0.00            
ATOM   3126  CA  ILE X 194      10.652 -11.129  14.531  0.00  0.00            
ATOM   3127  HA  ILE X 194       9.713 -11.588  14.842  0.00  0.00            
ATOM   3128  CB  ILE X 194      11.727 -11.019  15.644  0.00  0.00            
ATOM   3129  HB  ILE X 194      11.325 -10.326  16.383  0.00  0.00            
ATOM   3130  CG2 ILE X 194      11.906 -12.344  16.355  0.00  0.00            
ATOM   3131 HG21 ILE X 194      10.981 -12.685  16.820  0.00  0.00            
ATOM   3132 HG22 ILE X 194      12.390 -13.110  15.749  0.00  0.00            
ATOM   3133 HG23 ILE X 194      12.644 -12.235  17.150  0.00  0.00            
ATOM   3134  CG1 ILE X 194      13.139 -10.460  15.194  0.00  0.00            
ATOM   3135 HG12 ILE X 194      13.705 -11.203  14.633  0.00  0.00            
ATOM   3136 HG13 ILE X 194      13.035  -9.607  14.523  0.00  0.00            
ATOM   3137  CD1 ILE X 194      14.063  -9.972  16.337  0.00  0.00            
ATOM   3138 HD11 ILE X 194      14.098 -10.674  17.170  0.00  0.00            
ATOM   3139 HD12 ILE X 194      15.081  -9.865  15.963  0.00  0.00            
ATOM   3140 HD13 ILE X 194      13.689  -8.984  16.604  0.00  0.00            
ATOM   3141  C   ILE X 194      10.340  -9.779  13.980  0.00  0.00            
ATOM   3142  O   ILE X 194      11.098  -9.297  13.136  0.00  0.00            
ATOM   3143  N   TYR X 195       9.216  -9.201  14.419  0.00  0.00            
ATOM   3144  H   TYR X 195       8.743  -9.580  15.227  0.00  0.00            
ATOM   3145  CA  TYR X 195       8.466  -8.180  13.628  0.00  0.00            
ATOM   3146  HA  TYR X 195       9.186  -7.926  12.850  0.00  0.00            
ATOM   3147  CB  TYR X 195       7.218  -8.701  12.938  0.00  0.00            
ATOM   3148  HB2 TYR X 195       6.773  -7.855  12.414  0.00  0.00            
ATOM   3149  HB3 TYR X 195       6.584  -9.034  13.760  0.00  0.00            
ATOM   3150  CG  TYR X 195       7.447  -9.771  11.913  0.00  0.00            
ATOM   3151  CD1 TYR X 195       7.944  -9.520  10.620  0.00  0.00            
ATOM   3152  HD1 TYR X 195       8.274  -8.524  10.363  0.00  0.00            
ATOM   3153  CE1 TYR X 195       8.236 -10.546   9.734  0.00  0.00            
ATOM   3154  HE1 TYR X 195       8.667 -10.541   8.743  0.00  0.00            
ATOM   3155  CZ  TYR X 195       8.093 -11.836  10.229  0.00  0.00            
ATOM   3156  OH  TYR X 195       8.516 -12.802   9.450  0.00  0.00            
ATOM   3157  HH  TYR X 195       8.060 -13.646   9.502  0.00  0.00            
ATOM   3158  CE2 TYR X 195       7.565 -12.132  11.518  0.00  0.00            
ATOM   3159  HE2 TYR X 195       7.470 -13.161  11.833  0.00  0.00            
ATOM   3160  CD2 TYR X 195       7.206 -11.087  12.337  0.00  0.00            
ATOM   3161  HD2 TYR X 195       6.954 -11.352  13.353  0.00  0.00            
ATOM   3162  C   TYR X 195       8.014  -6.984  14.418  0.00  0.00            
ATOM   3163  O   TYR X 195       7.608  -7.203  15.529  0.00  0.00            
ATOM   3164  N   THR X 196       7.972  -5.777  13.771  0.00  0.00            
ATOM   3165  H   THR X 196       8.351  -5.738  12.836  0.00  0.00            
ATOM   3166  CA  THR X 196       7.597  -4.501  14.423  0.00  0.00            
ATOM   3167  HA  THR X 196       6.550  -4.488  14.726  0.00  0.00            
ATOM   3168  CB  THR X 196       8.466  -4.228  15.675  0.00  0.00            
ATOM   3169  HB  THR X 196       8.430  -5.080  16.354  0.00  0.00            
ATOM   3170  CG2 THR X 196       9.925  -3.971  15.390  0.00  0.00            
ATOM   3171 HG21 THR X 196       9.973  -2.936  15.052  0.00  0.00            
ATOM   3172 HG22 THR X 196      10.260  -4.544  14.525  0.00  0.00            
ATOM   3173 HG23 THR X 196      10.467  -4.076  16.330  0.00  0.00            
ATOM   3174  OG1 THR X 196       7.908  -3.191  16.407  0.00  0.00            
ATOM   3175  HG1 THR X 196       8.292  -3.297  17.280  0.00  0.00            
ATOM   3176  C   THR X 196       7.816  -3.352  13.469  0.00  0.00            
ATOM   3177  O   THR X 196       8.500  -3.495  12.478  0.00  0.00            
ATOM   3178  N   HIE X 197       7.178  -2.183  13.732  0.00  0.00            
ATOM   3179  H   HIE X 197       6.576  -2.157  14.542  0.00  0.00            
ATOM   3180  CA  HIE X 197       7.309  -0.983  12.901  0.00  0.00            
ATOM   3181  HA  HIE X 197       6.877  -1.117  11.910  0.00  0.00            
ATOM   3182  CB  HIE X 197       6.491   0.187  13.538  0.00  0.00            
ATOM   3183  HB2 HIE X 197       6.866   0.292  14.556  0.00  0.00            
ATOM   3184  HB3 HIE X 197       6.641   1.133  13.018  0.00  0.00            
ATOM   3185  CG  HIE X 197       5.028  -0.148  13.665  0.00  0.00            
ATOM   3186  ND1 HIE X 197       4.448  -0.913  14.646  0.00  0.00            
ATOM   3187  CE1 HIE X 197       3.188  -1.180  14.335  0.00  0.00            
ATOM   3188  HE1 HIE X 197       2.571  -1.964  14.749  0.00  0.00            
ATOM   3189  NE2 HIE X 197       2.973  -0.638  13.105  0.00  0.00            
ATOM   3190  HE2 HIE X 197       2.148  -0.783  12.541  0.00  0.00            
ATOM   3191  CD2 HIE X 197       4.119   0.077  12.710  0.00  0.00            
ATOM   3192  HD2 HIE X 197       4.226   0.645  11.798  0.00  0.00            
ATOM   3193  C   HIE X 197       8.712  -0.512  12.613  0.00  0.00            
ATOM   3194  O   HIE X 197       8.906   0.047  11.557  0.00  0.00            
ATOM   3195  N   GLN X 198       9.753  -0.757  13.402  0.00  0.00            
ATOM   3196  H   GLN X 198       9.692  -1.454  14.130  0.00  0.00            
ATOM   3197  CA  GLN X 198      11.196  -0.456  13.136  0.00  0.00            
ATOM   3198  HA  GLN X 198      11.306   0.576  12.804  0.00  0.00            
ATOM   3199  CB  GLN X 198      12.053  -0.671  14.397  0.00  0.00            
ATOM   3200  HB2 GLN X 198      12.122  -1.740  14.597  0.00  0.00            
ATOM   3201  HB3 GLN X 198      13.094  -0.371  14.275  0.00  0.00            
ATOM   3202  CG  GLN X 198      11.403   0.059  15.587  0.00  0.00            
ATOM   3203  HG2 GLN X 198      10.865   0.957  15.286  0.00  0.00            
ATOM   3204  HG3 GLN X 198      10.683  -0.493  16.192  0.00  0.00            
ATOM   3205  CD  GLN X 198      12.534   0.548  16.534  0.00  0.00            
ATOM   3206  OE1 GLN X 198      12.846   1.687  16.632  0.00  0.00            
ATOM   3207  NE2 GLN X 198      13.245  -0.306  17.232  0.00  0.00            
ATOM   3208 HE21 GLN X 198      13.067  -1.300  17.253  0.00  0.00            
ATOM   3209 HE22 GLN X 198      14.036   0.153  17.661  0.00  0.00            
ATOM   3210  C   GLN X 198      11.695  -1.357  12.029  0.00  0.00            
ATOM   3211  O   GLN X 198      12.485  -0.926  11.139  0.00  0.00            
ATOM   3212  N   SER X 199      11.299  -2.621  11.900  0.00  0.00            
ATOM   3213  H   SER X 199      10.665  -2.931  12.622  0.00  0.00            
ATOM   3214  CA  SER X 199      11.479  -3.448  10.691  0.00  0.00            
ATOM   3215  HA  SER X 199      12.492  -3.264  10.332  0.00  0.00            
ATOM   3216  CB  SER X 199      11.392  -4.889  11.126  0.00  0.00            
ATOM   3217  HB2 SER X 199      10.365  -5.171  11.358  0.00  0.00            
ATOM   3218  HB3 SER X 199      11.773  -5.502  10.310  0.00  0.00            
ATOM   3219  OG  SER X 199      12.215  -5.176  12.232  0.00  0.00            
ATOM   3220  HG  SER X 199      13.094  -5.014  11.882  0.00  0.00            
ATOM   3221  C   SER X 199      10.543  -3.057   9.524  0.00  0.00            
ATOM   3222  O   SER X 199      10.939  -3.175   8.378  0.00  0.00            
ATOM   3223  N   ASP X 200       9.408  -2.439   9.754  0.00  0.00            
ATOM   3224  H   ASP X 200       9.077  -2.275  10.694  0.00  0.00            
ATOM   3225  CA  ASP X 200       8.626  -1.881   8.687  0.00  0.00            
ATOM   3226  HA  ASP X 200       8.571  -2.643   7.909  0.00  0.00            
ATOM   3227  CB  ASP X 200       7.183  -1.559   9.119  0.00  0.00            
ATOM   3228  HB2 ASP X 200       6.679  -1.091   8.273  0.00  0.00            
ATOM   3229  HB3 ASP X 200       7.156  -0.699   9.788  0.00  0.00            
ATOM   3230  CG  ASP X 200       6.250  -2.763   9.538  0.00  0.00            
ATOM   3231  OD1 ASP X 200       6.524  -3.891   9.075  0.00  0.00            
ATOM   3232  OD2 ASP X 200       5.309  -2.600  10.316  0.00  0.00            
ATOM   3233  C   ASP X 200       9.279  -0.660   8.034  0.00  0.00            
ATOM   3234  O   ASP X 200       9.191  -0.529   6.801  0.00  0.00            
ATOM   3235  N   VAL X 201      10.025   0.186   8.805  0.00  0.00            
ATOM   3236  H   VAL X 201      10.146   0.024   9.795  0.00  0.00            
ATOM   3237  CA  VAL X 201      10.871   1.320   8.266  0.00  0.00            
ATOM   3238  HA  VAL X 201      10.338   2.085   7.702  0.00  0.00            
ATOM   3239  CB  VAL X 201      11.653   2.030   9.389  0.00  0.00            
ATOM   3240  HB  VAL X 201      12.171   1.291  10.000  0.00  0.00            
ATOM   3241  CG1 VAL X 201      12.714   2.983   8.873  0.00  0.00            
ATOM   3242 HG11 VAL X 201      13.141   3.540   9.707  0.00  0.00            
ATOM   3243 HG12 VAL X 201      13.493   2.500   8.284  0.00  0.00            
ATOM   3244 HG13 VAL X 201      12.129   3.647   8.237  0.00  0.00            
ATOM   3245  CG2 VAL X 201      10.643   2.780  10.277  0.00  0.00            
ATOM   3246 HG21 VAL X 201      10.161   3.596   9.737  0.00  0.00            
ATOM   3247 HG22 VAL X 201       9.817   2.128  10.562  0.00  0.00            
ATOM   3248 HG23 VAL X 201      11.117   3.085  11.210  0.00  0.00            
ATOM   3249  C   VAL X 201      11.898   0.857   7.227  0.00  0.00            
ATOM   3250  O   VAL X 201      12.078   1.552   6.211  0.00  0.00            
ATOM   3251  N   TRP X 202      12.458  -0.370   7.323  0.00  0.00            
ATOM   3252  H   TRP X 202      12.290  -0.950   8.133  0.00  0.00            
ATOM   3253  CA  TRP X 202      13.245  -1.047   6.321  0.00  0.00            
ATOM   3254  HA  TRP X 202      14.015  -0.368   5.956  0.00  0.00            
ATOM   3255  CB  TRP X 202      13.823  -2.275   6.884  0.00  0.00            
ATOM   3256  HB2 TRP X 202      14.282  -2.169   7.867  0.00  0.00            
ATOM   3257  HB3 TRP X 202      13.091  -3.073   7.005  0.00  0.00            
ATOM   3258  CG  TRP X 202      14.910  -2.847   5.925  0.00  0.00            
ATOM   3259  CD1 TRP X 202      14.718  -3.360   4.662  0.00  0.00            
ATOM   3260  HD1 TRP X 202      13.745  -3.466   4.205  0.00  0.00            
ATOM   3261  NE1 TRP X 202      15.966  -3.830   4.219  0.00  0.00            
ATOM   3262  HE1 TRP X 202      16.087  -4.227   3.298  0.00  0.00            
ATOM   3263  CE2 TRP X 202      16.963  -3.673   5.148  0.00  0.00            
ATOM   3264  CZ2 TRP X 202      18.330  -3.952   5.177  0.00  0.00            
ATOM   3265  HZ2 TRP X 202      18.820  -4.429   4.342  0.00  0.00            
ATOM   3266  CH2 TRP X 202      19.090  -3.714   6.315  0.00  0.00            
ATOM   3267  HH2 TRP X 202      20.137  -3.930   6.469  0.00  0.00            
ATOM   3268  CZ3 TRP X 202      18.463  -3.112   7.378  0.00  0.00            
ATOM   3269  HZ3 TRP X 202      19.020  -2.690   8.201  0.00  0.00            
ATOM   3270  CE3 TRP X 202      17.151  -2.665   7.327  0.00  0.00            
ATOM   3271  HE3 TRP X 202      16.694  -2.028   8.070  0.00  0.00            
ATOM   3272  CD2 TRP X 202      16.332  -3.045   6.300  0.00  0.00            
ATOM   3273  C   TRP X 202      12.380  -1.360   5.114  0.00  0.00            
ATOM   3274  O   TRP X 202      12.701  -0.912   4.007  0.00  0.00            
ATOM   3275  N   SER X 203      11.210  -2.011   5.313  0.00  0.00            
ATOM   3276  H   SER X 203      10.978  -2.413   6.210  0.00  0.00            
ATOM   3277  CA  SER X 203      10.228  -2.185   4.215  0.00  0.00            
ATOM   3278  HA  SER X 203      10.628  -2.842   3.442  0.00  0.00            
ATOM   3279  CB  SER X 203       8.997  -2.986   4.707  0.00  0.00            
ATOM   3280  HB2 SER X 203       8.354  -3.323   3.894  0.00  0.00            
ATOM   3281  HB3 SER X 203       8.469  -2.372   5.437  0.00  0.00            
ATOM   3282  OG  SER X 203       9.416  -4.187   5.319  0.00  0.00            
ATOM   3283  HG  SER X 203      10.293  -4.374   4.975  0.00  0.00            
ATOM   3284  C   SER X 203       9.763  -0.970   3.479  0.00  0.00            
ATOM   3285  O   SER X 203       9.961  -0.997   2.302  0.00  0.00            
ATOM   3286  N   TYR X 204       9.330   0.102   4.180  0.00  0.00            
ATOM   3287  H   TYR X 204       9.307   0.100   5.189  0.00  0.00            
ATOM   3288  CA  TYR X 204       9.070   1.426   3.587  0.00  0.00            
ATOM   3289  HA  TYR X 204       8.234   1.328   2.896  0.00  0.00            
ATOM   3290  CB  TYR X 204       8.711   2.406   4.649  0.00  0.00            
ATOM   3291  HB2 TYR X 204       7.739   2.141   5.066  0.00  0.00            
ATOM   3292  HB3 TYR X 204       9.407   2.413   5.488  0.00  0.00            
ATOM   3293  CG  TYR X 204       8.663   3.870   4.175  0.00  0.00            
ATOM   3294  CD1 TYR X 204       9.751   4.759   4.398  0.00  0.00            
ATOM   3295  HD1 TYR X 204      10.638   4.302   4.811  0.00  0.00            
ATOM   3296  CE1 TYR X 204       9.802   6.151   4.106  0.00  0.00            
ATOM   3297  HE1 TYR X 204      10.699   6.730   3.943  0.00  0.00            
ATOM   3298  CZ  TYR X 204       8.629   6.616   3.501  0.00  0.00            
ATOM   3299  OH  TYR X 204       8.642   7.856   2.875  0.00  0.00            
ATOM   3300  HH  TYR X 204       7.785   7.984   2.462  0.00  0.00            
ATOM   3301  CE2 TYR X 204       7.513   5.765   3.243  0.00  0.00            
ATOM   3302  HE2 TYR X 204       6.641   6.150   2.735  0.00  0.00            
ATOM   3303  CD2 TYR X 204       7.526   4.392   3.554  0.00  0.00            
ATOM   3304  HD2 TYR X 204       6.646   3.795   3.364  0.00  0.00            
ATOM   3305  C   TYR X 204      10.299   1.957   2.809  0.00  0.00            
ATOM   3306  O   TYR X 204      10.026   2.619   1.789  0.00  0.00            
ATOM   3307  N   GLY X 205      11.568   1.765   3.141  0.00  0.00            
ATOM   3308  H   GLY X 205      11.692   1.170   3.947  0.00  0.00            
ATOM   3309  CA  GLY X 205      12.728   2.292   2.411  0.00  0.00            
ATOM   3310  HA2 GLY X 205      13.583   2.167   3.076  0.00  0.00            
ATOM   3311  HA3 GLY X 205      12.629   3.366   2.257  0.00  0.00            
ATOM   3312  C   GLY X 205      12.906   1.572   1.089  0.00  0.00            
ATOM   3313  O   GLY X 205      13.209   2.230   0.073  0.00  0.00            
ATOM   3314  N   VAL X 206      12.747   0.209   1.128  0.00  0.00            
ATOM   3315  H   VAL X 206      12.446  -0.196   2.003  0.00  0.00            
ATOM   3316  CA  VAL X 206      12.794  -0.628  -0.096  0.00  0.00            
ATOM   3317  HA  VAL X 206      13.660  -0.379  -0.709  0.00  0.00            
ATOM   3318  CB  VAL X 206      12.863  -2.110   0.250  0.00  0.00            
ATOM   3319  HB  VAL X 206      11.958  -2.383   0.793  0.00  0.00            
ATOM   3320  CG1 VAL X 206      13.149  -2.919  -1.003  0.00  0.00            
ATOM   3321 HG11 VAL X 206      12.278  -2.872  -1.656  0.00  0.00            
ATOM   3322 HG12 VAL X 206      14.039  -2.581  -1.532  0.00  0.00            
ATOM   3323 HG13 VAL X 206      13.314  -3.951  -0.693  0.00  0.00            
ATOM   3324  CG2 VAL X 206      14.052  -2.406   1.219  0.00  0.00            
ATOM   3325 HG21 VAL X 206      13.972  -3.485   1.348  0.00  0.00            
ATOM   3326 HG22 VAL X 206      13.849  -2.010   2.214  0.00  0.00            
ATOM   3327 HG23 VAL X 206      14.984  -2.142   0.720  0.00  0.00            
ATOM   3328  C   VAL X 206      11.629  -0.400  -1.018  0.00  0.00            
ATOM   3329  O   VAL X 206      11.817  -0.333  -2.214  0.00  0.00            
ATOM   3330  N   THR X 207      10.474  -0.000  -0.481  0.00  0.00            
ATOM   3331  H   THR X 207      10.480  -0.097   0.524  0.00  0.00            
ATOM   3332  CA  THR X 207       9.300   0.515  -1.127  0.00  0.00            
ATOM   3333  HA  THR X 207       9.092  -0.242  -1.884  0.00  0.00            
ATOM   3334  CB  THR X 207       8.054   0.622  -0.093  0.00  0.00            
ATOM   3335  HB  THR X 207       8.316   1.388   0.638  0.00  0.00            
ATOM   3336  CG2 THR X 207       6.684   1.049  -0.636  0.00  0.00            
ATOM   3337 HG21 THR X 207       6.540   0.709  -1.662  0.00  0.00            
ATOM   3338 HG22 THR X 207       6.694   2.138  -0.669  0.00  0.00            
ATOM   3339 HG23 THR X 207       5.878   0.738   0.029  0.00  0.00            
ATOM   3340  OG1 THR X 207       7.979  -0.618   0.557  0.00  0.00            
ATOM   3341  HG1 THR X 207       8.711  -0.706   1.172  0.00  0.00            
ATOM   3342  C   THR X 207       9.529   1.864  -1.780  0.00  0.00            
ATOM   3343  O   THR X 207       9.284   2.018  -3.022  0.00  0.00            
ATOM   3344  N   VAL X 208      10.149   2.859  -1.069  0.00  0.00            
ATOM   3345  H   VAL X 208      10.387   2.668  -0.106  0.00  0.00            
ATOM   3346  CA  VAL X 208      10.444   4.091  -1.795  0.00  0.00            
ATOM   3347  HA  VAL X 208       9.518   4.412  -2.274  0.00  0.00            
ATOM   3348  CB  VAL X 208      10.785   5.127  -0.743  0.00  0.00            
ATOM   3349  HB  VAL X 208      11.559   4.849  -0.027  0.00  0.00            
ATOM   3350  CG1 VAL X 208      11.256   6.471  -1.303  0.00  0.00            
ATOM   3351 HG11 VAL X 208      10.577   6.746  -2.110  0.00  0.00            
ATOM   3352 HG12 VAL X 208      11.304   7.226  -0.518  0.00  0.00            
ATOM   3353 HG13 VAL X 208      12.248   6.334  -1.731  0.00  0.00            
ATOM   3354  CG2 VAL X 208       9.480   5.476  -0.065  0.00  0.00            
ATOM   3355 HG21 VAL X 208       8.927   5.883  -0.911  0.00  0.00            
ATOM   3356 HG22 VAL X 208       9.589   6.260   0.685  0.00  0.00            
ATOM   3357 HG23 VAL X 208       8.928   4.658   0.397  0.00  0.00            
ATOM   3358  C   VAL X 208      11.445   3.934  -2.888  0.00  0.00            
ATOM   3359  O   VAL X 208      11.277   4.605  -3.961  0.00  0.00            
ATOM   3360  N   TRP X 209      12.459   3.041  -2.788  0.00  0.00            
ATOM   3361  H   TRP X 209      12.602   2.568  -1.908  0.00  0.00            
ATOM   3362  CA  TRP X 209      13.313   2.594  -3.955  0.00  0.00            
ATOM   3363  HA  TRP X 209      13.744   3.493  -4.394  0.00  0.00            
ATOM   3364  CB  TRP X 209      14.534   1.800  -3.473  0.00  0.00            
ATOM   3365  HB2 TRP X 209      14.981   2.357  -2.650  0.00  0.00            
ATOM   3366  HB3 TRP X 209      14.267   0.845  -3.021  0.00  0.00            
ATOM   3367  CG  TRP X 209      15.525   1.490  -4.569  0.00  0.00            
ATOM   3368  CD1 TRP X 209      16.661   2.126  -4.838  0.00  0.00            
ATOM   3369  HD1 TRP X 209      17.031   2.956  -4.254  0.00  0.00            
ATOM   3370  NE1 TRP X 209      17.333   1.418  -5.844  0.00  0.00            
ATOM   3371  HE1 TRP X 209      18.241   1.676  -6.203  0.00  0.00            
ATOM   3372  CE2 TRP X 209      16.688   0.275  -6.230  0.00  0.00            
ATOM   3373  CZ2 TRP X 209      16.951  -0.804  -7.045  0.00  0.00            
ATOM   3374  HZ2 TRP X 209      17.831  -0.802  -7.671  0.00  0.00            
ATOM   3375  CH2 TRP X 209      16.010  -1.835  -7.174  0.00  0.00            
ATOM   3376  HH2 TRP X 209      16.112  -2.603  -7.926  0.00  0.00            
ATOM   3377  CZ3 TRP X 209      14.815  -1.768  -6.453  0.00  0.00            
ATOM   3378  HZ3 TRP X 209      14.145  -2.613  -6.504  0.00  0.00            
ATOM   3379  CE3 TRP X 209      14.638  -0.779  -5.524  0.00  0.00            
ATOM   3380  HE3 TRP X 209      13.856  -0.840  -4.782  0.00  0.00            
ATOM   3381  CD2 TRP X 209      15.527   0.310  -5.415  0.00  0.00            
ATOM   3382  C   TRP X 209      12.537   1.843  -5.082  0.00  0.00            
ATOM   3383  O   TRP X 209      12.728   2.199  -6.248  0.00  0.00            
ATOM   3384  N   GLU X 210      11.593   0.964  -4.720  0.00  0.00            
ATOM   3385  H   GLU X 210      11.574   0.716  -3.741  0.00  0.00            
ATOM   3386  CA  GLU X 210      10.642   0.265  -5.601  0.00  0.00            
ATOM   3387  HA  GLU X 210      11.167  -0.117  -6.476  0.00  0.00            
ATOM   3388  CB  GLU X 210       9.930  -0.894  -4.904  0.00  0.00            
ATOM   3389  HB2 GLU X 210       9.096  -0.520  -4.310  0.00  0.00            
ATOM   3390  HB3 GLU X 210      10.654  -1.399  -4.264  0.00  0.00            
ATOM   3391  CG  GLU X 210       9.375  -1.944  -5.878  0.00  0.00            
ATOM   3392  HG2 GLU X 210       8.669  -1.486  -6.571  0.00  0.00            
ATOM   3393  HG3 GLU X 210      10.175  -2.265  -6.546  0.00  0.00            
ATOM   3394  CD  GLU X 210       8.771  -3.156  -5.265  0.00  0.00            
ATOM   3395  OE1 GLU X 210       8.638  -4.144  -6.018  0.00  0.00            
ATOM   3396  OE2 GLU X 210       8.468  -3.185  -4.071  0.00  0.00            
ATOM   3397  C   GLU X 210       9.707   1.196  -6.388  0.00  0.00            
ATOM   3398  O   GLU X 210       9.524   1.002  -7.585  0.00  0.00            
ATOM   3399  N   LEU X 211       9.365   2.331  -5.780  0.00  0.00            
ATOM   3400  H   LEU X 211       9.596   2.299  -4.797  0.00  0.00            
ATOM   3401  CA  LEU X 211       8.786   3.554  -6.421  0.00  0.00            
ATOM   3402  HA  LEU X 211       8.047   3.276  -7.172  0.00  0.00            
ATOM   3403  CB  LEU X 211       8.137   4.437  -5.321  0.00  0.00            
ATOM   3404  HB2 LEU X 211       8.130   5.466  -5.679  0.00  0.00            
ATOM   3405  HB3 LEU X 211       8.781   4.391  -4.443  0.00  0.00            
ATOM   3406  CG  LEU X 211       6.612   4.182  -4.909  0.00  0.00            
ATOM   3407  HG  LEU X 211       5.999   4.196  -5.810  0.00  0.00            
ATOM   3408  CD1 LEU X 211       6.302   2.840  -4.237  0.00  0.00            
ATOM   3409 HD11 LEU X 211       6.805   2.051  -4.797  0.00  0.00            
ATOM   3410 HD12 LEU X 211       5.237   2.612  -4.289  0.00  0.00            
ATOM   3411 HD13 LEU X 211       6.736   2.789  -3.238  0.00  0.00            
ATOM   3412  CD2 LEU X 211       6.184   5.318  -3.988  0.00  0.00            
ATOM   3413 HD21 LEU X 211       5.302   4.947  -3.466  0.00  0.00            
ATOM   3414 HD22 LEU X 211       5.873   6.167  -4.596  0.00  0.00            
ATOM   3415 HD23 LEU X 211       6.938   5.529  -3.229  0.00  0.00            
ATOM   3416  C   LEU X 211       9.799   4.327  -7.235  0.00  0.00            
ATOM   3417  O   LEU X 211       9.490   4.706  -8.384  0.00  0.00            
ATOM   3418  N   MET X 212      10.950   4.790  -6.778  0.00  0.00            
ATOM   3419  H   MET X 212      11.137   4.591  -5.805  0.00  0.00            
ATOM   3420  CA  MET X 212      11.819   5.676  -7.566  0.00  0.00            
ATOM   3421  HA  MET X 212      11.141   6.377  -8.053  0.00  0.00            
ATOM   3422  CB  MET X 212      12.706   6.515  -6.594  0.00  0.00            
ATOM   3423  HB2 MET X 212      13.249   5.782  -5.996  0.00  0.00            
ATOM   3424  HB3 MET X 212      13.423   7.092  -7.177  0.00  0.00            
ATOM   3425  CG  MET X 212      11.991   7.378  -5.551  0.00  0.00            
ATOM   3426  HG2 MET X 212      12.749   7.747  -4.860  0.00  0.00            
ATOM   3427  HG3 MET X 212      11.204   6.832  -5.032  0.00  0.00            
ATOM   3428  SD  MET X 212      11.155   8.823  -6.204  0.00  0.00            
ATOM   3429  CE  MET X 212      11.008   9.621  -4.636  0.00  0.00            
ATOM   3430  HE1 MET X 212      10.562   8.883  -3.970  0.00  0.00            
ATOM   3431  HE2 MET X 212      10.328  10.470  -4.574  0.00  0.00            
ATOM   3432  HE3 MET X 212      12.011   9.929  -4.344  0.00  0.00            
ATOM   3433  C   MET X 212      12.592   4.985  -8.687  0.00  0.00            
ATOM   3434  O   MET X 212      12.940   5.679  -9.607  0.00  0.00            
ATOM   3435  N   THR X 213      12.872   3.622  -8.726  0.00  0.00            
ATOM   3436  H   THR X 213      12.732   3.091  -7.879  0.00  0.00            
ATOM   3437  CA  THR X 213      13.350   2.892  -9.916  0.00  0.00            
ATOM   3438  HA  THR X 213      14.059   3.551 -10.417  0.00  0.00            
ATOM   3439  CB  THR X 213      14.186   1.624  -9.543  0.00  0.00            
ATOM   3440  HB  THR X 213      14.465   1.106 -10.460  0.00  0.00            
ATOM   3441  CG2 THR X 213      15.401   1.888  -8.612  0.00  0.00            
ATOM   3442 HG21 THR X 213      15.089   2.263  -7.638  0.00  0.00            
ATOM   3443 HG22 THR X 213      16.017   2.655  -9.081  0.00  0.00            
ATOM   3444 HG23 THR X 213      15.861   0.903  -8.533  0.00  0.00            
ATOM   3445  OG1 THR X 213      13.318   0.760  -8.804  0.00  0.00            
ATOM   3446  HG1 THR X 213      13.272   1.189  -7.946  0.00  0.00            
ATOM   3447  C   THR X 213      12.224   2.594 -10.915  0.00  0.00            
ATOM   3448  O   THR X 213      12.416   1.863 -11.893  0.00  0.00            
ATOM   3449  N   PHE X 214      11.002   3.103 -10.665  0.00  0.00            
ATOM   3450  H   PHE X 214      10.936   3.752  -9.894  0.00  0.00            
ATOM   3451  CA  PHE X 214       9.798   2.755 -11.287  0.00  0.00            
ATOM   3452  HA  PHE X 214       9.068   3.058 -10.536  0.00  0.00            
ATOM   3453  CB  PHE X 214       9.581   3.588 -12.534  0.00  0.00            
ATOM   3454  HB2 PHE X 214       8.627   3.262 -12.946  0.00  0.00            
ATOM   3455  HB3 PHE X 214      10.399   3.290 -13.190  0.00  0.00            
ATOM   3456  CG  PHE X 214       9.724   5.055 -12.435  0.00  0.00            
ATOM   3457  CD1 PHE X 214      10.931   5.701 -12.839  0.00  0.00            
ATOM   3458  HD1 PHE X 214      11.807   5.196 -13.219  0.00  0.00            
ATOM   3459  CE1 PHE X 214      11.091   7.073 -12.648  0.00  0.00            
ATOM   3460  HE1 PHE X 214      12.055   7.503 -12.874  0.00  0.00            
ATOM   3461  CZ  PHE X 214      10.047   7.890 -12.153  0.00  0.00            
ATOM   3462  HZ  PHE X 214      10.093   8.952 -11.960  0.00  0.00            
ATOM   3463  CE2 PHE X 214       8.885   7.213 -11.820  0.00  0.00            
ATOM   3464  HE2 PHE X 214       8.064   7.809 -11.451  0.00  0.00            
ATOM   3465  CD2 PHE X 214       8.718   5.812 -11.916  0.00  0.00            
ATOM   3466  HD2 PHE X 214       7.807   5.375 -11.534  0.00  0.00            
ATOM   3467  C   PHE X 214       9.613   1.259 -11.333  0.00  0.00            
ATOM   3468  O   PHE X 214       9.159   0.796 -12.406  0.00  0.00            
ATOM   3469  N   GLY X 215       9.832   0.591 -10.243  0.00  0.00            
ATOM   3470  H   GLY X 215       9.938   1.106  -9.380  0.00  0.00            
ATOM   3471  CA  GLY X 215       9.627  -0.845 -10.141  0.00  0.00            
ATOM   3472  HA2 GLY X 215       9.503  -1.151  -9.102  0.00  0.00            
ATOM   3473  HA3 GLY X 215       8.759  -1.140 -10.732  0.00  0.00            
ATOM   3474  C   GLY X 215      10.736  -1.667 -10.674  0.00  0.00            
ATOM   3475  O   GLY X 215      10.491  -2.542 -11.477  0.00  0.00            
ATOM   3476  N   SER X 216      12.030  -1.337 -10.472  0.00  0.00            
ATOM   3477  H   SER X 216      12.188  -0.459  -9.999  0.00  0.00            
ATOM   3478  CA  SER X 216      13.102  -2.362 -10.549  0.00  0.00            
ATOM   3479  HA  SER X 216      13.010  -2.759 -11.560  0.00  0.00            
ATOM   3480  CB  SER X 216      14.525  -1.856 -10.541  0.00  0.00            
ATOM   3481  HB2 SER X 216      14.456  -0.938 -11.125  0.00  0.00            
ATOM   3482  HB3 SER X 216      14.926  -1.793  -9.529  0.00  0.00            
ATOM   3483  OG  SER X 216      15.213  -2.826 -11.228  0.00  0.00            
ATOM   3484  HG  SER X 216      16.102  -2.476 -11.319  0.00  0.00            
ATOM   3485  C   SER X 216      12.989  -3.453  -9.519  0.00  0.00            
ATOM   3486  O   SER X 216      12.722  -3.116  -8.385  0.00  0.00            
ATOM   3487  N   LYS X 217      13.252  -4.702  -9.888  0.00  0.00            
ATOM   3488  H   LYS X 217      13.770  -4.772 -10.752  0.00  0.00            
ATOM   3489  CA  LYS X 217      13.559  -5.764  -8.891  0.00  0.00            
ATOM   3490  HA  LYS X 217      12.671  -5.907  -8.275  0.00  0.00            
ATOM   3491  CB  LYS X 217      13.776  -7.107  -9.582  0.00  0.00            
ATOM   3492  HB2 LYS X 217      14.516  -6.941 -10.365  0.00  0.00            
ATOM   3493  HB3 LYS X 217      13.967  -7.823  -8.782  0.00  0.00            
ATOM   3494  CG  LYS X 217      12.687  -7.842 -10.353  0.00  0.00            
ATOM   3495  HG2 LYS X 217      12.366  -7.145 -11.127  0.00  0.00            
ATOM   3496  HG3 LYS X 217      11.808  -8.094  -9.759  0.00  0.00            
ATOM   3497  CD  LYS X 217      13.182  -9.066 -11.082  0.00  0.00            
ATOM   3498  HD2 LYS X 217      13.966  -8.648 -11.714  0.00  0.00            
ATOM   3499  HD3 LYS X 217      13.501  -9.777 -10.321  0.00  0.00            
ATOM   3500  CE  LYS X 217      12.126  -9.708 -11.960  0.00  0.00            
ATOM   3501  HE2 LYS X 217      11.299 -10.075 -11.353  0.00  0.00            
ATOM   3502  HE3 LYS X 217      11.559  -8.947 -12.496  0.00  0.00            
ATOM   3503  NZ  LYS X 217      12.689 -10.829 -12.836  0.00  0.00            
ATOM   3504  HZ1 LYS X 217      12.099 -11.070 -13.620  0.00  0.00            
ATOM   3505  HZ2 LYS X 217      12.887 -11.675 -12.321  0.00  0.00            
ATOM   3506  HZ3 LYS X 217      13.579 -10.613 -13.263  0.00  0.00            
ATOM   3507  C   LYS X 217      14.759  -5.404  -8.029  0.00  0.00            
ATOM   3508  O   LYS X 217      15.775  -4.986  -8.602  0.00  0.00            
ATOM   3509  N   PRO X 218      14.647  -5.440  -6.678  0.00  0.00            
ATOM   3510  CD  PRO X 218      13.448  -5.667  -5.829  0.00  0.00            
ATOM   3511  HD2 PRO X 218      12.997  -6.557  -6.267  0.00  0.00            
ATOM   3512  HD3 PRO X 218      12.665  -4.910  -5.788  0.00  0.00            
ATOM   3513  CG  PRO X 218      13.961  -5.855  -4.387  0.00  0.00            
ATOM   3514  HG2 PRO X 218      13.362  -5.405  -3.595  0.00  0.00            
ATOM   3515  HG3 PRO X 218      14.201  -6.900  -4.190  0.00  0.00            
ATOM   3516  CB  PRO X 218      15.216  -5.001  -4.436  0.00  0.00            
ATOM   3517  HB2 PRO X 218      16.017  -5.303  -3.761  0.00  0.00            
ATOM   3518  HB3 PRO X 218      14.928  -3.954  -4.340  0.00  0.00            
ATOM   3519  CA  PRO X 218      15.786  -5.269  -5.835  0.00  0.00            
ATOM   3520  HA  PRO X 218      16.261  -4.331  -6.120  0.00  0.00            
ATOM   3521  C   PRO X 218      16.675  -6.526  -5.731  0.00  0.00            
ATOM   3522  O   PRO X 218      16.213  -7.638  -5.796  0.00  0.00            
ATOM   3523  N   TYR X 219      17.943  -6.371  -5.503  0.00  0.00            
ATOM   3524  H   TYR X 219      18.266  -5.420  -5.393  0.00  0.00            
ATOM   3525  CA  TYR X 219      18.948  -7.467  -5.506  0.00  0.00            
ATOM   3526  HA  TYR X 219      19.890  -7.116  -5.928  0.00  0.00            
ATOM   3527  CB  TYR X 219      19.270  -8.070  -4.107  0.00  0.00            
ATOM   3528  HB2 TYR X 219      18.400  -8.714  -3.977  0.00  0.00            
ATOM   3529  HB3 TYR X 219      20.159  -8.701  -4.128  0.00  0.00            
ATOM   3530  CG  TYR X 219      19.512  -6.923  -3.125  0.00  0.00            
ATOM   3531  CD1 TYR X 219      20.839  -6.471  -2.826  0.00  0.00            
ATOM   3532  HD1 TYR X 219      21.695  -6.878  -3.343  0.00  0.00            
ATOM   3533  CE1 TYR X 219      20.996  -5.340  -1.899  0.00  0.00            
ATOM   3534  HE1 TYR X 219      21.958  -4.946  -1.604  0.00  0.00            
ATOM   3535  CZ  TYR X 219      19.891  -4.865  -1.155  0.00  0.00            
ATOM   3536  OH  TYR X 219      20.115  -3.853  -0.247  0.00  0.00            
ATOM   3537  HH  TYR X 219      19.251  -3.514   0.002  0.00  0.00            
ATOM   3538  CE2 TYR X 219      18.605  -5.526  -1.312  0.00  0.00            
ATOM   3539  HE2 TYR X 219      17.741  -5.255  -0.723  0.00  0.00            
ATOM   3540  CD2 TYR X 219      18.428  -6.501  -2.289  0.00  0.00            
ATOM   3541  HD2 TYR X 219      17.421  -6.877  -2.390  0.00  0.00            
ATOM   3542  C   TYR X 219      18.688  -8.558  -6.567  0.00  0.00            
ATOM   3543  O   TYR X 219      18.601  -9.762  -6.409  0.00  0.00            
ATOM   3544  N   ASP X 220      18.430  -8.144  -7.790  0.00  0.00            
ATOM   3545  H   ASP X 220      18.320  -7.153  -7.952  0.00  0.00            
ATOM   3546  CA  ASP X 220      17.998  -9.064  -8.878  0.00  0.00            
ATOM   3547  HA  ASP X 220      17.176  -9.664  -8.490  0.00  0.00            
ATOM   3548  CB  ASP X 220      17.625  -8.248 -10.127  0.00  0.00            
ATOM   3549  HB2 ASP X 220      16.976  -7.433  -9.806  0.00  0.00            
ATOM   3550  HB3 ASP X 220      18.476  -7.754 -10.596  0.00  0.00            
ATOM   3551  CG  ASP X 220      16.864  -9.045 -11.172  0.00  0.00            
ATOM   3552  OD1 ASP X 220      16.370 -10.151 -10.945  0.00  0.00            
ATOM   3553  OD2 ASP X 220      16.835  -8.576 -12.332  0.00  0.00            
ATOM   3554  C   ASP X 220      19.050 -10.103  -9.281  0.00  0.00            
ATOM   3555  O   ASP X 220      20.221  -9.768  -9.320  0.00  0.00            
ATOM   3556  N   GLY X 221      18.668 -11.369  -9.344  0.00  0.00            
ATOM   3557  H   GLY X 221      17.668 -11.512  -9.319  0.00  0.00            
ATOM   3558  CA  GLY X 221      19.560 -12.523  -9.550  0.00  0.00            
ATOM   3559  HA2 GLY X 221      18.905 -13.288  -9.967  0.00  0.00            
ATOM   3560  HA3 GLY X 221      20.260 -12.229 -10.331  0.00  0.00            
ATOM   3561  C   GLY X 221      20.476 -13.033  -8.401  0.00  0.00            
ATOM   3562  O   GLY X 221      21.277 -13.975  -8.484  0.00  0.00            
ATOM   3563  N   ILE X 222      20.358 -12.313  -7.280  0.00  0.00            
ATOM   3564  H   ILE X 222      19.843 -11.444  -7.280  0.00  0.00            
ATOM   3565  CA  ILE X 222      20.911 -12.741  -5.971  0.00  0.00            
ATOM   3566  HA  ILE X 222      21.867 -13.258  -6.058  0.00  0.00            
ATOM   3567  CB  ILE X 222      21.091 -11.471  -5.114  0.00  0.00            
ATOM   3568  HB  ILE X 222      20.179 -10.875  -5.085  0.00  0.00            
ATOM   3569  CG2 ILE X 222      21.495 -12.002  -3.650  0.00  0.00            
ATOM   3570 HG21 ILE X 222      20.539 -12.277  -3.204  0.00  0.00            
ATOM   3571 HG22 ILE X 222      21.900 -11.191  -3.044  0.00  0.00            
ATOM   3572 HG23 ILE X 222      22.269 -12.760  -3.774  0.00  0.00            
ATOM   3573  CG1 ILE X 222      22.171 -10.535  -5.717  0.00  0.00            
ATOM   3574 HG12 ILE X 222      21.869 -10.409  -6.756  0.00  0.00            
ATOM   3575 HG13 ILE X 222      22.238  -9.534  -5.291  0.00  0.00            
ATOM   3576  CD1 ILE X 222      23.600 -11.121  -5.792  0.00  0.00            
ATOM   3577 HD11 ILE X 222      24.205 -10.747  -4.967  0.00  0.00            
ATOM   3578 HD12 ILE X 222      23.564 -12.205  -5.898  0.00  0.00            
ATOM   3579 HD13 ILE X 222      24.132 -10.684  -6.638  0.00  0.00            
ATOM   3580  C   ILE X 222      19.916 -13.729  -5.206  0.00  0.00            
ATOM   3581  O   ILE X 222      18.797 -13.269  -4.955  0.00  0.00            
ATOM   3582  N   PRO X 223      20.371 -14.933  -4.816  0.00  0.00            
ATOM   3583  CD  PRO X 223      21.667 -15.583  -5.311  0.00  0.00            
ATOM   3584  HD2 PRO X 223      21.639 -15.605  -6.401  0.00  0.00            
ATOM   3585  HD3 PRO X 223      22.467 -14.935  -4.954  0.00  0.00            
ATOM   3586  CG  PRO X 223      21.691 -16.986  -4.730  0.00  0.00            
ATOM   3587  HG2 PRO X 223      22.476 -17.202  -4.005  0.00  0.00            
ATOM   3588  HG3 PRO X 223      21.678 -17.637  -5.604  0.00  0.00            
ATOM   3589  CB  PRO X 223      20.308 -17.142  -3.900  0.00  0.00            
ATOM   3590  HB2 PRO X 223      19.775 -18.041  -4.209  0.00  0.00            
ATOM   3591  HB3 PRO X 223      20.500 -17.166  -2.828  0.00  0.00            
ATOM   3592  CA  PRO X 223      19.461 -15.883  -4.162  0.00  0.00            
ATOM   3593  HA  PRO X 223      18.745 -16.219  -4.911  0.00  0.00            
ATOM   3594  C   PRO X 223      18.912 -15.364  -2.776  0.00  0.00            
ATOM   3595  O   PRO X 223      19.580 -14.660  -2.008  0.00  0.00            
ATOM   3596  N   ALA X 224      17.784 -15.911  -2.381  0.00  0.00            
ATOM   3597  H   ALA X 224      17.341 -16.507  -3.066  0.00  0.00            
ATOM   3598  CA  ALA X 224      17.143 -15.521  -1.141  0.00  0.00            
ATOM   3599  HA  ALA X 224      17.159 -14.432  -1.124  0.00  0.00            
ATOM   3600  CB  ALA X 224      15.611 -16.055  -1.099  0.00  0.00            
ATOM   3601  HB1 ALA X 224      15.011 -15.397  -0.470  0.00  0.00            
ATOM   3602  HB2 ALA X 224      15.497 -17.108  -0.843  0.00  0.00            
ATOM   3603  HB3 ALA X 224      15.194 -15.953  -2.101  0.00  0.00            
ATOM   3604  C   ALA X 224      17.909 -15.979   0.077  0.00  0.00            
ATOM   3605  O   ALA X 224      17.727 -15.365   1.149  0.00  0.00            
ATOM   3606  N   SER X 225      18.763 -16.975  -0.018  0.00  0.00            
ATOM   3607  H   SER X 225      18.698 -17.478  -0.891  0.00  0.00            
ATOM   3608  CA  SER X 225      19.721 -17.433   1.119  0.00  0.00            
ATOM   3609  HA  SER X 225      19.166 -17.357   2.055  0.00  0.00            
ATOM   3610  CB  SER X 225      20.130 -18.919   0.918  0.00  0.00            
ATOM   3611  HB2 SER X 225      20.694 -19.349   1.746  0.00  0.00            
ATOM   3612  HB3 SER X 225      19.251 -19.502   0.643  0.00  0.00            
ATOM   3613  OG  SER X 225      20.903 -18.913  -0.310  0.00  0.00            
ATOM   3614  HG  SER X 225      21.814 -18.725  -0.072  0.00  0.00            
ATOM   3615  C   SER X 225      20.944 -16.528   1.262  0.00  0.00            
ATOM   3616  O   SER X 225      21.660 -16.508   2.232  0.00  0.00            
ATOM   3617  N   GLU X 226      21.266 -15.852   0.179  0.00  0.00            
ATOM   3618  H   GLU X 226      20.716 -15.956  -0.662  0.00  0.00            
ATOM   3619  CA  GLU X 226      22.487 -14.982   0.007  0.00  0.00            
ATOM   3620  HA  GLU X 226      23.362 -15.486   0.418  0.00  0.00            
ATOM   3621  CB  GLU X 226      22.693 -14.768  -1.507  0.00  0.00            
ATOM   3622  HB2 GLU X 226      22.378 -15.664  -2.042  0.00  0.00            
ATOM   3623  HB3 GLU X 226      22.118 -13.951  -1.943  0.00  0.00            
ATOM   3624  CG  GLU X 226      24.160 -14.394  -1.867  0.00  0.00            
ATOM   3625  HG2 GLU X 226      24.423 -13.544  -1.238  0.00  0.00            
ATOM   3626  HG3 GLU X 226      24.180 -13.907  -2.842  0.00  0.00            
ATOM   3627  CD  GLU X 226      25.054 -15.629  -1.833  0.00  0.00            
ATOM   3628  OE1 GLU X 226      25.943 -15.706  -2.767  0.00  0.00            
ATOM   3629  OE2 GLU X 226      24.956 -16.483  -0.897  0.00  0.00            
ATOM   3630  C   GLU X 226      22.366 -13.700   0.780  0.00  0.00            
ATOM   3631  O   GLU X 226      23.290 -13.231   1.395  0.00  0.00            
ATOM   3632  N   ILE X 227      21.141 -13.082   0.810  0.00  0.00            
ATOM   3633  H   ILE X 227      20.288 -13.603   0.664  0.00  0.00            
ATOM   3634  CA  ILE X 227      20.928 -11.601   1.002  0.00  0.00            
ATOM   3635  HA  ILE X 227      21.514 -11.115   0.221  0.00  0.00            
ATOM   3636  CB  ILE X 227      19.450 -11.201   0.768  0.00  0.00            
ATOM   3637  HB  ILE X 227      18.905 -11.870   1.434  0.00  0.00            
ATOM   3638  CG2 ILE X 227      19.290  -9.799   1.291  0.00  0.00            
ATOM   3639 HG21 ILE X 227      18.298  -9.414   1.054  0.00  0.00            
ATOM   3640 HG22 ILE X 227      20.004  -9.222   0.703  0.00  0.00            
ATOM   3641 HG23 ILE X 227      19.421  -9.672   2.366  0.00  0.00            
ATOM   3642  CG1 ILE X 227      18.835 -11.500  -0.622  0.00  0.00            
ATOM   3643 HG12 ILE X 227      17.770 -11.342  -0.455  0.00  0.00            
ATOM   3644 HG13 ILE X 227      19.150 -12.483  -0.971  0.00  0.00            
ATOM   3645  CD1 ILE X 227      19.340 -10.397  -1.571  0.00  0.00            
ATOM   3646 HD11 ILE X 227      20.406 -10.199  -1.456  0.00  0.00            
ATOM   3647 HD12 ILE X 227      18.673  -9.544  -1.442  0.00  0.00            
ATOM   3648 HD13 ILE X 227      19.141 -10.704  -2.597  0.00  0.00            
ATOM   3649  C   ILE X 227      21.484 -11.150   2.368  0.00  0.00            
ATOM   3650  O   ILE X 227      22.103 -10.058   2.436  0.00  0.00            
ATOM   3651  N   SER X 228      21.430 -11.980   3.458  0.00  0.00            
ATOM   3652  H   SER X 228      20.890 -12.834   3.476  0.00  0.00            
ATOM   3653  CA  SER X 228      22.005 -11.515   4.773  0.00  0.00            
ATOM   3654  HA  SER X 228      21.608 -10.527   5.003  0.00  0.00            
ATOM   3655  CB  SER X 228      21.707 -12.489   5.980  0.00  0.00            
ATOM   3656  HB2 SER X 228      21.980 -12.041   6.935  0.00  0.00            
ATOM   3657  HB3 SER X 228      20.718 -12.940   6.056  0.00  0.00            
ATOM   3658  OG  SER X 228      22.526 -13.626   5.829  0.00  0.00            
ATOM   3659  HG  SER X 228      23.283 -13.472   6.399  0.00  0.00            
ATOM   3660  C   SER X 228      23.555 -11.266   4.597  0.00  0.00            
ATOM   3661  O   SER X 228      23.969 -10.257   5.175  0.00  0.00            
ATOM   3662  N   SER X 229      24.328 -12.023   3.832  0.00  0.00            
ATOM   3663  H   SER X 229      23.879 -12.725   3.261  0.00  0.00            
ATOM   3664  CA  SER X 229      25.804 -11.815   3.666  0.00  0.00            
ATOM   3665  HA  SER X 229      26.335 -11.775   4.617  0.00  0.00            
ATOM   3666  CB  SER X 229      26.442 -13.064   2.964  0.00  0.00            
ATOM   3667  HB2 SER X 229      26.183 -13.917   3.591  0.00  0.00            
ATOM   3668  HB3 SER X 229      27.532 -13.033   2.957  0.00  0.00            
ATOM   3669  OG  SER X 229      26.003 -13.200   1.668  0.00  0.00            
ATOM   3670  HG  SER X 229      25.043 -13.183   1.651  0.00  0.00            
ATOM   3671  C   SER X 229      26.181 -10.548   2.875  0.00  0.00            
ATOM   3672  O   SER X 229      27.239  -9.940   3.027  0.00  0.00            
ATOM   3673  N   ILE X 230      25.219 -10.001   2.052  0.00  0.00            
ATOM   3674  H   ILE X 230      24.392 -10.580   2.045  0.00  0.00            
ATOM   3675  CA  ILE X 230      25.323  -8.745   1.271  0.00  0.00            
ATOM   3676  HA  ILE X 230      26.263  -8.757   0.720  0.00  0.00            
ATOM   3677  CB  ILE X 230      24.107  -8.689   0.265  0.00  0.00            
ATOM   3678  HB  ILE X 230      23.128  -8.615   0.740  0.00  0.00            
ATOM   3679  CG2 ILE X 230      24.239  -7.464  -0.558  0.00  0.00            
ATOM   3680 HG21 ILE X 230      25.200  -7.372  -1.065  0.00  0.00            
ATOM   3681 HG22 ILE X 230      23.478  -7.462  -1.339  0.00  0.00            
ATOM   3682 HG23 ILE X 230      24.155  -6.540   0.015  0.00  0.00            
ATOM   3683  CG1 ILE X 230      24.023  -9.961  -0.577  0.00  0.00            
ATOM   3684 HG12 ILE X 230      23.069  -9.965  -1.104  0.00  0.00            
ATOM   3685 HG13 ILE X 230      24.094 -10.847   0.054  0.00  0.00            
ATOM   3686  CD1 ILE X 230      25.250 -10.107  -1.659  0.00  0.00            
ATOM   3687 HD11 ILE X 230      26.204  -9.848  -1.201  0.00  0.00            
ATOM   3688 HD12 ILE X 230      25.249 -11.156  -1.956  0.00  0.00            
ATOM   3689 HD13 ILE X 230      25.126  -9.478  -2.541  0.00  0.00            
ATOM   3690  C   ILE X 230      25.350  -7.570   2.337  0.00  0.00            
ATOM   3691  O   ILE X 230      26.247  -6.754   2.420  0.00  0.00            
ATOM   3692  N   LEU X 231      24.359  -7.640   3.245  0.00  0.00            
ATOM   3693  H   LEU X 231      23.770  -8.461   3.245  0.00  0.00            
ATOM   3694  CA  LEU X 231      24.157  -6.606   4.270  0.00  0.00            
ATOM   3695  HA  LEU X 231      24.170  -5.594   3.866  0.00  0.00            
ATOM   3696  CB  LEU X 231      22.780  -6.753   4.925  0.00  0.00            
ATOM   3697  HB2 LEU X 231      22.812  -7.730   5.408  0.00  0.00            
ATOM   3698  HB3 LEU X 231      22.645  -5.923   5.618  0.00  0.00            
ATOM   3699  CG  LEU X 231      21.634  -6.866   3.922  0.00  0.00            
ATOM   3700  HG  LEU X 231      21.872  -7.680   3.238  0.00  0.00            
ATOM   3701  CD1 LEU X 231      20.264  -7.317   4.392  0.00  0.00            
ATOM   3702 HD11 LEU X 231      19.587  -7.464   3.551  0.00  0.00            
ATOM   3703 HD12 LEU X 231      19.741  -6.563   4.979  0.00  0.00            
ATOM   3704 HD13 LEU X 231      20.318  -8.188   5.045  0.00  0.00            
ATOM   3705  CD2 LEU X 231      21.500  -5.661   3.039  0.00  0.00            
ATOM   3706 HD21 LEU X 231      21.049  -4.853   3.614  0.00  0.00            
ATOM   3707 HD22 LEU X 231      22.427  -5.339   2.565  0.00  0.00            
ATOM   3708 HD23 LEU X 231      20.813  -5.864   2.218  0.00  0.00            
ATOM   3709  C   LEU X 231      25.263  -6.526   5.336  0.00  0.00            
ATOM   3710  O   LEU X 231      25.668  -5.500   5.800  0.00  0.00            
ATOM   3711  N   GLU X 232      25.656  -7.682   5.780  0.00  0.00            
ATOM   3712  H   GLU X 232      25.096  -8.455   5.449  0.00  0.00            
ATOM   3713  CA  GLU X 232      26.731  -7.893   6.742  0.00  0.00            
ATOM   3714  HA  GLU X 232      26.450  -7.244   7.571  0.00  0.00            
ATOM   3715  CB  GLU X 232      26.702  -9.342   7.143  0.00  0.00            
ATOM   3716  HB2 GLU X 232      26.658  -9.927   6.225  0.00  0.00            
ATOM   3717  HB3 GLU X 232      27.651  -9.661   7.574  0.00  0.00            
ATOM   3718  CG  GLU X 232      25.495  -9.692   8.078  0.00  0.00            
ATOM   3719  HG2 GLU X 232      24.603  -9.239   7.644  0.00  0.00            
ATOM   3720  HG3 GLU X 232      25.439 -10.773   7.948  0.00  0.00            
ATOM   3721  CD  GLU X 232      25.546  -9.267   9.529  0.00  0.00            
ATOM   3722  OE1 GLU X 232      24.590  -9.573  10.287  0.00  0.00            
ATOM   3723  OE2 GLU X 232      26.417  -8.489   9.935  0.00  0.00            
ATOM   3724  C   GLU X 232      28.140  -7.393   6.275  0.00  0.00            
ATOM   3725  O   GLU X 232      28.831  -6.820   7.129  0.00  0.00            
ATOM   3726  N   LYS X 233      28.490  -7.553   4.991  0.00  0.00            
ATOM   3727  H   LYS X 233      27.853  -8.049   4.383  0.00  0.00            
ATOM   3728  CA  LYS X 233      29.707  -6.868   4.382  0.00  0.00            
ATOM   3729  HA  LYS X 233      30.568  -6.846   5.050  0.00  0.00            
ATOM   3730  CB  LYS X 233      30.161  -7.608   3.137  0.00  0.00            
ATOM   3731  HB2 LYS X 233      29.268  -7.785   2.537  0.00  0.00            
ATOM   3732  HB3 LYS X 233      30.861  -7.097   2.475  0.00  0.00            
ATOM   3733  CG  LYS X 233      30.780  -8.947   3.534  0.00  0.00            
ATOM   3734  HG2 LYS X 233      31.499  -8.804   4.340  0.00  0.00            
ATOM   3735  HG3 LYS X 233      29.947  -9.488   3.983  0.00  0.00            
ATOM   3736  CD  LYS X 233      31.452  -9.792   2.422  0.00  0.00            
ATOM   3737  HD2 LYS X 233      32.279  -9.184   2.056  0.00  0.00            
ATOM   3738  HD3 LYS X 233      31.969 -10.634   2.882  0.00  0.00            
ATOM   3739  CE  LYS X 233      30.691 -10.223   1.249  0.00  0.00            
ATOM   3740  HE2 LYS X 233      30.319  -9.326   0.753  0.00  0.00            
ATOM   3741  HE3 LYS X 233      31.276 -10.753   0.497  0.00  0.00            
ATOM   3742  NZ  LYS X 233      29.554 -11.026   1.873  0.00  0.00            
ATOM   3743  HZ1 LYS X 233      30.030 -11.782   2.345  0.00  0.00            
ATOM   3744  HZ2 LYS X 233      28.932 -11.539   1.264  0.00  0.00            
ATOM   3745  HZ3 LYS X 233      29.083 -10.397   2.507  0.00  0.00            
ATOM   3746  C   LYS X 233      29.458  -5.381   4.135  0.00  0.00            
ATOM   3747  O   LYS X 233      30.419  -4.651   4.008  0.00  0.00            
ATOM   3748  N   GLY X 234      28.225  -4.840   4.072  0.00  0.00            
ATOM   3749  H   GLY X 234      27.440  -5.475   4.117  0.00  0.00            
ATOM   3750  CA  GLY X 234      28.021  -3.361   4.052  0.00  0.00            
ATOM   3751  HA2 GLY X 234      28.912  -2.842   4.405  0.00  0.00            
ATOM   3752  HA3 GLY X 234      27.332  -3.198   4.881  0.00  0.00            
ATOM   3753  C   GLY X 234      27.376  -2.736   2.766  0.00  0.00            
ATOM   3754  O   GLY X 234      27.259  -1.518   2.616  0.00  0.00            
ATOM   3755  N   GLU X 235      26.909  -3.625   1.839  0.00  0.00            
ATOM   3756  H   GLU X 235      26.871  -4.624   1.978  0.00  0.00            
ATOM   3757  CA  GLU X 235      26.344  -3.137   0.583  0.00  0.00            
ATOM   3758  HA  GLU X 235      26.789  -2.183   0.302  0.00  0.00            
ATOM   3759  CB  GLU X 235      26.746  -4.252  -0.414  0.00  0.00            
ATOM   3760  HB2 GLU X 235      26.342  -5.214  -0.100  0.00  0.00            
ATOM   3761  HB3 GLU X 235      27.831  -4.284  -0.313  0.00  0.00            
ATOM   3762  CG  GLU X 235      26.389  -4.079  -1.879  0.00  0.00            
ATOM   3763  HG2 GLU X 235      26.494  -3.011  -2.066  0.00  0.00            
ATOM   3764  HG3 GLU X 235      25.380  -4.405  -2.132  0.00  0.00            
ATOM   3765  CD  GLU X 235      27.319  -4.818  -2.862  0.00  0.00            
ATOM   3766  OE1 GLU X 235      28.273  -4.165  -3.372  0.00  0.00            
ATOM   3767  OE2 GLU X 235      27.225  -6.051  -3.107  0.00  0.00            
ATOM   3768  C   GLU X 235      24.917  -2.995   0.682  0.00  0.00            
ATOM   3769  O   GLU X 235      24.288  -3.706   1.485  0.00  0.00            
ATOM   3770  N   ARG X 236      24.287  -2.317  -0.177  0.00  0.00            
ATOM   3771  H   ARG X 236      24.799  -1.822  -0.893  0.00  0.00            
ATOM   3772  CA  ARG X 236      22.848  -2.111  -0.263  0.00  0.00            
ATOM   3773  HA  ARG X 236      22.332  -3.026   0.027  0.00  0.00            
ATOM   3774  CB  ARG X 236      22.471  -0.995   0.812  0.00  0.00            
ATOM   3775  HB2 ARG X 236      22.231  -0.045   0.333  0.00  0.00            
ATOM   3776  HB3 ARG X 236      23.308  -0.929   1.507  0.00  0.00            
ATOM   3777  CG  ARG X 236      21.127  -1.384   1.529  0.00  0.00            
ATOM   3778  HG2 ARG X 236      20.355  -1.624   0.798  0.00  0.00            
ATOM   3779  HG3 ARG X 236      20.834  -0.440   1.989  0.00  0.00            
ATOM   3780  CD  ARG X 236      21.350  -2.394   2.666  0.00  0.00            
ATOM   3781  HD2 ARG X 236      20.371  -2.827   2.869  0.00  0.00            
ATOM   3782  HD3 ARG X 236      21.953  -3.232   2.317  0.00  0.00            
ATOM   3783  NE  ARG X 236      21.799  -1.833   3.896  0.00  0.00            
ATOM   3784  HE  ARG X 236      21.243  -1.190   4.443  0.00  0.00            
ATOM   3785  CZ  ARG X 236      22.820  -2.135   4.554  0.00  0.00            
ATOM   3786  NH1 ARG X 236      23.735  -3.010   4.198  0.00  0.00            
ATOM   3787 HH11 ARG X 236      23.762  -3.319   3.237  0.00  0.00            
ATOM   3788 HH12 ARG X 236      24.531  -3.180   4.796  0.00  0.00            
ATOM   3789  NH2 ARG X 236      22.944  -1.672   5.720  0.00  0.00            
ATOM   3790 HH21 ARG X 236      22.294  -1.015   6.128  0.00  0.00            
ATOM   3791 HH22 ARG X 236      23.727  -2.030   6.249  0.00  0.00            
ATOM   3792  C   ARG X 236      22.494  -1.823  -1.729  0.00  0.00            
ATOM   3793  O   ARG X 236      23.382  -2.109  -2.552  0.00  0.00            
ATOM   3794  N   LEU X 237      21.303  -1.363  -2.077  0.00  0.00            
ATOM   3795  H   LEU X 237      20.691  -1.194  -1.291  0.00  0.00            
ATOM   3796  CA  LEU X 237      20.816  -1.074  -3.446  0.00  0.00            
ATOM   3797  HA  LEU X 237      21.102  -1.897  -4.101  0.00  0.00            
ATOM   3798  CB  LEU X 237      19.331  -0.995  -3.430  0.00  0.00            
ATOM   3799  HB2 LEU X 237      19.029  -0.100  -2.886  0.00  0.00            
ATOM   3800  HB3 LEU X 237      18.925  -0.655  -4.383  0.00  0.00            
ATOM   3801  CG  LEU X 237      18.511  -2.166  -2.996  0.00  0.00            
ATOM   3802  HG  LEU X 237      18.863  -2.524  -2.028  0.00  0.00            
ATOM   3803  CD1 LEU X 237      17.006  -1.857  -2.896  0.00  0.00            
ATOM   3804 HD11 LEU X 237      16.756  -1.006  -3.529  0.00  0.00            
ATOM   3805 HD12 LEU X 237      16.757  -1.608  -1.864  0.00  0.00            
ATOM   3806 HD13 LEU X 237      16.365  -2.665  -3.248  0.00  0.00            
ATOM   3807  CD2 LEU X 237      18.595  -3.308  -4.059  0.00  0.00            
ATOM   3808 HD21 LEU X 237      19.643  -3.594  -3.969  0.00  0.00            
ATOM   3809 HD22 LEU X 237      18.201  -2.962  -5.015  0.00  0.00            
ATOM   3810 HD23 LEU X 237      17.996  -4.175  -3.779  0.00  0.00            
ATOM   3811  C   LEU X 237      21.459   0.167  -4.122  0.00  0.00            
ATOM   3812  O   LEU X 237      21.866   1.076  -3.377  0.00  0.00            
ATOM   3813  N   PRO X 238      21.355   0.398  -5.526  0.00  0.00            
ATOM   3814  CD  PRO X 238      20.844  -0.499  -6.544  0.00  0.00            
ATOM   3815  HD2 PRO X 238      19.900  -0.979  -6.283  0.00  0.00            
ATOM   3816  HD3 PRO X 238      21.479  -1.352  -6.782  0.00  0.00            
ATOM   3817  CG  PRO X 238      20.856   0.274  -7.866  0.00  0.00            
ATOM   3818  HG2 PRO X 238      20.998  -0.465  -8.654  0.00  0.00            
ATOM   3819  HG3 PRO X 238      19.928   0.837  -7.965  0.00  0.00            
ATOM   3820  CB  PRO X 238      22.038   1.213  -7.642  0.00  0.00            
ATOM   3821  HB2 PRO X 238      21.948   2.026  -8.363  0.00  0.00            
ATOM   3822  HB3 PRO X 238      22.911   0.610  -7.891  0.00  0.00            
ATOM   3823  CA  PRO X 238      21.914   1.578  -6.178  0.00  0.00            
ATOM   3824  HA  PRO X 238      22.886   1.838  -5.759  0.00  0.00            
ATOM   3825  C   PRO X 238      21.118   2.839  -6.070  0.00  0.00            
ATOM   3826  O   PRO X 238      19.914   2.818  -5.779  0.00  0.00            
ATOM   3827  N   GLN X 239      21.781   3.956  -6.335  0.00  0.00            
ATOM   3828  H   GLN X 239      22.740   3.884  -6.644  0.00  0.00            
ATOM   3829  CA  GLN X 239      21.060   5.203  -6.637  0.00  0.00            
ATOM   3830  HA  GLN X 239      20.409   5.481  -5.808  0.00  0.00            
ATOM   3831  CB  GLN X 239      22.122   6.307  -6.664  0.00  0.00            
ATOM   3832  HB2 GLN X 239      22.662   6.302  -5.717  0.00  0.00            
ATOM   3833  HB3 GLN X 239      22.795   6.204  -7.515  0.00  0.00            
ATOM   3834  CG  GLN X 239      21.578   7.792  -6.784  0.00  0.00            
ATOM   3835  HG2 GLN X 239      20.992   7.806  -7.703  0.00  0.00            
ATOM   3836  HG3 GLN X 239      20.827   8.094  -6.055  0.00  0.00            
ATOM   3837  CD  GLN X 239      22.595   8.901  -6.946  0.00  0.00            
ATOM   3838  OE1 GLN X 239      23.814   8.733  -6.763  0.00  0.00            
ATOM   3839  NE2 GLN X 239      22.177   9.987  -7.542  0.00  0.00            
ATOM   3840 HE21 GLN X 239      21.214  10.095  -7.826  0.00  0.00            
ATOM   3841 HE22 GLN X 239      22.823  10.703  -7.841  0.00  0.00            
ATOM   3842  C   GLN X 239      20.136   5.183  -7.919  0.00  0.00            
ATOM   3843  O   GLN X 239      20.682   5.176  -9.030  0.00  0.00            
ATOM   3844  N   PRO X 240      18.732   5.225  -7.783  0.00  0.00            
ATOM   3845  CD  PRO X 240      17.977   5.172  -6.531  0.00  0.00            
ATOM   3846  HD2 PRO X 240      18.272   4.363  -5.862  0.00  0.00            
ATOM   3847  HD3 PRO X 240      18.186   6.123  -6.040  0.00  0.00            
ATOM   3848  CG  PRO X 240      16.540   4.861  -6.925  0.00  0.00            
ATOM   3849  HG2 PRO X 240      15.817   5.382  -6.297  0.00  0.00            
ATOM   3850  HG3 PRO X 240      16.307   3.814  -7.119  0.00  0.00            
ATOM   3851  CB  PRO X 240      16.472   5.394  -8.365  0.00  0.00            
ATOM   3852  HB2 PRO X 240      16.186   6.446  -8.345  0.00  0.00            
ATOM   3853  HB3 PRO X 240      15.738   4.833  -8.944  0.00  0.00            
ATOM   3854  CA  PRO X 240      17.880   5.257  -8.942  0.00  0.00            
ATOM   3855  HA  PRO X 240      17.964   4.287  -9.431  0.00  0.00            
ATOM   3856  C   PRO X 240      18.268   6.409  -9.912  0.00  0.00            
ATOM   3857  O   PRO X 240      18.583   7.517  -9.423  0.00  0.00            
ATOM   3858  N   PRO X 241      18.063   6.313 -11.238  0.00  0.00            
ATOM   3859  CD  PRO X 241      17.880   5.074 -12.040  0.00  0.00            
ATOM   3860  HD2 PRO X 241      18.511   4.292 -11.620  0.00  0.00            
ATOM   3861  HD3 PRO X 241      16.962   4.500 -12.169  0.00  0.00            
ATOM   3862  CG  PRO X 241      18.383   5.267 -13.473  0.00  0.00            
ATOM   3863  HG2 PRO X 241      17.755   4.734 -14.187  0.00  0.00            
ATOM   3864  HG3 PRO X 241      19.427   4.987 -13.616  0.00  0.00            
ATOM   3865  CB  PRO X 241      18.242   6.780 -13.643  0.00  0.00            
ATOM   3866  HB2 PRO X 241      17.236   7.038 -13.974  0.00  0.00            
ATOM   3867  HB3 PRO X 241      18.892   7.178 -14.422  0.00  0.00            
ATOM   3868  CA  PRO X 241      18.464   7.346 -12.267  0.00  0.00            
ATOM   3869  HA  PRO X 241      19.529   7.564 -12.194  0.00  0.00            
ATOM   3870  C   PRO X 241      17.889   8.692 -12.027  0.00  0.00            
ATOM   3871  O   PRO X 241      18.528   9.695 -12.154  0.00  0.00            
ATOM   3872  N   ILE X 242      16.648   8.790 -11.670  0.00  0.00            
ATOM   3873  H   ILE X 242      16.173   7.921 -11.470  0.00  0.00            
ATOM   3874  CA  ILE X 242      16.003  10.084 -11.254  0.00  0.00            
ATOM   3875  HA  ILE X 242      16.289  10.800 -12.026  0.00  0.00            
ATOM   3876  CB  ILE X 242      14.488  10.038 -11.301  0.00  0.00            
ATOM   3877  HB  ILE X 242      14.186  11.024 -10.948  0.00  0.00            
ATOM   3878  CG2 ILE X 242      13.881   9.863 -12.638  0.00  0.00            
ATOM   3879 HG21 ILE X 242      12.802  10.003 -12.568  0.00  0.00            
ATOM   3880 HG22 ILE X 242      14.262   8.910 -13.005  0.00  0.00            
ATOM   3881 HG23 ILE X 242      14.212  10.685 -13.272  0.00  0.00            
ATOM   3882  CG1 ILE X 242      13.814   8.996 -10.377  0.00  0.00            
ATOM   3883 HG12 ILE X 242      14.424   8.868  -9.483  0.00  0.00            
ATOM   3884 HG13 ILE X 242      13.650   8.050 -10.893  0.00  0.00            
ATOM   3885  CD1 ILE X 242      12.508   9.496  -9.753  0.00  0.00            
ATOM   3886 HD11 ILE X 242      11.912   9.856 -10.592  0.00  0.00            
ATOM   3887 HD12 ILE X 242      12.906  10.322  -9.163  0.00  0.00            
ATOM   3888 HD13 ILE X 242      12.067   8.655  -9.219  0.00  0.00            
ATOM   3889  C   ILE X 242      16.446  10.631  -9.930  0.00  0.00            
ATOM   3890  O   ILE X 242      16.269  11.874  -9.766  0.00  0.00            
ATOM   3891  N   CYS X 243      16.883   9.871  -8.938  0.00  0.00            
ATOM   3892  H   CYS X 243      17.079   8.897  -9.123  0.00  0.00            
ATOM   3893  CA  CYS X 243      17.194  10.427  -7.631  0.00  0.00            
ATOM   3894  HA  CYS X 243      16.378  11.117  -7.416  0.00  0.00            
ATOM   3895  CB  CYS X 243      17.061   9.415  -6.486  0.00  0.00            
ATOM   3896  HB2 CYS X 243      17.565   8.454  -6.590  0.00  0.00            
ATOM   3897  HB3 CYS X 243      17.463   9.877  -5.584  0.00  0.00            
ATOM   3898  SG  CYS X 243      15.415   8.992  -6.236  0.00  0.00            
ATOM   3899  HG  CYS X 243      14.834   9.225  -7.417  0.00  0.00            
ATOM   3900  C   CYS X 243      18.520  11.131  -7.517  0.00  0.00            
ATOM   3901  O   CYS X 243      19.523  10.511  -7.772  0.00  0.00            
ATOM   3902  N   THR X 244      18.639  12.341  -6.931  0.00  0.00            
ATOM   3903  H   THR X 244      17.833  12.894  -6.678  0.00  0.00            
ATOM   3904  CA  THR X 244      19.955  12.843  -6.399  0.00  0.00            
ATOM   3905  HA  THR X 244      20.749  12.694  -7.131  0.00  0.00            
ATOM   3906  CB  THR X 244      20.050  14.322  -6.271  0.00  0.00            
ATOM   3907  HB  THR X 244      20.954  14.526  -5.698  0.00  0.00            
ATOM   3908  CG2 THR X 244      20.193  15.106  -7.590  0.00  0.00            
ATOM   3909 HG21 THR X 244      20.547  14.413  -8.354  0.00  0.00            
ATOM   3910 HG22 THR X 244      19.265  15.528  -7.977  0.00  0.00            
ATOM   3911 HG23 THR X 244      20.944  15.882  -7.447  0.00  0.00            
ATOM   3912  OG1 THR X 244      18.966  14.898  -5.610  0.00  0.00            
ATOM   3913  HG1 THR X 244      18.935  15.804  -5.925  0.00  0.00            
ATOM   3914  C   THR X 244      20.324  12.139  -5.079  0.00  0.00            
ATOM   3915  O   THR X 244      19.462  11.441  -4.560  0.00  0.00            
ATOM   3916  N   ILE X 245      21.584  12.204  -4.514  0.00  0.00            
ATOM   3917  H   ILE X 245      22.195  12.866  -4.970  0.00  0.00            
ATOM   3918  CA  ILE X 245      22.053  11.565  -3.363  0.00  0.00            
ATOM   3919  HA  ILE X 245      21.773  10.521  -3.501  0.00  0.00            
ATOM   3920  CB  ILE X 245      23.605  11.638  -3.185  0.00  0.00            
ATOM   3921  HB  ILE X 245      23.850  12.698  -3.250  0.00  0.00            
ATOM   3922  CG2 ILE X 245      24.095  11.231  -1.858  0.00  0.00            
ATOM   3923 HG21 ILE X 245      25.133  11.559  -1.805  0.00  0.00            
ATOM   3924 HG22 ILE X 245      23.640  11.905  -1.132  0.00  0.00            
ATOM   3925 HG23 ILE X 245      23.987  10.172  -1.625  0.00  0.00            
ATOM   3926  CG1 ILE X 245      24.321  10.920  -4.322  0.00  0.00            
ATOM   3927 HG12 ILE X 245      23.736  10.828  -5.237  0.00  0.00            
ATOM   3928 HG13 ILE X 245      24.628   9.941  -3.955  0.00  0.00            
ATOM   3929  CD1 ILE X 245      25.567  11.680  -4.816  0.00  0.00            
ATOM   3930 HD11 ILE X 245      25.242  12.664  -5.154  0.00  0.00            
ATOM   3931 HD12 ILE X 245      26.348  11.653  -4.056  0.00  0.00            
ATOM   3932 HD13 ILE X 245      25.987  11.128  -5.657  0.00  0.00            
ATOM   3933  C   ILE X 245      21.320  12.014  -2.093  0.00  0.00            
ATOM   3934  O   ILE X 245      21.077  11.236  -1.168  0.00  0.00            
ATOM   3935  N   ASP X 246      20.917  13.256  -1.948  0.00  0.00            
ATOM   3936  H   ASP X 246      21.115  13.957  -2.648  0.00  0.00            
ATOM   3937  CA  ASP X 246      20.032  13.626  -0.841  0.00  0.00            
ATOM   3938  HA  ASP X 246      20.501  13.403   0.117  0.00  0.00            
ATOM   3939  CB  ASP X 246      19.783  15.128  -0.787  0.00  0.00            
ATOM   3940  HB2 ASP X 246      19.244  15.453  -1.677  0.00  0.00            
ATOM   3941  HB3 ASP X 246      19.117  15.388   0.036  0.00  0.00            
ATOM   3942  CG  ASP X 246      21.035  16.025  -0.570  0.00  0.00            
ATOM   3943  OD1 ASP X 246      22.093  15.556  -0.108  0.00  0.00            
ATOM   3944  OD2 ASP X 246      20.924  17.233  -0.822  0.00  0.00            
ATOM   3945  C   ASP X 246      18.692  12.911  -0.915  0.00  0.00            
ATOM   3946  O   ASP X 246      18.230  12.751   0.223  0.00  0.00            
ATOM   3947  N   VAL X 247      18.092  12.422  -1.957  0.00  0.00            
ATOM   3948  H   VAL X 247      18.396  12.561  -2.910  0.00  0.00            
ATOM   3949  CA  VAL X 247      16.898  11.539  -1.730  0.00  0.00            
ATOM   3950  HA  VAL X 247      16.208  11.991  -1.018  0.00  0.00            
ATOM   3951  CB  VAL X 247      16.109  11.364  -3.021  0.00  0.00            
ATOM   3952  HB  VAL X 247      16.825  11.300  -3.841  0.00  0.00            
ATOM   3953  CG1 VAL X 247      15.286  10.099  -3.080  0.00  0.00            
ATOM   3954 HG11 VAL X 247      15.973   9.253  -3.104  0.00  0.00            
ATOM   3955 HG12 VAL X 247      14.681  10.042  -2.175  0.00  0.00            
ATOM   3956 HG13 VAL X 247      14.664  10.094  -3.974  0.00  0.00            
ATOM   3957  CG2 VAL X 247      15.134  12.571  -3.200  0.00  0.00            
ATOM   3958 HG21 VAL X 247      15.469  13.516  -2.771  0.00  0.00            
ATOM   3959 HG22 VAL X 247      14.906  12.750  -4.250  0.00  0.00            
ATOM   3960 HG23 VAL X 247      14.201  12.362  -2.676  0.00  0.00            
ATOM   3961  C   VAL X 247      17.499  10.145  -1.295  0.00  0.00            
ATOM   3962  O   VAL X 247      17.167   9.610  -0.255  0.00  0.00            
ATOM   3963  N   TYR X 248      18.488   9.631  -2.024  0.00  0.00            
ATOM   3964  H   TYR X 248      18.870  10.210  -2.758  0.00  0.00            
ATOM   3965  CA  TYR X 248      19.028   8.278  -1.775  0.00  0.00            
ATOM   3966  HA  TYR X 248      18.226   7.543  -1.834  0.00  0.00            
ATOM   3967  CB  TYR X 248      19.901   7.995  -2.958  0.00  0.00            
ATOM   3968  HB2 TYR X 248      19.257   7.918  -3.834  0.00  0.00            
ATOM   3969  HB3 TYR X 248      20.519   8.866  -3.174  0.00  0.00            
ATOM   3970  CG  TYR X 248      20.758   6.729  -2.787  0.00  0.00            
ATOM   3971  CD1 TYR X 248      22.137   6.837  -2.790  0.00  0.00            
ATOM   3972  HD1 TYR X 248      22.629   7.796  -2.720  0.00  0.00            
ATOM   3973  CE1 TYR X 248      22.935   5.714  -2.578  0.00  0.00            
ATOM   3974  HE1 TYR X 248      24.009   5.795  -2.502  0.00  0.00            
ATOM   3975  CZ  TYR X 248      22.317   4.430  -2.616  0.00  0.00            
ATOM   3976  OH  TYR X 248      23.050   3.279  -2.425  0.00  0.00            
ATOM   3977  HH  TYR X 248      22.680   2.587  -2.978  0.00  0.00            
ATOM   3978  CE2 TYR X 248      20.926   4.303  -2.730  0.00  0.00            
ATOM   3979  HE2 TYR X 248      20.438   3.347  -2.848  0.00  0.00            
ATOM   3980  CD2 TYR X 248      20.085   5.477  -2.754  0.00  0.00            
ATOM   3981  HD2 TYR X 248      19.039   5.391  -3.011  0.00  0.00            
ATOM   3982  C   TYR X 248      19.635   8.088  -0.330  0.00  0.00            
ATOM   3983  O   TYR X 248      19.485   7.005   0.223  0.00  0.00            
ATOM   3984  N   MET X 249      20.243   9.137   0.329  0.00  0.00            
ATOM   3985  H   MET X 249      20.123  10.045  -0.096  0.00  0.00            
ATOM   3986  CA  MET X 249      20.595   9.122   1.768  0.00  0.00            
ATOM   3987  HA  MET X 249      21.335   8.322   1.781  0.00  0.00            
ATOM   3988  CB  MET X 249      21.382  10.406   2.124  0.00  0.00            
ATOM   3989  HB2 MET X 249      21.545  10.566   3.189  0.00  0.00            
ATOM   3990  HB3 MET X 249      20.948  11.251   1.588  0.00  0.00            
ATOM   3991  CG  MET X 249      22.797  10.258   1.444  0.00  0.00            
ATOM   3992  HG2 MET X 249      23.409  11.150   1.583  0.00  0.00            
ATOM   3993  HG3 MET X 249      22.722   9.854   0.435  0.00  0.00            
ATOM   3994  SD  MET X 249      23.830   9.068   2.407  0.00  0.00            
ATOM   3995  CE  MET X 249      25.480   9.579   1.945  0.00  0.00            
ATOM   3996  HE1 MET X 249      25.573   9.287   0.899  0.00  0.00            
ATOM   3997  HE2 MET X 249      25.684  10.645   2.036  0.00  0.00            
ATOM   3998  HE3 MET X 249      26.255   8.991   2.437  0.00  0.00            
ATOM   3999  C   MET X 249      19.436   8.730   2.687  0.00  0.00            
ATOM   4000  O   MET X 249      19.616   7.841   3.475  0.00  0.00            
ATOM   4001  N   ILE X 250      18.206   9.252   2.503  0.00  0.00            
ATOM   4002  H   ILE X 250      18.050   9.835   1.693  0.00  0.00            
ATOM   4003  CA  ILE X 250      17.061   8.841   3.332  0.00  0.00            
ATOM   4004  HA  ILE X 250      17.240   8.922   4.404  0.00  0.00            
ATOM   4005  CB  ILE X 250      15.803   9.718   2.897  0.00  0.00            
ATOM   4006  HB  ILE X 250      15.516   9.350   1.912  0.00  0.00            
ATOM   4007  CG2 ILE X 250      14.537   9.355   3.724  0.00  0.00            
ATOM   4008 HG21 ILE X 250      13.680   9.977   3.466  0.00  0.00            
ATOM   4009 HG22 ILE X 250      14.731   9.499   4.787  0.00  0.00            
ATOM   4010 HG23 ILE X 250      14.223   8.324   3.561  0.00  0.00            
ATOM   4011  CG1 ILE X 250      15.928  11.247   3.056  0.00  0.00            
ATOM   4012 HG12 ILE X 250      15.910  11.533   4.108  0.00  0.00            
ATOM   4013 HG13 ILE X 250      16.914  11.518   2.679  0.00  0.00            
ATOM   4014  CD1 ILE X 250      14.914  12.066   2.236  0.00  0.00            
ATOM   4015 HD11 ILE X 250      14.964  11.807   1.178  0.00  0.00            
ATOM   4016 HD12 ILE X 250      13.869  11.899   2.496  0.00  0.00            
ATOM   4017 HD13 ILE X 250      15.108  13.117   2.450  0.00  0.00            
ATOM   4018  C   ILE X 250      16.718   7.369   3.180  0.00  0.00            
ATOM   4019  O   ILE X 250      16.361   6.755   4.163  0.00  0.00            
ATOM   4020  N   MET X 251      16.823   6.821   1.985  0.00  0.00            
ATOM   4021  H   MET X 251      17.217   7.427   1.278  0.00  0.00            
ATOM   4022  CA  MET X 251      16.676   5.377   1.818  0.00  0.00            
ATOM   4023  HA  MET X 251      15.872   4.985   2.442  0.00  0.00            
ATOM   4024  CB  MET X 251      16.446   4.943   0.321  0.00  0.00            
ATOM   4025  HB2 MET X 251      17.427   4.741  -0.109  0.00  0.00            
ATOM   4026  HB3 MET X 251      15.937   3.981   0.270  0.00  0.00            
ATOM   4027  CG  MET X 251      15.691   5.867  -0.673  0.00  0.00            
ATOM   4028  HG2 MET X 251      15.887   6.939  -0.633  0.00  0.00            
ATOM   4029  HG3 MET X 251      14.626   5.756  -0.465  0.00  0.00            
ATOM   4030  SD  MET X 251      15.932   5.323  -2.459  0.00  0.00            
ATOM   4031  CE  MET X 251      14.820   6.447  -3.254  0.00  0.00            
ATOM   4032  HE1 MET X 251      14.590   7.320  -2.643  0.00  0.00            
ATOM   4033  HE2 MET X 251      13.904   5.856  -3.265  0.00  0.00            
ATOM   4034  HE3 MET X 251      15.194   6.741  -4.234  0.00  0.00            
ATOM   4035  C   MET X 251      17.786   4.627   2.457  0.00  0.00            
ATOM   4036  O   MET X 251      17.507   3.782   3.248  0.00  0.00            
ATOM   4037  N   VAL X 252      19.042   5.034   2.324  0.00  0.00            
ATOM   4038  H   VAL X 252      19.246   5.790   1.686  0.00  0.00            
ATOM   4039  CA  VAL X 252      20.202   4.395   2.999  0.00  0.00            
ATOM   4040  HA  VAL X 252      20.314   3.381   2.616  0.00  0.00            
ATOM   4041  CB  VAL X 252      21.443   5.157   2.593  0.00  0.00            
ATOM   4042  HB  VAL X 252      21.313   6.233   2.706  0.00  0.00            
ATOM   4043  CG1 VAL X 252      22.578   4.932   3.579  0.00  0.00            
ATOM   4044 HG11 VAL X 252      22.824   3.873   3.667  0.00  0.00            
ATOM   4045 HG12 VAL X 252      23.485   5.393   3.189  0.00  0.00            
ATOM   4046 HG13 VAL X 252      22.352   5.346   4.562  0.00  0.00            
ATOM   4047  CG2 VAL X 252      21.982   4.698   1.214  0.00  0.00            
ATOM   4048 HG21 VAL X 252      22.335   3.671   1.118  0.00  0.00            
ATOM   4049 HG22 VAL X 252      22.713   5.381   0.783  0.00  0.00            
ATOM   4050 HG23 VAL X 252      21.120   4.940   0.592  0.00  0.00            
ATOM   4051  C   VAL X 252      20.056   4.464   4.524  0.00  0.00            
ATOM   4052  O   VAL X 252      20.449   3.562   5.233  0.00  0.00            
ATOM   4053  N   LYS X 253      19.474   5.522   5.092  0.00  0.00            
ATOM   4054  H   LYS X 253      19.169   6.262   4.476  0.00  0.00            
ATOM   4055  CA  LYS X 253      19.233   5.777   6.491  0.00  0.00            
ATOM   4056  HA  LYS X 253      20.087   5.487   7.103  0.00  0.00            
ATOM   4057  CB  LYS X 253      18.991   7.267   6.715  0.00  0.00            
ATOM   4058  HB2 LYS X 253      18.493   7.393   7.676  0.00  0.00            
ATOM   4059  HB3 LYS X 253      18.252   7.696   6.038  0.00  0.00            
ATOM   4060  CG  LYS X 253      20.212   8.188   6.701  0.00  0.00            
ATOM   4061  HG2 LYS X 253      20.844   8.068   5.821  0.00  0.00            
ATOM   4062  HG3 LYS X 253      20.896   7.845   7.477  0.00  0.00            
ATOM   4063  CD  LYS X 253      19.867   9.646   6.879  0.00  0.00            
ATOM   4064  HD2 LYS X 253      19.213   9.985   6.076  0.00  0.00            
ATOM   4065  HD3 LYS X 253      19.310   9.701   7.814  0.00  0.00            
ATOM   4066  CE  LYS X 253      20.965  10.592   7.063  0.00  0.00            
ATOM   4067  HE2 LYS X 253      21.746  10.130   7.666  0.00  0.00            
ATOM   4068  HE3 LYS X 253      21.350  10.745   6.054  0.00  0.00            
ATOM   4069  NZ  LYS X 253      20.653  11.803   7.778  0.00  0.00            
ATOM   4070  HZ1 LYS X 253      20.179  11.651   8.657  0.00  0.00            
ATOM   4071  HZ2 LYS X 253      21.509  12.303   7.966  0.00  0.00            
ATOM   4072  HZ3 LYS X 253      20.016  12.417   7.290  0.00  0.00            
ATOM   4073  C   LYS X 253      18.057   4.893   6.999  0.00  0.00            
ATOM   4074  O   LYS X 253      18.155   4.331   8.078  0.00  0.00            
ATOM   4075  N   CYS X 254      16.986   4.669   6.256  0.00  0.00            
ATOM   4076  H   CYS X 254      16.860   5.167   5.387  0.00  0.00            
ATOM   4077  CA  CYS X 254      16.101   3.569   6.616  0.00  0.00            
ATOM   4078  HA  CYS X 254      15.777   3.628   7.656  0.00  0.00            
ATOM   4079  CB  CYS X 254      14.886   3.772   5.741  0.00  0.00            
ATOM   4080  HB2 CYS X 254      15.167   3.565   4.708  0.00  0.00            
ATOM   4081  HB3 CYS X 254      14.102   3.065   6.014  0.00  0.00            
ATOM   4082  SG  CYS X 254      14.042   5.376   5.731  0.00  0.00            
ATOM   4083  HG  CYS X 254      15.024   6.047   5.124  0.00  0.00            
ATOM   4084  C   CYS X 254      16.556   2.191   6.347  0.00  0.00            
ATOM   4085  O   CYS X 254      15.937   1.314   6.946  0.00  0.00            
ATOM   4086  N   TRP X 255      17.621   1.948   5.546  0.00  0.00            
ATOM   4087  H   TRP X 255      17.971   2.773   5.080  0.00  0.00            
ATOM   4088  CA  TRP X 255      18.228   0.630   5.427  0.00  0.00            
ATOM   4089  HA  TRP X 255      17.485  -0.145   5.616  0.00  0.00            
ATOM   4090  CB  TRP X 255      18.728   0.459   3.979  0.00  0.00            
ATOM   4091  HB2 TRP X 255      19.644   1.048   3.932  0.00  0.00            
ATOM   4092  HB3 TRP X 255      19.061  -0.577   3.915  0.00  0.00            
ATOM   4093  CG  TRP X 255      17.891   0.449   2.780  0.00  0.00            
ATOM   4094  CD1 TRP X 255      16.608   0.028   2.691  0.00  0.00            
ATOM   4095  HD1 TRP X 255      16.034  -0.413   3.492  0.00  0.00            
ATOM   4096  NE1 TRP X 255      16.065   0.312   1.468  0.00  0.00            
ATOM   4097  HE1 TRP X 255      15.130   0.004   1.243  0.00  0.00            
ATOM   4098  CE2 TRP X 255      17.027   0.876   0.646  0.00  0.00            
ATOM   4099  CZ2 TRP X 255      17.068   1.377  -0.691  0.00  0.00            
ATOM   4100  HZ2 TRP X 255      16.184   1.295  -1.307  0.00  0.00            
ATOM   4101  CH2 TRP X 255      18.106   2.196  -1.126  0.00  0.00            
ATOM   4102  HH2 TRP X 255      18.076   2.568  -2.139  0.00  0.00            
ATOM   4103  CZ3 TRP X 255      19.219   2.299  -0.300  0.00  0.00            
ATOM   4104  HZ3 TRP X 255      20.089   2.813  -0.681  0.00  0.00            
ATOM   4105  CE3 TRP X 255      19.266   1.702   0.934  0.00  0.00            
ATOM   4106  HE3 TRP X 255      20.207   1.787   1.458  0.00  0.00            
ATOM   4107  CD2 TRP X 255      18.193   1.010   1.481  0.00  0.00            
ATOM   4108  C   TRP X 255      19.367   0.325   6.486  0.00  0.00            
ATOM   4109  O   TRP X 255      20.282  -0.483   6.323  0.00  0.00            
ATOM   4110  N   MET X 256      19.388   1.198   7.566  0.00  0.00            
ATOM   4111  H   MET X 256      18.638   1.864   7.686  0.00  0.00            
ATOM   4112  CA  MET X 256      20.403   1.085   8.622  0.00  0.00            
ATOM   4113  HA  MET X 256      21.376   1.074   8.130  0.00  0.00            
ATOM   4114  CB  MET X 256      20.297   2.284   9.557  0.00  0.00            
ATOM   4115  HB2 MET X 256      19.224   2.469   9.617  0.00  0.00            
ATOM   4116  HB3 MET X 256      20.692   2.009  10.535  0.00  0.00            
ATOM   4117  CG  MET X 256      20.938   3.568   9.034  0.00  0.00            
ATOM   4118  HG2 MET X 256      20.511   4.416   9.569  0.00  0.00            
ATOM   4119  HG3 MET X 256      20.664   3.666   7.983  0.00  0.00            
ATOM   4120  SD  MET X 256      22.767   3.654   9.227  0.00  0.00            
ATOM   4121  CE  MET X 256      23.328   4.818   7.927  0.00  0.00            
ATOM   4122  HE1 MET X 256      22.739   5.735   7.945  0.00  0.00            
ATOM   4123  HE2 MET X 256      24.361   5.123   8.098  0.00  0.00            
ATOM   4124  HE3 MET X 256      23.345   4.373   6.932  0.00  0.00            
ATOM   4125  C   MET X 256      20.208  -0.239   9.415  0.00  0.00            
ATOM   4126  O   MET X 256      19.061  -0.569   9.667  0.00  0.00            
ATOM   4127  N   ILE X 257      21.267  -1.005   9.706  0.00  0.00            
ATOM   4128  H   ILE X 257      22.209  -0.655   9.604  0.00  0.00            
ATOM   4129  CA  ILE X 257      21.165  -2.203  10.597  0.00  0.00            
ATOM   4130  HA  ILE X 257      20.423  -2.885  10.182  0.00  0.00            
ATOM   4131  CB  ILE X 257      22.545  -2.906  10.693  0.00  0.00            
ATOM   4132  HB  ILE X 257      23.326  -2.299  11.151  0.00  0.00            
ATOM   4133  CG2 ILE X 257      22.236  -4.230  11.470  0.00  0.00            
ATOM   4134 HG21 ILE X 257      21.583  -4.896  10.907  0.00  0.00            
ATOM   4135 HG22 ILE X 257      21.729  -4.028  12.413  0.00  0.00            
ATOM   4136 HG23 ILE X 257      23.173  -4.725  11.727  0.00  0.00            
ATOM   4137  CG1 ILE X 257      22.971  -3.315   9.201  0.00  0.00            
ATOM   4138 HG12 ILE X 257      22.089  -3.477   8.582  0.00  0.00            
ATOM   4139 HG13 ILE X 257      23.508  -2.452   8.807  0.00  0.00            
ATOM   4140  CD1 ILE X 257      23.979  -4.471   9.176  0.00  0.00            
ATOM   4141 HD11 ILE X 257      23.420  -5.393   9.016  0.00  0.00            
ATOM   4142 HD12 ILE X 257      24.610  -4.182   8.336  0.00  0.00            
ATOM   4143 HD13 ILE X 257      24.699  -4.457   9.995  0.00  0.00            
ATOM   4144  C   ILE X 257      20.736  -1.698  11.980  0.00  0.00            
ATOM   4145  O   ILE X 257      19.718  -2.147  12.484  0.00  0.00            
ATOM   4146  N   ASP X 258      21.321  -0.678  12.568  0.00  0.00            
ATOM   4147  H   ASP X 258      21.953  -0.016  12.140  0.00  0.00            
ATOM   4148  CA  ASP X 258      20.927  -0.329  13.966  0.00  0.00            
ATOM   4149  HA  ASP X 258      20.900  -1.297  14.467  0.00  0.00            
ATOM   4150  CB  ASP X 258      22.044   0.540  14.541  0.00  0.00            
ATOM   4151  HB2 ASP X 258      22.856  -0.165  14.718  0.00  0.00            
ATOM   4152  HB3 ASP X 258      22.351   1.162  13.700  0.00  0.00            
ATOM   4153  CG  ASP X 258      21.722   1.474  15.751  0.00  0.00            
ATOM   4154  OD1 ASP X 258      20.755   1.115  16.431  0.00  0.00            
ATOM   4155  OD2 ASP X 258      22.277   2.591  15.914  0.00  0.00            
ATOM   4156  C   ASP X 258      19.598   0.391  13.931  0.00  0.00            
ATOM   4157  O   ASP X 258      19.467   1.406  13.238  0.00  0.00            
ATOM   4158  N   ALA X 259      18.505  -0.075  14.589  0.00  0.00            
ATOM   4159  H   ALA X 259      18.648  -0.871  15.194  0.00  0.00            
ATOM   4160  CA  ALA X 259      17.217   0.608  14.652  0.00  0.00            
ATOM   4161  HA  ALA X 259      16.914   0.728  13.612  0.00  0.00            
ATOM   4162  CB  ALA X 259      16.294  -0.458  15.290  0.00  0.00            
ATOM   4163  HB1 ALA X 259      15.656   0.180  15.902  0.00  0.00            
ATOM   4164  HB2 ALA X 259      16.791  -1.131  15.987  0.00  0.00            
ATOM   4165  HB3 ALA X 259      15.730  -1.008  14.536  0.00  0.00            
ATOM   4166  C   ALA X 259      17.131   1.915  15.414  0.00  0.00            
ATOM   4167  O   ALA X 259      16.283   2.698  15.120  0.00  0.00            
ATOM   4168  N   ASP X 260      18.033   2.345  16.319  0.00  0.00            
ATOM   4169  H   ASP X 260      18.835   1.761  16.509  0.00  0.00            
ATOM   4170  CA  ASP X 260      18.132   3.740  16.752  0.00  0.00            
ATOM   4171  HA  ASP X 260      17.195   4.161  17.116  0.00  0.00            
ATOM   4172  CB  ASP X 260      18.977   3.895  18.008  0.00  0.00            
ATOM   4173  HB2 ASP X 260      19.205   4.948  18.168  0.00  0.00            
ATOM   4174  HB3 ASP X 260      19.945   3.474  17.736  0.00  0.00            
ATOM   4175  CG  ASP X 260      18.319   3.303  19.267  0.00  0.00            
ATOM   4176  OD1 ASP X 260      18.974   3.339  20.396  0.00  0.00            
ATOM   4177  OD2 ASP X 260      17.215   2.852  19.194  0.00  0.00            
ATOM   4178  C   ASP X 260      18.708   4.651  15.645  0.00  0.00            
ATOM   4179  O   ASP X 260      18.475   5.873  15.638  0.00  0.00            
ATOM   4180  N   SER X 261      19.573   4.144  14.780  0.00  0.00            
ATOM   4181  H   SER X 261      19.785   3.156  14.786  0.00  0.00            
ATOM   4182  CA  SER X 261      20.174   4.865  13.605  0.00  0.00            
ATOM   4183  HA  SER X 261      20.462   5.855  13.959  0.00  0.00            
ATOM   4184  CB  SER X 261      21.449   4.190  13.166  0.00  0.00            
ATOM   4185  HB2 SER X 261      21.283   3.113  13.174  0.00  0.00            
ATOM   4186  HB3 SER X 261      21.897   4.648  12.284  0.00  0.00            
ATOM   4187  OG  SER X 261      22.465   4.344  14.130  0.00  0.00            
ATOM   4188  HG  SER X 261      22.160   3.882  14.915  0.00  0.00            
ATOM   4189  C   SER X 261      19.166   4.932  12.440  0.00  0.00            
ATOM   4190  O   SER X 261      19.319   5.771  11.590  0.00  0.00            
ATOM   4191  N   ARG X 262      18.147   4.054  12.332  0.00  0.00            
ATOM   4192  H   ARG X 262      18.012   3.476  13.150  0.00  0.00            
ATOM   4193  CA  ARG X 262      16.994   4.319  11.389  0.00  0.00            
ATOM   4194  HA  ARG X 262      17.425   4.378  10.389  0.00  0.00            
ATOM   4195  CB  ARG X 262      16.103   3.150  11.507  0.00  0.00            
ATOM   4196  HB2 ARG X 262      16.056   2.857  12.555  0.00  0.00            
ATOM   4197  HB3 ARG X 262      15.091   3.385  11.175  0.00  0.00            
ATOM   4198  CG  ARG X 262      16.679   1.919  10.798  0.00  0.00            
ATOM   4199  HG2 ARG X 262      16.842   2.184   9.753  0.00  0.00            
ATOM   4200  HG3 ARG X 262      17.624   1.667  11.279  0.00  0.00            
ATOM   4201  CD  ARG X 262      15.732   0.708  10.888  0.00  0.00            
ATOM   4202  HD2 ARG X 262      15.204   0.714  11.842  0.00  0.00            
ATOM   4203  HD3 ARG X 262      15.044   0.862  10.058  0.00  0.00            
ATOM   4204  NE  ARG X 262      16.473  -0.600  10.834  0.00  0.00            
ATOM   4205  HE  ARG X 262      17.457  -0.550  10.611  0.00  0.00            
ATOM   4206  CZ  ARG X 262      16.113  -1.875  11.036  0.00  0.00            
ATOM   4207  NH1 ARG X 262      17.000  -2.819  11.245  0.00  0.00            
ATOM   4208 HH11 ARG X 262      17.913  -2.419  11.408  0.00  0.00            
ATOM   4209 HH12 ARG X 262      16.701  -3.746  11.513  0.00  0.00            
ATOM   4210  NH2 ARG X 262      14.896  -2.196  11.244  0.00  0.00            
ATOM   4211 HH21 ARG X 262      14.079  -1.602  11.242  0.00  0.00            
ATOM   4212 HH22 ARG X 262      14.761  -3.104  11.665  0.00  0.00            
ATOM   4213  C   ARG X 262      16.187   5.599  11.767  0.00  0.00            
ATOM   4214  O   ARG X 262      15.991   5.710  12.984  0.00  0.00            
ATOM   4215  N   PRO X 263      15.516   6.312  10.877  0.00  0.00            
ATOM   4216  CD  PRO X 263      15.557   6.021   9.454  0.00  0.00            
ATOM   4217  HD2 PRO X 263      15.492   4.964   9.197  0.00  0.00            
ATOM   4218  HD3 PRO X 263      16.533   6.318   9.071  0.00  0.00            
ATOM   4219  CG  PRO X 263      14.423   6.879   8.804  0.00  0.00            
ATOM   4220  HG2 PRO X 263      14.668   7.437   7.900  0.00  0.00            
ATOM   4221  HG3 PRO X 263      13.570   6.228   8.607  0.00  0.00            
ATOM   4222  CB  PRO X 263      14.205   7.967   9.831  0.00  0.00            
ATOM   4223  HB2 PRO X 263      15.026   8.647   9.603  0.00  0.00            
ATOM   4224  HB3 PRO X 263      13.220   8.432   9.844  0.00  0.00            
ATOM   4225  CA  PRO X 263      14.496   7.205  11.188  0.00  0.00            
ATOM   4226  HA  PRO X 263      14.878   7.945  11.892  0.00  0.00            
ATOM   4227  C   PRO X 263      13.226   6.612  11.670  0.00  0.00            
ATOM   4228  O   PRO X 263      13.138   5.368  11.652  0.00  0.00            
ATOM   4229  N   LYS X 264      12.238   7.424  12.158  0.00  0.00            
ATOM   4230  H   LYS X 264      12.358   8.427  12.171  0.00  0.00            
ATOM   4231  CA  LYS X 264      10.910   6.901  12.511  0.00  0.00            
ATOM   4232  HA  LYS X 264      10.818   5.829  12.336  0.00  0.00            
ATOM   4233  CB  LYS X 264      10.650   7.058  14.030  0.00  0.00            
ATOM   4234  HB2 LYS X 264      10.695   8.131  14.212  0.00  0.00            
ATOM   4235  HB3 LYS X 264       9.664   6.678  14.297  0.00  0.00            
ATOM   4236  CG  LYS X 264      11.637   6.293  14.905  0.00  0.00            
ATOM   4237  HG2 LYS X 264      11.461   5.229  14.746  0.00  0.00            
ATOM   4238  HG3 LYS X 264      12.697   6.324  14.650  0.00  0.00            
ATOM   4239  CD  LYS X 264      11.475   6.683  16.385  0.00  0.00            
ATOM   4240  HD2 LYS X 264      11.511   7.769  16.476  0.00  0.00            
ATOM   4241  HD3 LYS X 264      10.631   6.117  16.780  0.00  0.00            
ATOM   4242  CE  LYS X 264      12.687   6.373  17.260  0.00  0.00            
ATOM   4243  HE2 LYS X 264      12.493   6.732  18.271  0.00  0.00            
ATOM   4244  HE3 LYS X 264      13.533   6.815  16.733  0.00  0.00            
ATOM   4245  NZ  LYS X 264      12.917   4.894  17.412  0.00  0.00            
ATOM   4246  HZ1 LYS X 264      12.165   4.424  17.895  0.00  0.00            
ATOM   4247  HZ2 LYS X 264      13.163   4.484  16.523  0.00  0.00            
ATOM   4248  HZ3 LYS X 264      13.804   4.861  17.894  0.00  0.00            
ATOM   4249  C   LYS X 264       9.856   7.661  11.712  0.00  0.00            
ATOM   4250  O   LYS X 264      10.130   8.812  11.372  0.00  0.00            
ATOM   4251  N   PHE X 265       8.699   7.079  11.478  0.00  0.00            
ATOM   4252  H   PHE X 265       8.571   6.212  11.980  0.00  0.00            
ATOM   4253  CA  PHE X 265       7.692   7.511  10.560  0.00  0.00            
ATOM   4254  HA  PHE X 265       8.103   7.539   9.551  0.00  0.00            
ATOM   4255  CB  PHE X 265       6.447   6.537  10.472  0.00  0.00            
ATOM   4256  HB2 PHE X 265       5.644   7.046   9.939  0.00  0.00            
ATOM   4257  HB3 PHE X 265       6.179   6.513  11.528  0.00  0.00            
ATOM   4258  CG  PHE X 265       6.585   5.101   9.901  0.00  0.00            
ATOM   4259  CD1 PHE X 265       6.932   4.851   8.523  0.00  0.00            
ATOM   4260  HD1 PHE X 265       7.044   5.710   7.879  0.00  0.00            
ATOM   4261  CE1 PHE X 265       7.116   3.528   8.045  0.00  0.00            
ATOM   4262  HE1 PHE X 265       7.377   3.406   7.004  0.00  0.00            
ATOM   4263  CZ  PHE X 265       7.190   2.451   8.913  0.00  0.00            
ATOM   4264  HZ  PHE X 265       7.691   1.567   8.547  0.00  0.00            
ATOM   4265  CE2 PHE X 265       6.802   2.642  10.243  0.00  0.00            
ATOM   4266  HE2 PHE X 265       6.880   1.792  10.904  0.00  0.00            
ATOM   4267  CD2 PHE X 265       6.528   3.956  10.720  0.00  0.00            
ATOM   4268  HD2 PHE X 265       6.088   4.077  11.699  0.00  0.00            
ATOM   4269  C   PHE X 265       7.217   8.945  10.785  0.00  0.00            
ATOM   4270  O   PHE X 265       7.026   9.646   9.804  0.00  0.00            
ATOM   4271  N   ARG X 266       7.242   9.374  12.080  0.00  0.00            
ATOM   4272  H   ARG X 266       7.533   8.651  12.722  0.00  0.00            
ATOM   4273  CA  ARG X 266       6.825  10.711  12.548  0.00  0.00            
ATOM   4274  HA  ARG X 266       5.861  10.923  12.084  0.00  0.00            
ATOM   4275  CB  ARG X 266       6.845  10.787  14.076  0.00  0.00            
ATOM   4276  HB2 ARG X 266       6.365  11.692  14.448  0.00  0.00            
ATOM   4277  HB3 ARG X 266       6.375   9.917  14.535  0.00  0.00            
ATOM   4278  CG  ARG X 266       8.306  10.815  14.745  0.00  0.00            
ATOM   4279  HG2 ARG X 266       9.006  10.174  14.210  0.00  0.00            
ATOM   4280  HG3 ARG X 266       8.661  11.844  14.696  0.00  0.00            
ATOM   4281  CD  ARG X 266       8.340  10.372  16.219  0.00  0.00            
ATOM   4282  HD2 ARG X 266       7.737  11.034  16.841  0.00  0.00            
ATOM   4283  HD3 ARG X 266       7.953   9.358  16.320  0.00  0.00            
ATOM   4284  NE  ARG X 266       9.672  10.493  16.803  0.00  0.00            
ATOM   4285  HE  ARG X 266      10.261  11.202  16.391  0.00  0.00            
ATOM   4286  CZ  ARG X 266      10.197   9.760  17.770  0.00  0.00            
ATOM   4287  NH1 ARG X 266      11.406  10.060  18.167  0.00  0.00            
ATOM   4288 HH11 ARG X 266      11.906  10.859  17.806  0.00  0.00            
ATOM   4289 HH12 ARG X 266      11.921   9.458  18.794  0.00  0.00            
ATOM   4290  NH2 ARG X 266       9.571   8.694  18.303  0.00  0.00            
ATOM   4291 HH21 ARG X 266       8.678   8.361  17.970  0.00  0.00            
ATOM   4292 HH22 ARG X 266      10.013   8.153  19.032  0.00  0.00            
ATOM   4293  C   ARG X 266       7.699  11.862  11.998  0.00  0.00            
ATOM   4294  O   ARG X 266       7.223  12.916  11.676  0.00  0.00            
ATOM   4295  N   GLU X 267       9.010  11.609  11.872  0.00  0.00            
ATOM   4296  H   GLU X 267       9.383  10.679  11.995  0.00  0.00            
ATOM   4297  CA  GLU X 267       9.970  12.560  11.393  0.00  0.00            
ATOM   4298  HA  GLU X 267       9.745  13.534  11.828  0.00  0.00            
ATOM   4299  CB  GLU X 267      11.389  12.107  11.762  0.00  0.00            
ATOM   4300  HB2 GLU X 267      11.605  11.197  11.202  0.00  0.00            
ATOM   4301  HB3 GLU X 267      12.076  12.886  11.430  0.00  0.00            
ATOM   4302  CG  GLU X 267      11.645  11.846  13.263  0.00  0.00            
ATOM   4303  HG2 GLU X 267      12.678  11.506  13.341  0.00  0.00            
ATOM   4304  HG3 GLU X 267      11.087  10.984  13.626  0.00  0.00            
ATOM   4305  CD  GLU X 267      11.428  13.069  14.129  0.00  0.00            
ATOM   4306  OE1 GLU X 267      11.595  14.215  13.672  0.00  0.00            
ATOM   4307  OE2 GLU X 267      11.165  12.891  15.318  0.00  0.00            
ATOM   4308  C   GLU X 267       9.752  12.732   9.881  0.00  0.00            
ATOM   4309  O   GLU X 267       9.872  13.807   9.232  0.00  0.00            
ATOM   4310  N   LEU X 268       9.652  11.563   9.213  0.00  0.00            
ATOM   4311  H   LEU X 268       9.536  10.758   9.812  0.00  0.00            
ATOM   4312  CA  LEU X 268       9.656  11.332   7.750  0.00  0.00            
ATOM   4313  HA  LEU X 268      10.537  11.781   7.293  0.00  0.00            
ATOM   4314  CB  LEU X 268       9.637   9.799   7.401  0.00  0.00            
ATOM   4315  HB2 LEU X 268       8.878   9.364   8.051  0.00  0.00            
ATOM   4316  HB3 LEU X 268       9.094   9.698   6.461  0.00  0.00            
ATOM   4317  CG  LEU X 268      10.980   9.052   7.513  0.00  0.00            
ATOM   4318  HG  LEU X 268      11.495   9.286   8.445  0.00  0.00            
ATOM   4319  CD1 LEU X 268      10.826   7.566   7.546  0.00  0.00            
ATOM   4320 HD11 LEU X 268      11.787   7.062   7.447  0.00  0.00            
ATOM   4321 HD12 LEU X 268      10.348   7.179   8.446  0.00  0.00            
ATOM   4322 HD13 LEU X 268      10.266   7.295   6.651  0.00  0.00            
ATOM   4323  CD2 LEU X 268      11.789   9.297   6.240  0.00  0.00            
ATOM   4324 HD21 LEU X 268      11.921  10.372   6.119  0.00  0.00            
ATOM   4325 HD22 LEU X 268      11.311   8.973   5.315  0.00  0.00            
ATOM   4326 HD23 LEU X 268      12.739   8.764   6.223  0.00  0.00            
ATOM   4327  C   LEU X 268       8.495  11.969   7.008  0.00  0.00            
ATOM   4328  O   LEU X 268       8.612  12.415   5.859  0.00  0.00            
ATOM   4329  N   ILE X 269       7.415  12.187   7.740  0.00  0.00            
ATOM   4330  H   ILE X 269       7.398  11.847   8.691  0.00  0.00            
ATOM   4331  CA  ILE X 269       6.258  12.968   7.352  0.00  0.00            
ATOM   4332  HA  ILE X 269       5.790  12.416   6.537  0.00  0.00            
ATOM   4333  CB  ILE X 269       5.210  13.291   8.528  0.00  0.00            
ATOM   4334  HB  ILE X 269       5.782  13.748   9.335  0.00  0.00            
ATOM   4335  CG2 ILE X 269       4.061  14.221   8.069  0.00  0.00            
ATOM   4336 HG21 ILE X 269       4.412  15.207   7.764  0.00  0.00            
ATOM   4337 HG22 ILE X 269       3.334  14.326   8.874  0.00  0.00            
ATOM   4338 HG23 ILE X 269       3.611  13.713   7.216  0.00  0.00            
ATOM   4339  CG1 ILE X 269       4.561  12.012   9.066  0.00  0.00            
ATOM   4340 HG12 ILE X 269       4.009  11.513   8.270  0.00  0.00            
ATOM   4341 HG13 ILE X 269       5.333  11.306   9.372  0.00  0.00            
ATOM   4342  CD1 ILE X 269       3.687  11.982  10.317  0.00  0.00            
ATOM   4343 HD11 ILE X 269       3.939  12.750  11.049  0.00  0.00            
ATOM   4344 HD12 ILE X 269       3.481  11.001  10.746  0.00  0.00            
ATOM   4345 HD13 ILE X 269       2.708  12.316   9.973  0.00  0.00            
ATOM   4346  C   ILE X 269       6.768  14.315   6.764  0.00  0.00            
ATOM   4347  O   ILE X 269       6.520  14.585   5.557  0.00  0.00            
ATOM   4348  N   ILE X 270       7.410  15.172   7.541  0.00  0.00            
ATOM   4349  H   ILE X 270       7.622  14.823   8.465  0.00  0.00            
ATOM   4350  CA  ILE X 270       7.934  16.508   7.237  0.00  0.00            
ATOM   4351  HA  ILE X 270       7.231  16.922   6.514  0.00  0.00            
ATOM   4352  CB  ILE X 270       7.883  17.408   8.554  0.00  0.00            
ATOM   4353  HB  ILE X 270       6.908  17.218   9.002  0.00  0.00            
ATOM   4354  CG2 ILE X 270       9.030  17.134   9.592  0.00  0.00            
ATOM   4355 HG21 ILE X 270       9.289  16.085   9.736  0.00  0.00            
ATOM   4356 HG22 ILE X 270       9.926  17.672   9.282  0.00  0.00            
ATOM   4357 HG23 ILE X 270       8.726  17.479  10.581  0.00  0.00            
ATOM   4358  CG1 ILE X 270       7.779  18.974   8.451  0.00  0.00            
ATOM   4359 HG12 ILE X 270       8.787  19.388   8.462  0.00  0.00            
ATOM   4360 HG13 ILE X 270       7.297  19.447   9.306  0.00  0.00            
ATOM   4361  CD1 ILE X 270       7.059  19.699   7.299  0.00  0.00            
ATOM   4362 HD11 ILE X 270       7.697  19.699   6.415  0.00  0.00            
ATOM   4363 HD12 ILE X 270       6.076  19.285   7.071  0.00  0.00            
ATOM   4364 HD13 ILE X 270       6.919  20.753   7.539  0.00  0.00            
ATOM   4365  C   ILE X 270       9.293  16.600   6.542  0.00  0.00            
ATOM   4366  O   ILE X 270       9.527  17.450   5.686  0.00  0.00            
ATOM   4367  N   GLU X 271      10.100  15.524   6.769  0.00  0.00            
ATOM   4368  H   GLU X 271       9.842  14.785   7.407  0.00  0.00            
ATOM   4369  CA  GLU X 271      11.401  15.299   6.017  0.00  0.00            
ATOM   4370  HA  GLU X 271      12.114  16.044   6.370  0.00  0.00            
ATOM   4371  CB  GLU X 271      12.017  13.942   6.344  0.00  0.00            
ATOM   4372  HB2 GLU X 271      12.074  13.848   7.429  0.00  0.00            
ATOM   4373  HB3 GLU X 271      11.351  13.131   6.052  0.00  0.00            
ATOM   4374  CG  GLU X 271      13.393  13.746   5.671  0.00  0.00            
ATOM   4375  HG2 GLU X 271      13.393  14.115   4.645  0.00  0.00            
ATOM   4376  HG3 GLU X 271      13.496  12.661   5.673  0.00  0.00            
ATOM   4377  CD  GLU X 271      14.599  14.265   6.376  0.00  0.00            
ATOM   4378  OE1 GLU X 271      15.740  13.791   6.147  0.00  0.00            
ATOM   4379  OE2 GLU X 271      14.392  15.074   7.273  0.00  0.00            
ATOM   4380  C   GLU X 271      11.221  15.391   4.492  0.00  0.00            
ATOM   4381  O   GLU X 271      11.785  16.303   3.890  0.00  0.00            
ATOM   4382  N   PHE X 272      10.400  14.564   3.826  0.00  0.00            
ATOM   4383  H   PHE X 272       9.960  13.838   4.373  0.00  0.00            
ATOM   4384  CA  PHE X 272       9.988  14.711   2.425  0.00  0.00            
ATOM   4385  HA  PHE X 272      10.927  14.975   1.939  0.00  0.00            
ATOM   4386  CB  PHE X 272       9.432  13.372   1.940  0.00  0.00            
ATOM   4387  HB2 PHE X 272       8.655  13.100   2.655  0.00  0.00            
ATOM   4388  HB3 PHE X 272       8.965  13.544   0.971  0.00  0.00            
ATOM   4389  CG  PHE X 272      10.333  12.159   1.897  0.00  0.00            
ATOM   4390  CD1 PHE X 272      10.304  11.120   2.849  0.00  0.00            
ATOM   4391  HD1 PHE X 272       9.745  11.124   3.774  0.00  0.00            
ATOM   4392  CE1 PHE X 272      11.095   9.975   2.514  0.00  0.00            
ATOM   4393  HE1 PHE X 272      11.029   9.082   3.117  0.00  0.00            
ATOM   4394  CZ  PHE X 272      11.861   9.929   1.331  0.00  0.00            
ATOM   4395  HZ  PHE X 272      12.384   9.012   1.104  0.00  0.00            
ATOM   4396  CE2 PHE X 272      11.974  11.033   0.486  0.00  0.00            
ATOM   4397  HE2 PHE X 272      12.547  11.033  -0.429  0.00  0.00            
ATOM   4398  CD2 PHE X 272      11.256  12.173   0.828  0.00  0.00            
ATOM   4399  HD2 PHE X 272      11.455  13.011   0.176  0.00  0.00            
ATOM   4400  C   PHE X 272       8.979  15.800   2.130  0.00  0.00            
ATOM   4401  O   PHE X 272       8.893  16.252   1.010  0.00  0.00            
ATOM   4402  N   SER X 273       8.243  16.338   3.074  0.00  0.00            
ATOM   4403  H   SER X 273       8.202  15.896   3.982  0.00  0.00            
ATOM   4404  CA  SER X 273       7.422  17.551   2.833  0.00  0.00            
ATOM   4405  HA  SER X 273       6.620  17.280   2.148  0.00  0.00            
ATOM   4406  CB  SER X 273       6.646  17.946   4.106  0.00  0.00            
ATOM   4407  HB2 SER X 273       5.989  17.141   4.437  0.00  0.00            
ATOM   4408  HB3 SER X 273       7.331  18.229   4.906  0.00  0.00            
ATOM   4409  OG  SER X 273       5.725  19.023   3.824  0.00  0.00            
ATOM   4410  HG  SER X 273       5.184  18.696   3.102  0.00  0.00            
ATOM   4411  C   SER X 273       8.155  18.822   2.379  0.00  0.00            
ATOM   4412  O   SER X 273       7.903  19.448   1.324  0.00  0.00            
ATOM   4413  N   LYS X 274       9.272  19.100   3.014  0.00  0.00            
ATOM   4414  H   LYS X 274       9.266  18.614   3.900  0.00  0.00            
ATOM   4415  CA  LYS X 274      10.158  20.215   2.664  0.00  0.00            
ATOM   4416  HA  LYS X 274       9.709  21.203   2.557  0.00  0.00            
ATOM   4417  CB  LYS X 274      11.247  20.190   3.793  0.00  0.00            
ATOM   4418  HB2 LYS X 274      11.510  19.260   4.298  0.00  0.00            
ATOM   4419  HB3 LYS X 274      12.159  20.749   3.582  0.00  0.00            
ATOM   4420  CG  LYS X 274      10.559  21.037   4.885  0.00  0.00            
ATOM   4421  HG2 LYS X 274      10.350  22.057   4.563  0.00  0.00            
ATOM   4422  HG3 LYS X 274       9.681  20.510   5.259  0.00  0.00            
ATOM   4423  CD  LYS X 274      11.415  21.170   6.068  0.00  0.00            
ATOM   4424  HD2 LYS X 274      10.794  21.853   6.648  0.00  0.00            
ATOM   4425  HD3 LYS X 274      12.372  21.632   5.830  0.00  0.00            
ATOM   4426  CE  LYS X 274      11.720  19.854   6.858  0.00  0.00            
ATOM   4427  HE2 LYS X 274      10.754  19.387   7.051  0.00  0.00            
ATOM   4428  HE3 LYS X 274      12.402  19.255   6.254  0.00  0.00            
ATOM   4429  NZ  LYS X 274      12.379  20.082   8.109  0.00  0.00            
ATOM   4430  HZ1 LYS X 274      12.676  19.195   8.490  0.00  0.00            
ATOM   4431  HZ2 LYS X 274      13.217  20.642   8.040  0.00  0.00            
ATOM   4432  HZ3 LYS X 274      11.777  20.580   8.750  0.00  0.00            
ATOM   4433  C   LYS X 274      10.768  19.972   1.218  0.00  0.00            
ATOM   4434  O   LYS X 274      10.750  20.820   0.358  0.00  0.00            
ATOM   4435  N   MET X 275      11.229  18.752   0.967  0.00  0.00            
ATOM   4436  H   MET X 275      11.153  18.035   1.675  0.00  0.00            
ATOM   4437  CA  MET X 275      11.680  18.347  -0.396  0.00  0.00            
ATOM   4438  HA  MET X 275      12.482  19.056  -0.599  0.00  0.00            
ATOM   4439  CB  MET X 275      12.262  16.934  -0.513  0.00  0.00            
ATOM   4440  HB2 MET X 275      11.533  16.244  -0.090  0.00  0.00            
ATOM   4441  HB3 MET X 275      12.439  16.657  -1.552  0.00  0.00            
ATOM   4442  CG  MET X 275      13.666  16.804   0.217  0.00  0.00            
ATOM   4443  HG2 MET X 275      14.446  17.339  -0.325  0.00  0.00            
ATOM   4444  HG3 MET X 275      13.638  17.205   1.231  0.00  0.00            
ATOM   4445  SD  MET X 275      14.149  15.071   0.232  0.00  0.00            
ATOM   4446  CE  MET X 275      15.887  15.135   0.738  0.00  0.00            
ATOM   4447  HE1 MET X 275      16.335  14.187   0.438  0.00  0.00            
ATOM   4448  HE2 MET X 275      16.412  15.852   0.107  0.00  0.00            
ATOM   4449  HE3 MET X 275      15.901  15.335   1.809  0.00  0.00            
ATOM   4450  C   MET X 275      10.602  18.629  -1.466  0.00  0.00            
ATOM   4451  O   MET X 275      10.847  19.131  -2.543  0.00  0.00            
ATOM   4452  N   ALA X 276       9.319  18.339  -1.135  0.00  0.00            
ATOM   4453  H   ALA X 276       9.134  17.958  -0.218  0.00  0.00            
ATOM   4454  CA  ALA X 276       8.171  18.552  -2.056  0.00  0.00            
ATOM   4455  HA  ALA X 276       8.390  18.173  -3.054  0.00  0.00            
ATOM   4456  CB  ALA X 276       6.979  17.776  -1.426  0.00  0.00            
ATOM   4457  HB1 ALA X 276       6.178  17.819  -2.164  0.00  0.00            
ATOM   4458  HB2 ALA X 276       6.702  18.297  -0.509  0.00  0.00            
ATOM   4459  HB3 ALA X 276       7.224  16.736  -1.212  0.00  0.00            
ATOM   4460  C   ALA X 276       7.811  20.036  -2.168  0.00  0.00            
ATOM   4461  O   ALA X 276       6.945  20.414  -3.010  0.00  0.00            
ATOM   4462  N   ARG X 277       8.449  20.916  -1.434  0.00  0.00            
ATOM   4463  H   ARG X 277       9.121  20.709  -0.709  0.00  0.00            
ATOM   4464  CA  ARG X 277       8.426  22.381  -1.677  0.00  0.00            
ATOM   4465  HA  ARG X 277       7.385  22.680  -1.800  0.00  0.00            
ATOM   4466  CB  ARG X 277       8.931  23.225  -0.515  0.00  0.00            
ATOM   4467  HB2 ARG X 277      10.008  23.075  -0.438  0.00  0.00            
ATOM   4468  HB3 ARG X 277       8.803  24.278  -0.765  0.00  0.00            
ATOM   4469  CG  ARG X 277       8.357  23.007   0.860  0.00  0.00            
ATOM   4470  HG2 ARG X 277       7.350  23.423   0.855  0.00  0.00            
ATOM   4471  HG3 ARG X 277       8.227  21.951   1.095  0.00  0.00            
ATOM   4472  CD  ARG X 277       9.345  23.642   1.877  0.00  0.00            
ATOM   4473  HD2 ARG X 277       9.634  24.625   1.505  0.00  0.00            
ATOM   4474  HD3 ARG X 277      10.254  23.063   2.042  0.00  0.00            
ATOM   4475  NE  ARG X 277       8.625  23.754   3.163  0.00  0.00            
ATOM   4476  HE  ARG X 277       7.823  23.140   3.153  0.00  0.00            
ATOM   4477  CZ  ARG X 277       8.712  24.541   4.205  0.00  0.00            
ATOM   4478  NH1 ARG X 277       7.990  24.344   5.306  0.00  0.00            
ATOM   4479 HH11 ARG X 277       7.322  23.597   5.430  0.00  0.00            
ATOM   4480 HH12 ARG X 277       8.006  25.096   5.981  0.00  0.00            
ATOM   4481  NH2 ARG X 277       9.605  25.424   4.342  0.00  0.00            
ATOM   4482 HH21 ARG X 277      10.058  25.749   3.500  0.00  0.00            
ATOM   4483 HH22 ARG X 277       9.816  25.837   5.240  0.00  0.00            
ATOM   4484  C   ARG X 277       9.202  22.784  -2.899  0.00  0.00            
ATOM   4485  O   ARG X 277       8.922  23.779  -3.548  0.00  0.00            
ATOM   4486  N   ASP X 278      10.161  21.966  -3.315  0.00  0.00            
ATOM   4487  H   ASP X 278      10.350  21.080  -2.869  0.00  0.00            
ATOM   4488  CA  ASP X 278      10.977  22.193  -4.516  0.00  0.00            
ATOM   4489  HA  ASP X 278      10.414  22.751  -5.264  0.00  0.00            
ATOM   4490  CB  ASP X 278      12.245  23.122  -4.255  0.00  0.00            
ATOM   4491  HB2 ASP X 278      11.912  24.040  -3.770  0.00  0.00            
ATOM   4492  HB3 ASP X 278      12.900  22.710  -3.488  0.00  0.00            
ATOM   4493  CG  ASP X 278      13.105  23.496  -5.482  0.00  0.00            
ATOM   4494  OD1 ASP X 278      14.349  23.555  -5.404  0.00  0.00            
ATOM   4495  OD2 ASP X 278      12.467  23.755  -6.499  0.00  0.00            
ATOM   4496  C   ASP X 278      11.467  20.865  -5.118  0.00  0.00            
ATOM   4497  O   ASP X 278      12.639  20.566  -5.078  0.00  0.00            
ATOM   4498  N   PRO X 279      10.587  20.101  -5.723  0.00  0.00            
ATOM   4499  CD  PRO X 279       9.175  20.312  -5.920  0.00  0.00            
ATOM   4500  HD2 PRO X 279       8.976  21.231  -6.472  0.00  0.00            
ATOM   4501  HD3 PRO X 279       8.613  20.252  -4.988  0.00  0.00            
ATOM   4502  CG  PRO X 279       8.660  19.238  -6.744  0.00  0.00            
ATOM   4503  HG2 PRO X 279       7.609  19.073  -6.507  0.00  0.00            
ATOM   4504  HG3 PRO X 279       8.801  19.394  -7.813  0.00  0.00            
ATOM   4505  CB  PRO X 279       9.509  18.091  -6.220  0.00  0.00            
ATOM   4506  HB2 PRO X 279       9.675  17.251  -6.894  0.00  0.00            
ATOM   4507  HB3 PRO X 279       9.172  17.781  -5.231  0.00  0.00            
ATOM   4508  CA  PRO X 279      10.862  18.689  -5.906  0.00  0.00            
ATOM   4509  HA  PRO X 279      11.320  18.248  -5.021  0.00  0.00            
ATOM   4510  C   PRO X 279      11.899  18.345  -7.040  0.00  0.00            
ATOM   4511  O   PRO X 279      12.543  17.302  -7.008  0.00  0.00            
ATOM   4512  N   GLN X 280      12.054  19.173  -8.073  0.00  0.00            
ATOM   4513  H   GLN X 280      11.529  20.031  -8.163  0.00  0.00            
ATOM   4514  CA  GLN X 280      13.035  19.023  -9.112  0.00  0.00            
ATOM   4515  HA  GLN X 280      12.847  17.985  -9.387  0.00  0.00            
ATOM   4516  CB  GLN X 280      12.902  20.072 -10.215  0.00  0.00            
ATOM   4517  HB2 GLN X 280      12.809  21.056  -9.756  0.00  0.00            
ATOM   4518  HB3 GLN X 280      13.739  20.069 -10.913  0.00  0.00            
ATOM   4519  CG  GLN X 280      11.627  19.733 -11.025  0.00  0.00            
ATOM   4520  HG2 GLN X 280      11.782  20.162 -12.015  0.00  0.00            
ATOM   4521  HG3 GLN X 280      11.445  18.659 -11.018  0.00  0.00            
ATOM   4522  CD  GLN X 280      10.391  20.322 -10.435  0.00  0.00            
ATOM   4523  OE1 GLN X 280      10.391  21.114  -9.483  0.00  0.00            
ATOM   4524  NE2 GLN X 280       9.240  19.915 -10.966  0.00  0.00            
ATOM   4525 HE21 GLN X 280       9.290  19.291 -11.758  0.00  0.00            
ATOM   4526 HE22 GLN X 280       8.425  20.406 -10.626  0.00  0.00            
ATOM   4527  C   GLN X 280      14.547  19.093  -8.649  0.00  0.00            
ATOM   4528  O   GLN X 280      15.374  18.694  -9.414  0.00  0.00            
ATOM   4529  N   ARG X 281      14.894  19.552  -7.439  0.00  0.00            
ATOM   4530  H   ARG X 281      14.214  19.982  -6.828  0.00  0.00            
ATOM   4531  CA  ARG X 281      16.351  19.531  -6.936  0.00  0.00            
ATOM   4532  HA  ARG X 281      17.129  19.879  -7.615  0.00  0.00            
ATOM   4533  CB  ARG X 281      16.362  20.418  -5.688  0.00  0.00            
ATOM   4534  HB2 ARG X 281      15.807  19.980  -4.858  0.00  0.00            
ATOM   4535  HB3 ARG X 281      15.774  21.309  -5.906  0.00  0.00            
ATOM   4536  CG  ARG X 281      17.742  20.803  -5.191  0.00  0.00            
ATOM   4537  HG2 ARG X 281      18.479  20.000  -5.183  0.00  0.00            
ATOM   4538  HG3 ARG X 281      18.134  21.621  -5.794  0.00  0.00            
ATOM   4539  CD  ARG X 281      17.765  21.527  -3.791  0.00  0.00            
ATOM   4540  HD2 ARG X 281      17.487  20.701  -3.136  0.00  0.00            
ATOM   4541  HD3 ARG X 281      18.761  21.850  -3.487  0.00  0.00            
ATOM   4542  NE  ARG X 281      16.612  22.448  -3.738  0.00  0.00            
ATOM   4543  HE  ARG X 281      15.906  22.433  -4.460  0.00  0.00            
ATOM   4544  CZ  ARG X 281      16.444  23.415  -2.801  0.00  0.00            
ATOM   4545  NH1 ARG X 281      15.624  24.345  -3.000  0.00  0.00            
ATOM   4546 HH11 ARG X 281      15.198  24.493  -3.905  0.00  0.00            
ATOM   4547 HH12 ARG X 281      15.585  25.162  -2.407  0.00  0.00            
ATOM   4548  NH2 ARG X 281      17.155  23.464  -1.667  0.00  0.00            
ATOM   4549 HH21 ARG X 281      17.795  22.746  -1.358  0.00  0.00            
ATOM   4550 HH22 ARG X 281      17.116  24.257  -1.043  0.00  0.00            
ATOM   4551  C   ARG X 281      16.647  18.098  -6.533  0.00  0.00            
ATOM   4552  O   ARG X 281      17.772  17.691  -6.367  0.00  0.00            
ATOM   4553  N   TYR X 282      15.639  17.257  -6.420  0.00  0.00            
ATOM   4554  H   TYR X 282      14.748  17.624  -6.723  0.00  0.00            
ATOM   4555  CA  TYR X 282      15.707  15.950  -5.659  0.00  0.00            
ATOM   4556  HA  TYR X 282      16.721  15.807  -5.286  0.00  0.00            
ATOM   4557  CB  TYR X 282      14.776  16.103  -4.534  0.00  0.00            
ATOM   4558  HB2 TYR X 282      14.724  15.179  -3.959  0.00  0.00            
ATOM   4559  HB3 TYR X 282      13.819  16.244  -5.037  0.00  0.00            
ATOM   4560  CG  TYR X 282      15.086  17.180  -3.524  0.00  0.00            
ATOM   4561  CD1 TYR X 282      14.225  18.326  -3.370  0.00  0.00            
ATOM   4562  HD1 TYR X 282      13.269  18.431  -3.861  0.00  0.00            
ATOM   4563  CE1 TYR X 282      14.534  19.340  -2.417  0.00  0.00            
ATOM   4564  HE1 TYR X 282      13.850  20.155  -2.232  0.00  0.00            
ATOM   4565  CZ  TYR X 282      15.718  19.160  -1.654  0.00  0.00            
ATOM   4566  OH  TYR X 282      15.976  20.184  -0.813  0.00  0.00            
ATOM   4567  HH  TYR X 282      16.911  20.358  -0.685  0.00  0.00            
ATOM   4568  CE2 TYR X 282      16.621  18.075  -1.850  0.00  0.00            
ATOM   4569  HE2 TYR X 282      17.597  18.068  -1.388  0.00  0.00            
ATOM   4570  CD2 TYR X 282      16.263  17.059  -2.720  0.00  0.00            
ATOM   4571  HD2 TYR X 282      16.907  16.199  -2.833  0.00  0.00            
ATOM   4572  C   TYR X 282      15.500  14.749  -6.633  0.00  0.00            
ATOM   4573  O   TYR X 282      16.040  13.654  -6.384  0.00  0.00            
ATOM   4574  N   LEU X 283      14.607  15.056  -7.677  0.00  0.00            
ATOM   4575  H   LEU X 283      14.187  15.974  -7.649  0.00  0.00            
ATOM   4576  CA  LEU X 283      14.233  14.133  -8.743  0.00  0.00            
ATOM   4577  HA  LEU X 283      14.931  13.296  -8.737  0.00  0.00            
ATOM   4578  CB  LEU X 283      12.894  13.503  -8.559  0.00  0.00            
ATOM   4579  HB2 LEU X 283      12.858  12.606  -9.177  0.00  0.00            
ATOM   4580  HB3 LEU X 283      12.136  14.242  -8.818  0.00  0.00            
ATOM   4581  CG  LEU X 283      12.436  13.145  -7.103  0.00  0.00            
ATOM   4582  HG  LEU X 283      12.629  13.917  -6.358  0.00  0.00            
ATOM   4583  CD1 LEU X 283      10.940  12.836  -7.146  0.00  0.00            
ATOM   4584 HD11 LEU X 283      10.712  12.391  -6.177  0.00  0.00            
ATOM   4585 HD12 LEU X 283      10.406  13.757  -7.377  0.00  0.00            
ATOM   4586 HD13 LEU X 283      10.594  12.183  -7.948  0.00  0.00            
ATOM   4587  CD2 LEU X 283      13.204  11.930  -6.628  0.00  0.00            
ATOM   4588 HD21 LEU X 283      13.324  11.820  -5.551  0.00  0.00            
ATOM   4589 HD22 LEU X 283      12.831  10.952  -6.933  0.00  0.00            
ATOM   4590 HD23 LEU X 283      14.208  11.995  -7.049  0.00  0.00            
ATOM   4591  C   LEU X 283      14.446  14.755 -10.176  0.00  0.00            
ATOM   4592  O   LEU X 283      13.645  15.561 -10.673  0.00  0.00            
ATOM   4593  N   VAL X 284      15.563  14.452 -10.835  0.00  0.00            
ATOM   4594  H   VAL X 284      16.077  13.682 -10.431  0.00  0.00            
ATOM   4595  CA  VAL X 284      16.337  15.100 -11.885  0.00  0.00            
ATOM   4596  HA  VAL X 284      16.309  16.160 -11.634  0.00  0.00            
ATOM   4597  CB  VAL X 284      17.827  14.726 -11.862  0.00  0.00            
ATOM   4598  HB  VAL X 284      18.297  15.610 -12.294  0.00  0.00            
ATOM   4599  CG1 VAL X 284      18.470  14.658 -10.425  0.00  0.00            
ATOM   4600 HG11 VAL X 284      17.886  15.299  -9.764  0.00  0.00            
ATOM   4601 HG12 VAL X 284      19.473  15.084 -10.455  0.00  0.00            
ATOM   4602 HG13 VAL X 284      18.394  13.626 -10.085  0.00  0.00            
ATOM   4603  CG2 VAL X 284      18.171  13.425 -12.676  0.00  0.00            
ATOM   4604 HG21 VAL X 284      17.390  12.708 -12.422  0.00  0.00            
ATOM   4605 HG22 VAL X 284      19.196  13.079 -12.539  0.00  0.00            
ATOM   4606 HG23 VAL X 284      18.088  13.656 -13.737  0.00  0.00            
ATOM   4607  C   VAL X 284      15.684  14.989 -13.291  0.00  0.00            
ATOM   4608  O   VAL X 284      16.381  15.245 -14.219  0.00  0.00            
ATOM   4609  N   ILE X 285      14.353  14.820 -13.364  0.00  0.00            
ATOM   4610  H   ILE X 285      13.931  14.603 -12.473  0.00  0.00            
ATOM   4611  CA  ILE X 285      13.464  14.923 -14.543  0.00  0.00            
ATOM   4612  HA  ILE X 285      13.935  14.215 -15.225  0.00  0.00            
ATOM   4613  CB  ILE X 285      11.987  14.433 -14.231  0.00  0.00            
ATOM   4614  HB  ILE X 285      11.481  15.247 -13.712  0.00  0.00            
ATOM   4615  CG2 ILE X 285      11.328  14.128 -15.498  0.00  0.00            
ATOM   4616 HG21 ILE X 285      10.987  15.011 -16.039  0.00  0.00            
ATOM   4617 HG22 ILE X 285      10.442  13.519 -15.318  0.00  0.00            
ATOM   4618 HG23 ILE X 285      11.929  13.483 -16.138  0.00  0.00            
ATOM   4619  CG1 ILE X 285      11.862  13.184 -13.224  0.00  0.00            
ATOM   4620 HG12 ILE X 285      12.113  12.210 -13.644  0.00  0.00            
ATOM   4621 HG13 ILE X 285      12.451  13.522 -12.372  0.00  0.00            
ATOM   4622  CD1 ILE X 285      10.479  13.095 -12.688  0.00  0.00            
ATOM   4623 HD11 ILE X 285      10.320  12.126 -12.216  0.00  0.00            
ATOM   4624 HD12 ILE X 285      10.230  13.947 -12.055  0.00  0.00            
ATOM   4625 HD13 ILE X 285       9.737  13.027 -13.484  0.00  0.00            
ATOM   4626  C   ILE X 285      13.515  16.336 -15.090  0.00  0.00            
ATOM   4627  O   ILE X 285      13.286  17.353 -14.419  0.00  0.00            
ATOM   4628  N   GLN X 286      13.641  16.333 -16.428  0.00  0.00            
ATOM   4629  H   GLN X 286      13.767  15.458 -16.917  0.00  0.00            
ATOM   4630  CA  GLN X 286      13.468  17.517 -17.309  0.00  0.00            
ATOM   4631  HA  GLN X 286      13.707  18.404 -16.722  0.00  0.00            
ATOM   4632  CB  GLN X 286      14.528  17.504 -18.475  0.00  0.00            
ATOM   4633  HB2 GLN X 286      14.366  16.621 -19.092  0.00  0.00            
ATOM   4634  HB3 GLN X 286      14.316  18.367 -19.106  0.00  0.00            
ATOM   4635  CG  GLN X 286      15.948  17.531 -17.984  0.00  0.00            
ATOM   4636  HG2 GLN X 286      16.219  16.598 -17.489  0.00  0.00            
ATOM   4637  HG3 GLN X 286      16.598  17.682 -18.846  0.00  0.00            
ATOM   4638  CD  GLN X 286      16.287  18.728 -17.075  0.00  0.00            
ATOM   4639  OE1 GLN X 286      15.661  19.750 -17.069  0.00  0.00            
ATOM   4640  NE2 GLN X 286      17.305  18.589 -16.211  0.00  0.00            
ATOM   4641 HE21 GLN X 286      17.738  17.680 -16.137  0.00  0.00            
ATOM   4642 HE22 GLN X 286      17.464  19.323 -15.535  0.00  0.00            
ATOM   4643  C   GLN X 286      12.061  17.839 -17.833  0.00  0.00            
ATOM   4644  O   GLN X 286      11.476  16.873 -18.304  0.00  0.00            
ATOM   4645  N   GLY X 287      11.476  19.029 -17.783  0.00  0.00            
ATOM   4646  H   GLY X 287      11.928  19.818 -17.344  0.00  0.00            
ATOM   4647  CA  GLY X 287      10.141  19.396 -18.418  0.00  0.00            
ATOM   4648  HA2 GLY X 287      10.117  20.485 -18.449  0.00  0.00            
ATOM   4649  HA3 GLY X 287      10.146  18.912 -19.395  0.00  0.00            
ATOM   4650  C   GLY X 287       8.875  18.877 -17.696  0.00  0.00            
ATOM   4651  O   GLY X 287       7.870  18.710 -18.386  0.00  0.00            
ATOM   4652  N   ASP X 288       8.991  18.518 -16.397  0.00  0.00            
ATOM   4653  H   ASP X 288       9.836  18.674 -15.867  0.00  0.00            
ATOM   4654  CA  ASP X 288       7.939  17.730 -15.729  0.00  0.00            
ATOM   4655  HA  ASP X 288       7.552  17.101 -16.530  0.00  0.00            
ATOM   4656  CB  ASP X 288       8.479  16.909 -14.518  0.00  0.00            
ATOM   4657  HB2 ASP X 288       9.356  16.303 -14.746  0.00  0.00            
ATOM   4658  HB3 ASP X 288       7.717  16.209 -14.174  0.00  0.00            
ATOM   4659  CG  ASP X 288       8.912  17.803 -13.377  0.00  0.00            
ATOM   4660  OD1 ASP X 288       9.430  18.882 -13.592  0.00  0.00            
ATOM   4661  OD2 ASP X 288       8.780  17.310 -12.240  0.00  0.00            
ATOM   4662  C   ASP X 288       6.695  18.624 -15.509  0.00  0.00            
ATOM   4663  O   ASP X 288       5.621  18.038 -15.585  0.00  0.00            
ATOM   4664  N   GLU X 289       6.793  19.967 -15.320  0.00  0.00            
ATOM   4665  H   GLU X 289       7.708  20.368 -15.169  0.00  0.00            
ATOM   4666  CA  GLU X 289       5.550  20.748 -15.384  0.00  0.00            
ATOM   4667  HA  GLU X 289       4.900  20.439 -14.566  0.00  0.00            
ATOM   4668  CB  GLU X 289       5.854  22.226 -15.101  0.00  0.00            
ATOM   4669  HB2 GLU X 289       4.940  22.723 -14.779  0.00  0.00            
ATOM   4670  HB3 GLU X 289       6.631  22.236 -14.336  0.00  0.00            
ATOM   4671  CG  GLU X 289       6.497  22.983 -16.287  0.00  0.00            
ATOM   4672  HG2 GLU X 289       6.526  24.028 -15.979  0.00  0.00            
ATOM   4673  HG3 GLU X 289       5.935  22.946 -17.220  0.00  0.00            
ATOM   4674  CD  GLU X 289       7.928  22.683 -16.757  0.00  0.00            
ATOM   4675  OE1 GLU X 289       8.462  23.303 -17.697  0.00  0.00            
ATOM   4676  OE2 GLU X 289       8.609  21.817 -16.133  0.00  0.00            
ATOM   4677  C   GLU X 289       4.626  20.693 -16.667  0.00  0.00            
ATOM   4678  O   GLU X 289       3.551  21.283 -16.685  0.00  0.00            
ATOM   4679  N   ARG X 290       5.109  20.111 -17.789  0.00  0.00            
ATOM   4680  H   ARG X 290       6.008  19.653 -17.746  0.00  0.00            
ATOM   4681  CA  ARG X 290       4.476  19.959 -19.118  0.00  0.00            
ATOM   4682  HA  ARG X 290       3.595  20.599 -19.164  0.00  0.00            
ATOM   4683  CB  ARG X 290       5.516  20.344 -20.195  0.00  0.00            
ATOM   4684  HB2 ARG X 290       6.485  20.007 -19.826  0.00  0.00            
ATOM   4685  HB3 ARG X 290       5.315  19.754 -21.088  0.00  0.00            
ATOM   4686  CG  ARG X 290       5.381  21.881 -20.275  0.00  0.00            
ATOM   4687  HG2 ARG X 290       4.414  22.049 -20.750  0.00  0.00            
ATOM   4688  HG3 ARG X 290       5.511  22.352 -19.301  0.00  0.00            
ATOM   4689  CD  ARG X 290       6.584  22.310 -21.161  0.00  0.00            
ATOM   4690  HD2 ARG X 290       6.290  23.185 -21.742  0.00  0.00            
ATOM   4691  HD3 ARG X 290       6.705  21.537 -21.920  0.00  0.00            
ATOM   4692  NE  ARG X 290       7.838  22.538 -20.406  0.00  0.00            
ATOM   4693  HE  ARG X 290       7.782  22.711 -19.413  0.00  0.00            
ATOM   4694  CZ  ARG X 290       9.149  22.464 -20.800  0.00  0.00            
ATOM   4695  NH1 ARG X 290       9.460  22.074 -21.957  0.00  0.00            
ATOM   4696 HH11 ARG X 290      10.420  22.059 -22.268  0.00  0.00            
ATOM   4697 HH12 ARG X 290       8.703  21.761 -22.548  0.00  0.00            
ATOM   4698  NH2 ARG X 290      10.042  22.667 -19.861  0.00  0.00            
ATOM   4699 HH21 ARG X 290       9.741  23.041 -18.972  0.00  0.00            
ATOM   4700 HH22 ARG X 290      10.952  22.239 -19.949  0.00  0.00            
ATOM   4701  C   ARG X 290       3.848  18.508 -19.253  0.00  0.00            
ATOM   4702  O   ARG X 290       3.270  18.181 -20.319  0.00  0.00            
ATOM   4703  N   MET X 291       3.930  17.654 -18.246  0.00  0.00            
ATOM   4704  H   MET X 291       4.341  17.945 -17.371  0.00  0.00            
ATOM   4705  CA  MET X 291       3.372  16.302 -18.236  0.00  0.00            
ATOM   4706  HA  MET X 291       3.405  15.895 -19.247  0.00  0.00            
ATOM   4707  CB  MET X 291       4.348  15.392 -17.450  0.00  0.00            
ATOM   4708  HB2 MET X 291       4.383  15.589 -16.379  0.00  0.00            
ATOM   4709  HB3 MET X 291       3.915  14.392 -17.432  0.00  0.00            
ATOM   4710  CG  MET X 291       5.738  15.300 -18.095  0.00  0.00            
ATOM   4711  HG2 MET X 291       5.744  15.109 -19.168  0.00  0.00            
ATOM   4712  HG3 MET X 291       6.089  16.329 -18.021  0.00  0.00            
ATOM   4713  SD  MET X 291       6.839  14.106 -17.175  0.00  0.00            
ATOM   4714  CE  MET X 291       8.424  14.316 -17.982  0.00  0.00            
ATOM   4715  HE1 MET X 291       8.260  14.185 -19.052  0.00  0.00            
ATOM   4716  HE2 MET X 291       8.919  15.280 -17.865  0.00  0.00            
ATOM   4717  HE3 MET X 291       9.131  13.539 -17.693  0.00  0.00            
ATOM   4718  C   MET X 291       1.866  16.297 -17.766  0.00  0.00            
ATOM   4719  O   MET X 291       1.281  17.376 -17.520  0.00  0.00            
ATOM   4720  N   HIE X 292       1.216  15.093 -17.779  0.00  0.00            
ATOM   4721  H   HIE X 292       1.570  14.405 -18.429  0.00  0.00            
ATOM   4722  CA  HIE X 292      -0.114  14.749 -17.118  0.00  0.00            
ATOM   4723  HA  HIE X 292      -0.247  15.321 -16.199  0.00  0.00            
ATOM   4724  CB  HIE X 292      -1.214  15.306 -18.039  0.00  0.00            
ATOM   4725  HB2 HIE X 292      -1.213  16.386 -18.190  0.00  0.00            
ATOM   4726  HB3 HIE X 292      -1.182  14.885 -19.044  0.00  0.00            
ATOM   4727  CG  HIE X 292      -2.606  15.006 -17.427  0.00  0.00            
ATOM   4728  ND1 HIE X 292      -3.018  15.670 -16.266  0.00  0.00            
ATOM   4729  CE1 HIE X 292      -4.359  15.478 -16.281  0.00  0.00            
ATOM   4730  HE1 HIE X 292      -5.049  15.839 -15.533  0.00  0.00            
ATOM   4731  NE2 HIE X 292      -4.711  14.570 -17.203  0.00  0.00            
ATOM   4732  HE2 HIE X 292      -5.589  14.073 -17.160  0.00  0.00            
ATOM   4733  CD2 HIE X 292      -3.634  14.237 -17.960  0.00  0.00            
ATOM   4734  HD2 HIE X 292      -3.482  13.555 -18.783  0.00  0.00            
ATOM   4735  C   HIE X 292      -0.368  13.268 -16.718  0.00  0.00            
ATOM   4736  O   HIE X 292      -0.501  12.378 -17.541  0.00  0.00            
ATOM   4737  N   LEU X 293      -0.564  12.931 -15.442  0.00  0.00            
ATOM   4738  H   LEU X 293      -0.366  13.654 -14.765  0.00  0.00            
ATOM   4739  CA  LEU X 293      -1.161  11.654 -14.977  0.00  0.00            
ATOM   4740  HA  LEU X 293      -0.894  10.940 -15.757  0.00  0.00            
ATOM   4741  CB  LEU X 293      -0.643  11.361 -13.603  0.00  0.00            
ATOM   4742  HB2 LEU X 293      -0.756  12.243 -12.974  0.00  0.00            
ATOM   4743  HB3 LEU X 293      -1.160  10.536 -13.112  0.00  0.00            
ATOM   4744  CG  LEU X 293       0.883  11.020 -13.547  0.00  0.00            
ATOM   4745  HG  LEU X 293       1.520  11.762 -14.027  0.00  0.00            
ATOM   4746  CD1 LEU X 293       1.261  10.759 -12.072  0.00  0.00            
ATOM   4747 HD11 LEU X 293       2.262  10.332 -12.008  0.00  0.00            
ATOM   4748 HD12 LEU X 293       1.072  11.625 -11.438  0.00  0.00            
ATOM   4749 HD13 LEU X 293       0.565   9.994 -11.726  0.00  0.00            
ATOM   4750  CD2 LEU X 293       1.098   9.723 -14.260  0.00  0.00            
ATOM   4751 HD21 LEU X 293       2.171   9.532 -14.247  0.00  0.00            
ATOM   4752 HD22 LEU X 293       0.876   9.703 -15.327  0.00  0.00            
ATOM   4753 HD23 LEU X 293       0.628   8.898 -13.726  0.00  0.00            
ATOM   4754  C   LEU X 293      -2.668  11.696 -14.913  0.00  0.00            
ATOM   4755  O   LEU X 293      -3.239  12.641 -14.477  0.00  0.00            
ATOM   4756  N   PRO X 294      -3.368  10.546 -15.260  0.00  0.00            
ATOM   4757  CD  PRO X 294      -2.856   9.327 -15.952  0.00  0.00            
ATOM   4758  HD2 PRO X 294      -2.479   9.593 -16.939  0.00  0.00            
ATOM   4759  HD3 PRO X 294      -2.066   8.982 -15.285  0.00  0.00            
ATOM   4760  CG  PRO X 294      -4.081   8.422 -15.901  0.00  0.00            
ATOM   4761  HG2 PRO X 294      -4.189   7.951 -14.924  0.00  0.00            
ATOM   4762  HG3 PRO X 294      -4.079   7.631 -16.651  0.00  0.00            
ATOM   4763  CB  PRO X 294      -5.157   9.396 -16.105  0.00  0.00            
ATOM   4764  HB2 PRO X 294      -5.355   9.596 -17.158  0.00  0.00            
ATOM   4765  HB3 PRO X 294      -6.064   8.925 -15.725  0.00  0.00            
ATOM   4766  CA  PRO X 294      -4.825  10.712 -15.447  0.00  0.00            
ATOM   4767  HA  PRO X 294      -5.049  11.490 -16.178  0.00  0.00            
ATOM   4768  C   PRO X 294      -5.619  10.897 -14.137  0.00  0.00            
ATOM   4769  O   PRO X 294      -5.542  10.060 -13.206  0.00  0.00            
ATOM   4770  N   SER X 295      -6.418  12.009 -14.003  0.00  0.00            
ATOM   4771  H   SER X 295      -6.376  12.665 -14.770  0.00  0.00            
ATOM   4772  CA  SER X 295      -7.490  12.210 -12.970  0.00  0.00            
ATOM   4773  HA  SER X 295      -6.966  12.124 -12.018  0.00  0.00            
ATOM   4774  CB  SER X 295      -8.184  13.527 -13.132  0.00  0.00            
ATOM   4775  HB2 SER X 295      -8.878  13.537 -12.292  0.00  0.00            
ATOM   4776  HB3 SER X 295      -7.499  14.354 -12.945  0.00  0.00            
ATOM   4777  OG  SER X 295      -8.877  13.603 -14.373  0.00  0.00            
ATOM   4778  HG  SER X 295      -8.234  13.939 -15.002  0.00  0.00            
ATOM   4779  C   SER X 295      -8.613  11.105 -12.993  0.00  0.00            
ATOM   4780  O   SER X 295      -8.631  10.367 -13.933  0.00  0.00            
ATOM   4781  N   PRO X 296      -9.495  11.033 -12.051  0.00  0.00            
ATOM   4782  CD  PRO X 296      -9.394  11.691 -10.782  0.00  0.00            
ATOM   4783  HD2 PRO X 296      -9.861  12.670 -10.886  0.00  0.00            
ATOM   4784  HD3 PRO X 296      -8.370  11.879 -10.461  0.00  0.00            
ATOM   4785  CG  PRO X 296     -10.226  10.865  -9.789  0.00  0.00            
ATOM   4786  HG2 PRO X 296      -9.550  10.080  -9.452  0.00  0.00            
ATOM   4787  HG3 PRO X 296     -10.487  11.452  -8.908  0.00  0.00            
ATOM   4788  CB  PRO X 296     -11.375  10.319 -10.726  0.00  0.00            
ATOM   4789  HB2 PRO X 296     -12.123  11.112 -10.722  0.00  0.00            
ATOM   4790  HB3 PRO X 296     -11.780   9.401 -10.301  0.00  0.00            
ATOM   4791  CA  PRO X 296     -10.601  10.054 -12.049  0.00  0.00            
ATOM   4792  HA  PRO X 296     -10.159   9.058 -12.083  0.00  0.00            
ATOM   4793  C   PRO X 296     -11.522  10.126 -13.298  0.00  0.00            
ATOM   4794  O   PRO X 296     -12.173   9.202 -13.720  0.00  0.00            
ATOM   4795  N   THR X 297     -11.645  11.376 -13.820  0.00  0.00            
ATOM   4796  H   THR X 297     -11.157  12.203 -13.506  0.00  0.00            
ATOM   4797  CA  THR X 297     -12.393  11.565 -15.105  0.00  0.00            
ATOM   4798  HA  THR X 297     -13.239  10.879 -15.141  0.00  0.00            
ATOM   4799  CB  THR X 297     -13.046  12.942 -15.165  0.00  0.00            
ATOM   4800  HB  THR X 297     -13.435  13.062 -16.176  0.00  0.00            
ATOM   4801  CG2 THR X 297     -14.269  12.949 -14.213  0.00  0.00            
ATOM   4802 HG21 THR X 297     -13.925  13.053 -13.184  0.00  0.00            
ATOM   4803 HG22 THR X 297     -14.976  13.743 -14.454  0.00  0.00            
ATOM   4804 HG23 THR X 297     -14.742  11.970 -14.287  0.00  0.00            
ATOM   4805  OG1 THR X 297     -12.238  14.030 -14.744  0.00  0.00            
ATOM   4806  HG1 THR X 297     -11.708  14.313 -15.493  0.00  0.00            
ATOM   4807  C   THR X 297     -11.634  11.339 -16.418  0.00  0.00            
ATOM   4808  O   THR X 297     -12.277  11.198 -17.458  0.00  0.00            
ATOM   4809  N   ASP X 298     -10.303  11.263 -16.386  0.00  0.00            
ATOM   4810  H   ASP X 298      -9.829  11.423 -15.509  0.00  0.00            
ATOM   4811  CA  ASP X 298      -9.490  10.596 -17.425  0.00  0.00            
ATOM   4812  HA  ASP X 298      -9.768  10.927 -18.426  0.00  0.00            
ATOM   4813  CB  ASP X 298      -8.095  11.116 -17.161  0.00  0.00            
ATOM   4814  HB2 ASP X 298      -7.734  10.848 -16.168  0.00  0.00            
ATOM   4815  HB3 ASP X 298      -7.424  10.840 -17.975  0.00  0.00            
ATOM   4816  CG  ASP X 298      -7.980  12.606 -17.116  0.00  0.00            
ATOM   4817  OD1 ASP X 298      -7.043  13.253 -16.613  0.00  0.00            
ATOM   4818  OD2 ASP X 298      -8.787  13.222 -17.811  0.00  0.00            
ATOM   4819  C   ASP X 298      -9.415   9.075 -17.339  0.00  0.00            
ATOM   4820  O   ASP X 298      -8.794   8.469 -18.205  0.00  0.00            
ATOM   4821  N   SER X 299      -9.943   8.419 -16.313  0.00  0.00            
ATOM   4822  H   SER X 299     -10.629   8.820 -15.689  0.00  0.00            
ATOM   4823  CA  SER X 299      -9.924   6.950 -16.089  0.00  0.00            
ATOM   4824  HA  SER X 299      -8.877   6.794 -16.347  0.00  0.00            
ATOM   4825  CB  SER X 299     -10.199   6.561 -14.624  0.00  0.00            
ATOM   4826  HB2 SER X 299      -9.801   5.550 -14.537  0.00  0.00            
ATOM   4827  HB3 SER X 299      -9.764   7.319 -13.973  0.00  0.00            
ATOM   4828  OG  SER X 299     -11.621   6.626 -14.380  0.00  0.00            
ATOM   4829  HG  SER X 299     -11.785   7.323 -13.741  0.00  0.00            
ATOM   4830  C   SER X 299     -10.980   6.302 -16.983  0.00  0.00            
ATOM   4831  O   SER X 299     -11.858   6.997 -17.463  0.00  0.00            
ATOM   4832  N   ASN X 300     -10.854   4.991 -17.294  0.00  0.00            
ATOM   4833  H   ASN X 300     -10.228   4.461 -16.704  0.00  0.00            
ATOM   4834  CA  ASN X 300     -11.667   4.230 -18.198  0.00  0.00            
ATOM   4835  HA  ASN X 300     -11.947   4.907 -19.006  0.00  0.00            
ATOM   4836  CB  ASN X 300     -10.770   3.047 -18.671  0.00  0.00            
ATOM   4837  HB2 ASN X 300     -10.116   2.716 -17.865  0.00  0.00            
ATOM   4838  HB3 ASN X 300     -11.312   2.191 -19.075  0.00  0.00            
ATOM   4839  CG  ASN X 300      -9.802   3.682 -19.759  0.00  0.00            
ATOM   4840  OD1 ASN X 300      -8.894   4.417 -19.460  0.00  0.00            
ATOM   4841  ND2 ASN X 300     -10.057   3.379 -20.955  0.00  0.00            
ATOM   4842 HD21 ASN X 300     -10.911   2.897 -21.198  0.00  0.00            
ATOM   4843 HD22 ASN X 300      -9.249   3.484 -21.551  0.00  0.00            
ATOM   4844  C   ASN X 300     -12.977   3.773 -17.514  0.00  0.00            
ATOM   4845  O   ASN X 300     -14.059   3.721 -18.142  0.00  0.00            
ATOM   4846  N   PHE X 301     -12.907   3.638 -16.157  0.00  0.00            
ATOM   4847  H   PHE X 301     -12.034   3.562 -15.656  0.00  0.00            
ATOM   4848  CA  PHE X 301     -14.061   3.422 -15.283  0.00  0.00            
ATOM   4849  HA  PHE X 301     -14.634   2.543 -15.576  0.00  0.00            
ATOM   4850  CB  PHE X 301     -13.546   3.306 -13.802  0.00  0.00            
ATOM   4851  HB2 PHE X 301     -12.723   3.996 -13.617  0.00  0.00            
ATOM   4852  HB3 PHE X 301     -13.191   2.289 -13.638  0.00  0.00            
ATOM   4853  CG  PHE X 301     -14.470   3.671 -12.703  0.00  0.00            
ATOM   4854  CD1 PHE X 301     -15.318   2.709 -12.161  0.00  0.00            
ATOM   4855  HD1 PHE X 301     -15.400   1.773 -12.693  0.00  0.00            
ATOM   4856  CE1 PHE X 301     -16.165   3.028 -11.057  0.00  0.00            
ATOM   4857  HE1 PHE X 301     -16.809   2.253 -10.669  0.00  0.00            
ATOM   4858  CZ  PHE X 301     -16.112   4.292 -10.480  0.00  0.00            
ATOM   4859  HZ  PHE X 301     -16.679   4.461  -9.576  0.00  0.00            
ATOM   4860  CE2 PHE X 301     -15.201   5.233 -10.959  0.00  0.00            
ATOM   4861  HE2 PHE X 301     -15.132   6.253 -10.609  0.00  0.00            
ATOM   4862  CD2 PHE X 301     -14.435   4.972 -12.137  0.00  0.00            
ATOM   4863  HD2 PHE X 301     -13.789   5.771 -12.468  0.00  0.00            
ATOM   4864  C   PHE X 301     -15.125   4.508 -15.475  0.00  0.00            
ATOM   4865  O   PHE X 301     -16.279   4.215 -15.183  0.00  0.00            
ATOM   4866  N   TYR X 302     -14.768   5.736 -15.751  0.00  0.00            
ATOM   4867  H   TYR X 302     -13.878   5.897 -16.201  0.00  0.00            
ATOM   4868  CA  TYR X 302     -15.710   6.797 -15.964  0.00  0.00            
ATOM   4869  HA  TYR X 302     -16.475   6.876 -15.192  0.00  0.00            
ATOM   4870  CB  TYR X 302     -14.938   8.144 -15.775  0.00  0.00            
ATOM   4871  HB2 TYR X 302     -14.509   8.025 -14.780  0.00  0.00            
ATOM   4872  HB3 TYR X 302     -14.100   8.165 -16.472  0.00  0.00            
ATOM   4873  CG  TYR X 302     -15.786   9.410 -15.918  0.00  0.00            
ATOM   4874  CD1 TYR X 302     -15.528  10.350 -16.959  0.00  0.00            
ATOM   4875  HD1 TYR X 302     -14.752  10.231 -17.700  0.00  0.00            
ATOM   4876  CE1 TYR X 302     -16.308  11.517 -17.018  0.00  0.00            
ATOM   4877  HE1 TYR X 302     -16.050  12.241 -17.776  0.00  0.00            
ATOM   4878  CZ  TYR X 302     -17.304  11.794 -16.072  0.00  0.00            
ATOM   4879  OH  TYR X 302     -17.901  12.986 -16.140  0.00  0.00            
ATOM   4880  HH  TYR X 302     -18.762  13.119 -15.737  0.00  0.00            
ATOM   4881  CE2 TYR X 302     -17.493  10.933 -15.001  0.00  0.00            
ATOM   4882  HE2 TYR X 302     -18.225  11.286 -14.290  0.00  0.00            
ATOM   4883  CD2 TYR X 302     -16.739   9.714 -14.882  0.00  0.00            
ATOM   4884  HD2 TYR X 302     -16.852   9.077 -14.017  0.00  0.00            
ATOM   4885  C   TYR X 302     -16.452   6.618 -17.250  0.00  0.00            
ATOM   4886  O   TYR X 302     -17.637   6.836 -17.308  0.00  0.00            
ATOM   4887  N   ARG X 303     -15.749   6.204 -18.367  0.00  0.00            
ATOM   4888  H   ARG X 303     -14.783   6.050 -18.114  0.00  0.00            
ATOM   4889  CA  ARG X 303     -16.273   5.791 -19.646  0.00  0.00            
ATOM   4890  HA  ARG X 303     -16.935   6.545 -20.072  0.00  0.00            
ATOM   4891  CB  ARG X 303     -15.209   5.719 -20.756  0.00  0.00            
ATOM   4892  HB2 ARG X 303     -14.517   4.877 -20.740  0.00  0.00            
ATOM   4893  HB3 ARG X 303     -15.707   5.606 -21.720  0.00  0.00            
ATOM   4894  CG  ARG X 303     -14.367   7.076 -20.789  0.00  0.00            
ATOM   4895  HG2 ARG X 303     -13.731   7.150 -19.907  0.00  0.00            
ATOM   4896  HG3 ARG X 303     -13.716   7.086 -21.663  0.00  0.00            
ATOM   4897  CD  ARG X 303     -15.180   8.348 -20.986  0.00  0.00            
ATOM   4898  HD2 ARG X 303     -16.010   8.400 -20.280  0.00  0.00            
ATOM   4899  HD3 ARG X 303     -15.478   8.470 -22.027  0.00  0.00            
ATOM   4900  NE  ARG X 303     -14.341   9.545 -20.663  0.00  0.00            
ATOM   4901  HE  ARG X 303     -13.355   9.345 -20.569  0.00  0.00            
ATOM   4902  CZ  ARG X 303     -14.789  10.816 -20.423  0.00  0.00            
ATOM   4903  NH1 ARG X 303     -16.024  11.115 -20.757  0.00  0.00            
ATOM   4904 HH11 ARG X 303     -16.616  10.476 -21.268  0.00  0.00            
ATOM   4905 HH12 ARG X 303     -16.234  12.097 -20.644  0.00  0.00            
ATOM   4906  NH2 ARG X 303     -13.960  11.629 -20.000  0.00  0.00            
ATOM   4907 HH21 ARG X 303     -13.186  11.328 -19.426  0.00  0.00            
ATOM   4908 HH22 ARG X 303     -14.317  12.569 -19.899  0.00  0.00            
ATOM   4909  C   ARG X 303     -17.102   4.465 -19.521  0.00  0.00            
ATOM   4910  O   ARG X 303     -17.795   4.134 -20.482  0.00  0.00            
ATOM   4911  N   ALA X 304     -17.123   3.797 -18.378  0.00  0.00            
ATOM   4912  H   ALA X 304     -16.447   4.031 -17.665  0.00  0.00            
ATOM   4913  CA  ALA X 304     -18.052   2.764 -17.979  0.00  0.00            
ATOM   4914  HA  ALA X 304     -18.349   2.237 -18.885  0.00  0.00            
ATOM   4915  CB  ALA X 304     -17.335   1.709 -17.101  0.00  0.00            
ATOM   4916  HB1 ALA X 304     -16.286   1.676 -17.393  0.00  0.00            
ATOM   4917  HB2 ALA X 304     -17.297   1.960 -16.041  0.00  0.00            
ATOM   4918  HB3 ALA X 304     -17.796   0.749 -17.336  0.00  0.00            
ATOM   4919  C   ALA X 304     -19.254   3.388 -17.262  0.00  0.00            
ATOM   4920  O   ALA X 304     -20.381   2.975 -17.397  0.00  0.00            
ATOM   4921  N   LEU X 305     -19.066   4.444 -16.443  0.00  0.00            
ATOM   4922  H   LEU X 305     -18.139   4.784 -16.233  0.00  0.00            
ATOM   4923  CA  LEU X 305     -20.189   4.967 -15.673  0.00  0.00            
ATOM   4924  HA  LEU X 305     -20.684   4.169 -15.120  0.00  0.00            
ATOM   4925  CB  LEU X 305     -19.679   5.978 -14.643  0.00  0.00            
ATOM   4926  HB2 LEU X 305     -18.977   6.627 -15.167  0.00  0.00            
ATOM   4927  HB3 LEU X 305     -20.427   6.769 -14.595  0.00  0.00            
ATOM   4928  CG  LEU X 305     -19.155   5.464 -13.317  0.00  0.00            
ATOM   4929  HG  LEU X 305     -18.389   4.707 -13.486  0.00  0.00            
ATOM   4930  CD1 LEU X 305     -18.461   6.615 -12.632  0.00  0.00            
ATOM   4931 HD11 LEU X 305     -18.968   7.566 -12.791  0.00  0.00            
ATOM   4932 HD12 LEU X 305     -17.502   6.727 -13.139  0.00  0.00            
ATOM   4933 HD13 LEU X 305     -18.184   6.428 -11.595  0.00  0.00            
ATOM   4934  CD2 LEU X 305     -20.349   5.016 -12.467  0.00  0.00            
ATOM   4935 HD21 LEU X 305     -21.020   5.820 -12.166  0.00  0.00            
ATOM   4936 HD22 LEU X 305     -20.983   4.328 -13.025  0.00  0.00            
ATOM   4937 HD23 LEU X 305     -19.968   4.480 -11.597  0.00  0.00            
ATOM   4938  C   LEU X 305     -21.193   5.815 -16.536  0.00  0.00            
ATOM   4939  O   LEU X 305     -22.424   5.936 -16.197  0.00  0.00            
ATOM   4940  N   MET X 306     -20.772   6.259 -17.709  0.00  0.00            
ATOM   4941  H   MET X 306     -19.794   6.145 -17.933  0.00  0.00            
ATOM   4942  CA  MET X 306     -21.578   6.702 -18.783  0.00  0.00            
ATOM   4943  HA  MET X 306     -22.294   7.416 -18.375  0.00  0.00            
ATOM   4944  CB  MET X 306     -20.799   7.277 -19.992  0.00  0.00            
ATOM   4945  HB2 MET X 306     -20.063   6.542 -20.317  0.00  0.00            
ATOM   4946  HB3 MET X 306     -21.490   7.513 -20.801  0.00  0.00            
ATOM   4947  CG  MET X 306     -20.123   8.592 -19.635  0.00  0.00            
ATOM   4948  HG2 MET X 306     -19.209   8.530 -19.044  0.00  0.00            
ATOM   4949  HG3 MET X 306     -19.639   8.876 -20.569  0.00  0.00            
ATOM   4950  SD  MET X 306     -21.117  10.050 -19.238  0.00  0.00            
ATOM   4951  CE  MET X 306     -19.819  11.212 -18.905  0.00  0.00            
ATOM   4952  HE1 MET X 306     -20.314  12.182 -18.861  0.00  0.00            
ATOM   4953  HE2 MET X 306     -19.119  11.143 -19.738  0.00  0.00            
ATOM   4954  HE3 MET X 306     -19.476  10.992 -17.894  0.00  0.00            
ATOM   4955  C   MET X 306     -22.486   5.627 -19.401  0.00  0.00            
ATOM   4956  O   MET X 306     -23.531   5.928 -19.960  0.00  0.00            
ATOM   4957  N   ASP X 307     -22.157   4.354 -19.214  0.00  0.00            
ATOM   4958  H   ASP X 307     -21.355   4.149 -18.635  0.00  0.00            
ATOM   4959  CA  ASP X 307     -23.083   3.202 -19.486  0.00  0.00            
ATOM   4960  HA  ASP X 307     -23.529   3.436 -20.453  0.00  0.00            
ATOM   4961  CB  ASP X 307     -22.323   1.949 -19.839  0.00  0.00            
ATOM   4962  HB2 ASP X 307     -23.030   1.195 -20.187  0.00  0.00            
ATOM   4963  HB3 ASP X 307     -21.812   1.583 -18.948  0.00  0.00            
ATOM   4964  CG  ASP X 307     -21.185   2.146 -20.894  0.00  0.00            
ATOM   4965  OD1 ASP X 307     -20.261   1.337 -20.714  0.00  0.00            
ATOM   4966  OD2 ASP X 307     -21.241   2.923 -21.891  0.00  0.00            
ATOM   4967  C   ASP X 307     -24.138   2.954 -18.396  0.00  0.00            
ATOM   4968  O   ASP X 307     -25.070   2.176 -18.658  0.00  0.00            
ATOM   4969  N   GLU X 308     -24.046   3.568 -17.248  0.00  0.00            
ATOM   4970  H   GLU X 308     -23.181   4.035 -17.015  0.00  0.00            
ATOM   4971  CA  GLU X 308     -25.132   3.416 -16.226  0.00  0.00            
ATOM   4972  HA  GLU X 308     -25.516   2.396 -16.197  0.00  0.00            
ATOM   4973  CB  GLU X 308     -24.618   3.774 -14.837  0.00  0.00            
ATOM   4974  HB2 GLU X 308     -25.433   3.806 -14.114  0.00  0.00            
ATOM   4975  HB3 GLU X 308     -24.264   4.804 -14.815  0.00  0.00            
ATOM   4976  CG  GLU X 308     -23.461   2.955 -14.266  0.00  0.00            
ATOM   4977  HG2 GLU X 308     -22.590   3.108 -14.904  0.00  0.00            
ATOM   4978  HG3 GLU X 308     -23.207   3.363 -13.289  0.00  0.00            
ATOM   4979  CD  GLU X 308     -23.730   1.470 -14.053  0.00  0.00            
ATOM   4980  OE1 GLU X 308     -24.883   1.066 -13.698  0.00  0.00            
ATOM   4981  OE2 GLU X 308     -22.809   0.669 -14.379  0.00  0.00            
ATOM   4982  C   GLU X 308     -26.400   4.327 -16.445  0.00  0.00            
ATOM   4983  O   GLU X 308     -26.299   5.251 -17.209  0.00  0.00            
ATOM   4984  N   GLU X 309     -27.516   4.142 -15.714  0.00  0.00            
ATOM   4985  H   GLU X 309     -27.491   3.277 -15.193  0.00  0.00            
ATOM   4986  CA  GLU X 309     -28.757   4.927 -15.770  0.00  0.00            
ATOM   4987  HA  GLU X 309     -29.237   4.918 -16.748  0.00  0.00            
ATOM   4988  CB  GLU X 309     -29.689   4.425 -14.625  0.00  0.00            
ATOM   4989  HB2 GLU X 309     -29.035   4.282 -13.765  0.00  0.00            
ATOM   4990  HB3 GLU X 309     -30.478   5.151 -14.426  0.00  0.00            
ATOM   4991  CG  GLU X 309     -30.415   3.162 -15.232  0.00  0.00            
ATOM   4992  HG2 GLU X 309     -31.027   3.575 -16.034  0.00  0.00            
ATOM   4993  HG3 GLU X 309     -29.772   2.430 -15.721  0.00  0.00            
ATOM   4994  CD  GLU X 309     -31.267   2.577 -14.103  0.00  0.00            
ATOM   4995  OE1 GLU X 309     -32.009   3.314 -13.416  0.00  0.00            
ATOM   4996  OE2 GLU X 309     -31.214   1.335 -13.895  0.00  0.00            
ATOM   4997  C   GLU X 309     -28.496   6.376 -15.367  0.00  0.00            
ATOM   4998  O   GLU X 309     -29.188   7.279 -15.891  0.00  0.00            
ATOM   4999  N   ASP X 310     -27.602   6.604 -14.440  0.00  0.00            
ATOM   5000  H   ASP X 310     -27.342   5.759 -13.953  0.00  0.00            
ATOM   5001  CA  ASP X 310     -27.169   7.843 -13.812  0.00  0.00            
ATOM   5002  HA  ASP X 310     -26.958   8.562 -14.604  0.00  0.00            
ATOM   5003  CB  ASP X 310     -28.282   8.545 -12.909  0.00  0.00            
ATOM   5004  HB2 ASP X 310     -27.930   9.462 -12.436  0.00  0.00            
ATOM   5005  HB3 ASP X 310     -29.068   8.968 -13.535  0.00  0.00            
ATOM   5006  CG  ASP X 310     -28.984   7.688 -11.837  0.00  0.00            
ATOM   5007  OD1 ASP X 310     -29.947   8.117 -11.142  0.00  0.00            
ATOM   5008  OD2 ASP X 310     -28.565   6.546 -11.576  0.00  0.00            
ATOM   5009  C   ASP X 310     -26.033   7.550 -12.865  0.00  0.00            
ATOM   5010  O   ASP X 310     -25.805   6.380 -12.570  0.00  0.00            
ATOM   5011  N   MET X 311     -25.335   8.559 -12.395  0.00  0.00            
ATOM   5012  H   MET X 311     -25.513   9.479 -12.770  0.00  0.00            
ATOM   5013  CA  MET X 311     -24.213   8.320 -11.500  0.00  0.00            
ATOM   5014  HA  MET X 311     -24.212   7.345 -11.012  0.00  0.00            
ATOM   5015  CB  MET X 311     -22.931   8.281 -12.392  0.00  0.00            
ATOM   5016  HB2 MET X 311     -22.105   7.799 -11.869  0.00  0.00            
ATOM   5017  HB3 MET X 311     -23.167   7.650 -13.249  0.00  0.00            
ATOM   5018  CG  MET X 311     -22.357   9.627 -12.905  0.00  0.00            
ATOM   5019  HG2 MET X 311     -23.228  10.261 -13.071  0.00  0.00            
ATOM   5020  HG3 MET X 311     -21.817  10.062 -12.063  0.00  0.00            
ATOM   5021  SD  MET X 311     -21.263   9.583 -14.358  0.00  0.00            
ATOM   5022  CE  MET X 311     -22.569   9.486 -15.636  0.00  0.00            
ATOM   5023  HE1 MET X 311     -23.148   8.569 -15.527  0.00  0.00            
ATOM   5024  HE2 MET X 311     -22.194   9.789 -16.613  0.00  0.00            
ATOM   5025  HE3 MET X 311     -23.317  10.225 -15.346  0.00  0.00            
ATOM   5026  C   MET X 311     -24.139   9.346 -10.404  0.00  0.00            
ATOM   5027  O   MET X 311     -23.262   9.314  -9.524  0.00  0.00            
ATOM   5028  N   ASP X 312     -24.972  10.377 -10.396  0.00  0.00            
ATOM   5029  H   ASP X 312     -25.563  10.527 -11.201  0.00  0.00            
ATOM   5030  CA  ASP X 312     -25.176  11.313  -9.224  0.00  0.00            
ATOM   5031  HA  ASP X 312     -24.281  11.930  -9.140  0.00  0.00            
ATOM   5032  CB  ASP X 312     -26.398  12.225  -9.514  0.00  0.00            
ATOM   5033  HB2 ASP X 312     -26.503  12.953  -8.709  0.00  0.00            
ATOM   5034  HB3 ASP X 312     -27.313  11.645  -9.630  0.00  0.00            
ATOM   5035  CG  ASP X 312     -26.168  13.169 -10.751  0.00  0.00            
ATOM   5036  OD1 ASP X 312     -27.241  13.581 -11.344  0.00  0.00            
ATOM   5037  OD2 ASP X 312     -25.048  13.416 -11.187  0.00  0.00            
ATOM   5038  C   ASP X 312     -25.467  10.535  -7.938  0.00  0.00            
ATOM   5039  O   ASP X 312     -25.119  10.941  -6.853  0.00  0.00            
ATOM   5040  N   ASP X 313     -26.182   9.410  -7.990  0.00  0.00            
ATOM   5041  H   ASP X 313     -26.426   9.038  -8.897  0.00  0.00            
ATOM   5042  CA  ASP X 313     -26.483   8.603  -6.809  0.00  0.00            
ATOM   5043  HA  ASP X 313     -26.769   9.244  -5.976  0.00  0.00            
ATOM   5044  CB  ASP X 313     -27.654   7.676  -7.173  0.00  0.00            
ATOM   5045  HB2 ASP X 313     -27.893   7.115  -6.269  0.00  0.00            
ATOM   5046  HB3 ASP X 313     -28.497   8.323  -7.415  0.00  0.00            
ATOM   5047  CG  ASP X 313     -27.432   6.683  -8.313  0.00  0.00            
ATOM   5048  OD1 ASP X 313     -28.371   5.907  -8.607  0.00  0.00            
ATOM   5049  OD2 ASP X 313     -26.439   6.827  -9.061  0.00  0.00            
ATOM   5050  C   ASP X 313     -25.216   7.823  -6.348  0.00  0.00            
ATOM   5051  O   ASP X 313     -25.275   7.297  -5.204  0.00  0.00            
ATOM   5052  N   VAL X 314     -24.144   7.684  -7.143  0.00  0.00            
ATOM   5053  H   VAL X 314     -24.202   8.220  -7.997  0.00  0.00            
ATOM   5054  CA  VAL X 314     -22.842   7.238  -6.631  0.00  0.00            
ATOM   5055  HA  VAL X 314     -22.996   6.220  -6.271  0.00  0.00            
ATOM   5056  CB  VAL X 314     -21.872   7.151  -7.762  0.00  0.00            
ATOM   5057  HB  VAL X 314     -21.660   8.134  -8.182  0.00  0.00            
ATOM   5058  CG1 VAL X 314     -20.437   6.736  -7.295  0.00  0.00            
ATOM   5059 HG11 VAL X 314     -19.904   7.473  -6.694  0.00  0.00            
ATOM   5060 HG12 VAL X 314     -20.435   5.766  -6.797  0.00  0.00            
ATOM   5061 HG13 VAL X 314     -19.878   6.800  -8.229  0.00  0.00
[truncated: 12,803 more chars]
