# Supplementary material for: Structural Basis for the Functional Changes by EGFR Exon 20 Insertion Mutations
Source: Cancers (Basel). 2021 Mar 5;13(5):1120. doi: 10.3390/cancers13051120 (PMC7961794; doi:10.3390/cancers13051120)
Supplement: Supplementary file 1 [file cancers-13-01120-s001.zip › cancers-1093462-supply/FileS10.pdb]

REMARK	Inactive Wild-type EGFR at 100 ns
REMARK	To obtain the correct residue numbering add 700 to each residue
CRYST1   75.440   75.440   75.440  90.00  90.00  90.00 P 1           1
ATOM      1  N   GLN X   1     -25.684  -8.418   8.893  0.00  0.00            
ATOM      2  H1  GLN X   1     -26.353  -8.380   8.137  0.00  0.00            
ATOM      3  H2  GLN X   1     -26.150  -8.278   9.778  0.00  0.00            
ATOM      4  H3  GLN X   1     -25.407  -9.389   8.913  0.00  0.00            
ATOM      5  CA  GLN X   1     -24.477  -7.538   8.891  0.00  0.00            
ATOM      6  HA  GLN X   1     -24.800  -6.517   9.095  0.00  0.00            
ATOM      7  CB  GLN X   1     -23.764  -7.979  10.213  0.00  0.00            
ATOM      8  HB2 GLN X   1     -24.365  -7.867  11.115  0.00  0.00            
ATOM      9  HB3 GLN X   1     -23.657  -9.063  10.183  0.00  0.00            
ATOM     10  CG  GLN X   1     -22.372  -7.267  10.368  0.00  0.00            
ATOM     11  HG2 GLN X   1     -21.876  -7.710  11.232  0.00  0.00            
ATOM     12  HG3 GLN X   1     -21.716  -7.519   9.535  0.00  0.00            
ATOM     13  CD  GLN X   1     -22.483  -5.717  10.479  0.00  0.00            
ATOM     14  OE1 GLN X   1     -22.981  -5.073   9.570  0.00  0.00            
ATOM     15  NE2 GLN X   1     -21.697  -5.119  11.357  0.00  0.00            
ATOM     16 HE21 GLN X   1     -21.759  -4.112  11.390  0.00  0.00            
ATOM     17 HE22 GLN X   1     -21.340  -5.627  12.154  0.00  0.00            
ATOM     18  C   GLN X   1     -23.646  -7.461   7.625  0.00  0.00            
ATOM     19  O   GLN X   1     -22.834  -8.338   7.366  0.00  0.00            
ATOM     20  N   ALA X   2     -23.675  -6.358   6.930  0.00  0.00            
ATOM     21  H   ALA X   2     -24.203  -5.599   7.334  0.00  0.00            
ATOM     22  CA  ALA X   2     -23.056  -6.253   5.607  0.00  0.00            
ATOM     23  HA  ALA X   2     -23.398  -7.089   4.996  0.00  0.00            
ATOM     24  CB  ALA X   2     -23.741  -4.989   4.987  0.00  0.00            
ATOM     25  HB1 ALA X   2     -24.760  -5.309   4.767  0.00  0.00            
ATOM     26  HB2 ALA X   2     -23.218  -4.763   4.059  0.00  0.00            
ATOM     27  HB3 ALA X   2     -23.706  -4.085   5.596  0.00  0.00            
ATOM     28  C   ALA X   2     -21.516  -6.176   5.701  0.00  0.00            
ATOM     29  O   ALA X   2     -20.936  -5.655   6.675  0.00  0.00            
ATOM     30  N   LEU X   3     -20.806  -6.858   4.764  0.00  0.00            
ATOM     31  H   LEU X   3     -21.203  -7.595   4.199  0.00  0.00            
ATOM     32  CA  LEU X   3     -19.346  -6.619   4.586  0.00  0.00            
ATOM     33  HA  LEU X   3     -18.806  -6.717   5.528  0.00  0.00            
ATOM     34  CB  LEU X   3     -18.760  -7.735   3.772  0.00  0.00            
ATOM     35  HB2 LEU X   3     -19.338  -7.918   2.866  0.00  0.00            
ATOM     36  HB3 LEU X   3     -17.719  -7.441   3.640  0.00  0.00            
ATOM     37  CG  LEU X   3     -18.712  -8.959   4.601  0.00  0.00            
ATOM     38  HG  LEU X   3     -19.749  -9.238   4.790  0.00  0.00            
ATOM     39  CD1 LEU X   3     -18.187 -10.034   3.652  0.00  0.00            
ATOM     40 HD11 LEU X   3     -18.768 -10.125   2.735  0.00  0.00            
ATOM     41 HD12 LEU X   3     -18.524 -10.966   4.104  0.00  0.00            
ATOM     42 HD13 LEU X   3     -17.100 -10.061   3.574  0.00  0.00            
ATOM     43  CD2 LEU X   3     -17.854  -8.936   5.880  0.00  0.00            
ATOM     44 HD21 LEU X   3     -17.750  -9.907   6.363  0.00  0.00            
ATOM     45 HD22 LEU X   3     -16.864  -8.557   5.623  0.00  0.00            
ATOM     46 HD23 LEU X   3     -18.398  -8.315   6.592  0.00  0.00            
ATOM     47  C   LEU X   3     -19.070  -5.243   3.943  0.00  0.00            
ATOM     48  O   LEU X   3     -18.192  -4.578   4.509  0.00  0.00            
ATOM     49  N   LEU X   4     -19.762  -4.948   2.810  0.00  0.00            
ATOM     50  H   LEU X   4     -20.480  -5.617   2.571  0.00  0.00            
ATOM     51  CA  LEU X   4     -19.642  -3.658   2.121  0.00  0.00            
ATOM     52  HA  LEU X   4     -18.806  -3.049   2.465  0.00  0.00            
ATOM     53  CB  LEU X   4     -19.432  -3.856   0.647  0.00  0.00            
ATOM     54  HB2 LEU X   4     -20.187  -4.589   0.363  0.00  0.00            
ATOM     55  HB3 LEU X   4     -18.461  -4.330   0.502  0.00  0.00            
ATOM     56  CG  LEU X   4     -19.421  -2.660  -0.291  0.00  0.00            
ATOM     57  HG  LEU X   4     -20.162  -1.928   0.031  0.00  0.00            
ATOM     58  CD1 LEU X   4     -18.018  -2.063  -0.453  0.00  0.00            
ATOM     59 HD11 LEU X   4     -17.601  -1.709   0.490  0.00  0.00            
ATOM     60 HD12 LEU X   4     -17.314  -2.787  -0.862  0.00  0.00            
ATOM     61 HD13 LEU X   4     -18.180  -1.314  -1.228  0.00  0.00            
ATOM     62  CD2 LEU X   4     -19.846  -3.240  -1.683  0.00  0.00            
ATOM     63 HD21 LEU X   4     -19.966  -2.413  -2.383  0.00  0.00            
ATOM     64 HD22 LEU X   4     -20.764  -3.827  -1.668  0.00  0.00            
ATOM     65 HD23 LEU X   4     -19.106  -3.938  -2.073  0.00  0.00            
ATOM     66  C   LEU X   4     -20.908  -2.836   2.309  0.00  0.00            
ATOM     67  O   LEU X   4     -22.044  -3.214   2.020  0.00  0.00            
ATOM     68  N   ARG X   5     -20.608  -1.540   2.599  0.00  0.00            
ATOM     69  H   ARG X   5     -19.718  -1.265   2.989  0.00  0.00            
ATOM     70  CA  ARG X   5     -21.552  -0.448   2.593  0.00  0.00            
ATOM     71  HA  ARG X   5     -22.537  -0.797   2.903  0.00  0.00            
ATOM     72  CB  ARG X   5     -21.208   0.611   3.709  0.00  0.00            
ATOM     73  HB2 ARG X   5     -20.153   0.639   3.982  0.00  0.00            
ATOM     74  HB3 ARG X   5     -21.309   1.604   3.271  0.00  0.00            
ATOM     75  CG  ARG X   5     -21.993   0.503   5.025  0.00  0.00            
ATOM     76  HG2 ARG X   5     -23.074   0.420   4.911  0.00  0.00            
ATOM     77  HG3 ARG X   5     -21.829   1.371   5.664  0.00  0.00            
ATOM     78  CD  ARG X   5     -21.512  -0.778   5.727  0.00  0.00            
ATOM     79  HD2 ARG X   5     -21.751  -1.644   5.109  0.00  0.00            
ATOM     80  HD3 ARG X   5     -20.445  -0.678   5.926  0.00  0.00            
ATOM     81  NE  ARG X   5     -22.326  -0.926   6.998  0.00  0.00            
ATOM     82  HE  ARG X   5     -22.730  -0.074   7.359  0.00  0.00            
ATOM     83  CZ  ARG X   5     -22.710  -2.034   7.582  0.00  0.00            
ATOM     84  NH1 ARG X   5     -22.039  -3.145   7.588  0.00  0.00            
ATOM     85 HH11 ARG X   5     -21.114  -3.256   7.198  0.00  0.00            
ATOM     86 HH12 ARG X   5     -22.412  -3.907   8.136  0.00  0.00            
ATOM     87  NH2 ARG X   5     -23.875  -1.949   8.223  0.00  0.00            
ATOM     88 HH21 ARG X   5     -24.218  -1.000   8.276  0.00  0.00            
ATOM     89 HH22 ARG X   5     -24.259  -2.762   8.682  0.00  0.00            
ATOM     90  C   ARG X   5     -21.723   0.228   1.236  0.00  0.00            
ATOM     91  O   ARG X   5     -20.850   0.906   0.783  0.00  0.00            
ATOM     92  N   ILE X   6     -22.891   0.090   0.740  0.00  0.00            
ATOM     93  H   ILE X   6     -23.554  -0.526   1.188  0.00  0.00            
ATOM     94  CA  ILE X   6     -23.409   1.022  -0.291  0.00  0.00            
ATOM     95  HA  ILE X   6     -22.625   1.257  -1.011  0.00  0.00            
ATOM     96  CB  ILE X   6     -24.565   0.397  -1.164  0.00  0.00            
ATOM     97  HB  ILE X   6     -25.504   0.588  -0.644  0.00  0.00            
ATOM     98  CG2 ILE X   6     -24.639   1.130  -2.515  0.00  0.00            
ATOM     99 HG21 ILE X   6     -25.426   0.628  -3.078  0.00  0.00            
ATOM    100 HG22 ILE X   6     -23.768   0.935  -3.140  0.00  0.00            
ATOM    101 HG23 ILE X   6     -24.912   2.166  -2.313  0.00  0.00            
ATOM    102  CG1 ILE X   6     -24.484  -1.124  -1.385  0.00  0.00            
ATOM    103 HG12 ILE X   6     -25.242  -1.452  -2.097  0.00  0.00            
ATOM    104 HG13 ILE X   6     -24.644  -1.566  -0.402  0.00  0.00            
ATOM    105  CD1 ILE X   6     -23.160  -1.598  -1.954  0.00  0.00            
ATOM    106 HD11 ILE X   6     -23.003  -2.638  -1.667  0.00  0.00            
ATOM    107 HD12 ILE X   6     -22.281  -1.033  -1.647  0.00  0.00            
ATOM    108 HD13 ILE X   6     -23.187  -1.376  -3.021  0.00  0.00            
ATOM    109  C   ILE X   6     -23.914   2.399   0.344  0.00  0.00            
ATOM    110  O   ILE X   6     -24.873   2.450   1.084  0.00  0.00            
ATOM    111  N   LEU X   7     -23.253   3.492  -0.009  0.00  0.00            
ATOM    112  H   LEU X   7     -22.484   3.310  -0.637  0.00  0.00            
ATOM    113  CA  LEU X   7     -23.357   4.847   0.598  0.00  0.00            
ATOM    114  HA  LEU X   7     -23.859   4.731   1.558  0.00  0.00            
ATOM    115  CB  LEU X   7     -21.953   5.341   0.928  0.00  0.00            
ATOM    116  HB2 LEU X   7     -21.883   6.396   1.194  0.00  0.00            
ATOM    117  HB3 LEU X   7     -21.444   5.206  -0.026  0.00  0.00            
ATOM    118  CG  LEU X   7     -21.271   4.495   2.050  0.00  0.00            
ATOM    119  HG  LEU X   7     -21.493   3.450   1.834  0.00  0.00            
ATOM    120  CD1 LEU X   7     -19.765   4.790   1.976  0.00  0.00            
ATOM    121 HD11 LEU X   7     -19.597   5.847   2.183  0.00  0.00            
ATOM    122 HD12 LEU X   7     -19.191   4.626   1.064  0.00  0.00            
ATOM    123 HD13 LEU X   7     -19.117   4.320   2.716  0.00  0.00            
ATOM    124  CD2 LEU X   7     -21.887   4.886   3.422  0.00  0.00            
ATOM    125 HD21 LEU X   7     -22.960   4.693   3.388  0.00  0.00            
ATOM    126 HD22 LEU X   7     -21.614   5.913   3.664  0.00  0.00            
ATOM    127 HD23 LEU X   7     -21.400   4.110   4.013  0.00  0.00            
ATOM    128  C   LEU X   7     -24.265   5.750  -0.217  0.00  0.00            
ATOM    129  O   LEU X   7     -24.826   5.420  -1.253  0.00  0.00            
ATOM    130  N   LYS X   8     -24.399   6.904   0.406  0.00  0.00            
ATOM    131  H   LYS X   8     -23.781   7.034   1.194  0.00  0.00            
ATOM    132  CA  LYS X   8     -24.882   8.197  -0.086  0.00  0.00            
ATOM    133  HA  LYS X   8     -24.842   8.197  -1.176  0.00  0.00            
ATOM    134  CB  LYS X   8     -26.359   8.276   0.300  0.00  0.00            
ATOM    135  HB2 LYS X   8     -26.761   7.318  -0.029  0.00  0.00            
ATOM    136  HB3 LYS X   8     -26.333   8.278   1.390  0.00  0.00            
ATOM    137  CG  LYS X   8     -27.007   9.531  -0.259  0.00  0.00            
ATOM    138  HG2 LYS X   8     -26.857   9.684  -1.328  0.00  0.00            
ATOM    139  HG3 LYS X   8     -26.522  10.390   0.204  0.00  0.00            
ATOM    140  CD  LYS X   8     -28.503   9.564   0.024  0.00  0.00            
ATOM    141  HD2 LYS X   8     -29.017   8.796  -0.554  0.00  0.00            
ATOM    142  HD3 LYS X   8     -28.766   9.316   1.052  0.00  0.00            
ATOM    143  CE  LYS X   8     -29.207  10.956  -0.095  0.00  0.00            
ATOM    144  HE2 LYS X   8     -28.837  11.673   0.638  0.00  0.00            
ATOM    145  HE3 LYS X   8     -30.263  10.738   0.067  0.00  0.00            
ATOM    146  NZ  LYS X   8     -28.975  11.450  -1.408  0.00  0.00            
ATOM    147  HZ1 LYS X   8     -29.419  12.318  -1.673  0.00  0.00            
ATOM    148  HZ2 LYS X   8     -27.979  11.620  -1.433  0.00  0.00            
ATOM    149  HZ3 LYS X   8     -29.306  10.698  -1.995  0.00  0.00            
ATOM    150  C   LYS X   8     -23.942   9.280   0.400  0.00  0.00            
ATOM    151  O   LYS X   8     -23.274   9.170   1.407  0.00  0.00            
ATOM    152  N   GLU X   9     -23.898  10.380  -0.314  0.00  0.00            
ATOM    153  H   GLU X   9     -24.547  10.423  -1.086  0.00  0.00            
ATOM    154  CA  GLU X   9     -22.953  11.456  -0.051  0.00  0.00            
ATOM    155  HA  GLU X   9     -21.909  11.144  -0.056  0.00  0.00            
ATOM    156  CB  GLU X   9     -22.872  12.372  -1.304  0.00  0.00            
ATOM    157  HB2 GLU X   9     -22.536  11.835  -2.191  0.00  0.00            
ATOM    158  HB3 GLU X   9     -22.132  13.165  -1.196  0.00  0.00            
ATOM    159  CG  GLU X   9     -24.163  13.179  -1.717  0.00  0.00            
ATOM    160  HG2 GLU X   9     -24.367  13.869  -0.897  0.00  0.00            
ATOM    161  HG3 GLU X   9     -23.886  13.748  -2.604  0.00  0.00            
ATOM    162  CD  GLU X   9     -25.426  12.331  -2.062  0.00  0.00            
ATOM    163  OE1 GLU X   9     -26.462  12.715  -1.474  0.00  0.00            
ATOM    164  OE2 GLU X   9     -25.384  11.265  -2.687  0.00  0.00            
ATOM    165  C   GLU X   9     -23.342  12.298   1.198  0.00  0.00            
ATOM    166  O   GLU X   9     -22.560  13.143   1.652  0.00  0.00            
ATOM    167  N   THR X  10     -24.593  12.035   1.712  0.00  0.00            
ATOM    168  H   THR X  10     -25.275  11.438   1.266  0.00  0.00            
ATOM    169  CA  THR X  10     -25.007  12.615   3.060  0.00  0.00            
ATOM    170  HA  THR X  10     -24.665  13.639   3.212  0.00  0.00            
ATOM    171  CB  THR X  10     -26.538  12.643   3.094  0.00  0.00            
ATOM    172  HB  THR X  10     -26.856  12.964   4.086  0.00  0.00            
ATOM    173  CG2 THR X  10     -27.072  13.657   2.079  0.00  0.00            
ATOM    174 HG21 THR X  10     -26.836  13.252   1.095  0.00  0.00            
ATOM    175 HG22 THR X  10     -26.584  14.615   2.258  0.00  0.00            
ATOM    176 HG23 THR X  10     -28.156  13.664   2.193  0.00  0.00            
ATOM    177  OG1 THR X  10     -27.039  11.341   2.774  0.00  0.00            
ATOM    178  HG1 THR X  10     -27.406  10.971   3.580  0.00  0.00            
ATOM    179  C   THR X  10     -24.383  11.756   4.175  0.00  0.00            
ATOM    180  O   THR X  10     -24.550  12.193   5.308  0.00  0.00            
ATOM    181  N   GLU X  11     -23.820  10.553   4.019  0.00  0.00            
ATOM    182  H   GLU X  11     -23.666  10.246   3.069  0.00  0.00            
ATOM    183  CA  GLU X  11     -23.236   9.680   5.116  0.00  0.00            
ATOM    184  HA  GLU X  11     -23.944   9.610   5.941  0.00  0.00            
ATOM    185  CB  GLU X  11     -23.094   8.219   4.613  0.00  0.00            
ATOM    186  HB2 GLU X  11     -22.482   8.212   3.711  0.00  0.00            
ATOM    187  HB3 GLU X  11     -22.541   7.592   5.313  0.00  0.00            
ATOM    188  CG  GLU X  11     -24.462   7.545   4.162  0.00  0.00            
ATOM    189  HG2 GLU X  11     -24.247   6.531   3.824  0.00  0.00            
ATOM    190  HG3 GLU X  11     -24.855   8.121   3.325  0.00  0.00            
ATOM    191  CD  GLU X  11     -25.484   7.619   5.278  0.00  0.00            
ATOM    192  OE1 GLU X  11     -26.692   7.572   5.009  0.00  0.00            
ATOM    193  OE2 GLU X  11     -25.092   7.606   6.456  0.00  0.00            
ATOM    194  C   GLU X  11     -21.830  10.157   5.530  0.00  0.00            
ATOM    195  O   GLU X  11     -21.421   9.722   6.600  0.00  0.00            
ATOM    196  N   PHE X  12     -21.143  11.037   4.845  0.00  0.00            
ATOM    197  H   PHE X  12     -21.697  11.612   4.227  0.00  0.00            
ATOM    198  CA  PHE X  12     -19.798  11.465   5.200  0.00  0.00            
ATOM    199  HA  PHE X  12     -19.641  11.511   6.277  0.00  0.00            
ATOM    200  CB  PHE X  12     -18.815  10.359   4.685  0.00  0.00            
ATOM    201  HB2 PHE X  12     -19.125   9.417   5.138  0.00  0.00            
ATOM    202  HB3 PHE X  12     -17.830  10.623   5.071  0.00  0.00            
ATOM    203  CG  PHE X  12     -18.765  10.243   3.199  0.00  0.00            
ATOM    204  CD1 PHE X  12     -19.679   9.362   2.615  0.00  0.00            
ATOM    205  HD1 PHE X  12     -20.431   8.818   3.168  0.00  0.00            
ATOM    206  CE1 PHE X  12     -19.669   9.238   1.160  0.00  0.00            
ATOM    207  HE1 PHE X  12     -20.373   8.574   0.680  0.00  0.00            
ATOM    208  CZ  PHE X  12     -18.649   9.855   0.409  0.00  0.00            
ATOM    209  HZ  PHE X  12     -18.493   9.668  -0.644  0.00  0.00            
ATOM    210  CE2 PHE X  12     -17.655  10.640   1.065  0.00  0.00            
ATOM    211  HE2 PHE X  12     -16.831  10.932   0.431  0.00  0.00            
ATOM    212  CD2 PHE X  12     -17.748  10.902   2.473  0.00  0.00            
ATOM    213  HD2 PHE X  12     -17.010  11.516   2.968  0.00  0.00            
ATOM    214  C   PHE X  12     -19.429  12.850   4.600  0.00  0.00            
ATOM    215  O   PHE X  12     -20.245  13.522   3.896  0.00  0.00            
ATOM    216  N   LYS X  13     -18.171  13.239   4.720  0.00  0.00            
ATOM    217  H   LYS X  13     -17.497  12.667   5.209  0.00  0.00            
ATOM    218  CA  LYS X  13     -17.664  14.518   4.284  0.00  0.00            
ATOM    219  HA  LYS X  13     -17.982  14.580   3.243  0.00  0.00            
ATOM    220  CB  LYS X  13     -18.261  15.666   5.154  0.00  0.00            
ATOM    221  HB2 LYS X  13     -17.807  15.610   6.143  0.00  0.00            
ATOM    222  HB3 LYS X  13     -19.337  15.566   5.298  0.00  0.00            
ATOM    223  CG  LYS X  13     -17.935  17.123   4.772  0.00  0.00            
ATOM    224  HG2 LYS X  13     -18.179  17.826   5.568  0.00  0.00            
ATOM    225  HG3 LYS X  13     -16.845  17.112   4.738  0.00  0.00            
ATOM    226  CD  LYS X  13     -18.620  17.599   3.466  0.00  0.00            
ATOM    227  HD2 LYS X  13     -19.663  17.870   3.631  0.00  0.00            
ATOM    228  HD3 LYS X  13     -18.546  16.845   2.682  0.00  0.00            
ATOM    229  CE  LYS X  13     -17.792  18.853   2.935  0.00  0.00            
ATOM    230  HE2 LYS X  13     -17.695  19.549   3.767  0.00  0.00            
ATOM    231  HE3 LYS X  13     -16.810  18.484   2.638  0.00  0.00            
ATOM    232  NZ  LYS X  13     -18.494  19.530   1.837  0.00  0.00            
ATOM    233  HZ1 LYS X  13     -19.216  20.128   2.213  0.00  0.00            
ATOM    234  HZ2 LYS X  13     -18.879  18.796   1.261  0.00  0.00            
ATOM    235  HZ3 LYS X  13     -17.896  20.158   1.319  0.00  0.00            
ATOM    236  C   LYS X  13     -16.156  14.424   4.305  0.00  0.00            
ATOM    237  O   LYS X  13     -15.498  14.071   5.270  0.00  0.00            
ATOM    238  N   LYS X  14     -15.584  14.756   3.152  0.00  0.00            
ATOM    239  H   LYS X  14     -16.233  15.039   2.431  0.00  0.00            
ATOM    240  CA  LYS X  14     -14.110  15.042   3.035  0.00  0.00            
ATOM    241  HA  LYS X  14     -13.609  14.142   3.391  0.00  0.00            
ATOM    242  CB  LYS X  14     -13.633  15.162   1.535  0.00  0.00            
ATOM    243  HB2 LYS X  14     -14.013  16.074   1.074  0.00  0.00            
ATOM    244  HB3 LYS X  14     -12.548  15.248   1.497  0.00  0.00            
ATOM    245  CG  LYS X  14     -13.837  13.888   0.663  0.00  0.00            
ATOM    246  HG2 LYS X  14     -13.121  13.141   1.007  0.00  0.00            
ATOM    247  HG3 LYS X  14     -14.878  13.573   0.727  0.00  0.00            
ATOM    248  CD  LYS X  14     -13.564  14.225  -0.802  0.00  0.00            
ATOM    249  HD2 LYS X  14     -13.396  13.308  -1.367  0.00  0.00            
ATOM    250  HD3 LYS X  14     -12.793  14.993  -0.850  0.00  0.00            
ATOM    251  CE  LYS X  14     -14.751  15.022  -1.386  0.00  0.00            
ATOM    252  HE2 LYS X  14     -14.945  15.907  -0.780  0.00  0.00            
ATOM    253  HE3 LYS X  14     -15.639  14.390  -1.370  0.00  0.00            
ATOM    254  NZ  LYS X  14     -14.462  15.409  -2.792  0.00  0.00            
ATOM    255  HZ1 LYS X  14     -14.370  14.524  -3.271  0.00  0.00            
ATOM    256  HZ2 LYS X  14     -15.209  15.960  -3.191  0.00  0.00            
ATOM    257  HZ3 LYS X  14     -13.686  16.055  -2.765  0.00  0.00            
ATOM    258  C   LYS X  14     -13.648  16.249   3.855  0.00  0.00            
ATOM    259  O   LYS X  14     -14.349  17.235   3.929  0.00  0.00            
ATOM    260  N   ILE X  15     -12.343  16.218   4.307  0.00  0.00            
ATOM    261  H   ILE X  15     -11.786  15.401   4.104  0.00  0.00            
ATOM    262  CA  ILE X  15     -11.686  17.324   5.014  0.00  0.00            
ATOM    263  HA  ILE X  15     -12.284  18.230   5.111  0.00  0.00            
ATOM    264  CB  ILE X  15     -11.322  16.871   6.471  0.00  0.00            
ATOM    265  HB  ILE X  15     -10.887  15.873   6.448  0.00  0.00            
ATOM    266  CG2 ILE X  15     -10.273  17.808   7.136  0.00  0.00            
ATOM    267 HG21 ILE X  15     -10.685  18.812   7.240  0.00  0.00            
ATOM    268 HG22 ILE X  15      -9.336  17.842   6.579  0.00  0.00            
ATOM    269 HG23 ILE X  15     -10.181  17.372   8.130  0.00  0.00            
ATOM    270  CG1 ILE X  15     -12.655  16.755   7.315  0.00  0.00            
ATOM    271 HG12 ILE X  15     -13.349  16.125   6.758  0.00  0.00            
ATOM    272 HG13 ILE X  15     -13.097  17.737   7.479  0.00  0.00            
ATOM    273  CD1 ILE X  15     -12.547  16.127   8.694  0.00  0.00            
ATOM    274 HD11 ILE X  15     -12.073  15.159   8.531  0.00  0.00            
ATOM    275 HD12 ILE X  15     -11.916  16.823   9.247  0.00  0.00            
ATOM    276 HD13 ILE X  15     -13.511  16.182   9.199  0.00  0.00            
ATOM    277  C   ILE X  15     -10.535  18.028   4.186  0.00  0.00            
ATOM    278  O   ILE X  15     -10.608  19.258   3.956  0.00  0.00            
ATOM    279  N   LYS X  16      -9.510  17.256   3.781  0.00  0.00            
ATOM    280  H   LYS X  16      -9.680  16.276   3.959  0.00  0.00            
ATOM    281  CA  LYS X  16      -8.267  17.700   3.167  0.00  0.00            
ATOM    282  HA  LYS X  16      -8.500  18.384   2.351  0.00  0.00            
ATOM    283  CB  LYS X  16      -7.373  18.328   4.248  0.00  0.00            
ATOM    284  HB2 LYS X  16      -6.852  17.581   4.847  0.00  0.00            
ATOM    285  HB3 LYS X  16      -8.035  18.908   4.891  0.00  0.00            
ATOM    286  CG  LYS X  16      -6.353  19.352   3.769  0.00  0.00            
ATOM    287  HG2 LYS X  16      -6.943  20.138   3.297  0.00  0.00            
ATOM    288  HG3 LYS X  16      -5.671  18.804   3.118  0.00  0.00            
ATOM    289  CD  LYS X  16      -5.592  19.961   4.921  0.00  0.00            
ATOM    290  HD2 LYS X  16      -6.354  20.404   5.561  0.00  0.00            
ATOM    291  HD3 LYS X  16      -5.125  19.182   5.524  0.00  0.00            
ATOM    292  CE  LYS X  16      -4.609  21.070   4.329  0.00  0.00            
ATOM    293  HE2 LYS X  16      -4.984  21.432   3.372  0.00  0.00            
ATOM    294  HE3 LYS X  16      -4.592  21.880   5.058  0.00  0.00            
ATOM    295  NZ  LYS X  16      -3.234  20.539   4.124  0.00  0.00            
ATOM    296  HZ1 LYS X  16      -2.697  20.465   4.977  0.00  0.00            
ATOM    297  HZ2 LYS X  16      -2.708  21.058   3.435  0.00  0.00            
ATOM    298  HZ3 LYS X  16      -3.298  19.628   3.692  0.00  0.00            
ATOM    299  C   LYS X  16      -7.519  16.600   2.398  0.00  0.00            
ATOM    300  O   LYS X  16      -7.674  15.442   2.737  0.00  0.00            
ATOM    301  N   VAL X  17      -6.701  16.889   1.391  0.00  0.00            
ATOM    302  H   VAL X  17      -6.758  17.815   0.992  0.00  0.00            
ATOM    303  CA  VAL X  17      -5.937  15.918   0.554  0.00  0.00            
ATOM    304  HA  VAL X  17      -6.460  14.997   0.295  0.00  0.00            
ATOM    305  CB  VAL X  17      -5.432  16.495  -0.733  0.00  0.00            
ATOM    306  HB  VAL X  17      -4.838  17.382  -0.511  0.00  0.00            
ATOM    307  CG1 VAL X  17      -4.437  15.451  -1.441  0.00  0.00            
ATOM    308 HG11 VAL X  17      -3.897  16.030  -2.190  0.00  0.00            
ATOM    309 HG12 VAL X  17      -4.880  14.505  -1.754  0.00  0.00            
ATOM    310 HG13 VAL X  17      -3.714  15.291  -0.641  0.00  0.00            
ATOM    311  CG2 VAL X  17      -6.449  16.851  -1.805  0.00  0.00            
ATOM    312 HG21 VAL X  17      -7.076  15.960  -1.855  0.00  0.00            
ATOM    313 HG22 VAL X  17      -5.900  17.072  -2.719  0.00  0.00            
ATOM    314 HG23 VAL X  17      -7.069  17.694  -1.499  0.00  0.00            
ATOM    315  C   VAL X  17      -4.867  15.326   1.493  0.00  0.00            
ATOM    316  O   VAL X  17      -4.120  16.049   2.221  0.00  0.00            
ATOM    317  N   LEU X  18      -4.731  13.997   1.433  0.00  0.00            
ATOM    318  H   LEU X  18      -5.417  13.512   0.873  0.00  0.00            
ATOM    319  CA  LEU X  18      -3.453  13.265   1.826  0.00  0.00            
ATOM    320  HA  LEU X  18      -2.950  13.824   2.615  0.00  0.00            
ATOM    321  CB  LEU X  18      -3.714  11.882   2.425  0.00  0.00            
ATOM    322  HB2 LEU X  18      -4.182  11.265   1.658  0.00  0.00            
ATOM    323  HB3 LEU X  18      -2.718  11.518   2.679  0.00  0.00            
ATOM    324  CG  LEU X  18      -4.556  11.966   3.622  0.00  0.00            
ATOM    325  HG  LEU X  18      -5.600  12.175   3.389  0.00  0.00            
ATOM    326  CD1 LEU X  18      -4.482  10.637   4.285  0.00  0.00            
ATOM    327 HD11 LEU X  18      -3.490  10.413   4.679  0.00  0.00            
ATOM    328 HD12 LEU X  18      -4.711   9.885   3.530  0.00  0.00            
ATOM    329 HD13 LEU X  18      -5.194  10.590   5.109  0.00  0.00            
ATOM    330  CD2 LEU X  18      -4.016  12.971   4.724  0.00  0.00            
ATOM    331 HD21 LEU X  18      -4.315  14.009   4.582  0.00  0.00            
ATOM    332 HD22 LEU X  18      -2.931  12.866   4.741  0.00  0.00            
ATOM    333 HD23 LEU X  18      -4.472  12.785   5.697  0.00  0.00            
ATOM    334  C   LEU X  18      -2.494  13.024   0.590  0.00  0.00            
ATOM    335  O   LEU X  18      -1.304  13.178   0.813  0.00  0.00            
ATOM    336  N   GLY X  19      -2.867  12.658  -0.625  0.00  0.00            
ATOM    337  H   GLY X  19      -3.842  12.482  -0.823  0.00  0.00            
ATOM    338  CA  GLY X  19      -2.000  12.257  -1.810  0.00  0.00            
ATOM    339  HA2 GLY X  19      -1.417  11.377  -1.540  0.00  0.00            
ATOM    340  HA3 GLY X  19      -1.297  13.088  -1.863  0.00  0.00            
ATOM    341  C   GLY X  19      -2.780  12.102  -3.093  0.00  0.00            
ATOM    342  O   GLY X  19      -3.887  11.496  -3.086  0.00  0.00            
ATOM    343  N   SER X  20      -2.139  12.349  -4.236  0.00  0.00            
ATOM    344  H   SER X  20      -1.182  12.657  -4.139  0.00  0.00            
ATOM    345  CA  SER X  20      -2.800  12.364  -5.584  0.00  0.00            
ATOM    346  HA  SER X  20      -3.693  11.751  -5.464  0.00  0.00            
ATOM    347  CB  SER X  20      -3.179  13.793  -6.019  0.00  0.00            
ATOM    348  HB2 SER X  20      -3.757  14.255  -5.219  0.00  0.00            
ATOM    349  HB3 SER X  20      -2.299  14.397  -6.242  0.00  0.00            
ATOM    350  OG  SER X  20      -4.010  13.695  -7.095  0.00  0.00            
ATOM    351  HG  SER X  20      -4.911  13.632  -6.771  0.00  0.00            
ATOM    352  C   SER X  20      -1.912  11.747  -6.693  0.00  0.00            
ATOM    353  O   SER X  20      -0.700  11.455  -6.515  0.00  0.00            
ATOM    354  N   GLY X  21      -2.611  11.345  -7.759  0.00  0.00            
ATOM    355  H   GLY X  21      -3.596  11.568  -7.759  0.00  0.00            
ATOM    356  CA  GLY X  21      -2.055  10.617  -8.885  0.00  0.00            
ATOM    357  HA2 GLY X  21      -1.104  11.056  -9.186  0.00  0.00            
ATOM    358  HA3 GLY X  21      -1.857   9.565  -8.677  0.00  0.00            
ATOM    359  C   GLY X  21      -3.029  10.494 -10.052  0.00  0.00            
ATOM    360  O   GLY X  21      -4.137  11.044 -10.000  0.00  0.00            
ATOM    361  N   ALA X  22      -2.629   9.789 -11.153  0.00  0.00            
ATOM    362  H   ALA X  22      -1.739   9.331 -11.022  0.00  0.00            
ATOM    363  CA  ALA X  22      -3.211   9.777 -12.499  0.00  0.00            
ATOM    364  HA  ALA X  22      -3.108  10.818 -12.806  0.00  0.00            
ATOM    365  CB  ALA X  22      -2.404   8.871 -13.408  0.00  0.00            
ATOM    366  HB1 ALA X  22      -2.804   8.819 -14.420  0.00  0.00            
ATOM    367  HB2 ALA X  22      -1.366   9.195 -13.329  0.00  0.00            
ATOM    368  HB3 ALA X  22      -2.489   7.890 -12.940  0.00  0.00            
ATOM    369  C   ALA X  22      -4.651   9.374 -12.465  0.00  0.00            
ATOM    370  O   ALA X  22      -5.386   9.939 -13.187  0.00  0.00            
ATOM    371  N   PHE X  23      -5.100   8.353 -11.665  0.00  0.00            
ATOM    372  H   PHE X  23      -4.447   7.693 -11.268  0.00  0.00            
ATOM    373  CA  PHE X  23      -6.524   7.923 -11.679  0.00  0.00            
ATOM    374  HA  PHE X  23      -6.807   8.074 -12.721  0.00  0.00            
ATOM    375  CB  PHE X  23      -6.664   6.452 -11.447  0.00  0.00            
ATOM    376  HB2 PHE X  23      -6.410   6.238 -10.409  0.00  0.00            
ATOM    377  HB3 PHE X  23      -7.727   6.212 -11.481  0.00  0.00            
ATOM    378  CG  PHE X  23      -5.903   5.491 -12.328  0.00  0.00            
ATOM    379  CD1 PHE X  23      -4.750   4.942 -11.839  0.00  0.00            
ATOM    380  HD1 PHE X  23      -4.581   5.047 -10.778  0.00  0.00            
ATOM    381  CE1 PHE X  23      -3.879   4.095 -12.557  0.00  0.00            
ATOM    382  HE1 PHE X  23      -2.984   3.622 -12.181  0.00  0.00            
ATOM    383  CZ  PHE X  23      -4.269   3.790 -13.865  0.00  0.00            
ATOM    384  HZ  PHE X  23      -3.554   3.222 -14.442  0.00  0.00            
ATOM    385  CE2 PHE X  23      -5.394   4.369 -14.399  0.00  0.00            
ATOM    386  HE2 PHE X  23      -5.639   4.239 -15.443  0.00  0.00            
ATOM    387  CD2 PHE X  23      -6.212   5.244 -13.684  0.00  0.00            
ATOM    388  HD2 PHE X  23      -7.046   5.745 -14.152  0.00  0.00            
ATOM    389  C   PHE X  23      -7.403   8.697 -10.667  0.00  0.00            
ATOM    390  O   PHE X  23      -8.660   8.647 -10.755  0.00  0.00            
ATOM    391  N   GLY X  24      -6.828   9.413  -9.693  0.00  0.00            
ATOM    392  H   GLY X  24      -5.820   9.482  -9.680  0.00  0.00            
ATOM    393  CA  GLY X  24      -7.557  10.048  -8.646  0.00  0.00            
ATOM    394  HA2 GLY X  24      -7.981  10.897  -9.181  0.00  0.00            
ATOM    395  HA3 GLY X  24      -8.381   9.395  -8.358  0.00  0.00            
ATOM    396  C   GLY X  24      -6.716  10.511  -7.430  0.00  0.00            
ATOM    397  O   GLY X  24      -5.534  10.740  -7.619  0.00  0.00            
ATOM    398  N   THR X  25      -7.360  10.869  -6.289  0.00  0.00            
ATOM    399  H   THR X  25      -8.300  10.530  -6.140  0.00  0.00            
ATOM    400  CA  THR X  25      -6.798  11.626  -5.141  0.00  0.00            
ATOM    401  HA  THR X  25      -5.722  11.474  -5.223  0.00  0.00            
ATOM    402  CB  THR X  25      -7.181  13.129  -5.227  0.00  0.00            
ATOM    403  HB  THR X  25      -8.269  13.144  -5.286  0.00  0.00            
ATOM    404  CG2 THR X  25      -6.766  13.948  -4.068  0.00  0.00            
ATOM    405 HG21 THR X  25      -7.021  14.970  -4.349  0.00  0.00            
ATOM    406 HG22 THR X  25      -5.702  13.777  -3.903  0.00  0.00            
ATOM    407 HG23 THR X  25      -7.416  13.739  -3.219  0.00  0.00            
ATOM    408  OG1 THR X  25      -6.600  13.775  -6.330  0.00  0.00            
ATOM    409  HG1 THR X  25      -7.019  14.620  -6.510  0.00  0.00            
ATOM    410  C   THR X  25      -7.386  11.048  -3.836  0.00  0.00            
ATOM    411  O   THR X  25      -8.588  10.801  -3.828  0.00  0.00            
ATOM    412  N   VAL X  26      -6.576  10.818  -2.773  0.00  0.00            
ATOM    413  H   VAL X  26      -5.623  11.141  -2.860  0.00  0.00            
ATOM    414  CA  VAL X  26      -7.015  10.379  -1.358  0.00  0.00            
ATOM    415  HA  VAL X  26      -7.938   9.817  -1.504  0.00  0.00            
ATOM    416  CB  VAL X  26      -5.955   9.514  -0.623  0.00  0.00            
ATOM    417  HB  VAL X  26      -5.272  10.238  -0.179  0.00  0.00            
ATOM    418  CG1 VAL X  26      -6.530   8.654   0.557  0.00  0.00            
ATOM    419 HG11 VAL X  26      -5.691   8.139   1.025  0.00  0.00            
ATOM    420 HG12 VAL X  26      -7.280   7.967   0.164  0.00  0.00            
ATOM    421 HG13 VAL X  26      -7.057   9.272   1.284  0.00  0.00            
ATOM    422  CG2 VAL X  26      -5.087   8.603  -1.443  0.00  0.00            
ATOM    423 HG21 VAL X  26      -4.504   7.896  -0.852  0.00  0.00            
ATOM    424 HG22 VAL X  26      -4.351   9.201  -1.979  0.00  0.00            
ATOM    425 HG23 VAL X  26      -5.652   7.953  -2.112  0.00  0.00            
ATOM    426  C   VAL X  26      -7.266  11.620  -0.466  0.00  0.00            
ATOM    427  O   VAL X  26      -6.454  12.566  -0.372  0.00  0.00            
ATOM    428  N   TYR X  27      -8.375  11.618   0.319  0.00  0.00            
ATOM    429  H   TYR X  27      -9.010  10.835   0.243  0.00  0.00            
ATOM    430  CA  TYR X  27      -8.636  12.627   1.273  0.00  0.00            
ATOM    431  HA  TYR X  27      -7.788  13.313   1.288  0.00  0.00            
ATOM    432  CB  TYR X  27      -9.918  13.395   0.954  0.00  0.00            
ATOM    433  HB2 TYR X  27     -10.891  12.908   1.025  0.00  0.00            
ATOM    434  HB3 TYR X  27     -10.009  14.161   1.724  0.00  0.00            
ATOM    435  CG  TYR X  27     -10.065  14.085  -0.361  0.00  0.00            
ATOM    436  CD1 TYR X  27     -10.533  13.306  -1.450  0.00  0.00            
ATOM    437  HD1 TYR X  27     -10.778  12.263  -1.315  0.00  0.00            
ATOM    438  CE1 TYR X  27     -10.646  13.949  -2.692  0.00  0.00            
ATOM    439  HE1 TYR X  27     -11.008  13.342  -3.508  0.00  0.00            
ATOM    440  CZ  TYR X  27     -10.502  15.397  -2.898  0.00  0.00            
ATOM    441  OH  TYR X  27     -10.541  15.981  -4.147  0.00  0.00            
ATOM    442  HH  TYR X  27     -10.310  16.909  -4.234  0.00  0.00            
ATOM    443  CE2 TYR X  27     -10.199  16.102  -1.744  0.00  0.00            
ATOM    444  HE2 TYR X  27     -10.129  17.180  -1.763  0.00  0.00            
ATOM    445  CD2 TYR X  27      -9.858  15.480  -0.486  0.00  0.00            
ATOM    446  HD2 TYR X  27      -9.779  16.185   0.328  0.00  0.00            
ATOM    447  C   TYR X  27      -8.771  12.048   2.713  0.00  0.00            
ATOM    448  O   TYR X  27      -9.304  10.931   2.920  0.00  0.00            
ATOM    449  N   LYS X  28      -8.320  12.707   3.761  0.00  0.00            
ATOM    450  H   LYS X  28      -7.895  13.589   3.515  0.00  0.00            
ATOM    451  CA  LYS X  28      -8.828  12.519   5.151  0.00  0.00            
ATOM    452  HA  LYS X  28      -8.881  11.448   5.349  0.00  0.00            
ATOM    453  CB  LYS X  28      -7.752  12.918   6.141  0.00  0.00            
ATOM    454  HB2 LYS X  28      -6.804  12.464   5.853  0.00  0.00            
ATOM    455  HB3 LYS X  28      -8.043  12.587   7.138  0.00  0.00            
ATOM    456  CG  LYS X  28      -7.444  14.415   6.232  0.00  0.00            
ATOM    457  HG2 LYS X  28      -6.873  14.783   5.379  0.00  0.00            
ATOM    458  HG3 LYS X  28      -8.332  15.037   6.341  0.00  0.00            
ATOM    459  CD  LYS X  28      -6.505  14.867   7.341  0.00  0.00            
ATOM    460  HD2 LYS X  28      -6.998  14.569   8.266  0.00  0.00            
ATOM    461  HD3 LYS X  28      -5.554  14.357   7.190  0.00  0.00            
ATOM    462  CE  LYS X  28      -6.105  16.357   7.235  0.00  0.00            
ATOM    463  HE2 LYS X  28      -5.789  16.640   6.231  0.00  0.00            
ATOM    464  HE3 LYS X  28      -6.911  16.994   7.599  0.00  0.00            
ATOM    465  NZ  LYS X  28      -4.892  16.635   8.121  0.00  0.00            
ATOM    466  HZ1 LYS X  28      -4.068  16.090   7.912  0.00  0.00            
ATOM    467  HZ2 LYS X  28      -5.072  16.414   9.090  0.00  0.00            
ATOM    468  HZ3 LYS X  28      -4.613  17.605   8.150  0.00  0.00            
ATOM    469  C   LYS X  28     -10.262  13.108   5.356  0.00  0.00            
ATOM    470  O   LYS X  28     -10.619  14.111   4.739  0.00  0.00            
ATOM    471  N   GLY X  29     -11.155  12.481   6.168  0.00  0.00            
ATOM    472  H   GLY X  29     -10.950  11.544   6.482  0.00  0.00            
ATOM    473  CA  GLY X  29     -12.567  12.873   6.419  0.00  0.00            
ATOM    474  HA2 GLY X  29     -12.688  13.949   6.545  0.00  0.00            
ATOM    475  HA3 GLY X  29     -13.225  12.661   5.576  0.00  0.00            
ATOM    476  C   GLY X  29     -13.237  12.207   7.550  0.00  0.00            
ATOM    477  O   GLY X  29     -12.610  11.312   8.169  0.00  0.00            
ATOM    478  N   LEU X  30     -14.458  12.535   7.871  0.00  0.00            
ATOM    479  H   LEU X  30     -14.949  12.916   7.074  0.00  0.00            
ATOM    480  CA  LEU X  30     -15.273  11.899   8.881  0.00  0.00            
ATOM    481  HA  LEU X  30     -14.684  11.140   9.396  0.00  0.00            
ATOM    482  CB  LEU X  30     -15.696  12.934   9.931  0.00  0.00            
ATOM    483  HB2 LEU X  30     -16.367  13.614   9.406  0.00  0.00            
ATOM    484  HB3 LEU X  30     -16.186  12.349  10.709  0.00  0.00            
ATOM    485  CG  LEU X  30     -14.544  13.620  10.669  0.00  0.00            
ATOM    486  HG  LEU X  30     -13.852  14.147  10.013  0.00  0.00            
ATOM    487  CD1 LEU X  30     -15.196  14.720  11.588  0.00  0.00            
ATOM    488 HD11 LEU X  30     -15.836  14.191  12.293  0.00  0.00            
ATOM    489 HD12 LEU X  30     -14.345  15.241  12.028  0.00  0.00            
ATOM    490 HD13 LEU X  30     -15.797  15.389  10.972  0.00  0.00            
ATOM    491  CD2 LEU X  30     -13.759  12.575  11.498  0.00  0.00            
ATOM    492 HD21 LEU X  30     -13.096  12.084  10.787  0.00  0.00            
ATOM    493 HD22 LEU X  30     -13.060  13.155  12.101  0.00  0.00            
ATOM    494 HD23 LEU X  30     -14.313  11.867  12.114  0.00  0.00            
ATOM    495  C   LEU X  30     -16.448  11.180   8.244  0.00  0.00            
ATOM    496  O   LEU X  30     -16.943  11.428   7.137  0.00  0.00            
ATOM    497  N   TRP X  31     -16.891  10.132   8.968  0.00  0.00            
ATOM    498  H   TRP X  31     -16.328   9.768   9.723  0.00  0.00            
ATOM    499  CA  TRP X  31     -18.035   9.278   8.543  0.00  0.00            
ATOM    500  HA  TRP X  31     -18.711   9.871   7.927  0.00  0.00            
ATOM    501  CB  TRP X  31     -17.491   8.140   7.672  0.00  0.00            
ATOM    502  HB2 TRP X  31     -16.587   7.792   8.172  0.00  0.00            
ATOM    503  HB3 TRP X  31     -17.212   8.618   6.733  0.00  0.00            
ATOM    504  CG  TRP X  31     -18.330   6.978   7.422  0.00  0.00            
ATOM    505  CD1 TRP X  31     -19.418   6.962   6.677  0.00  0.00            
ATOM    506  HD1 TRP X  31     -19.819   7.784   6.102  0.00  0.00            
ATOM    507  NE1 TRP X  31     -20.050   5.687   6.807  0.00  0.00            
ATOM    508  HE1 TRP X  31     -20.987   5.475   6.493  0.00  0.00            
ATOM    509  CE2 TRP X  31     -19.357   4.880   7.645  0.00  0.00            
ATOM    510  CZ2 TRP X  31     -19.687   3.623   8.170  0.00  0.00            
ATOM    511  HZ2 TRP X  31     -20.570   3.075   7.876  0.00  0.00            
ATOM    512  CH2 TRP X  31     -18.903   3.217   9.312  0.00  0.00            
ATOM    513  HH2 TRP X  31     -19.072   2.211   9.666  0.00  0.00            
ATOM    514  CZ3 TRP X  31     -17.901   4.049   9.874  0.00  0.00            
ATOM    515  HZ3 TRP X  31     -17.361   3.708  10.745  0.00  0.00            
ATOM    516  CE3 TRP X  31     -17.647   5.341   9.302  0.00  0.00            
ATOM    517  HE3 TRP X  31     -16.886   5.939   9.781  0.00  0.00            
ATOM    518  CD2 TRP X  31     -18.356   5.759   8.191  0.00  0.00            
ATOM    519  C   TRP X  31     -18.915   8.723   9.722  0.00  0.00            
ATOM    520  O   TRP X  31     -18.452   8.555  10.874  0.00  0.00            
ATOM    521  N   ILE X  32     -20.221   8.644   9.514  0.00  0.00            
ATOM    522  H   ILE X  32     -20.535   8.861   8.579  0.00  0.00            
ATOM    523  CA  ILE X  32     -21.149   8.242  10.558  0.00  0.00            
ATOM    524  HA  ILE X  32     -20.618   8.251  11.510  0.00  0.00            
ATOM    525  CB  ILE X  32     -22.105   9.421  10.790  0.00  0.00            
ATOM    526  HB  ILE X  32     -21.506  10.285  11.078  0.00  0.00            
ATOM    527  CG2 ILE X  32     -22.781   9.907   9.538  0.00  0.00            
ATOM    528 HG21 ILE X  32     -21.920  10.180   8.926  0.00  0.00            
ATOM    529 HG22 ILE X  32     -23.435  10.770   9.665  0.00  0.00            
ATOM    530 HG23 ILE X  32     -23.398   9.151   9.052  0.00  0.00            
ATOM    531  CG1 ILE X  32     -23.118   9.101  11.911  0.00  0.00            
ATOM    532 HG12 ILE X  32     -24.096   8.843  11.504  0.00  0.00            
ATOM    533 HG13 ILE X  32     -22.740   8.277  12.516  0.00  0.00            
ATOM    534  CD1 ILE X  32     -23.258  10.264  12.875  0.00  0.00            
ATOM    535 HD11 ILE X  32     -23.597   9.880  13.837  0.00  0.00            
ATOM    536 HD12 ILE X  32     -23.974  11.028  12.575  0.00  0.00            
ATOM    537 HD13 ILE X  32     -22.247  10.657  12.983  0.00  0.00            
ATOM    538  C   ILE X  32     -21.774   6.867  10.280  0.00  0.00            
ATOM    539  O   ILE X  32     -22.423   6.737   9.196  0.00  0.00            
ATOM    540  N   PRO X  33     -21.677   5.882  11.233  0.00  0.00            
ATOM    541  CD  PRO X  33     -20.741   5.899  12.375  0.00  0.00            
ATOM    542  HD2 PRO X  33     -19.856   6.422  12.014  0.00  0.00            
ATOM    543  HD3 PRO X  33     -21.128   6.418  13.253  0.00  0.00            
ATOM    544  CG  PRO X  33     -20.408   4.426  12.765  0.00  0.00            
ATOM    545  HG2 PRO X  33     -20.249   4.400  13.843  0.00  0.00            
ATOM    546  HG3 PRO X  33     -19.590   4.116  12.114  0.00  0.00            
ATOM    547  CB  PRO X  33     -21.696   3.690  12.301  0.00  0.00            
ATOM    548  HB2 PRO X  33     -21.525   2.677  11.937  0.00  0.00            
ATOM    549  HB3 PRO X  33     -22.520   3.498  12.988  0.00  0.00            
ATOM    550  CA  PRO X  33     -22.259   4.535  11.110  0.00  0.00            
ATOM    551  HA  PRO X  33     -21.946   4.122  10.150  0.00  0.00            
ATOM    552  C   PRO X  33     -23.868   4.518  11.150  0.00  0.00            
ATOM    553  O   PRO X  33     -24.448   5.477  11.693  0.00  0.00            
ATOM    554  N   GLU X  34     -24.507   3.513  10.516  0.00  0.00            
ATOM    555  H   GLU X  34     -23.978   2.705  10.220  0.00  0.00            
ATOM    556  CA  GLU X  34     -25.962   3.488  10.475  0.00  0.00            
ATOM    557  HA  GLU X  34     -26.266   4.330   9.853  0.00  0.00            
ATOM    558  CB  GLU X  34     -26.552   2.341   9.639  0.00  0.00            
ATOM    559  HB2 GLU X  34     -26.442   1.452  10.261  0.00  0.00            
ATOM    560  HB3 GLU X  34     -27.635   2.409   9.535  0.00  0.00            
ATOM    561  CG  GLU X  34     -25.917   2.164   8.254  0.00  0.00            
ATOM    562  HG2 GLU X  34     -26.664   1.660   7.641  0.00  0.00            
ATOM    563  HG3 GLU X  34     -25.816   3.156   7.813  0.00  0.00            
ATOM    564  CD  GLU X  34     -24.601   1.362   8.175  0.00  0.00            
ATOM    565  OE1 GLU X  34     -24.245   1.043   7.036  0.00  0.00            
ATOM    566  OE2 GLU X  34     -23.965   0.915   9.148  0.00  0.00            
ATOM    567  C   GLU X  34     -26.600   3.427  11.832  0.00  0.00            
ATOM    568  O   GLU X  34     -26.303   2.522  12.599  0.00  0.00            
ATOM    569  N   GLY X  35     -27.368   4.406  12.304  0.00  0.00            
ATOM    570  H   GLY X  35     -27.544   5.266  11.803  0.00  0.00            
ATOM    571  CA  GLY X  35     -27.839   4.437  13.703  0.00  0.00            
ATOM    572  HA2 GLY X  35     -28.089   3.423  14.014  0.00  0.00            
ATOM    573  HA3 GLY X  35     -28.712   5.089  13.733  0.00  0.00            
ATOM    574  C   GLY X  35     -26.913   4.967  14.773  0.00  0.00            
ATOM    575  O   GLY X  35     -27.311   5.068  15.904  0.00  0.00            
ATOM    576  N   GLU X  36     -25.683   5.349  14.483  0.00  0.00            
ATOM    577  H   GLU X  36     -25.420   5.460  13.514  0.00  0.00            
ATOM    578  CA  GLU X  36     -24.802   5.984  15.466  0.00  0.00            
ATOM    579  HA  GLU X  36     -25.212   5.788  16.457  0.00  0.00            
ATOM    580  CB  GLU X  36     -23.323   5.477  15.439  0.00  0.00            
ATOM    581  HB2 GLU X  36     -22.752   5.897  14.611  0.00  0.00            
ATOM    582  HB3 GLU X  36     -22.967   5.937  16.361  0.00  0.00            
ATOM    583  CG  GLU X  36     -23.351   3.924  15.586  0.00  0.00            
ATOM    584  HG2 GLU X  36     -23.891   3.380  14.811  0.00  0.00            
ATOM    585  HG3 GLU X  36     -22.291   3.671  15.600  0.00  0.00            
ATOM    586  CD  GLU X  36     -24.022   3.484  16.904  0.00  0.00            
ATOM    587  OE1 GLU X  36     -24.805   2.521  16.944  0.00  0.00            
ATOM    588  OE2 GLU X  36     -23.642   4.090  17.974  0.00  0.00            
ATOM    589  C   GLU X  36     -24.861   7.518  15.502  0.00  0.00            
ATOM    590  O   GLU X  36     -25.405   8.126  14.588  0.00  0.00            
ATOM    591  N   LYS X  37     -24.514   8.215  16.597  0.00  0.00            
ATOM    592  H   LYS X  37     -24.098   7.719  17.372  0.00  0.00            
ATOM    593  CA  LYS X  37     -24.356   9.725  16.664  0.00  0.00            
ATOM    594  HA  LYS X  37     -24.782  10.111  15.737  0.00  0.00            
ATOM    595  CB  LYS X  37     -25.201  10.338  17.765  0.00  0.00            
ATOM    596  HB2 LYS X  37     -24.932   9.852  18.704  0.00  0.00            
ATOM    597  HB3 LYS X  37     -25.030  11.376  18.048  0.00  0.00            
ATOM    598  CG  LYS X  37     -26.778  10.007  17.726  0.00  0.00            
ATOM    599  HG2 LYS X  37     -27.159  10.250  16.735  0.00  0.00            
ATOM    600  HG3 LYS X  37     -26.879   8.931  17.873  0.00  0.00            
ATOM    601  CD  LYS X  37     -27.561  10.761  18.834  0.00  0.00            
ATOM    602  HD2 LYS X  37     -26.941  10.791  19.730  0.00  0.00            
ATOM    603  HD3 LYS X  37     -27.815  11.792  18.588  0.00  0.00            
ATOM    604  CE  LYS X  37     -28.870  10.133  19.198  0.00  0.00            
ATOM    605  HE2 LYS X  37     -29.453  10.784  19.850  0.00  0.00            
ATOM    606  HE3 LYS X  37     -29.408   9.925  18.273  0.00  0.00            
ATOM    607  NZ  LYS X  37     -28.764   8.812  19.894  0.00  0.00            
ATOM    608  HZ1 LYS X  37     -28.309   8.807  20.795  0.00  0.00            
ATOM    609  HZ2 LYS X  37     -29.639   8.315  19.980  0.00  0.00            
ATOM    610  HZ3 LYS X  37     -28.231   8.200  19.292  0.00  0.00            
ATOM    611  C   LYS X  37     -22.932  10.155  16.676  0.00  0.00            
ATOM    612  O   LYS X  37     -22.634  11.341  16.404  0.00  0.00            
ATOM    613  N   VAL X  38     -22.080   9.192  16.938  0.00  0.00            
ATOM    614  H   VAL X  38     -22.422   8.247  17.047  0.00  0.00            
ATOM    615  CA  VAL X  38     -20.667   9.409  16.799  0.00  0.00            
ATOM    616  HA  VAL X  38     -20.383  10.369  17.232  0.00  0.00            
ATOM    617  CB  VAL X  38     -19.862   8.346  17.581  0.00  0.00            
ATOM    618  HB  VAL X  38     -18.820   8.556  17.341  0.00  0.00            
ATOM    619  CG1 VAL X  38     -19.962   8.456  19.051  0.00  0.00            
ATOM    620 HG11 VAL X  38     -19.508   9.385  19.396  0.00  0.00            
ATOM    621 HG12 VAL X  38     -20.990   8.528  19.405  0.00  0.00            
ATOM    622 HG13 VAL X  38     -19.515   7.611  19.574  0.00  0.00            
ATOM    623  CG2 VAL X  38     -20.156   6.916  17.018  0.00  0.00            
ATOM    624 HG21 VAL X  38     -19.489   6.214  17.520  0.00  0.00            
ATOM    625 HG22 VAL X  38     -20.021   6.764  15.947  0.00  0.00            
ATOM    626 HG23 VAL X  38     -21.194   6.699  17.270  0.00  0.00            
ATOM    627  C   VAL X  38     -20.156   9.468  15.301  0.00  0.00            
ATOM    628  O   VAL X  38     -20.682   8.717  14.430  0.00  0.00            
ATOM    629  N   LYS X  39     -19.023  10.170  15.037  0.00  0.00            
ATOM    630  H   LYS X  39     -18.523  10.649  15.771  0.00  0.00            
ATOM    631  CA  LYS X  39     -18.282  10.099  13.730  0.00  0.00            
ATOM    632  HA  LYS X  39     -18.923   9.491  13.092  0.00  0.00            
ATOM    633  CB  LYS X  39     -18.059  11.498  13.092  0.00  0.00            
ATOM    634  HB2 LYS X  39     -17.484  11.338  12.180  0.00  0.00            
ATOM    635  HB3 LYS X  39     -17.431  12.212  13.624  0.00  0.00            
ATOM    636  CG  LYS X  39     -19.419  12.101  12.708  0.00  0.00            
ATOM    637  HG2 LYS X  39     -19.658  11.532  11.809  0.00  0.00            
ATOM    638  HG3 LYS X  39     -20.245  11.853  13.374  0.00  0.00            
ATOM    639  CD  LYS X  39     -19.267  13.606  12.329  0.00  0.00            
ATOM    640  HD2 LYS X  39     -18.959  14.161  13.216  0.00  0.00            
ATOM    641  HD3 LYS X  39     -18.543  13.836  11.548  0.00  0.00            
ATOM    642  CE  LYS X  39     -20.641  14.052  11.832  0.00  0.00            
ATOM    643  HE2 LYS X  39     -21.057  13.407  11.059  0.00  0.00            
ATOM    644  HE3 LYS X  39     -21.265  14.040  12.726  0.00  0.00            
ATOM    645  NZ  LYS X  39     -20.505  15.353  11.197  0.00  0.00            
ATOM    646  HZ1 LYS X  39     -21.374  15.765  10.890  0.00  0.00            
ATOM    647  HZ2 LYS X  39     -20.066  15.997  11.840  0.00  0.00            
ATOM    648  HZ3 LYS X  39     -19.933  15.304  10.366  0.00  0.00            
ATOM    649  C   LYS X  39     -16.962   9.330  13.869  0.00  0.00            
ATOM    650  O   LYS X  39     -16.325   9.526  14.893  0.00  0.00            
ATOM    651  N   ILE X  40     -16.524   8.556  12.908  0.00  0.00            
ATOM    652  H   ILE X  40     -17.087   8.485  12.072  0.00  0.00            
ATOM    653  CA  ILE X  40     -15.251   7.902  12.952  0.00  0.00            
ATOM    654  HA  ILE X  40     -14.872   8.051  13.963  0.00  0.00            
ATOM    655  CB  ILE X  40     -15.442   6.403  12.556  0.00  0.00            
ATOM    656  HB  ILE X  40     -16.084   6.452  11.676  0.00  0.00            
ATOM    657  CG2 ILE X  40     -14.247   5.647  12.094  0.00  0.00            
ATOM    658 HG21 ILE X  40     -13.532   5.672  12.917  0.00  0.00            
ATOM    659 HG22 ILE X  40     -13.794   6.074  11.199  0.00  0.00            
ATOM    660 HG23 ILE X  40     -14.586   4.653  11.804  0.00  0.00            
ATOM    661  CG1 ILE X  40     -16.033   5.546  13.767  0.00  0.00            
ATOM    662 HG12 ILE X  40     -16.039   4.535  13.358  0.00  0.00            
ATOM    663 HG13 ILE X  40     -15.345   5.512  14.611  0.00  0.00            
ATOM    664  CD1 ILE X  40     -17.448   5.787  14.329  0.00  0.00            
ATOM    665 HD11 ILE X  40     -18.207   5.901  13.555  0.00  0.00            
ATOM    666 HD12 ILE X  40     -17.493   6.708  14.910  0.00  0.00            
ATOM    667 HD13 ILE X  40     -17.747   4.915  14.912  0.00  0.00            
ATOM    668  C   ILE X  40     -14.398   8.583  11.900  0.00  0.00            
ATOM    669  O   ILE X  40     -14.866   8.961  10.797  0.00  0.00            
ATOM    670  N   PRO X  41     -13.081   8.873  12.159  0.00  0.00            
ATOM    671  CD  PRO X  41     -12.396   8.566  13.381  0.00  0.00            
ATOM    672  HD2 PRO X  41     -12.611   7.546  13.699  0.00  0.00            
ATOM    673  HD3 PRO X  41     -12.736   9.308  14.104  0.00  0.00            
ATOM    674  CG  PRO X  41     -10.942   8.622  13.055  0.00  0.00            
ATOM    675  HG2 PRO X  41     -10.390   9.133  13.844  0.00  0.00            
ATOM    676  HG3 PRO X  41     -10.643   7.613  12.772  0.00  0.00            
ATOM    677  CB  PRO X  41     -10.936   9.541  11.921  0.00  0.00            
ATOM    678  HB2 PRO X  41     -10.030   9.450  11.322  0.00  0.00            
ATOM    679  HB3 PRO X  41     -11.000  10.570  12.275  0.00  0.00            
ATOM    680  CA  PRO X  41     -12.163   9.244  11.078  0.00  0.00            
ATOM    681  HA  PRO X  41     -12.573  10.168  10.670  0.00  0.00            
ATOM    682  C   PRO X  41     -11.918   8.205   9.957  0.00  0.00            
ATOM    683  O   PRO X  41     -11.793   7.047  10.235  0.00  0.00            
ATOM    684  N   VAL X  42     -11.762   8.614   8.687  0.00  0.00            
ATOM    685  H   VAL X  42     -11.622   9.608   8.580  0.00  0.00            
ATOM    686  CA  VAL X  42     -11.704   7.769   7.492  0.00  0.00            
ATOM    687  HA  VAL X  42     -11.418   6.760   7.787  0.00  0.00            
ATOM    688  CB  VAL X  42     -13.065   7.627   6.764  0.00  0.00            
ATOM    689  HB  VAL X  42     -12.912   7.204   5.771  0.00  0.00            
ATOM    690  CG1 VAL X  42     -13.917   6.646   7.570  0.00  0.00            
ATOM    691 HG11 VAL X  42     -13.357   5.724   7.725  0.00  0.00            
ATOM    692 HG12 VAL X  42     -14.075   7.047   8.571  0.00  0.00            
ATOM    693 HG13 VAL X  42     -14.884   6.519   7.083  0.00  0.00            
ATOM    694  CG2 VAL X  42     -13.814   8.930   6.530  0.00  0.00            
ATOM    695 HG21 VAL X  42     -14.339   9.140   7.462  0.00  0.00            
ATOM    696 HG22 VAL X  42     -13.144   9.719   6.187  0.00  0.00            
ATOM    697 HG23 VAL X  42     -14.585   8.699   5.795  0.00  0.00            
ATOM    698  C   VAL X  42     -10.709   8.289   6.433  0.00  0.00            
ATOM    699  O   VAL X  42     -10.516   9.556   6.314  0.00  0.00            
ATOM    700  N   ALA X  43     -10.317   7.438   5.509  0.00  0.00            
ATOM    701  H   ALA X  43     -10.556   6.471   5.678  0.00  0.00            
ATOM    702  CA  ALA X  43      -9.793   7.839   4.226  0.00  0.00            
ATOM    703  HA  ALA X  43      -9.537   8.898   4.275  0.00  0.00            
ATOM    704  CB  ALA X  43      -8.411   7.184   3.970  0.00  0.00            
ATOM    705  HB1 ALA X  43      -8.525   6.101   3.942  0.00  0.00            
ATOM    706  HB2 ALA X  43      -7.816   7.573   4.797  0.00  0.00            
ATOM    707  HB3 ALA X  43      -7.992   7.596   3.052  0.00  0.00            
ATOM    708  C   ALA X  43     -10.797   7.594   3.104  0.00  0.00            
ATOM    709  O   ALA X  43     -11.361   6.495   2.863  0.00  0.00            
ATOM    710  N   ILE X  44     -11.014   8.736   2.324  0.00  0.00            
ATOM    711  H   ILE X  44     -10.571   9.613   2.560  0.00  0.00            
ATOM    712  CA  ILE X  44     -11.784   8.664   1.075  0.00  0.00            
ATOM    713  HA  ILE X  44     -12.245   7.678   1.037  0.00  0.00            
ATOM    714  CB  ILE X  44     -12.964   9.689   1.121  0.00  0.00            
ATOM    715  HB  ILE X  44     -12.514  10.678   1.036  0.00  0.00            
ATOM    716  CG2 ILE X  44     -13.828   9.587  -0.143  0.00  0.00            
ATOM    717 HG21 ILE X  44     -14.615  10.340  -0.109  0.00  0.00            
ATOM    718 HG22 ILE X  44     -14.312   8.615  -0.233  0.00  0.00            
ATOM    719 HG23 ILE X  44     -13.263   9.722  -1.066  0.00  0.00            
ATOM    720  CG1 ILE X  44     -13.802   9.660   2.427  0.00  0.00            
ATOM    721 HG12 ILE X  44     -13.461   8.812   3.021  0.00  0.00            
ATOM    722 HG13 ILE X  44     -14.867   9.588   2.205  0.00  0.00            
ATOM    723  CD1 ILE X  44     -13.513  10.911   3.310  0.00  0.00            
ATOM    724 HD11 ILE X  44     -14.161  10.856   4.184  0.00  0.00            
ATOM    725 HD12 ILE X  44     -12.505  11.111   3.673  0.00  0.00            
ATOM    726 HD13 ILE X  44     -13.737  11.778   2.689  0.00  0.00            
ATOM    727  C   ILE X  44     -10.917   8.843  -0.186  0.00  0.00            
ATOM    728  O   ILE X  44     -10.274   9.854  -0.360  0.00  0.00            
ATOM    729  N   LYS X  45     -10.966   7.876  -1.095  0.00  0.00            
ATOM    730  H   LYS X  45     -11.433   7.040  -0.774  0.00  0.00            
ATOM    731  CA  LYS X  45     -10.299   7.942  -2.430  0.00  0.00            
ATOM    732  HA  LYS X  45      -9.640   8.809  -2.381  0.00  0.00            
ATOM    733  CB  LYS X  45      -9.391   6.711  -2.610  0.00  0.00            
ATOM    734  HB2 LYS X  45      -8.925   6.546  -1.639  0.00  0.00            
ATOM    735  HB3 LYS X  45     -10.005   5.839  -2.836  0.00  0.00            
ATOM    736  CG  LYS X  45      -8.337   6.930  -3.736  0.00  0.00            
ATOM    737  HG2 LYS X  45      -8.771   6.717  -4.713  0.00  0.00            
ATOM    738  HG3 LYS X  45      -8.044   7.977  -3.808  0.00  0.00            
ATOM    739  CD  LYS X  45      -7.108   6.026  -3.658  0.00  0.00            
ATOM    740  HD2 LYS X  45      -6.741   6.045  -2.632  0.00  0.00            
ATOM    741  HD3 LYS X  45      -7.338   4.979  -3.856  0.00  0.00            
ATOM    742  CE  LYS X  45      -5.988   6.472  -4.568  0.00  0.00            
ATOM    743  HE2 LYS X  45      -6.305   6.479  -5.610  0.00  0.00            
ATOM    744  HE3 LYS X  45      -5.780   7.528  -4.395  0.00  0.00            
ATOM    745  NZ  LYS X  45      -4.809   5.626  -4.547  0.00  0.00            
ATOM    746  HZ1 LYS X  45      -5.058   4.656  -4.675  0.00  0.00            
ATOM    747  HZ2 LYS X  45      -4.166   5.779  -5.311  0.00  0.00            
ATOM    748  HZ3 LYS X  45      -4.289   5.602  -3.682  0.00  0.00            
ATOM    749  C   LYS X  45     -11.301   8.162  -3.561  0.00  0.00            
ATOM    750  O   LYS X  45     -12.169   7.354  -3.922  0.00  0.00            
ATOM    751  N   GLU X  46     -11.161   9.385  -4.165  0.00  0.00            
ATOM    752  H   GLU X  46     -10.419  10.011  -3.885  0.00  0.00            
ATOM    753  CA  GLU X  46     -11.984   9.805  -5.277  0.00  0.00            
ATOM    754  HA  GLU X  46     -12.898   9.212  -5.311  0.00  0.00            
ATOM    755  CB  GLU X  46     -12.447  11.169  -4.967  0.00  0.00            
ATOM    756  HB2 GLU X  46     -11.655  11.915  -5.042  0.00  0.00            
ATOM    757  HB3 GLU X  46     -12.865  11.174  -3.961  0.00  0.00            
ATOM    758  CG  GLU X  46     -13.565  11.663  -5.813  0.00  0.00            
ATOM    759  HG2 GLU X  46     -13.228  11.840  -6.834  0.00  0.00            
ATOM    760  HG3 GLU X  46     -14.295  10.860  -5.917  0.00  0.00            
ATOM    761  CD  GLU X  46     -14.101  12.971  -5.301  0.00  0.00            
ATOM    762  OE1 GLU X  46     -14.214  13.940  -6.111  0.00  0.00            
ATOM    763  OE2 GLU X  46     -14.327  13.131  -4.087  0.00  0.00            
ATOM    764  C   GLU X  46     -11.324   9.758  -6.710  0.00  0.00            
ATOM    765  O   GLU X  46     -10.337  10.466  -6.925  0.00  0.00            
ATOM    766  N   LEU X  47     -11.913   9.103  -7.692  0.00  0.00            
ATOM    767  H   LEU X  47     -12.875   8.863  -7.502  0.00  0.00            
ATOM    768  CA  LEU X  47     -11.416   8.852  -9.059  0.00  0.00            
ATOM    769  HA  LEU X  47     -10.341   9.019  -8.988  0.00  0.00            
ATOM    770  CB  LEU X  47     -11.685   7.425  -9.592  0.00  0.00            
ATOM    771  HB2 LEU X  47     -12.722   7.338  -9.916  0.00  0.00            
ATOM    772  HB3 LEU X  47     -10.986   7.269 -10.413  0.00  0.00            
ATOM    773  CG  LEU X  47     -11.380   6.199  -8.635  0.00  0.00            
ATOM    774  HG  LEU X  47     -11.893   6.365  -7.689  0.00  0.00            
ATOM    775  CD1 LEU X  47     -11.625   4.853  -9.352  0.00  0.00            
ATOM    776 HD11 LEU X  47     -12.698   4.664  -9.320  0.00  0.00            
ATOM    777 HD12 LEU X  47     -11.427   4.952 -10.419  0.00  0.00            
ATOM    778 HD13 LEU X  47     -11.101   4.061  -8.816  0.00  0.00            
ATOM    779  CD2 LEU X  47      -9.889   6.143  -8.269  0.00  0.00            
ATOM    780 HD21 LEU X  47      -9.789   5.425  -7.455  0.00  0.00            
ATOM    781 HD22 LEU X  47      -9.247   5.810  -9.085  0.00  0.00            
ATOM    782 HD23 LEU X  47      -9.414   7.014  -7.819  0.00  0.00            
ATOM    783  C   LEU X  47     -11.951   9.895 -10.021  0.00  0.00            
ATOM    784  O   LEU X  47     -13.103  10.341  -9.981  0.00  0.00            
ATOM    785  N   ARG X  48     -11.189  10.200 -11.063  0.00  0.00            
ATOM    786  H   ARG X  48     -10.318   9.691 -11.021  0.00  0.00            
ATOM    787  CA  ARG X  48     -11.555  11.128 -12.184  0.00  0.00            
ATOM    788  HA  ARG X  48     -11.747  12.054 -11.642  0.00  0.00            
ATOM    789  CB  ARG X  48     -10.313  11.357 -12.968  0.00  0.00            
ATOM    790  HB2 ARG X  48      -9.782  10.501 -13.385  0.00  0.00            
ATOM    791  HB3 ARG X  48     -10.593  11.984 -13.814  0.00  0.00            
ATOM    792  CG  ARG X  48      -9.232  12.028 -12.101  0.00  0.00            
ATOM    793  HG2 ARG X  48      -9.584  12.988 -11.722  0.00  0.00            
ATOM    794  HG3 ARG X  48      -9.016  11.299 -11.320  0.00  0.00            
ATOM    795  CD  ARG X  48      -7.942  12.263 -12.860  0.00  0.00            
ATOM    796  HD2 ARG X  48      -7.766  11.331 -13.396  0.00  0.00            
ATOM    797  HD3 ARG X  48      -8.154  13.081 -13.549  0.00  0.00            
ATOM    798  NE  ARG X  48      -6.707  12.535 -12.017  0.00  0.00            
ATOM    799  HE  ARG X  48      -6.766  12.138 -11.090  0.00  0.00            
ATOM    800  CZ  ARG X  48      -5.738  13.338 -12.223  0.00  0.00            
ATOM    801  NH1 ARG X  48      -5.531  13.911 -13.404  0.00  0.00            
ATOM    802 HH11 ARG X  48      -6.206  13.780 -14.144  0.00  0.00            
ATOM    803 HH12 ARG X  48      -4.673  14.430 -13.524  0.00  0.00            
ATOM    804  NH2 ARG X  48      -4.738  13.429 -11.467  0.00  0.00            
ATOM    805 HH21 ARG X  48      -4.850  13.160 -10.500  0.00  0.00            
ATOM    806 HH22 ARG X  48      -3.946  13.976 -11.772  0.00  0.00            
ATOM    807  C   ARG X  48     -12.791  10.606 -12.918  0.00  0.00            
ATOM    808  O   ARG X  48     -13.071   9.401 -12.869  0.00  0.00            
ATOM    809  N   GLU X  49     -13.543  11.479 -13.550  0.00  0.00            
ATOM    810  H   GLU X  49     -13.327  12.453 -13.395  0.00  0.00            
ATOM    811  CA  GLU X  49     -14.702  11.139 -14.421  0.00  0.00            
ATOM    812  HA  GLU X  49     -15.367  10.610 -13.737  0.00  0.00            
ATOM    813  CB  GLU X  49     -15.414  12.400 -14.947  0.00  0.00            
ATOM    814  HB2 GLU X  49     -15.585  13.057 -14.094  0.00  0.00            
ATOM    815  HB3 GLU X  49     -14.747  12.830 -15.694  0.00  0.00            
ATOM    816  CG  GLU X  49     -16.740  12.171 -15.760  0.00  0.00            
ATOM    817  HG2 GLU X  49     -16.367  11.703 -16.671  0.00  0.00            
ATOM    818  HG3 GLU X  49     -17.124  13.135 -16.093  0.00  0.00            
ATOM    819  CD  GLU X  49     -17.848  11.315 -15.047  0.00  0.00            
ATOM    820  OE1 GLU X  49     -18.620  11.910 -14.305  0.00  0.00            
ATOM    821  OE2 GLU X  49     -17.635  10.091 -15.036  0.00  0.00            
ATOM    822  C   GLU X  49     -14.237  10.210 -15.541  0.00  0.00            
ATOM    823  O   GLU X  49     -13.164  10.392 -16.081  0.00  0.00            
ATOM    824  N   ALA X  50     -15.026   9.161 -15.955  0.00  0.00            
ATOM    825  H   ALA X  50     -15.967   9.164 -15.587  0.00  0.00            
ATOM    826  CA  ALA X  50     -14.713   8.160 -17.020  0.00  0.00            
ATOM    827  HA  ALA X  50     -15.500   7.408 -16.972  0.00  0.00            
ATOM    828  CB  ALA X  50     -14.809   8.872 -18.389  0.00  0.00            
ATOM    829  HB1 ALA X  50     -13.875   9.421 -18.509  0.00  0.00            
ATOM    830  HB2 ALA X  50     -15.593   9.620 -18.275  0.00  0.00            
ATOM    831  HB3 ALA X  50     -14.917   8.263 -19.286  0.00  0.00            
ATOM    832  C   ALA X  50     -13.493   7.360 -16.937  0.00  0.00            
ATOM    833  O   ALA X  50     -12.688   7.220 -17.891  0.00  0.00            
ATOM    834  N   THR X  51     -13.130   6.993 -15.689  0.00  0.00            
ATOM    835  H   THR X  51     -13.784   7.127 -14.931  0.00  0.00            
ATOM    836  CA  THR X  51     -11.856   6.196 -15.462  0.00  0.00            
ATOM    837  HA  THR X  51     -11.085   6.588 -16.126  0.00  0.00            
ATOM    838  CB  THR X  51     -11.265   6.669 -14.074  0.00  0.00            
ATOM    839  HB  THR X  51     -10.606   5.897 -13.676  0.00  0.00            
ATOM    840  CG2 THR X  51     -10.523   7.923 -14.154  0.00  0.00            
ATOM    841 HG21 THR X  51      -9.642   7.794 -14.783  0.00  0.00            
ATOM    842 HG22 THR X  51     -10.041   8.207 -13.219  0.00  0.00            
ATOM    843 HG23 THR X  51     -11.081   8.757 -14.578  0.00  0.00            
ATOM    844  OG1 THR X  51     -12.254   6.864 -13.015  0.00  0.00            
ATOM    845  HG1 THR X  51     -12.699   7.714 -13.043  0.00  0.00            
ATOM    846  C   THR X  51     -11.940   4.693 -15.651  0.00  0.00            
ATOM    847  O   THR X  51     -10.947   4.033 -15.736  0.00  0.00            
ATOM    848  N   SER X  52     -13.170   4.101 -15.822  0.00  0.00            
ATOM    849  H   SER X  52     -13.974   4.682 -15.635  0.00  0.00            
ATOM    850  CA  SER X  52     -13.431   2.679 -16.127  0.00  0.00            
ATOM    851  HA  SER X  52     -12.542   2.188 -16.523  0.00  0.00            
ATOM    852  CB  SER X  52     -13.718   1.994 -14.788  0.00  0.00            
ATOM    853  HB2 SER X  52     -12.883   2.174 -14.111  0.00  0.00            
ATOM    854  HB3 SER X  52     -14.633   2.459 -14.421  0.00  0.00            
ATOM    855  OG  SER X  52     -13.834   0.556 -14.971  0.00  0.00            
ATOM    856  HG  SER X  52     -13.647   0.195 -14.101  0.00  0.00            
ATOM    857  C   SER X  52     -14.614   2.688 -17.094  0.00  0.00            
ATOM    858  O   SER X  52     -15.522   3.437 -16.749  0.00  0.00            
ATOM    859  N   PRO X  53     -14.676   1.962 -18.203  0.00  0.00            
ATOM    860  CD  PRO X  53     -13.574   1.251 -18.793  0.00  0.00            
ATOM    861  HD2 PRO X  53     -12.739   1.891 -19.078  0.00  0.00            
ATOM    862  HD3 PRO X  53     -13.157   0.624 -18.004  0.00  0.00            
ATOM    863  CG  PRO X  53     -14.097   0.471 -20.020  0.00  0.00            
ATOM    864  HG2 PRO X  53     -13.388   0.567 -20.843  0.00  0.00            
ATOM    865  HG3 PRO X  53     -14.206  -0.591 -19.798  0.00  0.00            
ATOM    866  CB  PRO X  53     -15.393   1.163 -20.358  0.00  0.00            
ATOM    867  HB2 PRO X  53     -16.138   0.499 -20.797  0.00  0.00            
ATOM    868  HB3 PRO X  53     -15.095   1.937 -21.064  0.00  0.00            
ATOM    869  CA  PRO X  53     -15.841   1.775 -19.028  0.00  0.00            
ATOM    870  HA  PRO X  53     -16.377   2.709 -19.201  0.00  0.00            
ATOM    871  C   PRO X  53     -16.972   0.994 -18.320  0.00  0.00            
ATOM    872  O   PRO X  53     -18.030   0.717 -18.861  0.00  0.00            
ATOM    873  N   LYS X  54     -16.677   0.373 -17.157  0.00  0.00            
ATOM    874  H   LYS X  54     -15.904   0.764 -16.638  0.00  0.00            
ATOM    875  CA  LYS X  54     -17.583  -0.471 -16.410  0.00  0.00            
ATOM    876  HA  LYS X  54     -17.856  -1.292 -17.073  0.00  0.00            
ATOM    877  CB  LYS X  54     -16.835  -1.084 -15.192  0.00  0.00            
ATOM    878  HB2 LYS X  54     -16.264  -0.299 -14.697  0.00  0.00            
ATOM    879  HB3 LYS X  54     -17.475  -1.498 -14.413  0.00  0.00            
ATOM    880  CG  LYS X  54     -15.884  -2.269 -15.520  0.00  0.00            
ATOM    881  HG2 LYS X  54     -15.150  -1.882 -16.226  0.00  0.00            
ATOM    882  HG3 LYS X  54     -16.561  -2.880 -16.117  0.00  0.00            
ATOM    883  CD  LYS X  54     -15.145  -3.020 -14.457  0.00  0.00            
ATOM    884  HD2 LYS X  54     -14.318  -2.439 -14.048  0.00  0.00            
ATOM    885  HD3 LYS X  54     -15.731  -3.201 -13.556  0.00  0.00            
ATOM    886  CE  LYS X  54     -14.703  -4.360 -15.114  0.00  0.00            
ATOM    887  HE2 LYS X  54     -14.129  -4.167 -16.020  0.00  0.00            
ATOM    888  HE3 LYS X  54     -15.572  -4.942 -15.420  0.00  0.00            
ATOM    889  NZ  LYS X  54     -13.878  -5.294 -14.315  0.00  0.00            
ATOM    890  HZ1 LYS X  54     -14.463  -5.654 -13.574  0.00  0.00            
ATOM    891  HZ2 LYS X  54     -13.577  -6.004 -14.966  0.00  0.00            
ATOM    892  HZ3 LYS X  54     -12.987  -4.918 -14.025  0.00  0.00            
ATOM    893  C   LYS X  54     -18.865   0.208 -15.806  0.00  0.00            
ATOM    894  O   LYS X  54     -18.755   1.350 -15.425  0.00  0.00            
ATOM    895  N   ALA X  55     -19.935  -0.441 -15.737  0.00  0.00            
ATOM    896  H   ALA X  55     -19.949  -1.352 -16.174  0.00  0.00            
ATOM    897  CA  ALA X  55     -21.259  -0.047 -15.269  0.00  0.00            
ATOM    898  HA  ALA X  55     -21.534   0.967 -15.559  0.00  0.00            
ATOM    899  CB  ALA X  55     -22.281  -0.942 -15.911  0.00  0.00            
ATOM    900  HB1 ALA X  55     -23.183  -0.331 -15.891  0.00  0.00            
ATOM    901  HB2 ALA X  55     -22.526  -1.883 -15.418  0.00  0.00            
ATOM    902  HB3 ALA X  55     -21.992  -1.294 -16.901  0.00  0.00            
ATOM    903  C   ALA X  55     -21.255  -0.234 -13.773  0.00  0.00            
ATOM    904  O   ALA X  55     -20.571  -1.069 -13.182  0.00  0.00            
ATOM    905  N   ASN X  56     -22.138   0.473 -13.036  0.00  0.00            
ATOM    906  H   ASN X  56     -22.763   1.038 -13.591  0.00  0.00            
ATOM    907  CA  ASN X  56     -22.258   0.480 -11.614  0.00  0.00            
ATOM    908  HA  ASN X  56     -21.329   0.848 -11.180  0.00  0.00            
ATOM    909  CB  ASN X  56     -23.324   1.492 -11.172  0.00  0.00            
ATOM    910  HB2 ASN X  56     -24.318   1.117 -11.414  0.00  0.00            
ATOM    911  HB3 ASN X  56     -23.360   1.566 -10.085  0.00  0.00            
ATOM    912  CG  ASN X  56     -23.122   2.885 -11.709  0.00  0.00            
ATOM    913  OD1 ASN X  56     -22.126   3.547 -11.431  0.00  0.00            
ATOM    914  ND2 ASN X  56     -24.067   3.363 -12.476  0.00  0.00            
ATOM    915 HD21 ASN X  56     -25.004   2.995 -12.563  0.00  0.00            
ATOM    916 HD22 ASN X  56     -23.970   4.328 -12.759  0.00  0.00            
ATOM    917  C   ASN X  56     -22.478  -0.977 -11.116  0.00  0.00            
ATOM    918  O   ASN X  56     -22.084  -1.341  -9.972  0.00  0.00            
ATOM    919  N   LYS X  57     -23.159  -1.885 -11.918  0.00  0.00            
ATOM    920  H   LYS X  57     -23.643  -1.494 -12.714  0.00  0.00            
ATOM    921  CA  LYS X  57     -23.441  -3.276 -11.537  0.00  0.00            
ATOM    922  HA  LYS X  57     -23.666  -3.309 -10.471  0.00  0.00            
ATOM    923  CB  LYS X  57     -24.625  -3.919 -12.293  0.00  0.00            
ATOM    924  HB2 LYS X  57     -24.320  -4.039 -13.332  0.00  0.00            
ATOM    925  HB3 LYS X  57     -25.503  -3.280 -12.391  0.00  0.00            
ATOM    926  CG  LYS X  57     -25.137  -5.300 -11.800  0.00  0.00            
ATOM    927  HG2 LYS X  57     -24.318  -6.020 -11.833  0.00  0.00            
ATOM    928  HG3 LYS X  57     -25.465  -5.210 -10.765  0.00  0.00            
ATOM    929  CD  LYS X  57     -26.396  -5.793 -12.611  0.00  0.00            
ATOM    930  HD2 LYS X  57     -26.257  -5.600 -13.675  0.00  0.00            
ATOM    931  HD3 LYS X  57     -27.217  -5.160 -12.271  0.00  0.00            
ATOM    932  CE  LYS X  57     -26.626  -7.303 -12.467  0.00  0.00            
ATOM    933  HE2 LYS X  57     -25.770  -7.844 -12.870  0.00  0.00            
ATOM    934  HE3 LYS X  57     -26.845  -7.492 -11.416  0.00  0.00            
ATOM    935  NZ  LYS X  57     -27.968  -7.632 -13.123  0.00  0.00            
ATOM    936  HZ1 LYS X  57     -28.467  -8.363 -12.637  0.00  0.00            
ATOM    937  HZ2 LYS X  57     -27.752  -7.946 -14.059  0.00  0.00            
ATOM    938  HZ3 LYS X  57     -28.521  -6.792 -13.215  0.00  0.00            
ATOM    939  C   LYS X  57     -22.181  -4.152 -11.633  0.00  0.00            
ATOM    940  O   LYS X  57     -22.084  -5.083 -10.821  0.00  0.00            
ATOM    941  N   GLU X  58     -21.336  -3.901 -12.615  0.00  0.00            
ATOM    942  H   GLU X  58     -21.545  -3.100 -13.193  0.00  0.00            
ATOM    943  CA  GLU X  58     -20.011  -4.450 -12.659  0.00  0.00            
ATOM    944  HA  GLU X  58     -20.100  -5.524 -12.494  0.00  0.00            
ATOM    945  CB  GLU X  58     -19.317  -4.076 -14.013  0.00  0.00            
ATOM    946  HB2 GLU X  58     -19.144  -3.017 -14.205  0.00  0.00            
ATOM    947  HB3 GLU X  58     -18.333  -4.518 -14.168  0.00  0.00            
ATOM    948  CG  GLU X  58     -20.153  -4.512 -15.230  0.00  0.00            
ATOM    949  HG2 GLU X  58     -21.169  -4.127 -15.136  0.00  0.00            
ATOM    950  HG3 GLU X  58     -20.303  -5.591 -15.243  0.00  0.00            
ATOM    951  CD  GLU X  58     -19.511  -4.074 -16.571  0.00  0.00            
ATOM    952  OE1 GLU X  58     -19.550  -2.907 -17.040  0.00  0.00            
ATOM    953  OE2 GLU X  58     -18.903  -4.954 -17.245  0.00  0.00            
ATOM    954  C   GLU X  58     -19.188  -4.026 -11.490  0.00  0.00            
ATOM    955  O   GLU X  58     -18.622  -4.882 -10.803  0.00  0.00            
ATOM    956  N   ILE X  59     -19.101  -2.730 -11.230  0.00  0.00            
ATOM    957  H   ILE X  59     -19.400  -2.101 -11.961  0.00  0.00            
ATOM    958  CA  ILE X  59     -18.255  -2.056 -10.204  0.00  0.00            
ATOM    959  HA  ILE X  59     -17.222  -2.295 -10.455  0.00  0.00            
ATOM    960  CB  ILE X  59     -18.333  -0.518 -10.305  0.00  0.00            
ATOM    961  HB  ILE X  59     -19.399  -0.303 -10.220  0.00  0.00            
ATOM    962  CG2 ILE X  59     -17.515   0.054  -9.044  0.00  0.00            
ATOM    963 HG21 ILE X  59     -18.171  -0.069  -8.182  0.00  0.00            
ATOM    964 HG22 ILE X  59     -17.260   1.101  -9.214  0.00  0.00            
ATOM    965 HG23 ILE X  59     -16.542  -0.422  -8.921  0.00  0.00            
ATOM    966  CG1 ILE X  59     -17.853  -0.140 -11.679  0.00  0.00            
ATOM    967 HG12 ILE X  59     -16.781  -0.337 -11.704  0.00  0.00            
ATOM    968 HG13 ILE X  59     -18.371  -0.745 -12.423  0.00  0.00            
ATOM    969  CD1 ILE X  59     -17.937   1.375 -11.970  0.00  0.00            
ATOM    970 HD11 ILE X  59     -18.954   1.742 -11.834  0.00  0.00            
ATOM    971 HD12 ILE X  59     -17.281   1.875 -11.258  0.00  0.00            
ATOM    972 HD13 ILE X  59     -17.545   1.421 -12.986  0.00  0.00            
ATOM    973  C   ILE X  59     -18.570  -2.638  -8.814  0.00  0.00            
ATOM    974  O   ILE X  59     -17.684  -2.902  -7.972  0.00  0.00            
ATOM    975  N   LEU X  60     -19.803  -2.879  -8.523  0.00  0.00            
ATOM    976  H   LEU X  60     -20.494  -2.773  -9.252  0.00  0.00            
ATOM    977  CA  LEU X  60     -20.154  -3.282  -7.173  0.00  0.00            
ATOM    978  HA  LEU X  60     -19.623  -2.638  -6.473  0.00  0.00            
ATOM    979  CB  LEU X  60     -21.660  -3.144  -6.867  0.00  0.00            
ATOM    980  HB2 LEU X  60     -21.735  -3.669  -5.915  0.00  0.00            
ATOM    981  HB3 LEU X  60     -22.191  -3.624  -7.689  0.00  0.00            
ATOM    982  CG  LEU X  60     -22.126  -1.575  -6.718  0.00  0.00            
ATOM    983  HG  LEU X  60     -22.084  -1.072  -7.684  0.00  0.00            
ATOM    984  CD1 LEU X  60     -23.613  -1.554  -6.283  0.00  0.00            
ATOM    985 HD11 LEU X  60     -23.882  -0.507  -6.141  0.00  0.00            
ATOM    986 HD12 LEU X  60     -24.225  -2.024  -7.053  0.00  0.00            
ATOM    987 HD13 LEU X  60     -23.580  -2.052  -5.314  0.00  0.00            
ATOM    988  CD2 LEU X  60     -21.368  -0.778  -5.631  0.00  0.00            
ATOM    989 HD21 LEU X  60     -22.004   0.065  -5.360  0.00  0.00            
ATOM    990 HD22 LEU X  60     -20.382  -0.511  -6.011  0.00  0.00            
ATOM    991 HD23 LEU X  60     -21.268  -1.398  -4.740  0.00  0.00            
ATOM    992  C   LEU X  60     -19.672  -4.689  -6.807  0.00  0.00            
ATOM    993  O   LEU X  60     -19.424  -4.973  -5.639  0.00  0.00            
ATOM    994  N   ASP X  61     -19.502  -5.539  -7.829  0.00  0.00            
ATOM    995  H   ASP X  61     -19.718  -5.169  -8.744  0.00  0.00            
ATOM    996  CA  ASP X  61     -18.774  -6.883  -7.709  0.00  0.00            
ATOM    997  HA  ASP X  61     -19.148  -7.356  -6.801  0.00  0.00            
ATOM    998  CB  ASP X  61     -19.172  -7.770  -8.891  0.00  0.00            
ATOM    999  HB2 ASP X  61     -18.997  -7.164  -9.780  0.00  0.00            
ATOM   1000  HB3 ASP X  61     -18.554  -8.658  -9.024  0.00  0.00            
ATOM   1001  CG  ASP X  61     -20.517  -8.312  -8.894  0.00  0.00            
ATOM   1002  OD1 ASP X  61     -21.266  -8.070  -7.930  0.00  0.00            
ATOM   1003  OD2 ASP X  61     -20.833  -9.010  -9.855  0.00  0.00            
ATOM   1004  C   ASP X  61     -17.279  -6.755  -7.513  0.00  0.00            
ATOM   1005  O   ASP X  61     -16.766  -7.406  -6.607  0.00  0.00            
ATOM   1006  N   GLU X  62     -16.614  -5.696  -8.021  0.00  0.00            
ATOM   1007  H   GLU X  62     -17.149  -4.963  -8.465  0.00  0.00            
ATOM   1008  CA  GLU X  62     -15.156  -5.485  -7.832  0.00  0.00            
ATOM   1009  HA  GLU X  62     -14.546  -6.384  -7.928  0.00  0.00            
ATOM   1010  CB  GLU X  62     -14.656  -4.434  -8.794  0.00  0.00            
ATOM   1011  HB2 GLU X  62     -15.265  -3.530  -8.779  0.00  0.00            
ATOM   1012  HB3 GLU X  62     -13.605  -4.157  -8.716  0.00  0.00            
ATOM   1013  CG  GLU X  62     -14.883  -4.840 -10.322  0.00  0.00            
ATOM   1014  HG2 GLU X  62     -14.513  -4.080 -11.009  0.00  0.00            
ATOM   1015  HG3 GLU X  62     -15.949  -4.847 -10.550  0.00  0.00            
ATOM   1016  CD  GLU X  62     -14.344  -6.158 -10.853  0.00  0.00            
ATOM   1017  OE1 GLU X  62     -14.690  -6.565 -11.985  0.00  0.00            
ATOM   1018  OE2 GLU X  62     -13.648  -6.836 -10.036  0.00  0.00            
ATOM   1019  C   GLU X  62     -14.871  -5.045  -6.400  0.00  0.00            
ATOM   1020  O   GLU X  62     -14.069  -5.586  -5.648  0.00  0.00            
ATOM   1021  N   ALA X  63     -15.677  -4.126  -5.951  0.00  0.00            
ATOM   1022  H   ALA X  63     -16.345  -3.802  -6.636  0.00  0.00            
ATOM   1023  CA  ALA X  63     -15.925  -3.742  -4.542  0.00  0.00            
ATOM   1024  HA  ALA X  63     -14.979  -3.283  -4.253  0.00  0.00            
ATOM   1025  CB  ALA X  63     -17.061  -2.748  -4.447  0.00  0.00            
ATOM   1026  HB1 ALA X  63     -17.068  -2.153  -3.534  0.00  0.00            
ATOM   1027  HB2 ALA X  63     -18.056  -3.194  -4.436  0.00  0.00            
ATOM   1028  HB3 ALA X  63     -17.115  -2.137  -5.348  0.00  0.00            
ATOM   1029  C   ALA X  63     -16.252  -4.952  -3.627  0.00  0.00            
ATOM   1030  O   ALA X  63     -15.678  -5.028  -2.505  0.00  0.00            
ATOM   1031  N   TYR X  64     -17.078  -5.917  -3.984  0.00  0.00            
ATOM   1032  H   TYR X  64     -17.510  -6.007  -4.892  0.00  0.00            
ATOM   1033  CA  TYR X  64     -17.254  -7.080  -3.124  0.00  0.00            
ATOM   1034  HA  TYR X  64     -17.545  -6.656  -2.164  0.00  0.00            
ATOM   1035  CB  TYR X  64     -18.344  -7.984  -3.652  0.00  0.00            
ATOM   1036  HB2 TYR X  64     -19.264  -7.456  -3.398  0.00  0.00            
ATOM   1037  HB3 TYR X  64     -18.351  -8.065  -4.739  0.00  0.00            
ATOM   1038  CG  TYR X  64     -18.365  -9.401  -3.114  0.00  0.00            
ATOM   1039  CD1 TYR X  64     -17.724 -10.380  -3.856  0.00  0.00            
ATOM   1040  HD1 TYR X  64     -17.179 -10.107  -4.747  0.00  0.00            
ATOM   1041  CE1 TYR X  64     -17.708 -11.750  -3.397  0.00  0.00            
ATOM   1042  HE1 TYR X  64     -17.295 -12.538  -4.009  0.00  0.00            
ATOM   1043  CZ  TYR X  64     -18.454 -12.036  -2.213  0.00  0.00            
ATOM   1044  OH  TYR X  64     -18.363 -13.231  -1.623  0.00  0.00            
ATOM   1045  HH  TYR X  64     -19.012 -13.395  -0.935  0.00  0.00            
ATOM   1046  CE2 TYR X  64     -19.049 -11.068  -1.362  0.00  0.00            
ATOM   1047  HE2 TYR X  64     -19.545 -11.338  -0.442  0.00  0.00            
ATOM   1048  CD2 TYR X  64     -19.084  -9.699  -1.895  0.00  0.00            
ATOM   1049  HD2 TYR X  64     -19.580  -8.960  -1.283  0.00  0.00            
ATOM   1050  C   TYR X  64     -16.003  -7.912  -2.853  0.00  0.00            
ATOM   1051  O   TYR X  64     -15.649  -8.348  -1.723  0.00  0.00            
ATOM   1052  N   VAL X  65     -15.184  -8.007  -3.890  0.00  0.00            
ATOM   1053  H   VAL X  65     -15.358  -7.622  -4.807  0.00  0.00            
ATOM   1054  CA  VAL X  65     -13.853  -8.627  -3.768  0.00  0.00            
ATOM   1055  HA  VAL X  65     -14.019  -9.618  -3.346  0.00  0.00            
ATOM   1056  CB  VAL X  65     -13.295  -8.765  -5.250  0.00  0.00            
ATOM   1057  HB  VAL X  65     -13.394  -7.843  -5.822  0.00  0.00            
ATOM   1058  CG1 VAL X  65     -11.757  -8.874  -5.110  0.00  0.00            
ATOM   1059 HG11 VAL X  65     -11.318  -8.830  -6.106  0.00  0.00            
ATOM   1060 HG12 VAL X  65     -11.480  -9.686  -4.437  0.00  0.00            
ATOM   1061 HG13 VAL X  65     -11.343  -7.947  -4.714  0.00  0.00            
ATOM   1062  CG2 VAL X  65     -13.825 -10.018  -5.949  0.00  0.00            
ATOM   1063 HG21 VAL X  65     -14.872  -9.963  -6.246  0.00  0.00            
ATOM   1064 HG22 VAL X  65     -13.688 -10.899  -5.321  0.00  0.00            
ATOM   1065 HG23 VAL X  65     -13.220 -10.050  -6.855  0.00  0.00            
ATOM   1066  C   VAL X  65     -12.941  -7.847  -2.811  0.00  0.00            
ATOM   1067  O   VAL X  65     -12.292  -8.463  -1.940  0.00  0.00            
ATOM   1068  N   MET X  66     -12.962  -6.476  -2.884  0.00  0.00            
ATOM   1069  H   MET X  66     -13.407  -5.937  -3.613  0.00  0.00            
ATOM   1070  CA  MET X  66     -12.162  -5.540  -1.997  0.00  0.00            
ATOM   1071  HA  MET X  66     -11.113  -5.769  -2.182  0.00  0.00            
ATOM   1072  CB  MET X  66     -12.371  -4.160  -2.459  0.00  0.00            
ATOM   1073  HB2 MET X  66     -13.412  -3.955  -2.707  0.00  0.00            
ATOM   1074  HB3 MET X  66     -11.868  -3.437  -1.817  0.00  0.00            
ATOM   1075  CG  MET X  66     -11.517  -3.885  -3.756  0.00  0.00            
ATOM   1076  HG2 MET X  66     -11.908  -4.515  -4.555  0.00  0.00            
ATOM   1077  HG3 MET X  66     -10.498  -4.271  -3.727  0.00  0.00            
ATOM   1078  SD  MET X  66     -11.633  -2.114  -4.146  0.00  0.00            
ATOM   1079  CE  MET X  66     -12.204  -2.244  -5.806  0.00  0.00            
ATOM   1080  HE1 MET X  66     -12.854  -3.107  -5.947  0.00  0.00            
ATOM   1081  HE2 MET X  66     -11.406  -2.139  -6.542  0.00  0.00            
ATOM   1082  HE3 MET X  66     -12.863  -1.393  -5.980  0.00  0.00            
ATOM   1083  C   MET X  66     -12.578  -5.522  -0.507  0.00  0.00            
ATOM   1084  O   MET X  66     -11.752  -5.409   0.370  0.00  0.00            
ATOM   1085  N   ALA X  67     -13.836  -5.760  -0.239  0.00  0.00            
ATOM   1086  H   ALA X  67     -14.467  -5.767  -1.028  0.00  0.00            
ATOM   1087  CA  ALA X  67     -14.512  -5.863   1.018  0.00  0.00            
ATOM   1088  HA  ALA X  67     -14.197  -5.049   1.672  0.00  0.00            
ATOM   1089  CB  ALA X  67     -16.020  -5.468   0.767  0.00  0.00            
ATOM   1090  HB1 ALA X  67     -16.568  -5.490   1.709  0.00  0.00            
ATOM   1091  HB2 ALA X  67     -16.573  -6.110   0.081  0.00  0.00            
ATOM   1092  HB3 ALA X  67     -16.079  -4.458   0.361  0.00  0.00            
ATOM   1093  C   ALA X  67     -14.563  -7.198   1.693  0.00  0.00            
ATOM   1094  O   ALA X  67     -14.572  -7.309   2.929  0.00  0.00            
ATOM   1095  N   SER X  68     -14.548  -8.290   0.907  0.00  0.00            
ATOM   1096  H   SER X  68     -14.839  -8.080  -0.037  0.00  0.00            
ATOM   1097  CA  SER X  68     -14.646  -9.681   1.430  0.00  0.00            
ATOM   1098  HA  SER X  68     -15.323  -9.681   2.285  0.00  0.00            
ATOM   1099  CB  SER X  68     -15.250 -10.613   0.415  0.00  0.00            
ATOM   1100  HB2 SER X  68     -16.263 -10.348   0.113  0.00  0.00            
ATOM   1101  HB3 SER X  68     -15.251 -11.621   0.831  0.00  0.00            
ATOM   1102  OG  SER X  68     -14.412 -10.608  -0.784  0.00  0.00            
ATOM   1103  HG  SER X  68     -14.825  -9.935  -1.331  0.00  0.00            
ATOM   1104  C   SER X  68     -13.345 -10.155   2.111  0.00  0.00            
ATOM   1105  O   SER X  68     -13.407 -11.225   2.746  0.00  0.00            
ATOM   1106  N   VAL X  69     -12.182  -9.547   2.000  0.00  0.00            
ATOM   1107  H   VAL X  69     -12.174  -8.583   1.699  0.00  0.00            
ATOM   1108  CA  VAL X  69     -10.886 -10.063   2.528  0.00  0.00            
ATOM   1109  HA  VAL X  69     -10.811 -11.106   2.222  0.00  0.00            
ATOM   1110  CB  VAL X  69      -9.647  -9.171   2.205  0.00  0.00            
ATOM   1111  HB  VAL X  69      -8.746  -9.499   2.724  0.00  0.00            
ATOM   1112  CG1 VAL X  69      -9.419  -9.257   0.704  0.00  0.00            
ATOM   1113 HG11 VAL X  69      -9.038 -10.266   0.545  0.00  0.00            
ATOM   1114 HG12 VAL X  69     -10.247  -9.023   0.035  0.00  0.00            
ATOM   1115 HG13 VAL X  69      -8.618  -8.580   0.405  0.00  0.00            
ATOM   1116  CG2 VAL X  69      -9.873  -7.631   2.468  0.00  0.00            
ATOM   1117 HG21 VAL X  69      -8.919  -7.145   2.262  0.00  0.00            
ATOM   1118 HG22 VAL X  69     -10.605  -7.275   1.744  0.00  0.00            
ATOM   1119 HG23 VAL X  69     -10.128  -7.425   3.507  0.00  0.00            
ATOM   1120  C   VAL X  69     -10.859 -10.245   4.036  0.00  0.00            
ATOM   1121  O   VAL X  69     -11.371  -9.466   4.852  0.00  0.00            
ATOM   1122  N   ASP X  70     -10.117 -11.336   4.413  0.00  0.00            
ATOM   1123  H   ASP X  70      -9.560 -11.776   3.695  0.00  0.00            
ATOM   1124  CA  ASP X  70     -10.125 -12.016   5.777  0.00  0.00            
ATOM   1125  HA  ASP X  70     -10.550 -11.251   6.427  0.00  0.00            
ATOM   1126  CB  ASP X  70     -11.096 -13.187   5.821  0.00  0.00            
ATOM   1127  HB2 ASP X  70     -11.224 -13.583   6.828  0.00  0.00            
ATOM   1128  HB3 ASP X  70     -12.127 -12.914   5.596  0.00  0.00            
ATOM   1129  CG  ASP X  70     -10.760 -14.356   4.815  0.00  0.00            
ATOM   1130  OD1 ASP X  70     -10.835 -15.526   5.163  0.00  0.00            
ATOM   1131  OD2 ASP X  70     -10.278 -14.204   3.651  0.00  0.00            
ATOM   1132  C   ASP X  70      -8.730 -12.380   6.281  0.00  0.00            
ATOM   1133  O   ASP X  70      -8.444 -13.488   6.797  0.00  0.00            
ATOM   1134  N   ASN X  71      -7.865 -11.411   6.067  0.00  0.00            
ATOM   1135  H   ASN X  71      -8.163 -10.576   5.583  0.00  0.00            
ATOM   1136  CA  ASN X  71      -6.462 -11.489   6.501  0.00  0.00            
ATOM   1137  HA  ASN X  71      -6.424 -12.394   7.108  0.00  0.00            
ATOM   1138  CB  ASN X  71      -5.586 -11.699   5.275  0.00  0.00            
ATOM   1139  HB2 ASN X  71      -5.910 -12.649   4.849  0.00  0.00            
ATOM   1140  HB3 ASN X  71      -5.772 -10.938   4.517  0.00  0.00            
ATOM   1141  CG  ASN X  71      -4.103 -11.790   5.637  0.00  0.00            
ATOM   1142  OD1 ASN X  71      -3.387 -10.832   5.617  0.00  0.00            
ATOM   1143  ND2 ASN X  71      -3.641 -12.966   6.033  0.00  0.00            
ATOM   1144 HD21 ASN X  71      -4.336 -13.697   5.975  0.00  0.00            
ATOM   1145 HD22 ASN X  71      -2.634 -13.024   5.996  0.00  0.00            
ATOM   1146  C   ASN X  71      -6.072 -10.218   7.325  0.00  0.00            
ATOM   1147  O   ASN X  71      -6.200  -9.157   6.773  0.00  0.00            
ATOM   1148  N   PRO X  72      -5.432 -10.292   8.527  0.00  0.00            
ATOM   1149  CD  PRO X  72      -5.127 -11.630   9.095  0.00  0.00            
ATOM   1150  HD2 PRO X  72      -4.143 -11.920   8.726  0.00  0.00            
ATOM   1151  HD3 PRO X  72      -5.904 -12.383   8.960  0.00  0.00            
ATOM   1152  CG  PRO X  72      -4.853 -11.343  10.533  0.00  0.00            
ATOM   1153  HG2 PRO X  72      -4.169 -12.086  10.944  0.00  0.00            
ATOM   1154  HG3 PRO X  72      -5.785 -11.441  11.089  0.00  0.00            
ATOM   1155  CB  PRO X  72      -4.365  -9.886  10.579  0.00  0.00            
ATOM   1156  HB2 PRO X  72      -4.690  -9.475  11.535  0.00  0.00            
ATOM   1157  HB3 PRO X  72      -3.291  -9.802  10.416  0.00  0.00            
ATOM   1158  CA  PRO X  72      -5.047  -9.179   9.442  0.00  0.00            
ATOM   1159  HA  PRO X  72      -5.999  -8.784   9.798  0.00  0.00            
ATOM   1160  C   PRO X  72      -4.121  -8.131   8.747  0.00  0.00            
ATOM   1161  O   PRO X  72      -3.914  -7.093   9.302  0.00  0.00            
ATOM   1162  N   HIE X  73      -3.518  -8.504   7.631  0.00  0.00            
ATOM   1163  H   HIE X  73      -3.758  -9.389   7.206  0.00  0.00            
ATOM   1164  CA  HIE X  73      -2.519  -7.702   6.911  0.00  0.00            
ATOM   1165  HA  HIE X  73      -2.305  -6.880   7.595  0.00  0.00            
ATOM   1166  CB  HIE X  73      -1.240  -8.566   6.709  0.00  0.00            
ATOM   1167  HB2 HIE X  73      -1.287  -9.295   5.900  0.00  0.00            
ATOM   1168  HB3 HIE X  73      -0.417  -7.983   6.297  0.00  0.00            
ATOM   1169  CG  HIE X  73      -0.642  -9.242   7.894  0.00  0.00            
ATOM   1170  ND1 HIE X  73      -0.004  -8.764   9.055  0.00  0.00            
ATOM   1171  CE1 HIE X  73       0.222  -9.821   9.876  0.00  0.00            
ATOM   1172  HE1 HIE X  73       0.886  -9.751  10.725  0.00  0.00            
ATOM   1173  NE2 HIE X  73      -0.303 -10.915   9.383  0.00  0.00            
ATOM   1174  HE2 HIE X  73      -0.345 -11.792   9.881  0.00  0.00            
ATOM   1175  CD2 HIE X  73      -0.730 -10.620   8.093  0.00  0.00            
ATOM   1176  HD2 HIE X  73      -1.318 -11.278   7.469  0.00  0.00            
ATOM   1177  C   HIE X  73      -2.964  -7.145   5.545  0.00  0.00            
ATOM   1178  O   HIE X  73      -2.193  -6.726   4.661  0.00  0.00            
ATOM   1179  N   VAL X  74      -4.278  -7.031   5.389  0.00  0.00            
ATOM   1180  H   VAL X  74      -4.856  -7.291   6.175  0.00  0.00            
ATOM   1181  CA  VAL X  74      -4.997  -6.322   4.273  0.00  0.00            
ATOM   1182  HA  VAL X  74      -4.335  -5.636   3.745  0.00  0.00            
ATOM   1183  CB  VAL X  74      -5.525  -7.348   3.217  0.00  0.00            
ATOM   1184  HB  VAL X  74      -6.303  -7.884   3.761  0.00  0.00            
ATOM   1185  CG1 VAL X  74      -6.048  -6.644   1.956  0.00  0.00            
ATOM   1186 HG11 VAL X  74      -6.430  -7.416   1.287  0.00  0.00            
ATOM   1187 HG12 VAL X  74      -5.258  -6.163   1.379  0.00  0.00            
ATOM   1188 HG13 VAL X  74      -6.816  -5.944   2.285  0.00  0.00            
ATOM   1189  CG2 VAL X  74      -4.509  -8.374   2.803  0.00  0.00            
ATOM   1190 HG21 VAL X  74      -4.287  -9.072   3.610  0.00  0.00            
ATOM   1191 HG22 VAL X  74      -4.720  -9.032   1.959  0.00  0.00            
ATOM   1192 HG23 VAL X  74      -3.493  -7.999   2.683  0.00  0.00            
ATOM   1193  C   VAL X  74      -6.123  -5.465   4.818  0.00  0.00            
ATOM   1194  O   VAL X  74      -6.762  -5.800   5.779  0.00  0.00            
ATOM   1195  N   CYS X  75      -6.275  -4.270   4.303  0.00  0.00            
ATOM   1196  H   CYS X  75      -5.654  -4.101   3.525  0.00  0.00            
ATOM   1197  CA  CYS X  75      -7.431  -3.377   4.576  0.00  0.00            
ATOM   1198  HA  CYS X  75      -7.671  -3.442   5.637  0.00  0.00            
ATOM   1199  CB  CYS X  75      -7.015  -1.914   4.284  0.00  0.00            
ATOM   1200  HB2 CYS X  75      -7.778  -1.255   4.699  0.00  0.00            
ATOM   1201  HB3 CYS X  75      -6.868  -1.786   3.211  0.00  0.00            
ATOM   1202  SG  CYS X  75      -5.484  -1.571   5.188  0.00  0.00            
ATOM   1203  HG  CYS X  75      -4.713  -2.201   4.297  0.00  0.00            
ATOM   1204  C   CYS X  75      -8.717  -3.814   3.815  0.00  0.00            
ATOM   1205  O   CYS X  75      -8.703  -3.842   2.553  0.00  0.00            
ATOM   1206  N   ARG X  76      -9.852  -4.003   4.489  0.00  0.00            
ATOM   1207  H   ARG X  76      -9.873  -3.913   5.495  0.00  0.00            
ATOM   1208  CA  ARG X  76     -11.146  -4.021   3.758  0.00  0.00            
ATOM   1209  HA  ARG X  76     -11.061  -4.780   2.981  0.00  0.00            
ATOM   1210  CB  ARG X  76     -12.312  -4.474   4.616  0.00  0.00            
ATOM   1211  HB2 ARG X  76     -12.384  -3.751   5.428  0.00  0.00            
ATOM   1212  HB3 ARG X  76     -13.217  -4.440   4.009  0.00  0.00            
ATOM   1213  CG  ARG X  76     -12.157  -5.895   5.065  0.00  0.00            
ATOM   1214  HG2 ARG X  76     -11.200  -5.911   5.588  0.00  0.00            
ATOM   1215  HG3 ARG X  76     -12.242  -6.565   4.210  0.00  0.00            
ATOM   1216  CD  ARG X  76     -13.256  -6.302   6.092  0.00  0.00            
ATOM   1217  HD2 ARG X  76     -14.244  -6.271   5.633  0.00  0.00            
ATOM   1218  HD3 ARG X  76     -13.250  -5.686   6.992  0.00  0.00            
ATOM   1219  NE  ARG X  76     -13.216  -7.632   6.757  0.00  0.00            
ATOM   1220  HE  ARG X  76     -12.855  -7.617   7.700  0.00  0.00            
ATOM   1221  CZ  ARG X  76     -13.705  -8.758   6.395  0.00  0.00            
ATOM   1222  NH1 ARG X  76     -14.332  -8.997   5.284  0.00  0.00            
ATOM   1223 HH11 ARG X  76     -14.395  -8.275   4.580  0.00  0.00            
ATOM   1224 HH12 ARG X  76     -14.772  -9.885   5.089  0.00  0.00            
ATOM   1225  NH2 ARG X  76     -13.646  -9.807   7.168  0.00  0.00            
ATOM   1226 HH21 ARG X  76     -13.277  -9.710   8.103  0.00  0.00            
ATOM   1227 HH22 ARG X  76     -14.184 -10.636   6.960  0.00  0.00            
ATOM   1228  C   ARG X  76     -11.545  -2.722   3.144  0.00  0.00            
ATOM   1229  O   ARG X  76     -11.374  -1.788   3.887  0.00  0.00            
ATOM   1230  N   LEU X  77     -12.304  -2.771   2.066  0.00  0.00            
ATOM   1231  H   LEU X  77     -12.220  -3.564   1.445  0.00  0.00            
ATOM   1232  CA  LEU X  77     -13.143  -1.687   1.674  0.00  0.00            
ATOM   1233  HA  LEU X  77     -12.564  -0.770   1.778  0.00  0.00            
ATOM   1234  CB  LEU X  77     -13.421  -1.793   0.190  0.00  0.00            
ATOM   1235  HB2 LEU X  77     -13.978  -2.724   0.077  0.00  0.00            
ATOM   1236  HB3 LEU X  77     -12.482  -1.957  -0.340  0.00  0.00            
ATOM   1237  CG  LEU X  77     -14.344  -0.691  -0.510  0.00  0.00            
ATOM   1238  HG  LEU X  77     -15.341  -0.620  -0.076  0.00  0.00            
ATOM   1239  CD1 LEU X  77     -13.553   0.614  -0.538  0.00  0.00            
ATOM   1240 HD11 LEU X  77     -12.670   0.551  -1.173  0.00  0.00            
ATOM   1241 HD12 LEU X  77     -13.367   1.030   0.452  0.00  0.00            
ATOM   1242 HD13 LEU X  77     -14.195   1.307  -1.082  0.00  0.00            
ATOM   1243  CD2 LEU X  77     -14.665  -1.189  -1.908  0.00  0.00            
ATOM   1244 HD21 LEU X  77     -15.023  -0.394  -2.562  0.00  0.00            
ATOM   1245 HD22 LEU X  77     -15.477  -1.916  -1.891  0.00  0.00            
ATOM   1246 HD23 LEU X  77     -13.925  -1.829  -2.388  0.00  0.00            
ATOM   1247  C   LEU X  77     -14.455  -1.620   2.498  0.00  0.00            
ATOM   1248  O   LEU X  77     -15.322  -2.504   2.586  0.00  0.00            
ATOM   1249  N   LEU X  78     -14.518  -0.536   3.282  0.00  0.00            
ATOM   1250  H   LEU X  78     -13.844   0.193   3.097  0.00  0.00            
ATOM   1251  CA  LEU X  78     -15.610  -0.205   4.266  0.00  0.00            
ATOM   1252  HA  LEU X  78     -15.851  -1.029   4.937  0.00  0.00            
ATOM   1253  CB  LEU X  78     -15.189   1.002   5.222  0.00  0.00            
ATOM   1254  HB2 LEU X  78     -14.632   1.747   4.654  0.00  0.00            
ATOM   1255  HB3 LEU X  78     -14.521   0.519   5.935  0.00  0.00            
ATOM   1256  CG  LEU X  78     -16.287   1.685   5.989  0.00  0.00            
ATOM   1257  HG  LEU X  78     -16.858   2.279   5.276  0.00  0.00            
ATOM   1258  CD1 LEU X  78     -17.108   0.624   6.811  0.00  0.00            
ATOM   1259 HD11 LEU X  78     -17.901   0.172   6.214  0.00  0.00            
ATOM   1260 HD12 LEU X  78     -16.420  -0.075   7.287  0.00  0.00            
ATOM   1261 HD13 LEU X  78     -17.737   1.059   7.588  0.00  0.00            
ATOM   1262  CD2 LEU X  78     -15.754   2.669   7.073  0.00  0.00            
ATOM   1263 HD21 LEU X  78     -15.016   3.328   6.618  0.00  0.00            
ATOM   1264 HD22 LEU X  78     -15.201   2.056   7.785  0.00  0.00            
ATOM   1265 HD23 LEU X  78     -16.556   3.180   7.606  0.00  0.00            
ATOM   1266  C   LEU X  78     -16.923   0.112   3.509  0.00  0.00            
ATOM   1267  O   LEU X  78     -17.879  -0.650   3.557  0.00  0.00            
ATOM   1268  N   GLY X  79     -16.835   1.076   2.586  0.00  0.00            
ATOM   1269  H   GLY X  79     -15.994   1.634   2.545  0.00  0.00            
ATOM   1270  CA  GLY X  79     -17.842   1.395   1.613  0.00  0.00            
ATOM   1271  HA2 GLY X  79     -18.324   0.498   1.223  0.00  0.00            
ATOM   1272  HA3 GLY X  79     -18.701   1.853   2.103  0.00  0.00            
ATOM   1273  C   GLY X  79     -17.479   2.193   0.393  0.00  0.00            
ATOM   1274  O   GLY X  79     -16.292   2.517   0.174  0.00  0.00            
ATOM   1275  N   ILE X  80     -18.483   2.422  -0.405  0.00  0.00            
ATOM   1276  H   ILE X  80     -19.427   2.096  -0.256  0.00  0.00            
ATOM   1277  CA  ILE X  80     -18.340   2.919  -1.806  0.00  0.00            
ATOM   1278  HA  ILE X  80     -17.546   3.663  -1.750  0.00  0.00            
ATOM   1279  CB  ILE X  80     -17.882   1.776  -2.700  0.00  0.00            
ATOM   1280  HB  ILE X  80     -17.013   1.363  -2.188  0.00  0.00            
ATOM   1281  CG2 ILE X  80     -19.099   0.822  -2.961  0.00  0.00            
ATOM   1282 HG21 ILE X  80     -18.740  -0.121  -3.375  0.00  0.00            
ATOM   1283 HG22 ILE X  80     -19.583   0.532  -2.029  0.00  0.00            
ATOM   1284 HG23 ILE X  80     -19.908   1.267  -3.540  0.00  0.00            
ATOM   1285  CG1 ILE X  80     -17.479   2.334  -4.087  0.00  0.00            
ATOM   1286 HG12 ILE X  80     -18.367   2.701  -4.601  0.00  0.00            
ATOM   1287 HG13 ILE X  80     -16.735   3.093  -3.845  0.00  0.00            
ATOM   1288  CD1 ILE X  80     -16.752   1.274  -4.958  0.00  0.00            
ATOM   1289 HD11 ILE X  80     -17.395   0.407  -5.105  0.00  0.00            
ATOM   1290 HD12 ILE X  80     -15.853   0.968  -4.422  0.00  0.00            
ATOM   1291 HD13 ILE X  80     -16.471   1.708  -5.918  0.00  0.00            
ATOM   1292  C   ILE X  80     -19.562   3.765  -2.258  0.00  0.00            
ATOM   1293  O   ILE X  80     -20.721   3.402  -1.996  0.00  0.00            
ATOM   1294  N   CYS X  81     -19.313   4.859  -2.903  0.00  0.00            
ATOM   1295  H   CYS X  81     -18.390   5.187  -3.148  0.00  0.00            
ATOM   1296  CA  CYS X  81     -20.415   5.823  -3.194  0.00  0.00            
ATOM   1297  HA  CYS X  81     -21.370   5.301  -3.133  0.00  0.00            
ATOM   1298  CB  CYS X  81     -20.267   7.036  -2.218  0.00  0.00            
ATOM   1299  HB2 CYS X  81     -19.475   7.749  -2.446  0.00  0.00            
ATOM   1300  HB3 CYS X  81     -20.037   6.758  -1.189  0.00  0.00            
ATOM   1301  SG  CYS X  81     -21.895   7.935  -2.125  0.00  0.00            
ATOM   1302  HG  CYS X  81     -21.291   8.990  -2.680  0.00  0.00            
ATOM   1303  C   CYS X  81     -20.417   6.299  -4.662  0.00  0.00            
ATOM   1304  O   CYS X  81     -19.337   6.590  -5.170  0.00  0.00            
ATOM   1305  N   LEU X  82     -21.497   6.228  -5.438  0.00  0.00            
ATOM   1306  H   LEU X  82     -22.384   6.053  -4.987  0.00  0.00            
ATOM   1307  CA  LEU X  82     -21.491   6.250  -6.947  0.00  0.00            
ATOM   1308  HA  LEU X  82     -20.490   6.516  -7.287  0.00  0.00            
ATOM   1309  CB  LEU X  82     -21.915   4.873  -7.493  0.00  0.00            
ATOM   1310  HB2 LEU X  82     -21.682   4.905  -8.558  0.00  0.00            
ATOM   1311  HB3 LEU X  82     -23.000   4.785  -7.432  0.00  0.00            
ATOM   1312  CG  LEU X  82     -21.252   3.575  -6.947  0.00  0.00            
ATOM   1313  HG  LEU X  82     -21.363   3.606  -5.863  0.00  0.00            
ATOM   1314  CD1 LEU X  82     -22.023   2.426  -7.505  0.00  0.00            
ATOM   1315 HD11 LEU X  82     -22.938   2.241  -6.943  0.00  0.00            
ATOM   1316 HD12 LEU X  82     -22.367   2.654  -8.514  0.00  0.00            
ATOM   1317 HD13 LEU X  82     -21.431   1.517  -7.607  0.00  0.00            
ATOM   1318  CD2 LEU X  82     -19.724   3.562  -7.374  0.00  0.00            
ATOM   1319 HD21 LEU X  82     -19.241   4.377  -6.835  0.00  0.00            
ATOM   1320 HD22 LEU X  82     -19.628   3.681  -8.454  0.00  0.00            
ATOM   1321 HD23 LEU X  82     -19.139   2.677  -7.122  0.00  0.00            
ATOM   1322  C   LEU X  82     -22.397   7.289  -7.504  0.00  0.00            
ATOM   1323  O   LEU X  82     -22.669   7.276  -8.748  0.00  0.00            
ATOM   1324  N   THR X  83     -22.876   8.233  -6.702  0.00  0.00            
ATOM   1325  H   THR X  83     -22.554   8.166  -5.747  0.00  0.00            
ATOM   1326  CA  THR X  83     -24.016   9.107  -7.023  0.00  0.00            
ATOM   1327  HA  THR X  83     -24.748   8.501  -7.557  0.00  0.00            
ATOM   1328  CB  THR X  83     -24.835   9.563  -5.794  0.00  0.00            
ATOM   1329  HB  THR X  83     -25.799   9.988  -6.070  0.00  0.00            
ATOM   1330  CG2 THR X  83     -25.132   8.516  -4.740  0.00  0.00            
ATOM   1331 HG21 THR X  83     -25.716   7.672  -5.104  0.00  0.00            
ATOM   1332 HG22 THR X  83     -24.237   8.097  -4.279  0.00  0.00            
ATOM   1333 HG23 THR X  83     -25.784   8.958  -3.986  0.00  0.00            
ATOM   1334  OG1 THR X  83     -24.181  10.499  -5.050  0.00  0.00            
ATOM   1335  HG1 THR X  83     -24.677  10.688  -4.250  0.00  0.00            
ATOM   1336  C   THR X  83     -23.740  10.285  -7.944  0.00  0.00            
ATOM   1337  O   THR X  83     -24.632  10.768  -8.629  0.00  0.00            
ATOM   1338  N   SER X  84     -22.508  10.758  -8.025  0.00  0.00            
ATOM   1339  H   SER X  84     -21.826  10.488  -7.331  0.00  0.00            
ATOM   1340  CA  SER X  84     -22.152  11.685  -9.136  0.00  0.00            
ATOM   1341  HA  SER X  84     -22.771  11.473 -10.008  0.00  0.00            
ATOM   1342  CB  SER X  84     -22.325  13.105  -8.602  0.00  0.00            
ATOM   1343  HB2 SER X  84     -21.578  13.339  -7.843  0.00  0.00            
ATOM   1344  HB3 SER X  84     -23.224  13.162  -7.989  0.00  0.00            
ATOM   1345  OG  SER X  84     -22.303  13.952  -9.699  0.00  0.00            
ATOM   1346  HG  SER X  84     -22.167  14.847  -9.380  0.00  0.00            
ATOM   1347  C   SER X  84     -20.703  11.499  -9.566  0.00  0.00            
ATOM   1348  O   SER X  84     -20.492  11.616 -10.752  0.00  0.00            
ATOM   1349  N   THR X  85     -19.802  11.141  -8.678  0.00  0.00            
ATOM   1350  H   THR X  85     -20.003  11.296  -7.701  0.00  0.00            
ATOM   1351  CA  THR X  85     -18.424  10.739  -8.869  0.00  0.00            
ATOM   1352  HA  THR X  85     -18.248  10.417  -9.896  0.00  0.00            
ATOM   1353  CB  THR X  85     -17.443  11.891  -8.559  0.00  0.00            
ATOM   1354  HB  THR X  85     -17.503  12.123  -7.496  0.00  0.00            
ATOM   1355  CG2 THR X  85     -15.990  11.669  -8.893  0.00  0.00            
ATOM   1356 HG21 THR X  85     -15.733  11.817  -9.941  0.00  0.00            
ATOM   1357 HG22 THR X  85     -15.404  12.403  -8.339  0.00  0.00            
ATOM   1358 HG23 THR X  85     -15.688  10.682  -8.541  0.00  0.00            
ATOM   1359  OG1 THR X  85     -17.799  13.008  -9.394  0.00  0.00            
ATOM   1360  HG1 THR X  85     -17.883  12.704 -10.301  0.00  0.00            
ATOM   1361  C   THR X  85     -18.118   9.482  -7.989  0.00  0.00            
ATOM   1362  O   THR X  85     -18.494   9.410  -6.828  0.00  0.00            
ATOM   1363  N   VAL X  86     -17.303   8.576  -8.538  0.00  0.00            
ATOM   1364  H   VAL X  86     -16.947   8.726  -9.472  0.00  0.00            
ATOM   1365  CA  VAL X  86     -16.854   7.414  -7.810  0.00  0.00            
ATOM   1366  HA  VAL X  86     -17.771   6.921  -7.486  0.00  0.00            
ATOM   1367  CB  VAL X  86     -16.158   6.422  -8.720  0.00  0.00            
ATOM   1368  HB  VAL X  86     -15.306   6.893  -9.211  0.00  0.00            
ATOM   1369  CG1 VAL X  86     -15.728   5.216  -7.832  0.00  0.00            
ATOM   1370 HG11 VAL X  86     -14.871   5.440  -7.197  0.00  0.00            
ATOM   1371 HG12 VAL X  86     -15.389   4.406  -8.477  0.00  0.00            
ATOM   1372 HG13 VAL X  86     -16.521   4.725  -7.268  0.00  0.00            
ATOM   1373  CG2 VAL X  86     -17.096   6.034  -9.794  0.00  0.00            
ATOM   1374 HG21 VAL X  86     -16.821   5.051 -10.177  0.00  0.00            
ATOM   1375 HG22 VAL X  86     -17.014   6.781 -10.583  0.00  0.00            
ATOM   1376 HG23 VAL X  86     -18.154   6.003  -9.535  0.00  0.00            
ATOM   1377  C   VAL X  86     -16.054   7.806  -6.550  0.00  0.00            
ATOM   1378  O   VAL X  86     -14.999   8.447  -6.671  0.00  0.00            
ATOM   1379  N   GLN X  87     -16.496   7.300  -5.337  0.00  0.00            
ATOM   1380  H   GLN X  87     -17.390   6.842  -5.228  0.00  0.00            
ATOM   1381  CA  GLN X  87     -15.614   7.484  -4.130  0.00  0.00            
ATOM   1382  HA  GLN X  87     -14.585   7.725  -4.399  0.00  0.00            
ATOM   1383  CB  GLN X  87     -16.195   8.618  -3.245  0.00  0.00            
ATOM   1384  HB2 GLN X  87     -17.247   8.402  -3.057  0.00  0.00            
ATOM   1385  HB3 GLN X  87     -15.660   8.618  -2.296  0.00  0.00            
ATOM   1386  CG  GLN X  87     -16.055  10.056  -3.787  0.00  0.00            
ATOM   1387  HG2 GLN X  87     -15.008  10.358  -3.803  0.00  0.00            
ATOM   1388  HG3 GLN X  87     -16.448  10.001  -4.802  0.00  0.00            
ATOM   1389  CD  GLN X  87     -16.991  11.053  -3.012  0.00  0.00            
ATOM   1390  OE1 GLN X  87     -18.140  10.754  -2.743  0.00  0.00            
ATOM   1391  NE2 GLN X  87     -16.558  12.197  -2.584  0.00  0.00            
ATOM   1392 HE21 GLN X  87     -15.683  12.513  -2.977  0.00  0.00            
ATOM   1393 HE22 GLN X  87     -17.133  12.613  -1.865  0.00  0.00            
ATOM   1394  C   GLN X  87     -15.525   6.200  -3.325  0.00  0.00            
ATOM   1395  O   GLN X  87     -16.562   5.771  -2.795  0.00  0.00            
ATOM   1396  N   LEU X  88     -14.340   5.580  -3.233  0.00  0.00            
ATOM   1397  H   LEU X  88     -13.575   6.143  -3.576  0.00  0.00            
ATOM   1398  CA  LEU X  88     -14.026   4.435  -2.298  0.00  0.00            
ATOM   1399  HA  LEU X  88     -14.939   3.849  -2.192  0.00  0.00            
ATOM   1400  CB  LEU X  88     -12.951   3.468  -2.862  0.00  0.00            
ATOM   1401  HB2 LEU X  88     -12.050   4.012  -3.146  0.00  0.00            
ATOM   1402  HB3 LEU X  88     -12.578   2.811  -2.077  0.00  0.00            
ATOM   1403  CG  LEU X  88     -13.225   2.529  -4.013  0.00  0.00            
ATOM   1404  HG  LEU X  88     -14.036   1.854  -3.740  0.00  0.00            
ATOM   1405  CD1 LEU X  88     -13.600   3.288  -5.304  0.00  0.00            
ATOM   1406 HD11 LEU X  88     -12.739   3.946  -5.425  0.00  0.00            
ATOM   1407 HD12 LEU X  88     -13.575   2.587  -6.139  0.00  0.00            
ATOM   1408 HD13 LEU X  88     -14.547   3.805  -5.151  0.00  0.00            
ATOM   1409  CD2 LEU X  88     -11.984   1.702  -4.380  0.00  0.00            
ATOM   1410 HD21 LEU X  88     -11.867   0.826  -3.742  0.00  0.00            
ATOM   1411 HD22 LEU X  88     -11.070   2.295  -4.346  0.00  0.00            
ATOM   1412 HD23 LEU X  88     -12.138   1.375  -5.409  0.00  0.00            
ATOM   1413  C   LEU X  88     -13.710   4.971  -0.879  0.00  0.00            
ATOM   1414  O   LEU X  88     -13.060   5.975  -0.762  0.00  0.00            
ATOM   1415  N   ILE X  89     -14.128   4.249   0.183  0.00  0.00            
ATOM   1416  H   ILE X  89     -14.615   3.382   0.005  0.00  0.00            
ATOM   1417  CA  ILE X  89     -13.918   4.681   1.622  0.00  0.00            
ATOM   1418  HA  ILE X  89     -13.178   5.480   1.593  0.00  0.00            
ATOM   1419  CB  ILE X  89     -15.257   5.310   2.250  0.00  0.00            
ATOM   1420  HB  ILE X  89     -16.056   4.580   2.115  0.00  0.00            
ATOM   1421  CG2 ILE X  89     -15.179   5.470   3.765  0.00  0.00            
ATOM   1422 HG21 ILE X  89     -15.136   4.484   4.227  0.00  0.00            
ATOM   1423 HG22 ILE X  89     -16.082   6.003   4.064  0.00  0.00            
ATOM   1424 HG23 ILE X  89     -14.297   5.989   4.141  0.00  0.00            
ATOM   1425  CG1 ILE X  89     -15.886   6.568   1.573  0.00  0.00            
ATOM   1426 HG12 ILE X  89     -15.187   7.404   1.542  0.00  0.00            
ATOM   1427 HG13 ILE X  89     -16.724   6.845   2.213  0.00  0.00            
ATOM   1428  CD1 ILE X  89     -16.582   6.354   0.200  0.00  0.00            
ATOM   1429 HD11 ILE X  89     -17.114   5.402   0.173  0.00  0.00            
ATOM   1430 HD12 ILE X  89     -17.232   7.171  -0.112  0.00  0.00            
ATOM   1431 HD13 ILE X  89     -15.783   6.255  -0.534  0.00  0.00            
ATOM   1432  C   ILE X  89     -13.321   3.611   2.574  0.00  0.00            
ATOM   1433  O   ILE X  89     -13.763   2.434   2.508  0.00  0.00            
ATOM   1434  N   THR X  90     -12.393   3.978   3.487  0.00  0.00            
ATOM   1435  H   THR X  90     -12.184   4.960   3.604  0.00  0.00            
ATOM   1436  CA  THR X  90     -11.711   3.017   4.397  0.00  0.00            
ATOM   1437  HA  THR X  90     -12.358   2.152   4.541  0.00  0.00            
ATOM   1438  CB  THR X  90     -10.411   2.521   3.775  0.00  0.00            
ATOM   1439  HB  THR X  90      -9.857   1.914   4.491  0.00  0.00            
ATOM   1440  CG2 THR X  90     -10.713   1.670   2.519  0.00  0.00            
ATOM   1441 HG21 THR X  90      -9.827   1.057   2.353  0.00  0.00            
ATOM   1442 HG22 THR X  90     -10.878   2.304   1.648  0.00  0.00            
ATOM   1443 HG23 THR X  90     -11.608   1.070   2.680  0.00  0.00            
ATOM   1444  OG1 THR X  90      -9.559   3.659   3.386  0.00  0.00            
ATOM   1445  HG1 THR X  90     -10.014   4.157   2.703  0.00  0.00            
ATOM   1446  C   THR X  90     -11.450   3.703   5.751  0.00  0.00            
ATOM   1447  O   THR X  90     -11.519   4.914   5.830  0.00  0.00            
ATOM   1448  N   GLN X  91     -11.112   2.900   6.805  0.00  0.00            
ATOM   1449  H   GLN X  91     -11.207   1.896   6.745  0.00  0.00            
ATOM   1450  CA  GLN X  91     -10.887   3.487   8.144  0.00  0.00            
ATOM   1451  HA  GLN X  91     -11.755   4.070   8.453  0.00  0.00            
ATOM   1452  CB  GLN X  91     -10.880   2.335   9.221  0.00  0.00            
ATOM   1453  HB2 GLN X  91     -10.876   2.722  10.240  0.00  0.00            
ATOM   1454  HB3 GLN X  91     -11.846   1.833   9.165  0.00  0.00            
ATOM   1455  CG  GLN X  91      -9.640   1.370   9.095  0.00  0.00            
ATOM   1456  HG2 GLN X  91      -9.657   1.019   8.064  0.00  0.00            
ATOM   1457  HG3 GLN X  91      -8.766   1.941   9.408  0.00  0.00            
ATOM   1458  CD  GLN X  91      -9.733   0.257  10.000  0.00  0.00            
ATOM   1459  OE1 GLN X  91      -9.727  -0.917   9.635  0.00  0.00            
ATOM   1460  NE2 GLN X  91     -10.015   0.441  11.258  0.00  0.00            
ATOM   1461 HE21 GLN X  91      -9.803   1.331  11.688  0.00  0.00            
ATOM   1462 HE22 GLN X  91      -9.934  -0.262  11.978  0.00  0.00            
ATOM   1463  C   GLN X  91      -9.640   4.339   8.208  0.00  0.00            
ATOM   1464  O   GLN X  91      -8.646   3.944   7.522  0.00  0.00            
ATOM   1465  N   LEU X  92      -9.566   5.505   8.844  0.00  0.00            
ATOM   1466  H   LEU X  92     -10.267   5.729   9.536  0.00  0.00            
ATOM   1467  CA  LEU X  92      -8.232   6.281   8.798  0.00  0.00            
ATOM   1468  HA  LEU X  92      -7.745   6.408   7.832  0.00  0.00            
ATOM   1469  CB  LEU X  92      -8.458   7.742   9.262  0.00  0.00            
ATOM   1470  HB2 LEU X  92      -9.344   8.120   8.754  0.00  0.00            
ATOM   1471  HB3 LEU X  92      -8.590   7.579  10.332  0.00  0.00            
ATOM   1472  CG  LEU X  92      -7.373   8.772   8.922  0.00  0.00            
ATOM   1473  HG  LEU X  92      -6.437   8.469   9.390  0.00  0.00            
ATOM   1474  CD1 LEU X  92      -7.082   8.993   7.448  0.00  0.00            
ATOM   1475 HD11 LEU X  92      -8.016   9.249   6.948  0.00  0.00            
ATOM   1476 HD12 LEU X  92      -6.575   8.115   7.048  0.00  0.00            
ATOM   1477 HD13 LEU X  92      -6.457   9.879   7.332  0.00  0.00            
ATOM   1478  CD2 LEU X  92      -7.687  10.089   9.540  0.00  0.00            
ATOM   1479 HD21 LEU X  92      -6.918  10.800   9.236  0.00  0.00            
ATOM   1480 HD22 LEU X  92      -7.708   9.988  10.625  0.00  0.00            
ATOM   1481 HD23 LEU X  92      -8.642  10.374   9.100  0.00  0.00            
ATOM   1482  C   LEU X  92      -7.199   5.533   9.646  0.00  0.00            
ATOM   1483  O   LEU X  92      -7.332   5.299  10.872  0.00  0.00            
ATOM   1484  N   MET X  93      -6.084   5.237   9.038  0.00  0.00            
ATOM   1485  H   MET X  93      -6.030   5.288   8.030  0.00  0.00            
ATOM   1486  CA  MET X  93      -5.102   4.542   9.709  0.00  0.00            
ATOM   1487  HA  MET X  93      -5.609   3.920  10.447  0.00  0.00            
ATOM   1488  CB  MET X  93      -4.317   3.624   8.775  0.00  0.00            
ATOM   1489  HB2 MET X  93      -3.457   3.201   9.295  0.00  0.00            
ATOM   1490  HB3 MET X  93      -3.994   4.254   7.947  0.00  0.00            
ATOM   1491  CG  MET X  93      -5.036   2.441   8.118  0.00  0.00            
ATOM   1492  HG2 MET X  93      -5.827   2.830   7.477  0.00  0.00            
ATOM   1493  HG3 MET X  93      -4.346   1.935   7.443  0.00  0.00            
ATOM   1494  SD  MET X  93      -5.680   1.235   9.347  0.00  0.00            
ATOM   1495  CE  MET X  93      -4.505  -0.115   9.086  0.00  0.00            
ATOM   1496  HE1 MET X  93      -3.516   0.342   9.119  0.00  0.00            
ATOM   1497  HE2 MET X  93      -4.683  -0.468   8.070  0.00  0.00            
ATOM   1498  HE3 MET X  93      -4.675  -0.915   9.807  0.00  0.00            
ATOM   1499  C   MET X  93      -4.187   5.522  10.531  0.00  0.00            
ATOM   1500  O   MET X  93      -3.780   6.553  10.025  0.00  0.00            
ATOM   1501  N   PRO X  94      -3.971   5.297  11.868  0.00  0.00            
ATOM   1502  CD  PRO X  94      -4.463   4.236  12.722  0.00  0.00            
ATOM   1503  HD2 PRO X  94      -3.591   3.600  12.874  0.00  0.00            
ATOM   1504  HD3 PRO X  94      -5.296   3.585  12.456  0.00  0.00            
ATOM   1505  CG  PRO X  94      -4.760   4.912  14.048  0.00  0.00            
ATOM   1506  HG2 PRO X  94      -5.696   5.465  13.970  0.00  0.00            
ATOM   1507  HG3 PRO X  94      -4.733   4.282  14.937  0.00  0.00            
ATOM   1508  CB  PRO X  94      -3.573   5.861  14.121  0.00  0.00            
ATOM   1509  HB2 PRO X  94      -3.793   6.583  14.907  0.00  0.00            
ATOM   1510  HB3 PRO X  94      -2.680   5.301  14.397  0.00  0.00            
ATOM   1511  CA  PRO X  94      -3.497   6.449  12.703  0.00  0.00            
ATOM   1512  HA  PRO X  94      -4.239   7.240  12.588  0.00  0.00            
ATOM   1513  C   PRO X  94      -2.068   6.942  12.472  0.00  0.00            
ATOM   1514  O   PRO X  94      -1.736   7.852  13.239  0.00  0.00            
ATOM   1515  N   PHE X  95      -1.344   6.540  11.385  0.00  0.00            
ATOM   1516  H   PHE X  95      -1.591   5.758  10.795  0.00  0.00            
ATOM   1517  CA  PHE X  95      -0.158   7.193  10.808  0.00  0.00            
ATOM   1518  HA  PHE X  95      -0.031   8.234  11.103  0.00  0.00            
ATOM   1519  CB  PHE X  95       1.104   6.455  11.295  0.00  0.00            
ATOM   1520  HB2 PHE X  95       1.036   5.390  11.076  0.00  0.00            
ATOM   1521  HB3 PHE X  95       1.972   6.868  10.781  0.00  0.00            
ATOM   1522  CG  PHE X  95       1.461   6.664  12.754  0.00  0.00            
ATOM   1523  CD1 PHE X  95       1.771   7.913  13.234  0.00  0.00            
ATOM   1524  HD1 PHE X  95       1.620   8.748  12.565  0.00  0.00            
ATOM   1525  CE1 PHE X  95       2.027   8.099  14.561  0.00  0.00            
ATOM   1526  HE1 PHE X  95       2.231   9.108  14.888  0.00  0.00            
ATOM   1527  CZ  PHE X  95       2.087   6.984  15.455  0.00  0.00            
ATOM   1528  HZ  PHE X  95       2.476   7.093  16.457  0.00  0.00            
ATOM   1529  CE2 PHE X  95       1.941   5.718  14.957  0.00  0.00            
ATOM   1530  HE2 PHE X  95       1.912   4.943  15.708  0.00  0.00            
ATOM   1531  CD2 PHE X  95       1.591   5.524  13.604  0.00  0.00            
ATOM   1532  HD2 PHE X  95       1.480   4.544  13.164  0.00  0.00            
ATOM   1533  C   PHE X  95      -0.179   7.260   9.272  0.00  0.00            
ATOM   1534  O   PHE X  95       0.885   7.408   8.605  0.00  0.00            
ATOM   1535  N   GLY X  96      -1.356   7.155   8.600  0.00  0.00            
ATOM   1536  H   GLY X  96      -2.244   7.162   9.081  0.00  0.00            
ATOM   1537  CA  GLY X  96      -1.447   7.195   7.102  0.00  0.00            
ATOM   1538  HA2 GLY X  96      -0.889   8.045   6.708  0.00  0.00            
ATOM   1539  HA3 GLY X  96      -2.477   7.401   6.811  0.00  0.00            
ATOM   1540  C   GLY X  96      -0.828   6.016   6.325  0.00  0.00            
ATOM   1541  O   GLY X  96      -0.672   4.907   6.832  0.00  0.00            
ATOM   1542  N   CYS X  97      -0.482   6.283   5.040  0.00  0.00            
ATOM   1543  H   CYS X  97      -0.642   7.227   4.718  0.00  0.00            
ATOM   1544  CA  CYS X  97       0.308   5.403   4.149  0.00  0.00            
ATOM   1545  HA  CYS X  97      -0.033   4.397   4.394  0.00  0.00            
ATOM   1546  CB  CYS X  97      -0.008   5.666   2.649  0.00  0.00            
ATOM   1547  HB2 CYS X  97      -1.089   5.737   2.526  0.00  0.00            
ATOM   1548  HB3 CYS X  97       0.473   4.907   2.032  0.00  0.00            
ATOM   1549  SG  CYS X  97       0.759   7.178   2.008  0.00  0.00            
ATOM   1550  HG  CYS X  97      -0.410   7.786   1.783  0.00  0.00            
ATOM   1551  C   CYS X  97       1.775   5.440   4.556  0.00  0.00            
ATOM   1552  O   CYS X  97       2.306   6.456   5.022  0.00  0.00            
ATOM   1553  N   LEU X  98       2.483   4.337   4.347  0.00  0.00            
ATOM   1554  H   LEU X  98       2.099   3.616   3.753  0.00  0.00            
ATOM   1555  CA  LEU X  98       3.843   4.129   4.814  0.00  0.00            
ATOM   1556  HA  LEU X  98       3.823   4.393   5.872  0.00  0.00            
ATOM   1557  CB  LEU X  98       4.207   2.630   4.600  0.00  0.00            
ATOM   1558  HB2 LEU X  98       3.374   2.011   4.934  0.00  0.00            
ATOM   1559  HB3 LEU X  98       4.189   2.488   3.519  0.00  0.00            
ATOM   1560  CG  LEU X  98       5.501   2.125   5.165  0.00  0.00            
ATOM   1561  HG  LEU X  98       6.429   2.549   4.780  0.00  0.00            
ATOM   1562  CD1 LEU X  98       5.559   2.295   6.693  0.00  0.00            
ATOM   1563 HD11 LEU X  98       6.526   1.924   7.032  0.00  0.00            
ATOM   1564 HD12 LEU X  98       5.493   3.348   6.964  0.00  0.00            
ATOM   1565 HD13 LEU X  98       4.845   1.666   7.225  0.00  0.00            
ATOM   1566  CD2 LEU X  98       5.547   0.627   4.843  0.00  0.00            
ATOM   1567 HD21 LEU X  98       5.466   0.483   3.766  0.00  0.00            
ATOM   1568 HD22 LEU X  98       4.758   0.065   5.342  0.00  0.00            
ATOM   1569 HD23 LEU X  98       6.543   0.248   5.073  0.00  0.00            
ATOM   1570  C   LEU X  98       4.896   5.025   4.215  0.00  0.00            
ATOM   1571  O   LEU X  98       5.796   5.538   4.896  0.00  0.00            
ATOM   1572  N   LEU X  99       4.746   5.441   2.957  0.00  0.00            
ATOM   1573  H   LEU X  99       4.012   5.022   2.404  0.00  0.00            
ATOM   1574  CA  LEU X  99       5.437   6.610   2.286  0.00  0.00            
ATOM   1575  HA  LEU X  99       6.482   6.421   2.044  0.00  0.00            
ATOM   1576  CB  LEU X  99       4.671   6.761   0.954  0.00  0.00            
ATOM   1577  HB2 LEU X  99       3.654   6.970   1.285  0.00  0.00            
ATOM   1578  HB3 LEU X  99       4.643   5.782   0.476  0.00  0.00            
ATOM   1579  CG  LEU X  99       5.158   7.883  -0.034  0.00  0.00            
ATOM   1580  HG  LEU X  99       5.153   8.883   0.399  0.00  0.00            
ATOM   1581  CD1 LEU X  99       6.612   7.663  -0.603  0.00  0.00            
ATOM   1582 HD11 LEU X  99       6.513   6.765  -1.212  0.00  0.00            
ATOM   1583 HD12 LEU X  99       6.858   8.564  -1.166  0.00  0.00            
ATOM   1584 HD13 LEU X  99       7.298   7.334   0.178  0.00  0.00            
ATOM   1585  CD2 LEU X  99       4.087   7.782  -1.145  0.00  0.00            
ATOM   1586 HD21 LEU X  99       4.295   8.506  -1.932  0.00  0.00            
ATOM   1587 HD22 LEU X  99       3.105   7.995  -0.721  0.00  0.00            
ATOM   1588 HD23 LEU X  99       4.079   6.775  -1.563  0.00  0.00            
ATOM   1589  C   LEU X  99       5.373   7.926   3.130  0.00  0.00            
ATOM   1590  O   LEU X  99       6.391   8.662   3.186  0.00  0.00            
ATOM   1591  N   ASP X 100       4.251   8.195   3.772  0.00  0.00            
ATOM   1592  H   ASP X 100       3.450   7.594   3.903  0.00  0.00            
ATOM   1593  CA  ASP X 100       4.264   9.433   4.632  0.00  0.00            
ATOM   1594  HA  ASP X 100       4.903  10.158   4.128  0.00  0.00            
ATOM   1595  CB  ASP X 100       2.894  10.103   4.783  0.00  0.00            
ATOM   1596  HB2 ASP X 100       3.090  11.047   5.292  0.00  0.00            
ATOM   1597  HB3 ASP X 100       2.171   9.512   5.345  0.00  0.00            
ATOM   1598  CG  ASP X 100       2.097  10.312   3.463  0.00  0.00            
ATOM   1599  OD1 ASP X 100       2.691  10.866   2.510  0.00  0.00            
ATOM   1600  OD2 ASP X 100       0.847  10.097   3.338  0.00  0.00            
ATOM   1601  C   ASP X 100       4.886   9.279   6.053  0.00  0.00            
ATOM   1602  O   ASP X 100       5.686  10.099   6.439  0.00  0.00            
ATOM   1603  N   TYR X 101       4.605   8.144   6.730  0.00  0.00            
ATOM   1604  H   TYR X 101       4.008   7.487   6.247  0.00  0.00            
ATOM   1605  CA  TYR X 101       5.176   7.787   8.030  0.00  0.00            
ATOM   1606  HA  TYR X 101       4.927   8.663   8.630  0.00  0.00            
ATOM   1607  CB  TYR X 101       4.424   6.548   8.528  0.00  0.00            
ATOM   1608  HB2 TYR X 101       4.487   5.828   7.712  0.00  0.00            
ATOM   1609  HB3 TYR X 101       3.351   6.672   8.680  0.00  0.00            
ATOM   1610  CG  TYR X 101       4.884   6.006   9.955  0.00  0.00            
ATOM   1611  CD1 TYR X 101       4.625   6.798  11.071  0.00  0.00            
ATOM   1612  HD1 TYR X 101       4.265   7.806  10.933  0.00  0.00            
ATOM   1613  CE1 TYR X 101       4.858   6.364  12.370  0.00  0.00            
ATOM   1614  HE1 TYR X 101       4.703   7.000  13.230  0.00  0.00            
ATOM   1615  CZ  TYR X 101       5.560   5.170  12.487  0.00  0.00            
ATOM   1616  OH  TYR X 101       6.059   4.769  13.710  0.00  0.00            
ATOM   1617  HH  TYR X 101       5.859   5.423  14.384  0.00  0.00            
ATOM   1618  CE2 TYR X 101       5.788   4.338  11.334  0.00  0.00            
ATOM   1619  HE2 TYR X 101       6.327   3.409  11.449  0.00  0.00            
ATOM   1620  CD2 TYR X 101       5.568   4.773  10.029  0.00  0.00            
ATOM   1621  HD2 TYR X 101       5.765   4.182   9.146  0.00  0.00            
ATOM   1622  C   TYR X 101       6.682   7.659   8.056  0.00  0.00            
ATOM   1623  O   TYR X 101       7.417   8.275   8.830  0.00  0.00            
ATOM   1624  N   VAL X 102       7.230   6.988   7.006  0.00  0.00            
ATOM   1625  H   VAL X 102       6.719   6.760   6.165  0.00  0.00            
ATOM   1626  CA  VAL X 102       8.638   6.802   6.861  0.00  0.00            
ATOM   1627  HA  VAL X 102       9.008   6.303   7.757  0.00  0.00            
ATOM   1628  CB  VAL X 102       8.972   5.822   5.734  0.00  0.00            
ATOM   1629  HB  VAL X 102       8.210   5.045   5.677  0.00  0.00            
ATOM   1630  CG1 VAL X 102       8.920   6.353   4.301  0.00  0.00            
ATOM   1631 HG11 VAL X 102       8.973   5.597   3.518  0.00  0.00            
ATOM   1632 HG12 VAL X 102       9.743   7.045   4.122  0.00  0.00            
ATOM   1633 HG13 VAL X 102       8.066   7.004   4.110  0.00  0.00            
ATOM   1634  CG2 VAL X 102      10.307   5.109   6.138  0.00  0.00            
ATOM   1635 HG21 VAL X 102      11.145   5.802   6.068  0.00  0.00            
ATOM   1636 HG22 VAL X 102      10.213   4.628   7.112  0.00  0.00            
ATOM   1637 HG23 VAL X 102      10.464   4.386   5.337  0.00  0.00            
ATOM   1638  C   VAL X 102       9.486   8.049   6.744  0.00  0.00            
ATOM   1639  O   VAL X 102      10.539   8.052   7.352  0.00  0.00            
ATOM   1640  N   ARG X 103       9.020   9.098   6.090  0.00  0.00            
ATOM   1641  H   ARG X 103       8.060   9.074   5.776  0.00  0.00            
ATOM   1642  CA  ARG X 103       9.768  10.356   5.859  0.00  0.00            
ATOM   1643  HA  ARG X 103      10.818  10.155   5.648  0.00  0.00            
ATOM   1644  CB  ARG X 103       9.016  11.153   4.707  0.00  0.00            
ATOM   1645  HB2 ARG X 103       9.386  12.177   4.656  0.00  0.00            
ATOM   1646  HB3 ARG X 103       7.939  11.197   4.868  0.00  0.00            
ATOM   1647  CG  ARG X 103       9.421  10.353   3.443  0.00  0.00            
ATOM   1648  HG2 ARG X 103      10.511  10.339   3.447  0.00  0.00            
ATOM   1649  HG3 ARG X 103       8.980   9.357   3.498  0.00  0.00            
ATOM   1650  CD  ARG X 103       8.969  10.883   2.077  0.00  0.00            
ATOM   1651  HD2 ARG X 103       9.270  11.930   2.032  0.00  0.00            
ATOM   1652  HD3 ARG X 103       9.453  10.331   1.271  0.00  0.00            
ATOM   1653  NE  ARG X 103       7.533  10.822   1.815  0.00  0.00            
ATOM   1654  HE  ARG X 103       6.980  10.094   2.245  0.00  0.00            
ATOM   1655  CZ  ARG X 103       6.894  11.767   1.126  0.00  0.00            
ATOM   1656  NH1 ARG X 103       7.397  12.801   0.503  0.00  0.00            
ATOM   1657 HH11 ARG X 103       8.377  13.023   0.403  0.00  0.00            
ATOM   1658 HH12 ARG X 103       6.768  13.380  -0.033  0.00  0.00            
ATOM   1659  NH2 ARG X 103       5.628  11.837   1.190  0.00  0.00            
ATOM   1660 HH21 ARG X 103       5.118  11.054   1.572  0.00  0.00            
ATOM   1661 HH22 ARG X 103       5.105  12.660   0.929  0.00  0.00            
ATOM   1662  C   ARG X 103       9.672  11.271   7.071  0.00  0.00            
ATOM   1663  O   ARG X 103      10.308  12.325   7.119  0.00  0.00            
ATOM   1664  N   GLU X 104       8.866  10.936   8.110  0.00  0.00            
ATOM   1665  H   GLU X 104       8.441  10.026   8.006  0.00  0.00            
ATOM   1666  CA  GLU X 104       8.628  11.882   9.174  0.00  0.00            
ATOM   1667  HA  GLU X 104       9.036  12.839   8.851  0.00  0.00            
ATOM   1668  CB  GLU X 104       7.071  12.024   9.548  0.00  0.00            
ATOM   1669  HB2 GLU X 104       6.746  11.081   9.987  0.00  0.00            
ATOM   1670  HB3 GLU X 104       6.490  12.310   8.672  0.00  0.00            
ATOM   1671  CG  GLU X 104       6.658  13.064  10.658  0.00  0.00            
ATOM   1672  HG2 GLU X 104       5.577  13.189  10.597  0.00  0.00            
ATOM   1673  HG3 GLU X 104       7.002  12.684  11.620  0.00  0.00            
ATOM   1674  CD  GLU X 104       7.150  14.472  10.471  0.00  0.00            
ATOM   1675  OE1 GLU X 104       7.394  14.856   9.322  0.00  0.00            
ATOM   1676  OE2 GLU X 104       7.216  15.287  11.464  0.00  0.00            
ATOM   1677  C   GLU X 104       9.399  11.496  10.507  0.00  0.00            
ATOM   1678  O   GLU X 104       9.751  12.321  11.337  0.00  0.00            
ATOM   1679  N   HIE X 105       9.599  10.175  10.704  0.00  0.00            
ATOM   1680  H   HIE X 105       9.389   9.514   9.970  0.00  0.00            
ATOM   1681  CA  HIE X 105      10.029   9.486  11.949  0.00  0.00            
ATOM   1682  HA  HIE X 105      10.313  10.238  12.685  0.00  0.00            
ATOM   1683  CB  HIE X 105       8.872   8.665  12.597  0.00  0.00            
ATOM   1684  HB2 HIE X 105       8.731   7.711  12.088  0.00  0.00            
ATOM   1685  HB3 HIE X 105       9.220   8.400  13.595  0.00  0.00            
ATOM   1686  CG  HIE X 105       7.598   9.382  12.885  0.00  0.00            
ATOM   1687  ND1 HIE X 105       7.255   9.991  14.037  0.00  0.00            
ATOM   1688  CE1 HIE X 105       6.025  10.469  13.862  0.00  0.00            
ATOM   1689  HE1 HIE X 105       5.525  10.966  14.680  0.00  0.00            
ATOM   1690  NE2 HIE X 105       5.540  10.184  12.660  0.00  0.00            
ATOM   1691  HE2 HIE X 105       4.608  10.377  12.323  0.00  0.00            
ATOM   1692  CD2 HIE X 105       6.570   9.438  12.000  0.00  0.00            
ATOM   1693  HD2 HIE X 105       6.507   9.055  10.992  0.00  0.00            
ATOM   1694  C   HIE X 105      11.363   8.726  11.693  0.00  0.00            
ATOM   1695  O   HIE X 105      11.767   7.891  12.479  0.00  0.00            
ATOM   1696  N   LYS X 106      11.941   8.844  10.531  0.00  0.00            
ATOM   1697  H   LYS X 106      11.634   9.582   9.913  0.00  0.00            
ATOM   1698  CA  LYS X 106      13.130   8.159  10.020  0.00  0.00            
ATOM   1699  HA  LYS X 106      12.914   7.094   9.932  0.00  0.00            
ATOM   1700  CB  LYS X 106      13.551   8.694   8.675  0.00  0.00            
ATOM   1701  HB2 LYS X 106      12.835   8.464   7.886  0.00  0.00            
ATOM   1702  HB3 LYS X 106      14.473   8.212   8.349  0.00  0.00            
ATOM   1703  CG  LYS X 106      13.625  10.194   8.573  0.00  0.00            
ATOM   1704  HG2 LYS X 106      12.607  10.584   8.602  0.00  0.00            
ATOM   1705  HG3 LYS X 106      14.104  10.682   9.422  0.00  0.00            
ATOM   1706  CD  LYS X 106      14.290  10.735   7.273  0.00  0.00            
ATOM   1707  HD2 LYS X 106      13.556  10.418   6.532  0.00  0.00            
ATOM   1708  HD3 LYS X 106      15.209  10.187   7.065  0.00  0.00            
ATOM   1709  CE  LYS X 106      14.538  12.222   7.257  0.00  0.00            
ATOM   1710  HE2 LYS X 106      13.737  12.681   7.838  0.00  0.00            
ATOM   1711  HE3 LYS X 106      15.475  12.516   7.731  0.00  0.00            
ATOM   1712  NZ  LYS X 106      14.469  12.782   5.894  0.00  0.00            
ATOM   1713  HZ1 LYS X 106      13.507  12.608   5.639  0.00  0.00            
ATOM   1714  HZ2 LYS X 106      15.096  12.414   5.193  0.00  0.00            
ATOM   1715  HZ3 LYS X 106      14.591  13.782   5.821  0.00  0.00            
ATOM   1716  C   LYS X 106      14.345   8.195  10.967  0.00  0.00            
ATOM   1717  O   LYS X 106      15.089   7.237  10.974  0.00  0.00            
ATOM   1718  N   ASP X 107      14.514   9.184  11.893  0.00  0.00            
ATOM   1719  H   ASP X 107      13.899   9.984  11.936  0.00  0.00            
ATOM   1720  CA  ASP X 107      15.681   9.269  12.811  0.00  0.00            
ATOM   1721  HA  ASP X 107      16.537   8.716  12.423  0.00  0.00            
ATOM   1722  CB  ASP X 107      16.169  10.669  13.159  0.00  0.00            
ATOM   1723  HB2 ASP X 107      17.020  10.656  13.841  0.00  0.00            
ATOM   1724  HB3 ASP X 107      16.574  11.187  12.289  0.00  0.00            
ATOM   1725  CG  ASP X 107      15.067  11.556  13.739  0.00  0.00            
ATOM   1726  OD1 ASP X 107      13.829  11.354  13.511  0.00  0.00            
ATOM   1727  OD2 ASP X 107      15.401  12.545  14.399  0.00  0.00            
ATOM   1728  C   ASP X 107      15.419   8.386  14.035  0.00  0.00            
ATOM   1729  O   ASP X 107      16.186   8.389  14.983  0.00  0.00            
ATOM   1730  N   ASN X 108      14.237   7.641  14.088  0.00  0.00            
ATOM   1731  H   ASN X 108      13.535   7.921  13.418  0.00  0.00            
ATOM   1732  CA  ASN X 108      13.980   6.687  15.173  0.00  0.00            
ATOM   1733  HA  ASN X 108      14.965   6.373  15.520  0.00  0.00            
ATOM   1734  CB  ASN X 108      13.186   7.416  16.248  0.00  0.00            
ATOM   1735  HB2 ASN X 108      12.389   8.001  15.789  0.00  0.00            
ATOM   1736  HB3 ASN X 108      12.720   6.671  16.893  0.00  0.00            
ATOM   1737  CG  ASN X 108      14.047   8.245  17.127  0.00  0.00            
ATOM   1738  OD1 ASN X 108      14.759   7.703  18.003  0.00  0.00            
ATOM   1739  ND2 ASN X 108      14.085   9.558  16.893  0.00  0.00            
ATOM   1740 HD21 ASN X 108      13.530  10.016  16.184  0.00  0.00            
ATOM   1741 HD22 ASN X 108      14.641  10.136  17.507  0.00  0.00            
ATOM   1742  C   ASN X 108      13.413   5.340  14.725  0.00  0.00            
ATOM   1743  O   ASN X 108      13.018   4.495  15.541  0.00  0.00            
ATOM   1744  N   ILE X 109      13.305   5.075  13.410  0.00  0.00            
ATOM   1745  H   ILE X 109      13.801   5.722  12.813  0.00  0.00            
ATOM   1746  CA  ILE X 109      12.837   3.766  12.855  0.00  0.00            
ATOM   1747  HA  ILE X 109      12.116   3.308  13.532  0.00  0.00            
ATOM   1748  CB  ILE X 109      12.183   3.908  11.473  0.00  0.00            
ATOM   1749  HB  ILE X 109      12.844   4.497  10.837  0.00  0.00            
ATOM   1750  CG2 ILE X 109      12.039   2.601  10.696  0.00  0.00            
ATOM   1751 HG21 ILE X 109      11.495   1.905  11.335  0.00  0.00            
ATOM   1752 HG22 ILE X 109      13.013   2.207  10.404  0.00  0.00            
ATOM   1753 HG23 ILE X 109      11.514   2.713   9.748  0.00  0.00            
ATOM   1754  CG1 ILE X 109      10.797   4.622  11.592  0.00  0.00            
ATOM   1755 HG12 ILE X 109      10.966   5.607  12.028  0.00  0.00            
ATOM   1756 HG13 ILE X 109      10.105   4.016  12.176  0.00  0.00            
ATOM   1757  CD1 ILE X 109      10.121   4.879  10.236  0.00  0.00            
ATOM   1758 HD11 ILE X 109      10.935   5.315   9.656  0.00  0.00            
ATOM   1759 HD12 ILE X 109       9.204   5.454  10.367  0.00  0.00            
ATOM   1760 HD13 ILE X 109       9.757   3.910   9.894  0.00  0.00            
ATOM   1761  C   ILE X 109      14.057   2.816  12.789  0.00  0.00            
ATOM   1762  O   ILE X 109      15.018   3.014  12.058  0.00  0.00            
ATOM   1763  N   GLY X 110      14.007   1.846  13.639  0.00  0.00            
ATOM   1764  H   GLY X 110      13.138   1.720  14.139  0.00  0.00            
ATOM   1765  CA  GLY X 110      15.172   0.996  13.840  0.00  0.00            
ATOM   1766  HA2 GLY X 110      16.033   1.602  13.559  0.00  0.00            
ATOM   1767  HA3 GLY X 110      15.179   0.530  14.826  0.00  0.00            
ATOM   1768  C   GLY X 110      15.257  -0.199  12.858  0.00  0.00            
ATOM   1769  O   GLY X 110      14.299  -0.371  12.071  0.00  0.00            
ATOM   1770  N   SER X 111      16.281  -1.039  12.874  0.00  0.00            
ATOM   1771  H   SER X 111      16.972  -1.004  13.609  0.00  0.00            
ATOM   1772  CA  SER X 111      16.433  -2.166  11.923  0.00  0.00            
ATOM   1773  HA  SER X 111      16.295  -1.724  10.936  0.00  0.00            
ATOM   1774  CB  SER X 111      17.898  -2.713  12.024  0.00  0.00            
ATOM   1775  HB2 SER X 111      18.532  -1.861  11.780  0.00  0.00            
ATOM   1776  HB3 SER X 111      18.063  -3.477  11.263  0.00  0.00            
ATOM   1777  OG  SER X 111      18.185  -3.378  13.273  0.00  0.00            
ATOM   1778  HG  SER X 111      18.340  -2.710  13.945  0.00  0.00            
ATOM   1779  C   SER X 111      15.378  -3.271  12.137  0.00  0.00            
ATOM   1780  O   SER X 111      14.959  -3.854  11.179  0.00  0.00            
ATOM   1781  N   GLN X 112      15.019  -3.563  13.407  0.00  0.00            
ATOM   1782  H   GLN X 112      15.422  -2.941  14.093  0.00  0.00            
ATOM   1783  CA  GLN X 112      14.058  -4.670  13.849  0.00  0.00            
ATOM   1784  HA  GLN X 112      14.456  -5.632  13.526  0.00  0.00            
ATOM   1785  CB  GLN X 112      13.953  -4.671  15.386  0.00  0.00            
ATOM   1786  HB2 GLN X 112      14.975  -4.780  15.750  0.00  0.00            
ATOM   1787  HB3 GLN X 112      13.550  -3.748  15.803  0.00  0.00            
ATOM   1788  CG  GLN X 112      13.095  -5.865  15.917  0.00  0.00            
ATOM   1789  HG2 GLN X 112      12.133  -5.756  15.416  0.00  0.00            
ATOM   1790  HG3 GLN X 112      13.600  -6.809  15.716  0.00  0.00            
ATOM   1791  CD  GLN X 112      12.945  -5.730  17.420  0.00  0.00            
ATOM   1792  OE1 GLN X 112      13.730  -6.254  18.218  0.00  0.00            
ATOM   1793  NE2 GLN X 112      11.880  -5.138  17.977  0.00  0.00            
ATOM   1794 HE21 GLN X 112      11.191  -4.667  17.409  0.00  0.00            
ATOM   1795 HE22 GLN X 112      12.014  -4.857  18.937  0.00  0.00            
ATOM   1796  C   GLN X 112      12.754  -4.418  13.127  0.00  0.00            
ATOM   1797  O   GLN X 112      12.237  -5.317  12.482  0.00  0.00            
ATOM   1798  N   TYR X 113      12.264  -3.172  13.111  0.00  0.00            
ATOM   1799  H   TYR X 113      12.799  -2.394  13.468  0.00  0.00            
ATOM   1800  CA  TYR X 113      10.998  -2.739  12.462  0.00  0.00            
ATOM   1801  HA  TYR X 113      10.209  -3.348  12.903  0.00  0.00            
ATOM   1802  CB  TYR X 113      10.703  -1.286  12.836  0.00  0.00            
ATOM   1803  HB2 TYR X 113      11.527  -0.618  12.584  0.00  0.00            
ATOM   1804  HB3 TYR X 113       9.779  -1.026  12.321  0.00  0.00            
ATOM   1805  CG  TYR X 113      10.589  -1.023  14.260  0.00  0.00            
ATOM   1806  CD1 TYR X 113      11.708  -0.784  15.062  0.00  0.00            
ATOM   1807  HD1 TYR X 113      12.659  -0.661  14.563  0.00  0.00            
ATOM   1808  CE1 TYR X 113      11.546  -0.852  16.418  0.00  0.00            
ATOM   1809  HE1 TYR X 113      12.399  -0.822  17.080  0.00  0.00            
ATOM   1810  CZ  TYR X 113      10.203  -0.827  16.956  0.00  0.00            
ATOM   1811  OH  TYR X 113       9.893  -1.062  18.260  0.00  0.00            
ATOM   1812  HH  TYR X 113      10.692  -0.776  18.709  0.00  0.00            
ATOM   1813  CE2 TYR X 113       9.087  -0.866  16.133  0.00  0.00            
ATOM   1814  HE2 TYR X 113       8.106  -1.114  16.510  0.00  0.00            
ATOM   1815  CD2 TYR X 113       9.303  -1.027  14.784  0.00  0.00            
ATOM   1816  HD2 TYR X 113       8.452  -1.147  14.129  0.00  0.00            
ATOM   1817  C   TYR X 113      11.093  -2.978  10.939  0.00  0.00            
ATOM   1818  O   TYR X 113      10.278  -3.704  10.451  0.00  0.00            
ATOM   1819  N   LEU X 114      12.159  -2.498  10.309  0.00  0.00            
ATOM   1820  H   LEU X 114      13.027  -2.326  10.796  0.00  0.00            
ATOM   1821  CA  LEU X 114      12.226  -2.284   8.812  0.00  0.00            
ATOM   1822  HA  LEU X 114      11.367  -1.748   8.407  0.00  0.00            
ATOM   1823  CB  LEU X 114      13.610  -1.541   8.483  0.00  0.00            
ATOM   1824  HB2 LEU X 114      13.950  -1.764   7.472  0.00  0.00            
ATOM   1825  HB3 LEU X 114      14.331  -2.010   9.153  0.00  0.00            
ATOM   1826  CG  LEU X 114      13.574  -0.012   8.649  0.00  0.00            
ATOM   1827  HG  LEU X 114      13.115   0.209   9.612  0.00  0.00            
ATOM   1828  CD1 LEU X 114      14.960   0.572   8.567  0.00  0.00            
ATOM   1829 HD11 LEU X 114      15.702  -0.096   9.004  0.00  0.00            
ATOM   1830 HD12 LEU X 114      14.981   1.543   9.060  0.00  0.00            
ATOM   1831 HD13 LEU X 114      15.158   0.757   7.511  0.00  0.00            
ATOM   1832  CD2 LEU X 114      12.751   0.692   7.576  0.00  0.00            
ATOM   1833 HD21 LEU X 114      11.687   0.496   7.715  0.00  0.00            
ATOM   1834 HD22 LEU X 114      12.991   0.283   6.595  0.00  0.00            
ATOM   1835 HD23 LEU X 114      12.876   1.773   7.633  0.00  0.00            
ATOM   1836  C   LEU X 114      12.211  -3.611   8.039  0.00  0.00            
ATOM   1837  O   LEU X 114      11.642  -3.711   6.939  0.00  0.00            
ATOM   1838  N   LEU X 115      12.639  -4.709   8.697  0.00  0.00            
ATOM   1839  H   LEU X 115      13.030  -4.488   9.602  0.00  0.00            
ATOM   1840  CA  LEU X 115      12.657  -6.110   8.210  0.00  0.00            
ATOM   1841  HA  LEU X 115      12.759  -6.213   7.130  0.00  0.00            
ATOM   1842  CB  LEU X 115      13.882  -6.856   8.771  0.00  0.00            
ATOM   1843  HB2 LEU X 115      13.908  -7.916   8.519  0.00  0.00            
ATOM   1844  HB3 LEU X 115      13.833  -6.708   9.850  0.00  0.00            
ATOM   1845  CG  LEU X 115      15.214  -6.329   8.100  0.00  0.00            
ATOM   1846  HG  LEU X 115      15.104  -5.257   7.933  0.00  0.00            
ATOM   1847  CD1 LEU X 115      16.364  -6.413   9.095  0.00  0.00            
ATOM   1848 HD11 LEU X 115      15.957  -5.950   9.994  0.00  0.00            
ATOM   1849 HD12 LEU X 115      16.660  -7.430   9.352  0.00  0.00            
ATOM   1850 HD13 LEU X 115      17.194  -5.770   8.803  0.00  0.00            
ATOM   1851  CD2 LEU X 115      15.411  -6.970   6.740  0.00  0.00            
ATOM   1852 HD21 LEU X 115      16.428  -6.801   6.386  0.00  0.00            
ATOM   1853 HD22 LEU X 115      14.681  -6.554   6.045  0.00  0.00            
ATOM   1854 HD23 LEU X 115      15.344  -8.045   6.903  0.00  0.00            
ATOM   1855  C   LEU X 115      11.308  -6.717   8.548  0.00  0.00            
ATOM   1856  O   LEU X 115      10.689  -7.410   7.716  0.00  0.00            
ATOM   1857  N   ASN X 116      10.839  -6.530   9.787  0.00  0.00            
ATOM   1858  H   ASN X 116      11.302  -5.824  10.342  0.00  0.00            
ATOM   1859  CA  ASN X 116       9.495  -7.144  10.228  0.00  0.00            
ATOM   1860  HA  ASN X 116       9.473  -8.157   9.826  0.00  0.00            
ATOM   1861  CB  ASN X 116       9.342  -7.151  11.779  0.00  0.00            
ATOM   1862  HB2 ASN X 116       9.577  -6.184  12.225  0.00  0.00            
ATOM   1863  HB3 ASN X 116       8.267  -7.304  11.872  0.00  0.00            
ATOM   1864  CG  ASN X 116      10.101  -8.279  12.454  0.00  0.00            
ATOM   1865  OD1 ASN X 116       9.758  -9.461  12.405  0.00  0.00            
ATOM   1866  ND2 ASN X 116      11.091  -7.985  13.264  0.00  0.00            
ATOM   1867 HD21 ASN X 116      11.510  -7.066  13.244  0.00  0.00            
ATOM   1868 HD22 ASN X 116      11.546  -8.684  13.833  0.00  0.00            
ATOM   1869  C   ASN X 116       8.301  -6.525   9.518  0.00  0.00            
ATOM   1870  O   ASN X 116       7.360  -7.271   9.187  0.00  0.00            
ATOM   1871  N   TRP X 117       8.382  -5.252   9.061  0.00  0.00            
ATOM   1872  H   TRP X 117       9.117  -4.687   9.462  0.00  0.00            
ATOM   1873  CA  TRP X 117       7.510  -4.727   8.061  0.00  0.00            
ATOM   1874  HA  TRP X 117       6.453  -4.812   8.314  0.00  0.00            
ATOM   1875  CB  TRP X 117       7.757  -3.229   8.088  0.00  0.00            
ATOM   1876  HB2 TRP X 117       7.117  -2.797   7.319  0.00  0.00            
ATOM   1877  HB3 TRP X 117       8.782  -3.045   7.766  0.00  0.00            
ATOM   1878  CG  TRP X 117       7.478  -2.523   9.347  0.00  0.00            
ATOM   1879  CD1 TRP X 117       6.590  -2.860  10.293  0.00  0.00            
ATOM   1880  HD1 TRP X 117       5.800  -3.578  10.127  0.00  0.00            
ATOM   1881  NE1 TRP X 117       6.604  -1.913  11.283  0.00  0.00            
ATOM   1882  HE1 TRP X 117       6.072  -2.039  12.133  0.00  0.00            
ATOM   1883  CE2 TRP X 117       7.313  -0.807  10.938  0.00  0.00            
ATOM   1884  CZ2 TRP X 117       7.518   0.443  11.519  0.00  0.00            
ATOM   1885  HZ2 TRP X 117       6.972   0.621  12.434  0.00  0.00            
ATOM   1886  CH2 TRP X 117       8.402   1.367  11.001  0.00  0.00            
ATOM   1887  HH2 TRP X 117       8.554   2.304  11.517  0.00  0.00            
ATOM   1888  CZ3 TRP X 117       9.129   1.026   9.872  0.00  0.00            
ATOM   1889  HZ3 TRP X 117       9.833   1.715   9.430  0.00  0.00            
ATOM   1890  CE3 TRP X 117       9.062  -0.298   9.346  0.00  0.00            
ATOM   1891  HE3 TRP X 117       9.765  -0.507   8.553  0.00  0.00            
ATOM   1892  CD2 TRP X 117       8.069  -1.236   9.776  0.00  0.00            
ATOM   1893  C   TRP X 117       7.685  -5.388   6.681  0.00  0.00            
ATOM   1894  O   TRP X 117       6.595  -5.724   6.187  0.00  0.00            
ATOM   1895  N   CYS X 118       8.877  -5.727   6.192  0.00  0.00            
ATOM   1896  H   CYS X 118       9.647  -5.417   6.767  0.00  0.00            
ATOM   1897  CA  CYS X 118       8.954  -6.521   4.979  0.00  0.00            
ATOM   1898  HA  CYS X 118       8.547  -5.975   4.128  0.00  0.00            
ATOM   1899  CB  CYS X 118      10.417  -6.793   4.485  0.00  0.00            
ATOM   1900  HB2 CYS X 118      10.985  -7.250   5.295  0.00  0.00            
ATOM   1901  HB3 CYS X 118      10.406  -7.451   3.615  0.00  0.00            
ATOM   1902  SG  CYS X 118      11.250  -5.201   4.196  0.00  0.00            
ATOM   1903  HG  CYS X 118      11.233  -4.804   5.472  0.00  0.00            
ATOM   1904  C   CYS X 118       8.117  -7.855   5.073  0.00  0.00            
ATOM   1905  O   CYS X 118       7.335  -8.211   4.148  0.00  0.00            
ATOM   1906  N   VAL X 119       8.339  -8.607   6.210  0.00  0.00            
ATOM   1907  H   VAL X 119       9.090  -8.318   6.820  0.00  0.00            
ATOM   1908  CA  VAL X 119       7.638  -9.903   6.473  0.00  0.00            
ATOM   1909  HA  VAL X 119       7.909 -10.661   5.738  0.00  0.00            
ATOM   1910  CB  VAL X 119       8.106 -10.474   7.827  0.00  0.00            
ATOM   1911  HB  VAL X 119       7.886  -9.692   8.554  0.00  0.00            
ATOM   1912  CG1 VAL X 119       7.307 -11.741   8.230  0.00  0.00            
ATOM   1913 HG11 VAL X 119       6.268 -11.544   8.495  0.00  0.00            
ATOM   1914 HG12 VAL X 119       7.734 -12.148   9.146  0.00  0.00            
ATOM   1915 HG13 VAL X 119       7.309 -12.570   7.522  0.00  0.00            
ATOM   1916  CG2 VAL X 119       9.524 -10.937   7.943  0.00  0.00            
ATOM   1917 HG21 VAL X 119      10.103 -10.014   7.916  0.00  0.00            
ATOM   1918 HG22 VAL X 119       9.625 -11.569   8.825  0.00  0.00            
ATOM   1919 HG23 VAL X 119       9.815 -11.562   7.099  0.00  0.00            
ATOM   1920  C   VAL X 119       6.080  -9.720   6.420  0.00  0.00            
ATOM   1921  O   VAL X 119       5.437 -10.473   5.731  0.00  0.00            
ATOM   1922  N   GLN X 120       5.498  -8.744   7.102  0.00  0.00            
ATOM   1923  H   GLN X 120       6.105  -8.146   7.643  0.00  0.00            
ATOM   1924  CA  GLN X 120       4.048  -8.440   7.061  0.00  0.00            
ATOM   1925  HA  GLN X 120       3.569  -9.334   7.463  0.00  0.00            
ATOM   1926  CB  GLN X 120       3.730  -7.377   8.116  0.00  0.00            
ATOM   1927  HB2 GLN X 120       4.229  -6.447   7.843  0.00  0.00            
ATOM   1928  HB3 GLN X 120       2.646  -7.330   8.216  0.00  0.00            
ATOM   1929  CG  GLN X 120       4.151  -7.897   9.537  0.00  0.00            
ATOM   1930  HG2 GLN X 120       5.087  -8.445   9.425  0.00  0.00            
ATOM   1931  HG3 GLN X 120       3.305  -8.527   9.811  0.00  0.00            
ATOM   1932  CD  GLN X 120       4.317  -6.801  10.567  0.00  0.00            
ATOM   1933  OE1 GLN X 120       4.532  -5.642  10.260  0.00  0.00            
ATOM   1934  NE2 GLN X 120       4.089  -7.057  11.847  0.00  0.00            
ATOM   1935 HE21 GLN X 120       3.832  -7.969  12.198  0.00  0.00            
ATOM   1936 HE22 GLN X 120       4.021  -6.272  12.480  0.00  0.00            
ATOM   1937  C   GLN X 120       3.535  -8.118   5.677  0.00  0.00            
ATOM   1938  O   GLN X 120       2.469  -8.640   5.344  0.00  0.00            
ATOM   1939  N   ILE X 121       4.280  -7.407   4.794  0.00  0.00            
ATOM   1940  H   ILE X 121       5.117  -6.934   5.103  0.00  0.00            
ATOM   1941  CA  ILE X 121       3.862  -7.153   3.400  0.00  0.00            
ATOM   1942  HA  ILE X 121       2.798  -6.915   3.428  0.00  0.00            
ATOM   1943  CB  ILE X 121       4.586  -5.968   2.695  0.00  0.00            
ATOM   1944  HB  ILE X 121       5.644  -6.167   2.867  0.00  0.00            
ATOM   1945  CG2 ILE X 121       4.218  -5.905   1.142  0.00  0.00            
ATOM   1946 HG21 ILE X 121       4.750  -5.042   0.743  0.00  0.00            
ATOM   1947 HG22 ILE X 121       3.139  -5.889   0.986  0.00  0.00            
ATOM   1948 HG23 ILE X 121       4.559  -6.759   0.557  0.00  0.00            
ATOM   1949  CG1 ILE X 121       4.120  -4.699   3.423  0.00  0.00            
ATOM   1950 HG12 ILE X 121       3.187  -4.336   2.993  0.00  0.00            
ATOM   1951 HG13 ILE X 121       3.938  -4.940   4.471  0.00  0.00            
ATOM   1952  CD1 ILE X 121       5.164  -3.658   3.257  0.00  0.00            
ATOM   1953 HD11 ILE X 121       6.157  -3.924   3.620  0.00  0.00            
ATOM   1954 HD12 ILE X 121       4.900  -2.718   3.742  0.00  0.00            
ATOM   1955 HD13 ILE X 121       5.259  -3.395   2.203  0.00  0.00            
ATOM   1956  C   ILE X 121       4.011  -8.500   2.616  0.00  0.00            
ATOM   1957  O   ILE X 121       3.069  -8.778   1.887  0.00  0.00            
ATOM   1958  N   ALA X 122       5.054  -9.286   2.821  0.00  0.00            
ATOM   1959  H   ALA X 122       5.801  -8.984   3.430  0.00  0.00            
ATOM   1960  CA  ALA X 122       5.066 -10.628   2.177  0.00  0.00            
ATOM   1961  HA  ALA X 122       4.938 -10.447   1.110  0.00  0.00            
ATOM   1962  CB  ALA X 122       6.438 -11.316   2.436  0.00  0.00            
ATOM   1963  HB1 ALA X 122       6.588 -11.355   3.515  0.00  0.00            
ATOM   1964  HB2 ALA X 122       7.235 -10.638   2.129  0.00  0.00            
ATOM   1965  HB3 ALA X 122       6.446 -12.286   1.939  0.00  0.00            
ATOM   1966  C   ALA X 122       3.949 -11.590   2.673  0.00  0.00            
ATOM   1967  O   ALA X 122       3.288 -12.307   1.870  0.00  0.00            
ATOM   1968  N   LYS X 123       3.541 -11.572   3.944  0.00  0.00            
ATOM   1969  H   LYS X 123       4.028 -11.016   4.633  0.00  0.00            
ATOM   1970  CA  LYS X 123       2.378 -12.334   4.434  0.00  0.00            
ATOM   1971  HA  LYS X 123       2.493 -13.362   4.091  0.00  0.00            
ATOM   1972  CB  LYS X 123       2.253 -12.260   5.988  0.00  0.00            
ATOM   1973  HB2 LYS X 123       2.483 -11.236   6.285  0.00  0.00            
ATOM   1974  HB3 LYS X 123       1.326 -12.647   6.411  0.00  0.00            
ATOM   1975  CG  LYS X 123       3.375 -13.165   6.597  0.00  0.00            
ATOM   1976  HG2 LYS X 123       4.289 -12.736   6.186  0.00  0.00            
ATOM   1977  HG3 LYS X 123       3.270 -14.177   6.206  0.00  0.00            
ATOM   1978  CD  LYS X 123       3.240 -13.102   8.128  0.00  0.00            
ATOM   1979  HD2 LYS X 123       3.470 -12.109   8.515  0.00  0.00            
ATOM   1980  HD3 LYS X 123       2.191 -13.303   8.344  0.00  0.00            
ATOM   1981  CE  LYS X 123       4.222 -14.156   8.754  0.00  0.00            
ATOM   1982  HE2 LYS X 123       3.921 -15.196   8.622  0.00  0.00            
ATOM   1983  HE3 LYS X 123       5.199 -14.033   8.288  0.00  0.00            
ATOM   1984  NZ  LYS X 123       4.310 -13.921  10.208  0.00  0.00            
ATOM   1985  HZ1 LYS X 123       3.510 -14.358  10.643  0.00  0.00            
ATOM   1986  HZ2 LYS X 123       4.417 -12.958  10.495  0.00  0.00            
ATOM   1987  HZ3 LYS X 123       5.140 -14.338  10.603  0.00  0.00            
ATOM   1988  C   LYS X 123       1.119 -11.864   3.787  0.00  0.00            
ATOM   1989  O   LYS X 123       0.434 -12.784   3.330  0.00  0.00            
ATOM   1990  N   GLY X 124       0.844 -10.589   3.558  0.00  0.00            
ATOM   1991  H   GLY X 124       1.546  -9.929   3.862  0.00  0.00            
ATOM   1992  CA  GLY X 124      -0.342 -10.033   2.851  0.00  0.00            
ATOM   1993  HA2 GLY X 124      -1.254 -10.268   3.400  0.00  0.00            
ATOM   1994  HA3 GLY X 124      -0.254  -8.948   2.791  0.00  0.00            
ATOM   1995  C   GLY X 124      -0.355 -10.593   1.414  0.00  0.00            
ATOM   1996  O   GLY X 124      -1.324 -11.226   0.982  0.00  0.00            
ATOM   1997  N   MET X 125       0.780 -10.470   0.712  0.00  0.00            
ATOM   1998  H   MET X 125       1.479  -9.839   1.077  0.00  0.00            
ATOM   1999  CA  MET X 125       0.815 -10.823  -0.745  0.00  0.00            
ATOM   2000  HA  MET X 125      -0.078 -10.390  -1.194  0.00  0.00            
ATOM   2001  CB  MET X 125       2.042 -10.087  -1.382  0.00  0.00            
ATOM   2002  HB2 MET X 125       2.964 -10.567  -1.053  0.00  0.00            
ATOM   2003  HB3 MET X 125       1.956 -10.240  -2.457  0.00  0.00            
ATOM   2004  CG  MET X 125       1.999  -8.562  -1.228  0.00  0.00            
ATOM   2005  HG2 MET X 125       2.146  -8.267  -0.189  0.00  0.00            
ATOM   2006  HG3 MET X 125       2.868  -8.239  -1.802  0.00  0.00            
ATOM   2007  SD  MET X 125       0.470  -7.767  -1.877  0.00  0.00            
ATOM   2008  CE  MET X 125       0.731  -7.890  -3.647  0.00  0.00            
ATOM   2009  HE1 MET X 125       1.767  -8.168  -3.840  0.00  0.00            
ATOM   2010  HE2 MET X 125       0.393  -6.950  -4.084  0.00  0.00            
ATOM   2011  HE3 MET X 125       0.123  -8.708  -4.033  0.00  0.00            
ATOM   2012  C   MET X 125       0.818 -12.392  -0.907  0.00  0.00            
ATOM   2013  O   MET X 125       0.127 -12.869  -1.807  0.00  0.00            
ATOM   2014  N   ASN X 126       1.367 -13.211   0.032  0.00  0.00            
ATOM   2015  H   ASN X 126       1.874 -12.775   0.789  0.00  0.00            
ATOM   2016  CA  ASN X 126       1.104 -14.645  -0.014  0.00  0.00            
ATOM   2017  HA  ASN X 126       1.399 -15.010  -0.998  0.00  0.00            
ATOM   2018  CB  ASN X 126       2.150 -15.255   0.886  0.00  0.00            
ATOM   2019  HB2 ASN X 126       1.833 -15.212   1.928  0.00  0.00            
ATOM   2020  HB3 ASN X 126       3.091 -14.711   0.807  0.00  0.00            
ATOM   2021  CG  ASN X 126       2.341 -16.748   0.591  0.00  0.00            
ATOM   2022  OD1 ASN X 126       2.503 -17.160  -0.536  0.00  0.00            
ATOM   2023  ND2 ASN X 126       2.285 -17.619   1.542  0.00  0.00            
ATOM   2024 HD21 ASN X 126       2.087 -17.366   2.500  0.00  0.00            
ATOM   2025 HD22 ASN X 126       2.171 -18.579   1.248  0.00  0.00            
ATOM   2026  C   ASN X 126      -0.315 -15.088   0.364  0.00  0.00            
ATOM   2027  O   ASN X 126      -0.739 -16.132  -0.099  0.00  0.00            
ATOM   2028  N   TYR X 127      -1.052 -14.353   1.205  0.00  0.00            
ATOM   2029  H   TYR X 127      -0.738 -13.474   1.590  0.00  0.00            
ATOM   2030  CA  TYR X 127      -2.510 -14.538   1.351  0.00  0.00            
ATOM   2031  HA  TYR X 127      -2.759 -15.597   1.419  0.00  0.00            
ATOM   2032  CB  TYR X 127      -3.070 -13.877   2.564  0.00  0.00            
ATOM   2033  HB2 TYR X 127      -2.635 -12.899   2.771  0.00  0.00            
ATOM   2034  HB3 TYR X 127      -2.902 -14.564   3.393  0.00  0.00            
ATOM   2035  CG  TYR X 127      -4.588 -13.635   2.338  0.00  0.00            
ATOM   2036  CD1 TYR X 127      -5.551 -14.606   2.714  0.00  0.00            
ATOM   2037  HD1 TYR X 127      -5.204 -15.496   3.220  0.00  0.00            
ATOM   2038  CE1 TYR X 127      -6.956 -14.390   2.627  0.00  0.00            
ATOM   2039  HE1 TYR X 127      -7.672 -15.116   2.984  0.00  0.00            
ATOM   2040  CZ  TYR X 127      -7.429 -13.169   2.110  0.00  0.00            
ATOM   2041  OH  TYR X 127      -8.746 -12.949   2.026  0.00  0.00            
ATOM   2042  HH  TYR X 127      -9.221 -13.552   2.603  0.00  0.00            
ATOM   2043  CE2 TYR X 127      -6.477 -12.159   1.777  0.00  0.00            
ATOM   2044  HE2 TYR X 127      -6.834 -11.216   1.389  0.00  0.00            
ATOM   2045  CD2 TYR X 127      -5.100 -12.387   1.909  0.00  0.00            
ATOM   2046  HD2 TYR X 127      -4.390 -11.629   1.612  0.00  0.00            
ATOM   2047  C   TYR X 127      -3.204 -14.212   0.043  0.00  0.00            
ATOM   2048  O   TYR X 127      -4.010 -15.010  -0.450  0.00  0.00            
ATOM   2049  N   LEU X 128      -2.894 -13.121  -0.638  0.00  0.00            
ATOM   2050  H   LEU X 128      -2.138 -12.569  -0.258  0.00  0.00            
ATOM   2051  CA  LEU X 128      -3.524 -12.812  -1.933  0.00  0.00            
ATOM   2052  HA  LEU X 128      -4.579 -13.043  -1.785  0.00  0.00            
ATOM   2053  CB  LEU X 128      -3.303 -11.409  -2.393  0.00  0.00            
ATOM   2054  HB2 LEU X 128      -2.228 -11.231  -2.427  0.00  0.00            
ATOM   2055  HB3 LEU X 128      -3.915 -11.214  -3.274  0.00  0.00            
ATOM   2056  CG  LEU X 128      -3.965 -10.453  -1.411  0.00  0.00            
ATOM   2057  HG  LEU X 128      -3.574 -10.582  -0.402  0.00  0.00            
ATOM   2058  CD1 LEU X 128      -3.584  -9.020  -1.939  0.00  0.00            
ATOM   2059 HD11 LEU X 128      -3.835  -8.931  -2.995  0.00  0.00            
ATOM   2060 HD12 LEU X 128      -4.070  -8.165  -1.468  0.00  0.00            
ATOM   2061 HD13 LEU X 128      -2.525  -8.768  -1.872  0.00  0.00            
ATOM   2062  CD2 LEU X 128      -5.461 -10.520  -1.449  0.00  0.00            
ATOM   2063 HD21 LEU X 128      -5.802 -11.498  -1.109  0.00  0.00            
ATOM   2064 HD22 LEU X 128      -5.847  -9.690  -0.857  0.00  0.00            
ATOM   2065 HD23 LEU X 128      -5.830 -10.353  -2.461  0.00  0.00            
ATOM   2066  C   LEU X 128      -3.024 -13.822  -3.020  0.00  0.00            
ATOM   2067  O   LEU X 128      -3.826 -14.107  -3.940  0.00  0.00            
ATOM   2068  N   GLU X 129      -1.859 -14.384  -3.007  0.00  0.00            
ATOM   2069  H   GLU X 129      -1.262 -14.165  -2.222  0.00  0.00            
ATOM   2070  CA  GLU X 129      -1.364 -15.469  -3.934  0.00  0.00            
ATOM   2071  HA  GLU X 129      -1.523 -15.165  -4.969  0.00  0.00            
ATOM   2072  CB  GLU X 129       0.154 -15.648  -3.780  0.00  0.00            
ATOM   2073  HB2 GLU X 129       0.455 -16.086  -2.828  0.00  0.00            
ATOM   2074  HB3 GLU X 129       0.612 -14.662  -3.859  0.00  0.00            
ATOM   2075  CG  GLU X 129       0.884 -16.446  -4.943  0.00  0.00            
ATOM   2076  HG2 GLU X 129       0.243 -16.400  -5.824  0.00  0.00            
ATOM   2077  HG3 GLU X 129       1.807 -15.915  -5.179  0.00  0.00            
ATOM   2078  CD  GLU X 129       1.253 -17.839  -4.624  0.00  0.00            
ATOM   2079  OE1 GLU X 129       2.305 -18.354  -5.142  0.00  0.00            
ATOM   2080  OE2 GLU X 129       0.596 -18.487  -3.783  0.00  0.00            
ATOM   2081  C   GLU X 129      -2.155 -16.751  -3.785  0.00  0.00            
ATOM   2082  O   GLU X 129      -2.412 -17.388  -4.799  0.00  0.00            
ATOM   2083  N   ASP X 130      -2.618 -17.080  -2.542  0.00  0.00            
ATOM   2084  H   ASP X 130      -2.331 -16.536  -1.741  0.00  0.00            
ATOM   2085  CA  ASP X 130      -3.558 -18.157  -2.321  0.00  0.00            
ATOM   2086  HA  ASP X 130      -3.233 -18.990  -2.944  0.00  0.00            
ATOM   2087  CB  ASP X 130      -3.398 -18.543  -0.779  0.00  0.00            
ATOM   2088  HB2 ASP X 130      -3.732 -17.759  -0.099  0.00  0.00            
ATOM   2089  HB3 ASP X 130      -2.327 -18.678  -0.628  0.00  0.00            
ATOM   2090  CG  ASP X 130      -4.070 -19.849  -0.462  0.00  0.00            
ATOM   2091  OD1 ASP X 130      -3.783 -20.805  -1.201  0.00  0.00            
ATOM   2092  OD2 ASP X 130      -4.895 -19.934   0.464  0.00  0.00            
ATOM   2093  C   ASP X 130      -5.004 -17.967  -2.764  0.00  0.00            
ATOM   2094  O   ASP X 130      -5.557 -18.799  -3.446  0.00  0.00            
ATOM   2095  N   ARG X 131      -5.485 -16.735  -2.521  0.00  0.00            
ATOM   2096  H   ARG X 131      -4.805 -16.054  -2.215  0.00  0.00            
ATOM   2097  CA  ARG X 131      -6.754 -16.222  -3.108  0.00  0.00            
ATOM   2098  HA  ARG X 131      -7.542 -16.945  -2.899  0.00  0.00            
ATOM   2099  CB  ARG X 131      -7.186 -14.926  -2.320  0.00  0.00            
ATOM   2100  HB2 ARG X 131      -8.046 -14.568  -2.888  0.00  0.00            
ATOM   2101  HB3 ARG X 131      -6.424 -14.152  -2.411  0.00  0.00            
ATOM   2102  CG  ARG X 131      -7.505 -15.221  -0.787  0.00  0.00            
ATOM   2103  HG2 ARG X 131      -6.587 -15.405  -0.228  0.00  0.00            
ATOM   2104  HG3 ARG X 131      -7.769 -14.270  -0.325  0.00  0.00            
ATOM   2105  CD  ARG X 131      -8.488 -16.256  -0.375  0.00  0.00            
ATOM   2106  HD2 ARG X 131      -8.118 -17.224  -0.710  0.00  0.00            
ATOM   2107  HD3 ARG X 131      -8.646 -16.255   0.704  0.00  0.00            
ATOM   2108  NE  ARG X 131      -9.851 -15.958  -0.923  0.00  0.00            
ATOM   2109  HE  ARG X 131     -10.426 -16.760  -1.137  0.00  0.00            
ATOM   2110  CZ  ARG X 131     -10.563 -14.894  -0.978  0.00  0.00            
ATOM   2111  NH1 ARG X 131     -10.275 -13.798  -0.367  0.00  0.00            
ATOM   2112 HH11 ARG X 131      -9.467 -13.693   0.230  0.00  0.00            
ATOM   2113 HH12 ARG X 131     -10.825 -12.989  -0.614  0.00  0.00            
ATOM   2114  NH2 ARG X 131     -11.538 -14.858  -1.840  0.00  0.00            
ATOM   2115 HH21 ARG X 131     -11.614 -15.624  -2.494  0.00  0.00            
ATOM   2116 HH22 ARG X 131     -12.128 -14.039  -1.869  0.00  0.00            
ATOM   2117  C   ARG X 131      -6.746 -15.958  -4.617  0.00  0.00            
ATOM   2118  O   ARG X 131      -7.839 -15.726  -5.182  0.00  0.00            
ATOM   2119  N   ARG X 132      -5.644 -16.072  -5.328  0.00  0.00            
ATOM   2120  H   ARG X 132      -4.837 -16.452  -4.855  0.00  0.00            
ATOM   2121  CA  ARG X 132      -5.510 -15.835  -6.713  0.00  0.00            
ATOM   2122  HA  ARG X 132      -4.430 -15.854  -6.853  0.00  0.00            
ATOM   2123  CB  ARG X 132      -6.117 -16.917  -7.582  0.00  0.00            
ATOM   2124  HB2 ARG X 132      -7.180 -17.024  -7.370  0.00  0.00            
ATOM   2125  HB3 ARG X 132      -6.022 -16.647  -8.634  0.00  0.00            
ATOM   2126  CG  ARG X 132      -5.430 -18.272  -7.455  0.00  0.00            
ATOM   2127  HG2 ARG X 132      -5.553 -18.527  -6.403  0.00  0.00            
ATOM   2128  HG3 ARG X 132      -4.342 -18.215  -7.489  0.00  0.00            
ATOM   2129  CD  ARG X 132      -5.892 -19.343  -8.486  0.00  0.00            
ATOM   2130  HD2 ARG X 132      -6.959 -19.562  -8.440  0.00  0.00            
ATOM   2131  HD3 ARG X 132      -5.666 -18.962  -9.482  0.00  0.00            
ATOM   2132  NE  ARG X 132      -5.079 -20.509  -8.291  0.00  0.00            
ATOM   2133  HE  ARG X 132      -4.528 -20.500  -7.444  0.00  0.00            
ATOM   2134  CZ  ARG X 132      -4.735 -21.382  -9.199  0.00  0.00            
ATOM   2135  NH1 ARG X 132      -5.391 -21.487 -10.343  0.00  0.00            
ATOM   2136 HH11 ARG X 132      -6.226 -20.960 -10.556  0.00  0.00            
ATOM   2137 HH12 ARG X 132      -4.919 -22.049 -11.036  0.00  0.00            
ATOM   2138  NH2 ARG X 132      -3.757 -22.212  -8.917  0.00  0.00            
ATOM   2139 HH21 ARG X 132      -3.231 -22.153  -8.057  0.00  0.00            
ATOM   2140 HH22 ARG X 132      -3.346 -22.820  -9.612  0.00  0.00            
ATOM   2141  C   ARG X 132      -5.811 -14.374  -7.199  0.00  0.00            
ATOM   2142  O   ARG X 132      -6.080 -14.063  -8.368  0.00  0.00            
ATOM   2143  N   LEU X 133      -5.466 -13.415  -6.370  0.00  0.00            
ATOM   2144  H   LEU X 133      -5.035 -13.802  -5.543  0.00  0.00            
ATOM   2145  CA  LEU X 133      -5.643 -11.995  -6.480  0.00  0.00            
ATOM   2146  HA  LEU X 133      -6.202 -11.705  -7.370  0.00  0.00            
ATOM   2147  CB  LEU X 133      -6.414 -11.546  -5.244  0.00  0.00            
ATOM   2148  HB2 LEU X 133      -5.795 -11.805  -4.385  0.00  0.00            
ATOM   2149  HB3 LEU X 133      -6.520 -10.462  -5.302  0.00  0.00            
ATOM   2150  CG  LEU X 133      -7.792 -12.142  -5.015  0.00  0.00            
ATOM   2151  HG  LEU X 133      -7.733 -13.225  -4.906  0.00  0.00            
ATOM   2152  CD1 LEU X 133      -8.368 -11.642  -3.668  0.00  0.00            
ATOM   2153 HD11 LEU X 133      -7.646 -11.888  -2.889  0.00  0.00            
ATOM   2154 HD12 LEU X 133      -8.500 -10.560  -3.627  0.00  0.00            
ATOM   2155 HD13 LEU X 133      -9.217 -12.283  -3.435  0.00  0.00            
ATOM   2156  CD2 LEU X 133      -8.725 -11.670  -6.205  0.00  0.00            
ATOM   2157 HD21 LEU X 133      -8.503 -12.291  -7.073  0.00  0.00            
ATOM   2158 HD22 LEU X 133      -9.788 -11.752  -5.981  0.00  0.00            
ATOM   2159 HD23 LEU X 133      -8.521 -10.622  -6.423  0.00  0.00            
ATOM   2160  C   LEU X 133      -4.323 -11.216  -6.683  0.00  0.00            
ATOM   2161  O   LEU X 133      -3.645 -10.807  -5.826  0.00  0.00            
ATOM   2162  N   VAL X 134      -4.145 -10.847  -7.936  0.00  0.00            
ATOM   2163  H   VAL X 134      -4.794 -11.229  -8.608  0.00  0.00            
ATOM   2164  CA  VAL X 134      -3.180  -9.936  -8.510  0.00  0.00            
ATOM   2165  HA  VAL X 134      -2.177 -10.184  -8.161  0.00  0.00            
ATOM   2166  CB  VAL X 134      -3.136 -10.206  -9.995  0.00  0.00            
ATOM   2167  HB  VAL X 134      -4.158 -10.124 -10.366  0.00  0.00            
ATOM   2168  CG1 VAL X 134      -2.175  -9.314 -10.830  0.00  0.00            
ATOM   2169 HG11 VAL X 134      -2.369  -9.579 -11.870  0.00  0.00            
ATOM   2170 HG12 VAL X 134      -2.456  -8.277 -10.647  0.00  0.00            
ATOM   2171 HG13 VAL X 134      -1.151  -9.505 -10.510  0.00  0.00            
ATOM   2172  CG2 VAL X 134      -2.716 -11.596 -10.372  0.00  0.00            
ATOM   2173 HG21 VAL X 134      -1.740 -11.787  -9.926  0.00  0.00            
ATOM   2174 HG22 VAL X 134      -3.342 -12.402  -9.991  0.00  0.00            
ATOM   2175 HG23 VAL X 134      -2.760 -11.760 -11.449  0.00  0.00            
ATOM   2176  C   VAL X 134      -3.393  -8.451  -8.197  0.00  0.00            
ATOM   2177  O   VAL X 134      -4.506  -7.937  -8.325  0.00  0.00            
ATOM   2178  N   HIE X 135      -2.265  -7.759  -7.828  0.00  0.00            
ATOM   2179  H   HIE X 135      -1.324  -8.095  -7.976  0.00  0.00            
ATOM   2180  CA  HIE X 135      -2.296  -6.415  -7.237  0.00  0.00            
ATOM   2181  HA  HIE X 135      -3.264  -6.263  -6.758  0.00  0.00            
ATOM   2182  CB  HIE X 135      -1.300  -6.311  -6.045  0.00  0.00            
ATOM   2183  HB2 HIE X 135      -1.394  -7.210  -5.435  0.00  0.00            
ATOM   2184  HB3 HIE X 135      -0.289  -6.415  -6.438  0.00  0.00            
ATOM   2185  CG  HIE X 135      -1.571  -5.046  -5.212  0.00  0.00            
ATOM   2186  ND1 HIE X 135      -1.793  -3.744  -5.712  0.00  0.00            
ATOM   2187  CE1 HIE X 135      -1.960  -2.905  -4.648  0.00  0.00            
ATOM   2188  HE1 HIE X 135      -2.156  -1.846  -4.723  0.00  0.00            
ATOM   2189  NE2 HIE X 135      -1.681  -3.596  -3.504  0.00  0.00            
ATOM   2190  HE2 HIE X 135      -1.894  -3.149  -2.625  0.00  0.00            
ATOM   2191  CD2 HIE X 135      -1.468  -4.887  -3.882  0.00  0.00            
ATOM   2192  HD2 HIE X 135      -1.199  -5.668  -3.186  0.00  0.00            
ATOM   2193  C   HIE X 135      -2.054  -5.240  -8.231  0.00  0.00            
ATOM   2194  O   HIE X 135      -2.857  -4.309  -8.176  0.00  0.00            
ATOM   2195  N   ARG X 136      -1.121  -5.322  -9.122  0.00  0.00            
ATOM   2196  H   ARG X 136      -0.539  -6.146  -9.172  0.00  0.00            
ATOM   2197  CA  ARG X 136      -0.698  -4.349 -10.124  0.00  0.00            
ATOM   2198  HA  ARG X 136       0.218  -4.657 -10.629  0.00  0.00            
ATOM   2199  CB  ARG X 136      -1.726  -4.258 -11.350  0.00  0.00            
ATOM   2200  HB2 ARG X 136      -2.462  -3.453 -11.346  0.00  0.00            
ATOM   2201  HB3 ARG X 136      -1.085  -3.998 -12.192  0.00  0.00            
ATOM   2202  CG  ARG X 136      -2.489  -5.523 -11.728  0.00  0.00            
ATOM   2203  HG2 ARG X 136      -3.263  -5.746 -10.994  0.00  0.00            
ATOM   2204  HG3 ARG X 136      -1.915  -6.439 -11.870  0.00  0.00            
ATOM   2205  CD  ARG X 136      -3.247  -5.268 -13.082  0.00  0.00            
ATOM   2206  HD2 ARG X 136      -3.987  -4.483 -12.928  0.00  0.00            
ATOM   2207  HD3 ARG X 136      -2.500  -4.829 -13.744  0.00  0.00            
ATOM   2208  NE  ARG X 136      -3.858  -6.547 -13.515  0.00  0.00            
ATOM   2209  HE  ARG X 136      -3.298  -7.020 -14.210  0.00  0.00            
ATOM   2210  CZ  ARG X 136      -4.741  -7.335 -12.943  0.00  0.00            
ATOM   2211  NH1 ARG X 136      -5.438  -7.077 -11.881  0.00  0.00            
ATOM   2212 HH11 ARG X 136      -5.281  -6.276 -11.287  0.00  0.00            
ATOM   2213 HH12 ARG X 136      -6.129  -7.762 -11.610  0.00  0.00            
ATOM   2214  NH2 ARG X 136      -4.900  -8.522 -13.458  0.00  0.00            
ATOM   2215 HH21 ARG X 136      -4.526  -8.499 -14.396  0.00  0.00            
ATOM   2216 HH22 ARG X 136      -5.544  -9.246 -13.173  0.00  0.00            
ATOM   2217  C   ARG X 136      -0.437  -2.904  -9.649  0.00  0.00            
ATOM   2218  O   ARG X 136      -0.045  -2.078 -10.468  0.00  0.00            
ATOM   2219  N   ASP X 137      -0.535  -2.647  -8.331  0.00  0.00            
ATOM   2220  H   ASP X 137      -0.880  -3.316  -7.658  0.00  0.00            
ATOM   2221  CA  ASP X 137      -0.315  -1.307  -7.770  0.00  0.00            
ATOM   2222  HA  ASP X 137       0.317  -0.825  -8.516  0.00  0.00            
ATOM   2223  CB  ASP X 137      -1.616  -0.622  -7.700  0.00  0.00            
ATOM   2224  HB2 ASP X 137      -2.206  -1.047  -8.512  0.00  0.00            
ATOM   2225  HB3 ASP X 137      -2.241  -1.002  -6.892  0.00  0.00            
ATOM   2226  CG  ASP X 137      -1.568   0.862  -7.708  0.00  0.00            
ATOM   2227  OD1 ASP X 137      -2.704   1.471  -7.678  0.00  0.00            
ATOM   2228  OD2 ASP X 137      -0.567   1.582  -7.817  0.00  0.00            
ATOM   2229  C   ASP X 137       0.399  -1.271  -6.372  0.00  0.00            
ATOM   2230  O   ASP X 137       0.331  -0.303  -5.585  0.00  0.00            
ATOM   2231  N   LEU X 138       1.137  -2.308  -6.029  0.00  0.00            
ATOM   2232  H   LEU X 138       1.167  -3.151  -6.584  0.00  0.00            
ATOM   2233  CA  LEU X 138       1.956  -2.322  -4.800  0.00  0.00            
ATOM   2234  HA  LEU X 138       1.311  -2.075  -3.957  0.00  0.00            
ATOM   2235  CB  LEU X 138       2.338  -3.821  -4.610  0.00  0.00            
ATOM   2236  HB2 LEU X 138       1.494  -4.507  -4.538  0.00  0.00            
ATOM   2237  HB3 LEU X 138       2.954  -4.040  -5.483  0.00  0.00            
ATOM   2238  CG  LEU X 138       3.326  -4.060  -3.427  0.00  0.00            
ATOM   2239  HG  LEU X 138       4.161  -3.360  -3.445  0.00  0.00            
ATOM   2240  CD1 LEU X 138       2.825  -3.598  -2.082  0.00  0.00            
ATOM   2241 HD11 LEU X 138       3.481  -4.018  -1.319  0.00  0.00            
ATOM   2242 HD12 LEU X 138       2.779  -2.530  -1.869  0.00  0.00            
ATOM   2243 HD13 LEU X 138       1.832  -4.038  -1.987  0.00  0.00            
ATOM   2244  CD2 LEU X 138       3.838  -5.506  -3.494  0.00  0.00            
ATOM   2245 HD21 LEU X 138       4.609  -5.615  -2.732  0.00  0.00            
ATOM   2246 HD22 LEU X 138       3.036  -6.215  -3.287  0.00  0.00            
ATOM   2247 HD23 LEU X 138       4.305  -5.725  -4.454  0.00  0.00            
ATOM   2248  C   LEU X 138       3.087  -1.351  -4.828  0.00  0.00            
ATOM   2249  O   LEU X 138       3.983  -1.545  -5.582  0.00  0.00            
ATOM   2250  N   ALA X 139       2.998  -0.475  -3.869  0.00  0.00            
ATOM   2251  H   ALA X 139       2.217  -0.464  -3.229  0.00  0.00            
ATOM   2252  CA  ALA X 139       3.920   0.612  -3.631  0.00  0.00            
ATOM   2253  HA  ALA X 139       4.954   0.273  -3.698  0.00  0.00            
ATOM   2254  CB  ALA X 139       3.728   1.712  -4.742  0.00  0.00            
ATOM   2255  HB1 ALA X 139       3.940   1.286  -5.723  0.00  0.00            
ATOM   2256  HB2 ALA X 139       4.394   2.546  -4.522  0.00  0.00            
ATOM   2257  HB3 ALA X 139       2.713   2.108  -4.702  0.00  0.00            
ATOM   2258  C   ALA X 139       3.691   1.150  -2.210  0.00  0.00            
ATOM   2259  O   ALA X 139       2.663   1.028  -1.578  0.00  0.00            
ATOM   2260  N   ALA X 140       4.623   1.987  -1.816  0.00  0.00            
ATOM   2261  H   ALA X 140       5.413   2.204  -2.406  0.00  0.00            
ATOM   2262  CA  ALA X 140       4.601   2.549  -0.467  0.00  0.00            
ATOM   2263  HA  ALA X 140       4.517   1.733   0.250  0.00  0.00            
ATOM   2264  CB  ALA X 140       5.983   3.099  -0.247  0.00  0.00            
ATOM   2265  HB1 ALA X 140       6.062   3.217   0.834  0.00  0.00            
ATOM   2266  HB2 ALA X 140       6.720   2.369  -0.583  0.00  0.00            
ATOM   2267  HB3 ALA X 140       6.043   4.072  -0.733  0.00  0.00            
ATOM   2268  C   ALA X 140       3.425   3.489  -0.156  0.00  0.00            
ATOM   2269  O   ALA X 140       3.021   3.643   1.003  0.00  0.00            
ATOM   2270  N   ARG X 141       2.795   4.158  -1.160  0.00  0.00            
ATOM   2271  H   ARG X 141       3.355   4.289  -1.990  0.00  0.00            
ATOM   2272  CA  ARG X 141       1.510   4.855  -1.146  0.00  0.00            
ATOM   2273  HA  ARG X 141       1.541   5.556  -0.312  0.00  0.00            
ATOM   2274  CB  ARG X 141       1.330   5.741  -2.344  0.00  0.00            
ATOM   2275  HB2 ARG X 141       0.367   6.253  -2.330  0.00  0.00            
ATOM   2276  HB3 ARG X 141       2.093   6.519  -2.345  0.00  0.00            
ATOM   2277  CG  ARG X 141       1.386   5.031  -3.691  0.00  0.00            
ATOM   2278  HG2 ARG X 141       2.164   4.268  -3.674  0.00  0.00            
ATOM   2279  HG3 ARG X 141       0.417   4.565  -3.871  0.00  0.00            
ATOM   2280  CD  ARG X 141       1.795   5.950  -4.940  0.00  0.00            
ATOM   2281  HD2 ARG X 141       1.011   6.685  -5.128  0.00  0.00            
ATOM   2282  HD3 ARG X 141       2.682   6.509  -4.641  0.00  0.00            
ATOM   2283  NE  ARG X 141       2.164   5.188  -6.120  0.00  0.00            
ATOM   2284  HE  ARG X 141       1.749   4.289  -6.318  0.00  0.00            
ATOM   2285  CZ  ARG X 141       3.125   5.511  -6.945  0.00  0.00            
ATOM   2286  NH1 ARG X 141       3.823   6.576  -6.824  0.00  0.00            
ATOM   2287 HH11 ARG X 141       3.730   7.085  -5.957  0.00  0.00            
ATOM   2288 HH12 ARG X 141       4.661   6.699  -7.373  0.00  0.00            
ATOM   2289  NH2 ARG X 141       3.487   4.704  -7.913  0.00  0.00            
ATOM   2290 HH21 ARG X 141       3.002   3.818  -7.904  0.00  0.00            
ATOM   2291 HH22 ARG X 141       4.423   4.698  -8.292  0.00  0.00            
ATOM   2292  C   ARG X 141       0.340   3.958  -0.828  0.00  0.00            
ATOM   2293  O   ARG X 141      -0.695   4.474  -0.448  0.00  0.00            
ATOM   2294  N   ASN X 142       0.414   2.601  -1.077  0.00  0.00            
ATOM   2295  H   ASN X 142       1.341   2.316  -1.358  0.00  0.00            
ATOM   2296  CA  ASN X 142      -0.595   1.514  -1.054  0.00  0.00            
ATOM   2297  HA  ASN X 142      -1.557   1.916  -0.736  0.00  0.00            
ATOM   2298  CB  ASN X 142      -0.905   0.948  -2.467  0.00  0.00            
ATOM   2299  HB2 ASN X 142      -0.051   0.370  -2.821  0.00  0.00            
ATOM   2300  HB3 ASN X 142      -1.700   0.205  -2.535  0.00  0.00            
ATOM   2301  CG  ASN X 142      -1.346   2.007  -3.472  0.00  0.00            
ATOM   2302  OD1 ASN X 142      -2.304   2.706  -3.226  0.00  0.00            
ATOM   2303  ND2 ASN X 142      -0.851   2.028  -4.640  0.00  0.00            
ATOM   2304 HD21 ASN X 142      -0.061   1.434  -4.847  0.00  0.00            
ATOM   2305 HD22 ASN X 142      -1.340   2.416  -5.434  0.00  0.00            
ATOM   2306  C   ASN X 142      -0.302   0.398  -0.068  0.00  0.00            
ATOM   2307  O   ASN X 142      -0.820  -0.714  -0.100  0.00  0.00            
ATOM   2308  N   VAL X 143       0.714   0.673   0.882  0.00  0.00            
ATOM   2309  H   VAL X 143       1.095   1.603   0.780  0.00  0.00            
ATOM   2310  CA  VAL X 143       0.781   0.096   2.203  0.00  0.00            
ATOM   2311  HA  VAL X 143       0.068  -0.721   2.311  0.00  0.00            
ATOM   2312  CB  VAL X 143       2.124  -0.455   2.407  0.00  0.00            
ATOM   2313  HB  VAL X 143       2.860   0.349   2.381  0.00  0.00            
ATOM   2314  CG1 VAL X 143       2.171  -1.228   3.720  0.00  0.00            
ATOM   2315 HG11 VAL X 143       1.274  -1.833   3.855  0.00  0.00            
ATOM   2316 HG12 VAL X 143       2.353  -0.488   4.499  0.00  0.00            
ATOM   2317 HG13 VAL X 143       2.985  -1.947   3.814  0.00  0.00            
ATOM   2318  CG2 VAL X 143       2.597  -1.444   1.283  0.00  0.00            
ATOM   2319 HG21 VAL X 143       2.677  -0.959   0.310  0.00  0.00            
ATOM   2320 HG22 VAL X 143       1.844  -2.229   1.211  0.00  0.00            
ATOM   2321 HG23 VAL X 143       3.582  -1.871   1.473  0.00  0.00            
ATOM   2322  C   VAL X 143       0.421   1.088   3.296  0.00  0.00            
ATOM   2323  O   VAL X 143       0.778   2.269   3.206  0.00  0.00            
ATOM   2324  N   LEU X 144      -0.285   0.726   4.326  0.00  0.00            
ATOM   2325  H   LEU X 144      -0.665  -0.210   4.338  0.00  0.00            
ATOM   2326  CA  LEU X 144      -0.836   1.623   5.399  0.00  0.00            
ATOM   2327  HA  LEU X 144      -0.559   2.671   5.283  0.00  0.00            
ATOM   2328  CB  LEU X 144      -2.375   1.594   5.466  0.00  0.00            
ATOM   2329  HB2 LEU X 144      -2.521   0.595   5.878  0.00  0.00            
ATOM   2330  HB3 LEU X 144      -2.694   2.282   6.248  0.00  0.00            
ATOM   2331  CG  LEU X 144      -3.199   1.954   4.206  0.00  0.00            
ATOM   2332  HG  LEU X 144      -3.075   1.157   3.472  0.00  0.00            
ATOM   2333  CD1 LEU X 144      -4.632   2.086   4.609  0.00  0.00            
ATOM   2334 HD11 LEU X 144      -4.902   3.044   5.054  0.00  0.00            
ATOM   2335 HD12 LEU X 144      -5.048   1.236   5.150  0.00  0.00            
ATOM   2336 HD13 LEU X 144      -5.161   1.992   3.660  0.00  0.00            
ATOM   2337  CD2 LEU X 144      -2.697   3.290   3.544  0.00  0.00            
ATOM   2338 HD21 LEU X 144      -2.382   4.029   4.281  0.00  0.00            
ATOM   2339 HD22 LEU X 144      -3.384   3.605   2.759  0.00  0.00            
ATOM   2340 HD23 LEU X 144      -1.797   3.068   2.971  0.00  0.00            
ATOM   2341  C   LEU X 144      -0.196   1.286   6.767  0.00  0.00            
ATOM   2342  O   LEU X 144       0.234   0.148   6.951  0.00  0.00            
ATOM   2343  N   VAL X 145      -0.111   2.287   7.667  0.00  0.00            
ATOM   2344  H   VAL X 145      -0.507   3.190   7.450  0.00  0.00            
ATOM   2345  CA  VAL X 145       0.425   2.093   8.997  0.00  0.00            
ATOM   2346  HA  VAL X 145       0.854   1.097   9.108  0.00  0.00            
ATOM   2347  CB  VAL X 145       1.567   3.070   9.336  0.00  0.00            
ATOM   2348  HB  VAL X 145       1.128   4.035   9.589  0.00  0.00            
ATOM   2349  CG1 VAL X 145       2.360   2.460  10.473  0.00  0.00            
ATOM   2350 HG11 VAL X 145       3.264   3.018  10.718  0.00  0.00            
ATOM   2351 HG12 VAL X 145       2.792   1.486  10.240  0.00  0.00            
ATOM   2352 HG13 VAL X 145       1.787   2.266  11.380  0.00  0.00            
ATOM   2353  CG2 VAL X 145       2.488   3.303   8.139  0.00  0.00            
ATOM   2354 HG21 VAL X 145       3.309   3.911   8.519  0.00  0.00            
ATOM   2355 HG22 VAL X 145       1.932   3.879   7.398  0.00  0.00            
ATOM   2356 HG23 VAL X 145       2.853   2.328   7.817  0.00  0.00            
ATOM   2357  C   VAL X 145      -0.626   2.195  10.049  0.00  0.00            
ATOM   2358  O   VAL X 145      -1.206   3.259  10.252  0.00  0.00            
ATOM   2359  N   LYS X 146      -0.803   1.201  10.897  0.00  0.00            
ATOM   2360  H   LYS X 146      -0.245   0.385  10.693  0.00  0.00            
ATOM   2361  CA  LYS X 146      -1.715   1.212  12.077  0.00  0.00            
ATOM   2362  HA  LYS X 146      -2.466   1.995  11.975  0.00  0.00            
ATOM   2363  CB  LYS X 146      -2.357  -0.168  12.219  0.00  0.00            
ATOM   2364  HB2 LYS X 146      -3.042  -0.264  11.376  0.00  0.00            
ATOM   2365  HB3 LYS X 146      -1.604  -0.947  12.107  0.00  0.00            
ATOM   2366  CG  LYS X 146      -3.293  -0.264  13.499  0.00  0.00            
ATOM   2367  HG2 LYS X 146      -2.737  -0.071  14.416  0.00  0.00            
ATOM   2368  HG3 LYS X 146      -4.070   0.492  13.383  0.00  0.00            
ATOM   2369  CD  LYS X 146      -4.192  -1.551  13.591  0.00  0.00            
ATOM   2370  HD2 LYS X 146      -4.805  -1.683  12.700  0.00  0.00            
ATOM   2371  HD3 LYS X 146      -3.497  -2.387  13.672  0.00  0.00            
ATOM   2372  CE  LYS X 146      -5.239  -1.498  14.777  0.00  0.00            
ATOM   2373  HE2 LYS X 146      -4.723  -1.331  15.722  0.00  0.00            
ATOM   2374  HE3 LYS X 146      -5.740  -2.461  14.869  0.00  0.00            
ATOM   2375  NZ  LYS X 146      -6.260  -0.492  14.662  0.00  0.00            
ATOM   2376  HZ1 LYS X 146      -6.684  -0.599  13.752  0.00  0.00            
ATOM   2377  HZ2 LYS X 146      -5.899   0.452  14.661  0.00  0.00            
ATOM   2378  HZ3 LYS X 146      -6.996  -0.674  15.329  0.00  0.00            
ATOM   2379  C   LYS X 146      -0.950   1.646  13.351  0.00  0.00            
ATOM   2380  O   LYS X 146      -1.470   2.210  14.338  0.00  0.00            
ATOM   2381  N   THR X 147       0.306   1.189  13.454  0.00  0.00            
ATOM   2382  H   THR X 147       0.749   0.656  12.720  0.00  0.00            
ATOM   2383  CA  THR X 147       1.104   1.278  14.694  0.00  0.00            
ATOM   2384  HA  THR X 147       1.153   2.295  15.081  0.00  0.00            
ATOM   2385  CB  THR X 147       0.476   0.320  15.685  0.00  0.00            
ATOM   2386  HB  THR X 147      -0.543   0.632  15.915  0.00  0.00            
ATOM   2387  CG2 THR X 147       0.487  -1.199  15.443  0.00  0.00            
ATOM   2388 HG21 THR X 147       1.486  -1.510  15.137  0.00  0.00            
ATOM   2389 HG22 THR X 147       0.249  -1.773  16.338  0.00  0.00            
ATOM   2390 HG23 THR X 147      -0.249  -1.516  14.704  0.00  0.00            
ATOM   2391  OG1 THR X 147       1.124   0.505  16.938  0.00  0.00            
ATOM   2392  HG1 THR X 147       0.658   0.029  17.630  0.00  0.00            
ATOM   2393  C   THR X 147       2.495   0.749  14.340  0.00  0.00            
ATOM   2394  O   THR X 147       2.592   0.008  13.342  0.00  0.00            
ATOM   2395  N   PRO X 148       3.595   1.139  14.988  0.00  0.00            
ATOM   2396  CD  PRO X 148       3.686   1.962  16.179  0.00  0.00            
ATOM   2397  HD2 PRO X 148       3.488   1.371  17.073  0.00  0.00            
ATOM   2398  HD3 PRO X 148       3.106   2.867  16.001  0.00  0.00            
ATOM   2399  CG  PRO X 148       5.175   2.446  16.221  0.00  0.00            
ATOM   2400  HG2 PRO X 148       5.233   3.447  15.795  0.00  0.00            
ATOM   2401  HG3 PRO X 148       5.527   2.546  17.248  0.00  0.00            
ATOM   2402  CB  PRO X 148       5.941   1.389  15.484  0.00  0.00            
ATOM   2403  HB2 PRO X 148       6.537   0.681  16.060  0.00  0.00            
ATOM   2404  HB3 PRO X 148       6.645   1.995  14.913  0.00  0.00            
ATOM   2405  CA  PRO X 148       4.902   0.768  14.544  0.00  0.00            
ATOM   2406  HA  PRO X 148       5.083   1.131  13.532  0.00  0.00            
ATOM   2407  C   PRO X 148       5.126  -0.815  14.531  0.00  0.00            
ATOM   2408  O   PRO X 148       6.065  -1.334  13.961  0.00  0.00            
ATOM   2409  N   GLN X 149       4.291  -1.617  15.144  0.00  0.00            
ATOM   2410  H   GLN X 149       3.649  -1.294  15.853  0.00  0.00            
ATOM   2411  CA  GLN X 149       4.436  -3.038  15.060  0.00  0.00            
ATOM   2412  HA  GLN X 149       5.494  -3.293  14.997  0.00  0.00            
ATOM   2413  CB  GLN X 149       3.897  -3.583  16.457  0.00  0.00            
ATOM   2414  HB2 GLN X 149       2.872  -3.215  16.514  0.00  0.00            
ATOM   2415  HB3 GLN X 149       3.795  -4.665  16.370  0.00  0.00            
ATOM   2416  CG  GLN X 149       4.792  -3.340  17.656  0.00  0.00            
ATOM   2417  HG2 GLN X 149       4.372  -3.821  18.540  0.00  0.00            
ATOM   2418  HG3 GLN X 149       5.747  -3.755  17.334  0.00  0.00            
ATOM   2419  CD  GLN X 149       5.029  -1.839  18.011  0.00  0.00            
ATOM   2420  OE1 GLN X 149       4.124  -1.016  18.067  0.00  0.00            
ATOM   2421  NE2 GLN X 149       6.238  -1.525  18.418  0.00  0.00            
ATOM   2422 HE21 GLN X 149       6.941  -2.250  18.405  0.00  0.00            
ATOM   2423 HE22 GLN X 149       6.278  -0.535  18.618  0.00  0.00            
ATOM   2424  C   GLN X 149       3.645  -3.652  13.896  0.00  0.00            
ATOM   2425  O   GLN X 149       3.864  -4.793  13.615  0.00  0.00            
ATOM   2426  N   HID X 150       2.733  -2.949  13.214  0.00  0.00            
ATOM   2427  H   HID X 150       2.647  -1.974  13.462  0.00  0.00            
ATOM   2428  CA  HID X 150       1.932  -3.459  12.112  0.00  0.00            
ATOM   2429  HA  HID X 150       2.410  -4.346  11.696  0.00  0.00            
ATOM   2430  CB  HID X 150       0.534  -3.978  12.696  0.00  0.00            
ATOM   2431  HB2 HID X 150       0.017  -3.215  13.278  0.00  0.00            
ATOM   2432  HB3 HID X 150      -0.093  -4.285  11.859  0.00  0.00            
ATOM   2433  CG  HID X 150       0.791  -5.206  13.456  0.00  0.00            
ATOM   2434  ND1 HID X 150       1.071  -6.490  12.923  0.00  0.00            
ATOM   2435  HD1 HID X 150       0.776  -6.743  11.991  0.00  0.00            
ATOM   2436  CE1 HID X 150       1.113  -7.347  13.954  0.00  0.00            
ATOM   2437  HE1 HID X 150       1.065  -8.422  13.862  0.00  0.00            
ATOM   2438  NE2 HID X 150       1.149  -6.712  15.166  0.00  0.00            
ATOM   2439  CD2 HID X 150       0.880  -5.409  14.801  0.00  0.00            
ATOM   2440  HD2 HID X 150       0.629  -4.555  15.412  0.00  0.00            
ATOM   2441  C   HID X 150       1.612  -2.523  10.886  0.00  0.00            
ATOM   2442  O   HID X 150       1.246  -1.321  11.035  0.00  0.00            
ATOM   2443  N   VAL X 151       1.782  -3.111   9.714  0.00  0.00            
ATOM   2444  H   VAL X 151       1.955  -4.106   9.679  0.00  0.00            
ATOM   2445  CA  VAL X 151       1.364  -2.431   8.420  0.00  0.00            
ATOM   2446  HA  VAL X 151       0.872  -1.464   8.529  0.00  0.00            
ATOM   2447  CB  VAL X 151       2.526  -2.221   7.539  0.00  0.00            
ATOM   2448  HB  VAL X 151       2.092  -1.938   6.580  0.00  0.00            
ATOM   2449  CG1 VAL X 151       3.458  -1.115   8.116  0.00  0.00            
ATOM   2450 HG11 VAL X 151       3.973  -1.343   9.050  0.00  0.00            
ATOM   2451 HG12 VAL X 151       4.289  -1.052   7.413  0.00  0.00            
ATOM   2452 HG13 VAL X 151       2.895  -0.182   8.126  0.00  0.00            
ATOM   2453  CG2 VAL X 151       3.469  -3.423   7.318  0.00  0.00            
ATOM   2454 HG21 VAL X 151       3.861  -3.772   8.274  0.00  0.00            
ATOM   2455 HG22 VAL X 151       4.320  -3.025   6.766  0.00  0.00            
ATOM   2456 HG23 VAL X 151       2.999  -4.224   6.747  0.00  0.00            
ATOM   2457  C   VAL X 151       0.285  -3.281   7.831  0.00  0.00            
ATOM   2458  O   VAL X 151       0.358  -4.501   7.909  0.00  0.00            
ATOM   2459  N   LYS X 152      -0.678  -2.651   7.177  0.00  0.00            
ATOM   2460  H   LYS X 152      -0.565  -1.649   7.116  0.00  0.00            
ATOM   2461  CA  LYS X 152      -1.648  -3.480   6.439  0.00  0.00            
ATOM   2462  HA  LYS X 152      -1.360  -4.530   6.388  0.00  0.00            
ATOM   2463  CB  LYS X 152      -3.065  -3.445   7.055  0.00  0.00            
ATOM   2464  HB2 LYS X 152      -3.443  -2.422   7.060  0.00  0.00            
ATOM   2465  HB3 LYS X 152      -3.656  -3.993   6.322  0.00  0.00            
ATOM   2466  CG  LYS X 152      -3.289  -3.986   8.461  0.00  0.00            
ATOM   2467  HG2 LYS X 152      -2.949  -3.298   9.235  0.00  0.00            
ATOM   2468  HG3 LYS X 152      -2.881  -4.993   8.546  0.00  0.00            
ATOM   2469  CD  LYS X 152      -4.791  -4.206   8.641  0.00  0.00            
ATOM   2470  HD2 LYS X 152      -5.303  -3.279   8.382  0.00  0.00            
ATOM   2471  HD3 LYS X 152      -5.121  -4.976   7.943  0.00  0.00            
ATOM   2472  CE  LYS X 152      -5.049  -4.555  10.154  0.00  0.00            
ATOM   2473  HE2 LYS X 152      -4.323  -5.291  10.500  0.00  0.00            
ATOM   2474  HE3 LYS X 152      -4.918  -3.718  10.841  0.00  0.00            
ATOM   2475  NZ  LYS X 152      -6.452  -4.952  10.330  0.00  0.00            
ATOM   2476  HZ1 LYS X 152      -6.725  -5.821   9.895  0.00  0.00            
ATOM   2477  HZ2 LYS X 152      -6.709  -4.919  11.306  0.00  0.00            
ATOM   2478  HZ3 LYS X 152      -6.999  -4.183   9.970  0.00  0.00            
ATOM   2479  C   LYS X 152      -1.730  -3.017   5.007  0.00  0.00            
ATOM   2480  O   LYS X 152      -1.315  -1.906   4.713  0.00  0.00            
ATOM   2481  N   ILE X 153      -2.072  -3.873   3.988  0.00  0.00            
ATOM   2482  H   ILE X 153      -2.327  -4.785   4.340  0.00  0.00            
ATOM   2483  CA  ILE X 153      -1.949  -3.455   2.508  0.00  0.00            
ATOM   2484  HA  ILE X 153      -1.199  -2.672   2.392  0.00  0.00            
ATOM   2485  CB  ILE X 153      -1.464  -4.680   1.670  0.00  0.00            
ATOM   2486  HB  ILE X 153      -2.102  -5.512   1.967  0.00  0.00            
ATOM   2487  CG2 ILE X 153      -1.648  -4.446   0.178  0.00  0.00            
ATOM   2488 HG21 ILE X 153      -1.289  -5.311  -0.379  0.00  0.00            
ATOM   2489 HG22 ILE X 153      -2.705  -4.348  -0.069  0.00  0.00            
ATOM   2490 HG23 ILE X 153      -1.136  -3.567  -0.215  0.00  0.00            
ATOM   2491  CG1 ILE X 153       0.005  -4.924   2.006  0.00  0.00            
ATOM   2492 HG12 ILE X 153       0.652  -4.296   1.394  0.00  0.00            
ATOM   2493 HG13 ILE X 153       0.304  -4.777   3.044  0.00  0.00            
ATOM   2494  CD1 ILE X 153       0.374  -6.442   1.585  0.00  0.00            
ATOM   2495 HD11 ILE X 153      -0.397  -7.084   2.012  0.00  0.00            
ATOM   2496 HD12 ILE X 153       0.404  -6.548   0.501  0.00  0.00            
ATOM   2497 HD13 ILE X 153       1.331  -6.752   2.005  0.00  0.00            
ATOM   2498  C   ILE X 153      -3.253  -2.865   2.038  0.00  0.00            
ATOM   2499  O   ILE X 153      -4.302  -3.271   2.509  0.00  0.00            
ATOM   2500  N   THR X 154      -3.330  -2.002   1.019  0.00  0.00            
ATOM   2501  H   THR X 154      -2.475  -1.716   0.565  0.00  0.00            
ATOM   2502  CA  THR X 154      -4.533  -1.610   0.341  0.00  0.00            
ATOM   2503  HA  THR X 154      -5.316  -2.367   0.388  0.00  0.00            
ATOM   2504  CB  THR X 154      -5.085  -0.302   1.016  0.00  0.00            
ATOM   2505  HB  THR X 154      -5.115  -0.321   2.105  0.00  0.00            
ATOM   2506  CG2 THR X 154      -4.441   1.038   0.598  0.00  0.00            
ATOM   2507 HG21 THR X 154      -4.389   1.781   1.394  0.00  0.00            
ATOM   2508 HG22 THR X 154      -4.995   1.471  -0.235  0.00  0.00            
ATOM   2509 HG23 THR X 154      -3.449   0.720   0.276  0.00  0.00            
ATOM   2510  OG1 THR X 154      -6.431  -0.136   0.656  0.00  0.00            
ATOM   2511  HG1 THR X 154      -6.718   0.695   1.043  0.00  0.00            
ATOM   2512  C   THR X 154      -4.361  -1.461  -1.217  0.00  0.00            
ATOM   2513  O   THR X 154      -3.400  -1.876  -1.853  0.00  0.00            
ATOM   2514  N   ASP X 155      -5.471  -1.019  -1.897  0.00  0.00            
ATOM   2515  H   ASP X 155      -6.200  -0.613  -1.328  0.00  0.00            
ATOM   2516  CA  ASP X 155      -5.483  -0.663  -3.366  0.00  0.00            
ATOM   2517  HA  ASP X 155      -6.534  -0.438  -3.549  0.00  0.00            
ATOM   2518  CB  ASP X 155      -4.723   0.666  -3.721  0.00  0.00            
ATOM   2519  HB2 ASP X 155      -3.828   0.692  -3.100  0.00  0.00            
ATOM   2520  HB3 ASP X 155      -4.418   0.590  -4.765  0.00  0.00            
ATOM   2521  CG  ASP X 155      -5.568   1.906  -3.558  0.00  0.00            
ATOM   2522  OD1 ASP X 155      -5.119   2.998  -4.002  0.00  0.00            
ATOM   2523  OD2 ASP X 155      -6.674   1.741  -2.967  0.00  0.00            
ATOM   2524  C   ASP X 155      -5.293  -1.921  -4.254  0.00  0.00            
ATOM   2525  O   ASP X 155      -4.849  -1.795  -5.373  0.00  0.00            
ATOM   2526  N   PHE X 156      -5.517  -3.125  -3.703  0.00  0.00            
ATOM   2527  H   PHE X 156      -5.993  -3.226  -2.818  0.00  0.00            
ATOM   2528  CA  PHE X 156      -5.324  -4.363  -4.443  0.00  0.00            
ATOM   2529  HA  PHE X 156      -4.436  -4.430  -5.072  0.00  0.00            
ATOM   2530  CB  PHE X 156      -4.996  -5.564  -3.485  0.00  0.00            
ATOM   2531  HB2 PHE X 156      -4.752  -6.465  -4.049  0.00  0.00            
ATOM   2532  HB3 PHE X 156      -4.202  -5.299  -2.787  0.00  0.00            
ATOM   2533  CG  PHE X 156      -6.260  -5.871  -2.713  0.00  0.00            
ATOM   2534  CD1 PHE X 156      -7.139  -6.875  -3.202  0.00  0.00            
ATOM   2535  HD1 PHE X 156      -6.997  -7.407  -4.132  0.00  0.00            
ATOM   2536  CE1 PHE X 156      -8.331  -7.124  -2.435  0.00  0.00            
ATOM   2537  HE1 PHE X 156      -9.085  -7.842  -2.721  0.00  0.00            
ATOM   2538  CZ  PHE X 156      -8.553  -6.516  -1.218  0.00  0.00            
ATOM   2539  HZ  PHE X 156      -9.411  -6.778  -0.617  0.00  0.00            
ATOM   2540  CE2 PHE X 156      -7.686  -5.509  -0.754  0.00  0.00            
ATOM   2541  HE2 PHE X 156      -7.938  -5.013   0.172  0.00  0.00            
ATOM   2542  CD2 PHE X 156      -6.502  -5.249  -1.488  0.00  0.00            
ATOM   2543  HD2 PHE X 156      -5.755  -4.604  -1.050  0.00  0.00            
ATOM   2544  C   PHE X 156      -6.434  -4.742  -5.456  0.00  0.00            
ATOM   2545  O   PHE X 156      -6.277  -5.533  -6.448  0.00  0.00            
ATOM   2546  N   GLY X 157      -7.702  -4.389  -5.213  0.00  0.00            
ATOM   2547  H   GLY X 157      -7.885  -4.030  -4.287  0.00  0.00            
ATOM   2548  CA  GLY X 157      -8.852  -4.435  -6.173  0.00  0.00            
ATOM   2549  HA2 GLY X 157      -8.860  -5.390  -6.699  0.00  0.00            
ATOM   2550  HA3 GLY X 157      -9.676  -4.293  -5.474  0.00  0.00            
ATOM   2551  C   GLY X 157      -8.950  -3.270  -7.173  0.00  0.00            
ATOM   2552  O   GLY X 157      -9.730  -3.351  -8.128  0.00  0.00            
ATOM   2553  N   LEU X 158      -8.157  -2.198  -7.005  0.00  0.00            
ATOM   2554  H   LEU X 158      -7.537  -2.153  -6.209  0.00  0.00            
ATOM   2555  CA  LEU X 158      -8.365  -0.908  -7.755  0.00  0.00            
ATOM   2556  HA  LEU X 158      -9.372  -0.595  -7.479  0.00  0.00            
ATOM   2557  CB  LEU X 158      -7.499   0.196  -7.200  0.00  0.00            
ATOM   2558  HB2 LEU X 158      -7.595   0.210  -6.114  0.00  0.00            
ATOM   2559  HB3 LEU X 158      -6.445  -0.034  -7.355  0.00  0.00            
ATOM   2560  CG  LEU X 158      -7.784   1.654  -7.784  0.00  0.00            
ATOM   2561  HG  LEU X 158      -7.489   1.651  -8.834  0.00  0.00            
ATOM   2562  CD1 LEU X 158      -9.213   2.045  -7.650  0.00  0.00            
ATOM   2563 HD11 LEU X 158      -9.836   1.511  -8.368  0.00  0.00            
ATOM   2564 HD12 LEU X 158      -9.445   3.078  -7.909  0.00  0.00            
ATOM   2565 HD13 LEU X 158      -9.557   1.835  -6.637  0.00  0.00            
ATOM   2566  CD2 LEU X 158      -6.932   2.602  -6.945  0.00  0.00            
ATOM   2567 HD21 LEU X 158      -6.859   3.545  -7.487  0.00  0.00            
ATOM   2568 HD22 LEU X 158      -7.376   2.793  -5.968  0.00  0.00            
ATOM   2569 HD23 LEU X 158      -5.908   2.313  -6.712  0.00  0.00            
ATOM   2570  C   LEU X 158      -8.342  -0.991  -9.265  0.00  0.00            
ATOM   2571  O   LEU X 158      -9.228  -0.479  -9.996  0.00  0.00            
ATOM   2572  N   ALA X 159      -7.375  -1.773  -9.791  0.00  0.00            
ATOM   2573  H   ALA X 159      -6.637  -2.088  -9.178  0.00  0.00            
ATOM   2574  CA  ALA X 159      -7.134  -2.059 -11.165  0.00  0.00            
ATOM   2575  HA  ALA X 159      -7.138  -1.111 -11.702  0.00  0.00            
ATOM   2576  CB  ALA X 159      -5.718  -2.538 -11.321  0.00  0.00            
ATOM   2577  HB1 ALA X 159      -5.342  -2.571 -12.344  0.00  0.00            
ATOM   2578  HB2 ALA X 159      -5.692  -3.530 -10.870  0.00  0.00            
ATOM   2579  HB3 ALA X 159      -5.059  -1.811 -10.847  0.00  0.00            
ATOM   2580  C   ALA X 159      -8.198  -2.976 -11.749  0.00  0.00            
ATOM   2581  O   ALA X 159      -8.627  -2.888 -12.924  0.00  0.00            
ATOM   2582  N   LYS X 160      -8.785  -3.853 -10.936  0.00  0.00            
ATOM   2583  H   LYS X 160      -8.377  -3.987 -10.022  0.00  0.00            
ATOM   2584  CA  LYS X 160     -10.006  -4.600 -11.291  0.00  0.00            
ATOM   2585  HA  LYS X 160      -9.761  -4.994 -12.277  0.00  0.00            
ATOM   2586  CB  LYS X 160     -10.350  -5.730 -10.278  0.00  0.00            
ATOM   2587  HB2 LYS X 160     -11.258  -6.199 -10.656  0.00  0.00            
ATOM   2588  HB3 LYS X 160     -10.740  -5.296  -9.357  0.00  0.00            
ATOM   2589  CG  LYS X 160      -9.256  -6.769  -9.996  0.00  0.00            
ATOM   2590  HG2 LYS X 160      -8.334  -6.389  -9.557  0.00  0.00            
ATOM   2591  HG3 LYS X 160      -8.939  -7.257 -10.918  0.00  0.00            
ATOM   2592  CD  LYS X 160      -9.714  -7.811  -8.895  0.00  0.00            
ATOM   2593  HD2 LYS X 160      -8.946  -8.543  -8.644  0.00  0.00            
ATOM   2594  HD3 LYS X 160     -10.023  -7.297  -7.985  0.00  0.00            
ATOM   2595  CE  LYS X 160     -11.059  -8.536  -9.197  0.00  0.00            
ATOM   2596  HE2 LYS X 160     -11.869  -7.808  -9.156  0.00  0.00            
ATOM   2597  HE3 LYS X 160     -11.223  -9.229  -8.372  0.00  0.00            
ATOM   2598  NZ  LYS X 160     -10.959  -9.343 -10.425  0.00  0.00            
ATOM   2599  HZ1 LYS X 160     -10.017  -9.707 -10.459  0.00  0.00            
ATOM   2600  HZ2 LYS X 160     -11.594 -10.128 -10.466  0.00  0.00            
ATOM   2601  HZ3 LYS X 160     -11.185  -8.662 -11.136  0.00  0.00            
ATOM   2602  C   LYS X 160     -11.197  -3.689 -11.476  0.00  0.00            
ATOM   2603  O   LYS X 160     -11.975  -4.009 -12.314  0.00  0.00            
ATOM   2604  N   LEU X 161     -11.398  -2.625 -10.731  0.00  0.00            
ATOM   2605  H   LEU X 161     -10.612  -2.441 -10.125  0.00  0.00            
ATOM   2606  CA  LEU X 161     -12.398  -1.606 -10.859  0.00  0.00            
ATOM   2607  HA  LEU X 161     -13.401  -2.014 -10.991  0.00  0.00            
ATOM   2608  CB  LEU X 161     -12.469  -0.887  -9.504  0.00  0.00            
ATOM   2609  HB2 LEU X 161     -12.539  -1.694  -8.774  0.00  0.00            
ATOM   2610  HB3 LEU X 161     -11.556  -0.330  -9.298  0.00  0.00            
ATOM   2611  CG  LEU X 161     -13.528   0.192  -9.321  0.00  0.00            
ATOM   2612  HG  LEU X 161     -14.346  -0.027 -10.007  0.00  0.00            
ATOM   2613  CD1 LEU X 161     -14.170   0.206  -7.913  0.00  0.00            
ATOM   2614 HD11 LEU X 161     -14.974   0.941  -7.872  0.00  0.00            
ATOM   2615 HD12 LEU X 161     -13.457   0.500  -7.142  0.00  0.00            
ATOM   2616 HD13 LEU X 161     -14.544  -0.800  -7.725  0.00  0.00            
ATOM   2617  CD2 LEU X 161     -13.173   1.624  -9.579  0.00  0.00            
ATOM   2618 HD21 LEU X 161     -12.135   1.859  -9.342  0.00  0.00            
ATOM   2619 HD22 LEU X 161     -13.339   1.766 -10.646  0.00  0.00            
ATOM   2620 HD23 LEU X 161     -13.906   2.264  -9.087  0.00  0.00            
ATOM   2621  C   LEU X 161     -12.028  -0.771 -12.107  0.00  0.00            
ATOM   2622  O   LEU X 161     -12.953  -0.644 -12.905  0.00  0.00            
ATOM   2623  N   LEU X 162     -10.795  -0.301 -12.300  0.00  0.00            
ATOM   2624  H   LEU X 162     -10.143  -0.496 -11.553  0.00  0.00            
ATOM   2625  CA  LEU X 162     -10.373   0.511 -13.409  0.00  0.00            
ATOM   2626  HA  LEU X 162     -11.167   1.249 -13.528  0.00  0.00            
ATOM   2627  CB  LEU X 162      -9.007   1.216 -13.078  0.00  0.00            
ATOM   2628  HB2 LEU X 162      -8.578   1.698 -13.957  0.00  0.00            
ATOM   2629  HB3 LEU X 162      -8.320   0.492 -12.640  0.00  0.00            
ATOM   2630  CG  LEU X 162      -9.069   2.360 -12.102  0.00  0.00            
ATOM   2631  HG  LEU X 162      -9.597   2.065 -11.196  0.00  0.00            
ATOM   2632  CD1 LEU X 162      -7.634   2.676 -11.610  0.00  0.00            
ATOM   2633 HD11 LEU X 162      -7.841   3.437 -10.857  0.00  0.00            
ATOM   2634 HD12 LEU X 162      -7.178   1.806 -11.137  0.00  0.00            
ATOM   2635 HD13 LEU X 162      -7.014   3.063 -12.418  0.00  0.00            
ATOM   2636  CD2 LEU X 162      -9.698   3.642 -12.593  0.00  0.00            
ATOM   2637 HD21 LEU X 162      -9.189   3.871 -13.530  0.00  0.00            
ATOM   2638 HD22 LEU X 162     -10.728   3.460 -12.897  0.00  0.00            
ATOM   2639 HD23 LEU X 162      -9.564   4.502 -11.936  0.00  0.00            
ATOM   2640  C   LEU X 162     -10.368  -0.095 -14.746  0.00  0.00            
ATOM   2641  O   LEU X 162     -10.186   0.622 -15.705  0.00  0.00            
ATOM   2642  N   GLY X 163     -10.432  -1.473 -14.849  0.00  0.00            
ATOM   2643  H   GLY X 163     -10.343  -2.059 -14.031  0.00  0.00            
ATOM   2644  CA  GLY X 163     -10.441  -2.251 -16.094  0.00  0.00            
ATOM   2645  HA2 GLY X 163     -10.981  -1.666 -16.838  0.00  0.00            
ATOM   2646  HA3 GLY X 163     -10.916  -3.220 -15.942  0.00  0.00            
ATOM   2647  C   GLY X 163      -8.982  -2.444 -16.581  0.00  0.00            
ATOM   2648  O   GLY X 163      -8.627  -1.820 -17.631  0.00  0.00            
ATOM   2649  N   ALA X 164      -8.154  -3.166 -15.825  0.00  0.00            
ATOM   2650  H   ALA X 164      -8.394  -3.414 -14.876  0.00  0.00            
ATOM   2651  CA  ALA X 164      -6.730  -3.282 -16.220  0.00  0.00            
ATOM   2652  HA  ALA X 164      -6.179  -2.343 -16.190  0.00  0.00            
ATOM   2653  CB  ALA X 164      -6.043  -4.240 -15.183  0.00  0.00            
ATOM   2654  HB1 ALA X 164      -4.976  -4.306 -15.393  0.00  0.00            
ATOM   2655  HB2 ALA X 164      -6.469  -5.243 -15.211  0.00  0.00            
ATOM   2656  HB3 ALA X 164      -6.163  -3.896 -14.155  0.00  0.00            
ATOM   2657  C   ALA X 164      -6.521  -3.967 -17.592  0.00  0.00            
ATOM   2658  O   ALA X 164      -5.382  -3.934 -18.108  0.00  0.00            
ATOM   2659  N   GLU X 165      -7.567  -4.433 -18.250  0.00  0.00            
ATOM   2660  H   GLU X 165      -8.457  -4.441 -17.773  0.00  0.00            
ATOM   2661  CA  GLU X 165      -7.600  -5.059 -19.642  0.00  0.00            
ATOM   2662  HA  GLU X 165      -6.680  -5.625 -19.788  0.00  0.00            
ATOM   2663  CB  GLU X 165      -8.618  -6.268 -19.741  0.00  0.00            
ATOM   2664  HB2 GLU X 165      -8.678  -6.697 -20.741  0.00  0.00            
ATOM   2665  HB3 GLU X 165      -9.598  -5.799 -19.661  0.00  0.00            
ATOM   2666  CG  GLU X 165      -8.590  -7.344 -18.710  0.00  0.00            
ATOM   2667  HG2 GLU X 165      -9.360  -7.184 -17.956  0.00  0.00            
ATOM   2668  HG3 GLU X 165      -8.928  -8.265 -19.185  0.00  0.00            
ATOM   2669  CD  GLU X 165      -7.251  -7.661 -18.058  0.00  0.00            
ATOM   2670  OE1 GLU X 165      -7.287  -7.953 -16.842  0.00  0.00            
ATOM   2671  OE2 GLU X 165      -6.230  -7.770 -18.771  0.00  0.00            
ATOM   2672  C   GLU X 165      -7.775  -4.066 -20.818  0.00  0.00            
ATOM   2673  O   GLU X 165      -7.500  -4.389 -22.008  0.00  0.00            
ATOM   2674  N   GLU X 166      -8.182  -2.804 -20.538  0.00  0.00            
ATOM   2675  H   GLU X 166      -8.440  -2.748 -19.563  0.00  0.00            
ATOM   2676  CA  GLU X 166      -8.613  -1.772 -21.500  0.00  0.00            
ATOM   2677  HA  GLU X 166      -9.091  -2.292 -22.329  0.00  0.00            
ATOM   2678  CB  GLU X 166      -9.547  -0.744 -20.858  0.00  0.00            
ATOM   2679  HB2 GLU X 166      -9.786   0.031 -21.586  0.00  0.00            
ATOM   2680  HB3 GLU X 166      -8.913  -0.300 -20.090  0.00  0.00            
ATOM   2681  CG  GLU X 166     -10.912  -1.233 -20.297  0.00  0.00            
ATOM   2682  HG2 GLU X 166     -10.648  -1.752 -19.375  0.00  0.00            
ATOM   2683  HG3 GLU X 166     -11.489  -0.342 -20.049  0.00  0.00            
ATOM   2684  CD  GLU X 166     -11.681  -2.204 -21.223  0.00  0.00            
ATOM   2685  OE1 GLU X 166     -12.349  -3.080 -20.674  0.00  0.00            
ATOM   2686  OE2 GLU X 166     -11.677  -2.014 -22.439  0.00  0.00            
ATOM   2687  C   GLU X 166      -7.403  -1.030 -22.092  0.00  0.00            
ATOM   2688  O   GLU X 166      -6.396  -0.896 -21.419  0.00  0.00            
ATOM   2689  N   LYS X 167      -7.571  -0.479 -23.331  0.00  0.00            
ATOM   2690  H   LYS X 167      -8.412  -0.662 -23.859  0.00  0.00            
ATOM   2691  CA  LYS X 167      -6.493   0.187 -23.995  0.00  0.00            
ATOM   2692  HA  LYS X 167      -5.791  -0.609 -24.244  0.00  0.00            
ATOM   2693  CB  LYS X 167      -7.024   0.788 -25.297  0.00  0.00            
ATOM   2694  HB2 LYS X 167      -7.669   0.123 -25.871  0.00  0.00            
ATOM   2695  HB3 LYS X 167      -7.702   1.620 -25.104  0.00  0.00            
ATOM   2696  CG  LYS X 167      -5.770   1.213 -26.151  0.00  0.00            
ATOM   2697  HG2 LYS X 167      -5.179   1.965 -25.628  0.00  0.00            
ATOM   2698  HG3 LYS X 167      -5.180   0.316 -26.340  0.00  0.00            
ATOM   2699  CD  LYS X 167      -6.167   1.811 -27.499  0.00  0.00            
ATOM   2700  HD2 LYS X 167      -5.313   1.987 -28.154  0.00  0.00            
ATOM   2701  HD3 LYS X 167      -6.820   1.092 -27.995  0.00  0.00            
ATOM   2702  CE  LYS X 167      -6.971   3.029 -27.293  0.00  0.00            
ATOM   2703  HE2 LYS X 167      -6.353   3.749 -26.758  0.00  0.00            
ATOM   2704  HE3 LYS X 167      -7.904   2.868 -26.752  0.00  0.00            
ATOM   2705  NZ  LYS X 167      -7.396   3.625 -28.551  0.00  0.00            
ATOM   2706  HZ1 LYS X 167      -7.949   4.429 -28.291  0.00  0.00            
ATOM   2707  HZ2 LYS X 167      -6.596   3.821 -29.135  0.00  0.00            
ATOM   2708  HZ3 LYS X 167      -7.947   3.026 -29.150  0.00  0.00            
ATOM   2709  C   LYS X 167      -5.768   1.180 -23.089  0.00  0.00            
ATOM   2710  O   LYS X 167      -4.563   1.052 -22.905  0.00  0.00            
ATOM   2711  N   GLU X 168      -6.510   2.111 -22.483  0.00  0.00            
ATOM   2712  H   GLU X 168      -7.494   2.097 -22.709  0.00  0.00            
ATOM   2713  CA  GLU X 168      -6.051   3.294 -21.698  0.00  0.00            
ATOM   2714  HA  GLU X 168      -5.454   3.936 -22.345  0.00  0.00            
ATOM   2715  CB  GLU X 168      -7.312   4.172 -21.200  0.00  0.00            
ATOM   2716  HB2 GLU X 168      -7.630   3.692 -20.275  0.00  0.00            
ATOM   2717  HB3 GLU X 168      -8.177   4.131 -21.863  0.00  0.00            
ATOM   2718  CG  GLU X 168      -7.008   5.632 -20.837  0.00  0.00            
ATOM   2719  HG2 GLU X 168      -6.357   5.699 -19.966  0.00  0.00            
ATOM   2720  HG3 GLU X 168      -7.933   6.049 -20.439  0.00  0.00            
ATOM   2721  CD  GLU X 168      -6.582   6.589 -22.028  0.00  0.00            
ATOM   2722  OE1 GLU X 168      -5.985   7.645 -21.664  0.00  0.00            
ATOM   2723  OE2 GLU X 168      -6.999   6.326 -23.211  0.00  0.00            
ATOM   2724  C   GLU X 168      -5.136   2.984 -20.572  0.00  0.00            
ATOM   2725  O   GLU X 168      -4.205   3.763 -20.331  0.00  0.00            
ATOM   2726  N   TYR X 169      -5.185   1.777 -20.024  0.00  0.00            
ATOM   2727  H   TYR X 169      -5.963   1.196 -20.301  0.00  0.00            
ATOM   2728  CA  TYR X 169      -4.236   1.262 -19.000  0.00  0.00            
ATOM   2729  HA  TYR X 169      -4.050   2.188 -18.455  0.00  0.00            
ATOM   2730  CB  TYR X 169      -4.978   0.158 -18.157  0.00  0.00            
ATOM   2731  HB2 TYR X 169      -5.025  -0.706 -18.820  0.00  0.00            
ATOM   2732  HB3 TYR X 169      -5.998   0.528 -18.050  0.00  0.00            
ATOM   2733  CG  TYR X 169      -4.400  -0.193 -16.774  0.00  0.00            
ATOM   2734  CD1 TYR X 169      -4.888   0.471 -15.654  0.00  0.00            
ATOM   2735  HD1 TYR X 169      -5.467   1.359 -15.857  0.00  0.00            
ATOM   2736  CE1 TYR X 169      -4.434   0.136 -14.407  0.00  0.00            
ATOM   2737  HE1 TYR X 169      -4.803   0.620 -13.515  0.00  0.00            
ATOM   2738  CZ  TYR X 169      -3.569  -0.989 -14.357  0.00  0.00            
ATOM   2739  OH  TYR X 169      -3.078  -1.406 -13.153  0.00  0.00            
ATOM   2740  HH  TYR X 169      -3.150  -0.659 -12.554  0.00  0.00            
ATOM   2741  CE2 TYR X 169      -3.264  -1.783 -15.456  0.00  0.00            
ATOM   2742  HE2 TYR X 169      -2.644  -2.651 -15.285  0.00  0.00            
ATOM   2743  CD2 TYR X 169      -3.612  -1.337 -16.688  0.00  0.00            
ATOM   2744  HD2 TYR X 169      -3.399  -1.898 -17.586  0.00  0.00            
ATOM   2745  C   TYR X 169      -2.886   0.789 -19.580  0.00  0.00            
ATOM   2746  O   TYR X 169      -1.996   0.220 -18.901  0.00  0.00            
ATOM   2747  N   HIE X 170      -2.614   1.019 -20.858  0.00  0.00            
ATOM   2748  H   HIE X 170      -3.354   1.398 -21.430  0.00  0.00            
ATOM   2749  CA  HIE X 170      -1.239   0.838 -21.471  0.00  0.00            
ATOM   2750  HA  HIE X 170      -0.794  -0.102 -21.145  0.00  0.00            
ATOM   2751  CB  HIE X 170      -1.482   0.772 -23.007  0.00  0.00            
ATOM   2752  HB2 HIE X 170      -1.915   1.665 -23.459  0.00  0.00            
ATOM   2753  HB3 HIE X 170      -2.205  -0.002 -23.264  0.00  0.00            
ATOM   2754  CG  HIE X 170      -0.331   0.406 -23.871  0.00  0.00            
ATOM   2755  ND1 HIE X 170       0.585   1.327 -24.384  0.00  0.00            
ATOM   2756  CE1 HIE X 170       1.560   0.533 -24.919  0.00  0.00            
ATOM   2757  HE1 HIE X 170       2.445   0.899 -25.417  0.00  0.00            
ATOM   2758  NE2 HIE X 170       1.239  -0.772 -24.910  0.00  0.00            
ATOM   2759  HE2 HIE X 170       1.706  -1.516 -25.407  0.00  0.00            
ATOM   2760  CD2 HIE X 170       0.062  -0.885 -24.175  0.00  0.00            
ATOM   2761  HD2 HIE X 170      -0.527  -1.761 -23.950  0.00  0.00            
ATOM   2762  C   HIE X 170      -0.255   1.912 -21.132  0.00  0.00            
ATOM   2763  O   HIE X 170      -0.645   3.050 -20.845  0.00  0.00            
ATOM   2764  N   ALA X 171       1.018   1.493 -21.098  0.00  0.00            
ATOM   2765  H   ALA X 171       1.252   0.558 -21.399  0.00  0.00            
ATOM   2766  CA  ALA X 171       2.159   2.414 -20.821  0.00  0.00            
ATOM   2767  HA  ALA X 171       2.114   2.598 -19.748  0.00  0.00            
ATOM   2768  CB  ALA X 171       3.497   1.657 -21.047  0.00  0.00            
ATOM   2769  HB1 ALA X 171       3.657   1.434 -22.101  0.00  0.00            
ATOM   2770  HB2 ALA X 171       3.541   0.721 -20.489  0.00  0.00            
ATOM   2771  HB3 ALA X 171       4.344   2.262 -20.722  0.00  0.00            
ATOM   2772  C   ALA X 171       2.184   3.743 -21.570  0.00  0.00            
ATOM   2773  O   ALA X 171       2.613   4.703 -21.016  0.00  0.00            
ATOM   2774  N   GLU X 172       1.609   3.763 -22.816  0.00  0.00            
ATOM   2775  H   GLU X 172       1.230   2.928 -23.238  0.00  0.00            
ATOM   2776  CA  GLU X 172       1.869   4.971 -23.630  0.00  0.00            
ATOM   2777  HA  GLU X 172       2.944   5.153 -23.597  0.00  0.00            
ATOM   2778  CB  GLU X 172       1.329   4.659 -25.004  0.00  0.00            
ATOM   2779  HB2 GLU X 172       0.292   4.328 -24.939  0.00  0.00            
ATOM   2780  HB3 GLU X 172       1.894   3.895 -25.538  0.00  0.00            
ATOM   2781  CG  GLU X 172       1.293   5.901 -25.939  0.00  0.00            
ATOM   2782  HG2 GLU X 172       2.105   6.609 -25.773  0.00  0.00            
ATOM   2783  HG3 GLU X 172       1.453   5.487 -26.934  0.00  0.00            
ATOM   2784  CD  GLU X 172       0.002   6.581 -26.004  0.00  0.00            
ATOM   2785  OE1 GLU X 172      -1.100   6.056 -25.816  0.00  0.00            
ATOM   2786  OE2 GLU X 172       0.030   7.820 -25.990  0.00  0.00            
ATOM   2787  C   GLU X 172       1.246   6.342 -23.025  0.00  0.00            
ATOM   2788  O   GLU X 172       1.942   7.382 -23.015  0.00  0.00            
ATOM   2789  N   GLY X 173       0.085   6.234 -22.393  0.00  0.00            
ATOM   2790  H   GLY X 173      -0.186   5.262 -22.388  0.00  0.00            
ATOM   2791  CA  GLY X 173      -0.564   7.212 -21.495  0.00  0.00            
ATOM   2792  HA2 GLY X 173      -1.608   6.902 -21.467  0.00  0.00            
ATOM   2793  HA3 GLY X 173      -0.617   8.218 -21.911  0.00  0.00            
ATOM   2794  C   GLY X 173       0.048   7.415 -20.087  0.00  0.00            
ATOM   2795  O   GLY X 173      -0.255   8.307 -19.376  0.00  0.00            
ATOM   2796  N   GLY X 174       0.906   6.548 -19.649  0.00  0.00            
ATOM   2797  H   GLY X 174       1.073   5.805 -20.312  0.00  0.00            
ATOM   2798  CA  GLY X 174       1.652   6.493 -18.402  0.00  0.00            
ATOM   2799  HA2 GLY X 174       2.024   5.468 -18.382  0.00  0.00            
ATOM   2800  HA3 GLY X 174       2.471   7.209 -18.465  0.00  0.00            
ATOM   2801  C   GLY X 174       0.853   6.649 -17.120  0.00  0.00            
ATOM   2802  O   GLY X 174       1.414   6.875 -16.071  0.00  0.00            
ATOM   2803  N   LYS X 175      -0.455   6.463 -17.150  0.00  0.00            
ATOM   2804  H   LYS X 175      -0.892   6.351 -18.053  0.00  0.00            
ATOM   2805  CA  LYS X 175      -1.285   6.494 -15.935  0.00  0.00            
ATOM   2806  HA  LYS X 175      -1.097   7.489 -15.532  0.00  0.00            
ATOM   2807  CB  LYS X 175      -2.750   6.384 -16.302  0.00  0.00            
ATOM   2808  HB2 LYS X 175      -2.935   5.425 -16.786  0.00  0.00            
ATOM   2809  HB3 LYS X 175      -3.259   6.335 -15.340  0.00  0.00            
ATOM   2810  CG  LYS X 175      -3.238   7.571 -17.166  0.00  0.00            
ATOM   2811  HG2 LYS X 175      -2.699   7.431 -18.103  0.00  0.00            
ATOM   2812  HG3 LYS X 175      -3.067   8.537 -16.690  0.00  0.00            
ATOM   2813  CD  LYS X 175      -4.705   7.395 -17.588  0.00  0.00            
ATOM   2814  HD2 LYS X 175      -5.306   7.476 -16.682  0.00  0.00            
ATOM   2815  HD3 LYS X 175      -4.815   6.391 -17.998  0.00  0.00            
ATOM   2816  CE  LYS X 175      -4.988   8.513 -18.592  0.00  0.00            
ATOM   2817  HE2 LYS X 175      -4.893   9.481 -18.100  0.00  0.00            
ATOM   2818  HE3 LYS X 175      -4.335   8.409 -19.458  0.00  0.00            
ATOM   2819  NZ  LYS X 175      -6.424   8.460 -19.023  0.00  0.00            
ATOM   2820  HZ1 LYS X 175      -6.653   9.200 -19.671  0.00  0.00            
ATOM   2821  HZ2 LYS X 175      -7.163   8.499 -18.337  0.00  0.00            
ATOM   2822  HZ3 LYS X 175      -6.485   7.544 -19.444  0.00  0.00            
ATOM   2823  C   LYS X 175      -0.908   5.388 -14.984  0.00  0.00            
ATOM   2824  O   LYS X 175      -0.725   5.643 -13.733  0.00  0.00            
ATOM   2825  N   VAL X 176      -0.699   4.191 -15.519  0.00  0.00            
ATOM   2826  H   VAL X 176      -0.913   4.062 -16.498  0.00  0.00            
ATOM   2827  CA  VAL X 176      -0.183   3.016 -14.743  0.00  0.00            
ATOM   2828  HA  VAL X 176      -0.794   2.765 -13.876  0.00  0.00            
ATOM   2829  CB  VAL X 176      -0.090   1.714 -15.542  0.00  0.00            
ATOM   2830  HB  VAL X 176       0.375   0.951 -14.917  0.00  0.00            
ATOM   2831  CG1 VAL X 176      -1.423   1.233 -15.727  0.00  0.00            
ATOM   2832 HG11 VAL X 176      -1.970   1.871 -16.421  0.00  0.00            
ATOM   2833 HG12 VAL X 176      -1.993   1.145 -14.802  0.00  0.00            
ATOM   2834 HG13 VAL X 176      -1.296   0.251 -16.183  0.00  0.00            
ATOM   2835  CG2 VAL X 176       0.491   1.835 -16.985  0.00  0.00            
ATOM   2836 HG21 VAL X 176       0.232   0.915 -17.508  0.00  0.00            
ATOM   2837 HG22 VAL X 176       0.012   2.699 -17.446  0.00  0.00            
ATOM   2838 HG23 VAL X 176       1.550   2.091 -16.936  0.00  0.00            
ATOM   2839  C   VAL X 176       1.248   3.282 -14.283  0.00  0.00            
ATOM   2840  O   VAL X 176       2.029   3.946 -15.041  0.00  0.00            
ATOM   2841  N   PRO X 177       1.729   2.655 -13.161  0.00  0.00            
ATOM   2842  CD  PRO X 177       0.962   1.779 -12.254  0.00  0.00            
ATOM   2843  HD2 PRO X 177       0.871   0.744 -12.585  0.00  0.00            
ATOM   2844  HD3 PRO X 177       0.005   2.267 -12.071  0.00  0.00            
ATOM   2845  CG  PRO X 177       1.684   1.939 -10.914  0.00  0.00            
ATOM   2846  HG2 PRO X 177       1.000   2.030 -10.070  0.00  0.00            
ATOM   2847  HG3 PRO X 177       2.289   1.041 -10.785  0.00  0.00            
ATOM   2848  CB  PRO X 177       2.692   3.080 -11.008  0.00  0.00            
ATOM   2849  HB2 PRO X 177       2.235   3.954 -10.544  0.00  0.00            
ATOM   2850  HB3 PRO X 177       3.546   2.807 -10.389  0.00  0.00            
ATOM   2851  CA  PRO X 177       2.935   3.140 -12.575  0.00  0.00            
ATOM   2852  HA  PRO X 177       3.143   4.186 -12.801  0.00  0.00            
ATOM   2853  C   PRO X 177       4.120   2.342 -13.163  0.00  0.00            
ATOM   2854  O   PRO X 177       4.701   1.534 -12.445  0.00  0.00            
ATOM   2855  N   ILE X 178       4.477   2.720 -14.375  0.00  0.00            
ATOM   2856  H   ILE X 178       4.126   3.587 -14.755  0.00  0.00            
ATOM   2857  CA  ILE X 178       5.721   2.294 -15.047  0.00  0.00            
ATOM   2858  HA  ILE X 178       5.363   1.374 -15.509  0.00  0.00            
ATOM   2859  CB  ILE X 178       5.879   3.343 -16.202  0.00  0.00            
ATOM   2860  HB  ILE X 178       5.824   4.307 -15.696  0.00  0.00            
ATOM   2861  CG2 ILE X 178       7.297   3.283 -16.691  0.00  0.00            
ATOM   2862 HG21 ILE X 178       8.007   3.497 -15.892  0.00  0.00            
ATOM   2863 HG22 ILE X 178       7.352   4.096 -17.415  0.00  0.00            
ATOM   2864 HG23 ILE X 178       7.566   2.335 -17.157  0.00  0.00            
ATOM   2865  CG1 ILE X 178       4.853   3.216 -17.281  0.00  0.00            
ATOM   2866 HG12 ILE X 178       3.871   2.934 -16.903  0.00  0.00            
ATOM   2867 HG13 ILE X 178       5.117   2.391 -17.942  0.00  0.00            
ATOM   2868  CD1 ILE X 178       4.672   4.383 -18.255  0.00  0.00            
ATOM   2869 HD11 ILE X 178       4.113   4.119 -19.153  0.00  0.00            
ATOM   2870 HD12 ILE X 178       5.581   4.677 -18.781  0.00  0.00            
ATOM   2871 HD13 ILE X 178       4.149   5.127 -17.655  0.00  0.00            
ATOM   2872  C   ILE X 178       7.008   2.126 -14.151  0.00  0.00            
ATOM   2873  O   ILE X 178       7.557   0.994 -14.170  0.00  0.00            
ATOM   2874  N   LYS X 179       7.403   3.112 -13.315  0.00  0.00            
ATOM   2875  H   LYS X 179       6.972   4.026 -13.305  0.00  0.00            
ATOM   2876  CA  LYS X 179       8.619   2.890 -12.496  0.00  0.00            
ATOM   2877  HA  LYS X 179       9.382   2.496 -13.167  0.00  0.00            
ATOM   2878  CB  LYS X 179       9.246   4.261 -12.026  0.00  0.00            
ATOM   2879  HB2 LYS X 179      10.235   4.004 -11.645  0.00  0.00            
ATOM   2880  HB3 LYS X 179       8.636   4.668 -11.219  0.00  0.00            
ATOM   2881  CG  LYS X 179       9.484   5.312 -13.235  0.00  0.00            
ATOM   2882  HG2 LYS X 179      10.380   5.090 -13.814  0.00  0.00            
ATOM   2883  HG3 LYS X 179       8.636   5.267 -13.920  0.00  0.00            
ATOM   2884  CD  LYS X 179       9.652   6.754 -12.850  0.00  0.00            
ATOM   2885  HD2 LYS X 179       8.720   7.157 -12.454  0.00  0.00            
ATOM   2886  HD3 LYS X 179      10.452   6.757 -12.110  0.00  0.00            
ATOM   2887  CE  LYS X 179       9.984   7.490 -14.095  0.00  0.00            
ATOM   2888  HE2 LYS X 179       9.073   7.617 -14.680  0.00  0.00            
ATOM   2889  HE3 LYS X 179      10.714   7.012 -14.747  0.00  0.00            
ATOM   2890  NZ  LYS X 179      10.616   8.841 -13.716  0.00  0.00            
ATOM   2891  HZ1 LYS X 179      10.802   9.422 -14.521  0.00  0.00            
ATOM   2892  HZ2 LYS X 179      10.136   9.436 -13.056  0.00  0.00            
ATOM   2893  HZ3 LYS X 179      11.551   8.594 -13.425  0.00  0.00            
ATOM   2894  C   LYS X 179       8.577   1.893 -11.346  0.00  0.00            
ATOM   2895  O   LYS X 179       9.598   1.578 -10.738  0.00  0.00            
ATOM   2896  N   TRP X 180       7.374   1.384 -11.009  0.00  0.00            
ATOM   2897  H   TRP X 180       6.568   1.584 -11.585  0.00  0.00            
ATOM   2898  CA  TRP X 180       7.099   0.196 -10.123  0.00  0.00            
ATOM   2899  HA  TRP X 180       7.971   0.038  -9.488  0.00  0.00            
ATOM   2900  CB  TRP X 180       5.999   0.461  -9.166  0.00  0.00            
ATOM   2901  HB2 TRP X 180       5.833  -0.528  -8.739  0.00  0.00            
ATOM   2902  HB3 TRP X 180       5.064   0.765  -9.637  0.00  0.00            
ATOM   2903  CG  TRP X 180       6.314   1.456  -8.063  0.00  0.00            
ATOM   2904  CD1 TRP X 180       6.415   1.135  -6.719  0.00  0.00            
ATOM   2905  HD1 TRP X 180       6.456   0.145  -6.289  0.00  0.00            
ATOM   2906  NE1 TRP X 180       6.771   2.294  -5.986  0.00  0.00            
ATOM   2907  HE1 TRP X 180       6.831   2.255  -4.979  0.00  0.00            
ATOM   2908  CE2 TRP X 180       6.718   3.412  -6.792  0.00  0.00            
ATOM   2909  CZ2 TRP X 180       6.849   4.797  -6.499  0.00  0.00            
ATOM   2910  HZ2 TRP X 180       7.030   5.188  -5.509  0.00  0.00            
ATOM   2911  CH2 TRP X 180       7.036   5.686  -7.523  0.00  0.00            
ATOM   2912  HH2 TRP X 180       7.369   6.699  -7.352  0.00  0.00            
ATOM   2913  CZ3 TRP X 180       6.871   5.261  -8.927  0.00  0.00            
ATOM   2914  HZ3 TRP X 180       6.970   5.983  -9.725  0.00  0.00            
ATOM   2915  CE3 TRP X 180       6.550   3.934  -9.176  0.00  0.00            
ATOM   2916  HE3 TRP X 180       6.296   3.691 -10.197  0.00  0.00            
ATOM   2917  CD2 TRP X 180       6.497   2.944  -8.163  0.00  0.00            
ATOM   2918  C   TRP X 180       6.798  -1.125 -10.839  0.00  0.00            
ATOM   2919  O   TRP X 180       7.172  -2.217 -10.320  0.00  0.00            
ATOM   2920  N   MET X 181       6.258  -1.055 -12.002  0.00  0.00            
ATOM   2921  H   MET X 181       5.857  -0.164 -12.256  0.00  0.00            
ATOM   2922  CA  MET X 181       5.859  -2.161 -12.824  0.00  0.00            
ATOM   2923  HA  MET X 181       5.241  -2.819 -12.213  0.00  0.00            
ATOM   2924  CB  MET X 181       5.110  -1.495 -13.998  0.00  0.00            
ATOM   2925  HB2 MET X 181       5.271  -0.417 -13.968  0.00  0.00            
ATOM   2926  HB3 MET X 181       5.475  -2.023 -14.879  0.00  0.00            
ATOM   2927  CG  MET X 181       3.544  -1.695 -13.902  0.00  0.00            
ATOM   2928  HG2 MET X 181       3.380  -2.711 -14.263  0.00  0.00            
ATOM   2929  HG3 MET X 181       3.194  -1.641 -12.871  0.00  0.00            
ATOM   2930  SD  MET X 181       2.573  -0.544 -14.925  0.00  0.00            
ATOM   2931  CE  MET X 181       2.981  -1.078 -16.695  0.00  0.00            
ATOM   2932  HE1 MET X 181       2.143  -0.693 -17.276  0.00  0.00            
ATOM   2933  HE2 MET X 181       2.808  -2.140 -16.871  0.00  0.00            
ATOM   2934  HE3 MET X 181       3.954  -0.756 -17.065  0.00  0.00            
ATOM   2935  C   MET X 181       7.071  -3.027 -13.230  0.00  0.00            
ATOM   2936  O   MET X 181       8.196  -2.624 -13.431  0.00  0.00            
ATOM   2937  N   ALA X 182       6.797  -4.297 -13.515  0.00  0.00            
ATOM   2938  H   ALA X 182       5.820  -4.547 -13.469  0.00  0.00            
ATOM   2939  CA  ALA X 182       7.763  -5.203 -14.188  0.00  0.00            
ATOM   2940  HA  ALA X 182       8.761  -5.044 -13.781  0.00  0.00            
ATOM   2941  CB  ALA X 182       7.320  -6.662 -13.851  0.00  0.00            
ATOM   2942  HB1 ALA X 182       8.109  -7.376 -13.614  0.00  0.00            
ATOM   2943  HB2 ALA X 182       6.669  -6.536 -12.986  0.00  0.00            
ATOM   2944  HB3 ALA X 182       6.680  -6.980 -14.675  0.00  0.00            
ATOM   2945  C   ALA X 182       7.966  -4.844 -15.623  0.00  0.00            
ATOM   2946  O   ALA X 182       7.112  -4.193 -16.199  0.00  0.00            
ATOM   2947  N   LEU X 183       9.029  -5.355 -16.330  0.00  0.00            
ATOM   2948  H   LEU X 183       9.432  -6.144 -15.845  0.00  0.00            
ATOM   2949  CA  LEU X 183       9.416  -5.082 -17.766  0.00  0.00            
ATOM   2950  HA  LEU X 183       9.511  -4.034 -18.052  0.00  0.00            
ATOM   2951  CB  LEU X 183      10.741  -5.735 -18.041  0.00  0.00            
ATOM   2952  HB2 LEU X 183      10.761  -6.786 -17.753  0.00  0.00            
ATOM   2953  HB3 LEU X 183      11.443  -5.236 -17.373  0.00  0.00            
ATOM   2954  CG  LEU X 183      11.361  -5.749 -19.426  0.00  0.00            
ATOM   2955  HG  LEU X 183      10.778  -6.355 -20.120  0.00  0.00            
ATOM   2956  CD1 LEU X 183      11.577  -4.316 -20.010  0.00  0.00            
ATOM   2957 HD11 LEU X 183      10.561  -3.931 -20.103  0.00  0.00            
ATOM   2958 HD12 LEU X 183      12.150  -4.335 -20.937  0.00  0.00            
ATOM   2959 HD13 LEU X 183      12.025  -3.657 -19.266  0.00  0.00            
ATOM   2960  CD2 LEU X 183      12.875  -6.264 -19.248  0.00  0.00            
ATOM   2961 HD21 LEU X 183      13.590  -5.696 -18.653  0.00  0.00            
ATOM   2962 HD22 LEU X 183      12.863  -7.312 -18.946  0.00  0.00            
ATOM   2963 HD23 LEU X 183      13.390  -6.353 -20.204  0.00  0.00            
ATOM   2964  C   LEU X 183       8.288  -5.588 -18.677  0.00  0.00            
ATOM   2965  O   LEU X 183       8.019  -5.021 -19.719  0.00  0.00            
ATOM   2966  N   GLU X 184       7.746  -6.710 -18.318  0.00  0.00            
ATOM   2967  H   GLU X 184       8.099  -7.151 -17.481  0.00  0.00            
ATOM   2968  CA  GLU X 184       6.716  -7.375 -19.115  0.00  0.00            
ATOM   2969  HA  GLU X 184       7.069  -7.259 -20.140  0.00  0.00            
ATOM   2970  CB  GLU X 184       6.637  -8.847 -18.848  0.00  0.00            
ATOM   2971  HB2 GLU X 184       6.012  -9.285 -19.627  0.00  0.00            
ATOM   2972  HB3 GLU X 184       7.642  -9.261 -18.929  0.00  0.00            
ATOM   2973  CG  GLU X 184       5.935  -9.277 -17.530  0.00  0.00            
ATOM   2974  HG2 GLU X 184       5.017  -8.704 -17.396  0.00  0.00            
ATOM   2975  HG3 GLU X 184       5.635 -10.298 -17.768  0.00  0.00            
ATOM   2976  CD  GLU X 184       6.789  -9.225 -16.286  0.00  0.00            
ATOM   2977  OE1 GLU X 184       7.970  -8.903 -16.320  0.00  0.00            
ATOM   2978  OE2 GLU X 184       6.281  -9.596 -15.206  0.00  0.00            
ATOM   2979  C   GLU X 184       5.317  -6.664 -18.975  0.00  0.00            
ATOM   2980  O   GLU X 184       4.469  -6.581 -19.856  0.00  0.00            
ATOM   2981  N   SER X 185       5.012  -6.020 -17.862  0.00  0.00            
ATOM   2982  H   SER X 185       5.511  -6.206 -17.004  0.00  0.00            
ATOM   2983  CA  SER X 185       3.891  -5.048 -17.695  0.00  0.00            
ATOM   2984  HA  SER X 185       3.041  -5.557 -18.151  0.00  0.00            
ATOM   2985  CB  SER X 185       3.582  -4.779 -16.202  0.00  0.00            
ATOM   2986  HB2 SER X 185       2.723  -4.109 -16.159  0.00  0.00            
ATOM   2987  HB3 SER X 185       4.434  -4.308 -15.710  0.00  0.00            
ATOM   2988  OG  SER X 185       3.355  -5.892 -15.415  0.00  0.00            
ATOM   2989  HG  SER X 185       2.892  -6.574 -15.907  0.00  0.00            
ATOM   2990  C   SER X 185       4.114  -3.805 -18.511  0.00  0.00            
ATOM   2991  O   SER X 185       3.236  -3.257 -19.178  0.00  0.00            
ATOM   2992  N   ILE X 186       5.322  -3.302 -18.517  0.00  0.00            
ATOM   2993  H   ILE X 186       5.958  -3.770 -17.888  0.00  0.00            
ATOM   2994  CA  ILE X 186       5.764  -2.148 -19.426  0.00  0.00            
ATOM   2995  HA  ILE X 186       5.032  -1.365 -19.230  0.00  0.00            
ATOM   2996  CB  ILE X 186       7.111  -1.508 -19.059  0.00  0.00            
ATOM   2997  HB  ILE X 186       7.782  -2.345 -18.869  0.00  0.00            
ATOM   2998  CG2 ILE X 186       7.789  -0.606 -20.073  0.00  0.00            
ATOM   2999 HG21 ILE X 186       7.373   0.399 -20.143  0.00  0.00            
ATOM   3000 HG22 ILE X 186       7.753  -1.021 -21.080  0.00  0.00            
ATOM   3001 HG23 ILE X 186       8.815  -0.325 -19.834  0.00  0.00            
ATOM   3002  CG1 ILE X 186       7.146  -0.817 -17.676  0.00  0.00            
ATOM   3003 HG12 ILE X 186       6.654  -1.511 -16.995  0.00  0.00            
ATOM   3004 HG13 ILE X 186       6.547   0.092 -17.740  0.00  0.00            
ATOM   3005  CD1 ILE X 186       8.541  -0.588 -17.098  0.00  0.00            
ATOM   3006 HD11 ILE X 186       8.910   0.228 -17.720  0.00  0.00            
ATOM   3007 HD12 ILE X 186       8.536  -0.145 -16.102  0.00  0.00            
ATOM   3008 HD13 ILE X 186       9.079  -1.535 -17.126  0.00  0.00            
ATOM   3009  C   ILE X 186       5.624  -2.446 -20.941  0.00  0.00            
ATOM   3010  O   ILE X 186       4.908  -1.759 -21.635  0.00  0.00            
ATOM   3011  N   LEU X 187       6.371  -3.456 -21.406  0.00  0.00            
ATOM   3012  H   LEU X 187       7.003  -3.926 -20.774  0.00  0.00            
ATOM   3013  CA  LEU X 187       6.384  -3.682 -22.870  0.00  0.00            
ATOM   3014  HA  LEU X 187       6.425  -2.708 -23.358  0.00  0.00            
ATOM   3015  CB  LEU X 187       7.743  -4.432 -23.014  0.00  0.00            
ATOM   3016  HB2 LEU X 187       7.904  -5.086 -22.156  0.00  0.00            
ATOM   3017  HB3 LEU X 187       7.642  -5.064 -23.897  0.00  0.00            
ATOM   3018  CG  LEU X 187       8.996  -3.561 -23.262  0.00  0.00            
ATOM   3019  HG  LEU X 187       9.193  -3.066 -22.311  0.00  0.00            
ATOM   3020  CD1 LEU X 187      10.261  -4.381 -23.601  0.00  0.00            
ATOM   3021 HD11 LEU X 187      10.103  -4.784 -24.601  0.00  0.00            
ATOM   3022 HD12 LEU X 187      11.070  -3.652 -23.653  0.00  0.00            
ATOM   3023 HD13 LEU X 187      10.545  -5.198 -22.939  0.00  0.00            
ATOM   3024  CD2 LEU X 187       8.927  -2.535 -24.459  0.00  0.00            
ATOM   3025 HD21 LEU X 187       8.075  -1.858 -24.410  0.00  0.00            
ATOM   3026 HD22 LEU X 187       8.927  -3.070 -25.408  0.00  0.00            
ATOM   3027 HD23 LEU X 187       9.789  -1.869 -24.450  0.00  0.00            
ATOM   3028  C   LEU X 187       5.179  -4.518 -23.384  0.00  0.00            
ATOM   3029  O   LEU X 187       4.891  -4.419 -24.559  0.00  0.00            
ATOM   3030  N   HIE X 188       4.403  -5.178 -22.507  0.00  0.00            
ATOM   3031  H   HIE X 188       4.658  -5.191 -21.530  0.00  0.00            
ATOM   3032  CA  HIE X 188       3.515  -6.317 -22.991  0.00  0.00            
ATOM   3033  HA  HIE X 188       3.320  -6.232 -24.061  0.00  0.00            
ATOM   3034  CB  HIE X 188       4.300  -7.602 -22.952  0.00  0.00            
ATOM   3035  HB2 HIE X 188       4.735  -7.816 -21.976  0.00  0.00            
ATOM   3036  HB3 HIE X 188       3.586  -8.402 -23.146  0.00  0.00            
ATOM   3037  CG  HIE X 188       5.475  -7.620 -23.931  0.00  0.00            
ATOM   3038  ND1 HIE X 188       5.228  -7.651 -25.266  0.00  0.00            
ATOM   3039  CE1 HIE X 188       6.420  -7.673 -25.845  0.00  0.00            
ATOM   3040  HE1 HIE X 188       6.569  -7.847 -26.900  0.00  0.00            
ATOM   3041  NE2 HIE X 188       7.389  -7.775 -24.906  0.00  0.00            
ATOM   3042  HE2 HIE X 188       8.373  -7.794 -25.131  0.00  0.00            
ATOM   3043  CD2 HIE X 188       6.796  -7.655 -23.677  0.00  0.00            
ATOM   3044  HD2 HIE X 188       7.355  -7.602 -22.755  0.00  0.00            
ATOM   3045  C   HIE X 188       2.104  -6.339 -22.332  0.00  0.00            
ATOM   3046  O   HIE X 188       1.374  -7.325 -22.561  0.00  0.00            
ATOM   3047  N   ARG X 189       1.844  -5.419 -21.347  0.00  0.00            
ATOM   3048  H   ARG X 189       2.576  -4.754 -21.142  0.00  0.00            
ATOM   3049  CA  ARG X 189       0.685  -5.307 -20.410  0.00  0.00            
ATOM   3050  HA  ARG X 189       0.910  -4.552 -19.657  0.00  0.00            
ATOM   3051  CB  ARG X 189      -0.539  -4.616 -21.061  0.00  0.00            
ATOM   3052  HB2 ARG X 189      -1.214  -4.444 -20.222  0.00  0.00            
ATOM   3053  HB3 ARG X 189      -0.266  -3.721 -21.619  0.00  0.00            
ATOM   3054  CG  ARG X 189      -1.283  -5.466 -22.085  0.00  0.00            
ATOM   3055  HG2 ARG X 189      -1.674  -6.404 -21.692  0.00  0.00            
ATOM   3056  HG3 ARG X 189      -0.670  -5.775 -22.932  0.00  0.00            
ATOM   3057  CD  ARG X 189      -2.439  -4.761 -22.697  0.00  0.00            
ATOM   3058  HD2 ARG X 189      -2.129  -4.032 -23.445  0.00  0.00            
ATOM   3059  HD3 ARG X 189      -2.926  -5.509 -23.322  0.00  0.00            
ATOM   3060  NE  ARG X 189      -3.368  -4.195 -21.695  0.00  0.00            
ATOM   3061  HE  ARG X 189      -3.545  -4.902 -20.995  0.00  0.00            
ATOM   3062  CZ  ARG X 189      -3.910  -2.954 -21.586  0.00  0.00            
ATOM   3063  NH1 ARG X 189      -3.811  -1.974 -22.421  0.00  0.00            
ATOM   3064 HH11 ARG X 189      -3.538  -2.200 -23.367  0.00  0.00            
ATOM   3065 HH12 ARG X 189      -4.175  -1.038 -22.311  0.00  0.00            
ATOM   3066  NH2 ARG X 189      -4.551  -2.662 -20.518  0.00  0.00            
ATOM   3067 HH21 ARG X 189      -4.540  -3.205 -19.666  0.00  0.00            
ATOM   3068 HH22 ARG X 189      -5.203  -1.891 -20.534  0.00  0.00            
ATOM   3069  C   ARG X 189       0.463  -6.633 -19.650  0.00  0.00            
ATOM   3070  O   ARG X 189      -0.655  -6.863 -19.227  0.00  0.00            
ATOM   3071  N   ILE X 190       1.500  -7.493 -19.360  0.00  0.00            
ATOM   3072  H   ILE X 190       2.442  -7.128 -19.367  0.00  0.00            
ATOM   3073  CA  ILE X 190       1.346  -8.686 -18.499  0.00  0.00            
ATOM   3074  HA  ILE X 190       0.402  -9.130 -18.815  0.00  0.00            
ATOM   3075  CB  ILE X 190       2.492  -9.611 -18.903  0.00  0.00            
ATOM   3076  HB  ILE X 190       3.356  -8.949 -18.957  0.00  0.00            
ATOM   3077  CG2 ILE X 190       2.747 -10.634 -17.751  0.00  0.00            
ATOM   3078 HG21 ILE X 190       3.139  -9.983 -16.970  0.00  0.00            
ATOM   3079 HG22 ILE X 190       3.480 -11.395 -18.017  0.00  0.00            
ATOM   3080 HG23 ILE X 190       1.911 -11.225 -17.374  0.00  0.00            
ATOM   3081  CG1 ILE X 190       2.167 -10.183 -20.238  0.00  0.00            
ATOM   3082 HG12 ILE X 190       1.810  -9.387 -20.891  0.00  0.00            
ATOM   3083 HG13 ILE X 190       1.410 -10.966 -20.185  0.00  0.00            
ATOM   3084  CD1 ILE X 190       3.282 -10.831 -21.013  0.00  0.00            
ATOM   3085 HD11 ILE X 190       3.409 -11.813 -20.556  0.00  0.00            
ATOM   3086 HD12 ILE X 190       2.833 -10.955 -21.998  0.00  0.00            
ATOM   3087 HD13 ILE X 190       4.096 -10.108 -20.962  0.00  0.00            
ATOM   3088  C   ILE X 190       1.263  -8.378 -17.043  0.00  0.00            
ATOM   3089  O   ILE X 190       2.060  -7.545 -16.571  0.00  0.00            
ATOM   3090  N   TYR X 191       0.454  -9.047 -16.240  0.00  0.00            
ATOM   3091  H   TYR X 191      -0.082  -9.743 -16.738  0.00  0.00            
ATOM   3092  CA  TYR X 191       0.374  -8.953 -14.802  0.00  0.00            
ATOM   3093  HA  TYR X 191       1.308  -8.519 -14.443  0.00  0.00            
ATOM   3094  CB  TYR X 191      -0.771  -7.997 -14.491  0.00  0.00            
ATOM   3095  HB2 TYR X 191      -1.783  -8.303 -14.756  0.00  0.00            
ATOM   3096  HB3 TYR X 191      -0.802  -7.967 -13.402  0.00  0.00            
ATOM   3097  CG  TYR X 191      -0.543  -6.591 -14.922  0.00  0.00            
ATOM   3098  CD1 TYR X 191      -1.119  -6.126 -16.111  0.00  0.00            
ATOM   3099  HD1 TYR X 191      -1.796  -6.685 -16.740  0.00  0.00            
ATOM   3100  CE1 TYR X 191      -0.878  -4.796 -16.476  0.00  0.00            
ATOM   3101  HE1 TYR X 191      -1.177  -4.280 -17.376  0.00  0.00            
ATOM   3102  CZ  TYR X 191      -0.074  -3.884 -15.802  0.00  0.00            
ATOM   3103  OH  TYR X 191       0.323  -2.680 -16.223  0.00  0.00            
ATOM   3104  HH  TYR X 191       0.692  -2.234 -15.457  0.00  0.00            
ATOM   3105  CE2 TYR X 191       0.511  -4.383 -14.601  0.00  0.00            
ATOM   3106  HE2 TYR X 191       1.091  -3.710 -13.988  0.00  0.00            
ATOM   3107  CD2 TYR X 191       0.275  -5.682 -14.188  0.00  0.00            
ATOM   3108  HD2 TYR X 191       0.716  -5.945 -13.238  0.00  0.00            
ATOM   3109  C   TYR X 191       0.068 -10.313 -14.141  0.00  0.00            
ATOM   3110  O   TYR X 191      -0.970 -10.950 -14.451  0.00  0.00            
ATOM   3111  N   THR X 192       0.985 -10.807 -13.267  0.00  0.00            
ATOM   3112  H   THR X 192       1.852 -10.308 -13.125  0.00  0.00            
ATOM   3113  CA  THR X 192       0.947 -12.081 -12.603  0.00  0.00            
ATOM   3114  HA  THR X 192      -0.059 -12.491 -12.686  0.00  0.00            
ATOM   3115  CB  THR X 192       1.933 -13.086 -13.269  0.00  0.00            
ATOM   3116  HB  THR X 192       1.774 -14.061 -12.809  0.00  0.00            
ATOM   3117  CG2 THR X 192       1.562 -13.306 -14.729  0.00  0.00            
ATOM   3118 HG21 THR X 192       0.492 -13.401 -14.913  0.00  0.00            
ATOM   3119 HG22 THR X 192       2.036 -14.239 -15.035  0.00  0.00            
ATOM   3120 HG23 THR X 192       2.006 -12.511 -15.329  0.00  0.00            
ATOM   3121  OG1 THR X 192       3.334 -12.755 -13.002  0.00  0.00            
ATOM   3122  HG1 THR X 192       3.693 -12.532 -13.864  0.00  0.00            
ATOM   3123  C   THR X 192       1.297 -11.860 -11.123  0.00  0.00            
ATOM   3124  O   THR X 192       1.736 -10.779 -10.733  0.00  0.00            
ATOM   3125  N   HIE X 193       1.044 -12.861 -10.273  0.00  0.00            
ATOM   3126  H   HIE X 193       0.595 -13.720 -10.559  0.00  0.00            
ATOM   3127  CA  HIE X 193       1.594 -12.800  -8.880  0.00  0.00            
ATOM   3128  HA  HIE X 193       1.103 -11.955  -8.396  0.00  0.00            
ATOM   3129  CB  HIE X 193       1.314 -14.088  -8.149  0.00  0.00            
ATOM   3130  HB2 HIE X 193       1.572 -13.991  -7.095  0.00  0.00            
ATOM   3131  HB3 HIE X 193       0.226 -14.146  -8.193  0.00  0.00            
ATOM   3132  CG  HIE X 193       2.038 -15.265  -8.782  0.00  0.00            
ATOM   3133  ND1 HIE X 193       1.982 -15.729 -10.114  0.00  0.00            
ATOM   3134  CE1 HIE X 193       2.539 -16.954 -10.181  0.00  0.00            
ATOM   3135  HE1 HIE X 193       2.758 -17.603 -11.015  0.00  0.00            
ATOM   3136  NE2 HIE X 193       3.023 -17.253  -8.988  0.00  0.00            
ATOM   3137  HE2 HIE X 193       3.573 -18.077  -8.796  0.00  0.00            
ATOM   3138  CD2 HIE X 193       2.676 -16.288  -8.170  0.00  0.00            
ATOM   3139  HD2 HIE X 193       2.741 -16.265  -7.092  0.00  0.00            
ATOM   3140  C   HIE X 193       3.102 -12.588  -8.856  0.00  0.00            
ATOM   3141  O   HIE X 193       3.585 -11.825  -8.056  0.00  0.00            
ATOM   3142  N   GLN X 194       3.838 -13.110  -9.878  0.00  0.00            
ATOM   3143  H   GLN X 194       3.324 -13.879 -10.284  0.00  0.00            
ATOM   3144  CA  GLN X 194       5.279 -12.826 -10.120  0.00  0.00            
ATOM   3145  HA  GLN X 194       5.787 -12.943  -9.163  0.00  0.00            
ATOM   3146  CB  GLN X 194       5.818 -13.921 -11.054  0.00  0.00            
ATOM   3147  HB2 GLN X 194       5.313 -13.949 -12.020  0.00  0.00            
ATOM   3148  HB3 GLN X 194       6.890 -13.727 -11.105  0.00  0.00            
ATOM   3149  CG  GLN X 194       5.755 -15.353 -10.586  0.00  0.00            
ATOM   3150  HG2 GLN X 194       6.132 -15.989 -11.387  0.00  0.00            
ATOM   3151  HG3 GLN X 194       4.719 -15.622 -10.377  0.00  0.00            
ATOM   3152  CD  GLN X 194       6.598 -15.623  -9.400  0.00  0.00            
ATOM   3153  OE1 GLN X 194       6.239 -15.509  -8.253  0.00  0.00            
ATOM   3154  NE2 GLN X 194       7.805 -16.030  -9.650  0.00  0.00            
ATOM   3155 HE21 GLN X 194       8.198 -15.786 -10.548  0.00  0.00            
ATOM   3156 HE22 GLN X 194       8.467 -16.034  -8.887  0.00  0.00            
ATOM   3157  C   GLN X 194       5.632 -11.442 -10.716  0.00  0.00            
ATOM   3158  O   GLN X 194       6.740 -10.998 -10.723  0.00  0.00            
ATOM   3159  N   SER X 195       4.661 -10.727 -11.302  0.00  0.00            
ATOM   3160  H   SER X 195       3.722 -11.083 -11.196  0.00  0.00            
ATOM   3161  CA  SER X 195       4.893  -9.300 -11.603  0.00  0.00            
ATOM   3162  HA  SER X 195       5.880  -9.177 -12.048  0.00  0.00            
ATOM   3163  CB  SER X 195       3.996  -8.865 -12.817  0.00  0.00            
ATOM   3164  HB2 SER X 195       2.989  -8.505 -12.606  0.00  0.00            
ATOM   3165  HB3 SER X 195       4.492  -7.999 -13.254  0.00  0.00            
ATOM   3166  OG  SER X 195       3.986  -9.904 -13.816  0.00  0.00            
ATOM   3167  HG  SER X 195       4.760  -9.816 -14.377  0.00  0.00            
ATOM   3168  C   SER X 195       4.762  -8.419 -10.340  0.00  0.00            
ATOM   3169  O   SER X 195       5.426  -7.434 -10.120  0.00  0.00            
ATOM   3170  N   ASP X 196       3.866  -8.846  -9.463  0.00  0.00            
ATOM   3171  H   ASP X 196       3.358  -9.685  -9.707  0.00  0.00            
ATOM   3172  CA  ASP X 196       3.624  -8.279  -8.120  0.00  0.00            
ATOM   3173  HA  ASP X 196       3.414  -7.210  -8.162  0.00  0.00            
ATOM   3174  CB  ASP X 196       2.412  -8.876  -7.404  0.00  0.00            
ATOM   3175  HB2 ASP X 196       2.385  -8.459  -6.397  0.00  0.00            
ATOM   3176  HB3 ASP X 196       2.580  -9.932  -7.193  0.00  0.00            
ATOM   3177  CG  ASP X 196       1.035  -8.506  -8.030  0.00  0.00            
ATOM   3178  OD1 ASP X 196       0.941  -7.405  -8.637  0.00  0.00            
ATOM   3179  OD2 ASP X 196       0.105  -9.349  -8.035  0.00  0.00            
ATOM   3180  C   ASP X 196       4.884  -8.436  -7.267  0.00  0.00            
ATOM   3181  O   ASP X 196       5.183  -7.613  -6.399  0.00  0.00            
ATOM   3182  N   VAL X 197       5.719  -9.436  -7.469  0.00  0.00            
ATOM   3183  H   VAL X 197       5.408 -10.137  -8.126  0.00  0.00            
ATOM   3184  CA  VAL X 197       6.990  -9.622  -6.824  0.00  0.00            
ATOM   3185  HA  VAL X 197       6.766  -9.339  -5.795  0.00  0.00            
ATOM   3186  CB  VAL X 197       7.598 -11.002  -6.917  0.00  0.00            
ATOM   3187  HB  VAL X 197       7.649 -11.293  -7.966  0.00  0.00            
ATOM   3188  CG1 VAL X 197       8.956 -11.226  -6.249  0.00  0.00            
ATOM   3189 HG11 VAL X 197       9.750 -10.618  -6.682  0.00  0.00            
ATOM   3190 HG12 VAL X 197       9.339 -12.226  -6.456  0.00  0.00            
ATOM   3191 HG13 VAL X 197       8.952 -11.075  -5.169  0.00  0.00            
ATOM   3192  CG2 VAL X 197       6.693 -12.048  -6.284  0.00  0.00            
ATOM   3193 HG21 VAL X 197       7.046 -12.951  -6.783  0.00  0.00            
ATOM   3194 HG22 VAL X 197       5.640 -11.908  -6.530  0.00  0.00            
ATOM   3195 HG23 VAL X 197       6.755 -12.135  -5.200  0.00  0.00            
ATOM   3196  C   VAL X 197       8.033  -8.630  -7.231  0.00  0.00            
ATOM   3197  O   VAL X 197       8.705  -8.104  -6.301  0.00  0.00            
ATOM   3198  N   TRP X 198       8.170  -8.300  -8.559  0.00  0.00            
ATOM   3199  H   TRP X 198       7.622  -8.809  -9.237  0.00  0.00            
ATOM   3200  CA  TRP X 198       8.877  -7.095  -8.996  0.00  0.00            
ATOM   3201  HA  TRP X 198       9.934  -7.240  -8.773  0.00  0.00            
ATOM   3202  CB  TRP X 198       8.640  -6.917 -10.532  0.00  0.00            
ATOM   3203  HB2 TRP X 198       7.651  -6.541 -10.792  0.00  0.00            
ATOM   3204  HB3 TRP X 198       8.693  -7.904 -10.993  0.00  0.00            
ATOM   3205  CG  TRP X 198       9.595  -5.916 -11.132  0.00  0.00            
ATOM   3206  CD1 TRP X 198       9.604  -4.558 -10.850  0.00  0.00            
ATOM   3207  HD1 TRP X 198       9.065  -4.063 -10.055  0.00  0.00            
ATOM   3208  NE1 TRP X 198      10.537  -3.888 -11.614  0.00  0.00            
ATOM   3209  HE1 TRP X 198      10.654  -2.885 -11.633  0.00  0.00            
ATOM   3210  CE2 TRP X 198      11.305  -4.843 -12.350  0.00  0.00            
ATOM   3211  CZ2 TRP X 198      12.330  -4.685 -13.224  0.00  0.00            
ATOM   3212  HZ2 TRP X 198      12.742  -3.719 -13.476  0.00  0.00            
ATOM   3213  CH2 TRP X 198      12.792  -5.834 -13.879  0.00  0.00            
ATOM   3214  HH2 TRP X 198      13.632  -5.780 -14.556  0.00  0.00            
ATOM   3215  CZ3 TRP X 198      12.151  -7.068 -13.697  0.00  0.00            
ATOM   3216  HZ3 TRP X 198      12.520  -7.905 -14.271  0.00  0.00            
ATOM   3217  CE3 TRP X 198      11.011  -7.251 -12.885  0.00  0.00            
ATOM   3218  HE3 TRP X 198      10.442  -8.166 -12.805  0.00  0.00            
ATOM   3219  CD2 TRP X 198      10.663  -6.146 -12.132  0.00  0.00            
ATOM   3220  C   TRP X 198       8.398  -5.862  -8.194  0.00  0.00            
ATOM   3221  O   TRP X 198       9.244  -5.253  -7.541  0.00  0.00            
ATOM   3222  N   SER X 199       7.114  -5.515  -8.226  0.00  0.00            
ATOM   3223  H   SER X 199       6.437  -6.159  -8.608  0.00  0.00            
ATOM   3224  CA  SER X 199       6.644  -4.390  -7.337  0.00  0.00            
ATOM   3225  HA  SER X 199       7.150  -3.475  -7.646  0.00  0.00            
ATOM   3226  CB  SER X 199       5.122  -4.128  -7.606  0.00  0.00            
ATOM   3227  HB2 SER X 199       4.471  -4.774  -7.017  0.00  0.00            
ATOM   3228  HB3 SER X 199       4.841  -3.102  -7.369  0.00  0.00            
ATOM   3229  OG  SER X 199       4.695  -4.336  -8.961  0.00  0.00            
ATOM   3230  HG  SER X 199       5.102  -3.736  -9.591  0.00  0.00            
ATOM   3231  C   SER X 199       6.919  -4.564  -5.856  0.00  0.00            
ATOM   3232  O   SER X 199       7.299  -3.582  -5.177  0.00  0.00            
ATOM   3233  N   TYR X 200       6.909  -5.790  -5.234  0.00  0.00            
ATOM   3234  H   TYR X 200       6.624  -6.614  -5.743  0.00  0.00            
ATOM   3235  CA  TYR X 200       7.377  -5.922  -3.809  0.00  0.00            
ATOM   3236  HA  TYR X 200       6.792  -5.321  -3.113  0.00  0.00            
ATOM   3237  CB  TYR X 200       7.033  -7.391  -3.443  0.00  0.00            
ATOM   3238  HB2 TYR X 200       5.957  -7.564  -3.433  0.00  0.00            
ATOM   3239  HB3 TYR X 200       7.422  -8.050  -4.220  0.00  0.00            
ATOM   3240  CG  TYR X 200       7.577  -7.819  -2.133  0.00  0.00            
ATOM   3241  CD1 TYR X 200       6.936  -7.351  -0.943  0.00  0.00            
ATOM   3242  HD1 TYR X 200       6.132  -6.632  -0.990  0.00  0.00            
ATOM   3243  CE1 TYR X 200       7.406  -7.744   0.340  0.00  0.00            
ATOM   3244  HE1 TYR X 200       6.870  -7.440   1.227  0.00  0.00            
ATOM   3245  CZ  TYR X 200       8.647  -8.439   0.500  0.00  0.00            
ATOM   3246  OH  TYR X 200       9.094  -8.720   1.729  0.00  0.00            
ATOM   3247  HH  TYR X 200       8.708  -8.234   2.461  0.00  0.00            
ATOM   3248  CE2 TYR X 200       9.275  -8.878  -0.620  0.00  0.00            
ATOM   3249  HE2 TYR X 200      10.244  -9.352  -0.560  0.00  0.00            
ATOM   3250  CD2 TYR X 200       8.749  -8.570  -1.949  0.00  0.00            
ATOM   3251  HD2 TYR X 200       9.311  -8.965  -2.782  0.00  0.00            
ATOM   3252  C   TYR X 200       8.833  -5.560  -3.548  0.00  0.00            
ATOM   3253  O   TYR X 200       9.087  -4.905  -2.522  0.00  0.00            
ATOM   3254  N   GLY X 201       9.784  -5.882  -4.427  0.00  0.00            
ATOM   3255  H   GLY X 201       9.469  -6.460  -5.193  0.00  0.00            
ATOM   3256  CA  GLY X 201      11.157  -5.478  -4.443  0.00  0.00            
ATOM   3257  HA2 GLY X 201      11.712  -5.888  -3.599  0.00  0.00            
ATOM   3258  HA3 GLY X 201      11.591  -5.877  -5.359  0.00  0.00            
ATOM   3259  C   GLY X 201      11.229  -3.914  -4.465  0.00  0.00            
ATOM   3260  O   GLY X 201      11.853  -3.339  -3.592  0.00  0.00            
ATOM   3261  N   VAL X 202      10.597  -3.252  -5.439  0.00  0.00            
ATOM   3262  H   VAL X 202       9.995  -3.787  -6.048  0.00  0.00            
ATOM   3263  CA  VAL X 202      10.479  -1.773  -5.443  0.00  0.00            
ATOM   3264  HA  VAL X 202      11.467  -1.319  -5.510  0.00  0.00            
ATOM   3265  CB  VAL X 202       9.714  -1.314  -6.627  0.00  0.00            
ATOM   3266  HB  VAL X 202       8.672  -1.629  -6.564  0.00  0.00            
ATOM   3267  CG1 VAL X 202       9.812   0.241  -6.799  0.00  0.00            
ATOM   3268 HG11 VAL X 202       9.376   0.535  -7.754  0.00  0.00            
ATOM   3269 HG12 VAL X 202      10.873   0.488  -6.766  0.00  0.00            
ATOM   3270 HG13 VAL X 202       9.315   0.863  -6.055  0.00  0.00            
ATOM   3271  CG2 VAL X 202      10.227  -1.862  -8.012  0.00  0.00            
ATOM   3272 HG21 VAL X 202       9.918  -2.907  -7.981  0.00  0.00            
ATOM   3273 HG22 VAL X 202       9.732  -1.459  -8.895  0.00  0.00            
ATOM   3274 HG23 VAL X 202      11.295  -1.652  -8.073  0.00  0.00            
ATOM   3275  C   VAL X 202       9.928  -1.186  -4.189  0.00  0.00            
ATOM   3276  O   VAL X 202      10.358  -0.108  -3.867  0.00  0.00            
ATOM   3277  N   THR X 203       8.877  -1.830  -3.585  0.00  0.00            
ATOM   3278  H   THR X 203       8.484  -2.656  -4.012  0.00  0.00            
ATOM   3279  CA  THR X 203       8.290  -1.390  -2.249  0.00  0.00            
ATOM   3280  HA  THR X 203       8.225  -0.302  -2.238  0.00  0.00            
ATOM   3281  CB  THR X 203       6.977  -1.986  -2.024  0.00  0.00            
ATOM   3282  HB  THR X 203       7.057  -3.065  -1.893  0.00  0.00            
ATOM   3283  CG2 THR X 203       6.156  -1.403  -0.831  0.00  0.00            
ATOM   3284 HG21 THR X 203       6.255  -0.320  -0.768  0.00  0.00            
ATOM   3285 HG22 THR X 203       5.083  -1.592  -0.820  0.00  0.00            
ATOM   3286 HG23 THR X 203       6.612  -1.901   0.025  0.00  0.00            
ATOM   3287  OG1 THR X 203       6.041  -1.593  -3.027  0.00  0.00            
ATOM   3288  HG1 THR X 203       6.230  -2.120  -3.807  0.00  0.00            
ATOM   3289  C   THR X 203       9.180  -1.593  -1.049  0.00  0.00            
ATOM   3290  O   THR X 203       9.271  -0.788  -0.126  0.00  0.00            
ATOM   3291  N   VAL X 204       9.999  -2.705  -1.018  0.00  0.00            
ATOM   3292  H   VAL X 204       9.773  -3.501  -1.598  0.00  0.00            
ATOM   3293  CA  VAL X 204      11.047  -2.855   0.042  0.00  0.00            
ATOM   3294  HA  VAL X 204      10.666  -2.766   1.059  0.00  0.00            
ATOM   3295  CB  VAL X 204      11.550  -4.369   0.038  0.00  0.00            
ATOM   3296  HB  VAL X 204      11.770  -4.583  -1.008  0.00  0.00            
ATOM   3297  CG1 VAL X 204      12.833  -4.674   0.852  0.00  0.00            
ATOM   3298 HG11 VAL X 204      13.684  -4.063   0.551  0.00  0.00            
ATOM   3299 HG12 VAL X 204      13.057  -5.740   0.809  0.00  0.00            
ATOM   3300 HG13 VAL X 204      12.634  -4.466   1.903  0.00  0.00            
ATOM   3301  CG2 VAL X 204      10.526  -5.341   0.572  0.00  0.00            
ATOM   3302 HG21 VAL X 204      10.816  -6.347   0.270  0.00  0.00            
ATOM   3303 HG22 VAL X 204      10.382  -5.210   1.645  0.00  0.00            
ATOM   3304 HG23 VAL X 204       9.614  -5.258  -0.018  0.00  0.00            
ATOM   3305  C   VAL X 204      12.243  -1.885  -0.163  0.00  0.00            
ATOM   3306  O   VAL X 204      12.724  -1.316   0.818  0.00  0.00            
ATOM   3307  N   TRP X 205      12.603  -1.461  -1.404  0.00  0.00            
ATOM   3308  H   TRP X 205      12.079  -1.905  -2.144  0.00  0.00            
ATOM   3309  CA  TRP X 205      13.419  -0.256  -1.720  0.00  0.00            
ATOM   3310  HA  TRP X 205      14.342  -0.211  -1.143  0.00  0.00            
ATOM   3311  CB  TRP X 205      13.966  -0.432  -3.215  0.00  0.00            
ATOM   3312  HB2 TRP X 205      14.299  -1.463  -3.331  0.00  0.00            
ATOM   3313  HB3 TRP X 205      13.192  -0.461  -3.981  0.00  0.00            
ATOM   3314  CG  TRP X 205      15.071   0.550  -3.539  0.00  0.00            
ATOM   3315  CD1 TRP X 205      16.380   0.250  -3.750  0.00  0.00            
ATOM   3316  HD1 TRP X 205      16.762  -0.756  -3.650  0.00  0.00            
ATOM   3317  NE1 TRP X 205      17.013   1.339  -4.201  0.00  0.00            
ATOM   3318  HE1 TRP X 205      18.015   1.432  -4.294  0.00  0.00            
ATOM   3319  CE2 TRP X 205      16.206   2.413  -4.362  0.00  0.00            
ATOM   3320  CZ2 TRP X 205      16.472   3.647  -4.912  0.00  0.00            
ATOM   3321  HZ2 TRP X 205      17.489   3.805  -5.238  0.00  0.00            
ATOM   3322  CH2 TRP X 205      15.437   4.539  -5.159  0.00  0.00            
ATOM   3323  HH2 TRP X 205      15.625   5.534  -5.535  0.00  0.00            
ATOM   3324  CZ3 TRP X 205      14.130   4.194  -4.607  0.00  0.00            
ATOM   3325  HZ3 TRP X 205      13.374   4.963  -4.667  0.00  0.00            
ATOM   3326  CE3 TRP X 205      13.881   2.896  -4.083  0.00  0.00            
ATOM   3327  HE3 TRP X 205      12.885   2.722  -3.704  0.00  0.00            
ATOM   3328  CD2 TRP X 205      14.916   1.948  -3.931  0.00  0.00            
ATOM   3329  C   TRP X 205      12.761   1.102  -1.292  0.00  0.00            
ATOM   3330  O   TRP X 205      13.460   1.910  -0.758  0.00  0.00            
ATOM   3331  N   GLU X 206      11.464   1.312  -1.459  0.00  0.00            
ATOM   3332  H   GLU X 206      10.950   0.776  -2.144  0.00  0.00            
ATOM   3333  CA  GLU X 206      10.840   2.583  -0.988  0.00  0.00            
ATOM   3334  HA  GLU X 206      11.463   3.398  -1.356  0.00  0.00            
ATOM   3335  CB  GLU X 206       9.420   2.809  -1.439  0.00  0.00            
ATOM   3336  HB2 GLU X 206       8.827   1.929  -1.192  0.00  0.00            
ATOM   3337  HB3 GLU X 206       9.054   3.737  -1.001  0.00  0.00            
ATOM   3338  CG  GLU X 206       9.134   3.234  -2.900  0.00  0.00            
ATOM   3339  HG2 GLU X 206       9.944   3.936  -3.097  0.00  0.00            
ATOM   3340  HG3 GLU X 206       9.345   2.501  -3.678  0.00  0.00            
ATOM   3341  CD  GLU X 206       7.750   3.966  -3.186  0.00  0.00            
ATOM   3342  OE1 GLU X 206       7.746   5.197  -3.410  0.00  0.00            
ATOM   3343  OE2 GLU X 206       6.745   3.266  -3.230  0.00  0.00            
ATOM   3344  C   GLU X 206      10.799   2.715   0.513  0.00  0.00            
ATOM   3345  O   GLU X 206      10.955   3.828   1.022  0.00  0.00            
ATOM   3346  N   LEU X 207      10.591   1.579   1.172  0.00  0.00            
ATOM   3347  H   LEU X 207      10.441   0.773   0.582  0.00  0.00            
ATOM   3348  CA  LEU X 207      10.906   1.349   2.580  0.00  0.00            
ATOM   3349  HA  LEU X 207      10.319   2.065   3.154  0.00  0.00            
ATOM   3350  CB  LEU X 207      10.333  -0.055   3.003  0.00  0.00            
ATOM   3351  HB2 LEU X 207       9.248  -0.084   2.905  0.00  0.00            
ATOM   3352  HB3 LEU X 207      10.880  -0.830   2.466  0.00  0.00            
ATOM   3353  CG  LEU X 207      10.605  -0.314   4.485  0.00  0.00            
ATOM   3354  HG  LEU X 207      11.686  -0.232   4.601  0.00  0.00            
ATOM   3355  CD1 LEU X 207       9.906   0.674   5.365  0.00  0.00            
ATOM   3356 HD11 LEU X 207       8.841   0.668   5.133  0.00  0.00            
ATOM   3357 HD12 LEU X 207       9.945   0.376   6.412  0.00  0.00            
ATOM   3358 HD13 LEU X 207      10.361   1.665   5.345  0.00  0.00            
ATOM   3359  CD2 LEU X 207      10.136  -1.728   4.948  0.00  0.00            
ATOM   3360 HD21 LEU X 207      10.159  -1.851   6.031  0.00  0.00            
ATOM   3361 HD22 LEU X 207       9.091  -1.914   4.701  0.00  0.00            
ATOM   3362 HD23 LEU X 207      10.745  -2.497   4.474  0.00  0.00            
ATOM   3363  C   LEU X 207      12.316   1.722   2.923  0.00  0.00            
ATOM   3364  O   LEU X 207      12.590   2.690   3.624  0.00  0.00            
ATOM   3365  N   MET X 208      13.277   0.960   2.414  0.00  0.00            
ATOM   3366  H   MET X 208      12.916   0.222   1.827  0.00  0.00            
ATOM   3367  CA  MET X 208      14.606   0.905   2.877  0.00  0.00            
ATOM   3368  HA  MET X 208      14.535   0.845   3.963  0.00  0.00            
ATOM   3369  CB  MET X 208      15.406  -0.298   2.359  0.00  0.00            
ATOM   3370  HB2 MET X 208      16.434  -0.307   2.722  0.00  0.00            
ATOM   3371  HB3 MET X 208      15.419  -0.318   1.270  0.00  0.00            
ATOM   3372  CG  MET X 208      14.918  -1.588   2.864  0.00  0.00            
ATOM   3373  HG2 MET X 208      13.845  -1.583   3.057  0.00  0.00            
ATOM   3374  HG3 MET X 208      15.058  -2.348   2.096  0.00  0.00            
ATOM   3375  SD  MET X 208      15.838  -2.179   4.363  0.00  0.00            
ATOM   3376  CE  MET X 208      14.906  -3.647   4.963  0.00  0.00            
ATOM   3377  HE1 MET X 208      15.002  -4.510   4.304  0.00  0.00            
ATOM   3378  HE2 MET X 208      15.307  -3.813   5.963  0.00  0.00            
ATOM   3379  HE3 MET X 208      13.825  -3.508   4.983  0.00  0.00            
ATOM   3380  C   MET X 208      15.378   2.193   2.516  0.00  0.00            
ATOM   3381  O   MET X 208      16.443   2.480   3.057  0.00  0.00            
ATOM   3382  N   THR X 209      14.852   3.047   1.630  0.00  0.00            
ATOM   3383  H   THR X 209      13.983   2.815   1.170  0.00  0.00            
ATOM   3384  CA  THR X 209      15.382   4.400   1.303  0.00  0.00            
ATOM   3385  HA  THR X 209      16.448   4.376   1.530  0.00  0.00            
ATOM   3386  CB  THR X 209      15.219   4.891  -0.175  0.00  0.00            
ATOM   3387  HB  THR X 209      15.519   5.939  -0.159  0.00  0.00            
ATOM   3388  CG2 THR X 209      16.146   4.167  -1.135  0.00  0.00            
ATOM   3389 HG21 THR X 209      16.089   3.107  -0.884  0.00  0.00            
ATOM   3390 HG22 THR X 209      17.121   4.575  -0.868  0.00  0.00            
ATOM   3391 HG23 THR X 209      15.786   4.314  -2.153  0.00  0.00            
ATOM   3392  OG1 THR X 209      13.870   4.814  -0.573  0.00  0.00            
ATOM   3393  HG1 THR X 209      13.710   3.958  -0.977  0.00  0.00            
ATOM   3394  C   THR X 209      14.862   5.559   2.186  0.00  0.00            
ATOM   3395  O   THR X 209      15.321   6.695   2.006  0.00  0.00            
ATOM   3396  N   PHE X 210      13.835   5.279   3.013  0.00  0.00            
ATOM   3397  H   PHE X 210      13.698   4.314   3.278  0.00  0.00            
ATOM   3398  CA  PHE X 210      12.996   6.310   3.724  0.00  0.00            
ATOM   3399  HA  PHE X 210      12.242   5.726   4.251  0.00  0.00            
ATOM   3400  CB  PHE X 210      13.742   6.958   4.884  0.00  0.00            
ATOM   3401  HB2 PHE X 210      14.353   7.756   4.461  0.00  0.00            
ATOM   3402  HB3 PHE X 210      12.918   7.431   5.418  0.00  0.00            
ATOM   3403  CG  PHE X 210      14.504   6.151   5.860  0.00  0.00            
ATOM   3404  CD1 PHE X 210      15.757   5.633   5.531  0.00  0.00            
ATOM   3405  HD1 PHE X 210      16.243   5.801   4.581  0.00  0.00            
ATOM   3406  CE1 PHE X 210      16.510   4.799   6.402  0.00  0.00            
ATOM   3407  HE1 PHE X 210      17.496   4.542   6.043  0.00  0.00            
ATOM   3408  CZ  PHE X 210      16.078   4.440   7.686  0.00  0.00            
ATOM   3409  HZ  PHE X 210      16.769   3.943   8.352  0.00  0.00            
ATOM   3410  CE2 PHE X 210      14.786   4.874   8.046  0.00  0.00            
ATOM   3411  HE2 PHE X 210      14.319   4.605   8.982  0.00  0.00            
ATOM   3412  CD2 PHE X 210      14.064   5.754   7.165  0.00  0.00            
ATOM   3413  HD2 PHE X 210      13.071   5.999   7.511  0.00  0.00            
ATOM   3414  C   PHE X 210      12.266   7.152   2.703  0.00  0.00            
ATOM   3415  O   PHE X 210      12.366   8.372   2.732  0.00  0.00            
ATOM   3416  N   GLY X 211      11.565   6.586   1.721  0.00  0.00            
ATOM   3417  H   GLY X 211      11.591   5.578   1.663  0.00  0.00            
ATOM   3418  CA  GLY X 211      10.796   7.297   0.719  0.00  0.00            
ATOM   3419  HA2 GLY X 211      10.153   8.000   1.248  0.00  0.00            
ATOM   3420  HA3 GLY X 211      10.223   6.508   0.231  0.00  0.00            
ATOM   3421  C   GLY X 211      11.548   8.080  -0.322  0.00  0.00            
ATOM   3422  O   GLY X 211      11.317   9.288  -0.615  0.00  0.00            
ATOM   3423  N   SER X 212      12.472   7.413  -1.048  0.00  0.00            
ATOM   3424  H   SER X 212      12.660   6.442  -0.840  0.00  0.00            
ATOM   3425  CA  SER X 212      13.123   8.046  -2.193  0.00  0.00            
ATOM   3426  HA  SER X 212      13.264   9.097  -1.937  0.00  0.00            
ATOM   3427  CB  SER X 212      14.559   7.469  -2.586  0.00  0.00            
ATOM   3428  HB2 SER X 212      14.403   6.423  -2.849  0.00  0.00            
ATOM   3429  HB3 SER X 212      15.208   7.481  -1.710  0.00  0.00            
ATOM   3430  OG  SER X 212      15.198   8.223  -3.613  0.00  0.00            
ATOM   3431  HG  SER X 212      16.079   7.848  -3.685  0.00  0.00            
ATOM   3432  C   SER X 212      12.215   7.892  -3.433  0.00  0.00            
ATOM   3433  O   SER X 212      11.608   6.792  -3.587  0.00  0.00            
ATOM   3434  N   LYS X 213      12.216   8.881  -4.379  0.00  0.00            
ATOM   3435  H   LYS X 213      12.866   9.650  -4.297  0.00  0.00            
ATOM   3436  CA  LYS X 213      11.644   8.585  -5.685  0.00  0.00            
ATOM   3437  HA  LYS X 213      10.648   8.229  -5.424  0.00  0.00            
ATOM   3438  CB  LYS X 213      11.452   9.810  -6.590  0.00  0.00            
ATOM   3439  HB2 LYS X 213      11.175   9.359  -7.543  0.00  0.00            
ATOM   3440  HB3 LYS X 213      12.420  10.305  -6.662  0.00  0.00            
ATOM   3441  CG  LYS X 213      10.364  10.756  -6.019  0.00  0.00            
ATOM   3442  HG2 LYS X 213       9.452  10.180  -5.862  0.00  0.00            
ATOM   3443  HG3 LYS X 213      10.677  11.106  -5.035  0.00  0.00            
ATOM   3444  CD  LYS X 213      10.114  11.974  -6.869  0.00  0.00            
ATOM   3445  HD2 LYS X 213      10.914  12.706  -6.747  0.00  0.00            
ATOM   3446  HD3 LYS X 213      10.054  11.518  -7.856  0.00  0.00            
ATOM   3447  CE  LYS X 213       8.694  12.475  -6.445  0.00  0.00            
ATOM   3448  HE2 LYS X 213       7.957  11.687  -6.604  0.00  0.00            
ATOM   3449  HE3 LYS X 213       8.640  12.757  -5.393  0.00  0.00            
ATOM   3450  NZ  LYS X 213       8.292  13.717  -7.221  0.00  0.00            
ATOM   3451  HZ1 LYS X 213       7.529  14.186  -6.754  0.00  0.00            
ATOM   3452  HZ2 LYS X 213       7.996  13.403  -8.134  0.00  0.00            
ATOM   3453  HZ3 LYS X 213       9.109  14.310  -7.200  0.00  0.00            
ATOM   3454  C   LYS X 213      12.489   7.463  -6.343  0.00  0.00            
ATOM   3455  O   LYS X 213      13.682   7.666  -6.558  0.00  0.00            
ATOM   3456  N   PRO X 214      11.872   6.372  -6.843  0.00  0.00            
ATOM   3457  CD  PRO X 214      10.465   5.969  -6.645  0.00  0.00            
ATOM   3458  HD2 PRO X 214       9.758   6.757  -6.908  0.00  0.00            
ATOM   3459  HD3 PRO X 214      10.351   5.647  -5.610  0.00  0.00            
ATOM   3460  CG  PRO X 214      10.173   4.736  -7.568  0.00  0.00            
ATOM   3461  HG2 PRO X 214       9.476   4.010  -7.147  0.00  0.00            
ATOM   3462  HG3 PRO X 214       9.809   4.948  -8.573  0.00  0.00            
ATOM   3463  CB  PRO X 214      11.546   4.122  -7.677  0.00  0.00            
ATOM   3464  HB2 PRO X 214      11.688   3.587  -8.616  0.00  0.00            
ATOM   3465  HB3 PRO X 214      11.903   3.581  -6.800  0.00  0.00            
ATOM   3466  CA  PRO X 214      12.466   5.416  -7.770  0.00  0.00            
ATOM   3467  HA  PRO X 214      13.458   5.122  -7.426  0.00  0.00            
ATOM   3468  C   PRO X 214      12.580   6.085  -9.201  0.00  0.00            
ATOM   3469  O   PRO X 214      11.713   6.821  -9.672  0.00  0.00            
ATOM   3470  N   TYR X 215      13.662   5.772  -9.979  0.00  0.00            
ATOM   3471  H   TYR X 215      14.474   5.418  -9.493  0.00  0.00            
ATOM   3472  CA  TYR X 215      13.882   6.265 -11.376  0.00  0.00            
ATOM   3473  HA  TYR X 215      14.939   6.219 -11.638  0.00  0.00            
ATOM   3474  CB  TYR X 215      13.238   5.310 -12.421  0.00  0.00            
ATOM   3475  HB2 TYR X 215      12.193   5.284 -12.110  0.00  0.00            
ATOM   3476  HB3 TYR X 215      13.330   5.672 -13.445  0.00  0.00            
ATOM   3477  CG  TYR X 215      13.836   3.888 -12.337  0.00  0.00            
ATOM   3478  CD1 TYR X 215      15.134   3.542 -12.767  0.00  0.00            
ATOM   3479  HD1 TYR X 215      15.712   4.255 -13.337  0.00  0.00            
ATOM   3480  CE1 TYR X 215      15.554   2.227 -12.630  0.00  0.00            
ATOM   3481  HE1 TYR X 215      16.510   1.886 -12.998  0.00  0.00            
ATOM   3482  CZ  TYR X 215      14.767   1.194 -12.071  0.00  0.00            
ATOM   3483  OH  TYR X 215      15.279  -0.011 -11.857  0.00  0.00            
ATOM   3484  HH  TYR X 215      14.785  -0.560 -11.244  0.00  0.00            
ATOM   3485  CE2 TYR X 215      13.483   1.553 -11.626  0.00  0.00            
ATOM   3486  HE2 TYR X 215      12.843   0.830 -11.143  0.00  0.00            
ATOM   3487  CD2 TYR X 215      13.046   2.890 -11.781  0.00  0.00            
ATOM   3488  HD2 TYR X 215      12.179   3.126 -11.182  0.00  0.00            
ATOM   3489  C   TYR X 215      13.669   7.788 -11.541  0.00  0.00            
ATOM   3490  O   TYR X 215      13.060   8.200 -12.499  0.00  0.00            
ATOM   3491  N   ASP X 216      14.104   8.635 -10.659  0.00  0.00            
ATOM   3492  H   ASP X 216      14.741   8.246  -9.978  0.00  0.00            
ATOM   3493  CA  ASP X 216      14.009  10.146 -10.668  0.00  0.00            
ATOM   3494  HA  ASP X 216      12.977  10.488 -10.742  0.00  0.00            
ATOM   3495  CB  ASP X 216      14.574  10.738  -9.402  0.00  0.00            
ATOM   3496  HB2 ASP X 216      14.024  10.269  -8.586  0.00  0.00            
ATOM   3497  HB3 ASP X 216      15.600  10.399  -9.255  0.00  0.00            
ATOM   3498  CG  ASP X 216      14.500  12.270  -9.296  0.00  0.00            
ATOM   3499  OD1 ASP X 216      15.610  12.770  -9.068  0.00  0.00            
ATOM   3500  OD2 ASP X 216      13.401  12.872  -9.593  0.00  0.00            
ATOM   3501  C   ASP X 216      14.689  10.725 -11.883  0.00  0.00            
ATOM   3502  O   ASP X 216      15.653  10.277 -12.469  0.00  0.00            
ATOM   3503  N   GLY X 217      14.089  11.893 -12.290  0.00  0.00            
ATOM   3504  H   GLY X 217      13.313  12.109 -11.682  0.00  0.00            
ATOM   3505  CA  GLY X 217      14.538  12.752 -13.363  0.00  0.00            
ATOM   3506  HA2 GLY X 217      15.516  13.149 -13.089  0.00  0.00            
ATOM   3507  HA3 GLY X 217      13.834  13.583 -13.402  0.00  0.00            
ATOM   3508  C   GLY X 217      14.771  12.137 -14.772  0.00  0.00            
ATOM   3509  O   GLY X 217      15.513  12.614 -15.592  0.00  0.00            
ATOM   3510  N   ILE X 218      14.187  10.977 -14.986  0.00  0.00            
ATOM   3511  H   ILE X 218      13.421  10.710 -14.384  0.00  0.00            
ATOM   3512  CA  ILE X 218      14.206  10.235 -16.285  0.00  0.00            
ATOM   3513  HA  ILE X 218      14.860  10.817 -16.935  0.00  0.00            
ATOM   3514  CB  ILE X 218      14.850   8.850 -15.979  0.00  0.00            
ATOM   3515  HB  ILE X 218      14.255   8.420 -15.172  0.00  0.00            
ATOM   3516  CG2 ILE X 218      14.632   7.882 -17.169  0.00  0.00            
ATOM   3517 HG21 ILE X 218      13.569   7.726 -17.354  0.00  0.00            
ATOM   3518 HG22 ILE X 218      14.958   8.323 -18.110  0.00  0.00            
ATOM   3519 HG23 ILE X 218      15.142   6.932 -17.006  0.00  0.00            
ATOM   3520  CG1 ILE X 218      16.344   9.051 -15.540  0.00  0.00            
ATOM   3521 HG12 ILE X 218      16.937   9.431 -16.371  0.00  0.00            
ATOM   3522 HG13 ILE X 218      16.489   9.690 -14.669  0.00  0.00            
ATOM   3523  CD1 ILE X 218      16.969   7.741 -15.231  0.00  0.00            
ATOM   3524 HD11 ILE X 218      17.085   7.229 -16.186  0.00  0.00            
ATOM   3525 HD12 ILE X 218      16.392   7.127 -14.540  0.00  0.00            
ATOM   3526 HD13 ILE X 218      17.948   7.973 -14.812  0.00  0.00            
ATOM   3527  C   ILE X 218      12.808  10.021 -16.843  0.00  0.00            
ATOM   3528  O   ILE X 218      11.873   9.718 -16.119  0.00  0.00            
ATOM   3529  N   PRO X 219      12.627  10.319 -18.168  0.00  0.00            
ATOM   3530  CD  PRO X 219      13.581  10.878 -19.136  0.00  0.00            
ATOM   3531  HD2 PRO X 219      13.483  11.960 -19.044  0.00  0.00            
ATOM   3532  HD3 PRO X 219      14.645  10.734 -18.951  0.00  0.00            
ATOM   3533  CG  PRO X 219      13.173  10.412 -20.570  0.00  0.00            
ATOM   3534  HG2 PRO X 219      13.565  11.109 -21.310  0.00  0.00            
ATOM   3535  HG3 PRO X 219      13.608   9.415 -20.646  0.00  0.00            
ATOM   3536  CB  PRO X 219      11.643  10.357 -20.371  0.00  0.00            
ATOM   3537  HB2 PRO X 219      11.318   9.565 -21.046  0.00  0.00            
ATOM   3538  HB3 PRO X 219      11.218  11.322 -20.648  0.00  0.00            
ATOM   3539  CA  PRO X 219      11.375   9.974 -18.893  0.00  0.00            
ATOM   3540  HA  PRO X 219      10.619  10.683 -18.555  0.00  0.00            
ATOM   3541  C   PRO X 219      11.013   8.453 -18.828  0.00  0.00            
ATOM   3542  O   PRO X 219      11.731   7.583 -19.213  0.00  0.00            
ATOM   3543  N   ALA X 220       9.754   8.262 -18.372  0.00  0.00            
ATOM   3544  H   ALA X 220       9.298   9.099 -18.037  0.00  0.00            
ATOM   3545  CA  ALA X 220       9.122   6.979 -18.065  0.00  0.00            
ATOM   3546  HA  ALA X 220       9.603   6.444 -17.246  0.00  0.00            
ATOM   3547  CB  ALA X 220       7.693   7.156 -17.605  0.00  0.00            
ATOM   3548  HB1 ALA X 220       7.078   7.766 -18.266  0.00  0.00            
ATOM   3549  HB2 ALA X 220       7.694   7.788 -16.717  0.00  0.00            
ATOM   3550  HB3 ALA X 220       7.217   6.182 -17.491  0.00  0.00            
ATOM   3551  C   ALA X 220       9.057   6.110 -19.335  0.00  0.00            
ATOM   3552  O   ALA X 220       8.907   4.867 -19.285  0.00  0.00            
ATOM   3553  N   SER X 221       9.158   6.686 -20.563  0.00  0.00            
ATOM   3554  H   SER X 221       9.024   7.682 -20.663  0.00  0.00            
ATOM   3555  CA  SER X 221       9.217   5.906 -21.884  0.00  0.00            
ATOM   3556  HA  SER X 221       8.414   5.176 -21.985  0.00  0.00            
ATOM   3557  CB  SER X 221       9.001   6.911 -23.058  0.00  0.00            
ATOM   3558  HB2 SER X 221       8.859   6.391 -24.005  0.00  0.00            
ATOM   3559  HB3 SER X 221       8.107   7.513 -22.900  0.00  0.00            
ATOM   3560  OG  SER X 221      10.117   7.719 -23.237  0.00  0.00            
ATOM   3561  HG  SER X 221      10.615   7.391 -23.990  0.00  0.00            
ATOM   3562  C   SER X 221      10.547   5.146 -22.081  0.00  0.00            
ATOM   3563  O   SER X 221      10.582   4.229 -22.853  0.00  0.00            
ATOM   3564  N   GLU X 222      11.622   5.526 -21.334  0.00  0.00            
ATOM   3565  H   GLU X 222      11.514   6.386 -20.816  0.00  0.00            
ATOM   3566  CA  GLU X 222      12.908   4.895 -21.401  0.00  0.00            
ATOM   3567  HA  GLU X 222      12.982   4.448 -22.393  0.00  0.00            
ATOM   3568  CB  GLU X 222      14.018   5.959 -21.310  0.00  0.00            
ATOM   3569  HB2 GLU X 222      14.919   5.345 -21.293  0.00  0.00            
ATOM   3570  HB3 GLU X 222      13.900   6.454 -20.346  0.00  0.00            
ATOM   3571  CG  GLU X 222      14.035   7.053 -22.370  0.00  0.00            
ATOM   3572  HG2 GLU X 222      13.164   7.702 -22.282  0.00  0.00            
ATOM   3573  HG3 GLU X 222      14.944   7.647 -22.274  0.00  0.00            
ATOM   3574  CD  GLU X 222      13.984   6.654 -23.854  0.00  0.00            
ATOM   3575  OE1 GLU X 222      13.621   7.516 -24.750  0.00  0.00            
ATOM   3576  OE2 GLU X 222      14.438   5.511 -24.184  0.00  0.00            
ATOM   3577  C   GLU X 222      13.120   3.717 -20.488  0.00  0.00            
ATOM   3578  O   GLU X 222      14.105   3.018 -20.578  0.00  0.00            
ATOM   3579  N   ILE X 223      12.180   3.398 -19.621  0.00  0.00            
ATOM   3580  H   ILE X 223      11.385   4.020 -19.577  0.00  0.00            
ATOM   3581  CA  ILE X 223      12.358   2.402 -18.504  0.00  0.00            
ATOM   3582  HA  ILE X 223      13.351   2.497 -18.065  0.00  0.00            
ATOM   3583  CB  ILE X 223      11.304   2.583 -17.439  0.00  0.00            
ATOM   3584  HB  ILE X 223      10.344   2.496 -17.947  0.00  0.00            
ATOM   3585  CG2 ILE X 223      11.215   1.505 -16.288  0.00  0.00            
ATOM   3586 HG21 ILE X 223      10.505   1.885 -15.553  0.00  0.00            
ATOM   3587 HG22 ILE X 223      12.173   1.441 -15.772  0.00  0.00            
ATOM   3588 HG23 ILE X 223      10.993   0.502 -16.652  0.00  0.00            
ATOM   3589  CG1 ILE X 223      11.328   4.007 -16.760  0.00  0.00            
ATOM   3590 HG12 ILE X 223      11.193   4.707 -17.584  0.00  0.00            
ATOM   3591 HG13 ILE X 223      10.434   4.066 -16.140  0.00  0.00            
ATOM   3592  CD1 ILE X 223      12.534   4.386 -15.885  0.00  0.00            
ATOM   3593 HD11 ILE X 223      12.619   5.416 -15.539  0.00  0.00            
ATOM   3594 HD12 ILE X 223      13.400   4.183 -16.515  0.00  0.00            
ATOM   3595 HD13 ILE X 223      12.618   3.768 -14.991  0.00  0.00            
ATOM   3596  C   ILE X 223      12.423   0.967 -19.072  0.00  0.00            
ATOM   3597  O   ILE X 223      13.189   0.166 -18.557  0.00  0.00            
ATOM   3598  N   SER X 224      11.808   0.666 -20.226  0.00  0.00            
ATOM   3599  H   SER X 224      11.266   1.375 -20.699  0.00  0.00            
ATOM   3600  CA  SER X 224      11.959  -0.639 -20.974  0.00  0.00            
ATOM   3601  HA  SER X 224      11.966  -1.437 -20.232  0.00  0.00            
ATOM   3602  CB  SER X 224      10.828  -0.788 -22.000  0.00  0.00            
ATOM   3603  HB2 SER X 224      10.898  -1.768 -22.473  0.00  0.00            
ATOM   3604  HB3 SER X 224       9.800  -0.654 -21.665  0.00  0.00            
ATOM   3605  OG  SER X 224      11.129   0.236 -22.932  0.00  0.00            
ATOM   3606  HG  SER X 224      10.535   0.221 -23.686  0.00  0.00            
ATOM   3607  C   SER X 224      13.381  -0.775 -21.554  0.00  0.00            
ATOM   3608  O   SER X 224      13.731  -1.853 -22.005  0.00  0.00            
ATOM   3609  N   SER X 225      14.220   0.263 -21.555  0.00  0.00            
ATOM   3610  H   SER X 225      13.894   1.117 -21.126  0.00  0.00            
ATOM   3611  CA  SER X 225      15.600   0.351 -22.040  0.00  0.00            
ATOM   3612  HA  SER X 225      15.821  -0.547 -22.617  0.00  0.00            
ATOM   3613  CB  SER X 225      15.694   1.526 -23.054  0.00  0.00            
ATOM   3614  HB2 SER X 225      15.005   1.326 -23.874  0.00  0.00            
ATOM   3615  HB3 SER X 225      15.485   2.505 -22.621  0.00  0.00            
ATOM   3616  OG  SER X 225      16.976   1.446 -23.638  0.00  0.00            
ATOM   3617  HG  SER X 225      16.852   1.200 -24.557  0.00  0.00            
ATOM   3618  C   SER X 225      16.571   0.367 -20.846  0.00  0.00            
ATOM   3619  O   SER X 225      17.460  -0.499 -20.839  0.00  0.00            
ATOM   3620  N   ILE X 226      16.318   1.129 -19.759  0.00  0.00            
ATOM   3621  H   ILE X 226      15.608   1.846 -19.810  0.00  0.00            
ATOM   3622  CA  ILE X 226      17.063   0.914 -18.491  0.00  0.00            
ATOM   3623  HA  ILE X 226      18.116   1.130 -18.675  0.00  0.00            
ATOM   3624  CB  ILE X 226      16.459   1.827 -17.341  0.00  0.00            
ATOM   3625  HB  ILE X 226      15.412   1.566 -17.191  0.00  0.00            
ATOM   3626  CG2 ILE X 226      17.204   1.594 -16.057  0.00  0.00            
ATOM   3627 HG21 ILE X 226      16.647   2.185 -15.330  0.00  0.00            
ATOM   3628 HG22 ILE X 226      18.285   1.730 -16.009  0.00  0.00            
ATOM   3629 HG23 ILE X 226      17.038   0.540 -15.833  0.00  0.00            
ATOM   3630  CG1 ILE X 226      16.488   3.318 -17.579  0.00  0.00            
ATOM   3631 HG12 ILE X 226      15.713   3.498 -18.324  0.00  0.00            
ATOM   3632 HG13 ILE X 226      15.950   3.725 -16.723  0.00  0.00            
ATOM   3633  CD1 ILE X 226      17.651   4.155 -17.906  0.00  0.00            
ATOM   3634 HD11 ILE X 226      17.343   5.159 -18.196  0.00  0.00            
ATOM   3635 HD12 ILE X 226      18.348   3.967 -17.089  0.00  0.00            
ATOM   3636 HD13 ILE X 226      18.182   3.620 -18.694  0.00  0.00            
ATOM   3637  C   ILE X 226      17.069  -0.586 -18.116  0.00  0.00            
ATOM   3638  O   ILE X 226      18.077  -1.176 -17.842  0.00  0.00            
ATOM   3639  N   LEU X 227      15.879  -1.205 -18.204  0.00  0.00            
ATOM   3640  H   LEU X 227      15.075  -0.595 -18.212  0.00  0.00            
ATOM   3641  CA  LEU X 227      15.718  -2.568 -17.740  0.00  0.00            
ATOM   3642  HA  LEU X 227      16.385  -2.772 -16.902  0.00  0.00            
ATOM   3643  CB  LEU X 227      14.186  -2.640 -17.287  0.00  0.00            
ATOM   3644  HB2 LEU X 227      13.617  -2.339 -18.167  0.00  0.00            
ATOM   3645  HB3 LEU X 227      13.772  -3.631 -17.101  0.00  0.00            
ATOM   3646  CG  LEU X 227      13.862  -1.798 -16.064  0.00  0.00            
ATOM   3647  HG  LEU X 227      14.082  -0.735 -16.162  0.00  0.00            
ATOM   3648  CD1 LEU X 227      12.396  -1.967 -15.868  0.00  0.00            
ATOM   3649 HD11 LEU X 227      11.905  -1.923 -16.840  0.00  0.00            
ATOM   3650 HD12 LEU X 227      12.035  -1.193 -15.189  0.00  0.00            
ATOM   3651 HD13 LEU X 227      12.183  -2.866 -15.289  0.00  0.00            
ATOM   3652  CD2 LEU X 227      14.493  -2.259 -14.786  0.00  0.00            
ATOM   3653 HD21 LEU X 227      14.579  -3.345 -14.779  0.00  0.00            
ATOM   3654 HD22 LEU X 227      13.994  -1.908 -13.883  0.00  0.00            
ATOM   3655 HD23 LEU X 227      15.479  -1.812 -14.656  0.00  0.00            
ATOM   3656  C   LEU X 227      16.151  -3.681 -18.649  0.00  0.00            
ATOM   3657  O   LEU X 227      16.658  -4.650 -18.096  0.00  0.00            
ATOM   3658  N   GLU X 228      16.065  -3.564 -20.010  0.00  0.00            
ATOM   3659  H   GLU X 228      15.590  -2.746 -20.363  0.00  0.00            
ATOM   3660  CA  GLU X 228      16.520  -4.562 -20.986  0.00  0.00            
ATOM   3661  HA  GLU X 228      16.016  -5.473 -20.666  0.00  0.00            
ATOM   3662  CB  GLU X 228      15.937  -4.166 -22.348  0.00  0.00            
ATOM   3663  HB2 GLU X 228      14.865  -4.360 -22.324  0.00  0.00            
ATOM   3664  HB3 GLU X 228      16.041  -3.084 -22.428  0.00  0.00            
ATOM   3665  CG  GLU X 228      16.654  -4.739 -23.550  0.00  0.00            
ATOM   3666  HG2 GLU X 228      17.690  -4.412 -23.470  0.00  0.00            
ATOM   3667  HG3 GLU X 228      16.254  -4.277 -24.452  0.00  0.00            
ATOM   3668  CD  GLU X 228      16.466  -6.227 -23.798  0.00  0.00            
ATOM   3669  OE1 GLU X 228      15.351  -6.806 -23.611  0.00  0.00            
ATOM   3670  OE2 GLU X 228      17.429  -6.867 -24.243  0.00  0.00            
ATOM   3671  C   GLU X 228      18.036  -4.680 -21.023  0.00  0.00            
ATOM   3672  O   GLU X 228      18.550  -5.789 -20.991  0.00  0.00            
ATOM   3673  N   LYS X 229      18.770  -3.543 -20.995  0.00  0.00            
ATOM   3674  H   LYS X 229      18.215  -2.703 -21.075  0.00  0.00            
ATOM   3675  CA  LYS X 229      20.151  -3.388 -20.861  0.00  0.00            
ATOM   3676  HA  LYS X 229      20.666  -4.015 -21.588  0.00  0.00            
ATOM   3677  CB  LYS X 229      20.603  -1.951 -21.239  0.00  0.00            
ATOM   3678  HB2 LYS X 229      19.993  -1.304 -20.609  0.00  0.00            
ATOM   3679  HB3 LYS X 229      21.655  -1.770 -21.017  0.00  0.00            
ATOM   3680  CG  LYS X 229      20.316  -1.485 -22.651  0.00  0.00            
ATOM   3681  HG2 LYS X 229      19.280  -1.590 -22.973  0.00  0.00            
ATOM   3682  HG3 LYS X 229      20.897  -2.206 -23.226  0.00  0.00            
ATOM   3683  CD  LYS X 229      20.790  -0.073 -23.069  0.00  0.00            
ATOM   3684  HD2 LYS X 229      21.861   0.123 -23.008  0.00  0.00            
ATOM   3685  HD3 LYS X 229      20.559   0.094 -24.121  0.00  0.00            
ATOM   3686  CE  LYS X 229      20.084   1.018 -22.258  0.00  0.00            
ATOM   3687  HE2 LYS X 229      19.007   0.867 -22.321  0.00  0.00            
ATOM   3688  HE3 LYS X 229      20.353   0.928 -21.205  0.00  0.00            
ATOM   3689  NZ  LYS X 229      20.360   2.350 -22.753  0.00  0.00            
ATOM   3690  HZ1 LYS X 229      19.971   3.092 -22.188  0.00  0.00            
ATOM   3691  HZ2 LYS X 229      21.327   2.637 -22.805  0.00  0.00            
ATOM   3692  HZ3 LYS X 229      19.963   2.532 -23.663  0.00  0.00            
ATOM   3693  C   LYS X 229      20.698  -3.954 -19.560  0.00  0.00            
ATOM   3694  O   LYS X 229      21.901  -4.347 -19.465  0.00  0.00            
ATOM   3695  N   GLY X 230      19.847  -4.110 -18.523  0.00  0.00            
ATOM   3696  H   GLY X 230      18.931  -3.741 -18.736  0.00  0.00            
ATOM   3697  CA  GLY X 230      20.237  -4.745 -17.271  0.00  0.00            
ATOM   3698  HA2 GLY X 230      19.404  -5.354 -16.921  0.00  0.00            
ATOM   3699  HA3 GLY X 230      21.054  -5.408 -17.556  0.00  0.00            
ATOM   3700  C   GLY X 230      20.693  -3.806 -16.073  0.00  0.00            
ATOM   3701  O   GLY X 230      21.304  -4.301 -15.098  0.00  0.00            
ATOM   3702  N   GLU X 231      20.594  -2.458 -16.222  0.00  0.00            
ATOM   3703  H   GLU X 231      20.218  -2.113 -17.094  0.00  0.00            
ATOM   3704  CA  GLU X 231      20.676  -1.411 -15.236  0.00  0.00            
ATOM   3705  HA  GLU X 231      21.482  -1.707 -14.566  0.00  0.00            
ATOM   3706  CB  GLU X 231      20.989  -0.088 -15.857  0.00  0.00            
ATOM   3707  HB2 GLU X 231      22.006  -0.026 -16.244  0.00  0.00            
ATOM   3708  HB3 GLU X 231      20.423  -0.012 -16.786  0.00  0.00            
ATOM   3709  CG  GLU X 231      20.843   1.060 -14.863  0.00  0.00            
ATOM   3710  HG2 GLU X 231      20.737   1.986 -15.428  0.00  0.00            
ATOM   3711  HG3 GLU X 231      19.915   1.075 -14.292  0.00  0.00            
ATOM   3712  CD  GLU X 231      22.053   1.112 -13.880  0.00  0.00            
ATOM   3713  OE1 GLU X 231      22.828   2.062 -13.909  0.00  0.00            
ATOM   3714  OE2 GLU X 231      22.228   0.107 -13.149  0.00  0.00            
ATOM   3715  C   GLU X 231      19.440  -1.436 -14.273  0.00  0.00            
ATOM   3716  O   GLU X 231      18.269  -1.767 -14.584  0.00  0.00            
ATOM   3717  N   ARG X 232      19.704  -1.054 -13.018  0.00  0.00            
ATOM   3718  H   ARG X 232      20.594  -0.613 -12.837  0.00  0.00            
ATOM   3719  CA  ARG X 232      18.694  -1.144 -11.877  0.00  0.00            
ATOM   3720  HA  ARG X 232      17.676  -1.060 -12.256  0.00  0.00            
ATOM   3721  CB  ARG X 232      18.899  -2.480 -11.107  0.00  0.00            
ATOM   3722  HB2 ARG X 232      18.302  -2.435 -10.196  0.00  0.00            
ATOM   3723  HB3 ARG X 232      19.905  -2.404 -10.696  0.00  0.00            
ATOM   3724  CG  ARG X 232      18.604  -3.775 -11.821  0.00  0.00            
ATOM   3725  HG2 ARG X 232      19.172  -3.772 -12.752  0.00  0.00            
ATOM   3726  HG3 ARG X 232      18.770  -4.667 -11.217  0.00  0.00            
ATOM   3727  CD  ARG X 232      17.116  -3.791 -12.200  0.00  0.00            
ATOM   3728  HD2 ARG X 232      16.483  -3.878 -11.317  0.00  0.00            
ATOM   3729  HD3 ARG X 232      16.922  -2.839 -12.693  0.00  0.00            
ATOM   3730  NE  ARG X 232      16.641  -5.003 -13.016  0.00  0.00            
ATOM   3731  HE  ARG X 232      16.582  -5.857 -12.480  0.00  0.00            
ATOM   3732  CZ  ARG X 232      16.648  -5.263 -14.307  0.00  0.00            
ATOM   3733  NH1 ARG X 232      17.176  -4.562 -15.254  0.00  0.00            
ATOM   3734 HH11 ARG X 232      17.615  -3.671 -15.069  0.00  0.00            
ATOM   3735 HH12 ARG X 232      16.995  -4.873 -16.197  0.00  0.00            
ATOM   3736  NH2 ARG X 232      16.061  -6.410 -14.691  0.00  0.00            
ATOM   3737 HH21 ARG X 232      15.555  -6.960 -14.011  0.00  0.00            
ATOM   3738 HH22 ARG X 232      16.291  -6.731 -15.621  0.00  0.00            
ATOM   3739  C   ARG X 232      18.890   0.001 -10.907  0.00  0.00            
ATOM   3740  O   ARG X 232      19.737   0.917 -11.158  0.00  0.00            
ATOM   3741  N   LEU X 233      18.106   0.032  -9.837  0.00  0.00            
ATOM   3742  H   LEU X 233      17.525  -0.788  -9.733  0.00  0.00            
ATOM   3743  CA  LEU X 233      18.179   1.026  -8.758  0.00  0.00            
ATOM   3744  HA  LEU X 233      18.391   2.011  -9.173  0.00  0.00            
ATOM   3745  CB  LEU X 233      16.780   1.062  -7.957  0.00  0.00            
ATOM   3746  HB2 LEU X 233      16.596   0.113  -7.452  0.00  0.00            
ATOM   3747  HB3 LEU X 233      16.938   1.803  -7.174  0.00  0.00            
ATOM   3748  CG  LEU X 233      15.551   1.506  -8.722  0.00  0.00            
ATOM   3749  HG  LEU X 233      15.341   0.778  -9.506  0.00  0.00            
ATOM   3750  CD1 LEU X 233      14.268   1.456  -7.862  0.00  0.00            
ATOM   3751 HD11 LEU X 233      14.413   1.970  -6.912  0.00  0.00            
ATOM   3752 HD12 LEU X 233      13.390   1.825  -8.391  0.00  0.00            
ATOM   3753 HD13 LEU X 233      14.092   0.399  -7.661  0.00  0.00            
ATOM   3754  CD2 LEU X 233      15.702   2.935  -9.377  0.00  0.00            
ATOM   3755 HD21 LEU X 233      14.830   3.175  -9.986  0.00  0.00            
ATOM   3756 HD22 LEU X 233      16.538   2.764 -10.054  0.00  0.00            
ATOM   3757 HD23 LEU X 233      15.973   3.602  -8.558  0.00  0.00            
ATOM   3758  C   LEU X 233      19.308   0.656  -7.762  0.00  0.00            
ATOM   3759  O   LEU X 233      19.222  -0.474  -7.283  0.00  0.00            
ATOM   3760  N   PRO X 234      20.263   1.518  -7.437  0.00  0.00            
ATOM   3761  CD  PRO X 234      20.262   2.914  -7.764  0.00  0.00            
ATOM   3762  HD2 PRO X 234      20.366   3.124  -8.828  0.00  0.00            
ATOM   3763  HD3 PRO X 234      19.316   3.325  -7.412  0.00  0.00            
ATOM   3764  CG  PRO X 234      21.277   3.669  -6.839  0.00  0.00            
ATOM   3765  HG2 PRO X 234      20.732   3.898  -5.923  0.00  0.00            
ATOM   3766  HG3 PRO X 234      21.650   4.600  -7.267  0.00  0.00            
ATOM   3767  CB  PRO X 234      22.244   2.546  -6.599  0.00  0.00            
ATOM   3768  HB2 PRO X 234      22.707   2.695  -5.623  0.00  0.00            
ATOM   3769  HB3 PRO X 234      23.030   2.357  -7.330  0.00  0.00            
ATOM   3770  CA  PRO X 234      21.393   1.288  -6.554  0.00  0.00            
ATOM   3771  HA  PRO X 234      22.047   0.579  -7.062  0.00  0.00            
ATOM   3772  C   PRO X 234      20.984   0.813  -5.196  0.00  0.00            
ATOM   3773  O   PRO X 234      19.896   1.026  -4.748  0.00  0.00            
ATOM   3774  N   GLN X 235      21.954   0.120  -4.489  0.00  0.00            
ATOM   3775  H   GLN X 235      22.809  -0.044  -5.001  0.00  0.00            
ATOM   3776  CA  GLN X 235      21.867  -0.351  -3.086  0.00  0.00            
ATOM   3777  HA  GLN X 235      21.010  -1.012  -2.955  0.00  0.00            
ATOM   3778  CB  GLN X 235      23.160  -1.084  -2.723  0.00  0.00            
ATOM   3779  HB2 GLN X 235      23.397  -1.918  -3.384  0.00  0.00            
ATOM   3780  HB3 GLN X 235      24.013  -0.422  -2.874  0.00  0.00            
ATOM   3781  CG  GLN X 235      23.219  -1.870  -1.405  0.00  0.00            
ATOM   3782  HG2 GLN X 235      22.541  -2.708  -1.565  0.00  0.00            
ATOM   3783  HG3 GLN X 235      22.896  -1.323  -0.519  0.00  0.00            
ATOM   3784  CD  GLN X 235      24.651  -2.369  -1.103  0.00  0.00            
ATOM   3785  OE1 GLN X 235      25.471  -2.437  -1.945  0.00  0.00            
ATOM   3786  NE2 GLN X 235      24.910  -2.729   0.138  0.00  0.00            
ATOM   3787 HE21 GLN X 235      24.258  -2.452   0.858  0.00  0.00            
ATOM   3788 HE22 GLN X 235      25.829  -3.106   0.318  0.00  0.00            
ATOM   3789  C   GLN X 235      21.584   0.867  -2.149  0.00  0.00            
ATOM   3790  O   GLN X 235      22.450   1.750  -2.072  0.00  0.00            
ATOM   3791  N   PRO X 236      20.545   0.845  -1.245  0.00  0.00            
ATOM   3792  CD  PRO X 236      19.452  -0.054  -1.344  0.00  0.00            
ATOM   3793  HD2 PRO X 236      19.181  -0.135  -2.397  0.00  0.00            
ATOM   3794  HD3 PRO X 236      19.584  -1.030  -0.878  0.00  0.00            
ATOM   3795  CG  PRO X 236      18.342   0.768  -0.700  0.00  0.00            
ATOM   3796  HG2 PRO X 236      17.853   1.499  -1.344  0.00  0.00            
ATOM   3797  HG3 PRO X 236      17.453   0.237  -0.361  0.00  0.00            
ATOM   3798  CB  PRO X 236      19.103   1.632   0.394  0.00  0.00            
ATOM   3799  HB2 PRO X 236      18.504   2.505   0.654  0.00  0.00            
ATOM   3800  HB3 PRO X 236      19.255   1.053   1.304  0.00  0.00            
ATOM   3801  CA  PRO X 236      20.422   1.944  -0.283  0.00  0.00            
ATOM   3802  HA  PRO X 236      20.539   2.919  -0.757  0.00  0.00            
ATOM   3803  C   PRO X 236      21.606   1.892   0.790  0.00  0.00            
ATOM   3804  O   PRO X 236      22.151   0.811   1.110  0.00  0.00            
ATOM   3805  N   PRO X 237      22.006   3.066   1.382  0.00  0.00            
ATOM   3806  CD  PRO X 237      21.534   4.402   1.043  0.00  0.00            
ATOM   3807  HD2 PRO X 237      21.911   4.689   0.061  0.00  0.00            
ATOM   3808  HD3 PRO X 237      20.449   4.396   0.943  0.00  0.00            
ATOM   3809  CG  PRO X 237      21.965   5.242   2.153  0.00  0.00            
ATOM   3810  HG2 PRO X 237      21.189   5.078   2.901  0.00  0.00            
ATOM   3811  HG3 PRO X 237      22.005   6.286   1.844  0.00  0.00            
ATOM   3812  CB  PRO X 237      23.320   4.567   2.595  0.00  0.00            
ATOM   3813  HB2 PRO X 237      23.558   4.762   3.641  0.00  0.00            
ATOM   3814  HB3 PRO X 237      24.200   4.839   2.012  0.00  0.00            
ATOM   3815  CA  PRO X 237      23.126   3.067   2.349  0.00  0.00            
ATOM   3816  HA  PRO X 237      23.997   2.661   1.835  0.00  0.00            
ATOM   3817  C   PRO X 237      22.880   2.413   3.653  0.00  0.00            
ATOM   3818  O   PRO X 237      23.902   2.086   4.314  0.00  0.00            
ATOM   3819  N   ILE X 238      21.671   2.350   4.199  0.00  0.00            
ATOM   3820  H   ILE X 238      21.060   3.101   3.911  0.00  0.00            
ATOM   3821  CA  ILE X 238      21.304   1.545   5.391  0.00  0.00            
ATOM   3822  HA  ILE X 238      22.075   1.656   6.153  0.00  0.00            
ATOM   3823  CB  ILE X 238      19.934   1.970   6.021  0.00  0.00            
ATOM   3824  HB  ILE X 238      19.810   1.229   6.811  0.00  0.00            
ATOM   3825  CG2 ILE X 238      19.896   3.349   6.623  0.00  0.00            
ATOM   3826 HG21 ILE X 238      19.840   4.203   5.948  0.00  0.00            
ATOM   3827 HG22 ILE X 238      20.843   3.603   7.097  0.00  0.00            
ATOM   3828 HG23 ILE X 238      19.071   3.279   7.332  0.00  0.00            
ATOM   3829  CG1 ILE X 238      18.711   1.692   5.163  0.00  0.00            
ATOM   3830 HG12 ILE X 238      18.310   2.685   4.960  0.00  0.00            
ATOM   3831 HG13 ILE X 238      18.893   1.487   4.108  0.00  0.00            
ATOM   3832  CD1 ILE X 238      17.604   0.769   5.835  0.00  0.00            
ATOM   3833 HD11 ILE X 238      17.558   0.987   6.902  0.00  0.00            
ATOM   3834 HD12 ILE X 238      17.752  -0.256   5.496  0.00  0.00            
ATOM   3835 HD13 ILE X 238      16.638   1.101   5.455  0.00  0.00            
ATOM   3836  C   ILE X 238      21.211   0.091   5.051  0.00  0.00            
ATOM   3837  O   ILE X 238      20.981  -0.782   5.906  0.00  0.00            
ATOM   3838  N   CYS X 239      21.442  -0.344   3.763  0.00  0.00            
ATOM   3839  H   CYS X 239      21.835   0.322   3.114  0.00  0.00            
ATOM   3840  CA  CYS X 239      21.053  -1.694   3.222  0.00  0.00            
ATOM   3841  HA  CYS X 239      20.641  -2.220   4.083  0.00  0.00            
ATOM   3842  CB  CYS X 239      20.096  -1.463   2.066  0.00  0.00            
ATOM   3843  HB2 CYS X 239      19.287  -0.808   2.388  0.00  0.00            
ATOM   3844  HB3 CYS X 239      20.729  -1.033   1.289  0.00  0.00            
ATOM   3845  SG  CYS X 239      19.472  -3.049   1.458  0.00  0.00            
ATOM   3846  HG  CYS X 239      20.675  -3.612   1.317  0.00  0.00            
ATOM   3847  C   CYS X 239      22.263  -2.498   2.815  0.00  0.00            
ATOM   3848  O   CYS X 239      23.062  -2.074   2.000  0.00  0.00            
ATOM   3849  N   THR X 240      22.529  -3.613   3.490  0.00  0.00            
ATOM   3850  H   THR X 240      21.942  -3.956   4.237  0.00  0.00            
ATOM   3851  CA  THR X 240      23.618  -4.591   3.034  0.00  0.00            
ATOM   3852  HA  THR X 240      24.509  -3.965   2.975  0.00  0.00            
ATOM   3853  CB  THR X 240      23.903  -5.719   4.080  0.00  0.00            
ATOM   3854  HB  THR X 240      24.767  -6.324   3.807  0.00  0.00            
ATOM   3855  CG2 THR X 240      24.297  -5.187   5.433  0.00  0.00            
ATOM   3856 HG21 THR X 240      23.702  -4.343   5.784  0.00  0.00            
ATOM   3857 HG22 THR X 240      24.279  -6.051   6.097  0.00  0.00            
ATOM   3858 HG23 THR X 240      25.345  -4.899   5.351  0.00  0.00            
ATOM   3859  OG1 THR X 240      22.799  -6.576   4.129  0.00  0.00            
ATOM   3860  HG1 THR X 240      22.099  -6.149   4.629  0.00  0.00            
ATOM   3861  C   THR X 240      23.351  -5.254   1.673  0.00  0.00            
ATOM   3862  O   THR X 240      22.269  -5.111   1.180  0.00  0.00            
ATOM   3863  N   ILE X 241      24.284  -6.029   1.139  0.00  0.00            
ATOM   3864  H   ILE X 241      25.193  -6.062   1.578  0.00  0.00            
ATOM   3865  CA  ILE X 241      24.051  -6.844  -0.058  0.00  0.00            
ATOM   3866  HA  ILE X 241      23.548  -6.230  -0.804  0.00  0.00            
ATOM   3867  CB  ILE X 241      25.447  -7.212  -0.747  0.00  0.00            
ATOM   3868  HB  ILE X 241      25.943  -7.880  -0.043  0.00  0.00            
ATOM   3869  CG2 ILE X 241      25.264  -7.976  -2.072  0.00  0.00            
ATOM   3870 HG21 ILE X 241      24.596  -8.801  -1.825  0.00  0.00            
ATOM   3871 HG22 ILE X 241      24.717  -7.415  -2.830  0.00  0.00            
ATOM   3872 HG23 ILE X 241      26.156  -8.283  -2.618  0.00  0.00            
ATOM   3873  CG1 ILE X 241      26.296  -5.905  -1.046  0.00  0.00            
ATOM   3874 HG12 ILE X 241      25.703  -5.319  -1.748  0.00  0.00            
ATOM   3875 HG13 ILE X 241      26.447  -5.246  -0.191  0.00  0.00            
ATOM   3876  CD1 ILE X 241      27.669  -6.140  -1.657  0.00  0.00            
ATOM   3877 HD11 ILE X 241      28.034  -5.260  -2.188  0.00  0.00            
ATOM   3878 HD12 ILE X 241      28.487  -6.365  -0.972  0.00  0.00            
ATOM   3879 HD13 ILE X 241      27.671  -6.961  -2.373  0.00  0.00            
ATOM   3880  C   ILE X 241      23.143  -8.031   0.181  0.00  0.00            
ATOM   3881  O   ILE X 241      22.431  -8.435  -0.738  0.00  0.00            
ATOM   3882  N   ASP X 242      23.283  -8.613   1.366  0.00  0.00            
ATOM   3883  H   ASP X 242      23.879  -8.193   2.065  0.00  0.00            
ATOM   3884  CA  ASP X 242      22.397  -9.770   1.675  0.00  0.00            
ATOM   3885  HA  ASP X 242      22.613 -10.497   0.892  0.00  0.00            
ATOM   3886  CB  ASP X 242      22.955 -10.289   3.054  0.00  0.00            
ATOM   3887  HB2 ASP X 242      23.039  -9.476   3.775  0.00  0.00            
ATOM   3888  HB3 ASP X 242      22.259 -11.022   3.462  0.00  0.00            
ATOM   3889  CG  ASP X 242      24.330 -11.021   3.062  0.00  0.00            
ATOM   3890  OD1 ASP X 242      24.482 -11.932   2.198  0.00  0.00            
ATOM   3891  OD2 ASP X 242      25.207 -10.795   3.922  0.00  0.00            
ATOM   3892  C   ASP X 242      20.893  -9.436   1.650  0.00  0.00            
ATOM   3893  O   ASP X 242      20.092 -10.316   1.296  0.00  0.00            
ATOM   3894  N   VAL X 243      20.414  -8.282   1.983  0.00  0.00            
ATOM   3895  H   VAL X 243      21.101  -7.712   2.455  0.00  0.00            
ATOM   3896  CA  VAL X 243      19.085  -7.744   1.702  0.00  0.00            
ATOM   3897  HA  VAL X 243      18.331  -8.500   1.921  0.00  0.00            
ATOM   3898  CB  VAL X 243      18.689  -6.453   2.554  0.00  0.00            
ATOM   3899  HB  VAL X 243      19.360  -5.620   2.346  0.00  0.00            
ATOM   3900  CG1 VAL X 243      17.282  -5.924   2.157  0.00  0.00            
ATOM   3901 HG11 VAL X 243      16.868  -5.262   2.917  0.00  0.00            
ATOM   3902 HG12 VAL X 243      16.582  -6.723   1.914  0.00  0.00            
ATOM   3903 HG13 VAL X 243      17.444  -5.226   1.336  0.00  0.00            
ATOM   3904  CG2 VAL X 243      18.764  -6.692   4.043  0.00  0.00            
ATOM   3905 HG21 VAL X 243      18.866  -5.761   4.600  0.00  0.00            
ATOM   3906 HG22 VAL X 243      17.874  -7.197   4.416  0.00  0.00            
ATOM   3907 HG23 VAL X 243      19.631  -7.263   4.374  0.00  0.00            
ATOM   3908  C   VAL X 243      18.977  -7.253   0.283  0.00  0.00            
ATOM   3909  O   VAL X 243      17.939  -7.513  -0.282  0.00  0.00            
ATOM   3910  N   TYR X 244      19.889  -6.548  -0.319  0.00  0.00            
ATOM   3911  H   TYR X 244      20.632  -6.244   0.295  0.00  0.00            
ATOM   3912  CA  TYR X 244      19.697  -6.012  -1.633  0.00  0.00            
ATOM   3913  HA  TYR X 244      18.853  -5.321  -1.631  0.00  0.00            
ATOM   3914  CB  TYR X 244      20.934  -5.185  -1.962  0.00  0.00            
ATOM   3915  HB2 TYR X 244      21.072  -4.388  -1.231  0.00  0.00            
ATOM   3916  HB3 TYR X 244      21.807  -5.824  -1.830  0.00  0.00            
ATOM   3917  CG  TYR X 244      20.932  -4.581  -3.370  0.00  0.00            
ATOM   3918  CD1 TYR X 244      20.014  -3.535  -3.661  0.00  0.00            
ATOM   3919  HD1 TYR X 244      19.222  -3.251  -2.983  0.00  0.00            
ATOM   3920  CE1 TYR X 244      20.219  -2.798  -4.805  0.00  0.00            
ATOM   3921  HE1 TYR X 244      19.521  -1.990  -4.970  0.00  0.00            
ATOM   3922  CZ  TYR X 244      21.179  -3.101  -5.793  0.00  0.00            
ATOM   3923  OH  TYR X 244      21.140  -2.494  -6.949  0.00  0.00            
ATOM   3924  HH  TYR X 244      20.465  -1.817  -7.035  0.00  0.00            
ATOM   3925  CE2 TYR X 244      22.086  -4.229  -5.534  0.00  0.00            
ATOM   3926  HE2 TYR X 244      22.865  -4.422  -6.257  0.00  0.00            
ATOM   3927  CD2 TYR X 244      21.958  -4.908  -4.302  0.00  0.00            
ATOM   3928  HD2 TYR X 244      22.694  -5.639  -4.001  0.00  0.00            
ATOM   3929  C   TYR X 244      19.500  -7.063  -2.748  0.00  0.00            
ATOM   3930  O   TYR X 244      18.725  -6.886  -3.690  0.00  0.00            
ATOM   3931  N   MET X 245      20.186  -8.167  -2.529  0.00  0.00            
ATOM   3932  H   MET X 245      20.825  -8.161  -1.748  0.00  0.00            
ATOM   3933  CA  MET X 245      20.379  -9.230  -3.540  0.00  0.00            
ATOM   3934  HA  MET X 245      20.595  -8.606  -4.407  0.00  0.00            
ATOM   3935  CB  MET X 245      21.613 -10.073  -3.171  0.00  0.00            
ATOM   3936  HB2 MET X 245      22.432  -9.414  -2.884  0.00  0.00            
ATOM   3937  HB3 MET X 245      21.263 -10.747  -2.390  0.00  0.00            
ATOM   3938  CG  MET X 245      22.072 -11.058  -4.300  0.00  0.00            
ATOM   3939  HG2 MET X 245      21.286 -11.808  -4.395  0.00  0.00            
ATOM   3940  HG3 MET X 245      23.003 -11.516  -3.965  0.00  0.00            
ATOM   3941  SD  MET X 245      22.227 -10.442  -5.956  0.00  0.00            
ATOM   3942  CE  MET X 245      23.806  -9.505  -5.783  0.00  0.00            
ATOM   3943  HE1 MET X 245      23.869  -8.723  -6.540  0.00  0.00            
ATOM   3944  HE2 MET X 245      24.589 -10.240  -5.969  0.00  0.00            
ATOM   3945  HE3 MET X 245      23.814  -8.955  -4.842  0.00  0.00            
ATOM   3946  C   MET X 245      18.952  -9.936  -3.814  0.00  0.00            
ATOM   3947  O   MET X 245      18.620 -10.322  -4.976  0.00  0.00            
ATOM   3948  N   ILE X 246      18.071  -9.943  -2.775  0.00  0.00            
ATOM   3949  H   ILE X 246      18.341  -9.481  -1.918  0.00  0.00            
ATOM   3950  CA  ILE X 246      16.671 -10.276  -2.884  0.00  0.00            
ATOM   3951  HA  ILE X 246      16.597 -11.242  -3.384  0.00  0.00            
ATOM   3952  CB  ILE X 246      15.905 -10.433  -1.517  0.00  0.00            
ATOM   3953  HB  ILE X 246      16.008  -9.464  -1.028  0.00  0.00            
ATOM   3954  CG2 ILE X 246      14.400 -10.591  -1.759  0.00  0.00            
ATOM   3955 HG21 ILE X 246      13.908 -10.575  -0.786  0.00  0.00            
ATOM   3956 HG22 ILE X 246      14.188 -11.582  -2.160  0.00  0.00            
ATOM   3957 HG23 ILE X 246      14.033  -9.810  -2.424  0.00  0.00            
ATOM   3958  CG1 ILE X 246      16.465 -11.620  -0.619  0.00  0.00            
ATOM   3959 HG12 ILE X 246      17.552 -11.612  -0.549  0.00  0.00            
ATOM   3960 HG13 ILE X 246      16.184 -12.590  -1.030  0.00  0.00            
ATOM   3961  CD1 ILE X 246      15.827 -11.583   0.752  0.00  0.00            
ATOM   3962 HD11 ILE X 246      15.873 -10.615   1.252  0.00  0.00            
ATOM   3963 HD12 ILE X 246      14.824 -12.006   0.694  0.00  0.00            
ATOM   3964 HD13 ILE X 246      16.423 -12.239   1.387  0.00  0.00            
ATOM   3965  C   ILE X 246      15.944  -9.284  -3.889  0.00  0.00            
ATOM   3966  O   ILE X 246      15.205  -9.735  -4.783  0.00  0.00            
ATOM   3967  N   MET X 247      16.137  -7.984  -3.766  0.00  0.00            
ATOM   3968  H   MET X 247      16.991  -7.701  -3.308  0.00  0.00            
ATOM   3969  CA  MET X 247      15.442  -7.001  -4.523  0.00  0.00            
ATOM   3970  HA  MET X 247      14.377  -7.233  -4.516  0.00  0.00            
ATOM   3971  CB  MET X 247      15.711  -5.623  -3.929  0.00  0.00            
ATOM   3972  HB2 MET X 247      16.770  -5.452  -3.735  0.00  0.00            
ATOM   3973  HB3 MET X 247      15.423  -4.912  -4.703  0.00  0.00            
ATOM   3974  CG  MET X 247      14.769  -5.243  -2.713  0.00  0.00            
ATOM   3975  HG2 MET X 247      14.672  -6.133  -2.092  0.00  0.00            
ATOM   3976  HG3 MET X 247      13.774  -5.062  -3.120  0.00  0.00            
ATOM   3977  SD  MET X 247      15.120  -3.660  -1.981  0.00  0.00            
ATOM   3978  CE  MET X 247      16.250  -4.064  -0.692  0.00  0.00            
ATOM   3979  HE1 MET X 247      16.086  -3.471   0.208  0.00  0.00            
ATOM   3980  HE2 MET X 247      17.232  -3.732  -1.029  0.00  0.00            
ATOM   3981  HE3 MET X 247      16.129  -5.126  -0.476  0.00  0.00            
ATOM   3982  C   MET X 247      15.855  -7.124  -5.979  0.00  0.00            
ATOM   3983  O   MET X 247      15.003  -7.220  -6.863  0.00  0.00            
ATOM   3984  N   VAL X 248      17.206  -7.304  -6.219  0.00  0.00            
ATOM   3985  H   VAL X 248      17.831  -7.184  -5.435  0.00  0.00            
ATOM   3986  CA  VAL X 248      17.818  -7.631  -7.494  0.00  0.00            
ATOM   3987  HA  VAL X 248      17.582  -6.818  -8.182  0.00  0.00            
ATOM   3988  CB  VAL X 248      19.326  -7.622  -7.416  0.00  0.00            
ATOM   3989  HB  VAL X 248      19.680  -8.432  -6.779  0.00  0.00            
ATOM   3990  CG1 VAL X 248      19.979  -7.813  -8.720  0.00  0.00            
ATOM   3991 HG11 VAL X 248      21.046  -7.923  -8.528  0.00  0.00            
ATOM   3992 HG12 VAL X 248      19.560  -8.767  -9.042  0.00  0.00            
ATOM   3993 HG13 VAL X 248      19.789  -6.996  -9.417  0.00  0.00            
ATOM   3994  CG2 VAL X 248      19.806  -6.323  -6.872  0.00  0.00            
ATOM   3995 HG21 VAL X 248      19.583  -6.220  -5.810  0.00  0.00            
ATOM   3996 HG22 VAL X 248      19.326  -5.578  -7.507  0.00  0.00            
ATOM   3997 HG23 VAL X 248      20.862  -6.131  -7.059  0.00  0.00            
ATOM   3998  C   VAL X 248      17.071  -8.833  -8.177  0.00  0.00            
ATOM   3999  O   VAL X 248      16.502  -8.644  -9.240  0.00  0.00            
ATOM   4000  N   LYS X 249      17.036  -9.930  -7.476  0.00  0.00            
ATOM   4001  H   LYS X 249      17.597  -9.936  -6.637  0.00  0.00            
ATOM   4002  CA  LYS X 249      16.153 -11.136  -7.685  0.00  0.00            
ATOM   4003  HA  LYS X 249      16.450 -11.532  -8.656  0.00  0.00            
ATOM   4004  CB  LYS X 249      16.529 -12.211  -6.627  0.00  0.00            
ATOM   4005  HB2 LYS X 249      16.560 -11.751  -5.640  0.00  0.00            
ATOM   4006  HB3 LYS X 249      15.713 -12.921  -6.765  0.00  0.00            
ATOM   4007  CG  LYS X 249      17.900 -12.862  -6.910  0.00  0.00            
ATOM   4008  HG2 LYS X 249      17.868 -13.456  -7.823  0.00  0.00            
ATOM   4009  HG3 LYS X 249      18.645 -12.069  -6.845  0.00  0.00            
ATOM   4010  CD  LYS X 249      18.178 -13.842  -5.739  0.00  0.00            
ATOM   4011  HD2 LYS X 249      18.396 -13.378  -4.777  0.00  0.00            
ATOM   4012  HD3 LYS X 249      17.312 -14.497  -5.639  0.00  0.00            
ATOM   4013  CE  LYS X 249      19.457 -14.594  -6.149  0.00  0.00            
ATOM   4014  HE2 LYS X 249      19.264 -15.167  -7.056  0.00  0.00            
ATOM   4015  HE3 LYS X 249      20.239 -13.849  -6.296  0.00  0.00            
ATOM   4016  NZ  LYS X 249      19.910 -15.572  -5.166  0.00  0.00            
ATOM   4017  HZ1 LYS X 249      20.088 -15.119  -4.281  0.00  0.00            
ATOM   4018  HZ2 LYS X 249      19.324 -16.384  -5.036  0.00  0.00            
ATOM   4019  HZ3 LYS X 249      20.816 -15.928  -5.437  0.00  0.00            
ATOM   4020  C   LYS X 249      14.659 -10.969  -7.876  0.00  0.00            
ATOM   4021  O   LYS X 249      14.104 -11.706  -8.659  0.00  0.00            
ATOM   4022  N   CYS X 250      14.054  -9.912  -7.309  0.00  0.00            
ATOM   4023  H   CYS X 250      14.549  -9.347  -6.635  0.00  0.00            
ATOM   4024  CA  CYS X 250      12.656  -9.634  -7.544  0.00  0.00            
ATOM   4025  HA  CYS X 250      12.097 -10.568  -7.604  0.00  0.00            
ATOM   4026  CB  CYS X 250      12.055  -8.690  -6.470  0.00  0.00            
ATOM   4027  HB2 CYS X 250      11.095  -8.301  -6.811  0.00  0.00            
ATOM   4028  HB3 CYS X 250      12.745  -7.846  -6.463  0.00  0.00            
ATOM   4029  SG  CYS X 250      11.989  -9.507  -4.861  0.00  0.00            
ATOM   4030  HG  CYS X 250      13.281  -9.813  -4.709  0.00  0.00            
ATOM   4031  C   CYS X 250      12.489  -9.049  -8.948  0.00  0.00            
ATOM   4032  O   CYS X 250      11.414  -9.190  -9.616  0.00  0.00            
ATOM   4033  N   TRP X 251      13.524  -8.450  -9.445  0.00  0.00            
ATOM   4034  H   TRP X 251      14.339  -8.270  -8.877  0.00  0.00            
ATOM   4035  CA  TRP X 251      13.673  -7.854 -10.691  0.00  0.00            
ATOM   4036  HA  TRP X 251      12.697  -7.794 -11.173  0.00  0.00            
ATOM   4037  CB  TRP X 251      14.252  -6.434 -10.504  0.00  0.00            
ATOM   4038  HB2 TRP X 251      14.081  -5.921 -11.451  0.00  0.00            
ATOM   4039  HB3 TRP X 251      15.340  -6.454 -10.443  0.00  0.00            
ATOM   4040  CG  TRP X 251      13.799  -5.534  -9.370  0.00  0.00            
ATOM   4041  CD1 TRP X 251      12.581  -5.450  -8.879  0.00  0.00            
ATOM   4042  HD1 TRP X 251      11.739  -6.051  -9.189  0.00  0.00            
ATOM   4043  NE1 TRP X 251      12.630  -4.598  -7.765  0.00  0.00            
ATOM   4044  HE1 TRP X 251      11.849  -4.388  -7.160  0.00  0.00            
ATOM   4045  CE2 TRP X 251      13.834  -3.997  -7.583  0.00  0.00            
ATOM   4046  CZ2 TRP X 251      14.299  -3.075  -6.640  0.00  0.00            
ATOM   4047  HZ2 TRP X 251      13.720  -2.481  -5.948  0.00  0.00            
ATOM   4048  CH2 TRP X 251      15.604  -2.612  -6.883  0.00  0.00            
ATOM   4049  HH2 TRP X 251      16.039  -1.897  -6.202  0.00  0.00            
ATOM   4050  CZ3 TRP X 251      16.492  -3.232  -7.713  0.00  0.00            
ATOM   4051  HZ3 TRP X 251      17.557  -3.066  -7.637  0.00  0.00            
ATOM   4052  CE3 TRP X 251      16.008  -4.183  -8.661  0.00  0.00            
ATOM   4053  HE3 TRP X 251      16.772  -4.714  -9.210  0.00  0.00            
ATOM   4054  CD2 TRP X 251      14.628  -4.552  -8.646  0.00  0.00            
ATOM   4055  C   TRP X 251      14.457  -8.699 -11.707  0.00  0.00            
ATOM   4056  O   TRP X 251      14.810  -8.209 -12.759  0.00  0.00            
ATOM   4057  N   MET X 252      14.482 -10.071 -11.490  0.00  0.00            
ATOM   4058  H   MET X 252      14.121 -10.338 -10.585  0.00  0.00            
ATOM   4059  CA  MET X 252      14.902 -11.035 -12.454  0.00  0.00            
ATOM   4060  HA  MET X 252      15.907 -10.827 -12.822  0.00  0.00            
ATOM   4061  CB  MET X 252      14.990 -12.434 -11.720  0.00  0.00            
ATOM   4062  HB2 MET X 252      14.077 -12.864 -11.307  0.00  0.00            
ATOM   4063  HB3 MET X 252      15.574 -12.247 -10.820  0.00  0.00            
ATOM   4064  CG  MET X 252      15.613 -13.559 -12.545  0.00  0.00            
ATOM   4065  HG2 MET X 252      16.554 -13.167 -12.930  0.00  0.00            
ATOM   4066  HG3 MET X 252      15.004 -13.771 -13.424  0.00  0.00            
ATOM   4067  SD  MET X 252      16.092 -15.032 -11.583  0.00  0.00            
ATOM   4068  CE  MET X 252      17.651 -14.485 -10.752  0.00  0.00            
ATOM   4069  HE1 MET X 252      17.419 -13.689 -10.045  0.00  0.00            
ATOM   4070  HE2 MET X 252      18.049 -15.375 -10.265  0.00  0.00            
ATOM   4071  HE3 MET X 252      18.439 -14.205 -11.452  0.00  0.00            
ATOM   4072  C   MET X 252      13.974 -11.008 -13.762  0.00  0.00            
ATOM   4073  O   MET X 252      12.743 -10.814 -13.674  0.00  0.00            
ATOM   4074  N   ILE X 253      14.564 -11.114 -14.942  0.00  0.00            
ATOM   4075  H   ILE X 253      15.528 -11.399 -14.841  0.00  0.00            
ATOM   4076  CA  ILE X 253      13.835 -10.920 -16.209  0.00  0.00            
ATOM   4077  HA  ILE X 253      13.470  -9.893 -16.203  0.00  0.00            
ATOM   4078  CB  ILE X 253      14.938 -11.115 -17.339  0.00  0.00            
ATOM   4079  HB  ILE X 253      15.605 -11.966 -17.196  0.00  0.00            
ATOM   4080  CG2 ILE X 253      14.316 -11.441 -18.725  0.00  0.00            
ATOM   4081 HG21 ILE X 253      14.994 -11.377 -19.576  0.00  0.00            
ATOM   4082 HG22 ILE X 253      13.836 -12.419 -18.695  0.00  0.00            
ATOM   4083 HG23 ILE X 253      13.541 -10.684 -18.841  0.00  0.00            
ATOM   4084  CG1 ILE X 253      15.776  -9.832 -17.318  0.00  0.00            
ATOM   4085 HG12 ILE X 253      15.076  -9.023 -17.528  0.00  0.00            
ATOM   4086 HG13 ILE X 253      16.355  -9.730 -16.400  0.00  0.00            
ATOM   4087  CD1 ILE X 253      16.853  -9.919 -18.428  0.00  0.00            
ATOM   4088 HD11 ILE X 253      17.704  -9.278 -18.199  0.00  0.00            
ATOM   4089 HD12 ILE X 253      17.206 -10.927 -18.650  0.00  0.00            
ATOM   4090 HD13 ILE X 253      16.434  -9.482 -19.334  0.00  0.00            
ATOM   4091  C   ILE X 253      12.599 -11.797 -16.379  0.00  0.00            
ATOM   4092  O   ILE X 253      11.488 -11.256 -16.484  0.00  0.00            
ATOM   4093  N   ASP X 254      12.804 -13.047 -16.245  0.00  0.00            
ATOM   4094  H   ASP X 254      13.747 -13.290 -15.978  0.00  0.00            
ATOM   4095  CA  ASP X 254      11.833 -14.178 -16.333  0.00  0.00            
ATOM   4096  HA  ASP X 254      11.243 -14.062 -17.243  0.00  0.00            
ATOM   4097  CB  ASP X 254      12.709 -15.426 -16.447  0.00  0.00            
ATOM   4098  HB2 ASP X 254      13.368 -15.420 -15.579  0.00  0.00            
ATOM   4099  HB3 ASP X 254      13.289 -15.401 -17.370  0.00  0.00            
ATOM   4100  CG  ASP X 254      11.888 -16.717 -16.321  0.00  0.00            
ATOM   4101  OD1 ASP X 254      12.484 -17.810 -16.021  0.00  0.00            
ATOM   4102  OD2 ASP X 254      10.715 -16.644 -16.735  0.00  0.00            
ATOM   4103  C   ASP X 254      10.956 -14.265 -15.126  0.00  0.00            
ATOM   4104  O   ASP X 254      11.482 -14.476 -13.981  0.00  0.00            
ATOM   4105  N   ALA X 255       9.647 -14.018 -15.371  0.00  0.00            
ATOM   4106  H   ALA X 255       9.367 -13.689 -16.284  0.00  0.00            
ATOM   4107  CA  ALA X 255       8.679 -14.090 -14.225  0.00  0.00            
ATOM   4108  HA  ALA X 255       8.926 -13.346 -13.468  0.00  0.00            
ATOM   4109  CB  ALA X 255       7.295 -13.627 -14.686  0.00  0.00            
ATOM   4110  HB1 ALA X 255       6.908 -14.255 -15.489  0.00  0.00            
ATOM   4111  HB2 ALA X 255       6.660 -13.529 -13.805  0.00  0.00            
ATOM   4112  HB3 ALA X 255       7.456 -12.612 -15.051  0.00  0.00            
ATOM   4113  C   ALA X 255       8.534 -15.510 -13.560  0.00  0.00            
ATOM   4114  O   ALA X 255       8.525 -15.597 -12.356  0.00  0.00            
ATOM   4115  N   ASP X 256       8.656 -16.574 -14.310  0.00  0.00            
ATOM   4116  H   ASP X 256       8.744 -16.347 -15.290  0.00  0.00            
ATOM   4117  CA  ASP X 256       8.813 -17.962 -13.784  0.00  0.00            
ATOM   4118  HA  ASP X 256       7.864 -18.125 -13.273  0.00  0.00            
ATOM   4119  CB  ASP X 256       8.932 -18.993 -14.945  0.00  0.00            
ATOM   4120  HB2 ASP X 256       9.842 -18.921 -15.540  0.00  0.00            
ATOM   4121  HB3 ASP X 256       9.032 -19.997 -14.532  0.00  0.00            
ATOM   4122  CG  ASP X 256       7.800 -19.034 -15.994  0.00  0.00            
ATOM   4123  OD1 ASP X 256       8.021 -19.572 -17.080  0.00  0.00            
ATOM   4124  OD2 ASP X 256       6.720 -18.580 -15.675  0.00  0.00            
ATOM   4125  C   ASP X 256       9.981 -18.142 -12.809  0.00  0.00            
ATOM   4126  O   ASP X 256      10.000 -19.102 -11.985  0.00  0.00            
ATOM   4127  N   SER X 257      11.007 -17.281 -12.857  0.00  0.00            
ATOM   4128  H   SER X 257      10.933 -16.569 -13.569  0.00  0.00            
ATOM   4129  CA  SER X 257      12.253 -17.362 -11.998  0.00  0.00            
ATOM   4130  HA  SER X 257      12.490 -18.347 -11.597  0.00  0.00            
ATOM   4131  CB  SER X 257      13.409 -16.940 -12.884  0.00  0.00            
ATOM   4132  HB2 SER X 257      13.262 -16.028 -13.462  0.00  0.00            
ATOM   4133  HB3 SER X 257      14.320 -16.885 -12.288  0.00  0.00            
ATOM   4134  OG  SER X 257      13.584 -18.073 -13.682  0.00  0.00            
ATOM   4135  HG  SER X 257      12.899 -18.036 -14.354  0.00  0.00            
ATOM   4136  C   SER X 257      12.248 -16.492 -10.754  0.00  0.00            
ATOM   4137  O   SER X 257      13.131 -16.688  -9.900  0.00  0.00            
ATOM   4138  N   ARG X 258      11.298 -15.557 -10.524  0.00  0.00            
ATOM   4139  H   ARG X 258      10.499 -15.456 -11.133  0.00  0.00            
ATOM   4140  CA  ARG X 258      11.243 -14.710  -9.317  0.00  0.00            
ATOM   4141  HA  ARG X 258      12.254 -14.319  -9.205  0.00  0.00            
ATOM   4142  CB  ARG X 258      10.325 -13.531  -9.498  0.00  0.00            
ATOM   4143  HB2 ARG X 258      10.491 -12.899  -8.625  0.00  0.00            
ATOM   4144  HB3 ARG X 258       9.331 -13.889  -9.765  0.00  0.00            
ATOM   4145  CG  ARG X 258      10.792 -12.690 -10.771  0.00  0.00            
ATOM   4146  HG2 ARG X 258      11.760 -12.248 -10.533  0.00  0.00            
ATOM   4147  HG3 ARG X 258      10.947 -13.350 -11.625  0.00  0.00            
ATOM   4148  CD  ARG X 258       9.747 -11.661 -11.240  0.00  0.00            
ATOM   4149  HD2 ARG X 258       9.739 -10.953 -10.412  0.00  0.00            
ATOM   4150  HD3 ARG X 258       8.834 -12.230 -11.416  0.00  0.00            
ATOM   4151  NE  ARG X 258      10.151 -11.030 -12.461  0.00  0.00            
ATOM   4152  HE  ARG X 258      11.140 -11.079 -12.663  0.00  0.00            
ATOM   4153  CZ  ARG X 258       9.361 -10.578 -13.424  0.00  0.00            
ATOM   4154  NH1 ARG X 258       8.103 -10.440 -13.224  0.00  0.00            
ATOM   4155 HH11 ARG X 258       7.501 -10.158 -13.984  0.00  0.00            
ATOM   4156 HH12 ARG X 258       7.762 -10.620 -12.290  0.00  0.00            
ATOM   4157  NH2 ARG X 258       9.863 -10.244 -14.593  0.00  0.00            
ATOM   4158 HH21 ARG X 258      10.805 -10.498 -14.855  0.00  0.00            
ATOM   4159 HH22 ARG X 258       9.210  -9.859 -15.261  0.00  0.00            
ATOM   4160  C   ARG X 258      10.941 -15.507  -8.025  0.00  0.00            
ATOM   4161  O   ARG X 258      10.199 -16.494  -8.175  0.00  0.00            
ATOM   4162  N   PRO X 259      11.393 -15.085  -6.804  0.00  0.00            
ATOM   4163  CD  PRO X 259      12.258 -13.959  -6.592  0.00  0.00            
ATOM   4164  HD2 PRO X 259      13.007 -13.647  -7.319  0.00  0.00            
ATOM   4165  HD3 PRO X 259      11.638 -13.086  -6.385  0.00  0.00            
ATOM   4166  CG  PRO X 259      13.125 -14.269  -5.361  0.00  0.00            
ATOM   4167  HG2 PRO X 259      13.530 -13.386  -4.866  0.00  0.00            
ATOM   4168  HG3 PRO X 259      13.933 -14.949  -5.631  0.00  0.00            
ATOM   4169  CB  PRO X 259      12.053 -15.030  -4.510  0.00  0.00            
ATOM   4170  HB2 PRO X 259      12.436 -15.715  -3.754  0.00  0.00            
ATOM   4171  HB3 PRO X 259      11.450 -14.294  -3.979  0.00  0.00            
ATOM   4172  CA  PRO X 259      11.090 -15.725  -5.525  0.00  0.00            
ATOM   4173  HA  PRO X 259      11.368 -16.771  -5.656  0.00  0.00            
ATOM   4174  C   PRO X 259       9.621 -15.555  -5.247  0.00  0.00            
ATOM   4175  O   PRO X 259       9.022 -14.506  -5.217  0.00  0.00            
ATOM   4176  N   LYS X 260       9.025 -16.683  -4.864  0.00  0.00            
ATOM   4177  H   LYS X 260       9.533 -17.505  -5.158  0.00  0.00            
ATOM   4178  CA  LYS X 260       7.601 -16.825  -4.375  0.00  0.00            
ATOM   4179  HA  LYS X 260       6.973 -16.190  -5.000  0.00  0.00            
ATOM   4180  CB  LYS X 260       7.202 -18.250  -4.329  0.00  0.00            
ATOM   4181  HB2 LYS X 260       6.260 -18.463  -3.824  0.00  0.00            
ATOM   4182  HB3 LYS X 260       7.941 -18.817  -3.763  0.00  0.00            
ATOM   4183  CG  LYS X 260       7.010 -18.846  -5.742  0.00  0.00            
ATOM   4184  HG2 LYS X 260       6.138 -18.451  -6.263  0.00  0.00            
ATOM   4185  HG3 LYS X 260       7.851 -18.640  -6.404  0.00  0.00            
ATOM   4186  CD  LYS X 260       6.833 -20.368  -5.705  0.00  0.00            
ATOM   4187  HD2 LYS X 260       7.322 -20.782  -4.823  0.00  0.00            
ATOM   4188  HD3 LYS X 260       5.792 -20.459  -5.395  0.00  0.00            
ATOM   4189  CE  LYS X 260       7.223 -21.200  -6.988  0.00  0.00            
ATOM   4190  HE2 LYS X 260       8.285 -21.012  -7.142  0.00  0.00            
ATOM   4191  HE3 LYS X 260       6.666 -20.804  -7.837  0.00  0.00            
ATOM   4192  NZ  LYS X 260       6.946 -22.611  -6.718  0.00  0.00            
ATOM   4193  HZ1 LYS X 260       5.968 -22.790  -6.540  0.00  0.00            
ATOM   4194  HZ2 LYS X 260       7.441 -22.844  -5.869  0.00  0.00            
ATOM   4195  HZ3 LYS X 260       7.135 -23.279  -7.452  0.00  0.00            
ATOM   4196  C   LYS X 260       7.478 -16.160  -3.015  0.00  0.00            
ATOM   4197  O   LYS X 260       8.335 -16.267  -2.153  0.00  0.00            
ATOM   4198  N   PHE X 261       6.297 -15.511  -2.792  0.00  0.00            
ATOM   4199  H   PHE X 261       5.512 -15.487  -3.427  0.00  0.00            
ATOM   4200  CA  PHE X 261       6.049 -14.872  -1.476  0.00  0.00            
ATOM   4201  HA  PHE X 261       6.850 -14.154  -1.301  0.00  0.00            
ATOM   4202  CB  PHE X 261       4.721 -14.139  -1.516  0.00  0.00            
ATOM   4203  HB2 PHE X 261       3.936 -14.847  -1.781  0.00  0.00            
ATOM   4204  HB3 PHE X 261       4.609 -13.738  -0.509  0.00  0.00            
ATOM   4205  CG  PHE X 261       4.494 -12.976  -2.449  0.00  0.00            
ATOM   4206  CD1 PHE X 261       5.280 -11.807  -2.417  0.00  0.00            
ATOM   4207  HD1 PHE X 261       6.017 -11.680  -1.638  0.00  0.00            
ATOM   4208  CE1 PHE X 261       5.075 -10.776  -3.329  0.00  0.00            
ATOM   4209  HE1 PHE X 261       5.707  -9.913  -3.182  0.00  0.00            
ATOM   4210  CZ  PHE X 261       4.165 -10.833  -4.360  0.00  0.00            
ATOM   4211  HZ  PHE X 261       4.035 -10.064  -5.107  0.00  0.00            
ATOM   4212  CE2 PHE X 261       3.358 -11.990  -4.487  0.00  0.00            
ATOM   4213  HE2 PHE X 261       2.581 -12.022  -5.236  0.00  0.00            
ATOM   4214  CD2 PHE X 261       3.598 -13.040  -3.555  0.00  0.00            
ATOM   4215  HD2 PHE X 261       2.972 -13.916  -3.643  0.00  0.00            
ATOM   4216  C   PHE X 261       5.983 -15.852  -0.253  0.00  0.00            
ATOM   4217  O   PHE X 261       6.457 -15.382   0.801  0.00  0.00            
ATOM   4218  N   ARG X 262       5.570 -17.099  -0.435  0.00  0.00            
ATOM   4219  H   ARG X 262       5.136 -17.245  -1.336  0.00  0.00            
ATOM   4220  CA  ARG X 262       5.839 -18.253   0.507  0.00  0.00            
ATOM   4221  HA  ARG X 262       5.348 -17.970   1.438  0.00  0.00            
ATOM   4222  CB  ARG X 262       5.171 -19.580   0.081  0.00  0.00            
ATOM   4223  HB2 ARG X 262       4.107 -19.421  -0.091  0.00  0.00            
ATOM   4224  HB3 ARG X 262       5.128 -20.240   0.948  0.00  0.00            
ATOM   4225  CG  ARG X 262       5.738 -20.249  -1.127  0.00  0.00            
ATOM   4226  HG2 ARG X 262       6.159 -19.555  -1.855  0.00  0.00            
ATOM   4227  HG3 ARG X 262       6.619 -20.814  -0.824  0.00  0.00            
ATOM   4228  CD  ARG X 262       4.910 -21.258  -1.924  0.00  0.00            
ATOM   4229  HD2 ARG X 262       4.563 -22.068  -1.282  0.00  0.00            
ATOM   4230  HD3 ARG X 262       5.527 -21.707  -2.703  0.00  0.00            
ATOM   4231  NE  ARG X 262       3.741 -20.862  -2.707  0.00  0.00            
ATOM   4232  HE  ARG X 262       3.528 -19.900  -2.926  0.00  0.00            
ATOM   4233  CZ  ARG X 262       2.704 -21.588  -3.080  0.00  0.00            
ATOM   4234  NH1 ARG X 262       2.698 -22.878  -2.980  0.00  0.00            
ATOM   4235 HH11 ARG X 262       3.491 -23.399  -2.633  0.00  0.00            
ATOM   4236 HH12 ARG X 262       1.826 -23.375  -3.085  0.00  0.00            
ATOM   4237  NH2 ARG X 262       1.618 -21.110  -3.602  0.00  0.00            
ATOM   4238 HH21 ARG X 262       1.506 -20.119  -3.762  0.00  0.00            
ATOM   4239 HH22 ARG X 262       0.942 -21.782  -3.936  0.00  0.00            
ATOM   4240  C   ARG X 262       7.302 -18.467   0.935  0.00  0.00            
ATOM   4241  O   ARG X 262       7.541 -18.736   2.105  0.00  0.00            
ATOM   4242  N   GLU X 263       8.271 -18.212   0.067  0.00  0.00            
ATOM   4243  H   GLU X 263       8.016 -18.053  -0.897  0.00  0.00            
ATOM   4244  CA  GLU X 263       9.637 -18.144   0.306  0.00  0.00            
ATOM   4245  HA  GLU X 263       9.807 -18.843   1.125  0.00  0.00            
ATOM   4246  CB  GLU X 263      10.494 -18.625  -0.906  0.00  0.00            
ATOM   4247  HB2 GLU X 263      11.544 -18.744  -0.638  0.00  0.00            
ATOM   4248  HB3 GLU X 263      10.473 -17.937  -1.751  0.00  0.00            
ATOM   4249  CG  GLU X 263       9.982 -20.033  -1.323  0.00  0.00            
ATOM   4250  HG2 GLU X 263       9.856 -20.648  -0.432  0.00  0.00            
ATOM   4251  HG3 GLU X 263       9.037 -19.864  -1.839  0.00  0.00            
ATOM   4252  CD  GLU X 263      10.901 -20.740  -2.374  0.00  0.00            
ATOM   4253  OE1 GLU X 263      12.136 -20.888  -2.145  0.00  0.00            
ATOM   4254  OE2 GLU X 263      10.483 -21.061  -3.547  0.00  0.00            
ATOM   4255  C   GLU X 263      10.157 -16.814   0.857  0.00  0.00            
ATOM   4256  O   GLU X 263      11.048 -16.761   1.724  0.00  0.00            
ATOM   4257  N   LEU X 264       9.654 -15.645   0.358  0.00  0.00            
ATOM   4258  H   LEU X 264       8.911 -15.742  -0.320  0.00  0.00            
ATOM   4259  CA  LEU X 264      10.004 -14.284   0.849  0.00  0.00            
ATOM   4260  HA  LEU X 264      11.087 -14.197   0.773  0.00  0.00            
ATOM   4261  CB  LEU X 264       9.420 -13.142  -0.031  0.00  0.00            
ATOM   4262  HB2 LEU X 264       8.349 -13.335  -0.087  0.00  0.00            
ATOM   4263  HB3 LEU X 264       9.560 -12.180   0.461  0.00  0.00            
ATOM   4264  CG  LEU X 264      10.074 -13.070  -1.414  0.00  0.00            
ATOM   4265  HG  LEU X 264      10.143 -14.099  -1.766  0.00  0.00            
ATOM   4266  CD1 LEU X 264       9.178 -12.324  -2.449  0.00  0.00            
ATOM   4267 HD11 LEU X 264       8.212 -12.822  -2.364  0.00  0.00            
ATOM   4268 HD12 LEU X 264       9.596 -12.491  -3.442  0.00  0.00            
ATOM   4269 HD13 LEU X 264       9.160 -11.237  -2.372  0.00  0.00            
ATOM   4270  CD2 LEU X 264      11.542 -12.475  -1.483  0.00  0.00            
ATOM   4271 HD21 LEU X 264      11.331 -11.428  -1.697  0.00  0.00            
ATOM   4272 HD22 LEU X 264      11.943 -12.890  -2.408  0.00  0.00            
ATOM   4273 HD23 LEU X 264      12.128 -12.577  -0.570  0.00  0.00            
ATOM   4274  C   LEU X 264       9.644 -13.969   2.358  0.00  0.00            
ATOM   4275  O   LEU X 264      10.216 -13.134   3.011  0.00  0.00            
ATOM   4276  N   ILE X 265       8.677 -14.602   2.973  0.00  0.00            
ATOM   4277  H   ILE X 265       8.226 -15.253   2.347  0.00  0.00            
ATOM   4278  CA  ILE X 265       8.337 -14.595   4.375  0.00  0.00            
ATOM   4279  HA  ILE X 265       8.009 -13.621   4.737  0.00  0.00            
ATOM   4280  CB  ILE X 265       7.054 -15.449   4.522  0.00  0.00            
ATOM   4281  HB  ILE X 265       7.219 -16.391   4.000  0.00  0.00            
ATOM   4282  CG2 ILE X 265       6.737 -15.747   6.018  0.00  0.00            
ATOM   4283 HG21 ILE X 265       6.463 -14.827   6.534  0.00  0.00            
ATOM   4284 HG22 ILE X 265       7.467 -16.325   6.585  0.00  0.00            
ATOM   4285 HG23 ILE X 265       5.889 -16.429   6.080  0.00  0.00            
ATOM   4286  CG1 ILE X 265       5.810 -14.744   3.890  0.00  0.00            
ATOM   4287 HG12 ILE X 265       6.180 -14.318   2.957  0.00  0.00            
ATOM   4288 HG13 ILE X 265       5.464 -13.950   4.552  0.00  0.00            
ATOM   4289  CD1 ILE X 265       4.653 -15.669   3.558  0.00  0.00            
ATOM   4290 HD11 ILE X 265       4.509 -16.314   4.425  0.00  0.00            
ATOM   4291 HD12 ILE X 265       4.950 -16.227   2.670  0.00  0.00            
ATOM   4292 HD13 ILE X 265       3.784 -15.102   3.225  0.00  0.00            
ATOM   4293  C   ILE X 265       9.577 -15.063   5.096  0.00  0.00            
ATOM   4294  O   ILE X 265      10.236 -14.257   5.815  0.00  0.00            
ATOM   4295  N   ILE X 266       9.867 -16.324   4.953  0.00  0.00            
ATOM   4296  H   ILE X 266       9.237 -16.899   4.413  0.00  0.00            
ATOM   4297  CA  ILE X 266      11.063 -16.961   5.371  0.00  0.00            
ATOM   4298  HA  ILE X 266      10.910 -17.227   6.417  0.00  0.00            
ATOM   4299  CB  ILE X 266      11.262 -18.291   4.643  0.00  0.00            
ATOM   4300  HB  ILE X 266      11.547 -18.044   3.621  0.00  0.00            
ATOM   4301  CG2 ILE X 266      12.463 -19.082   5.244  0.00  0.00            
ATOM   4302 HG21 ILE X 266      13.349 -18.451   5.307  0.00  0.00            
ATOM   4303 HG22 ILE X 266      12.814 -19.952   4.688  0.00  0.00            
ATOM   4304 HG23 ILE X 266      12.216 -19.392   6.259  0.00  0.00            
ATOM   4305  CG1 ILE X 266      10.039 -19.298   4.639  0.00  0.00            
ATOM   4306 HG12 ILE X 266       9.324 -18.822   3.968  0.00  0.00            
ATOM   4307 HG13 ILE X 266      10.413 -20.267   4.306  0.00  0.00            
ATOM   4308  CD1 ILE X 266       9.334 -19.585   5.923  0.00  0.00            
ATOM   4309 HD11 ILE X 266      10.007 -19.849   6.739  0.00  0.00            
ATOM   4310 HD12 ILE X 266       8.665 -20.446   5.930  0.00  0.00            
ATOM   4311 HD13 ILE X 266       8.744 -18.694   6.137  0.00  0.00            
ATOM   4312  C   ILE X 266      12.370 -16.133   5.203  0.00  0.00            
ATOM   4313  O   ILE X 266      13.041 -15.955   6.251  0.00  0.00            
ATOM   4314  N   GLU X 267      12.737 -15.562   4.045  0.00  0.00            
ATOM   4315  H   GLU X 267      12.136 -15.771   3.261  0.00  0.00            
ATOM   4316  CA  GLU X 267      14.016 -14.871   3.845  0.00  0.00            
ATOM   4317  HA  GLU X 267      14.868 -15.423   4.241  0.00  0.00            
ATOM   4318  CB  GLU X 267      14.314 -14.565   2.331  0.00  0.00            
ATOM   4319  HB2 GLU X 267      13.417 -14.064   1.965  0.00  0.00            
ATOM   4320  HB3 GLU X 267      15.169 -13.893   2.260  0.00  0.00            
ATOM   4321  CG  GLU X 267      14.732 -15.771   1.497  0.00  0.00            
ATOM   4322  HG2 GLU X 267      15.145 -15.438   0.545  0.00  0.00            
ATOM   4323  HG3 GLU X 267      13.844 -16.342   1.225  0.00  0.00            
ATOM   4324  CD  GLU X 267      15.716 -16.779   2.136  0.00  0.00            
ATOM   4325  OE1 GLU X 267      16.749 -16.257   2.550  0.00  0.00            
ATOM   4326  OE2 GLU X 267      15.596 -17.981   2.060  0.00  0.00            
ATOM   4327  C   GLU X 267      14.077 -13.571   4.693  0.00  0.00            
ATOM   4328  O   GLU X 267      15.152 -13.434   5.251  0.00  0.00            
ATOM   4329  N   PHE X 268      13.027 -12.772   4.816  0.00  0.00            
ATOM   4330  H   PHE X 268      12.217 -13.089   4.304  0.00  0.00            
ATOM   4331  CA  PHE X 268      12.933 -11.643   5.752  0.00  0.00            
ATOM   4332  HA  PHE X 268      13.901 -11.153   5.645  0.00  0.00            
ATOM   4333  CB  PHE X 268      11.868 -10.555   5.362  0.00  0.00            
ATOM   4334  HB2 PHE X 268      11.854  -9.809   6.157  0.00  0.00            
ATOM   4335  HB3 PHE X 268      10.909 -11.048   5.204  0.00  0.00            
ATOM   4336  CG  PHE X 268      12.313  -9.762   4.120  0.00  0.00            
ATOM   4337  CD1 PHE X 268      11.744  -9.975   2.882  0.00  0.00            
ATOM   4338  HD1 PHE X 268      10.865 -10.593   2.773  0.00  0.00            
ATOM   4339  CE1 PHE X 268      12.243  -9.323   1.686  0.00  0.00            
ATOM   4340  HE1 PHE X 268      11.853  -9.584   0.713  0.00  0.00            
ATOM   4341  CZ  PHE X 268      13.365  -8.475   1.884  0.00  0.00            
ATOM   4342  HZ  PHE X 268      13.762  -8.066   0.966  0.00  0.00            
ATOM   4343  CE2 PHE X 268      13.840  -8.135   3.204  0.00  0.00            
ATOM   4344  HE2 PHE X 268      14.577  -7.381   3.439  0.00  0.00            
ATOM   4345  CD2 PHE X 268      13.327  -8.827   4.265  0.00  0.00            
ATOM   4346  HD2 PHE X 268      13.711  -8.570   5.241  0.00  0.00            
ATOM   4347  C   PHE X 268      12.905 -12.093   7.180  0.00  0.00            
ATOM   4348  O   PHE X 268      13.686 -11.601   7.999  0.00  0.00            
ATOM   4349  N   SER X 269      12.239 -13.174   7.507  0.00  0.00            
ATOM   4350  H   SER X 269      11.844 -13.706   6.745  0.00  0.00            
ATOM   4351  CA  SER X 269      12.111 -13.655   8.850  0.00  0.00            
ATOM   4352  HA  SER X 269      11.846 -12.804   9.478  0.00  0.00            
ATOM   4353  CB  SER X 269      11.033 -14.671   8.916  0.00  0.00            
ATOM   4354  HB2 SER X 269      11.347 -15.543   8.341  0.00  0.00            
ATOM   4355  HB3 SER X 269      10.118 -14.232   8.517  0.00  0.00            
ATOM   4356  OG  SER X 269      10.792 -15.074  10.246  0.00  0.00            
ATOM   4357  HG  SER X 269      10.413 -14.463  10.881  0.00  0.00            
ATOM   4358  C   SER X 269      13.458 -14.245   9.398  0.00  0.00            
ATOM   4359  O   SER X 269      13.747 -14.106  10.544  0.00  0.00            
ATOM   4360  N   LYS X 270      14.280 -14.805   8.536  0.00  0.00            
ATOM   4361  H   LYS X 270      14.056 -14.914   7.557  0.00  0.00            
ATOM   4362  CA  LYS X 270      15.641 -15.091   8.905  0.00  0.00            
ATOM   4363  HA  LYS X 270      15.603 -15.638   9.848  0.00  0.00            
ATOM   4364  CB  LYS X 270      16.245 -16.054   7.839  0.00  0.00            
ATOM   4365  HB2 LYS X 270      17.323 -16.147   7.969  0.00  0.00            
ATOM   4366  HB3 LYS X 270      15.979 -15.528   6.922  0.00  0.00            
ATOM   4367  CG  LYS X 270      15.624 -17.501   7.713  0.00  0.00            
ATOM   4368  HG2 LYS X 270      16.201 -18.168   8.354  0.00  0.00            
ATOM   4369  HG3 LYS X 270      14.593 -17.438   8.059  0.00  0.00            
ATOM   4370  CD  LYS X 270      15.707 -18.015   6.252  0.00  0.00            
ATOM   4371  HD2 LYS X 270      15.283 -19.018   6.204  0.00  0.00            
ATOM   4372  HD3 LYS X 270      15.202 -17.411   5.498  0.00  0.00            
ATOM   4373  CE  LYS X 270      17.162 -18.187   5.767  0.00  0.00            
ATOM   4374  HE2 LYS X 270      17.806 -17.358   6.058  0.00  0.00            
ATOM   4375  HE3 LYS X 270      17.456 -19.078   6.322  0.00  0.00            
ATOM   4376  NZ  LYS X 270      17.203 -18.462   4.321  0.00  0.00            
ATOM   4377  HZ1 LYS X 270      16.480 -19.121   4.071  0.00  0.00            
ATOM   4378  HZ2 LYS X 270      18.139 -18.747   4.069  0.00  0.00            
ATOM   4379  HZ3 LYS X 270      17.031 -17.606   3.812  0.00  0.00            
ATOM   4380  C   LYS X 270      16.568 -13.954   9.111  0.00  0.00            
ATOM   4381  O   LYS X 270      17.522 -14.038   9.965  0.00  0.00            
ATOM   4382  N   MET X 271      16.395 -12.899   8.314  0.00  0.00            
ATOM   4383  H   MET X 271      15.852 -13.027   7.472  0.00  0.00            
ATOM   4384  CA  MET X 271      17.162 -11.656   8.535  0.00  0.00            
ATOM   4385  HA  MET X 271      18.162 -12.026   8.762  0.00  0.00            
ATOM   4386  CB  MET X 271      17.095 -10.706   7.308  0.00  0.00            
ATOM   4387  HB2 MET X 271      17.537  -9.769   7.646  0.00  0.00            
ATOM   4388  HB3 MET X 271      16.067 -10.514   7.002  0.00  0.00            
ATOM   4389  CG  MET X 271      17.859 -11.304   6.000  0.00  0.00            
ATOM   4390  HG2 MET X 271      18.760 -11.752   6.419  0.00  0.00            
ATOM   4391  HG3 MET X 271      17.208 -12.037   5.523  0.00  0.00            
ATOM   4392  SD  MET X 271      18.277  -9.984   4.752  0.00  0.00            
ATOM   4393  CE  MET X 271      16.737  -9.921   3.832  0.00  0.00            
ATOM   4394  HE1 MET X 271      16.631  -8.963   3.323  0.00  0.00            
ATOM   4395  HE2 MET X 271      15.857 -10.017   4.468  0.00  0.00            
ATOM   4396  HE3 MET X 271      16.826 -10.782   3.170  0.00  0.00            
ATOM   4397  C   MET X 271      16.686 -10.888   9.817  0.00  0.00            
ATOM   4398  O   MET X 271      17.518 -10.282  10.513  0.00  0.00            
ATOM   4399  N   ALA X 272      15.350 -10.994  10.173  0.00  0.00            
ATOM   4400  H   ALA X 272      14.768 -11.570   9.582  0.00  0.00            
ATOM   4401  CA  ALA X 272      14.838 -10.485  11.428  0.00  0.00            
ATOM   4402  HA  ALA X 272      15.051  -9.416  11.408  0.00  0.00            
ATOM   4403  CB  ALA X 272      13.283 -10.559  11.466  0.00  0.00            
ATOM   4404  HB1 ALA X 272      12.915 -11.442  11.989  0.00  0.00            
ATOM   4405  HB2 ALA X 272      12.966 -10.421  10.432  0.00  0.00            
ATOM   4406  HB3 ALA X 272      12.942  -9.711  12.059  0.00  0.00            
ATOM   4407  C   ALA X 272      15.546 -11.078  12.724  0.00  0.00            
ATOM   4408  O   ALA X 272      15.551 -10.404  13.764  0.00  0.00            
ATOM   4409  N   ARG X 273      16.153 -12.234  12.603  0.00  0.00            
ATOM   4410  H   ARG X 273      16.129 -12.679  11.696  0.00  0.00            
ATOM   4411  CA  ARG X 273      16.852 -12.910  13.709  0.00  0.00            
ATOM   4412  HA  ARG X 273      16.246 -12.928  14.615  0.00  0.00            
ATOM   4413  CB  ARG X 273      17.128 -14.293  13.316  0.00  0.00            
ATOM   4414  HB2 ARG X 273      16.358 -14.646  12.630  0.00  0.00            
ATOM   4415  HB3 ARG X 273      18.124 -14.367  12.880  0.00  0.00            
ATOM   4416  CG  ARG X 273      17.151 -15.150  14.634  0.00  0.00            
ATOM   4417  HG2 ARG X 273      16.191 -15.301  15.128  0.00  0.00            
ATOM   4418  HG3 ARG X 273      17.895 -14.676  15.273  0.00  0.00            
ATOM   4419  CD  ARG X 273      17.676 -16.469  14.252  0.00  0.00            
ATOM   4420  HD2 ARG X 273      17.155 -16.871  13.382  0.00  0.00            
ATOM   4421  HD3 ARG X 273      18.755 -16.415  14.111  0.00  0.00            
ATOM   4422  NE  ARG X 273      17.552 -17.480  15.317  0.00  0.00            
ATOM   4423  HE  ARG X 273      17.604 -17.027  16.218  0.00  0.00            
ATOM   4424  CZ  ARG X 273      17.315 -18.751  15.284  0.00  0.00            
ATOM   4425  NH1 ARG X 273      17.039 -19.450  14.168  0.00  0.00            
ATOM   4426 HH11 ARG X 273      17.080 -18.950  13.291  0.00  0.00            
ATOM   4427 HH12 ARG X 273      17.013 -20.454  14.270  0.00  0.00            
ATOM   4428  NH2 ARG X 273      17.216 -19.402  16.394  0.00  0.00            
ATOM   4429 HH21 ARG X 273      17.429 -19.026  17.307  0.00  0.00            
ATOM   4430 HH22 ARG X 273      16.872 -20.347  16.481  0.00  0.00            
ATOM   4431  C   ARG X 273      18.227 -12.244  14.040  0.00  0.00            
ATOM   4432  O   ARG X 273      18.661 -12.323  15.243  0.00  0.00            
ATOM   4433  N   ASP X 274      18.835 -11.529  13.119  0.00  0.00            
ATOM   4434  H   ASP X 274      18.354 -11.339  12.252  0.00  0.00            
ATOM   4435  CA  ASP X 274      19.929 -10.707  13.381  0.00  0.00            
ATOM   4436  HA  ASP X 274      19.981 -10.376  14.418  0.00  0.00            
ATOM   4437  CB  ASP X 274      21.172 -11.557  13.190  0.00  0.00            
ATOM   4438  HB2 ASP X 274      20.970 -12.553  13.585  0.00  0.00            
ATOM   4439  HB3 ASP X 274      21.432 -11.786  12.157  0.00  0.00            
ATOM   4440  CG  ASP X 274      22.390 -10.942  13.893  0.00  0.00            
ATOM   4441  OD1 ASP X 274      22.277  -9.968  14.639  0.00  0.00            
ATOM   4442  OD2 ASP X 274      23.497 -11.375  13.699  0.00  0.00            
ATOM   4443  C   ASP X 274      19.977  -9.425  12.449  0.00  0.00            
ATOM   4444  O   ASP X 274      20.727  -9.332  11.509  0.00  0.00            
ATOM   4445  N   PRO X 275      19.082  -8.456  12.617  0.00  0.00            
ATOM   4446  CD  PRO X 275      18.245  -8.231  13.840  0.00  0.00            
ATOM   4447  HD2 PRO X 275      18.822  -8.398  14.750  0.00  0.00            
ATOM   4448  HD3 PRO X 275      17.426  -8.936  13.982  0.00  0.00            
ATOM   4449  CG  PRO X 275      17.631  -6.836  13.734  0.00  0.00            
ATOM   4450  HG2 PRO X 275      16.662  -6.720  14.218  0.00  0.00            
ATOM   4451  HG3 PRO X 275      18.325  -6.066  14.072  0.00  0.00            
ATOM   4452  CB  PRO X 275      17.484  -6.849  12.211  0.00  0.00            
ATOM   4453  HB2 PRO X 275      17.223  -5.852  11.856  0.00  0.00            
ATOM   4454  HB3 PRO X 275      16.614  -7.446  11.940  0.00  0.00            
ATOM   4455  CA  PRO X 275      18.792  -7.413  11.674  0.00  0.00            
ATOM   4456  HA  PRO X 275      18.555  -7.866  10.711  0.00  0.00            
ATOM   4457  C   PRO X 275      19.909  -6.329  11.487  0.00  0.00            
ATOM   4458  O   PRO X 275      20.116  -5.894  10.374  0.00  0.00            
ATOM   4459  N   GLN X 276      20.769  -6.107  12.489  0.00  0.00            
ATOM   4460  H   GLN X 276      20.499  -6.432  13.406  0.00  0.00            
ATOM   4461  CA  GLN X 276      21.998  -5.360  12.478  0.00  0.00            
ATOM   4462  HA  GLN X 276      21.825  -4.473  11.867  0.00  0.00            
ATOM   4463  CB  GLN X 276      22.358  -4.908  13.856  0.00  0.00            
ATOM   4464  HB2 GLN X 276      23.278  -4.337  13.728  0.00  0.00            
ATOM   4465  HB3 GLN X 276      22.584  -5.745  14.516  0.00  0.00            
ATOM   4466  CG  GLN X 276      21.247  -4.076  14.548  0.00  0.00            
ATOM   4467  HG2 GLN X 276      20.562  -3.685  13.795  0.00  0.00            
ATOM   4468  HG3 GLN X 276      21.735  -3.245  15.058  0.00  0.00            
ATOM   4469  CD  GLN X 276      20.447  -4.903  15.548  0.00  0.00            
ATOM   4470  OE1 GLN X 276      20.515  -6.131  15.606  0.00  0.00            
ATOM   4471  NE2 GLN X 276      19.599  -4.307  16.339  0.00  0.00            
ATOM   4472 HE21 GLN X 276      19.274  -3.351  16.317  0.00  0.00            
ATOM   4473 HE22 GLN X 276      19.005  -4.929  16.868  0.00  0.00            
ATOM   4474  C   GLN X 276      23.145  -6.072  11.831  0.00  0.00            
ATOM   4475  O   GLN X 276      24.182  -5.446  11.602  0.00  0.00            
ATOM   4476  N   ARG X 277      23.064  -7.354  11.437  0.00  0.00            
ATOM   4477  H   ARG X 277      22.249  -7.894  11.692  0.00  0.00            
ATOM   4478  CA  ARG X 277      24.008  -8.016  10.522  0.00  0.00            
ATOM   4479  HA  ARG X 277      24.985  -7.613  10.786  0.00  0.00            
ATOM   4480  CB  ARG X 277      24.082  -9.556  10.828  0.00  0.00            
ATOM   4481  HB2 ARG X 277      24.083  -9.527  11.918  0.00  0.00            
ATOM   4482  HB3 ARG X 277      23.202 -10.067  10.439  0.00  0.00            
ATOM   4483  CG  ARG X 277      25.317 -10.243  10.267  0.00  0.00            
ATOM   4484  HG2 ARG X 277      25.083 -10.561   9.251  0.00  0.00            
ATOM   4485  HG3 ARG X 277      26.161  -9.554  10.262  0.00  0.00            
ATOM   4486  CD  ARG X 277      25.705 -11.393  11.116  0.00  0.00            
ATOM   4487  HD2 ARG X 277      26.558 -11.871  10.635  0.00  0.00            
ATOM   4488  HD3 ARG X 277      26.073 -10.960  12.046  0.00  0.00            
ATOM   4489  NE  ARG X 277      24.660 -12.357  11.393  0.00  0.00            
ATOM   4490  HE  ARG X 277      24.139 -12.193  12.243  0.00  0.00            
ATOM   4491  CZ  ARG X 277      24.372 -13.489  10.792  0.00  0.00            
ATOM   4492  NH1 ARG X 277      25.016 -13.746   9.700  0.00  0.00            
ATOM   4493 HH11 ARG X 277      25.665 -13.128   9.233  0.00  0.00            
ATOM   4494 HH12 ARG X 277      24.665 -14.555   9.209  0.00  0.00            
ATOM   4495  NH2 ARG X 277      23.471 -14.302  11.150  0.00  0.00            
ATOM   4496 HH21 ARG X 277      23.220 -14.227  12.126  0.00  0.00            
ATOM   4497 HH22 ARG X 277      23.295 -15.222  10.772  0.00  0.00            
ATOM   4498  C   ARG X 277      23.649  -7.671   9.127  0.00  0.00            
ATOM   4499  O   ARG X 277      24.475  -6.984   8.467  0.00  0.00            
ATOM   4500  N   TYR X 278      22.456  -8.038   8.698  0.00  0.00            
ATOM   4501  H   TYR X 278      21.802  -8.458   9.344  0.00  0.00            
ATOM   4502  CA  TYR X 278      21.867  -7.597   7.399  0.00  0.00            
ATOM   4503  HA  TYR X 278      22.508  -7.856   6.557  0.00  0.00            
ATOM   4504  CB  TYR X 278      20.599  -8.506   7.241  0.00  0.00            
ATOM   4505  HB2 TYR X 278      20.105  -8.370   6.279  0.00  0.00            
ATOM   4506  HB3 TYR X 278      19.890  -8.104   7.964  0.00  0.00            
ATOM   4507  CG  TYR X 278      21.028  -9.979   7.392  0.00  0.00            
ATOM   4508  CD1 TYR X 278      21.860 -10.484   6.457  0.00  0.00            
ATOM   4509  HD1 TYR X 278      22.141  -9.964   5.553  0.00  0.00            
ATOM   4510  CE1 TYR X 278      22.344 -11.831   6.611  0.00  0.00            
ATOM   4511  HE1 TYR X 278      22.933 -12.240   5.803  0.00  0.00            
ATOM   4512  CZ  TYR X 278      21.922 -12.695   7.640  0.00  0.00            
ATOM   4513  OH  TYR X 278      22.459 -13.999   7.578  0.00  0.00            
ATOM   4514  HH  TYR X 278      23.065 -14.226   6.869  0.00  0.00            
ATOM   4515  CE2 TYR X 278      21.112 -12.112   8.664  0.00  0.00            
ATOM   4516  HE2 TYR X 278      20.825 -12.672   9.542  0.00  0.00            
ATOM   4517  CD2 TYR X 278      20.624 -10.758   8.513  0.00  0.00            
ATOM   4518  HD2 TYR X 278      19.879 -10.477   9.242  0.00  0.00            
ATOM   4519  C   TYR X 278      21.519  -6.115   7.172  0.00  0.00            
ATOM   4520  O   TYR X 278      21.346  -5.713   6.023  0.00  0.00            
ATOM   4521  N   LEU X 279      21.549  -5.173   8.099  0.00  0.00            
ATOM   4522  H   LEU X 279      21.622  -5.453   9.067  0.00  0.00            
ATOM   4523  CA  LEU X 279      21.433  -3.751   7.810  0.00  0.00            
ATOM   4524  HA  LEU X 279      21.405  -3.568   6.736  0.00  0.00            
ATOM   4525  CB  LEU X 279      20.049  -3.137   8.281  0.00  0.00            
ATOM   4526  HB2 LEU X 279      20.196  -2.070   8.119  0.00  0.00            
ATOM   4527  HB3 LEU X 279      19.898  -3.354   9.339  0.00  0.00            
ATOM   4528  CG  LEU X 279      18.738  -3.607   7.686  0.00  0.00            
ATOM   4529  HG  LEU X 279      18.694  -4.665   7.941  0.00  0.00            
ATOM   4530  CD1 LEU X 279      17.467  -2.879   8.081  0.00  0.00            
ATOM   4531 HD11 LEU X 279      16.649  -3.178   7.427  0.00  0.00            
ATOM   4532 HD12 LEU X 279      17.627  -1.820   7.875  0.00  0.00            
ATOM   4533 HD13 LEU X 279      17.262  -2.937   9.150  0.00  0.00            
ATOM   4534  CD2 LEU X 279      18.704  -3.475   6.149  0.00  0.00            
ATOM   4535 HD21 LEU X 279      19.632  -4.008   5.941  0.00  0.00            
ATOM   4536 HD22 LEU X 279      17.865  -3.944   5.634  0.00  0.00            
ATOM   4537 HD23 LEU X 279      18.799  -2.449   5.795  0.00  0.00            
ATOM   4538  C   LEU X 279      22.628  -2.963   8.283  0.00  0.00            
ATOM   4539  O   LEU X 279      23.449  -3.520   9.033  0.00  0.00            
ATOM   4540  N   VAL X 280      22.799  -1.722   7.790  0.00  0.00            
ATOM   4541  H   VAL X 280      22.121  -1.457   7.091  0.00  0.00            
ATOM   4542  CA  VAL X 280      23.965  -0.913   8.143  0.00  0.00            
ATOM   4543  HA  VAL X 280      24.771  -1.479   8.610  0.00  0.00            
ATOM   4544  CB  VAL X 280      24.578  -0.261   6.839  0.00  0.00            
ATOM   4545  HB  VAL X 280      23.825   0.373   6.371  0.00  0.00            
ATOM   4546  CG1 VAL X 280      25.897   0.559   7.092  0.00  0.00            
ATOM   4547 HG11 VAL X 280      26.687   0.017   7.610  0.00  0.00            
ATOM   4548 HG12 VAL X 280      26.302   0.873   6.130  0.00  0.00            
ATOM   4549 HG13 VAL X 280      25.695   1.467   7.662  0.00  0.00            
ATOM   4550  CG2 VAL X 280      24.920  -1.252   5.861  0.00  0.00            
ATOM   4551 HG21 VAL X 280      25.732  -1.854   6.267  0.00  0.00            
ATOM   4552 HG22 VAL X 280      24.068  -1.914   5.706  0.00  0.00            
ATOM   4553 HG23 VAL X 280      25.127  -0.887   4.855  0.00  0.00            
ATOM   4554  C   VAL X 280      23.561   0.167   9.148  0.00  0.00            
ATOM   4555  O   VAL X 280      23.496   1.378   8.880  0.00  0.00            
ATOM   4556  N   ILE X 281      23.190  -0.422  10.298  0.00  0.00            
ATOM   4557  H   ILE X 281      23.495  -1.381  10.388  0.00  0.00            
ATOM   4558  CA  ILE X 281      22.710   0.209  11.530  0.00  0.00            
ATOM   4559  HA  ILE X 281      23.022   1.249  11.623  0.00  0.00            
ATOM   4560  CB  ILE X 281      21.141   0.081  11.470  0.00  0.00            
ATOM   4561  HB  ILE X 281      20.914  -0.971  11.296  0.00  0.00            
ATOM   4562  CG2 ILE X 281      20.458   0.395  12.798  0.00  0.00            
ATOM   4563 HG21 ILE X 281      20.823  -0.340  13.515  0.00  0.00            
ATOM   4564 HG22 ILE X 281      20.813   1.392  13.060  0.00  0.00            
ATOM   4565 HG23 ILE X 281      19.374   0.485  12.738  0.00  0.00            
ATOM   4566  CG1 ILE X 281      20.455   0.975  10.403  0.00  0.00            
ATOM   4567 HG12 ILE X 281      20.570   1.970  10.832  0.00  0.00            
ATOM   4568 HG13 ILE X 281      20.876   0.788   9.415  0.00  0.00            
ATOM   4569  CD1 ILE X 281      18.918   0.764  10.245  0.00  0.00            
ATOM   4570 HD11 ILE X 281      18.785  -0.269   9.923  0.00  0.00            
ATOM   4571 HD12 ILE X 281      18.444   1.561   9.673  0.00  0.00            
ATOM   4572 HD13 ILE X 281      18.351   0.747  11.176  0.00  0.00            
ATOM   4573  C   ILE X 281      23.208  -0.500  12.750  0.00  0.00            
ATOM   4574  O   ILE X 281      23.451  -1.740  12.762  0.00  0.00            
ATOM   4575  N   GLN X 282      23.554   0.324  13.757  0.00  0.00            
ATOM   4576  H   GLN X 282      23.339   1.279  13.510  0.00  0.00            
ATOM   4577  CA  GLN X 282      24.144   0.087  15.081  0.00  0.00            
ATOM   4578  HA  GLN X 282      23.727  -0.834  15.488  0.00  0.00            
ATOM   4579  CB  GLN X 282      25.692  -0.104  15.026  0.00  0.00            
ATOM   4580  HB2 GLN X 282      26.143  -0.273  16.003  0.00  0.00            
ATOM   4581  HB3 GLN X 282      25.914  -0.984  14.424  0.00  0.00            
ATOM   4582  CG  GLN X 282      26.437   1.150  14.394  0.00  0.00            
ATOM   4583  HG2 GLN X 282      26.134   1.957  15.060  0.00  0.00            
ATOM   4584  HG3 GLN X 282      26.160   1.238  13.343  0.00  0.00            
ATOM   4585  CD  GLN X 282      27.926   0.837  14.378  0.00  0.00            
ATOM   4586  OE1 GLN X 282      28.432  -0.223  14.132  0.00  0.00            
ATOM   4587  NE2 GLN X 282      28.611   1.943  14.589  0.00  0.00            
ATOM   4588 HE21 GLN X 282      28.234   2.880  14.590  0.00  0.00            
ATOM   4589 HE22 GLN X 282      29.613   1.853  14.493  0.00  0.00            
ATOM   4590  C   GLN X 282      23.822   1.220  16.105  0.00  0.00            
ATOM   4591  O   GLN X 282      23.586   2.398  15.728  0.00  0.00            
ATOM   4592  N   GLY X 283      23.717   0.929  17.378  0.00  0.00            
ATOM   4593  H   GLY X 283      23.876  -0.046  17.589  0.00  0.00            
ATOM   4594  CA  GLY X 283      23.085   1.759  18.403  0.00  0.00            
ATOM   4595  HA2 GLY X 283      23.607   2.716  18.418  0.00  0.00            
ATOM   4596  HA3 GLY X 283      23.276   1.420  19.421  0.00  0.00            
ATOM   4597  C   GLY X 283      21.586   1.924  18.250  0.00  0.00            
ATOM   4598  O   GLY X 283      21.007   2.810  18.873  0.00  0.00            
ATOM   4599  N   ASP X 284      20.795   1.130  17.463  0.00  0.00            
ATOM   4600  H   ASP X 284      21.233   0.324  17.040  0.00  0.00            
ATOM   4601  CA  ASP X 284      19.373   1.419  17.256  0.00  0.00            
ATOM   4602  HA  ASP X 284      19.254   2.482  17.044  0.00  0.00            
ATOM   4603  CB  ASP X 284      18.962   0.642  15.966  0.00  0.00            
ATOM   4604  HB2 ASP X 284      17.922   0.943  15.842  0.00  0.00            
ATOM   4605  HB3 ASP X 284      19.509   1.028  15.106  0.00  0.00            
ATOM   4606  CG  ASP X 284      18.934  -0.901  16.003  0.00  0.00            
ATOM   4607  OD1 ASP X 284      19.538  -1.486  16.968  0.00  0.00            
ATOM   4608  OD2 ASP X 284      18.347  -1.563  15.113  0.00  0.00            
ATOM   4609  C   ASP X 284      18.435   1.028  18.350  0.00  0.00            
ATOM   4610  O   ASP X 284      17.351   1.530  18.428  0.00  0.00            
ATOM   4611  N   GLU X 285      18.899   0.315  19.390  0.00  0.00            
ATOM   4612  H   GLU X 285      19.732  -0.211  19.169  0.00  0.00            
ATOM   4613  CA  GLU X 285      18.340   0.145  20.701  0.00  0.00            
ATOM   4614  HA  GLU X 285      17.349  -0.295  20.585  0.00  0.00            
ATOM   4615  CB  GLU X 285      19.172  -0.841  21.469  0.00  0.00            
ATOM   4616  HB2 GLU X 285      18.558  -1.142  22.318  0.00  0.00            
ATOM   4617  HB3 GLU X 285      19.244  -1.687  20.786  0.00  0.00            
ATOM   4618  CG  GLU X 285      20.550  -0.425  21.991  0.00  0.00            
ATOM   4619  HG2 GLU X 285      20.693  -0.967  22.925  0.00  0.00            
ATOM   4620  HG3 GLU X 285      20.514   0.659  22.099  0.00  0.00            
ATOM   4621  CD  GLU X 285      21.728  -0.785  21.034  0.00  0.00            
ATOM   4622  OE1 GLU X 285      22.926  -0.482  21.340  0.00  0.00            
ATOM   4623  OE2 GLU X 285      21.517  -1.366  19.943  0.00  0.00            
ATOM   4624  C   GLU X 285      18.114   1.446  21.461  0.00  0.00            
ATOM   4625  O   GLU X 285      17.256   1.405  22.347  0.00  0.00            
ATOM   4626  N   ARG X 286      18.783   2.596  21.144  0.00  0.00            
ATOM   4627  H   ARG X 286      19.421   2.502  20.366  0.00  0.00            
ATOM   4628  CA  ARG X 286      18.505   3.910  21.813  0.00  0.00            
ATOM   4629  HA  ARG X 286      18.304   3.761  22.874  0.00  0.00            
ATOM   4630  CB  ARG X 286      19.626   5.005  21.666  0.00  0.00            
ATOM   4631  HB2 ARG X 286      19.365   5.903  22.226  0.00  0.00            
ATOM   4632  HB3 ARG X 286      19.634   5.175  20.589  0.00  0.00            
ATOM   4633  CG  ARG X 286      21.033   4.475  22.061  0.00  0.00            
ATOM   4634  HG2 ARG X 286      21.039   4.033  23.057  0.00  0.00            
ATOM   4635  HG3 ARG X 286      21.263   3.666  21.368  0.00  0.00            
ATOM   4636  CD  ARG X 286      22.190   5.441  21.971  0.00  0.00            
ATOM   4637  HD2 ARG X 286      22.021   6.233  21.241  0.00  0.00            
ATOM   4638  HD3 ARG X 286      22.984   4.820  21.555  0.00  0.00            
ATOM   4639  NE  ARG X 286      22.671   5.923  23.218  0.00  0.00            
ATOM   4640  HE  ARG X 286      23.383   5.358  23.659  0.00  0.00            
ATOM   4641  CZ  ARG X 286      21.912   6.575  24.026  0.00  0.00            
ATOM   4642  NH1 ARG X 286      20.857   7.285  23.770  0.00  0.00            
ATOM   4643 HH11 ARG X 286      20.477   7.539  22.869  0.00  0.00            
ATOM   4644 HH12 ARG X 286      20.453   7.818  24.527  0.00  0.00            
ATOM   4645  NH2 ARG X 286      22.216   6.613  25.328  0.00  0.00            
ATOM   4646 HH21 ARG X 286      22.953   5.969  25.578  0.00  0.00            
ATOM   4647 HH22 ARG X 286      21.798   7.330  25.903  0.00  0.00            
ATOM   4648  C   ARG X 286      17.187   4.494  21.252  0.00  0.00            
ATOM   4649  O   ARG X 286      16.538   5.200  21.984  0.00  0.00            
ATOM   4650  N   MET X 287      16.815   4.193  20.037  0.00  0.00            
ATOM   4651  H   MET X 287      17.255   3.383  19.625  0.00  0.00            
ATOM   4652  CA  MET X 287      15.734   4.872  19.353  0.00  0.00            
ATOM   4653  HA  MET X 287      15.960   5.937  19.302  0.00  0.00            
ATOM   4654  CB  MET X 287      15.500   4.278  17.889  0.00  0.00            
ATOM   4655  HB2 MET X 287      15.416   3.204  18.058  0.00  0.00            
ATOM   4656  HB3 MET X 287      14.569   4.605  17.426  0.00  0.00            
ATOM   4657  CG  MET X 287      16.663   4.473  16.919  0.00  0.00            
ATOM   4658  HG2 MET X 287      16.833   5.529  16.712  0.00  0.00            
ATOM   4659  HG3 MET X 287      17.599   4.101  17.335  0.00  0.00            
ATOM   4660  SD  MET X 287      16.399   3.525  15.390  0.00  0.00            
ATOM   4661  CE  MET X 287      17.740   4.043  14.345  0.00  0.00            
ATOM   4662  HE1 MET X 287      18.708   3.794  14.779  0.00  0.00            
ATOM   4663  HE2 MET X 287      17.690   3.594  13.353  0.00  0.00            
ATOM   4664  HE3 MET X 287      17.685   5.117  14.163  0.00  0.00            
ATOM   4665  C   MET X 287      14.418   4.756  20.179  0.00  0.00            
ATOM   4666  O   MET X 287      14.186   3.715  20.835  0.00  0.00            
ATOM   4667  N   HIE X 288      13.461   5.729  20.088  0.00  0.00            
ATOM   4668  H   HIE X 288      13.771   6.461  19.466  0.00  0.00            
ATOM   4669  CA  HIE X 288      12.086   5.692  20.601  0.00  0.00            
ATOM   4670  HA  HIE X 288      11.774   4.678  20.854  0.00  0.00            
ATOM   4671  CB  HIE X 288      12.014   6.520  21.937  0.00  0.00            
ATOM   4672  HB2 HIE X 288      12.295   7.522  21.613  0.00  0.00            
ATOM   4673  HB3 HIE X 288      12.757   6.286  22.700  0.00  0.00            
ATOM   4674  CG  HIE X 288      10.668   6.591  22.620  0.00  0.00            
ATOM   4675  ND1 HIE X 288       9.682   7.568  22.436  0.00  0.00            
ATOM   4676  CE1 HIE X 288       8.704   7.324  23.330  0.00  0.00            
ATOM   4677  HE1 HIE X 288       7.771   7.868  23.323  0.00  0.00            
ATOM   4678  NE2 HIE X 288       9.044   6.270  24.095  0.00  0.00            
ATOM   4679  HE2 HIE X 288       8.573   5.902  24.909  0.00  0.00            
ATOM   4680  CD2 HIE X 288      10.226   5.712  23.619  0.00  0.00            
ATOM   4681  HD2 HIE X 288      10.836   4.900  23.986  0.00  0.00            
ATOM   4682  C   HIE X 288      11.136   6.386  19.588  0.00  0.00            
ATOM   4683  O   HIE X 288      11.462   7.377  18.927  0.00  0.00            
ATOM   4684  N   LEU X 289       9.892   5.893  19.476  0.00  0.00            
ATOM   4685  H   LEU X 289       9.518   5.390  20.269  0.00  0.00            
ATOM   4686  CA  LEU X 289       8.834   6.503  18.699  0.00  0.00            
ATOM   4687  HA  LEU X 289       9.216   7.338  18.112  0.00  0.00            
ATOM   4688  CB  LEU X 289       8.392   5.437  17.722  0.00  0.00            
ATOM   4689  HB2 LEU X 289       8.192   4.494  18.231  0.00  0.00            
ATOM   4690  HB3 LEU X 289       7.496   5.787  17.208  0.00  0.00            
ATOM   4691  CG  LEU X 289       9.466   5.172  16.658  0.00  0.00            
ATOM   4692  HG  LEU X 289      10.492   5.237  17.022  0.00  0.00            
ATOM   4693  CD1 LEU X 289       9.402   3.658  16.197  0.00  0.00            
ATOM   4694 HD11 LEU X 289       8.359   3.366  16.074  0.00  0.00            
ATOM   4695 HD12 LEU X 289       9.816   3.033  16.988  0.00  0.00            
ATOM   4696 HD13 LEU X 289       9.916   3.531  15.244  0.00  0.00            
ATOM   4697  CD2 LEU X 289       9.340   6.136  15.490  0.00  0.00            
ATOM   4698 HD21 LEU X 289      10.161   6.070  14.776  0.00  0.00            
ATOM   4699 HD22 LEU X 289       8.385   6.051  14.972  0.00  0.00            
ATOM   4700 HD23 LEU X 289       9.265   7.178  15.800  0.00  0.00            
ATOM   4701  C   LEU X 289       7.672   6.907  19.703  0.00  0.00            
ATOM   4702  O   LEU X 289       7.451   6.207  20.668  0.00  0.00            
ATOM   4703  N   PRO X 290       6.758   7.804  19.280  0.00  0.00            
ATOM   4704  CD  PRO X 290       6.864   8.654  18.056  0.00  0.00            
ATOM   4705  HD2 PRO X 290       7.141   8.150  17.130  0.00  0.00            
ATOM   4706  HD3 PRO X 290       7.447   9.549  18.276  0.00  0.00            
ATOM   4707  CG  PRO X 290       5.435   9.206  17.777  0.00  0.00            
ATOM   4708  HG2 PRO X 290       5.314  10.165  17.273  0.00  0.00            
ATOM   4709  HG3 PRO X 290       4.875   8.430  17.255  0.00  0.00            
ATOM   4710  CB  PRO X 290       4.690   9.262  19.110  0.00  0.00            
ATOM   4711  HB2 PRO X 290       4.915  10.134  19.724  0.00  0.00            
ATOM   4712  HB3 PRO X 290       3.630   9.067  18.951  0.00  0.00            
ATOM   4713  CA  PRO X 290       5.434   8.054  19.855  0.00  0.00            
ATOM   4714  HA  PRO X 290       5.569   8.352  20.895  0.00  0.00            
ATOM   4715  C   PRO X 290       4.570   6.784  19.797  0.00  0.00            
ATOM   4716  O   PRO X 290       4.413   6.093  18.748  0.00  0.00            
ATOM   4717  N   SER X 291       3.825   6.525  20.856  0.00  0.00            
ATOM   4718  H   SER X 291       4.085   6.931  21.744  0.00  0.00            
ATOM   4719  CA  SER X 291       2.675   5.660  20.812  0.00  0.00            
ATOM   4720  HA  SER X 291       3.017   4.723  20.372  0.00  0.00            
ATOM   4721  CB  SER X 291       2.195   5.401  22.262  0.00  0.00            
ATOM   4722  HB2 SER X 291       2.069   6.330  22.819  0.00  0.00            
ATOM   4723  HB3 SER X 291       3.037   4.920  22.758  0.00  0.00            
ATOM   4724  OG  SER X 291       1.078   4.560  22.190  0.00  0.00            
ATOM   4725  HG  SER X 291       1.395   3.654  22.165  0.00  0.00            
ATOM   4726  C   SER X 291       1.568   6.260  19.899  0.00  0.00            
ATOM   4727  O   SER X 291       1.211   7.453  19.950  0.00  0.00            
ATOM   4728  N   PRO X 292       0.880   5.451  19.109  0.00  0.00            
ATOM   4729  CD  PRO X 292       1.047   4.037  18.815  0.00  0.00            
ATOM   4730  HD2 PRO X 292       1.719   3.940  17.962  0.00  0.00            
ATOM   4731  HD3 PRO X 292       1.406   3.458  19.666  0.00  0.00            
ATOM   4732  CG  PRO X 292      -0.311   3.486  18.473  0.00  0.00            
ATOM   4733  HG2 PRO X 292      -0.868   3.290  19.390  0.00  0.00            
ATOM   4734  HG3 PRO X 292      -0.305   2.604  17.834  0.00  0.00            
ATOM   4735  CB  PRO X 292      -0.860   4.630  17.729  0.00  0.00            
ATOM   4736  HB2 PRO X 292      -0.629   4.612  16.664  0.00  0.00            
ATOM   4737  HB3 PRO X 292      -1.946   4.559  17.673  0.00  0.00            
ATOM   4738  CA  PRO X 292      -0.338   5.876  18.402  0.00  0.00            
ATOM   4739  HA  PRO X 292      -0.145   6.631  17.640  0.00  0.00            
ATOM   4740  C   PRO X 292      -1.426   6.525  19.258  0.00  0.00            
ATOM   4741  O   PRO X 292      -2.300   7.221  18.775  0.00  0.00            
ATOM   4742  N   THR X 293      -1.415   6.470  20.595  0.00  0.00            
ATOM   4743  H   THR X 293      -0.602   6.045  21.018  0.00  0.00            
ATOM   4744  CA  THR X 293      -2.298   7.233  21.442  0.00  0.00            
ATOM   4745  HA  THR X 293      -3.322   7.076  21.105  0.00  0.00            
ATOM   4746  CB  THR X 293      -2.103   6.834  22.927  0.00  0.00            
ATOM   4747  HB  THR X 293      -2.919   7.323  23.460  0.00  0.00            
ATOM   4748  CG2 THR X 293      -2.310   5.324  22.953  0.00  0.00            
ATOM   4749 HG21 THR X 293      -3.296   5.034  22.588  0.00  0.00            
ATOM   4750 HG22 THR X 293      -1.528   4.689  22.536  0.00  0.00            
ATOM   4751 HG23 THR X 293      -2.290   5.066  24.011  0.00  0.00            
ATOM   4752  OG1 THR X 293      -0.765   7.209  23.349  0.00  0.00            
ATOM   4753  HG1 THR X 293      -0.674   8.163  23.411  0.00  0.00            
ATOM   4754  C   THR X 293      -2.055   8.742  21.288  0.00  0.00            
ATOM   4755  O   THR X 293      -2.939   9.538  21.614  0.00  0.00            
ATOM   4756  N   ASP X 294      -0.885   9.172  20.844  0.00  0.00            
ATOM   4757  H   ASP X 294      -0.279   8.424  20.539  0.00  0.00            
ATOM   4758  CA  ASP X 294      -0.405  10.530  20.756  0.00  0.00            
ATOM   4759  HA  ASP X 294      -1.158  11.198  21.173  0.00  0.00            
ATOM   4760  CB  ASP X 294       0.860  10.720  21.627  0.00  0.00            
ATOM   4761  HB2 ASP X 294       1.699  10.314  21.062  0.00  0.00            
ATOM   4762  HB3 ASP X 294       1.010  11.799  21.662  0.00  0.00            
ATOM   4763  CG  ASP X 294       0.767  10.177  23.027  0.00  0.00            
ATOM   4764  OD1 ASP X 294      -0.328   9.794  23.530  0.00  0.00            
ATOM   4765  OD2 ASP X 294       1.777  10.199  23.819  0.00  0.00            
ATOM   4766  C   ASP X 294      -0.032  11.036  19.302  0.00  0.00            
ATOM   4767  O   ASP X 294       0.662  12.018  19.133  0.00  0.00            
ATOM   4768  N   SER X 295      -0.560  10.390  18.259  0.00  0.00            
ATOM   4769  H   SER X 295      -1.380   9.835  18.459  0.00  0.00            
ATOM   4770  CA  SER X 295      -0.210  10.655  16.919  0.00  0.00            
ATOM   4771  HA  SER X 295       0.860  10.469  17.017  0.00  0.00            
ATOM   4772  CB  SER X 295      -0.947   9.664  15.998  0.00  0.00            
ATOM   4773  HB2 SER X 295      -1.962   9.742  16.389  0.00  0.00            
ATOM   4774  HB3 SER X 295      -0.496   8.693  16.198  0.00  0.00            
ATOM   4775  OG  SER X 295      -0.940   9.846  14.537  0.00  0.00            
ATOM   4776  HG  SER X 295      -0.969   9.026  14.039  0.00  0.00            
ATOM   4777  C   SER X 295      -0.528  12.108  16.452  0.00  0.00            
ATOM   4778  O   SER X 295      -1.689  12.609  16.454  0.00  0.00            
ATOM   4779  N   ASN X 296       0.518  12.755  16.006  0.00  0.00            
ATOM   4780  H   ASN X 296       1.373  12.294  15.730  0.00  0.00            
ATOM   4781  CA  ASN X 296       0.252  14.132  15.477  0.00  0.00            
ATOM   4782  HA  ASN X 296      -0.346  14.642  16.232  0.00  0.00            
ATOM   4783  CB  ASN X 296       1.624  14.834  15.298  0.00  0.00            
ATOM   4784  HB2 ASN X 296       1.865  15.232  16.284  0.00  0.00            
ATOM   4785  HB3 ASN X 296       2.397  14.111  15.040  0.00  0.00            
ATOM   4786  CG  ASN X 296       1.543  16.138  14.454  0.00  0.00            
ATOM   4787  OD1 ASN X 296       1.916  16.110  13.341  0.00  0.00            
ATOM   4788  ND2 ASN X 296       0.877  17.156  14.969  0.00  0.00            
ATOM   4789 HD21 ASN X 296       0.512  17.135  15.910  0.00  0.00            
ATOM   4790 HD22 ASN X 296       0.666  17.912  14.334  0.00  0.00            
ATOM   4791  C   ASN X 296      -0.648  14.204  14.159  0.00  0.00            
ATOM   4792  O   ASN X 296      -1.366  15.210  13.888  0.00  0.00            
ATOM   4793  N   PHE X 297      -0.801  13.073  13.496  0.00  0.00            
ATOM   4794  H   PHE X 297      -0.244  12.261  13.724  0.00  0.00            
ATOM   4795  CA  PHE X 297      -1.707  12.894  12.408  0.00  0.00            
ATOM   4796  HA  PHE X 297      -1.733  13.811  11.820  0.00  0.00            
ATOM   4797  CB  PHE X 297      -1.251  11.866  11.481  0.00  0.00            
ATOM   4798  HB2 PHE X 297      -1.003  10.944  12.007  0.00  0.00            
ATOM   4799  HB3 PHE X 297      -0.289  12.198  11.090  0.00  0.00            
ATOM   4800  CG  PHE X 297      -2.204  11.500  10.352  0.00  0.00            
ATOM   4801  CD1 PHE X 297      -2.878  10.269  10.392  0.00  0.00            
ATOM   4802  HD1 PHE X 297      -2.814   9.587  11.227  0.00  0.00            
ATOM   4803  CE1 PHE X 297      -3.556   9.790   9.210  0.00  0.00            
ATOM   4804  HE1 PHE X 297      -3.991   8.802   9.221  0.00  0.00            
ATOM   4805  CZ  PHE X 297      -3.590  10.624   8.053  0.00  0.00            
ATOM   4806  HZ  PHE X 297      -3.933  10.212   7.116  0.00  0.00            
ATOM   4807  CE2 PHE X 297      -2.975  11.887   8.105  0.00  0.00            
ATOM   4808  HE2 PHE X 297      -2.928  12.463   7.193  0.00  0.00            
ATOM   4809  CD2 PHE X 297      -2.276  12.318   9.233  0.00  0.00            
ATOM   4810  HD2 PHE X 297      -1.885  13.324   9.199  0.00  0.00            
ATOM   4811  C   PHE X 297      -3.132  12.544  12.792  0.00  0.00            
ATOM   4812  O   PHE X 297      -4.093  13.210  12.334  0.00  0.00            
ATOM   4813  N   TYR X 298      -3.405  11.498  13.511  0.00  0.00            
ATOM   4814  H   TYR X 298      -2.651  10.970  13.928  0.00  0.00            
ATOM   4815  CA  TYR X 298      -4.767  11.073  13.897  0.00  0.00            
ATOM   4816  HA  TYR X 298      -5.508  11.069  13.097  0.00  0.00            
ATOM   4817  CB  TYR X 298      -4.672   9.582  14.367  0.00  0.00            
ATOM   4818  HB2 TYR X 298      -4.021   8.991  13.724  0.00  0.00            
ATOM   4819  HB3 TYR X 298      -4.089   9.443  15.277  0.00  0.00            
ATOM   4820  CG  TYR X 298      -5.979   8.836  14.504  0.00  0.00            
ATOM   4821  CD1 TYR X 298      -6.621   8.274  13.339  0.00  0.00            
ATOM   4822  HD1 TYR X 298      -6.257   8.617  12.382  0.00  0.00            
ATOM   4823  CE1 TYR X 298      -7.645   7.334  13.448  0.00  0.00            
ATOM   4824  HE1 TYR X 298      -8.267   7.006  12.629  0.00  0.00            
ATOM   4825  CZ  TYR X 298      -8.046   6.871  14.733  0.00  0.00            
ATOM   4826  OH  TYR X 298      -9.067   5.936  14.821  0.00  0.00            
ATOM   4827  HH  TYR X 298      -8.802   5.290  15.480  0.00  0.00            
ATOM   4828  CE2 TYR X 298      -7.457   7.438  15.861  0.00  0.00            
ATOM   4829  HE2 TYR X 298      -7.854   7.131  16.818  0.00  0.00            
ATOM   4830  CD2 TYR X 298      -6.418   8.374  15.731  0.00  0.00            
ATOM   4831  HD2 TYR X 298      -5.887   8.645  16.632  0.00  0.00            
ATOM   4832  C   TYR X 298      -5.425  11.874  15.012  0.00  0.00            
ATOM   4833  O   TYR X 298      -6.642  11.997  14.962  0.00  0.00            
ATOM   4834  N   ARG X 299      -4.676  12.402  16.016  0.00  0.00            
ATOM   4835  H   ARG X 299      -3.669  12.359  15.952  0.00  0.00            
ATOM   4836  CA  ARG X 299      -5.340  12.991  17.136  0.00  0.00            
ATOM   4837  HA  ARG X 299      -6.103  12.271  17.433  0.00  0.00            
ATOM   4838  CB  ARG X 299      -4.357  13.075  18.354  0.00  0.00            
ATOM   4839  HB2 ARG X 299      -4.884  13.563  19.174  0.00  0.00            
ATOM   4840  HB3 ARG X 299      -3.521  13.674  17.990  0.00  0.00            
ATOM   4841  CG  ARG X 299      -3.762  11.735  18.733  0.00  0.00            
ATOM   4842  HG2 ARG X 299      -3.183  11.363  17.888  0.00  0.00            
ATOM   4843  HG3 ARG X 299      -3.003  11.893  19.499  0.00  0.00            
ATOM   4844  CD  ARG X 299      -4.835  10.691  19.094  0.00  0.00            
ATOM   4845  HD2 ARG X 299      -5.316  10.339  18.181  0.00  0.00            
ATOM   4846  HD3 ARG X 299      -4.328   9.792  19.446  0.00  0.00            
ATOM   4847  NE  ARG X 299      -5.774  11.173  20.135  0.00  0.00            
ATOM   4848  HE  ARG X 299      -5.768  12.146  20.404  0.00  0.00            
ATOM   4849  CZ  ARG X 299      -6.759  10.427  20.675  0.00  0.00            
ATOM   4850  NH1 ARG X 299      -7.635  11.031  21.432  0.00  0.00            
ATOM   4851 HH11 ARG X 299      -7.653  12.019  21.639  0.00  0.00            
ATOM   4852 HH12 ARG X 299      -8.225  10.414  21.972  0.00  0.00            
ATOM   4853  NH2 ARG X 299      -6.922   9.189  20.512  0.00  0.00            
ATOM   4854 HH21 ARG X 299      -6.178   8.709  20.026  0.00  0.00            
ATOM   4855 HH22 ARG X 299      -7.656   8.712  21.016  0.00  0.00            
ATOM   4856  C   ARG X 299      -5.950  14.345  16.767  0.00  0.00            
ATOM   4857  O   ARG X 299      -6.978  14.725  17.345  0.00  0.00            
ATOM   4858  N   ALA X 300      -5.416  15.067  15.758  0.00  0.00            
ATOM   4859  H   ALA X 300      -4.625  14.689  15.256  0.00  0.00            
ATOM   4860  CA  ALA X 300      -5.996  16.341  15.250  0.00  0.00            
ATOM   4861  HA  ALA X 300      -5.986  17.112  16.020  0.00  0.00            
ATOM   4862  CB  ALA X 300      -5.126  16.823  14.084  0.00  0.00            
ATOM   4863  HB1 ALA X 300      -4.113  16.549  14.380  0.00  0.00            
ATOM   4864  HB2 ALA X 300      -5.230  17.903  13.976  0.00  0.00            
ATOM   4865  HB3 ALA X 300      -5.506  16.300  13.207  0.00  0.00            
ATOM   4866  C   ALA X 300      -7.527  16.254  14.850  0.00  0.00            
ATOM   4867  O   ALA X 300      -8.283  17.187  15.116  0.00  0.00            
ATOM   4868  N   LEU X 301      -7.989  15.102  14.370  0.00  0.00            
ATOM   4869  H   LEU X 301      -7.333  14.335  14.322  0.00  0.00            
ATOM   4870  CA  LEU X 301      -9.380  14.835  13.936  0.00  0.00            
ATOM   4871  HA  LEU X 301      -9.809  15.656  13.361  0.00  0.00            
ATOM   4872  CB  LEU X 301      -9.460  13.587  13.056  0.00  0.00            
ATOM   4873  HB2 LEU X 301      -8.863  12.842  13.581  0.00  0.00            
ATOM   4874  HB3 LEU X 301     -10.495  13.254  12.982  0.00  0.00            
ATOM   4875  CG  LEU X 301      -8.895  13.900  11.678  0.00  0.00            
ATOM   4876  HG  LEU X 301      -9.014  14.972  11.522  0.00  0.00            
ATOM   4877  CD1 LEU X 301      -7.428  13.380  11.524  0.00  0.00            
ATOM   4878 HD11 LEU X 301      -6.778  13.951  12.187  0.00  0.00            
ATOM   4879 HD12 LEU X 301      -7.071  13.617  10.522  0.00  0.00            
ATOM   4880 HD13 LEU X 301      -7.390  12.315  11.757  0.00  0.00            
ATOM   4881  CD2 LEU X 301      -9.788  13.165  10.637  0.00  0.00            
ATOM   4882 HD21 LEU X 301     -10.164  12.183  10.926  0.00  0.00            
ATOM   4883 HD22 LEU X 301      -9.256  13.155   9.686  0.00  0.00            
ATOM   4884 HD23 LEU X 301     -10.678  13.778  10.497  0.00  0.00            
ATOM   4885  C   LEU X 301     -10.294  14.694  15.204  0.00  0.00            
ATOM   4886  O   LEU X 301     -11.509  14.737  15.026  0.00  0.00            
ATOM   4887  N   MET X 302      -9.752  14.557  16.413  0.00  0.00            
ATOM   4888  H   MET X 302      -8.745  14.590  16.485  0.00  0.00            
ATOM   4889  CA  MET X 302     -10.591  14.146  17.539  0.00  0.00            
ATOM   4890  HA  MET X 302     -11.608  14.439  17.276  0.00  0.00            
ATOM   4891  CB  MET X 302     -10.717  12.601  17.748  0.00  0.00            
ATOM   4892  HB2 MET X 302     -11.430  12.347  18.532  0.00  0.00            
ATOM   4893  HB3 MET X 302     -11.094  12.143  16.834  0.00  0.00            
ATOM   4894  CG  MET X 302      -9.357  11.987  17.982  0.00  0.00            
ATOM   4895  HG2 MET X 302      -8.801  12.007  17.044  0.00  0.00            
ATOM   4896  HG3 MET X 302      -8.786  12.459  18.780  0.00  0.00            
ATOM   4897  SD  MET X 302      -9.520  10.229  18.416  0.00  0.00            
ATOM   4898  CE  MET X 302      -9.981   9.539  16.822  0.00  0.00            
ATOM   4899  HE1 MET X 302     -10.991   9.865  16.574  0.00  0.00            
ATOM   4900  HE2 MET X 302      -9.980   8.450  16.870  0.00  0.00            
ATOM   4901  HE3 MET X 302      -9.165   9.834  16.163  0.00  0.00            
ATOM   4902  C   MET X 302     -10.259  14.766  18.906  0.00  0.00            
ATOM   4903  O   MET X 302     -11.083  14.743  19.813  0.00  0.00            
ATOM   4904  N   ASP X 303      -9.016  15.359  19.176  0.00  0.00            
ATOM   4905  H   ASP X 303      -8.209  15.222  18.585  0.00  0.00            
ATOM   4906  CA  ASP X 303      -8.648  16.029  20.384  0.00  0.00            
ATOM   4907  HA  ASP X 303      -9.244  15.664  21.220  0.00  0.00            
ATOM   4908  CB  ASP X 303      -7.127  15.703  20.621  0.00  0.00            
ATOM   4909  HB2 ASP X 303      -6.606  15.866  19.678  0.00  0.00            
ATOM   4910  HB3 ASP X 303      -6.814  16.402  21.397  0.00  0.00            
ATOM   4911  CG  ASP X 303      -6.897  14.338  21.281  0.00  0.00            
ATOM   4912  OD1 ASP X 303      -7.834  13.636  21.700  0.00  0.00            
ATOM   4913  OD2 ASP X 303      -5.725  13.868  21.315  0.00  0.00            
ATOM   4914  C   ASP X 303      -8.857  17.553  20.281  0.00  0.00            
ATOM   4915  O   ASP X 303      -8.701  18.194  21.330  0.00  0.00            
ATOM   4916  N   GLU X 304      -9.071  18.010  19.108  0.00  0.00            
ATOM   4917  H   GLU X 304      -9.251  17.349  18.365  0.00  0.00            
ATOM   4918  CA  GLU X 304      -9.653  19.362  18.879  0.00  0.00            
ATOM   4919  HA  GLU X 304      -9.050  20.186  19.259  0.00  0.00            
ATOM   4920  CB  GLU X 304      -9.798  19.582  17.378  0.00  0.00            
ATOM   4921  HB2 GLU X 304      -8.825  19.854  16.970  0.00  0.00            
ATOM   4922  HB3 GLU X 304     -10.233  18.719  16.874  0.00  0.00            
ATOM   4923  CG  GLU X 304     -10.799  20.675  16.936  0.00  0.00            
ATOM   4924  HG2 GLU X 304     -11.824  20.343  17.104  0.00  0.00            
ATOM   4925  HG3 GLU X 304     -10.580  20.899  15.892  0.00  0.00            
ATOM   4926  CD  GLU X 304     -10.529  22.021  17.729  0.00  0.00            
ATOM   4927  OE1 GLU X 304     -11.551  22.723  18.098  0.00  0.00            
ATOM   4928  OE2 GLU X 304      -9.345  22.366  18.023  0.00  0.00            
ATOM   4929  C   GLU X 304     -10.981  19.394  19.584  0.00  0.00            
ATOM   4930  O   GLU X 304     -11.755  18.452  19.277  0.00  0.00            
ATOM   4931  N   GLU X 305     -11.355  20.335  20.432  0.00  0.00            
ATOM   4932  H   GLU X 305     -10.641  20.962  20.774  0.00  0.00            
ATOM   4933  CA  GLU X 305     -12.616  20.328  21.202  0.00  0.00            
ATOM   4934  HA  GLU X 305     -12.622  19.380  21.740  0.00  0.00            
ATOM   4935  CB  GLU X 305     -12.521  21.467  22.232  0.00  0.00            
ATOM   4936  HB2 GLU X 305     -12.336  22.448  21.793  0.00  0.00            
ATOM   4937  HB3 GLU X 305     -11.718  21.298  22.949  0.00  0.00            
ATOM   4938  CG  GLU X 305     -13.921  21.600  22.978  0.00  0.00            
ATOM   4939  HG2 GLU X 305     -13.857  22.238  23.859  0.00  0.00            
ATOM   4940  HG3 GLU X 305     -14.642  22.048  22.293  0.00  0.00            
ATOM   4941  CD  GLU X 305     -14.496  20.294  23.537  0.00  0.00            
ATOM   4942  OE1 GLU X 305     -13.699  19.343  23.927  0.00  0.00            
ATOM   4943  OE2 GLU X 305     -15.745  20.206  23.692  0.00  0.00            
ATOM   4944  C   GLU X 305     -13.863  20.430  20.312  0.00  0.00            
ATOM   4945  O   GLU X 305     -14.936  19.989  20.729  0.00  0.00            
ATOM   4946  N   ASP X 306     -13.842  20.992  19.065  0.00  0.00            
ATOM   4947  H   ASP X 306     -13.008  21.427  18.697  0.00  0.00            
ATOM   4948  CA  ASP X 306     -14.955  21.121  18.127  0.00  0.00            
ATOM   4949  HA  ASP X 306     -15.824  21.336  18.750  0.00  0.00            
ATOM   4950  CB  ASP X 306     -14.768  22.323  17.161  0.00  0.00            
ATOM   4951  HB2 ASP X 306     -15.698  22.414  16.600  0.00  0.00            
ATOM   4952  HB3 ASP X 306     -13.937  22.094  16.494  0.00  0.00            
ATOM   4953  CG  ASP X 306     -14.507  23.702  17.773  0.00  0.00            
ATOM   4954  OD1 ASP X 306     -14.045  24.602  17.050  0.00  0.00            
ATOM   4955  OD2 ASP X 306     -14.861  23.951  18.944  0.00  0.00            
ATOM   4956  C   ASP X 306     -15.162  19.838  17.471  0.00  0.00            
ATOM   4957  O   ASP X 306     -16.125  19.736  16.688  0.00  0.00            
ATOM   4958  N   MET X 307     -14.375  18.826  17.638  0.00  0.00            
ATOM   4959  H   MET X 307     -13.551  19.050  18.177  0.00  0.00            
ATOM   4960  CA  MET X 307     -14.529  17.446  17.094  0.00  0.00            
ATOM   4961  HA  MET X 307     -15.335  17.474  16.361  0.00  0.00            
ATOM   4962  CB  MET X 307     -13.195  16.971  16.405  0.00  0.00            
ATOM   4963  HB2 MET X 307     -12.417  17.046  17.164  0.00  0.00            
ATOM   4964  HB3 MET X 307     -13.364  15.968  16.012  0.00  0.00            
ATOM   4965  CG  MET X 307     -12.724  17.980  15.320  0.00  0.00            
ATOM   4966  HG2 MET X 307     -11.859  17.549  14.815  0.00  0.00            
ATOM   4967  HG3 MET X 307     -12.458  18.935  15.773  0.00  0.00            
ATOM   4968  SD  MET X 307     -13.942  18.353  13.980  0.00  0.00            
ATOM   4969  CE  MET X 307     -13.141  19.852  13.478  0.00  0.00            
ATOM   4970  HE1 MET X 307     -13.660  20.495  12.767  0.00  0.00            
ATOM   4971  HE2 MET X 307     -12.168  19.581  13.068  0.00  0.00            
ATOM   4972  HE3 MET X 307     -13.068  20.492  14.357  0.00  0.00            
ATOM   4973  C   MET X 307     -15.084  16.522  18.170  0.00  0.00            
ATOM   4974  O   MET X 307     -14.659  15.324  18.292  0.00  0.00            
ATOM   4975  N   ASP X 308     -16.083  16.988  18.944  0.00  0.00            
ATOM   4976  H   ASP X 308     -16.627  17.759  18.585  0.00  0.00            
ATOM   4977  CA  ASP X 308     -16.693  16.363  20.088  0.00  0.00            
ATOM   4978  HA  ASP X 308     -15.938  15.874  20.704  0.00  0.00            
ATOM   4979  CB  ASP X 308     -17.512  17.432  20.924  0.00  0.00            
ATOM   4980  HB2 ASP X 308     -18.087  16.867  21.658  0.00  0.00            
ATOM   4981  HB3 ASP X 308     -16.728  17.912  21.510  0.00  0.00            
ATOM   4982  CG  ASP X 308     -18.343  18.513  20.224  0.00  0.00            
ATOM   4983  OD1 ASP X 308     -18.731  18.393  19.040  0.00  0.00            
ATOM   4984  OD2 ASP X 308     -18.526  19.554  20.916  0.00  0.00            
ATOM   4985  C   ASP X 308     -17.613  15.140  19.741  0.00  0.00            
ATOM   4986  O   ASP X 308     -17.934  14.338  20.639  0.00  0.00            
ATOM   4987  N   ASP X 309     -18.067  14.944  18.444  0.00  0.00            
ATOM   4988  H   ASP X 309     -17.935  15.662  17.747  0.00  0.00            
ATOM   4989  CA  ASP X 309     -18.687  13.690  18.052  0.00  0.00            
ATOM   4990  HA  ASP X 309     -19.366  13.402  18.854  0.00  0.00            
ATOM   4991  CB  ASP X 309     -19.595  14.012  16.860  0.00  0.00            
ATOM   4992  HB2 ASP X 309     -19.033  14.548  16.095  0.00  0.00            
ATOM   4993  HB3 ASP X 309     -19.956  13.067  16.453  0.00  0.00            
ATOM   4994  CG  ASP X 309     -20.803  14.863  17.156  0.00  0.00            
ATOM   4995  OD1 ASP X 309     -21.000  15.395  18.264  0.00  0.00            
ATOM   4996  OD2 ASP X 309     -21.605  15.137  16.243  0.00  0.00            
ATOM   4997  C   ASP X 309     -17.728  12.542  17.699  0.00  0.00            
ATOM   4998  O   ASP X 309     -18.172  11.355  17.600  0.00  0.00            
ATOM   4999  N   VAL X 310     -16.436  12.847  17.435  0.00  0.00            
ATOM   5000  H   VAL X 310     -16.105  13.735  17.784  0.00  0.00            
ATOM   5001  CA  VAL X 310     -15.424  11.883  16.895  0.00  0.00            
ATOM   5002  HA  VAL X 310     -15.980  11.313  16.150  0.00  0.00            
ATOM   5003  CB  VAL X 310     -14.329  12.630  16.126  0.00  0.00            
ATOM   5004  HB  VAL X 310     -13.758  13.297  16.772  0.00  0.00            
ATOM   5005  CG1 VAL X 310     -13.381  11.686  15.412  0.00  0.00            
ATOM   5006 HG11 VAL X 310     -12.848  11.117  16.173  0.00  0.00            
ATOM   5007 HG12 VAL X 310     -12.643  12.224  14.816  0.00  0.00            
ATOM   5008 HG13 VAL X 310     -13.988  11.131  14.697  0.00  0.00            
ATOM   5009  CG2 VAL X 310     -14.876  13.462  14.932  0.00  0.00            
ATOM   5010 HG21 VAL X 310     -14.011  13.787  14.353  0.00  0.00            
ATOM   5011 HG22 VAL X 310     -15.415  12.881  14.184  0.00  0.00            
ATOM   5012 HG23 VAL X 310     -15.444  14.326  15.276  0.00  0.00            
ATOM   5013  C   VAL X 310     -14.770  10.917  17.914  0.00  0.00            
ATOM   5014  O   VAL X 310     -14.360  11.282  19.003  0.00  0.00            
ATOM   5015  N   VAL X 311     -14.650   9.601  17.569  0.00  0.00            
ATOM   5016  H   VAL X 311     -15.283   9.159  16.919  0.00  0.00            
ATOM   5017  CA  VAL X 311     -13.941   8.605  18.362  0.00  0.00            
ATOM   5018  HA  VAL X 311     -13.522   9.029  19.274  0.00  0.00            
ATOM   5019  CB  VAL X 311     -14.912   7.577  18.989  0.00  0.00            
ATOM   5020  HB  VAL X 311     -14.311   6.850  19.536  0.00  0.00            
ATOM   5021  CG1 VAL X 311     -15.842   8.211  20.064  0.00  0.00            
ATOM   5022 HG11 VAL X 311     -16.385   7.393  20.537  0.00  0.00            
ATOM   5023 HG12 VAL X 311     -16.430   8.983  19.567  0.00  0.00            
ATOM   5024 HG13 VAL X 311     -15.346   8.747  20.873  0.00  0.00            
ATOM   5025  CG2 VAL X 311     -15.836   7.061  17.889  0.00  0.00            
ATOM   5026 HG21 VAL X 311     -16.691   7.658  17.574  0.00  0.00            
ATOM   5027 HG22 VAL X 311     -16.283   6.119  18.205  0.00  0.00            
ATOM   5028 HG23 VAL X 311     -15.339   6.861  16.940  0.00  0.00            
ATOM   5029  C   VAL X 311     -12.822   7.801  17.537  0.00  0.00            
ATOM   5030  O   VAL X 311     -12.795   7.806  16.300  0.00  0.00            
ATOM   5031  N   ASP X 312     -12.060   6.877  18.158  0.00  0.00            
ATOM   5032  H   ASP X 312     -12.019   6.867  19.167  0.00  0.00            
ATOM   5033  CA  ASP X 312     -11.216   5.879  17.502  0.00  0.00            
ATOM   5034  HA  ASP X 312     -10.710   6.358  16.664  0.00  0.00            
ATOM   5035  CB  ASP X 312     -10.088   5.456  18.478  0.00  0.00            
ATOM   5036  HB2 ASP X 312      -9.383   6.284  18.546  0.00  0.00            
ATOM   5037  HB3 ASP X 312     -10.492   5.327  19.482  0.00  0.00            
ATOM   5038  CG  ASP X 312      -9.252   4.149  18.159  0.00  0.00            
ATOM   5039  OD1 ASP X 312      -8.633   3.489  19.022  0.00  0.00            
ATOM   5040  OD2 ASP X 312      -9.003   3.887  16.944  0.00  0.00            
ATOM   5041  C   ASP X 312     -12.014   4.666  16.935  0.00  0.00            
ATOM   5042  O   ASP X 312     -12.715   3.989  17.659  0.00  0.00            
ATOM   5043  N   ALA X 313     -11.759   4.375  15.663  0.00  0.00            
ATOM   5044  H   ALA X 313     -11.095   4.968  15.185  0.00  0.00            
ATOM   5045  CA  ALA X 313     -12.438   3.352  14.856  0.00  0.00            
ATOM   5046  HA  ALA X 313     -13.468   3.608  14.603  0.00  0.00            
ATOM   5047  CB  ALA X 313     -11.690   3.420  13.591  0.00  0.00            
ATOM   5048  HB1 ALA X 313     -11.740   4.430  13.185  0.00  0.00            
ATOM   5049  HB2 ALA X 313     -10.620   3.220  13.661  0.00  0.00            
ATOM   5050  HB3 ALA X 313     -12.164   2.837  12.802  0.00  0.00            
ATOM   5051  C   ALA X 313     -12.398   1.951  15.491  0.00  0.00            
ATOM   5052  O   ALA X 313     -13.282   1.147  15.260  0.00  0.00            
ATOM   5053  N   ASP X 314     -11.414   1.615  16.394  0.00  0.00            
ATOM   5054  H   ASP X 314     -10.761   2.370  16.547  0.00  0.00            
ATOM   5055  CA  ASP X 314     -11.367   0.301  17.104  0.00  0.00            
ATOM   5056  HA  ASP X 314     -11.439  -0.541  16.415  0.00  0.00            
ATOM   5057  CB  ASP X 314      -9.966   0.143  17.871  0.00  0.00            
ATOM   5058  HB2 ASP X 314      -9.939  -0.672  18.594  0.00  0.00            
ATOM   5059  HB3 ASP X 314      -9.725   1.075  18.383  0.00  0.00            
ATOM   5060  CG  ASP X 314      -8.847  -0.034  16.890  0.00  0.00
[truncated: 7,352 more chars]
