# Supplementary material for: Structural Basis for the Functional Changes by EGFR Exon 20 Insertion Mutations
Source: Cancers (Basel). 2021 Mar 5;13(5):1120. doi: 10.3390/cancers13051120 (PMC7961794; doi:10.3390/cancers13051120)
Supplement: Supplementary file 1 [file cancers-13-01120-s001.zip › cancers-1093462-supply/FileS11.pdb]

REMARK	Inactive Wild-type EGFR at 300 ns
REMARK	To obtain the correct residue numbering add 700 to each residue
CRYST1   75.465   75.465   75.465  90.00  90.00  90.00 P 1           1
ATOM      1  N   GLN X   1     -13.725   1.099  17.157  0.00  0.00            
ATOM      2  H1  GLN X   1     -13.502   2.066  16.967  0.00  0.00            
ATOM      3  H2  GLN X   1     -12.918   0.780  17.672  0.00  0.00            
ATOM      4  H3  GLN X   1     -14.484   1.067  17.823  0.00  0.00            
ATOM      5  CA  GLN X   1     -14.057   0.312  15.972  0.00  0.00            
ATOM      6  HA  GLN X   1     -14.913   0.770  15.477  0.00  0.00            
ATOM      7  CB  GLN X   1     -12.873   0.313  15.077  0.00  0.00            
ATOM      8  HB2 GLN X   1     -12.598   1.338  14.832  0.00  0.00            
ATOM      9  HB3 GLN X   1     -12.110  -0.102  15.736  0.00  0.00            
ATOM     10  CG  GLN X   1     -12.952  -0.576  13.836  0.00  0.00            
ATOM     11  HG2 GLN X   1     -12.038  -0.584  13.242  0.00  0.00            
ATOM     12  HG3 GLN X   1     -13.027  -1.595  14.214  0.00  0.00            
ATOM     13  CD  GLN X   1     -14.141  -0.285  12.862  0.00  0.00            
ATOM     14  OE1 GLN X   1     -15.287  -0.489  13.233  0.00  0.00            
ATOM     15  NE2 GLN X   1     -13.844   0.200  11.713  0.00  0.00            
ATOM     16 HE21 GLN X   1     -14.569   0.492  11.072  0.00  0.00            
ATOM     17 HE22 GLN X   1     -12.896   0.401  11.428  0.00  0.00            
ATOM     18  C   GLN X   1     -14.451  -1.091  16.431  0.00  0.00            
ATOM     19  O   GLN X   1     -13.873  -1.626  17.345  0.00  0.00            
ATOM     20  N   ALA X   2     -15.476  -1.663  15.772  0.00  0.00            
ATOM     21  H   ALA X   2     -15.893  -1.175  14.991  0.00  0.00            
ATOM     22  CA  ALA X   2     -15.930  -3.053  15.915  0.00  0.00            
ATOM     23  HA  ALA X   2     -16.422  -3.106  16.886  0.00  0.00            
ATOM     24  CB  ALA X   2     -16.979  -3.472  14.864  0.00  0.00            
ATOM     25  HB1 ALA X   2     -17.976  -3.097  15.093  0.00  0.00            
ATOM     26  HB2 ALA X   2     -16.970  -4.559  14.779  0.00  0.00            
ATOM     27  HB3 ALA X   2     -16.714  -3.092  13.877  0.00  0.00            
ATOM     28  C   ALA X   2     -14.758  -4.065  15.837  0.00  0.00            
ATOM     29  O   ALA X   2     -13.751  -3.900  15.166  0.00  0.00            
ATOM     30  N   LEU X   3     -14.927  -5.156  16.622  0.00  0.00            
ATOM     31  H   LEU X   3     -15.830  -5.246  17.063  0.00  0.00            
ATOM     32  CA  LEU X   3     -13.899  -6.199  16.795  0.00  0.00            
ATOM     33  HA  LEU X   3     -12.980  -5.726  17.141  0.00  0.00            
ATOM     34  CB  LEU X   3     -14.364  -7.289  17.761  0.00  0.00            
ATOM     35  HB2 LEU X   3     -15.272  -7.752  17.376  0.00  0.00            
ATOM     36  HB3 LEU X   3     -13.626  -8.089  17.811  0.00  0.00            
ATOM     37  CG  LEU X   3     -14.644  -6.761  19.203  0.00  0.00            
ATOM     38  HG  LEU X   3     -15.532  -6.130  19.188  0.00  0.00            
ATOM     39  CD1 LEU X   3     -14.921  -8.004  20.058  0.00  0.00            
ATOM     40 HD11 LEU X   3     -15.479  -7.687  20.939  0.00  0.00            
ATOM     41 HD12 LEU X   3     -13.989  -8.324  20.524  0.00  0.00            
ATOM     42 HD13 LEU X   3     -15.530  -8.640  19.416  0.00  0.00            
ATOM     43  CD2 LEU X   3     -13.540  -5.888  19.789  0.00  0.00            
ATOM     44 HD21 LEU X   3     -12.607  -6.447  19.715  0.00  0.00            
ATOM     45 HD22 LEU X   3     -13.597  -4.986  19.180  0.00  0.00            
ATOM     46 HD23 LEU X   3     -13.685  -5.567  20.820  0.00  0.00            
ATOM     47  C   LEU X   3     -13.624  -6.768  15.419  0.00  0.00            
ATOM     48  O   LEU X   3     -14.458  -6.868  14.565  0.00  0.00            
ATOM     49  N   LEU X   4     -12.374  -7.350  15.292  0.00  0.00            
ATOM     50  H   LEU X   4     -11.634  -7.254  15.973  0.00  0.00            
ATOM     51  CA  LEU X   4     -12.045  -8.386  14.298  0.00  0.00            
ATOM     52  HA  LEU X   4     -11.889  -7.809  13.386  0.00  0.00            
ATOM     53  CB  LEU X   4     -10.859  -9.122  14.937  0.00  0.00            
ATOM     54  HB2 LEU X   4     -11.132  -9.488  15.927  0.00  0.00            
ATOM     55  HB3 LEU X   4     -10.112  -8.355  15.139  0.00  0.00            
ATOM     56  CG  LEU X   4     -10.146 -10.217  14.137  0.00  0.00            
ATOM     57  HG  LEU X   4     -10.788 -11.089  14.015  0.00  0.00            
ATOM     58  CD1 LEU X   4      -9.609  -9.807  12.715  0.00  0.00            
ATOM     59 HD11 LEU X   4      -9.067  -8.873  12.859  0.00  0.00            
ATOM     60 HD12 LEU X   4      -9.016 -10.520  12.142  0.00  0.00            
ATOM     61 HD13 LEU X   4     -10.567  -9.707  12.206  0.00  0.00            
ATOM     62  CD2 LEU X   4      -8.949 -10.713  14.933  0.00  0.00            
ATOM     63 HD21 LEU X   4      -8.248 -11.306  14.346  0.00  0.00            
ATOM     64 HD22 LEU X   4      -9.259 -11.290  15.804  0.00  0.00            
ATOM     65 HD23 LEU X   4      -8.294  -9.899  15.245  0.00  0.00            
ATOM     66  C   LEU X   4     -13.125  -9.461  14.135  0.00  0.00            
ATOM     67  O   LEU X   4     -13.486 -10.099  15.129  0.00  0.00            
ATOM     68  N   ARG X   5     -13.489  -9.789  12.940  0.00  0.00            
ATOM     69  H   ARG X   5     -13.161  -9.207  12.182  0.00  0.00            
ATOM     70  CA  ARG X   5     -14.278 -10.981  12.539  0.00  0.00            
ATOM     71  HA  ARG X   5     -14.854 -11.362  13.382  0.00  0.00            
ATOM     72  CB  ARG X   5     -15.206 -10.673  11.402  0.00  0.00            
ATOM     73  HB2 ARG X   5     -15.699  -9.711  11.546  0.00  0.00            
ATOM     74  HB3 ARG X   5     -14.609 -10.601  10.494  0.00  0.00            
ATOM     75  CG  ARG X   5     -16.346 -11.737  11.228  0.00  0.00            
ATOM     76  HG2 ARG X   5     -17.079 -11.630  12.027  0.00  0.00            
ATOM     77  HG3 ARG X   5     -16.014 -12.769  11.343  0.00  0.00            
ATOM     78  CD  ARG X   5     -17.113 -11.520   9.905  0.00  0.00            
ATOM     79  HD2 ARG X   5     -17.586 -10.538   9.919  0.00  0.00            
ATOM     80  HD3 ARG X   5     -16.431 -11.632   9.062  0.00  0.00            
ATOM     81  NE  ARG X   5     -18.225 -12.507   9.631  0.00  0.00            
ATOM     82  HE  ARG X   5     -18.001 -13.267   9.005  0.00  0.00            
ATOM     83  CZ  ARG X   5     -19.516 -12.554   9.901  0.00  0.00            
ATOM     84  NH1 ARG X   5     -20.193 -11.653  10.471  0.00  0.00            
ATOM     85 HH11 ARG X   5     -19.632 -10.860  10.745  0.00  0.00            
ATOM     86 HH12 ARG X   5     -21.143 -11.733  10.805  0.00  0.00            
ATOM     87  NH2 ARG X   5     -20.112 -13.679   9.615  0.00  0.00            
ATOM     88 HH21 ARG X   5     -19.554 -14.333   9.084  0.00  0.00            
ATOM     89 HH22 ARG X   5     -20.984 -13.933  10.056  0.00  0.00            
ATOM     90  C   ARG X   5     -13.308 -12.126  12.137  0.00  0.00            
ATOM     91  O   ARG X   5     -12.348 -11.883  11.399  0.00  0.00            
ATOM     92  N   ILE X   6     -13.492 -13.298  12.693  0.00  0.00            
ATOM     93  H   ILE X   6     -14.156 -13.297  13.454  0.00  0.00            
ATOM     94  CA  ILE X   6     -12.809 -14.569  12.302  0.00  0.00            
ATOM     95  HA  ILE X   6     -11.964 -14.240  11.698  0.00  0.00            
ATOM     96  CB  ILE X   6     -12.172 -15.261  13.562  0.00  0.00            
ATOM     97  HB  ILE X   6     -12.961 -15.546  14.257  0.00  0.00            
ATOM     98  CG2 ILE X   6     -11.463 -16.542  13.162  0.00  0.00            
ATOM     99 HG21 ILE X   6     -10.827 -16.337  12.301  0.00  0.00            
ATOM    100 HG22 ILE X   6     -12.209 -17.323  13.011  0.00  0.00            
ATOM    101 HG23 ILE X   6     -10.828 -16.945  13.951  0.00  0.00            
ATOM    102  CG1 ILE X   6     -11.170 -14.241  14.105  0.00  0.00            
ATOM    103 HG12 ILE X   6     -11.637 -13.269  14.260  0.00  0.00            
ATOM    104 HG13 ILE X   6     -10.285 -14.116  13.482  0.00  0.00            
ATOM    105  CD1 ILE X   6     -10.662 -14.691  15.506  0.00  0.00            
ATOM    106 HD11 ILE X   6      -9.984 -15.543  15.446  0.00  0.00            
ATOM    107 HD12 ILE X   6     -11.552 -15.036  16.032  0.00  0.00            
ATOM    108 HD13 ILE X   6     -10.091 -13.890  15.976  0.00  0.00            
ATOM    109  C   ILE X   6     -13.709 -15.432  11.479  0.00  0.00            
ATOM    110  O   ILE X   6     -14.655 -15.986  12.086  0.00  0.00            
ATOM    111  N   LEU X   7     -13.580 -15.588  10.125  0.00  0.00            
ATOM    112  H   LEU X   7     -12.706 -15.202   9.795  0.00  0.00            
ATOM    113  CA  LEU X   7     -14.563 -16.104   9.197  0.00  0.00            
ATOM    114  HA  LEU X   7     -15.581 -15.904   9.530  0.00  0.00            
ATOM    115  CB  LEU X   7     -14.327 -15.577   7.722  0.00  0.00            
ATOM    116  HB2 LEU X   7     -14.637 -16.381   7.054  0.00  0.00            
ATOM    117  HB3 LEU X   7     -13.245 -15.508   7.617  0.00  0.00            
ATOM    118  CG  LEU X   7     -14.799 -14.174   7.229  0.00  0.00            
ATOM    119  HG  LEU X   7     -15.851 -14.017   7.465  0.00  0.00            
ATOM    120  CD1 LEU X   7     -13.986 -13.034   7.865  0.00  0.00            
ATOM    121 HD11 LEU X   7     -12.945 -13.224   7.606  0.00  0.00            
ATOM    122 HD12 LEU X   7     -14.086 -13.112   8.947  0.00  0.00            
ATOM    123 HD13 LEU X   7     -14.343 -12.061   7.527  0.00  0.00            
ATOM    124  CD2 LEU X   7     -14.641 -14.132   5.698  0.00  0.00            
ATOM    125 HD21 LEU X   7     -15.043 -15.012   5.195  0.00  0.00            
ATOM    126 HD22 LEU X   7     -13.591 -14.230   5.422  0.00  0.00            
ATOM    127 HD23 LEU X   7     -15.154 -13.270   5.272  0.00  0.00            
ATOM    128  C   LEU X   7     -14.425 -17.658   9.244  0.00  0.00            
ATOM    129  O   LEU X   7     -13.329 -18.188   9.250  0.00  0.00            
ATOM    130  N   LYS X   8     -15.585 -18.393   9.376  0.00  0.00            
ATOM    131  H   LYS X   8     -16.435 -17.848   9.365  0.00  0.00            
ATOM    132  CA  LYS X   8     -15.712 -19.856   9.370  0.00  0.00            
ATOM    133  HA  LYS X   8     -15.083 -20.308  10.138  0.00  0.00            
ATOM    134  CB  LYS X   8     -17.250 -20.099   9.555  0.00  0.00            
ATOM    135  HB2 LYS X   8     -17.653 -19.424  10.311  0.00  0.00            
ATOM    136  HB3 LYS X   8     -17.769 -19.928   8.612  0.00  0.00            
ATOM    137  CG  LYS X   8     -17.455 -21.575  10.005  0.00  0.00            
ATOM    138  HG2 LYS X   8     -16.937 -22.358   9.452  0.00  0.00            
ATOM    139  HG3 LYS X   8     -18.461 -21.947   9.811  0.00  0.00            
ATOM    140  CD  LYS X   8     -17.394 -21.711  11.491  0.00  0.00            
ATOM    141  HD2 LYS X   8     -16.468 -21.308  11.900  0.00  0.00            
ATOM    142  HD3 LYS X   8     -18.204 -21.069  11.836  0.00  0.00            
ATOM    143  CE  LYS X   8     -17.602 -23.125  11.969  0.00  0.00            
ATOM    144  HE2 LYS X   8     -16.746 -23.756  11.730  0.00  0.00            
ATOM    145  HE3 LYS X   8     -18.437 -23.583  11.440  0.00  0.00            
ATOM    146  NZ  LYS X   8     -17.782 -23.258  13.447  0.00  0.00            
ATOM    147  HZ1 LYS X   8     -17.818 -24.222  13.746  0.00  0.00            
ATOM    148  HZ2 LYS X   8     -17.006 -22.811  13.914  0.00  0.00            
ATOM    149  HZ3 LYS X   8     -18.603 -22.748  13.738  0.00  0.00            
ATOM    150  C   LYS X   8     -15.303 -20.426   7.995  0.00  0.00            
ATOM    151  O   LYS X   8     -15.554 -19.684   7.019  0.00  0.00            
ATOM    152  N   GLU X   9     -14.850 -21.674   7.755  0.00  0.00            
ATOM    153  H   GLU X   9     -14.804 -22.354   8.500  0.00  0.00            
ATOM    154  CA  GLU X   9     -14.293 -22.029   6.446  0.00  0.00            
ATOM    155  HA  GLU X   9     -13.688 -21.151   6.218  0.00  0.00            
ATOM    156  CB  GLU X   9     -13.318 -23.185   6.509  0.00  0.00            
ATOM    157  HB2 GLU X   9     -12.506 -22.866   7.163  0.00  0.00            
ATOM    158  HB3 GLU X   9     -12.795 -23.173   5.553  0.00  0.00            
ATOM    159  CG  GLU X   9     -13.988 -24.502   7.007  0.00  0.00            
ATOM    160  HG2 GLU X   9     -14.323 -24.343   8.032  0.00  0.00            
ATOM    161  HG3 GLU X   9     -14.861 -24.651   6.371  0.00  0.00            
ATOM    162  CD  GLU X   9     -13.016 -25.696   6.906  0.00  0.00            
ATOM    163  OE1 GLU X   9     -12.323 -25.771   5.843  0.00  0.00            
ATOM    164  OE2 GLU X   9     -12.798 -26.419   7.879  0.00  0.00            
ATOM    165  C   GLU X   9     -15.305 -22.162   5.327  0.00  0.00            
ATOM    166  O   GLU X   9     -15.004 -22.194   4.122  0.00  0.00            
ATOM    167  N   THR X  10     -16.556 -22.308   5.775  0.00  0.00            
ATOM    168  H   THR X  10     -16.721 -22.204   6.766  0.00  0.00            
ATOM    169  CA  THR X  10     -17.761 -22.315   4.937  0.00  0.00            
ATOM    170  HA  THR X  10     -17.563 -22.794   3.978  0.00  0.00            
ATOM    171  CB  THR X  10     -18.874 -22.974   5.731  0.00  0.00            
ATOM    172  HB  THR X  10     -19.769 -22.839   5.124  0.00  0.00            
ATOM    173  CG2 THR X  10     -18.698 -24.441   5.959  0.00  0.00            
ATOM    174 HG21 THR X  10     -18.794 -24.919   4.984  0.00  0.00            
ATOM    175 HG22 THR X  10     -19.452 -24.781   6.669  0.00  0.00            
ATOM    176 HG23 THR X  10     -17.710 -24.736   6.314  0.00  0.00            
ATOM    177  OG1 THR X  10     -19.053 -22.441   7.083  0.00  0.00            
ATOM    178  HG1 THR X  10     -19.950 -22.689   7.317  0.00  0.00            
ATOM    179  C   THR X  10     -18.353 -20.920   4.573  0.00  0.00            
ATOM    180  O   THR X  10     -18.983 -20.842   3.500  0.00  0.00            
ATOM    181  N   GLU X  11     -18.067 -19.831   5.362  0.00  0.00            
ATOM    182  H   GLU X  11     -17.469 -19.824   6.176  0.00  0.00            
ATOM    183  CA  GLU X  11     -18.598 -18.489   5.048  0.00  0.00            
ATOM    184  HA  GLU X  11     -19.609 -18.714   4.710  0.00  0.00            
ATOM    185  CB  GLU X  11     -18.695 -17.583   6.262  0.00  0.00            
ATOM    186  HB2 GLU X  11     -19.470 -16.860   6.008  0.00  0.00            
ATOM    187  HB3 GLU X  11     -19.095 -18.142   7.108  0.00  0.00            
ATOM    188  CG  GLU X  11     -17.554 -16.721   6.738  0.00  0.00            
ATOM    189  HG2 GLU X  11     -17.266 -16.067   5.916  0.00  0.00            
ATOM    190  HG3 GLU X  11     -16.742 -17.354   7.097  0.00  0.00            
ATOM    191  CD  GLU X  11     -17.951 -15.965   7.995  0.00  0.00            
ATOM    192  OE1 GLU X  11     -17.788 -16.510   9.119  0.00  0.00            
ATOM    193  OE2 GLU X  11     -18.319 -14.752   7.778  0.00  0.00            
ATOM    194  C   GLU X  11     -17.996 -17.804   3.860  0.00  0.00            
ATOM    195  O   GLU X  11     -18.386 -16.733   3.462  0.00  0.00            
ATOM    196  N   PHE X  12     -16.922 -18.313   3.287  0.00  0.00            
ATOM    197  H   PHE X  12     -16.565 -19.218   3.556  0.00  0.00            
ATOM    198  CA  PHE X  12     -16.180 -17.685   2.208  0.00  0.00            
ATOM    199  HA  PHE X  12     -16.832 -17.391   1.386  0.00  0.00            
ATOM    200  CB  PHE X  12     -15.331 -16.498   2.808  0.00  0.00            
ATOM    201  HB2 PHE X  12     -15.879 -15.912   3.545  0.00  0.00            
ATOM    202  HB3 PHE X  12     -15.019 -15.835   2.002  0.00  0.00            
ATOM    203  CG  PHE X  12     -14.129 -16.915   3.611  0.00  0.00            
ATOM    204  CD1 PHE X  12     -14.193 -17.577   4.805  0.00  0.00            
ATOM    205  HD1 PHE X  12     -15.164 -17.870   5.174  0.00  0.00            
ATOM    206  CE1 PHE X  12     -12.969 -17.931   5.491  0.00  0.00            
ATOM    207  HE1 PHE X  12     -12.957 -18.538   6.384  0.00  0.00            
ATOM    208  CZ  PHE X  12     -11.735 -17.677   4.941  0.00  0.00            
ATOM    209  HZ  PHE X  12     -10.790 -18.076   5.279  0.00  0.00            
ATOM    210  CE2 PHE X  12     -11.655 -16.894   3.805  0.00  0.00            
ATOM    211  HE2 PHE X  12     -10.685 -16.616   3.421  0.00  0.00            
ATOM    212  CD2 PHE X  12     -12.851 -16.507   3.135  0.00  0.00            
ATOM    213  HD2 PHE X  12     -12.840 -16.003   2.180  0.00  0.00            
ATOM    214  C   PHE X  12     -15.331 -18.715   1.460  0.00  0.00            
ATOM    215  O   PHE X  12     -14.959 -19.745   2.013  0.00  0.00            
ATOM    216  N   LYS X  13     -15.086 -18.452   0.195  0.00  0.00            
ATOM    217  H   LYS X  13     -15.607 -17.727  -0.276  0.00  0.00            
ATOM    218  CA  LYS X  13     -14.118 -19.277  -0.584  0.00  0.00            
ATOM    219  HA  LYS X  13     -13.440 -19.739   0.134  0.00  0.00            
ATOM    220  CB  LYS X  13     -14.812 -20.434  -1.254  0.00  0.00            
ATOM    221  HB2 LYS X  13     -15.237 -21.183  -0.585  0.00  0.00            
ATOM    222  HB3 LYS X  13     -14.027 -21.011  -1.743  0.00  0.00            
ATOM    223  CG  LYS X  13     -15.831 -20.153  -2.417  0.00  0.00            
ATOM    224  HG2 LYS X  13     -16.541 -19.430  -2.017  0.00  0.00            
ATOM    225  HG3 LYS X  13     -15.356 -19.789  -3.328  0.00  0.00            
ATOM    226  CD  LYS X  13     -16.657 -21.376  -2.816  0.00  0.00            
ATOM    227  HD2 LYS X  13     -16.892 -22.015  -1.965  0.00  0.00            
ATOM    228  HD3 LYS X  13     -16.001 -21.926  -3.490  0.00  0.00            
ATOM    229  CE  LYS X  13     -17.899 -21.043  -3.631  0.00  0.00            
ATOM    230  HE2 LYS X  13     -18.652 -20.810  -2.878  0.00  0.00            
ATOM    231  HE3 LYS X  13     -17.676 -20.220  -4.310  0.00  0.00            
ATOM    232  NZ  LYS X  13     -18.285 -22.249  -4.406  0.00  0.00            
ATOM    233  HZ1 LYS X  13     -17.601 -22.550  -5.086  0.00  0.00            
ATOM    234  HZ2 LYS X  13     -19.249 -22.237  -4.705  0.00  0.00            
ATOM    235  HZ3 LYS X  13     -18.411 -23.052  -3.806  0.00  0.00            
ATOM    236  C   LYS X  13     -13.358 -18.462  -1.677  0.00  0.00            
ATOM    237  O   LYS X  13     -13.980 -17.510  -2.212  0.00  0.00            
ATOM    238  N   LYS X  14     -12.126 -18.877  -2.049  0.00  0.00            
ATOM    239  H   LYS X  14     -11.762 -19.641  -1.498  0.00  0.00            
ATOM    240  CA  LYS X  14     -11.447 -18.356  -3.278  0.00  0.00            
ATOM    241  HA  LYS X  14     -11.328 -17.275  -3.346  0.00  0.00            
ATOM    242  CB  LYS X  14      -9.992 -18.938  -3.274  0.00  0.00            
ATOM    243  HB2 LYS X  14     -10.072 -20.007  -3.072  0.00  0.00            
ATOM    244  HB3 LYS X  14      -9.452 -18.760  -4.204  0.00  0.00            
ATOM    245  CG  LYS X  14      -9.231 -18.301  -2.023  0.00  0.00            
ATOM    246  HG2 LYS X  14      -9.140 -17.219  -2.112  0.00  0.00            
ATOM    247  HG3 LYS X  14      -9.877 -18.512  -1.170  0.00  0.00            
ATOM    248  CD  LYS X  14      -7.817 -18.730  -1.723  0.00  0.00            
ATOM    249  HD2 LYS X  14      -7.590 -18.349  -0.727  0.00  0.00            
ATOM    250  HD3 LYS X  14      -7.082 -18.523  -2.501  0.00  0.00            
ATOM    251  CE  LYS X  14      -7.875 -20.272  -1.552  0.00  0.00            
ATOM    252  HE2 LYS X  14      -8.348 -20.757  -2.407  0.00  0.00            
ATOM    253  HE3 LYS X  14      -8.420 -20.523  -0.642  0.00  0.00            
ATOM    254  NZ  LYS X  14      -6.563 -20.974  -1.443  0.00  0.00            
ATOM    255  HZ1 LYS X  14      -6.045 -20.866  -2.303  0.00  0.00            
ATOM    256  HZ2 LYS X  14      -6.127 -20.733  -0.564  0.00  0.00            
ATOM    257  HZ3 LYS X  14      -6.744 -21.961  -1.329  0.00  0.00            
ATOM    258  C   LYS X  14     -12.151 -18.769  -4.512  0.00  0.00            
ATOM    259  O   LYS X  14     -12.667 -19.897  -4.632  0.00  0.00            
ATOM    260  N   ILE X  15     -12.079 -17.920  -5.582  0.00  0.00            
ATOM    261  H   ILE X  15     -11.721 -16.976  -5.570  0.00  0.00            
ATOM    262  CA  ILE X  15     -12.471 -18.327  -6.969  0.00  0.00            
ATOM    263  HA  ILE X  15     -12.680 -19.393  -6.879  0.00  0.00            
ATOM    264  CB  ILE X  15     -13.881 -17.588  -7.329  0.00  0.00            
ATOM    265  HB  ILE X  15     -13.694 -16.514  -7.307  0.00  0.00            
ATOM    266  CG2 ILE X  15     -14.342 -17.998  -8.725  0.00  0.00            
ATOM    267 HG21 ILE X  15     -13.729 -17.476  -9.460  0.00  0.00            
ATOM    268 HG22 ILE X  15     -15.399 -17.861  -8.950  0.00  0.00            
ATOM    269 HG23 ILE X  15     -14.174 -19.071  -8.824  0.00  0.00            
ATOM    270  CG1 ILE X  15     -14.926 -17.995  -6.331  0.00  0.00            
ATOM    271 HG12 ILE X  15     -14.480 -17.999  -5.337  0.00  0.00            
ATOM    272 HG13 ILE X  15     -15.183 -19.029  -6.562  0.00  0.00            
ATOM    273  CD1 ILE X  15     -16.173 -17.073  -6.383  0.00  0.00            
ATOM    274 HD11 ILE X  15     -16.691 -17.377  -5.473  0.00  0.00            
ATOM    275 HD12 ILE X  15     -15.877 -16.041  -6.198  0.00  0.00            
ATOM    276 HD13 ILE X  15     -16.747 -17.201  -7.301  0.00  0.00            
ATOM    277  C   ILE X  15     -11.381 -18.170  -8.011  0.00  0.00            
ATOM    278  O   ILE X  15     -11.178 -19.065  -8.822  0.00  0.00            
ATOM    279  N   LYS X  16     -10.658 -17.055  -7.915  0.00  0.00            
ATOM    280  H   LYS X  16     -10.822 -16.461  -7.114  0.00  0.00            
ATOM    281  CA  LYS X  16      -9.545 -16.655  -8.807  0.00  0.00            
ATOM    282  HA  LYS X  16      -9.236 -17.612  -9.227  0.00  0.00            
ATOM    283  CB  LYS X  16     -10.191 -15.701  -9.916  0.00  0.00            
ATOM    284  HB2 LYS X  16      -9.291 -15.308 -10.390  0.00  0.00            
ATOM    285  HB3 LYS X  16     -10.618 -14.791  -9.495  0.00  0.00            
ATOM    286  CG  LYS X  16     -11.030 -16.397 -10.991  0.00  0.00            
ATOM    287  HG2 LYS X  16     -12.025 -16.716 -10.681  0.00  0.00            
ATOM    288  HG3 LYS X  16     -10.463 -17.288 -11.263  0.00  0.00            
ATOM    289  CD  LYS X  16     -11.207 -15.654 -12.276  0.00  0.00            
ATOM    290  HD2 LYS X  16     -11.756 -14.721 -12.150  0.00  0.00            
ATOM    291  HD3 LYS X  16     -10.250 -15.415 -12.739  0.00  0.00            
ATOM    292  CE  LYS X  16     -11.997 -16.545 -13.240  0.00  0.00            
ATOM    293  HE2 LYS X  16     -11.353 -17.397 -13.458  0.00  0.00            
ATOM    294  HE3 LYS X  16     -12.904 -16.900 -12.751  0.00  0.00            
ATOM    295  NZ  LYS X  16     -12.429 -15.907 -14.480  0.00  0.00            
ATOM    296  HZ1 LYS X  16     -11.718 -15.320 -14.893  0.00  0.00            
ATOM    297  HZ2 LYS X  16     -13.183 -15.258 -14.306  0.00  0.00            
ATOM    298  HZ3 LYS X  16     -12.760 -16.547 -15.187  0.00  0.00            
ATOM    299  C   LYS X  16      -8.357 -16.006  -8.200  0.00  0.00            
ATOM    300  O   LYS X  16      -8.630 -15.125  -7.380  0.00  0.00            
ATOM    301  N   VAL X  17      -7.167 -16.206  -8.738  0.00  0.00            
ATOM    302  H   VAL X  17      -7.193 -16.830  -9.532  0.00  0.00            
ATOM    303  CA  VAL X  17      -5.911 -15.530  -8.358  0.00  0.00            
ATOM    304  HA  VAL X  17      -5.898 -15.640  -7.274  0.00  0.00            
ATOM    305  CB  VAL X  17      -4.702 -16.312  -8.888  0.00  0.00            
ATOM    306  HB  VAL X  17      -4.869 -16.595  -9.927  0.00  0.00            
ATOM    307  CG1 VAL X  17      -3.339 -15.432  -8.981  0.00  0.00            
ATOM    308 HG11 VAL X  17      -3.191 -14.834  -8.081  0.00  0.00            
ATOM    309 HG12 VAL X  17      -3.499 -14.742  -9.809  0.00  0.00            
ATOM    310 HG13 VAL X  17      -2.417 -15.945  -9.255  0.00  0.00            
ATOM    311  CG2 VAL X  17      -4.313 -17.470  -7.984  0.00  0.00            
ATOM    312 HG21 VAL X  17      -3.693 -18.138  -8.582  0.00  0.00            
ATOM    313 HG22 VAL X  17      -5.181 -18.067  -7.707  0.00  0.00            
ATOM    314 HG23 VAL X  17      -3.946 -17.166  -7.003  0.00  0.00            
ATOM    315  C   VAL X  17      -6.004 -14.060  -8.823  0.00  0.00            
ATOM    316  O   VAL X  17      -6.723 -13.674  -9.797  0.00  0.00            
ATOM    317  N   LEU X  18      -5.350 -13.164  -8.056  0.00  0.00            
ATOM    318  H   LEU X  18      -4.807 -13.506  -7.276  0.00  0.00            
ATOM    319  CA  LEU X  18      -5.456 -11.740  -8.227  0.00  0.00            
ATOM    320  HA  LEU X  18      -5.744 -11.512  -9.253  0.00  0.00            
ATOM    321  CB  LEU X  18      -6.480 -11.256  -7.157  0.00  0.00            
ATOM    322  HB2 LEU X  18      -7.462 -11.687  -7.353  0.00  0.00            
ATOM    323  HB3 LEU X  18      -6.161 -11.358  -6.119  0.00  0.00            
ATOM    324  CG  LEU X  18      -6.707  -9.720  -7.258  0.00  0.00            
ATOM    325  HG  LEU X  18      -5.739  -9.227  -7.175  0.00  0.00            
ATOM    326  CD1 LEU X  18      -7.441  -9.286  -8.514  0.00  0.00            
ATOM    327 HD11 LEU X  18      -7.472  -8.204  -8.643  0.00  0.00            
ATOM    328 HD12 LEU X  18      -8.428  -9.743  -8.448  0.00  0.00            
ATOM    329 HD13 LEU X  18      -6.889  -9.618  -9.393  0.00  0.00            
ATOM    330  CD2 LEU X  18      -7.509  -9.092  -6.054  0.00  0.00            
ATOM    331 HD21 LEU X  18      -7.182  -9.536  -5.114  0.00  0.00            
ATOM    332 HD22 LEU X  18      -8.582  -9.244  -6.171  0.00  0.00            
ATOM    333 HD23 LEU X  18      -7.331  -8.018  -5.998  0.00  0.00            
ATOM    334  C   LEU X  18      -4.075 -11.037  -8.098  0.00  0.00            
ATOM    335  O   LEU X  18      -3.812 -10.056  -8.709  0.00  0.00            
ATOM    336  N   GLY X  19      -3.096 -11.623  -7.412  0.00  0.00            
ATOM    337  H   GLY X  19      -3.267 -12.437  -6.840  0.00  0.00            
ATOM    338  CA  GLY X  19      -1.713 -11.240  -7.584  0.00  0.00            
ATOM    339  HA2 GLY X  19      -1.561 -10.196  -7.312  0.00  0.00            
ATOM    340  HA3 GLY X  19      -1.426 -11.406  -8.622  0.00  0.00            
ATOM    341  C   GLY X  19      -0.740 -12.031  -6.651  0.00  0.00            
ATOM    342  O   GLY X  19      -1.008 -12.392  -5.477  0.00  0.00            
ATOM    343  N   SER X  20       0.422 -12.406  -7.154  0.00  0.00            
ATOM    344  H   SER X  20       0.703 -11.984  -8.028  0.00  0.00            
ATOM    345  CA  SER X  20       1.528 -13.113  -6.441  0.00  0.00            
ATOM    346  HA  SER X  20       1.051 -13.962  -5.950  0.00  0.00            
ATOM    347  CB  SER X  20       2.495 -13.668  -7.465  0.00  0.00            
ATOM    348  HB2 SER X  20       3.300 -14.166  -6.925  0.00  0.00            
ATOM    349  HB3 SER X  20       1.944 -14.446  -7.994  0.00  0.00            
ATOM    350  OG  SER X  20       3.009 -12.692  -8.352  0.00  0.00            
ATOM    351  HG  SER X  20       2.344 -12.570  -9.035  0.00  0.00            
ATOM    352  C   SER X  20       2.167 -12.295  -5.379  0.00  0.00            
ATOM    353  O   SER X  20       1.811 -11.093  -5.206  0.00  0.00            
ATOM    354  N   GLY X  21       3.113 -12.839  -4.520  0.00  0.00            
ATOM    355  H   GLY X  21       3.431 -13.796  -4.584  0.00  0.00            
ATOM    356  CA  GLY X  21       3.710 -12.026  -3.483  0.00  0.00            
ATOM    357  HA2 GLY X  21       4.076 -11.063  -3.839  0.00  0.00            
ATOM    358  HA3 GLY X  21       2.951 -11.952  -2.705  0.00  0.00            
ATOM    359  C   GLY X  21       4.958 -12.611  -2.791  0.00  0.00            
ATOM    360  O   GLY X  21       5.277 -13.782  -3.051  0.00  0.00            
ATOM    361  N   ALA X  22       5.610 -11.885  -1.884  0.00  0.00            
ATOM    362  H   ALA X  22       5.280 -10.940  -1.750  0.00  0.00            
ATOM    363  CA  ALA X  22       6.885 -12.240  -1.145  0.00  0.00            
ATOM    364  HA  ALA X  22       7.652 -12.526  -1.865  0.00  0.00            
ATOM    365  CB  ALA X  22       7.385 -11.065  -0.333  0.00  0.00            
ATOM    366  HB1 ALA X  22       8.232 -11.435   0.245  0.00  0.00            
ATOM    367  HB2 ALA X  22       7.703 -10.276  -1.014  0.00  0.00            
ATOM    368  HB3 ALA X  22       6.598 -10.687   0.318  0.00  0.00            
ATOM    369  C   ALA X  22       6.724 -13.433  -0.255  0.00  0.00            
ATOM    370  O   ALA X  22       7.517 -14.355  -0.296  0.00  0.00            
ATOM    371  N   PHE X  23       5.679 -13.389   0.589  0.00  0.00            
ATOM    372  H   PHE X  23       5.043 -12.605   0.562  0.00  0.00            
ATOM    373  CA  PHE X  23       5.398 -14.476   1.545  0.00  0.00            
ATOM    374  HA  PHE X  23       5.970 -15.351   1.237  0.00  0.00            
ATOM    375  CB  PHE X  23       5.854 -14.110   2.973  0.00  0.00            
ATOM    376  HB2 PHE X  23       5.444 -13.123   3.188  0.00  0.00            
ATOM    377  HB3 PHE X  23       5.490 -14.859   3.676  0.00  0.00            
ATOM    378  CG  PHE X  23       7.346 -14.035   3.211  0.00  0.00            
ATOM    379  CD1 PHE X  23       8.110 -15.168   3.618  0.00  0.00            
ATOM    380  HD1 PHE X  23       7.556 -16.074   3.816  0.00  0.00            
ATOM    381  CE1 PHE X  23       9.533 -15.052   3.743  0.00  0.00            
ATOM    382  HE1 PHE X  23      10.091 -15.879   4.156  0.00  0.00            
ATOM    383  CZ  PHE X  23      10.135 -13.814   3.507  0.00  0.00            
ATOM    384  HZ  PHE X  23      11.210 -13.759   3.422  0.00  0.00            
ATOM    385  CE2 PHE X  23       9.403 -12.669   3.170  0.00  0.00            
ATOM    386  HE2 PHE X  23       9.991 -11.781   2.990  0.00  0.00            
ATOM    387  CD2 PHE X  23       7.992 -12.755   3.102  0.00  0.00            
ATOM    388  HD2 PHE X  23       7.412 -11.900   2.787  0.00  0.00            
ATOM    389  C   PHE X  23       3.980 -15.005   1.385  0.00  0.00            
ATOM    390  O   PHE X  23       3.603 -15.914   2.129  0.00  0.00            
ATOM    391  N   GLY X  24       3.122 -14.452   0.544  0.00  0.00            
ATOM    392  H   GLY X  24       3.384 -13.607   0.057  0.00  0.00            
ATOM    393  CA  GLY X  24       1.689 -14.725   0.332  0.00  0.00            
ATOM    394  HA2 GLY X  24       1.428 -15.772   0.485  0.00  0.00            
ATOM    395  HA3 GLY X  24       1.043 -14.156   0.999  0.00  0.00            
ATOM    396  C   GLY X  24       1.128 -14.243  -1.040  0.00  0.00            
ATOM    397  O   GLY X  24       1.374 -13.095  -1.473  0.00  0.00            
ATOM    398  N   THR X  25       0.227 -15.034  -1.613  0.00  0.00            
ATOM    399  H   THR X  25      -0.105 -15.831  -1.088  0.00  0.00            
ATOM    400  CA  THR X  25      -0.566 -14.771  -2.870  0.00  0.00            
ATOM    401  HA  THR X  25      -0.121 -13.986  -3.483  0.00  0.00            
ATOM    402  CB  THR X  25      -0.548 -15.954  -3.777  0.00  0.00            
ATOM    403  HB  THR X  25      -0.891 -16.859  -3.277  0.00  0.00            
ATOM    404  CG2 THR X  25      -1.448 -15.754  -5.049  0.00  0.00            
ATOM    405 HG21 THR X  25      -2.454 -15.473  -4.735  0.00  0.00            
ATOM    406 HG22 THR X  25      -1.311 -16.595  -5.729  0.00  0.00            
ATOM    407 HG23 THR X  25      -0.936 -14.974  -5.612  0.00  0.00            
ATOM    408  OG1 THR X  25       0.747 -16.101  -4.390  0.00  0.00            
ATOM    409  HG1 THR X  25       1.266 -16.596  -3.752  0.00  0.00            
ATOM    410  C   THR X  25      -1.992 -14.248  -2.625  0.00  0.00            
ATOM    411  O   THR X  25      -2.670 -14.788  -1.740  0.00  0.00            
ATOM    412  N   VAL X  26      -2.478 -13.158  -3.280  0.00  0.00            
ATOM    413  H   VAL X  26      -1.788 -12.679  -3.842  0.00  0.00            
ATOM    414  CA  VAL X  26      -3.811 -12.562  -3.248  0.00  0.00            
ATOM    415  HA  VAL X  26      -4.233 -13.009  -2.348  0.00  0.00            
ATOM    416  CB  VAL X  26      -3.749 -11.058  -3.015  0.00  0.00            
ATOM    417  HB  VAL X  26      -3.029 -10.837  -2.227  0.00  0.00            
ATOM    418  CG1 VAL X  26      -3.328 -10.200  -4.232  0.00  0.00            
ATOM    419 HG11 VAL X  26      -3.924 -10.415  -5.118  0.00  0.00            
ATOM    420 HG12 VAL X  26      -2.268 -10.373  -4.422  0.00  0.00            
ATOM    421 HG13 VAL X  26      -3.391  -9.164  -3.900  0.00  0.00            
ATOM    422  CG2 VAL X  26      -5.062 -10.465  -2.519  0.00  0.00            
ATOM    423 HG21 VAL X  26      -5.340 -10.855  -1.539  0.00  0.00            
ATOM    424 HG22 VAL X  26      -5.847 -10.709  -3.235  0.00  0.00            
ATOM    425 HG23 VAL X  26      -5.091  -9.393  -2.324  0.00  0.00            
ATOM    426  C   VAL X  26      -4.692 -13.076  -4.450  0.00  0.00            
ATOM    427  O   VAL X  26      -4.249 -13.374  -5.531  0.00  0.00            
ATOM    428  N   TYR X  27      -5.953 -13.368  -4.122  0.00  0.00            
ATOM    429  H   TYR X  27      -6.073 -13.549  -3.136  0.00  0.00            
ATOM    430  CA  TYR X  27      -6.995 -13.995  -4.829  0.00  0.00            
ATOM    431  HA  TYR X  27      -6.704 -14.203  -5.859  0.00  0.00            
ATOM    432  CB  TYR X  27      -7.429 -15.339  -4.156  0.00  0.00            
ATOM    433  HB2 TYR X  27      -7.736 -15.237  -3.115  0.00  0.00            
ATOM    434  HB3 TYR X  27      -8.310 -15.670  -4.707  0.00  0.00            
ATOM    435  CG  TYR X  27      -6.346 -16.406  -4.248  0.00  0.00            
ATOM    436  CD1 TYR X  27      -5.221 -16.327  -3.385  0.00  0.00            
ATOM    437  HD1 TYR X  27      -5.055 -15.431  -2.806  0.00  0.00            
ATOM    438  CE1 TYR X  27      -4.261 -17.262  -3.466  0.00  0.00            
ATOM    439  HE1 TYR X  27      -3.368 -17.144  -2.871  0.00  0.00            
ATOM    440  CZ  TYR X  27      -4.369 -18.391  -4.263  0.00  0.00            
ATOM    441  OH  TYR X  27      -3.399 -19.369  -4.317  0.00  0.00            
ATOM    442  HH  TYR X  27      -2.678 -19.222  -3.699  0.00  0.00            
ATOM    443  CE2 TYR X  27      -5.547 -18.519  -5.060  0.00  0.00            
ATOM    444  HE2 TYR X  27      -5.495 -19.193  -5.903  0.00  0.00            
ATOM    445  CD2 TYR X  27      -6.410 -17.437  -5.201  0.00  0.00            
ATOM    446  HD2 TYR X  27      -7.173 -17.437  -5.964  0.00  0.00            
ATOM    447  C   TYR X  27      -8.221 -13.006  -4.719  0.00  0.00            
ATOM    448  O   TYR X  27      -8.217 -12.033  -3.965  0.00  0.00            
ATOM    449  N   LYS X  28      -9.365 -13.419  -5.324  0.00  0.00            
ATOM    450  H   LYS X  28      -9.247 -14.258  -5.874  0.00  0.00            
ATOM    451  CA  LYS X  28     -10.713 -13.021  -5.065  0.00  0.00            
ATOM    452  HA  LYS X  28     -10.808 -12.477  -4.125  0.00  0.00            
ATOM    453  CB  LYS X  28     -11.279 -12.136  -6.245  0.00  0.00            
ATOM    454  HB2 LYS X  28     -10.528 -11.353  -6.344  0.00  0.00            
ATOM    455  HB3 LYS X  28     -12.278 -11.775  -6.002  0.00  0.00            
ATOM    456  CG  LYS X  28     -11.436 -12.868  -7.598  0.00  0.00            
ATOM    457  HG2 LYS X  28     -10.467 -13.201  -7.972  0.00  0.00            
ATOM    458  HG3 LYS X  28     -12.086 -13.737  -7.499  0.00  0.00            
ATOM    459  CD  LYS X  28     -12.059 -12.045  -8.763  0.00  0.00            
ATOM    460  HD2 LYS X  28     -12.185 -12.683  -9.638  0.00  0.00            
ATOM    461  HD3 LYS X  28     -13.062 -11.722  -8.484  0.00  0.00            
ATOM    462  CE  LYS X  28     -11.226 -10.866  -9.240  0.00  0.00            
ATOM    463  HE2 LYS X  28     -11.241 -10.164  -8.406  0.00  0.00            
ATOM    464  HE3 LYS X  28     -10.210 -11.199  -9.453  0.00  0.00            
ATOM    465  NZ  LYS X  28     -11.809 -10.328 -10.447  0.00  0.00            
ATOM    466  HZ1 LYS X  28     -12.087 -11.085 -11.055  0.00  0.00            
ATOM    467  HZ2 LYS X  28     -11.161  -9.717 -10.923  0.00  0.00            
ATOM    468  HZ3 LYS X  28     -12.603  -9.749 -10.211  0.00  0.00            
ATOM    469  C   LYS X  28     -11.620 -14.196  -4.904  0.00  0.00            
ATOM    470  O   LYS X  28     -11.364 -15.328  -5.248  0.00  0.00            
ATOM    471  N   GLY X  29     -12.801 -13.866  -4.385  0.00  0.00            
ATOM    472  H   GLY X  29     -12.942 -12.870  -4.288  0.00  0.00            
ATOM    473  CA  GLY X  29     -13.845 -14.812  -4.047  0.00  0.00            
ATOM    474  HA2 GLY X  29     -14.195 -15.385  -4.906  0.00  0.00            
ATOM    475  HA3 GLY X  29     -13.461 -15.544  -3.337  0.00  0.00            
ATOM    476  C   GLY X  29     -15.085 -14.225  -3.601  0.00  0.00            
ATOM    477  O   GLY X  29     -15.494 -13.157  -4.004  0.00  0.00            
ATOM    478  N   LEU X  30     -15.864 -14.944  -2.771  0.00  0.00            
ATOM    479  H   LEU X  30     -15.578 -15.911  -2.712  0.00  0.00            
ATOM    480  CA  LEU X  30     -17.103 -14.432  -2.151  0.00  0.00            
ATOM    481  HA  LEU X  30     -17.070 -13.345  -2.230  0.00  0.00            
ATOM    482  CB  LEU X  30     -18.295 -15.117  -2.843  0.00  0.00            
ATOM    483  HB2 LEU X  30     -18.245 -16.203  -2.759  0.00  0.00            
ATOM    484  HB3 LEU X  30     -19.160 -14.851  -2.236  0.00  0.00            
ATOM    485  CG  LEU X  30     -18.491 -14.882  -4.342  0.00  0.00            
ATOM    486  HG  LEU X  30     -17.801 -15.382  -5.022  0.00  0.00            
ATOM    487  CD1 LEU X  30     -19.847 -15.492  -4.640  0.00  0.00            
ATOM    488 HD11 LEU X  30     -20.574 -15.010  -3.987  0.00  0.00            
ATOM    489 HD12 LEU X  30     -20.233 -15.505  -5.659  0.00  0.00            
ATOM    490 HD13 LEU X  30     -19.821 -16.567  -4.464  0.00  0.00            
ATOM    491  CD2 LEU X  30     -18.669 -13.385  -4.656  0.00  0.00            
ATOM    492 HD21 LEU X  30     -19.477 -12.881  -4.126  0.00  0.00            
ATOM    493 HD22 LEU X  30     -17.748 -12.867  -4.389  0.00  0.00            
ATOM    494 HD23 LEU X  30     -18.845 -13.294  -5.727  0.00  0.00            
ATOM    495  C   LEU X  30     -17.097 -14.728  -0.644  0.00  0.00            
ATOM    496  O   LEU X  30     -16.606 -15.769  -0.209  0.00  0.00            
ATOM    497  N   TRP X  31     -17.687 -13.837   0.081  0.00  0.00            
ATOM    498  H   TRP X  31     -17.883 -13.025  -0.487  0.00  0.00            
ATOM    499  CA  TRP X  31     -17.984 -13.894   1.481  0.00  0.00            
ATOM    500  HA  TRP X  31     -17.777 -14.907   1.827  0.00  0.00            
ATOM    501  CB  TRP X  31     -17.151 -12.875   2.256  0.00  0.00            
ATOM    502  HB2 TRP X  31     -17.241 -11.976   1.647  0.00  0.00            
ATOM    503  HB3 TRP X  31     -16.072 -13.021   2.206  0.00  0.00            
ATOM    504  CG  TRP X  31     -17.520 -12.568   3.658  0.00  0.00            
ATOM    505  CD1 TRP X  31     -17.814 -13.423   4.636  0.00  0.00            
ATOM    506  HD1 TRP X  31     -17.759 -14.491   4.488  0.00  0.00            
ATOM    507  NE1 TRP X  31     -18.197 -12.822   5.772  0.00  0.00            
ATOM    508  HE1 TRP X  31     -18.531 -13.370   6.552  0.00  0.00            
ATOM    509  CE2 TRP X  31     -18.079 -11.456   5.616  0.00  0.00            
ATOM    510  CZ2 TRP X  31     -18.278 -10.449   6.540  0.00  0.00            
ATOM    511  HZ2 TRP X  31     -18.619 -10.642   7.547  0.00  0.00            
ATOM    512  CH2 TRP X  31     -18.022  -9.101   6.158  0.00  0.00            
ATOM    513  HH2 TRP X  31     -18.242  -8.345   6.898  0.00  0.00            
ATOM    514  CZ3 TRP X  31     -17.635  -8.799   4.852  0.00  0.00            
ATOM    515  HZ3 TRP X  31     -17.540  -7.800   4.451  0.00  0.00            
ATOM    516  CE3 TRP X  31     -17.581  -9.868   3.894  0.00  0.00            
ATOM    517  HE3 TRP X  31     -17.349  -9.749   2.846  0.00  0.00            
ATOM    518  CD2 TRP X  31     -17.726 -11.248   4.254  0.00  0.00            
ATOM    519  C   TRP X  31     -19.511 -13.725   1.730  0.00  0.00            
ATOM    520  O   TRP X  31     -20.218 -13.189   0.901  0.00  0.00            
ATOM    521  N   ILE X  32     -19.972 -14.194   2.895  0.00  0.00            
ATOM    522  H   ILE X  32     -19.410 -14.696   3.566  0.00  0.00            
ATOM    523  CA  ILE X  32     -21.425 -14.041   3.175  0.00  0.00            
ATOM    524  HA  ILE X  32     -21.652 -13.031   2.833  0.00  0.00            
ATOM    525  CB  ILE X  32     -22.314 -14.962   2.216  0.00  0.00            
ATOM    526  HB  ILE X  32     -21.952 -14.834   1.196  0.00  0.00            
ATOM    527  CG2 ILE X  32     -22.143 -16.414   2.641  0.00  0.00            
ATOM    528 HG21 ILE X  32     -21.127 -16.706   2.907  0.00  0.00            
ATOM    529 HG22 ILE X  32     -22.585 -17.090   1.908  0.00  0.00            
ATOM    530 HG23 ILE X  32     -22.759 -16.576   3.525  0.00  0.00            
ATOM    531  CG1 ILE X  32     -23.747 -14.502   2.374  0.00  0.00            
ATOM    532 HG12 ILE X  32     -24.041 -14.761   3.391  0.00  0.00            
ATOM    533 HG13 ILE X  32     -23.894 -13.422   2.411  0.00  0.00            
ATOM    534  CD1 ILE X  32     -24.876 -15.143   1.542  0.00  0.00            
ATOM    535 HD11 ILE X  32     -24.867 -14.757   0.522  0.00  0.00            
ATOM    536 HD12 ILE X  32     -25.832 -14.884   1.996  0.00  0.00            
ATOM    537 HD13 ILE X  32     -24.837 -16.232   1.523  0.00  0.00            
ATOM    538  C   ILE X  32     -21.707 -14.154   4.705  0.00  0.00            
ATOM    539  O   ILE X  32     -21.246 -15.118   5.314  0.00  0.00            
ATOM    540  N   PRO X  33     -22.426 -13.226   5.425  0.00  0.00            
ATOM    541  CD  PRO X  33     -22.918 -11.927   4.943  0.00  0.00            
ATOM    542  HD2 PRO X  33     -22.085 -11.311   4.606  0.00  0.00            
ATOM    543  HD3 PRO X  33     -23.628 -12.034   4.123  0.00  0.00            
ATOM    544  CG  PRO X  33     -23.570 -11.222   6.136  0.00  0.00            
ATOM    545  HG2 PRO X  33     -24.647 -11.389   6.153  0.00  0.00            
ATOM    546  HG3 PRO X  33     -23.401 -10.149   6.050  0.00  0.00            
ATOM    547  CB  PRO X  33     -22.852 -11.892   7.292  0.00  0.00            
ATOM    548  HB2 PRO X  33     -21.833 -11.513   7.372  0.00  0.00            
ATOM    549  HB3 PRO X  33     -23.486 -11.769   8.170  0.00  0.00            
ATOM    550  CA  PRO X  33     -22.621 -13.309   6.829  0.00  0.00            
ATOM    551  HA  PRO X  33     -21.745 -13.695   7.350  0.00  0.00            
ATOM    552  C   PRO X  33     -23.760 -14.284   7.113  0.00  0.00            
ATOM    553  O   PRO X  33     -24.588 -14.539   6.242  0.00  0.00            
ATOM    554  N   GLU X  34     -23.968 -14.639   8.329  0.00  0.00            
ATOM    555  H   GLU X  34     -23.346 -14.271   9.035  0.00  0.00            
ATOM    556  CA  GLU X  34     -24.966 -15.705   8.705  0.00  0.00            
ATOM    557  HA  GLU X  34     -24.825 -16.541   8.020  0.00  0.00            
ATOM    558  CB  GLU X  34     -24.691 -16.158  10.122  0.00  0.00            
ATOM    559  HB2 GLU X  34     -24.944 -15.296  10.740  0.00  0.00            
ATOM    560  HB3 GLU X  34     -25.298 -17.051  10.268  0.00  0.00            
ATOM    561  CG  GLU X  34     -23.305 -16.674  10.510  0.00  0.00            
ATOM    562  HG2 GLU X  34     -23.440 -17.523  11.180  0.00  0.00            
ATOM    563  HG3 GLU X  34     -22.801 -17.034   9.613  0.00  0.00            
ATOM    564  CD  GLU X  34     -22.352 -15.634  11.133  0.00  0.00            
ATOM    565  OE1 GLU X  34     -22.461 -14.399  10.819  0.00  0.00            
ATOM    566  OE2 GLU X  34     -21.445 -16.033  11.943  0.00  0.00            
ATOM    567  C   GLU X  34     -26.413 -15.175   8.550  0.00  0.00            
ATOM    568  O   GLU X  34     -26.620 -14.005   8.700  0.00  0.00            
ATOM    569  N   GLY X  35     -27.343 -16.047   8.030  0.00  0.00            
ATOM    570  H   GLY X  35     -27.017 -16.958   7.738  0.00  0.00            
ATOM    571  CA  GLY X  35     -28.731 -15.792   7.806  0.00  0.00            
ATOM    572  HA2 GLY X  35     -29.017 -15.168   8.652  0.00  0.00            
ATOM    573  HA3 GLY X  35     -29.269 -16.721   7.613  0.00  0.00            
ATOM    574  C   GLY X  35     -28.977 -14.925   6.563  0.00  0.00            
ATOM    575  O   GLY X  35     -30.061 -15.078   5.987  0.00  0.00            
ATOM    576  N   GLU X  36     -27.990 -14.162   6.016  0.00  0.00            
ATOM    577  H   GLU X  36     -27.131 -14.032   6.531  0.00  0.00            
ATOM    578  CA  GLU X  36     -28.116 -13.330   4.807  0.00  0.00            
ATOM    579  HA  GLU X  36     -28.837 -12.530   4.976  0.00  0.00            
ATOM    580  CB  GLU X  36     -26.836 -12.474   4.483  0.00  0.00            
ATOM    581  HB2 GLU X  36     -26.091 -12.748   5.230  0.00  0.00            
ATOM    582  HB3 GLU X  36     -26.498 -12.699   3.471  0.00  0.00            
ATOM    583  CG  GLU X  36     -27.122 -10.924   4.582  0.00  0.00            
ATOM    584  HG2 GLU X  36     -27.343 -10.677   5.621  0.00  0.00            
ATOM    585  HG3 GLU X  36     -26.150 -10.497   4.335  0.00  0.00            
ATOM    586  CD  GLU X  36     -28.144 -10.376   3.575  0.00  0.00            
ATOM    587  OE1 GLU X  36     -28.203 -10.902   2.429  0.00  0.00            
ATOM    588  OE2 GLU X  36     -28.790  -9.314   3.880  0.00  0.00            
ATOM    589  C   GLU X  36     -28.482 -14.136   3.572  0.00  0.00            
ATOM    590  O   GLU X  36     -28.130 -15.341   3.478  0.00  0.00            
ATOM    591  N   LYS X  37     -29.075 -13.511   2.615  0.00  0.00            
ATOM    592  H   LYS X  37     -29.040 -12.505   2.694  0.00  0.00            
ATOM    593  CA  LYS X  37     -29.318 -14.002   1.260  0.00  0.00            
ATOM    594  HA  LYS X  37     -29.548 -15.067   1.284  0.00  0.00            
ATOM    595  CB  LYS X  37     -30.641 -13.345   0.798  0.00  0.00            
ATOM    596  HB2 LYS X  37     -30.464 -12.276   0.679  0.00  0.00            
ATOM    597  HB3 LYS X  37     -30.932 -13.757  -0.168  0.00  0.00            
ATOM    598  CG  LYS X  37     -31.848 -13.649   1.716  0.00  0.00            
ATOM    599  HG2 LYS X  37     -31.667 -13.097   2.638  0.00  0.00            
ATOM    600  HG3 LYS X  37     -32.745 -13.221   1.268  0.00  0.00            
ATOM    601  CD  LYS X  37     -32.176 -15.064   2.207  0.00  0.00            
ATOM    602  HD2 LYS X  37     -32.360 -15.735   1.368  0.00  0.00            
ATOM    603  HD3 LYS X  37     -31.198 -15.383   2.567  0.00  0.00            
ATOM    604  CE  LYS X  37     -33.190 -15.216   3.367  0.00  0.00            
ATOM    605  HE2 LYS X  37     -32.929 -14.462   4.110  0.00  0.00            
ATOM    606  HE3 LYS X  37     -34.198 -14.935   3.063  0.00  0.00            
ATOM    607  NZ  LYS X  37     -33.201 -16.601   3.937  0.00  0.00            
ATOM    608  HZ1 LYS X  37     -32.307 -17.042   4.100  0.00  0.00            
ATOM    609  HZ2 LYS X  37     -33.752 -16.484   4.776  0.00  0.00            
ATOM    610  HZ3 LYS X  37     -33.732 -17.246   3.370  0.00  0.00            
ATOM    611  C   LYS X  37     -28.188 -13.736   0.233  0.00  0.00            
ATOM    612  O   LYS X  37     -27.902 -14.652  -0.558  0.00  0.00            
ATOM    613  N   VAL X  38     -27.669 -12.524   0.133  0.00  0.00            
ATOM    614  H   VAL X  38     -27.806 -11.857   0.879  0.00  0.00            
ATOM    615  CA  VAL X  38     -26.809 -12.034  -0.964  0.00  0.00            
ATOM    616  HA  VAL X  38     -26.881 -12.725  -1.804  0.00  0.00            
ATOM    617  CB  VAL X  38     -27.184 -10.600  -1.448  0.00  0.00            
ATOM    618  HB  VAL X  38     -26.543 -10.355  -2.295  0.00  0.00            
ATOM    619  CG1 VAL X  38     -28.657 -10.563  -1.892  0.00  0.00            
ATOM    620 HG11 VAL X  38     -29.324 -10.776  -1.056  0.00  0.00            
ATOM    621 HG12 VAL X  38     -28.943  -9.563  -2.221  0.00  0.00            
ATOM    622 HG13 VAL X  38     -28.929 -11.308  -2.639  0.00  0.00            
ATOM    623  CG2 VAL X  38     -26.933  -9.438  -0.363  0.00  0.00            
ATOM    624 HG21 VAL X  38     -25.896  -9.101  -0.339  0.00  0.00            
ATOM    625 HG22 VAL X  38     -27.093  -9.882   0.619  0.00  0.00            
ATOM    626 HG23 VAL X  38     -27.490  -8.522  -0.560  0.00  0.00            
ATOM    627  C   VAL X  38     -25.349 -12.117  -0.554  0.00  0.00            
ATOM    628  O   VAL X  38     -25.029 -11.913   0.580  0.00  0.00            
ATOM    629  N   LYS X  39     -24.482 -12.402  -1.535  0.00  0.00            
ATOM    630  H   LYS X  39     -24.914 -12.409  -2.448  0.00  0.00            
ATOM    631  CA  LYS X  39     -23.024 -12.597  -1.372  0.00  0.00            
ATOM    632  HA  LYS X  39     -22.825 -12.804  -0.320  0.00  0.00            
ATOM    633  CB  LYS X  39     -22.605 -13.814  -2.283  0.00  0.00            
ATOM    634  HB2 LYS X  39     -21.545 -14.027  -2.146  0.00  0.00            
ATOM    635  HB3 LYS X  39     -22.636 -13.405  -3.293  0.00  0.00            
ATOM    636  CG  LYS X  39     -23.441 -15.080  -2.175  0.00  0.00            
ATOM    637  HG2 LYS X  39     -23.470 -15.353  -1.120  0.00  0.00            
ATOM    638  HG3 LYS X  39     -24.449 -14.916  -2.555  0.00  0.00            
ATOM    639  CD  LYS X  39     -22.832 -16.234  -2.985  0.00  0.00            
ATOM    640  HD2 LYS X  39     -22.712 -15.986  -4.040  0.00  0.00            
ATOM    641  HD3 LYS X  39     -21.845 -16.476  -2.592  0.00  0.00            
ATOM    642  CE  LYS X  39     -23.676 -17.520  -3.047  0.00  0.00            
ATOM    643  HE2 LYS X  39     -23.212 -18.289  -3.665  0.00  0.00            
ATOM    644  HE3 LYS X  39     -23.951 -17.811  -2.033  0.00  0.00            
ATOM    645  NZ  LYS X  39     -24.951 -17.243  -3.644  0.00  0.00            
ATOM    646  HZ1 LYS X  39     -24.824 -16.812  -4.549  0.00  0.00            
ATOM    647  HZ2 LYS X  39     -25.424 -18.088  -3.933  0.00  0.00            
ATOM    648  HZ3 LYS X  39     -25.611 -16.762  -3.050  0.00  0.00            
ATOM    649  C   LYS X  39     -22.235 -11.280  -1.615  0.00  0.00            
ATOM    650  O   LYS X  39     -22.653 -10.465  -2.452  0.00  0.00            
ATOM    651  N   ILE X  40     -21.110 -11.130  -0.945  0.00  0.00            
ATOM    652  H   ILE X  40     -20.923 -11.931  -0.359  0.00  0.00            
ATOM    653  CA  ILE X  40     -20.215 -10.006  -0.936  0.00  0.00            
ATOM    654  HA  ILE X  40     -20.780  -9.258  -1.493  0.00  0.00            
ATOM    655  CB  ILE X  40     -19.891  -9.453   0.526  0.00  0.00            
ATOM    656  HB  ILE X  40     -19.546 -10.172   1.269  0.00  0.00            
ATOM    657  CG2 ILE X  40     -19.036  -8.226   0.537  0.00  0.00            
ATOM    658 HG21 ILE X  40     -18.676  -7.898   1.512  0.00  0.00            
ATOM    659 HG22 ILE X  40     -19.527  -7.464  -0.067  0.00  0.00            
ATOM    660 HG23 ILE X  40     -18.115  -8.557   0.057  0.00  0.00            
ATOM    661  CG1 ILE X  40     -21.217  -8.980   1.145  0.00  0.00            
ATOM    662 HG12 ILE X  40     -21.384  -7.908   1.041  0.00  0.00            
ATOM    663 HG13 ILE X  40     -22.072  -9.348   0.578  0.00  0.00            
ATOM    664  CD1 ILE X  40     -21.183  -9.210   2.657  0.00  0.00            
ATOM    665 HD11 ILE X  40     -22.143  -8.855   3.034  0.00  0.00            
ATOM    666 HD12 ILE X  40     -20.446  -8.606   3.187  0.00  0.00            
ATOM    667 HD13 ILE X  40     -21.021 -10.253   2.930  0.00  0.00            
ATOM    668  C   ILE X  40     -18.956 -10.405  -1.656  0.00  0.00            
ATOM    669  O   ILE X  40     -18.267 -11.381  -1.152  0.00  0.00            
ATOM    670  N   PRO X  41     -18.624  -9.706  -2.722  0.00  0.00            
ATOM    671  CD  PRO X  41     -19.500  -8.768  -3.474  0.00  0.00            
ATOM    672  HD2 PRO X  41     -19.817  -7.926  -2.859  0.00  0.00            
ATOM    673  HD3 PRO X  41     -20.343  -9.351  -3.847  0.00  0.00            
ATOM    674  CG  PRO X  41     -18.757  -8.421  -4.684  0.00  0.00            
ATOM    675  HG2 PRO X  41     -19.384  -8.428  -5.575  0.00  0.00            
ATOM    676  HG3 PRO X  41     -18.270  -7.447  -4.640  0.00  0.00            
ATOM    677  CB  PRO X  41     -17.643  -9.392  -4.799  0.00  0.00            
ATOM    678  HB2 PRO X  41     -16.756  -8.895  -5.192  0.00  0.00            
ATOM    679  HB3 PRO X  41     -18.008 -10.189  -5.446  0.00  0.00            
ATOM    680  CA  PRO X  41     -17.363  -9.860  -3.380  0.00  0.00            
ATOM    681  HA  PRO X  41     -17.155 -10.930  -3.389  0.00  0.00            
ATOM    682  C   PRO X  41     -16.117  -9.199  -2.700  0.00  0.00            
ATOM    683  O   PRO X  41     -16.225  -8.121  -2.182  0.00  0.00            
ATOM    684  N   VAL X  42     -14.998  -9.886  -2.593  0.00  0.00            
ATOM    685  H   VAL X  42     -15.038 -10.842  -2.915  0.00  0.00            
ATOM    686  CA  VAL X  42     -13.808  -9.666  -1.730  0.00  0.00            
ATOM    687  HA  VAL X  42     -13.631  -8.632  -1.433  0.00  0.00            
ATOM    688  CB  VAL X  42     -13.962 -10.306  -0.309  0.00  0.00            
ATOM    689  HB  VAL X  42     -13.002 -10.241   0.204  0.00  0.00            
ATOM    690  CG1 VAL X  42     -14.870  -9.544   0.578  0.00  0.00            
ATOM    691 HG11 VAL X  42     -14.557  -8.510   0.434  0.00  0.00            
ATOM    692 HG12 VAL X  42     -15.912  -9.674   0.287  0.00  0.00            
ATOM    693 HG13 VAL X  42     -14.820  -9.874   1.616  0.00  0.00            
ATOM    694  CG2 VAL X  42     -14.442 -11.713  -0.237  0.00  0.00            
ATOM    695 HG21 VAL X  42     -14.437 -12.090   0.786  0.00  0.00            
ATOM    696 HG22 VAL X  42     -15.485 -11.656  -0.546  0.00  0.00            
ATOM    697 HG23 VAL X  42     -14.001 -12.419  -0.942  0.00  0.00            
ATOM    698  C   VAL X  42     -12.453 -10.161  -2.274  0.00  0.00            
ATOM    699  O   VAL X  42     -12.439 -11.209  -2.955  0.00  0.00            
ATOM    700  N   ALA X  43     -11.318  -9.508  -1.966  0.00  0.00            
ATOM    701  H   ALA X  43     -11.406  -9.020  -1.087  0.00  0.00            
ATOM    702  CA  ALA X  43     -10.023 -10.220  -2.052  0.00  0.00            
ATOM    703  HA  ALA X  43     -10.119 -10.825  -2.954  0.00  0.00            
ATOM    704  CB  ALA X  43      -8.849  -9.316  -2.376  0.00  0.00            
ATOM    705  HB1 ALA X  43      -9.197  -8.589  -3.111  0.00  0.00            
ATOM    706  HB2 ALA X  43      -8.062  -9.916  -2.832  0.00  0.00            
ATOM    707  HB3 ALA X  43      -8.549  -8.750  -1.494  0.00  0.00            
ATOM    708  C   ALA X  43      -9.826 -11.158  -0.868  0.00  0.00            
ATOM    709  O   ALA X  43     -10.310 -10.907   0.236  0.00  0.00            
ATOM    710  N   ILE X  44      -8.992 -12.123  -1.175  0.00  0.00            
ATOM    711  H   ILE X  44      -8.603 -12.192  -2.105  0.00  0.00            
ATOM    712  CA  ILE X  44      -8.360 -13.080  -0.181  0.00  0.00            
ATOM    713  HA  ILE X  44      -8.481 -12.656   0.816  0.00  0.00            
ATOM    714  CB  ILE X  44      -9.151 -14.412  -0.085  0.00  0.00            
ATOM    715  HB  ILE X  44      -8.857 -15.019  -0.942  0.00  0.00            
ATOM    716  CG2 ILE X  44      -8.552 -15.266   1.097  0.00  0.00            
ATOM    717 HG21 ILE X  44      -8.805 -14.899   2.092  0.00  0.00            
ATOM    718 HG22 ILE X  44      -7.467 -15.170   1.082  0.00  0.00            
ATOM    719 HG23 ILE X  44      -8.809 -16.293   0.839  0.00  0.00            
ATOM    720  CG1 ILE X  44     -10.689 -14.385   0.023  0.00  0.00            
ATOM    721 HG12 ILE X  44     -11.089 -13.478  -0.430  0.00  0.00            
ATOM    722 HG13 ILE X  44     -11.019 -14.398   1.062  0.00  0.00            
ATOM    723  CD1 ILE X  44     -11.471 -15.619  -0.612  0.00  0.00            
ATOM    724 HD11 ILE X  44     -11.160 -16.590  -0.226  0.00  0.00            
ATOM    725 HD12 ILE X  44     -12.549 -15.511  -0.498  0.00  0.00            
ATOM    726 HD13 ILE X  44     -11.229 -15.504  -1.668  0.00  0.00            
ATOM    727  C   ILE X  44      -6.911 -13.212  -0.523  0.00  0.00            
ATOM    728  O   ILE X  44      -6.524 -13.917  -1.465  0.00  0.00            
ATOM    729  N   LYS X  45      -6.065 -12.646   0.363  0.00  0.00            
ATOM    730  H   LYS X  45      -6.437 -12.204   1.192  0.00  0.00            
ATOM    731  CA  LYS X  45      -4.659 -12.997   0.438  0.00  0.00            
ATOM    732  HA  LYS X  45      -4.299 -13.263  -0.556  0.00  0.00            
ATOM    733  CB  LYS X  45      -3.917 -11.797   0.998  0.00  0.00            
ATOM    734  HB2 LYS X  45      -4.167 -11.022   0.274  0.00  0.00            
ATOM    735  HB3 LYS X  45      -4.295 -11.633   2.008  0.00  0.00            
ATOM    736  CG  LYS X  45      -2.359 -11.954   1.112  0.00  0.00            
ATOM    737  HG2 LYS X  45      -2.002 -12.597   1.918  0.00  0.00            
ATOM    738  HG3 LYS X  45      -2.125 -12.356   0.126  0.00  0.00            
ATOM    739  CD  LYS X  45      -1.697 -10.606   1.100  0.00  0.00            
ATOM    740  HD2 LYS X  45      -2.127  -9.937   1.846  0.00  0.00            
ATOM    741  HD3 LYS X  45      -0.646 -10.782   1.330  0.00  0.00            
ATOM    742  CE  LYS X  45      -1.493  -9.909  -0.247  0.00  0.00            
ATOM    743  HE2 LYS X  45      -1.098 -10.648  -0.944  0.00  0.00            
ATOM    744  HE3 LYS X  45      -2.458  -9.534  -0.588  0.00  0.00            
ATOM    745  NZ  LYS X  45      -0.492  -8.836  -0.162  0.00  0.00            
ATOM    746  HZ1 LYS X  45      -0.298  -8.352  -1.027  0.00  0.00            
ATOM    747  HZ2 LYS X  45      -0.797  -8.144   0.508  0.00  0.00            
ATOM    748  HZ3 LYS X  45       0.362  -9.298   0.116  0.00  0.00            
ATOM    749  C   LYS X  45      -4.472 -14.293   1.248  0.00  0.00            
ATOM    750  O   LYS X  45      -4.836 -14.356   2.420  0.00  0.00            
ATOM    751  N   GLU X  46      -3.753 -15.259   0.720  0.00  0.00            
ATOM    752  H   GLU X  46      -3.400 -15.112  -0.215  0.00  0.00            
ATOM    753  CA  GLU X  46      -3.325 -16.503   1.425  0.00  0.00            
ATOM    754  HA  GLU X  46      -3.908 -16.520   2.346  0.00  0.00            
ATOM    755  CB  GLU X  46      -3.873 -17.681   0.623  0.00  0.00            
ATOM    756  HB2 GLU X  46      -3.490 -17.599  -0.394  0.00  0.00            
ATOM    757  HB3 GLU X  46      -4.953 -17.535   0.639  0.00  0.00            
ATOM    758  CG  GLU X  46      -3.476 -18.960   1.264  0.00  0.00            
ATOM    759  HG2 GLU X  46      -2.420 -19.171   1.095  0.00  0.00            
ATOM    760  HG3 GLU X  46      -3.670 -18.901   2.335  0.00  0.00            
ATOM    761  CD  GLU X  46      -4.334 -20.086   0.767  0.00  0.00            
ATOM    762  OE1 GLU X  46      -3.819 -21.141   0.337  0.00  0.00            
ATOM    763  OE2 GLU X  46      -5.578 -19.999   0.939  0.00  0.00            
ATOM    764  C   GLU X  46      -1.765 -16.468   1.624  0.00  0.00            
ATOM    765  O   GLU X  46      -1.042 -16.248   0.633  0.00  0.00            
ATOM    766  N   LEU X  47      -1.245 -16.718   2.838  0.00  0.00            
ATOM    767  H   LEU X  47      -1.927 -16.848   3.572  0.00  0.00            
ATOM    768  CA  LEU X  47       0.213 -16.760   3.261  0.00  0.00            
ATOM    769  HA  LEU X  47       0.859 -16.098   2.685  0.00  0.00            
ATOM    770  CB  LEU X  47       0.412 -16.263   4.714  0.00  0.00            
ATOM    771  HB2 LEU X  47      -0.111 -16.870   5.454  0.00  0.00            
ATOM    772  HB3 LEU X  47       1.459 -16.412   4.980  0.00  0.00            
ATOM    773  CG  LEU X  47       0.050 -14.872   5.053  0.00  0.00            
ATOM    774  HG  LEU X  47      -1.028 -14.776   4.926  0.00  0.00            
ATOM    775  CD1 LEU X  47       0.440 -14.488   6.490  0.00  0.00            
ATOM    776 HD11 LEU X  47      -0.135 -13.602   6.758  0.00  0.00            
ATOM    777 HD12 LEU X  47       0.307 -15.384   7.097  0.00  0.00            
ATOM    778 HD13 LEU X  47       1.490 -14.195   6.463  0.00  0.00            
ATOM    779  CD2 LEU X  47       0.787 -13.908   4.148  0.00  0.00            
ATOM    780 HD21 LEU X  47       0.569 -12.873   4.409  0.00  0.00            
ATOM    781 HD22 LEU X  47       1.877 -13.919   4.177  0.00  0.00            
ATOM    782 HD23 LEU X  47       0.454 -14.116   3.131  0.00  0.00            
ATOM    783  C   LEU X  47       0.904 -18.167   3.042  0.00  0.00            
ATOM    784  O   LEU X  47       0.173 -19.164   2.960  0.00  0.00            
ATOM    785  N   ARG X  48       2.227 -18.201   2.910  0.00  0.00            
ATOM    786  H   ARG X  48       2.815 -17.433   3.202  0.00  0.00            
ATOM    787  CA  ARG X  48       2.866 -19.507   2.666  0.00  0.00            
ATOM    788  HA  ARG X  48       2.321 -19.941   1.828  0.00  0.00            
ATOM    789  CB  ARG X  48       4.403 -19.261   2.324  0.00  0.00            
ATOM    790  HB2 ARG X  48       4.512 -18.528   1.525  0.00  0.00            
ATOM    791  HB3 ARG X  48       5.010 -18.922   3.164  0.00  0.00            
ATOM    792  CG  ARG X  48       5.148 -20.481   1.705  0.00  0.00            
ATOM    793  HG2 ARG X  48       5.039 -21.403   2.275  0.00  0.00            
ATOM    794  HG3 ARG X  48       4.617 -20.514   0.753  0.00  0.00            
ATOM    795  CD  ARG X  48       6.649 -20.049   1.583  0.00  0.00            
ATOM    796  HD2 ARG X  48       7.138 -20.796   0.957  0.00  0.00            
ATOM    797  HD3 ARG X  48       6.710 -19.060   1.130  0.00  0.00            
ATOM    798  NE  ARG X  48       7.457 -19.973   2.874  0.00  0.00            
ATOM    799  HE  ARG X  48       7.120 -20.549   3.632  0.00  0.00            
ATOM    800  CZ  ARG X  48       8.570 -19.374   3.189  0.00  0.00            
ATOM    801  NH1 ARG X  48       9.130 -18.501   2.454  0.00  0.00            
ATOM    802 HH11 ARG X  48       8.684 -18.223   1.591  0.00  0.00            
ATOM    803 HH12 ARG X  48       9.998 -18.063   2.730  0.00  0.00            
ATOM    804  NH2 ARG X  48       9.103 -19.546   4.347  0.00  0.00            
ATOM    805 HH21 ARG X  48       8.754 -20.251   4.981  0.00  0.00            
ATOM    806 HH22 ARG X  48       9.935 -18.996   4.510  0.00  0.00            
ATOM    807  C   ARG X  48       2.676 -20.393   3.889  0.00  0.00            
ATOM    808  O   ARG X  48       2.962 -19.917   4.992  0.00  0.00            
ATOM    809  N   GLU X  49       2.312 -21.663   3.727  0.00  0.00            
ATOM    810  H   GLU X  49       1.997 -21.963   2.816  0.00  0.00            
ATOM    811  CA  GLU X  49       1.868 -22.621   4.695  0.00  0.00            
ATOM    812  HA  GLU X  49       0.843 -22.400   4.993  0.00  0.00            
ATOM    813  CB  GLU X  49       1.937 -24.056   4.114  0.00  0.00            
ATOM    814  HB2 GLU X  49       2.902 -24.072   3.606  0.00  0.00            
ATOM    815  HB3 GLU X  49       1.947 -24.829   4.883  0.00  0.00            
ATOM    816  CG  GLU X  49       0.873 -24.316   2.976  0.00  0.00            
ATOM    817  HG2 GLU X  49       0.914 -25.365   2.682  0.00  0.00            
ATOM    818  HG3 GLU X  49       1.192 -23.802   2.070  0.00  0.00            
ATOM    819  CD  GLU X  49      -0.642 -24.023   3.423  0.00  0.00            
ATOM    820  OE1 GLU X  49      -1.179 -23.039   3.000  0.00  0.00            
ATOM    821  OE2 GLU X  49      -1.123 -24.831   4.241  0.00  0.00            
ATOM    822  C   GLU X  49       2.858 -22.644   5.881  0.00  0.00            
ATOM    823  O   GLU X  49       4.078 -22.599   5.676  0.00  0.00            
ATOM    824  N   ALA X  50       2.348 -22.779   7.145  0.00  0.00            
ATOM    825  H   ALA X  50       1.340 -22.800   7.194  0.00  0.00            
ATOM    826  CA  ALA X  50       3.010 -23.073   8.412  0.00  0.00            
ATOM    827  HA  ALA X  50       2.350 -22.705   9.197  0.00  0.00            
ATOM    828  CB  ALA X  50       3.228 -24.576   8.460  0.00  0.00            
ATOM    829  HB1 ALA X  50       4.069 -24.806   7.807  0.00  0.00            
ATOM    830  HB2 ALA X  50       2.322 -25.083   8.129  0.00  0.00            
ATOM    831  HB3 ALA X  50       3.464 -24.758   9.509  0.00  0.00            
ATOM    832  C   ALA X  50       4.346 -22.299   8.598  0.00  0.00            
ATOM    833  O   ALA X  50       5.289 -22.942   8.953  0.00  0.00            
ATOM    834  N   THR X  51       4.463 -21.043   8.146  0.00  0.00            
ATOM    835  H   THR X  51       3.624 -20.623   7.772  0.00  0.00            
ATOM    836  CA  THR X  51       5.682 -20.278   8.049  0.00  0.00            
ATOM    837  HA  THR X  51       6.602 -20.846   7.910  0.00  0.00            
ATOM    838  CB  THR X  51       5.616 -19.444   6.789  0.00  0.00            
ATOM    839  HB  THR X  51       4.683 -18.909   6.616  0.00  0.00            
ATOM    840  CG2 THR X  51       6.786 -18.439   6.648  0.00  0.00            
ATOM    841 HG21 THR X  51       6.596 -18.063   5.642  0.00  0.00            
ATOM    842 HG22 THR X  51       7.680 -19.061   6.702  0.00  0.00            
ATOM    843 HG23 THR X  51       6.800 -17.629   7.377  0.00  0.00            
ATOM    844  OG1 THR X  51       5.700 -20.401   5.726  0.00  0.00            
ATOM    845  HG1 THR X  51       4.917 -20.957   5.752  0.00  0.00            
ATOM    846  C   THR X  51       5.964 -19.364   9.230  0.00  0.00            
ATOM    847  O   THR X  51       7.059 -19.358   9.759  0.00  0.00            
ATOM    848  N   SER X  52       4.955 -18.642   9.751  0.00  0.00            
ATOM    849  H   SER X  52       4.042 -18.736   9.329  0.00  0.00            
ATOM    850  CA  SER X  52       5.168 -17.522  10.759  0.00  0.00            
ATOM    851  HA  SER X  52       5.885 -16.756  10.464  0.00  0.00            
ATOM    852  CB  SER X  52       3.869 -16.718  11.068  0.00  0.00            
ATOM    853  HB2 SER X  52       3.504 -16.179  10.194  0.00  0.00            
ATOM    854  HB3 SER X  52       3.043 -17.262  11.525  0.00  0.00            
ATOM    855  OG  SER X  52       4.165 -15.750  12.040  0.00  0.00            
ATOM    856  HG  SER X  52       3.582 -14.991  11.973  0.00  0.00            
ATOM    857  C   SER X  52       5.576 -18.221  12.106  0.00  0.00            
ATOM    858  O   SER X  52       4.897 -19.205  12.445  0.00  0.00            
ATOM    859  N   PRO X  53       6.619 -17.682  12.715  0.00  0.00            
ATOM    860  CD  PRO X  53       7.523 -16.582  12.333  0.00  0.00            
ATOM    861  HD2 PRO X  53       8.264 -16.810  11.567  0.00  0.00            
ATOM    862  HD3 PRO X  53       6.998 -15.698  11.969  0.00  0.00            
ATOM    863  CG  PRO X  53       8.295 -16.237  13.662  0.00  0.00            
ATOM    864  HG2 PRO X  53       9.280 -15.776  13.597  0.00  0.00            
ATOM    865  HG3 PRO X  53       7.594 -15.617  14.221  0.00  0.00            
ATOM    866  CB  PRO X  53       8.342 -17.541  14.426  0.00  0.00            
ATOM    867  HB2 PRO X  53       8.488 -17.324  15.485  0.00  0.00            
ATOM    868  HB3 PRO X  53       9.175 -18.108  14.012  0.00  0.00            
ATOM    869  CA  PRO X  53       7.029 -18.243  14.073  0.00  0.00            
ATOM    870  HA  PRO X  53       7.203 -19.319  14.104  0.00  0.00            
ATOM    871  C   PRO X  53       6.109 -17.949  15.244  0.00  0.00            
ATOM    872  O   PRO X  53       6.282 -18.530  16.331  0.00  0.00            
ATOM    873  N   LYS X  54       5.187 -17.043  15.094  0.00  0.00            
ATOM    874  H   LYS X  54       5.200 -16.485  14.252  0.00  0.00            
ATOM    875  CA  LYS X  54       4.104 -16.678  16.084  0.00  0.00            
ATOM    876  HA  LYS X  54       4.605 -16.517  17.039  0.00  0.00            
ATOM    877  CB  LYS X  54       3.379 -15.434  15.698  0.00  0.00            
ATOM    878  HB2 LYS X  54       2.979 -15.506  14.687  0.00  0.00            
ATOM    879  HB3 LYS X  54       2.592 -15.187  16.409  0.00  0.00            
ATOM    880  CG  LYS X  54       4.276 -14.188  15.812  0.00  0.00            
ATOM    881  HG2 LYS X  54       5.018 -14.244  15.016  0.00  0.00            
ATOM    882  HG3 LYS X  54       4.761 -14.236  16.787  0.00  0.00            
ATOM    883  CD  LYS X  54       3.470 -12.889  15.605  0.00  0.00            
ATOM    884  HD2 LYS X  54       3.449 -12.690  14.533  0.00  0.00            
ATOM    885  HD3 LYS X  54       2.422 -13.039  15.864  0.00  0.00            
ATOM    886  CE  LYS X  54       4.023 -11.725  16.482  0.00  0.00            
ATOM    887  HE2 LYS X  54       4.268 -12.099  17.476  0.00  0.00            
ATOM    888  HE3 LYS X  54       3.167 -11.113  16.767  0.00  0.00            
ATOM    889  NZ  LYS X  54       5.117 -11.046  15.783  0.00  0.00            
ATOM    890  HZ1 LYS X  54       4.920 -10.604  14.896  0.00  0.00            
ATOM    891  HZ2 LYS X  54       5.564 -10.409  16.426  0.00  0.00            
ATOM    892  HZ3 LYS X  54       5.849 -11.727  15.638  0.00  0.00            
ATOM    893  C   LYS X  54       3.207 -17.787  16.383  0.00  0.00            
ATOM    894  O   LYS X  54       2.668 -18.293  15.383  0.00  0.00            
ATOM    895  N   ALA X  55       2.833 -18.040  17.624  0.00  0.00            
ATOM    896  H   ALA X  55       3.327 -17.508  18.325  0.00  0.00            
ATOM    897  CA  ALA X  55       1.616 -18.816  17.984  0.00  0.00            
ATOM    898  HA  ALA X  55       1.875 -19.850  17.754  0.00  0.00            
ATOM    899  CB  ALA X  55       1.394 -18.708  19.526  0.00  0.00            
ATOM    900  HB1 ALA X  55       2.136 -19.313  20.046  0.00  0.00            
ATOM    901  HB2 ALA X  55       0.560 -19.311  19.886  0.00  0.00            
ATOM    902  HB3 ALA X  55       1.511 -17.711  19.952  0.00  0.00            
ATOM    903  C   ALA X  55       0.322 -18.241  17.211  0.00  0.00            
ATOM    904  O   ALA X  55       0.303 -17.111  16.749  0.00  0.00            
ATOM    905  N   ASN X  56      -0.736 -19.093  17.155  0.00  0.00            
ATOM    906  H   ASN X  56      -0.688 -20.000  17.597  0.00  0.00            
ATOM    907  CA  ASN X  56      -1.948 -18.623  16.472  0.00  0.00            
ATOM    908  HA  ASN X  56      -1.710 -18.229  15.484  0.00  0.00            
ATOM    909  CB  ASN X  56      -2.949 -19.729  16.198  0.00  0.00            
ATOM    910  HB2 ASN X  56      -3.262 -20.135  17.160  0.00  0.00            
ATOM    911  HB3 ASN X  56      -3.883 -19.276  15.865  0.00  0.00            
ATOM    912  CG  ASN X  56      -2.570 -20.699  15.140  0.00  0.00            
ATOM    913  OD1 ASN X  56      -1.951 -20.308  14.131  0.00  0.00            
ATOM    914  ND2 ASN X  56      -3.043 -21.923  15.331  0.00  0.00            
ATOM    915 HD21 ASN X  56      -3.493 -22.054  16.226  0.00  0.00            
ATOM    916 HD22 ASN X  56      -2.999 -22.637  14.618  0.00  0.00            
ATOM    917  C   ASN X  56      -2.559 -17.378  17.215  0.00  0.00            
ATOM    918  O   ASN X  56      -2.775 -16.325  16.637  0.00  0.00            
ATOM    919  N   LYS X  57      -2.677 -17.485  18.596  0.00  0.00            
ATOM    920  H   LYS X  57      -2.549 -18.369  19.068  0.00  0.00            
ATOM    921  CA  LYS X  57      -3.150 -16.361  19.374  0.00  0.00            
ATOM    922  HA  LYS X  57      -4.065 -16.001  18.903  0.00  0.00            
ATOM    923  CB  LYS X  57      -3.505 -16.679  20.862  0.00  0.00            
ATOM    924  HB2 LYS X  57      -4.223 -17.496  20.924  0.00  0.00            
ATOM    925  HB3 LYS X  57      -3.944 -15.819  21.369  0.00  0.00            
ATOM    926  CG  LYS X  57      -2.330 -17.114  21.617  0.00  0.00            
ATOM    927  HG2 LYS X  57      -1.593 -17.579  20.962  0.00  0.00            
ATOM    928  HG3 LYS X  57      -1.858 -16.261  22.105  0.00  0.00            
ATOM    929  CD  LYS X  57      -2.550 -18.183  22.707  0.00  0.00            
ATOM    930  HD2 LYS X  57      -1.572 -18.469  23.093  0.00  0.00            
ATOM    931  HD3 LYS X  57      -3.125 -19.059  22.405  0.00  0.00            
ATOM    932  CE  LYS X  57      -3.241 -17.528  23.870  0.00  0.00            
ATOM    933  HE2 LYS X  57      -2.669 -16.611  24.010  0.00  0.00            
ATOM    934  HE3 LYS X  57      -4.230 -17.186  23.566  0.00  0.00            
ATOM    935  NZ  LYS X  57      -3.216 -18.286  25.097  0.00  0.00            
ATOM    936  HZ1 LYS X  57      -2.327 -18.615  25.446  0.00  0.00            
ATOM    937  HZ2 LYS X  57      -3.704 -19.157  24.942  0.00  0.00            
ATOM    938  HZ3 LYS X  57      -3.522 -17.703  25.863  0.00  0.00            
ATOM    939  C   LYS X  57      -2.172 -15.124  19.408  0.00  0.00            
ATOM    940  O   LYS X  57      -2.736 -14.015  19.445  0.00  0.00            
ATOM    941  N   GLU X  58      -0.851 -15.401  19.137  0.00  0.00            
ATOM    942  H   GLU X  58      -0.580 -16.368  19.034  0.00  0.00            
ATOM    943  CA  GLU X  58       0.072 -14.364  18.921  0.00  0.00            
ATOM    944  HA  GLU X  58      -0.146 -13.723  19.776  0.00  0.00            
ATOM    945  CB  GLU X  58       1.509 -14.938  19.143  0.00  0.00            
ATOM    946  HB2 GLU X  58       1.454 -15.515  20.066  0.00  0.00            
ATOM    947  HB3 GLU X  58       1.767 -15.673  18.381  0.00  0.00            
ATOM    948  CG  GLU X  58       2.668 -13.985  19.290  0.00  0.00            
ATOM    949  HG2 GLU X  58       2.370 -13.368  20.138  0.00  0.00            
ATOM    950  HG3 GLU X  58       2.754 -13.213  18.526  0.00  0.00            
ATOM    951  CD  GLU X  58       3.988 -14.725  19.530  0.00  0.00            
ATOM    952  OE1 GLU X  58       4.080 -15.949  19.251  0.00  0.00            
ATOM    953  OE2 GLU X  58       4.895 -14.082  20.072  0.00  0.00            
ATOM    954  C   GLU X  58      -0.181 -13.581  17.630  0.00  0.00            
ATOM    955  O   GLU X  58       0.169 -12.387  17.608  0.00  0.00            
ATOM    956  N   ILE X  59      -0.812 -14.219  16.598  0.00  0.00            
ATOM    957  H   ILE X  59      -1.074 -15.186  16.726  0.00  0.00            
ATOM    958  CA  ILE X  59      -1.238 -13.622  15.350  0.00  0.00            
ATOM    959  HA  ILE X  59      -0.579 -12.838  14.979  0.00  0.00            
ATOM    960  CB  ILE X  59      -1.282 -14.775  14.302  0.00  0.00            
ATOM    961  HB  ILE X  59      -1.617 -15.711  14.749  0.00  0.00            
ATOM    962  CG2 ILE X  59      -2.236 -14.384  13.178  0.00  0.00            
ATOM    963 HG21 ILE X  59      -3.240 -14.356  13.600  0.00  0.00            
ATOM    964 HG22 ILE X  59      -2.186 -15.083  12.343  0.00  0.00            
ATOM    965 HG23 ILE X  59      -2.077 -13.344  12.891  0.00  0.00            
ATOM    966  CG1 ILE X  59       0.134 -14.967  13.835  0.00  0.00            
ATOM    967 HG12 ILE X  59       0.501 -14.194  13.160  0.00  0.00            
ATOM    968 HG13 ILE X  59       0.792 -14.916  14.702  0.00  0.00            
ATOM    969  CD1 ILE X  59       0.245 -16.382  13.197  0.00  0.00            
ATOM    970 HD11 ILE X  59      -0.553 -16.535  12.471  0.00  0.00            
ATOM    971 HD12 ILE X  59       1.154 -16.429  12.598  0.00  0.00            
ATOM    972 HD13 ILE X  59       0.168 -17.152  13.965  0.00  0.00            
ATOM    973  C   ILE X  59      -2.512 -12.839  15.652  0.00  0.00            
ATOM    974  O   ILE X  59      -2.739 -11.718  15.128  0.00  0.00            
ATOM    975  N   LEU X  60      -3.462 -13.338  16.471  0.00  0.00            
ATOM    976  H   LEU X  60      -3.418 -14.261  16.879  0.00  0.00            
ATOM    977  CA  LEU X  60      -4.655 -12.587  16.794  0.00  0.00            
ATOM    978  HA  LEU X  60      -5.205 -12.411  15.870  0.00  0.00            
ATOM    979  CB  LEU X  60      -5.591 -13.481  17.655  0.00  0.00            
ATOM    980  HB2 LEU X  60      -6.524 -12.926  17.756  0.00  0.00            
ATOM    981  HB3 LEU X  60      -5.208 -13.551  18.673  0.00  0.00            
ATOM    982  CG  LEU X  60      -5.886 -14.916  17.039  0.00  0.00            
ATOM    983  HG  LEU X  60      -5.007 -15.554  16.937  0.00  0.00            
ATOM    984  CD1 LEU X  60      -6.703 -15.645  18.077  0.00  0.00            
ATOM    985 HD11 LEU X  60      -6.220 -15.491  19.042  0.00  0.00            
ATOM    986 HD12 LEU X  60      -7.748 -15.344  18.156  0.00  0.00            
ATOM    987 HD13 LEU X  60      -6.741 -16.710  17.848  0.00  0.00            
ATOM    988  CD2 LEU X  60      -6.680 -14.805  15.783  0.00  0.00            
ATOM    989 HD21 LEU X  60      -7.089 -15.799  15.604  0.00  0.00            
ATOM    990 HD22 LEU X  60      -6.148 -14.517  14.876  0.00  0.00            
ATOM    991 HD23 LEU X  60      -7.527 -14.127  15.891  0.00  0.00            
ATOM    992  C   LEU X  60      -4.296 -11.253  17.399  0.00  0.00            
ATOM    993  O   LEU X  60      -4.984 -10.329  17.083  0.00  0.00            
ATOM    994  N   ASP X  61      -3.241 -11.221  18.280  0.00  0.00            
ATOM    995  H   ASP X  61      -2.861 -12.105  18.587  0.00  0.00            
ATOM    996  CA  ASP X  61      -2.714  -9.980  18.930  0.00  0.00            
ATOM    997  HA  ASP X  61      -3.510  -9.446  19.450  0.00  0.00            
ATOM    998  CB  ASP X  61      -1.677 -10.385  19.951  0.00  0.00            
ATOM    999  HB2 ASP X  61      -1.841 -11.456  20.068  0.00  0.00            
ATOM   1000  HB3 ASP X  61      -0.723 -10.369  19.423  0.00  0.00            
ATOM   1001  CG  ASP X  61      -1.731  -9.664  21.269  0.00  0.00            
ATOM   1002  OD1 ASP X  61      -1.283 -10.259  22.241  0.00  0.00            
ATOM   1003  OD2 ASP X  61      -2.142  -8.515  21.375  0.00  0.00            
ATOM   1004  C   ASP X  61      -2.165  -8.933  17.888  0.00  0.00            
ATOM   1005  O   ASP X  61      -2.059  -7.701  18.162  0.00  0.00            
ATOM   1006  N   GLU X  62      -1.906  -9.362  16.669  0.00  0.00            
ATOM   1007  H   GLU X  62      -2.018 -10.344  16.461  0.00  0.00            
ATOM   1008  CA  GLU X  62      -1.620  -8.564  15.469  0.00  0.00            
ATOM   1009  HA  GLU X  62      -1.198  -7.623  15.822  0.00  0.00            
ATOM   1010  CB  GLU X  62      -0.573  -9.253  14.464  0.00  0.00            
ATOM   1011  HB2 GLU X  62      -1.090 -10.124  14.061  0.00  0.00            
ATOM   1012  HB3 GLU X  62      -0.233  -8.643  13.628  0.00  0.00            
ATOM   1013  CG  GLU X  62       0.702  -9.771  15.186  0.00  0.00            
ATOM   1014  HG2 GLU X  62       1.388 -10.088  14.400  0.00  0.00            
ATOM   1015  HG3 GLU X  62       0.397 -10.600  15.825  0.00  0.00            
ATOM   1016  CD  GLU X  62       1.312  -8.643  15.992  0.00  0.00            
ATOM   1017  OE1 GLU X  62       1.963  -8.889  17.073  0.00  0.00            
ATOM   1018  OE2 GLU X  62       1.345  -7.503  15.562  0.00  0.00            
ATOM   1019  C   GLU X  62      -2.868  -8.222  14.734  0.00  0.00            
ATOM   1020  O   GLU X  62      -3.196  -7.032  14.608  0.00  0.00            
ATOM   1021  N   ALA X  63      -3.702  -9.157  14.268  0.00  0.00            
ATOM   1022  H   ALA X  63      -3.416 -10.114  14.420  0.00  0.00            
ATOM   1023  CA  ALA X  63      -5.015  -8.925  13.647  0.00  0.00            
ATOM   1024  HA  ALA X  63      -4.857  -8.472  12.669  0.00  0.00            
ATOM   1025  CB  ALA X  63      -5.725 -10.261  13.415  0.00  0.00            
ATOM   1026  HB1 ALA X  63      -5.772 -10.846  14.333  0.00  0.00            
ATOM   1027  HB2 ALA X  63      -5.182 -10.901  12.720  0.00  0.00            
ATOM   1028  HB3 ALA X  63      -6.695 -10.067  12.957  0.00  0.00            
ATOM   1029  C   ALA X  63      -6.021  -8.041  14.399  0.00  0.00            
ATOM   1030  O   ALA X  63      -6.844  -7.410  13.721  0.00  0.00            
ATOM   1031  N   TYR X  64      -6.111  -8.003  15.727  0.00  0.00            
ATOM   1032  H   TYR X  64      -5.455  -8.527  16.289  0.00  0.00            
ATOM   1033  CA  TYR X  64      -7.044  -7.183  16.464  0.00  0.00            
ATOM   1034  HA  TYR X  64      -8.064  -7.421  16.162  0.00  0.00            
ATOM   1035  CB  TYR X  64      -6.890  -7.360  17.938  0.00  0.00            
ATOM   1036  HB2 TYR X  64      -5.828  -7.267  18.166  0.00  0.00            
ATOM   1037  HB3 TYR X  64      -7.416  -6.538  18.423  0.00  0.00            
ATOM   1038  CG  TYR X  64      -7.479  -8.661  18.490  0.00  0.00            
ATOM   1039  CD1 TYR X  64      -8.695  -9.123  17.993  0.00  0.00            
ATOM   1040  HD1 TYR X  64      -9.289  -8.539  17.307  0.00  0.00            
ATOM   1041  CE1 TYR X  64      -9.268 -10.352  18.527  0.00  0.00            
ATOM   1042  HE1 TYR X  64     -10.203 -10.782  18.199  0.00  0.00            
ATOM   1043  CZ  TYR X  64      -8.566 -11.098  19.474  0.00  0.00            
ATOM   1044  OH  TYR X  64      -8.977 -12.333  19.853  0.00  0.00            
ATOM   1045  HH  TYR X  64      -8.503 -12.614  20.639  0.00  0.00            
ATOM   1046  CE2 TYR X  64      -7.336 -10.655  19.954  0.00  0.00            
ATOM   1047  HE2 TYR X  64      -6.719 -11.265  20.597  0.00  0.00            
ATOM   1048  CD2 TYR X  64      -6.732  -9.446  19.431  0.00  0.00            
ATOM   1049  HD2 TYR X  64      -5.821  -9.065  19.867  0.00  0.00            
ATOM   1050  C   TYR X  64      -6.740  -5.662  16.158  0.00  0.00            
ATOM   1051  O   TYR X  64      -7.637  -4.936  15.796  0.00  0.00            
ATOM   1052  N   VAL X  65      -5.430  -5.182  16.097  0.00  0.00            
ATOM   1053  H   VAL X  65      -4.665  -5.837  16.179  0.00  0.00            
ATOM   1054  CA  VAL X  65      -5.167  -3.789  15.664  0.00  0.00            
ATOM   1055  HA  VAL X  65      -6.017  -3.233  16.059  0.00  0.00            
ATOM   1056  CB  VAL X  65      -3.879  -3.265  16.326  0.00  0.00            
ATOM   1057  HB  VAL X  65      -3.058  -3.973  16.213  0.00  0.00            
ATOM   1058  CG1 VAL X  65      -3.430  -1.925  15.760  0.00  0.00            
ATOM   1059 HG11 VAL X  65      -2.975  -2.152  14.796  0.00  0.00            
ATOM   1060 HG12 VAL X  65      -2.515  -1.529  16.200  0.00  0.00            
ATOM   1061 HG13 VAL X  65      -4.244  -1.238  15.529  0.00  0.00            
ATOM   1062  CG2 VAL X  65      -4.079  -2.994  17.777  0.00  0.00            
ATOM   1063 HG21 VAL X  65      -3.338  -2.293  18.160  0.00  0.00            
ATOM   1064 HG22 VAL X  65      -3.962  -3.916  18.348  0.00  0.00            
ATOM   1065 HG23 VAL X  65      -5.026  -2.535  18.060  0.00  0.00            
ATOM   1066  C   VAL X  65      -5.296  -3.469  14.134  0.00  0.00            
ATOM   1067  O   VAL X  65      -5.900  -2.504  13.704  0.00  0.00            
ATOM   1068  N   MET X  66      -4.860  -4.443  13.314  0.00  0.00            
ATOM   1069  H   MET X  66      -4.423  -5.287  13.654  0.00  0.00            
ATOM   1070  CA  MET X  66      -5.304  -4.447  11.935  0.00  0.00            
ATOM   1071  HA  MET X  66      -4.799  -3.577  11.514  0.00  0.00            
ATOM   1072  CB  MET X  66      -4.760  -5.739  11.351  0.00  0.00            
ATOM   1073  HB2 MET X  66      -5.148  -6.572  11.937  0.00  0.00            
ATOM   1074  HB3 MET X  66      -5.025  -5.764  10.294  0.00  0.00            
ATOM   1075  CG  MET X  66      -3.186  -5.808  11.479  0.00  0.00            
ATOM   1076  HG2 MET X  66      -2.724  -5.398  12.377  0.00  0.00            
ATOM   1077  HG3 MET X  66      -2.737  -5.155  10.730  0.00  0.00            
ATOM   1078  SD  MET X  66      -2.619  -7.448  11.077  0.00  0.00            
ATOM   1079  CE  MET X  66      -0.862  -7.177  10.647  0.00  0.00            
ATOM   1080  HE1 MET X  66      -0.431  -8.029  10.121  0.00  0.00            
ATOM   1081  HE2 MET X  66      -0.280  -7.169  11.569  0.00  0.00            
ATOM   1082  HE3 MET X  66      -0.725  -6.230  10.126  0.00  0.00            
ATOM   1083  C   MET X  66      -6.849  -4.218  11.665  0.00  0.00            
ATOM   1084  O   MET X  66      -7.236  -3.281  10.959  0.00  0.00            
ATOM   1085  N   ALA X  67      -7.732  -4.907  12.420  0.00  0.00            
ATOM   1086  H   ALA X  67      -7.340  -5.731  12.852  0.00  0.00            
ATOM   1087  CA  ALA X  67      -9.194  -4.739  12.496  0.00  0.00            
ATOM   1088  HA  ALA X  67      -9.617  -4.798  11.493  0.00  0.00            
ATOM   1089  CB  ALA X  67      -9.696  -6.017  13.202  0.00  0.00            
ATOM   1090  HB1 ALA X  67      -9.051  -6.288  14.038  0.00  0.00            
ATOM   1091  HB2 ALA X  67      -9.717  -6.853  12.503  0.00  0.00            
ATOM   1092  HB3 ALA X  67     -10.679  -5.779  13.608  0.00  0.00            
ATOM   1093  C   ALA X  67      -9.701  -3.420  13.156  0.00  0.00            
ATOM   1094  O   ALA X  67     -10.879  -3.045  12.978  0.00  0.00            
ATOM   1095  N   SER X  68      -8.866  -2.740  13.939  0.00  0.00            
ATOM   1096  H   SER X  68      -7.911  -3.050  14.047  0.00  0.00            
ATOM   1097  CA  SER X  68      -9.310  -1.620  14.721  0.00  0.00            
ATOM   1098  HA  SER X  68     -10.360  -1.798  14.949  0.00  0.00            
ATOM   1099  CB  SER X  68      -8.552  -1.679  16.002  0.00  0.00            
ATOM   1100  HB2 SER X  68      -8.690  -0.681  16.418  0.00  0.00            
ATOM   1101  HB3 SER X  68      -7.485  -1.736  15.787  0.00  0.00            
ATOM   1102  OG  SER X  68      -9.093  -2.691  16.813  0.00  0.00            
ATOM   1103  HG  SER X  68      -8.675  -3.523  16.581  0.00  0.00            
ATOM   1104  C   SER X  68      -9.238  -0.286  13.917  0.00  0.00            
ATOM   1105  O   SER X  68      -9.742   0.665  14.475  0.00  0.00            
ATOM   1106  N   VAL X  69      -8.747  -0.229  12.686  0.00  0.00            
ATOM   1107  H   VAL X  69      -8.457  -1.054  12.181  0.00  0.00            
ATOM   1108  CA  VAL X  69      -8.706   0.949  11.806  0.00  0.00            
ATOM   1109  HA  VAL X  69      -8.229   1.775  12.333  0.00  0.00            
ATOM   1110  CB  VAL X  69      -7.894   0.634  10.534  0.00  0.00            
ATOM   1111  HB  VAL X  69      -8.343  -0.211  10.013  0.00  0.00            
ATOM   1112  CG1 VAL X  69      -7.829   1.835   9.625  0.00  0.00            
ATOM   1113 HG11 VAL X  69      -7.325   2.695  10.067  0.00  0.00            
ATOM   1114 HG12 VAL X  69      -7.273   1.710   8.695  0.00  0.00            
ATOM   1115 HG13 VAL X  69      -8.793   2.199   9.270  0.00  0.00            
ATOM   1116  CG2 VAL X  69      -6.504   0.343  11.103  0.00  0.00            
ATOM   1117 HG21 VAL X  69      -6.111   1.260  11.542  0.00  0.00            
ATOM   1118 HG22 VAL X  69      -6.507  -0.445  11.857  0.00  0.00            
ATOM   1119 HG23 VAL X  69      -5.891   0.014  10.264  0.00  0.00            
ATOM   1120  C   VAL X  69     -10.143   1.435  11.355  0.00  0.00            
ATOM   1121  O   VAL X  69     -10.994   0.670  11.045  0.00  0.00            
ATOM   1122  N   ASP X  70     -10.383   2.762  11.287  0.00  0.00            
ATOM   1123  H   ASP X  70      -9.802   3.389  11.825  0.00  0.00            
ATOM   1124  CA  ASP X  70     -11.575   3.350  10.633  0.00  0.00            
ATOM   1125  HA  ASP X  70     -12.012   2.683   9.890  0.00  0.00            
ATOM   1126  CB  ASP X  70     -12.607   3.663  11.688  0.00  0.00            
ATOM   1127  HB2 ASP X  70     -13.470   4.220  11.322  0.00  0.00            
ATOM   1128  HB3 ASP X  70     -13.055   2.760  12.103  0.00  0.00            
ATOM   1129  CG  ASP X  70     -12.038   4.529  12.832  0.00  0.00            
ATOM   1130  OD1 ASP X  70     -12.892   4.615  13.783  0.00  0.00            
ATOM   1131  OD2 ASP X  70     -10.926   5.096  12.886  0.00  0.00            
ATOM   1132  C   ASP X  70     -11.183   4.597   9.814  0.00  0.00            
ATOM   1133  O   ASP X  70     -12.154   5.098   9.165  0.00  0.00            
ATOM   1134  N   ASN X  71      -9.913   4.996   9.805  0.00  0.00            
ATOM   1135  H   ASN X  71      -9.311   4.385  10.339  0.00  0.00            
ATOM   1136  CA  ASN X  71      -9.448   6.233   9.112  0.00  0.00            
ATOM   1137  HA  ASN X  71     -10.042   7.046   9.530  0.00  0.00            
ATOM   1138  CB  ASN X  71      -8.052   6.588   9.446  0.00  0.00            
ATOM   1139  HB2 ASN X  71      -7.954   6.533  10.530  0.00  0.00            
ATOM   1140  HB3 ASN X  71      -7.450   5.785   9.022  0.00  0.00            
ATOM   1141  CG  ASN X  71      -7.557   7.931   8.939  0.00  0.00            
ATOM   1142  OD1 ASN X  71      -6.789   7.923   8.015  0.00  0.00            
ATOM   1143  ND2 ASN X  71      -7.881   9.025   9.582  0.00  0.00            
ATOM   1144 HD21 ASN X  71      -8.592   8.987  10.298  0.00  0.00            
ATOM   1145 HD22 ASN X  71      -7.505   9.883   9.203  0.00  0.00            
ATOM   1146  C   ASN X  71      -9.713   6.169   7.600  0.00  0.00            
ATOM   1147  O   ASN X  71      -9.328   5.170   6.970  0.00  0.00            
ATOM   1148  N   PRO X  72     -10.260   7.179   6.932  0.00  0.00            
ATOM   1149  CD  PRO X  72     -10.779   8.476   7.457  0.00  0.00            
ATOM   1150  HD2 PRO X  72     -10.157   8.919   8.235  0.00  0.00            
ATOM   1151  HD3 PRO X  72     -11.777   8.415   7.890  0.00  0.00            
ATOM   1152  CG  PRO X  72     -10.782   9.357   6.169  0.00  0.00            
ATOM   1153  HG2 PRO X  72      -9.813   9.784   5.911  0.00  0.00            
ATOM   1154  HG3 PRO X  72     -11.551  10.122   6.280  0.00  0.00            
ATOM   1155  CB  PRO X  72     -11.124   8.410   5.038  0.00  0.00            
ATOM   1156  HB2 PRO X  72     -12.210   8.364   4.953  0.00  0.00            
ATOM   1157  HB3 PRO X  72     -10.712   8.787   4.102  0.00  0.00            
ATOM   1158  CA  PRO X  72     -10.550   7.070   5.463  0.00  0.00            
ATOM   1159  HA  PRO X  72     -11.310   6.317   5.251  0.00  0.00            
ATOM   1160  C   PRO X  72      -9.307   6.812   4.583  0.00  0.00            
ATOM   1161  O   PRO X  72      -9.545   6.447   3.435  0.00  0.00            
ATOM   1162  N   HIE X  73      -8.079   6.834   5.080  0.00  0.00            
ATOM   1163  H   HIE X  73      -7.958   7.031   6.063  0.00  0.00            
ATOM   1164  CA  HIE X  73      -6.821   6.806   4.277  0.00  0.00            
ATOM   1165  HA  HIE X  73      -6.973   6.848   3.199  0.00  0.00            
ATOM   1166  CB  HIE X  73      -5.874   7.962   4.671  0.00  0.00            
ATOM   1167  HB2 HIE X  73      -5.526   7.781   5.688  0.00  0.00            
ATOM   1168  HB3 HIE X  73      -5.117   7.979   3.886  0.00  0.00            
ATOM   1169  CG  HIE X  73      -6.543   9.356   4.584  0.00  0.00            
ATOM   1170  ND1 HIE X  73      -7.088   9.754   3.355  0.00  0.00            
ATOM   1171  CE1 HIE X  73      -7.676  10.944   3.617  0.00  0.00            
ATOM   1172  HE1 HIE X  73      -7.950  11.596   2.801  0.00  0.00            
ATOM   1173  NE2 HIE X  73      -7.573  11.237   4.964  0.00  0.00            
ATOM   1174  HE2 HIE X  73      -7.835  12.139   5.337  0.00  0.00            
ATOM   1175  CD2 HIE X  73      -6.901  10.236   5.599  0.00  0.00            
ATOM   1176  HD2 HIE X  73      -6.675  10.063   6.641  0.00  0.00            
ATOM   1177  C   HIE X  73      -6.148   5.477   4.372  0.00  0.00            
ATOM   1178  O   HIE X  73      -5.077   5.297   3.752  0.00  0.00            
ATOM   1179  N   VAL X  74      -6.766   4.555   5.157  0.00  0.00            
ATOM   1180  H   VAL X  74      -7.658   4.758   5.585  0.00  0.00            
ATOM   1181  CA  VAL X  74      -6.203   3.232   5.369  0.00  0.00            
ATOM   1182  HA  VAL X  74      -5.593   2.991   4.499  0.00  0.00            
ATOM   1183  CB  VAL X  74      -5.423   3.218   6.722  0.00  0.00            
ATOM   1184  HB  VAL X  74      -6.086   3.136   7.583  0.00  0.00            
ATOM   1185  CG1 VAL X  74      -4.417   2.046   6.769  0.00  0.00            
ATOM   1186 HG11 VAL X  74      -3.920   1.834   7.716  0.00  0.00            
ATOM   1187 HG12 VAL X  74      -3.700   2.321   5.996  0.00  0.00            
ATOM   1188 HG13 VAL X  74      -5.070   1.208   6.528  0.00  0.00            
ATOM   1189  CG2 VAL X  74      -4.629   4.492   7.071  0.00  0.00            
ATOM   1190 HG21 VAL X  74      -3.931   4.661   6.252  0.00  0.00            
ATOM   1191 HG22 VAL X  74      -5.302   5.344   7.172  0.00  0.00            
ATOM   1192 HG23 VAL X  74      -4.018   4.247   7.940  0.00  0.00            
ATOM   1193  C   VAL X  74      -7.264   2.198   5.434  0.00  0.00            
ATOM   1194  O   VAL X  74      -8.274   2.393   6.068  0.00  0.00            
ATOM   1195  N   CYS X  75      -7.062   1.085   4.682  0.00  0.00            
ATOM   1196  H   CYS X  75      -6.161   0.836   4.301  0.00  0.00            
ATOM   1197  CA  CYS X  75      -7.999   0.015   4.483  0.00  0.00            
ATOM   1198  HA  CYS X  75      -8.978   0.426   4.240  0.00  0.00            
ATOM   1199  CB  CYS X  75      -7.489  -0.863   3.356  0.00  0.00            
ATOM   1200  HB2 CYS X  75      -8.000  -1.823   3.287  0.00  0.00            
ATOM   1201  HB3 CYS X  75      -6.434  -0.965   3.611  0.00  0.00            
ATOM   1202  SG  CYS X  75      -7.746  -0.012   1.787  0.00  0.00            
ATOM   1203  HG  CYS X  75      -9.052  -0.273   1.686  0.00  0.00            
ATOM   1204  C   CYS X  75      -8.137  -0.865   5.769  0.00  0.00            
ATOM   1205  O   CYS X  75      -7.151  -1.492   6.072  0.00  0.00            
ATOM   1206  N   ARG X  76      -9.297  -1.115   6.369  0.00  0.00            
ATOM   1207  H   ARG X  76     -10.097  -0.598   6.034  0.00  0.00            
ATOM   1208  CA  ARG X  76      -9.492  -1.963   7.520  0.00  0.00            
ATOM   1209  HA  ARG X  76      -8.702  -1.714   8.228  0.00  0.00            
ATOM   1210  CB  ARG X  76     -10.767  -1.485   8.212  0.00  0.00            
ATOM   1211  HB2 ARG X  76     -10.643  -0.425   8.435  0.00  0.00            
ATOM   1212  HB3 ARG X  76     -11.633  -1.561   7.555  0.00  0.00            
ATOM   1213  CG  ARG X  76     -11.128  -2.254   9.510  0.00  0.00            
ATOM   1214  HG2 ARG X  76     -10.644  -1.793  10.372  0.00  0.00            
ATOM   1215  HG3 ARG X  76     -10.684  -3.247   9.449  0.00  0.00            
ATOM   1216  CD  ARG X  76     -12.606  -2.389   9.787  0.00  0.00            
ATOM   1217  HD2 ARG X  76     -13.053  -2.891   8.929  0.00  0.00            
ATOM   1218  HD3 ARG X  76     -12.907  -1.342   9.745  0.00  0.00            
ATOM   1219  NE  ARG X  76     -12.864  -3.044  11.077  0.00  0.00            
ATOM   1220  HE  ARG X  76     -12.138  -2.912  11.766  0.00  0.00            
ATOM   1221  CZ  ARG X  76     -13.776  -4.014  11.316  0.00  0.00            
ATOM   1222  NH1 ARG X  76     -14.599  -4.405  10.394  0.00  0.00            
ATOM   1223 HH11 ARG X  76     -14.727  -3.795   9.600  0.00  0.00            
ATOM   1224 HH12 ARG X  76     -15.346  -5.007  10.711  0.00  0.00            
ATOM   1225  NH2 ARG X  76     -13.717  -4.649  12.470  0.00  0.00            
ATOM   1226 HH21 ARG X  76     -13.078  -4.204  13.113  0.00  0.00            
ATOM   1227 HH22 ARG X  76     -14.246  -5.466  12.741  0.00  0.00            
ATOM   1228  C   ARG X  76      -9.492  -3.422   7.180  0.00  0.00            
ATOM   1229  O   ARG X  76     -10.084  -3.781   6.163  0.00  0.00            
ATOM   1230  N   LEU X  77      -8.782  -4.181   8.021  0.00  0.00            
ATOM   1231  H   LEU X  77      -8.201  -3.712   8.701  0.00  0.00            
ATOM   1232  CA  LEU X  77      -8.803  -5.606   7.994  0.00  0.00            
ATOM   1233  HA  LEU X  77      -8.395  -5.873   7.019  0.00  0.00            
ATOM   1234  CB  LEU X  77      -7.905  -6.242   9.095  0.00  0.00            
ATOM   1235  HB2 LEU X  77      -8.249  -5.998  10.100  0.00  0.00            
ATOM   1236  HB3 LEU X  77      -6.881  -5.904   8.938  0.00  0.00            
ATOM   1237  CG  LEU X  77      -7.949  -7.762   9.054  0.00  0.00            
ATOM   1238  HG  LEU X  77      -8.946  -8.196   9.132  0.00  0.00            
ATOM   1239  CD1 LEU X  77      -7.274  -8.362   7.866  0.00  0.00            
ATOM   1240 HD11 LEU X  77      -7.784  -8.204   6.916  0.00  0.00            
ATOM   1241 HD12 LEU X  77      -7.230  -9.443   7.997  0.00  0.00            
ATOM   1242 HD13 LEU X  77      -6.314  -7.891   7.652  0.00  0.00            
ATOM   1243  CD2 LEU X  77      -7.102  -8.327  10.157  0.00  0.00            
ATOM   1244 HD21 LEU X  77      -6.031  -8.127  10.181  0.00  0.00            
ATOM   1245 HD22 LEU X  77      -7.264  -9.405  10.159  0.00  0.00            
ATOM   1246 HD23 LEU X  77      -7.406  -7.845  11.086  0.00  0.00            
ATOM   1247  C   LEU X  77     -10.221  -6.064   8.197  0.00  0.00            
ATOM   1248  O   LEU X  77     -10.813  -6.018   9.313  0.00  0.00            
ATOM   1249  N   LEU X  78     -10.846  -6.464   7.094  0.00  0.00            
ATOM   1250  H   LEU X  78     -10.333  -6.301   6.240  0.00  0.00            
ATOM   1251  CA  LEU X  78     -12.236  -6.884   7.085  0.00  0.00            
ATOM   1252  HA  LEU X  78     -12.801  -6.143   7.650  0.00  0.00            
ATOM   1253  CB  LEU X  78     -12.748  -6.836   5.633  0.00  0.00            
ATOM   1254  HB2 LEU X  78     -12.191  -7.496   4.969  0.00  0.00            
ATOM   1255  HB3 LEU X  78     -12.447  -5.898   5.165  0.00  0.00            
ATOM   1256  CG  LEU X  78     -14.194  -7.115   5.419  0.00  0.00            
ATOM   1257  HG  LEU X  78     -14.614  -8.006   5.886  0.00  0.00            
ATOM   1258  CD1 LEU X  78     -15.047  -5.906   5.876  0.00  0.00            
ATOM   1259 HD11 LEU X  78     -14.917  -5.113   5.140  0.00  0.00            
ATOM   1260 HD12 LEU X  78     -16.085  -6.223   5.773  0.00  0.00            
ATOM   1261 HD13 LEU X  78     -14.903  -5.612   6.916  0.00  0.00            
ATOM   1262  CD2 LEU X  78     -14.356  -7.134   3.929  0.00  0.00            
ATOM   1263 HD21 LEU X  78     -13.949  -6.214   3.510  0.00  0.00            
ATOM   1264 HD22 LEU X  78     -15.392  -7.237   3.605  0.00  0.00            
ATOM   1265 HD23 LEU X  78     -13.863  -8.038   3.573  0.00  0.00            
ATOM   1266  C   LEU X  78     -12.494  -8.244   7.756  0.00  0.00            
ATOM   1267  O   LEU X  78     -13.603  -8.598   8.103  0.00  0.00            
ATOM   1268  N   GLY X  79     -11.476  -9.123   7.852  0.00  0.00            
ATOM   1269  H   GLY X  79     -10.562  -8.767   7.613  0.00  0.00            
ATOM   1270  CA  GLY X  79     -11.566 -10.404   8.569  0.00  0.00            
ATOM   1271  HA2 GLY X  79     -11.651 -10.204   9.638  0.00  0.00            
ATOM   1272  HA3 GLY X  79     -12.438 -10.971   8.244  0.00  0.00            
ATOM   1273  C   GLY X  79     -10.268 -11.254   8.272  0.00  0.00            
ATOM   1274  O   GLY X  79      -9.396 -10.916   7.503  0.00  0.00            
ATOM   1275  N   ILE X  80     -10.278 -12.399   8.917  0.00  0.00            
ATOM   1276  H   ILE X  80     -11.091 -12.548   9.496  0.00  0.00            
ATOM   1277  CA  ILE X  80      -9.202 -13.395   8.897  0.00  0.00            
ATOM   1278  HA  ILE X  80      -8.709 -13.344   7.926  0.00  0.00            
ATOM   1279  CB  ILE X  80      -8.089 -13.010   9.978  0.00  0.00            
ATOM   1280  HB  ILE X  80      -7.881 -11.968   9.730  0.00  0.00            
ATOM   1281  CG2 ILE X  80      -8.626 -13.129  11.346  0.00  0.00            
ATOM   1282 HG21 ILE X  80      -9.678 -12.845  11.359  0.00  0.00            
ATOM   1283 HG22 ILE X  80      -8.654 -14.188  11.601  0.00  0.00            
ATOM   1284 HG23 ILE X  80      -8.027 -12.597  12.086  0.00  0.00            
ATOM   1285  CG1 ILE X  80      -6.790 -13.829   9.801  0.00  0.00            
ATOM   1286 HG12 ILE X  80      -6.927 -14.820  10.234  0.00  0.00            
ATOM   1287 HG13 ILE X  80      -6.536 -13.921   8.745  0.00  0.00            
ATOM   1288  CD1 ILE X  80      -5.643 -13.183  10.589  0.00  0.00            
ATOM   1289 HD11 ILE X  80      -4.734 -13.667  10.233  0.00  0.00            
ATOM   1290 HD12 ILE X  80      -5.928 -13.156  11.641  0.00  0.00            
ATOM   1291 HD13 ILE X  80      -5.526 -12.153  10.253  0.00  0.00            
ATOM   1292  C   ILE X  80      -9.662 -14.837   9.109  0.00  0.00            
ATOM   1293  O   ILE X  80     -10.711 -15.067   9.704  0.00  0.00            
ATOM   1294  N   CYS X  81      -8.828 -15.807   8.615  0.00  0.00            
ATOM   1295  H   CYS X  81      -8.073 -15.471   8.035  0.00  0.00            
ATOM   1296  CA  CYS X  81      -8.891 -17.218   9.062  0.00  0.00            
ATOM   1297  HA  CYS X  81      -9.401 -17.235  10.025  0.00  0.00            
ATOM   1298  CB  CYS X  81      -9.886 -18.028   8.123  0.00  0.00            
ATOM   1299  HB2 CYS X  81      -9.510 -17.965   7.102  0.00  0.00            
ATOM   1300  HB3 CYS X  81     -10.842 -17.509   8.044  0.00  0.00            
ATOM   1301  SG  CYS X  81     -10.192 -19.796   8.522  0.00  0.00            
ATOM   1302  HG  CYS X  81     -10.580 -20.215   7.314  0.00  0.00            
ATOM   1303  C   CYS X  81      -7.490 -17.840   9.156  0.00  0.00            
ATOM   1304  O   CYS X  81      -6.577 -17.445   8.529  0.00  0.00            
ATOM   1305  N   LEU X  82      -7.384 -18.899  10.011  0.00  0.00            
ATOM   1306  H   LEU X  82      -8.209 -19.201  10.508  0.00  0.00            
ATOM   1307  CA  LEU X  82      -6.120 -19.628  10.329  0.00  0.00            
ATOM   1308  HA  LEU X  82      -5.486 -19.627   9.442  0.00  0.00            
ATOM   1309  CB  LEU X  82      -5.293 -18.871  11.360  0.00  0.00            
ATOM   1310  HB2 LEU X  82      -4.781 -18.062  10.838  0.00  0.00            
ATOM   1311  HB3 LEU X  82      -4.534 -19.624  11.569  0.00  0.00            
ATOM   1312  CG  LEU X  82      -5.938 -18.237  12.621  0.00  0.00            
ATOM   1313  HG  LEU X  82      -6.860 -17.746  12.309  0.00  0.00            
ATOM   1314  CD1 LEU X  82      -6.340 -19.363  13.548  0.00  0.00            
ATOM   1315 HD11 LEU X  82      -6.829 -19.045  14.469  0.00  0.00            
ATOM   1316 HD12 LEU X  82      -6.944 -20.093  13.009  0.00  0.00            
ATOM   1317 HD13 LEU X  82      -5.441 -19.912  13.828  0.00  0.00            
ATOM   1318  CD2 LEU X  82      -5.030 -17.280  13.374  0.00  0.00            
ATOM   1319 HD21 LEU X  82      -4.756 -16.420  12.763  0.00  0.00            
ATOM   1320 HD22 LEU X  82      -4.103 -17.831  13.532  0.00  0.00            
ATOM   1321 HD23 LEU X  82      -5.412 -16.894  14.319  0.00  0.00            
ATOM   1322  C   LEU X  82      -6.356 -21.105  10.514  0.00  0.00            
ATOM   1323  O   LEU X  82      -5.492 -21.836  11.015  0.00  0.00            
ATOM   1324  N   THR X  83      -7.574 -21.604  10.162  0.00  0.00            
ATOM   1325  H   THR X  83      -8.300 -20.941   9.929  0.00  0.00            
ATOM   1326  CA  THR X  83      -7.998 -22.970  10.504  0.00  0.00            
ATOM   1327  HA  THR X  83      -7.993 -23.019  11.593  0.00  0.00            
ATOM   1328  CB  THR X  83      -9.555 -23.078  10.221  0.00  0.00            
ATOM   1329  HB  THR X  83      -9.972 -22.196  10.708  0.00  0.00            
ATOM   1330  CG2 THR X  83      -9.905 -23.211   8.749  0.00  0.00            
ATOM   1331 HG21 THR X  83     -10.944 -23.204   8.421  0.00  0.00            
ATOM   1332 HG22 THR X  83      -9.343 -22.495   8.149  0.00  0.00            
ATOM   1333 HG23 THR X  83      -9.645 -24.214   8.409  0.00  0.00            
ATOM   1334  OG1 THR X  83     -10.142 -24.199  10.929  0.00  0.00            
ATOM   1335  HG1 THR X  83      -9.616 -24.299  11.726  0.00  0.00            
ATOM   1336  C   THR X  83      -7.143 -24.076   9.872  0.00  0.00            
ATOM   1337  O   THR X  83      -7.073 -25.166  10.423  0.00  0.00            
ATOM   1338  N   SER X  84      -6.591 -23.721   8.724  0.00  0.00            
ATOM   1339  H   SER X  84      -6.566 -22.738   8.493  0.00  0.00            
ATOM   1340  CA  SER X  84      -5.502 -24.525   8.004  0.00  0.00            
ATOM   1341  HA  SER X  84      -5.085 -25.331   8.609  0.00  0.00            
ATOM   1342  CB  SER X  84      -6.070 -25.193   6.784  0.00  0.00            
ATOM   1343  HB2 SER X  84      -6.670 -26.040   7.116  0.00  0.00            
ATOM   1344  HB3 SER X  84      -5.272 -25.636   6.188  0.00  0.00            
ATOM   1345  OG  SER X  84      -6.766 -24.302   5.990  0.00  0.00            
ATOM   1346  HG  SER X  84      -7.642 -24.155   6.355  0.00  0.00            
ATOM   1347  C   SER X  84      -4.205 -23.699   7.599  0.00  0.00            
ATOM   1348  O   SER X  84      -3.149 -24.353   7.615  0.00  0.00            
ATOM   1349  N   THR X  85      -4.284 -22.403   7.375  0.00  0.00            
ATOM   1350  H   THR X  85      -5.227 -22.050   7.291  0.00  0.00            
ATOM   1351  CA  THR X  85      -3.161 -21.484   6.923  0.00  0.00            
ATOM   1352  HA  THR X  85      -2.243 -21.686   7.475  0.00  0.00            
ATOM   1353  CB  THR X  85      -2.880 -21.902   5.454  0.00  0.00            
ATOM   1354  HB  THR X  85      -2.678 -22.967   5.345  0.00  0.00            
ATOM   1355  CG2 THR X  85      -4.005 -21.603   4.494  0.00  0.00            
ATOM   1356 HG21 THR X  85      -4.952 -21.729   5.018  0.00  0.00            
ATOM   1357 HG22 THR X  85      -3.847 -20.542   4.300  0.00  0.00            
ATOM   1358 HG23 THR X  85      -3.924 -22.229   3.606  0.00  0.00            
ATOM   1359  OG1 THR X  85      -1.771 -21.319   4.977  0.00  0.00            
ATOM   1360  HG1 THR X  85      -1.515 -21.689   4.129  0.00  0.00            
ATOM   1361  C   THR X  85      -3.619 -20.066   6.972  0.00  0.00            
ATOM   1362  O   THR X  85      -4.855 -19.845   6.951  0.00  0.00            
ATOM   1363  N   VAL X  86      -2.771 -19.032   7.127  0.00  0.00            
ATOM   1364  H   VAL X  86      -1.781 -19.168   6.977  0.00  0.00            
ATOM   1365  CA  VAL X  86      -3.270 -17.715   7.401  0.00  0.00            
ATOM   1366  HA  VAL X  86      -3.992 -17.824   8.209  0.00  0.00            
ATOM   1367  CB  VAL X  86      -2.166 -16.708   8.019  0.00  0.00            
ATOM   1368  HB  VAL X  86      -1.500 -16.392   7.216  0.00  0.00            
ATOM   1369  CG1 VAL X  86      -3.021 -15.605   8.605  0.00  0.00            
ATOM   1370 HG11 VAL X  86      -3.808 -15.948   9.277  0.00  0.00            
ATOM   1371 HG12 VAL X  86      -3.591 -15.106   7.822  0.00  0.00            
ATOM   1372 HG13 VAL X  86      -2.342 -14.995   9.201  0.00  0.00            
ATOM   1373  CG2 VAL X  86      -1.389 -17.358   9.198  0.00  0.00            
ATOM   1374 HG21 VAL X  86      -2.051 -17.451  10.058  0.00  0.00            
ATOM   1375 HG22 VAL X  86      -0.572 -16.691   9.473  0.00  0.00            
ATOM   1376 HG23 VAL X  86      -0.924 -18.301   8.911  0.00  0.00            
ATOM   1377  C   VAL X  86      -3.863 -17.034   6.183  0.00  0.00            
ATOM   1378  O   VAL X  86      -3.138 -16.822   5.201  0.00  0.00            
ATOM   1379  N   GLN X  87      -5.093 -16.655   6.230  0.00  0.00            
ATOM   1380  H   GLN X  87      -5.627 -16.911   7.049  0.00  0.00            
ATOM   1381  CA  GLN X  87      -5.829 -16.027   5.171  0.00  0.00            
ATOM   1382  HA  GLN X  87      -5.194 -15.856   4.301  0.00  0.00            
ATOM   1383  CB  GLN X  87      -6.987 -16.946   4.636  0.00  0.00            
ATOM   1384  HB2 GLN X  87      -7.644 -17.235   5.456  0.00  0.00            
ATOM   1385  HB3 GLN X  87      -7.663 -16.410   3.969  0.00  0.00            
ATOM   1386  CG  GLN X  87      -6.451 -18.172   3.842  0.00  0.00            
ATOM   1387  HG2 GLN X  87      -6.136 -17.966   2.819  0.00  0.00            
ATOM   1388  HG3 GLN X  87      -5.546 -18.549   4.318  0.00  0.00            
ATOM   1389  CD  GLN X  87      -7.460 -19.293   3.815  0.00  0.00            
ATOM   1390  OE1 GLN X  87      -7.912 -19.693   4.860  0.00  0.00            
ATOM   1391  NE2 GLN X  87      -7.761 -19.824   2.642  0.00  0.00            
ATOM   1392 HE21 GLN X  87      -7.281 -19.557   1.795  0.00  0.00            
ATOM   1393 HE22 GLN X  87      -8.219 -20.718   2.538  0.00  0.00            
ATOM   1394  C   GLN X  87      -6.412 -14.677   5.626  0.00  0.00            
ATOM   1395  O   GLN X  87      -7.275 -14.651   6.494  0.00  0.00            
ATOM   1396  N   LEU X  88      -5.973 -13.563   5.004  0.00  0.00            
ATOM   1397  H   LEU X  88      -5.382 -13.815   4.225  0.00  0.00            
ATOM   1398  CA  LEU X  88      -6.409 -12.168   5.300  0.00  0.00            
ATOM   1399  HA  LEU X  88      -6.851 -12.115   6.295  0.00  0.00            
ATOM   1400  CB  LEU X  88      -5.293 -11.203   5.296  0.00  0.00            
ATOM   1401  HB2 LEU X  88      -4.977 -11.051   4.264  0.00  0.00            
ATOM   1402  HB3 LEU X  88      -5.704 -10.237   5.590  0.00  0.00            
ATOM   1403  CG  LEU X  88      -4.054 -11.443   6.223  0.00  0.00            
ATOM   1404  HG  LEU X  88      -3.631 -10.490   6.541  0.00  0.00            
ATOM   1405  CD1 LEU X  88      -4.365 -12.139   7.595  0.00  0.00            
ATOM   1406 HD11 LEU X  88      -3.486 -12.094   8.237  0.00  0.00            
ATOM   1407 HD12 LEU X  88      -5.269 -11.794   8.098  0.00  0.00            
ATOM   1408 HD13 LEU X  88      -4.521 -13.211   7.478  0.00  0.00            
ATOM   1409  CD2 LEU X  88      -3.060 -12.389   5.593  0.00  0.00            
ATOM   1410 HD21 LEU X  88      -2.204 -12.339   6.266  0.00  0.00            
ATOM   1411 HD22 LEU X  88      -2.767 -12.073   4.592  0.00  0.00            
ATOM   1412 HD23 LEU X  88      -3.383 -13.429   5.651  0.00  0.00            
ATOM   1413  C   LEU X  88      -7.459 -11.697   4.240  0.00  0.00            
ATOM   1414  O   LEU X  88      -7.133 -11.726   3.011  0.00  0.00            
ATOM   1415  N   ILE X  89      -8.572 -11.138   4.589  0.00  0.00            
ATOM   1416  H   ILE X  89      -8.804 -11.013   5.564  0.00  0.00            
ATOM   1417  CA  ILE X  89      -9.691 -10.750   3.655  0.00  0.00            
ATOM   1418  HA  ILE X  89      -9.552 -11.166   2.657  0.00  0.00            
ATOM   1419  CB  ILE X  89     -10.988 -11.358   4.307  0.00  0.00            
ATOM   1420  HB  ILE X  89     -11.003 -10.833   5.262  0.00  0.00            
ATOM   1421  CG2 ILE X  89     -12.315 -10.900   3.752  0.00  0.00            
ATOM   1422 HG21 ILE X  89     -12.328  -9.813   3.670  0.00  0.00            
ATOM   1423 HG22 ILE X  89     -13.108 -11.265   4.406  0.00  0.00            
ATOM   1424 HG23 ILE X  89     -12.450 -11.315   2.754  0.00  0.00            
ATOM   1425  CG1 ILE X  89     -11.062 -12.892   4.297  0.00  0.00            
ATOM   1426 HG12 ILE X  89     -10.520 -13.261   3.426  0.00  0.00            
ATOM   1427 HG13 ILE X  89     -12.093 -13.168   4.077  0.00  0.00            
ATOM   1428  CD1 ILE X  89     -10.588 -13.606   5.567  0.00  0.00            
ATOM   1429 HD11 ILE X  89      -9.535 -13.349   5.684  0.00  0.00            
ATOM   1430 HD12 ILE X  89     -11.018 -13.062   6.408  0.00  0.00            
ATOM   1431 HD13 ILE X  89     -10.837 -14.665   5.624  0.00  0.00            
ATOM   1432  C   ILE X  89      -9.797  -9.221   3.545  0.00  0.00            
ATOM   1433  O   ILE X  89      -9.380  -8.562   4.469  0.00  0.00            
ATOM   1434  N   THR X  90     -10.281  -8.703   2.436  0.00  0.00            
ATOM   1435  H   THR X  90     -10.689  -9.348   1.773  0.00  0.00            
ATOM   1436  CA  THR X  90     -10.167  -7.215   2.112  0.00  0.00            
ATOM   1437  HA  THR X  90     -10.174  -6.691   3.068  0.00  0.00            
ATOM   1438  CB  THR X  90      -8.807  -6.766   1.499  0.00  0.00            
ATOM   1439  HB  THR X  90      -8.614  -7.072   0.471  0.00  0.00            
ATOM   1440  CG2 THR X  90      -8.609  -5.287   1.618  0.00  0.00            
ATOM   1441 HG21 THR X  90      -9.383  -4.712   1.109  0.00  0.00            
ATOM   1442 HG22 THR X  90      -7.700  -5.067   1.059  0.00  0.00            
ATOM   1443 HG23 THR X  90      -8.502  -4.911   2.635  0.00  0.00            
ATOM   1444  OG1 THR X  90      -7.753  -7.345   2.231  0.00  0.00            
ATOM   1445  HG1 THR X  90      -7.564  -8.219   1.882  0.00  0.00            
ATOM   1446  C   THR X  90     -11.254  -6.760   1.115  0.00  0.00            
ATOM   1447  O   THR X  90     -11.532  -7.448   0.128  0.00  0.00            
ATOM   1448  N   GLN X  91     -11.945  -5.706   1.450  0.00  0.00            
ATOM   1449  H   GLN X  91     -11.593  -5.089   2.167  0.00  0.00            
ATOM   1450  CA  GLN X  91     -12.986  -5.122   0.590  0.00  0.00            
ATOM   1451  HA  GLN X  91     -13.668  -5.955   0.420  0.00  0.00            
ATOM   1452  CB  GLN X  91     -13.582  -3.987   1.390  0.00  0.00            
ATOM   1453  HB2 GLN X  91     -13.551  -4.409   2.394  0.00  0.00            
ATOM   1454  HB3 GLN X  91     -12.905  -3.154   1.204  0.00  0.00            
ATOM   1455  CG  GLN X  91     -14.992  -3.403   1.048  0.00  0.00            
ATOM   1456  HG2 GLN X  91     -14.992  -2.918   0.072  0.00  0.00            
ATOM   1457  HG3 GLN X  91     -15.667  -4.257   1.105  0.00  0.00            
ATOM   1458  CD  GLN X  91     -15.544  -2.471   2.135  0.00  0.00            
ATOM   1459  OE1 GLN X  91     -15.169  -2.440   3.311  0.00  0.00            
ATOM   1460  NE2 GLN X  91     -16.527  -1.638   1.738  0.00  0.00            
ATOM   1461 HE21 GLN X  91     -16.737  -1.591   0.751  0.00  0.00            
ATOM   1462 HE22 GLN X  91     -16.880  -0.879   2.303  0.00  0.00            
ATOM   1463  C   GLN X  91     -12.426  -4.714  -0.788  0.00  0.00            
ATOM   1464  O   GLN X  91     -11.236  -4.191  -0.775  0.00  0.00            
ATOM   1465  N   LEU X  92     -13.096  -4.878  -1.938  0.00  0.00            
ATOM   1466  H   LEU X  92     -14.047  -5.182  -1.788  0.00  0.00            
ATOM   1467  CA  LEU X  92     -12.799  -4.337  -3.288  0.00  0.00            
ATOM   1468  HA  LEU X  92     -11.726  -4.434  -3.452  0.00  0.00            
ATOM   1469  CB  LEU X  92     -13.526  -5.194  -4.380  0.00  0.00            
ATOM   1470  HB2 LEU X  92     -14.593  -5.006  -4.263  0.00  0.00            
ATOM   1471  HB3 LEU X  92     -13.403  -4.807  -5.392  0.00  0.00            
ATOM   1472  CG  LEU X  92     -13.376  -6.722  -4.325  0.00  0.00            
ATOM   1473  HG  LEU X  92     -13.611  -7.189  -3.368  0.00  0.00            
ATOM   1474  CD1 LEU X  92     -14.130  -7.319  -5.506  0.00  0.00            
ATOM   1475 HD11 LEU X  92     -15.214  -7.325  -5.393  0.00  0.00            
ATOM   1476 HD12 LEU X  92     -13.754  -8.331  -5.656  0.00  0.00            
ATOM   1477 HD13 LEU X  92     -13.753  -6.914  -6.445  0.00  0.00            
ATOM   1478  CD2 LEU X  92     -11.889  -6.888  -4.501  0.00  0.00            
ATOM   1479 HD21 LEU X  92     -11.754  -7.959  -4.647  0.00  0.00            
ATOM   1480 HD22 LEU X  92     -11.485  -6.573  -3.539  0.00  0.00            
ATOM   1481 HD23 LEU X  92     -11.453  -6.332  -5.331  0.00  0.00            
ATOM   1482  C   LEU X  92     -13.122  -2.813  -3.359  0.00  0.00            
ATOM   1483  O   LEU X  92     -13.944  -2.315  -2.532  0.00  0.00            
ATOM   1484  N   MET X  93     -12.357  -2.133  -4.207  0.00  0.00            
ATOM   1485  H   MET X  93     -11.697  -2.679  -4.742  0.00  0.00            
ATOM   1486  CA  MET X  93     -12.546  -0.699  -4.473  0.00  0.00            
ATOM   1487  HA  MET X  93     -13.557  -0.468  -4.137  0.00  0.00            
ATOM   1488  CB  MET X  93     -11.537   0.222  -3.730  0.00  0.00            
ATOM   1489  HB2 MET X  93     -11.653   1.283  -3.950  0.00  0.00            
ATOM   1490  HB3 MET X  93     -10.578  -0.062  -4.163  0.00  0.00            
ATOM   1491  CG  MET X  93     -11.419  -0.075  -2.228  0.00  0.00            
ATOM   1492  HG2 MET X  93     -12.442  -0.276  -1.910  0.00  0.00            
ATOM   1493  HG3 MET X  93     -10.798  -0.950  -2.037  0.00  0.00            
ATOM   1494  SD  MET X  93     -10.885   1.432  -1.398  0.00  0.00            
ATOM   1495  CE  MET X  93      -9.184   1.597  -1.649  0.00  0.00            
ATOM   1496  HE1 MET X  93      -9.077   1.354  -2.707  0.00  0.00            
ATOM   1497  HE2 MET X  93      -8.611   0.907  -1.030  0.00  0.00            
ATOM   1498  HE3 MET X  93      -8.891   2.594  -1.321  0.00  0.00            
ATOM   1499  C   MET X  93     -12.472  -0.404  -5.927  0.00  0.00            
ATOM   1500  O   MET X  93     -11.814  -1.119  -6.659  0.00  0.00            
ATOM   1501  N   PRO X  94     -13.036   0.652  -6.561  0.00  0.00            
ATOM   1502  CD  PRO X  94     -13.980   1.614  -5.933  0.00  0.00            
ATOM   1503  HD2 PRO X  94     -13.452   2.485  -5.546  0.00  0.00            
ATOM   1504  HD3 PRO X  94     -14.596   1.152  -5.162  0.00  0.00            
ATOM   1505  CG  PRO X  94     -15.006   2.013  -7.032  0.00  0.00            
ATOM   1506  HG2 PRO X  94     -15.858   1.333  -7.033  0.00  0.00            
ATOM   1507  HG3 PRO X  94     -15.361   3.038  -6.926  0.00  0.00            
ATOM   1508  CB  PRO X  94     -14.233   1.936  -8.291  0.00  0.00            
ATOM   1509  HB2 PRO X  94     -14.950   1.729  -9.086  0.00  0.00            
ATOM   1510  HB3 PRO X  94     -13.674   2.870  -8.342  0.00  0.00            
ATOM   1511  CA  PRO X  94     -13.340   0.720  -7.951  0.00  0.00            
ATOM   1512  HA  PRO X  94     -13.908  -0.173  -8.211  0.00  0.00            
ATOM   1513  C   PRO X  94     -12.199   0.730  -8.939  0.00  0.00            
ATOM   1514  O   PRO X  94     -12.390   0.226 -10.036  0.00  0.00            
ATOM   1515  N   PHE X  95     -10.931   1.091  -8.537  0.00  0.00            
ATOM   1516  H   PHE X  95     -10.829   1.544  -7.640  0.00  0.00            
ATOM   1517  CA  PHE X  95      -9.714   0.952  -9.387  0.00  0.00            
ATOM   1518  HA  PHE X  95      -9.952   0.534 -10.365  0.00  0.00            
ATOM   1519  CB  PHE X  95      -9.321   2.357  -9.746  0.00  0.00            
ATOM   1520  HB2 PHE X  95      -9.191   2.999  -8.874  0.00  0.00            
ATOM   1521  HB3 PHE X  95      -8.408   2.223 -10.327  0.00  0.00            
ATOM   1522  CG  PHE X  95     -10.328   3.069 -10.727  0.00  0.00            
ATOM   1523  CD1 PHE X  95     -10.325   2.800 -12.087  0.00  0.00            
ATOM   1524  HD1 PHE X  95      -9.626   2.151 -12.593  0.00  0.00            
ATOM   1525  CE1 PHE X  95     -11.230   3.434 -12.924  0.00  0.00            
ATOM   1526  HE1 PHE X  95     -11.218   3.149 -13.965  0.00  0.00            
ATOM   1527  CZ  PHE X  95     -12.167   4.352 -12.348  0.00  0.00            
ATOM   1528  HZ  PHE X  95     -12.863   4.878 -12.984  0.00  0.00            
ATOM   1529  CE2 PHE X  95     -12.215   4.573 -10.969  0.00  0.00            
ATOM   1530  HE2 PHE X  95     -12.982   5.231 -10.585  0.00  0.00            
ATOM   1531  CD2 PHE X  95     -11.321   3.881 -10.169  0.00  0.00            
ATOM   1532  HD2 PHE X  95     -11.497   3.917  -9.104  0.00  0.00            
ATOM   1533  C   PHE X  95      -8.557   0.165  -8.797  0.00  0.00            
ATOM   1534  O   PHE X  95      -7.612  -0.103  -9.591  0.00  0.00            
ATOM   1535  N   GLY X  96      -8.598  -0.259  -7.542  0.00  0.00            
ATOM   1536  H   GLY X  96      -9.405  -0.016  -6.985  0.00  0.00            
ATOM   1537  CA  GLY X  96      -7.579  -1.381  -7.101  0.00  0.00            
ATOM   1538  HA2 GLY X  96      -7.617  -2.306  -7.676  0.00  0.00            
ATOM   1539  HA3 GLY X  96      -7.844  -1.703  -6.094  0.00  0.00            
ATOM   1540  C   GLY X  96      -6.105  -0.806  -7.007  0.00  0.00            
ATOM   1541  O   GLY X  96      -5.886   0.276  -6.457  0.00  0.00            
ATOM   1542  N   CYS X  97      -5.186  -1.549  -7.527  0.00  0.00            
ATOM   1543  H   CYS X  97      -5.499  -2.366  -8.031  0.00  0.00            
ATOM   1544  CA  CYS X  97      -3.744  -1.376  -7.112  0.00  0.00            
ATOM   1545  HA  CYS X  97      -3.569  -1.202  -6.050  0.00  0.00            
ATOM   1546  CB  CYS X  97      -3.036  -2.627  -7.569  0.00  0.00            
ATOM   1547  HB2 CYS X  97      -3.075  -2.654  -8.658  0.00  0.00            
ATOM   1548  HB3 CYS X  97      -3.430  -3.457  -6.982  0.00  0.00            
ATOM   1549  SG  CYS X  97      -1.308  -2.341  -7.080  0.00  0.00            
ATOM   1550  HG  CYS X  97      -1.457  -2.638  -5.786  0.00  0.00            
ATOM   1551  C   CYS X  97      -3.149  -0.051  -7.690  0.00  0.00            
ATOM   1552  O   CYS X  97      -3.294   0.175  -8.918  0.00  0.00            
ATOM   1553  N   LEU X  98      -2.320   0.695  -6.976  0.00  0.00            
ATOM   1554  H   LEU X  98      -2.131   0.420  -6.023  0.00  0.00            
ATOM   1555  CA  LEU X  98      -1.827   2.011  -7.467  0.00  0.00            
ATOM   1556  HA  LEU X  98      -2.517   2.415  -8.208  0.00  0.00            
ATOM   1557  CB  LEU X  98      -1.689   2.989  -6.309  0.00  0.00            
ATOM   1558  HB2 LEU X  98      -2.619   3.072  -5.747  0.00  0.00            
ATOM   1559  HB3 LEU X  98      -0.970   2.476  -5.670  0.00  0.00            
ATOM   1560  CG  LEU X  98      -1.253   4.433  -6.612  0.00  0.00            
ATOM   1561  HG  LEU X  98      -0.238   4.412  -7.010  0.00  0.00            
ATOM   1562  CD1 LEU X  98      -2.104   5.252  -7.657  0.00  0.00            
ATOM   1563 HD11 LEU X  98      -1.381   5.794  -8.268  0.00  0.00            
ATOM   1564 HD12 LEU X  98      -2.662   4.634  -8.360  0.00  0.00            
ATOM   1565 HD13 LEU X  98      -2.727   5.982  -7.142  0.00  0.00            
ATOM   1566  CD2 LEU X  98      -1.082   5.378  -5.392  0.00  0.00            
ATOM   1567 HD21 LEU X  98      -2.030   5.433  -4.856  0.00  0.00            
ATOM   1568 HD22 LEU X  98      -0.689   6.320  -5.773  0.00  0.00            
ATOM   1569 HD23 LEU X  98      -0.273   4.960  -4.794  0.00  0.00            
ATOM   1570  C   LEU X  98      -0.516   1.907  -8.298  0.00  0.00            
ATOM   1571  O   LEU X  98      -0.295   2.684  -9.243  0.00  0.00            
ATOM   1572  N   LEU X  99       0.214   0.813  -8.136  0.00  0.00            
ATOM   1573  H   LEU X  99      -0.030   0.284  -7.311  0.00  0.00            
ATOM   1574  CA  LEU X  99       1.430   0.554  -8.941  0.00  0.00            
ATOM   1575  HA  LEU X  99       2.047   1.452  -8.919  0.00  0.00            
ATOM   1576  CB  LEU X  99       2.188  -0.597  -8.288  0.00  0.00            
ATOM   1577  HB2 LEU X  99       1.367  -1.279  -8.066  0.00  0.00            
ATOM   1578  HB3 LEU X  99       2.520  -0.282  -7.298  0.00  0.00            
ATOM   1579  CG  LEU X  99       3.355  -1.190  -9.092  0.00  0.00            
ATOM   1580  HG  LEU X  99       2.912  -1.653  -9.973  0.00  0.00            
ATOM   1581  CD1 LEU X  99       4.394  -0.133  -9.437  0.00  0.00            
ATOM   1582 HD11 LEU X  99       4.008   0.505 -10.232  0.00  0.00            
ATOM   1583 HD12 LEU X  99       4.742   0.432  -8.572  0.00  0.00            
ATOM   1584 HD13 LEU X  99       5.273  -0.676  -9.786  0.00  0.00            
ATOM   1585  CD2 LEU X  99       4.085  -2.278  -8.215  0.00  0.00            
ATOM   1586 HD21 LEU X  99       4.910  -2.664  -8.813  0.00  0.00            
ATOM   1587 HD22 LEU X  99       3.449  -3.156  -8.098  0.00  0.00            
ATOM   1588 HD23 LEU X  99       4.334  -1.861  -7.239  0.00  0.00            
ATOM   1589  C   LEU X  99       1.119   0.368 -10.460  0.00  0.00            
ATOM   1590  O   LEU X  99       1.615   1.009 -11.310  0.00  0.00            
ATOM   1591  N   ASP X 100       0.133  -0.460 -10.809  0.00  0.00            
ATOM   1592  H   ASP X 100      -0.429  -0.826 -10.054  0.00  0.00            
ATOM   1593  CA  ASP X 100      -0.480  -0.692 -12.114  0.00  0.00            
ATOM   1594  HA  ASP X 100       0.288  -0.807 -12.879  0.00  0.00            
ATOM   1595  CB  ASP X 100      -1.274  -1.933 -12.043  0.00  0.00            
ATOM   1596  HB2 ASP X 100      -1.673  -2.092 -13.045  0.00  0.00            
ATOM   1597  HB3 ASP X 100      -2.079  -1.948 -11.308  0.00  0.00            
ATOM   1598  CG  ASP X 100      -0.365  -3.158 -11.897  0.00  0.00            
ATOM   1599  OD1 ASP X 100       0.641  -3.302 -12.648  0.00  0.00            
ATOM   1600  OD2 ASP X 100      -0.558  -3.937 -10.952  0.00  0.00            
ATOM   1601  C   ASP X 100      -1.280   0.509 -12.612  0.00  0.00            
ATOM   1602  O   ASP X 100      -1.302   0.746 -13.763  0.00  0.00            
ATOM   1603  N   TYR X 101      -1.945   1.233 -11.670  0.00  0.00            
ATOM   1604  H   TYR X 101      -1.829   0.991 -10.696  0.00  0.00            
ATOM   1605  CA  TYR X 101      -2.557   2.513 -12.071  0.00  0.00            
ATOM   1606  HA  TYR X 101      -3.243   2.193 -12.856  0.00  0.00            
ATOM   1607  CB  TYR X 101      -3.444   3.060 -11.053  0.00  0.00            
ATOM   1608  HB2 TYR X 101      -2.774   3.507 -10.319  0.00  0.00            
ATOM   1609  HB3 TYR X 101      -3.993   2.255 -10.565  0.00  0.00            
ATOM   1610  CG  TYR X 101      -4.507   4.117 -11.510  0.00  0.00            
ATOM   1611  CD1 TYR X 101      -5.796   3.673 -11.942  0.00  0.00            
ATOM   1612  HD1 TYR X 101      -6.075   2.632 -12.006  0.00  0.00            
ATOM   1613  CE1 TYR X 101      -6.775   4.687 -12.147  0.00  0.00            
ATOM   1614  HE1 TYR X 101      -7.763   4.396 -12.473  0.00  0.00            
ATOM   1615  CZ  TYR X 101      -6.462   6.033 -12.080  0.00  0.00            
ATOM   1616  OH  TYR X 101      -7.475   6.978 -12.276  0.00  0.00            
ATOM   1617  HH  TYR X 101      -8.330   6.551 -12.185  0.00  0.00            
ATOM   1618  CE2 TYR X 101      -5.178   6.440 -11.754  0.00  0.00            
ATOM   1619  HE2 TYR X 101      -5.063   7.510 -11.666  0.00  0.00            
ATOM   1620  CD2 TYR X 101      -4.189   5.519 -11.536  0.00  0.00            
ATOM   1621  HD2 TYR X 101      -3.222   5.884 -11.222  0.00  0.00            
ATOM   1622  C   TYR X 101      -1.590   3.488 -12.675  0.00  0.00            
ATOM   1623  O   TYR X 101      -1.878   4.021 -13.696  0.00  0.00            
ATOM   1624  N   VAL X 102      -0.467   3.836 -12.048  0.00  0.00            
ATOM   1625  H   VAL X 102      -0.318   3.527 -11.098  0.00  0.00            
ATOM   1626  CA  VAL X 102       0.578   4.592 -12.676  0.00  0.00            
ATOM   1627  HA  VAL X 102       0.155   5.505 -13.094  0.00  0.00            
ATOM   1628  CB  VAL X 102       1.612   5.135 -11.691  0.00  0.00            
ATOM   1629  HB  VAL X 102       2.308   5.887 -12.061  0.00  0.00            
ATOM   1630  CG1 VAL X 102       0.948   5.918 -10.516  0.00  0.00            
ATOM   1631 HG11 VAL X 102       1.731   6.365  -9.904  0.00  0.00            
ATOM   1632 HG12 VAL X 102       0.440   5.325  -9.755  0.00  0.00            
ATOM   1633 HG13 VAL X 102       0.311   6.678 -10.968  0.00  0.00            
ATOM   1634  CG2 VAL X 102       2.561   4.071 -11.001  0.00  0.00            
ATOM   1635 HG21 VAL X 102       3.066   3.469 -11.756  0.00  0.00            
ATOM   1636 HG22 VAL X 102       3.301   4.480 -10.313  0.00  0.00            
ATOM   1637 HG23 VAL X 102       1.958   3.417 -10.371  0.00  0.00            
ATOM   1638  C   VAL X 102       1.134   3.929 -13.839  0.00  0.00            
ATOM   1639  O   VAL X 102       1.354   4.675 -14.876  0.00  0.00            
ATOM   1640  N   ARG X 103       1.547   2.666 -13.869  0.00  0.00            
ATOM   1641  H   ARG X 103       1.552   2.207 -12.969  0.00  0.00            
ATOM   1642  CA  ARG X 103       2.212   1.980 -15.036  0.00  0.00            
ATOM   1643  HA  ARG X 103       2.992   2.682 -15.332  0.00  0.00            
ATOM   1644  CB  ARG X 103       2.805   0.602 -14.681  0.00  0.00            
ATOM   1645  HB2 ARG X 103       3.135   0.130 -15.606  0.00  0.00            
ATOM   1646  HB3 ARG X 103       2.033   0.065 -14.129  0.00  0.00            
ATOM   1647  CG  ARG X 103       4.010   0.620 -13.770  0.00  0.00            
ATOM   1648  HG2 ARG X 103       4.701   1.415 -14.047  0.00  0.00            
ATOM   1649  HG3 ARG X 103       3.686   0.905 -12.769  0.00  0.00            
ATOM   1650  CD  ARG X 103       4.698  -0.759 -13.727  0.00  0.00            
ATOM   1651  HD2 ARG X 103       5.023  -1.064 -14.721  0.00  0.00            
ATOM   1652  HD3 ARG X 103       5.630  -0.675 -13.168  0.00  0.00            
ATOM   1653  NE  ARG X 103       3.822  -1.759 -13.026  0.00  0.00            
ATOM   1654  HE  ARG X 103       2.845  -1.769 -13.281  0.00  0.00            
ATOM   1655  CZ  ARG X 103       4.200  -2.673 -12.241  0.00  0.00            
ATOM   1656  NH1 ARG X 103       5.416  -3.049 -11.972  0.00  0.00            
ATOM   1657 HH11 ARG X 103       6.234  -2.479 -12.133  0.00  0.00            
ATOM   1658 HH12 ARG X 103       5.589  -3.953 -11.557  0.00  0.00            
ATOM   1659  NH2 ARG X 103       3.318  -3.551 -11.810  0.00  0.00            
ATOM   1660 HH21 ARG X 103       2.328  -3.491 -12.002  0.00  0.00            
ATOM   1661 HH22 ARG X 103       3.672  -4.217 -11.139  0.00  0.00            
ATOM   1662  C   ARG X 103       1.327   1.975 -16.263  0.00  0.00            
ATOM   1663  O   ARG X 103       1.756   2.079 -17.404  0.00  0.00            
ATOM   1664  N   GLU X 104      -0.014   2.035 -16.035  0.00  0.00            
ATOM   1665  H   GLU X 104      -0.398   1.817 -15.126  0.00  0.00            
ATOM   1666  CA  GLU X 104      -0.980   2.346 -17.144  0.00  0.00            
ATOM   1667  HA  GLU X 104      -0.650   1.843 -18.053  0.00  0.00            
ATOM   1668  CB  GLU X 104      -2.256   1.539 -16.874  0.00  0.00            
ATOM   1669  HB2 GLU X 104      -2.620   1.701 -15.860  0.00  0.00            
ATOM   1670  HB3 GLU X 104      -2.080   0.466 -16.943  0.00  0.00            
ATOM   1671  CG  GLU X 104      -3.593   1.820 -17.598  0.00  0.00            
ATOM   1672  HG2 GLU X 104      -4.316   1.117 -17.185  0.00  0.00            
ATOM   1673  HG3 GLU X 104      -3.991   2.827 -17.477  0.00  0.00            
ATOM   1674  CD  GLU X 104      -3.505   1.521 -19.080  0.00  0.00            
ATOM   1675  OE1 GLU X 104      -2.803   0.552 -19.473  0.00  0.00            
ATOM   1676  OE2 GLU X 104      -4.257   2.248 -19.829  0.00  0.00            
ATOM   1677  C   GLU X 104      -1.114   3.808 -17.442  0.00  0.00            
ATOM   1678  O   GLU X 104      -0.882   4.359 -18.521  0.00  0.00            
ATOM   1679  N   HIE X 105      -1.773   4.508 -16.519  0.00  0.00            
ATOM   1680  H   HIE X 105      -2.057   4.092 -15.643  0.00  0.00            
ATOM   1681  CA  HIE X 105      -1.987   5.985 -16.652  0.00  0.00            
ATOM   1682  HA  HIE X 105      -2.410   6.176 -17.638  0.00  0.00            
ATOM   1683  CB  HIE X 105      -3.079   6.529 -15.603  0.00  0.00            
ATOM   1684  HB2 HIE X 105      -2.804   6.459 -14.551  0.00  0.00            
ATOM   1685  HB3 HIE X 105      -3.288   7.572 -15.840  0.00  0.00            
ATOM   1686  CG  HIE X 105      -4.325   5.687 -15.843  0.00  0.00            
ATOM   1687  ND1 HIE X 105      -5.017   5.740 -17.008  0.00  0.00            
ATOM   1688  CE1 HIE X 105      -5.984   4.878 -16.851  0.00  0.00            
ATOM   1689  HE1 HIE X 105      -6.710   4.632 -17.611  0.00  0.00            
ATOM   1690  NE2 HIE X 105      -5.939   4.201 -15.689  0.00  0.00            
ATOM   1691  HE2 HIE X 105      -6.507   3.386 -15.505  0.00  0.00            
ATOM   1692  CD2 HIE X 105      -4.720   4.626 -15.059  0.00  0.00            
ATOM   1693  HD2 HIE X 105      -4.194   4.386 -14.147  0.00  0.00            
ATOM   1694  C   HIE X 105      -0.712   6.871 -16.716  0.00  0.00            
ATOM   1695  O   HIE X 105      -0.731   8.051 -16.304  0.00  0.00            
ATOM   1696  N   LYS X 106       0.407   6.331 -17.252  0.00  0.00            
ATOM   1697  H   LYS X 106       0.336   5.365 -17.537  0.00  0.00            
ATOM   1698  CA  LYS X 106       1.735   6.939 -17.243  0.00  0.00            
ATOM   1699  HA  LYS X 106       1.834   7.186 -16.185  0.00  0.00            
ATOM   1700  CB  LYS X 106       2.807   5.921 -17.696  0.00  0.00            
ATOM   1701  HB2 LYS X 106       2.630   5.000 -17.141  0.00  0.00            
ATOM   1702  HB3 LYS X 106       3.813   6.212 -17.394  0.00  0.00            
ATOM   1703  CG  LYS X 106       2.742   5.542 -19.282  0.00  0.00            
ATOM   1704  HG2 LYS X 106       1.757   5.125 -19.492  0.00  0.00            
ATOM   1705  HG3 LYS X 106       2.726   6.377 -19.983  0.00  0.00            
ATOM   1706  CD  LYS X 106       3.926   4.650 -19.835  0.00  0.00            
ATOM   1707  HD2 LYS X 106       4.877   5.039 -19.473  0.00  0.00            
ATOM   1708  HD3 LYS X 106       3.799   4.699 -20.917  0.00  0.00            
ATOM   1709  CE  LYS X 106       3.611   3.173 -19.560  0.00  0.00            
ATOM   1710  HE2 LYS X 106       3.400   2.981 -18.508  0.00  0.00            
ATOM   1711  HE3 LYS X 106       2.732   2.838 -20.113  0.00  0.00            
ATOM   1712  NZ  LYS X 106       4.759   2.355 -20.115  0.00  0.00            
ATOM   1713  HZ1 LYS X 106       4.681   1.365 -19.928  0.00  0.00            
ATOM   1714  HZ2 LYS X 106       5.638   2.676 -19.734  0.00  0.00            
ATOM   1715  HZ3 LYS X 106       4.837   2.336 -21.122  0.00  0.00            
ATOM   1716  C   LYS X 106       2.024   8.237 -17.909  0.00  0.00            
ATOM   1717  O   LYS X 106       3.079   8.760 -17.656  0.00  0.00            
ATOM   1718  N   ASP X 107       1.117   8.727 -18.743  0.00  0.00            
ATOM   1719  H   ASP X 107       0.301   8.187 -18.995  0.00  0.00            
ATOM   1720  CA  ASP X 107       1.224  10.100 -19.278  0.00  0.00            
ATOM   1721  HA  ASP X 107       2.042  10.599 -18.759  0.00  0.00            
ATOM   1722  CB  ASP X 107       1.501  10.117 -20.794  0.00  0.00            
ATOM   1723  HB2 ASP X 107       0.499  10.054 -21.217  0.00  0.00            
ATOM   1724  HB3 ASP X 107       1.773  11.125 -21.108  0.00  0.00            
ATOM   1725  CG  ASP X 107       2.587   9.174 -21.348  0.00  0.00            
ATOM   1726  OD1 ASP X 107       3.737   9.120 -20.872  0.00  0.00            
ATOM   1727  OD2 ASP X 107       2.367   8.722 -22.519  0.00  0.00            
ATOM   1728  C   ASP X 107       0.020  11.005 -18.940  0.00  0.00            
ATOM   1729  O   ASP X 107      -0.125  12.070 -19.496  0.00  0.00            
ATOM   1730  N   ASN X 108      -0.839  10.588 -18.029  0.00  0.00            
ATOM   1731  H   ASN X 108      -0.648   9.708 -17.572  0.00  0.00            
ATOM   1732  CA  ASN X 108      -2.293  10.880 -18.108  0.00  0.00            
ATOM   1733  HA  ASN X 108      -2.517  11.738 -18.742  0.00  0.00            
ATOM   1734  CB  ASN X 108      -2.989   9.527 -18.499  0.00  0.00            
ATOM   1735  HB2 ASN X 108      -2.890   8.793 -17.700  0.00  0.00            
ATOM   1736  HB3 ASN X 108      -4.029   9.790 -18.693  0.00  0.00            
ATOM   1737  CG  ASN X 108      -2.464   8.989 -19.833  0.00  0.00            
ATOM   1738  OD1 ASN X 108      -1.473   8.199 -19.856  0.00  0.00            
ATOM   1739  ND2 ASN X 108      -2.842   9.419 -20.989  0.00  0.00            
ATOM   1740 HD21 ASN X 108      -3.494  10.190 -21.011  0.00  0.00            
ATOM   1741 HD22 ASN X 108      -2.394   9.076 -21.827  0.00  0.00            
ATOM   1742  C   ASN X 108      -2.776  11.404 -16.720  0.00  0.00            
ATOM   1743  O   ASN X 108      -3.682  12.185 -16.597  0.00  0.00            
ATOM   1744  N   ILE X 109      -2.149  10.906 -15.625  0.00  0.00            
ATOM   1745  H   ILE X 109      -1.335  10.354 -15.855  0.00  0.00            
ATOM   1746  CA  ILE X 109      -2.456  11.431 -14.300  0.00  0.00            
ATOM   1747  HA  ILE X 109      -3.464  11.292 -13.908  0.00  0.00            
ATOM   1748  CB  ILE X 109      -1.570  10.626 -13.301  0.00  0.00            
ATOM   1749  HB  ILE X 109      -0.592  10.791 -13.754  0.00  0.00            
ATOM   1750  CG2 ILE X 109      -1.630  11.272 -11.868  0.00  0.00            
ATOM   1751 HG21 ILE X 109      -2.564  11.136 -11.323  0.00  0.00            
ATOM   1752 HG22 ILE X 109      -1.323  12.314 -11.780  0.00  0.00            
ATOM   1753 HG23 ILE X 109      -0.828  10.715 -11.382  0.00  0.00            
ATOM   1754  CG1 ILE X 109      -1.925   9.036 -13.264  0.00  0.00            
ATOM   1755 HG12 ILE X 109      -2.010   8.738 -14.309  0.00  0.00            
ATOM   1756 HG13 ILE X 109      -2.866   8.814 -12.761  0.00  0.00            
ATOM   1757  CD1 ILE X 109      -0.699   8.288 -12.859  0.00  0.00            
ATOM   1758 HD11 ILE X 109       0.074   8.373 -13.623  0.00  0.00            
ATOM   1759 HD12 ILE X 109      -1.086   7.270 -12.821  0.00  0.00            
ATOM   1760 HD13 ILE X 109      -0.403   8.546 -11.842  0.00  0.00            
ATOM   1761  C   ILE X 109      -2.243  12.979 -14.127  0.00  0.00            
ATOM   1762  O   ILE X 109      -1.179  13.593 -14.263  0.00  0.00            
ATOM   1763  N   GLY X 110      -3.394  13.606 -13.864  0.00  0.00            
ATOM   1764  H   GLY X 110      -4.265  13.096 -13.916  0.00  0.00            
ATOM   1765  CA  GLY X 110      -3.545  15.073 -13.675  0.00  0.00            
ATOM   1766  HA2 GLY X 110      -2.924  15.424 -14.499  0.00  0.00            
ATOM   1767  HA3 GLY X 110      -4.602  15.330 -13.747  0.00  0.00            
ATOM   1768  C   GLY X 110      -2.801  15.456 -12.365  0.00  0.00            
ATOM   1769  O   GLY X 110      -2.833  14.738 -11.320  0.00  0.00            
ATOM   1770  N   SER X 111      -1.984  16.508 -12.359  0.00  0.00            
ATOM   1771  H   SER X 111      -1.715  16.930 -13.236  0.00  0.00            
ATOM   1772  CA  SER X 111      -1.072  16.807 -11.266  0.00  0.00            
ATOM   1773  HA  SER X 111      -0.444  15.951 -11.019  0.00  0.00            
ATOM   1774  CB  SER X 111      -0.213  17.988 -11.669  0.00  0.00            
ATOM   1775  HB2 SER X 111       0.536  17.616 -12.368  0.00  0.00            
ATOM   1776  HB3 SER X 111       0.260  18.440 -10.798  0.00  0.00            
ATOM   1777  OG  SER X 111      -0.882  18.980 -12.324  0.00  0.00            
ATOM   1778  HG  SER X 111      -0.260  19.396 -12.926  0.00  0.00            
ATOM   1779  C   SER X 111      -1.765  17.144  -9.989  0.00  0.00            
ATOM   1780  O   SER X 111      -1.253  16.838  -8.962  0.00  0.00            
ATOM   1781  N   GLN X 112      -2.925  17.749 -10.083  0.00  0.00            
ATOM   1782  H   GLN X 112      -3.112  18.105 -11.010  0.00  0.00            
ATOM   1783  CA  GLN X 112      -3.880  18.054  -9.095  0.00  0.00            
ATOM   1784  HA  GLN X 112      -3.374  18.739  -8.414  0.00  0.00            
ATOM   1785  CB  GLN X 112      -5.123  18.678  -9.769  0.00  0.00            
ATOM   1786  HB2 GLN X 112      -5.764  19.211  -9.066  0.00  0.00            
ATOM   1787  HB3 GLN X 112      -4.720  19.429 -10.448  0.00  0.00            
ATOM   1788  CG  GLN X 112      -6.041  17.739 -10.531  0.00  0.00            
ATOM   1789  HG2 GLN X 112      -5.510  17.179 -11.301  0.00  0.00            
ATOM   1790  HG3 GLN X 112      -6.540  16.993  -9.911  0.00  0.00            
ATOM   1791  CD  GLN X 112      -7.146  18.587 -11.238  0.00  0.00            
ATOM   1792  OE1 GLN X 112      -8.297  18.773 -10.792  0.00  0.00            
ATOM   1793  NE2 GLN X 112      -6.850  19.199 -12.324  0.00  0.00            
ATOM   1794 HE21 GLN X 112      -5.878  19.372 -12.538  0.00  0.00            
ATOM   1795 HE22 GLN X 112      -7.579  19.683 -12.829  0.00  0.00            
ATOM   1796  C   GLN X 112      -4.209  16.879  -8.121  0.00  0.00            
ATOM   1797  O   GLN X 112      -4.228  17.008  -6.915  0.00  0.00            
ATOM   1798  N   TYR X 113      -4.375  15.734  -8.747  0.00  0.00            
ATOM   1799  H   TYR X 113      -4.190  15.734  -9.740  0.00  0.00            
ATOM   1800  CA  TYR X 113      -4.721  14.555  -7.983  0.00  0.00            
ATOM   1801  HA  TYR X 113      -5.452  14.762  -7.201  0.00  0.00            
ATOM   1802  CB  TYR X 113      -5.389  13.593  -8.974  0.00  0.00            
ATOM   1803  HB2 TYR X 113      -4.671  13.021  -9.562  0.00  0.00            
ATOM   1804  HB3 TYR X 113      -5.674  12.668  -8.473  0.00  0.00            
ATOM   1805  CG  TYR X 113      -6.571  14.081  -9.834  0.00  0.00            
ATOM   1806  CD1 TYR X 113      -7.844  14.169  -9.281  0.00  0.00            
ATOM   1807  HD1 TYR X 113      -7.955  14.019  -8.217  0.00  0.00            
ATOM   1808  CE1 TYR X 113      -8.986  14.613 -10.055  0.00  0.00            
ATOM   1809  HE1 TYR X 113      -9.955  14.749  -9.597  0.00  0.00            
ATOM   1810  CZ  TYR X 113      -8.799  14.884 -11.393  0.00  0.00            
ATOM   1811  OH  TYR X 113      -9.879  15.257 -12.138  0.00  0.00            
ATOM   1812  HH  TYR X 113      -9.845  15.002 -13.063  0.00  0.00            
ATOM   1813  CE2 TYR X 113      -7.542  14.708 -11.964  0.00  0.00            
ATOM   1814  HE2 TYR X 113      -7.402  14.936 -13.011  0.00  0.00            
ATOM   1815  CD2 TYR X 113      -6.389  14.299 -11.207  0.00  0.00            
ATOM   1816  HD2 TYR X 113      -5.375  14.269 -11.578  0.00  0.00            
ATOM   1817  C   TYR X 113      -3.470  13.953  -7.314  0.00  0.00            
ATOM   1818  O   TYR X 113      -3.481  13.637  -6.140  0.00  0.00            
ATOM   1819  N   LEU X 114      -2.393  13.895  -8.102  0.00  0.00            
ATOM   1820  H   LEU X 114      -2.562  14.013  -9.091  0.00  0.00            
ATOM   1821  CA  LEU X 114      -1.086  13.402  -7.713  0.00  0.00            
ATOM   1822  HA  LEU X 114      -1.190  12.354  -7.432  0.00  0.00            
ATOM   1823  CB  LEU X 114      -0.088  13.389  -8.880  0.00  0.00            
ATOM   1824  HB2 LEU X 114       0.427  14.337  -9.037  0.00  0.00            
ATOM   1825  HB3 LEU X 114      -0.686  13.248  -9.780  0.00  0.00            
ATOM   1826  CG  LEU X 114       0.782  12.128  -8.885  0.00  0.00            
ATOM   1827  HG  LEU X 114       0.107  11.279  -8.993  0.00  0.00            
ATOM   1828  CD1 LEU X 114       1.855  12.216 -10.099  0.00  0.00            
ATOM   1829 HD11 LEU X 114       1.487  12.315 -11.120  0.00  0.00            
ATOM   1830 HD12 LEU X 114       2.589  11.410 -10.124  0.00  0.00            
ATOM   1831 HD13 LEU X 114       2.457  13.067  -9.781  0.00  0.00            
ATOM   1832  CD2 LEU X 114       1.486  11.857  -7.568  0.00  0.00            
ATOM   1833 HD21 LEU X 114       2.241  11.083  -7.709  0.00  0.00            
ATOM   1834 HD22 LEU X 114       0.769  11.524  -6.817  0.00  0.00            
ATOM   1835 HD23 LEU X 114       2.032  12.774  -7.343  0.00  0.00            
ATOM   1836  C   LEU X 114      -0.532  14.067  -6.444  0.00  0.00            
ATOM   1837  O   LEU X 114       0.064  13.394  -5.548  0.00  0.00            
ATOM   1838  N   LEU X 115      -0.611  15.394  -6.332  0.00  0.00            
ATOM   1839  H   LEU X 115      -0.868  16.008  -7.092  0.00  0.00            
ATOM   1840  CA  LEU X 115      -0.150  16.116  -5.108  0.00  0.00            
ATOM   1841  HA  LEU X 115       0.899  15.881  -4.931  0.00  0.00            
ATOM   1842  CB  LEU X 115      -0.262  17.578  -5.396  0.00  0.00            
ATOM   1843  HB2 LEU X 115      -0.186  18.095  -4.439  0.00  0.00            
ATOM   1844  HB3 LEU X 115      -1.289  17.843  -5.649  0.00  0.00            
ATOM   1845  CG  LEU X 115       0.627  18.095  -6.488  0.00  0.00            
ATOM   1846  HG  LEU X 115       0.405  17.651  -7.458  0.00  0.00            
ATOM   1847  CD1 LEU X 115       0.569  19.592  -6.645  0.00  0.00            
ATOM   1848 HD11 LEU X 115       0.935  19.809  -7.648  0.00  0.00            
ATOM   1849 HD12 LEU X 115      -0.374  20.080  -6.396  0.00  0.00            
ATOM   1850 HD13 LEU X 115       1.335  20.032  -6.007  0.00  0.00            
ATOM   1851  CD2 LEU X 115       2.141  17.802  -6.274  0.00  0.00            
ATOM   1852 HD21 LEU X 115       2.438  17.935  -5.234  0.00  0.00            
ATOM   1853 HD22 LEU X 115       2.737  18.343  -7.009  0.00  0.00            
ATOM   1854 HD23 LEU X 115       2.471  16.781  -6.466  0.00  0.00            
ATOM   1855  C   LEU X 115      -0.943  15.767  -3.874  0.00  0.00            
ATOM   1856  O   LEU X 115      -0.377  15.551  -2.796  0.00  0.00            
ATOM   1857  N   ASN X 116      -2.269  15.518  -4.024  0.00  0.00            
ATOM   1858  H   ASN X 116      -2.786  15.565  -4.891  0.00  0.00            
ATOM   1859  CA  ASN X 116      -3.142  15.120  -2.899  0.00  0.00            
ATOM   1860  HA  ASN X 116      -2.770  15.601  -1.994  0.00  0.00            
ATOM   1861  CB  ASN X 116      -4.563  15.627  -3.165  0.00  0.00            
ATOM   1862  HB2 ASN X 116      -4.900  15.231  -4.123  0.00  0.00            
ATOM   1863  HB3 ASN X 116      -5.259  15.169  -2.462  0.00  0.00            
ATOM   1864  CG  ASN X 116      -4.835  17.154  -3.096  0.00  0.00            
ATOM   1865  OD1 ASN X 116      -5.096  17.690  -2.051  0.00  0.00            
ATOM   1866  ND2 ASN X 116      -4.805  17.900  -4.196  0.00  0.00            
ATOM   1867 HD21 ASN X 116      -4.635  17.431  -5.074  0.00  0.00            
ATOM   1868 HD22 ASN X 116      -5.113  18.862  -4.174  0.00  0.00            
ATOM   1869  C   ASN X 116      -3.129  13.671  -2.531  0.00  0.00            
ATOM   1870  O   ASN X 116      -3.105  13.375  -1.377  0.00  0.00            
ATOM   1871  N   TRP X 117      -2.904  12.722  -3.467  0.00  0.00            
ATOM   1872  H   TRP X 117      -2.955  13.016  -4.432  0.00  0.00            
ATOM   1873  CA  TRP X 117      -2.472  11.341  -3.142  0.00  0.00            
ATOM   1874  HA  TRP X 117      -3.249  10.805  -2.596  0.00  0.00            
ATOM   1875  CB  TRP X 117      -2.135  10.643  -4.472  0.00  0.00            
ATOM   1876  HB2 TRP X 117      -1.756   9.635  -4.306  0.00  0.00            
ATOM   1877  HB3 TRP X 117      -1.303  11.198  -4.907  0.00  0.00            
ATOM   1878  CG  TRP X 117      -3.173  10.395  -5.554  0.00  0.00            
ATOM   1879  CD1 TRP X 117      -4.552  10.430  -5.409  0.00  0.00            
ATOM   1880  HD1 TRP X 117      -4.968  10.702  -4.450  0.00  0.00            
ATOM   1881  NE1 TRP X 117      -5.256  10.104  -6.518  0.00  0.00            
ATOM   1882  HE1 TRP X 117      -6.177  10.491  -6.664  0.00  0.00            
ATOM   1883  CE2 TRP X 117      -4.407   9.655  -7.466  0.00  0.00            
ATOM   1884  CZ2 TRP X 117      -4.570   9.098  -8.748  0.00  0.00            
ATOM   1885  HZ2 TRP X 117      -5.585   9.010  -9.108  0.00  0.00            
ATOM   1886  CH2 TRP X 117      -3.466   8.502  -9.398  0.00  0.00            
ATOM   1887  HH2 TRP X 117      -3.669   7.948 -10.303  0.00  0.00            
ATOM   1888  CZ3 TRP X 117      -2.197   8.650  -8.888  0.00  0.00            
ATOM   1889  HZ3 TRP X 117      -1.369   8.146  -9.363  0.00  0.00            
ATOM   1890  CE3 TRP X 117      -2.032   9.226  -7.638  0.00  0.00            
ATOM   1891  HE3 TRP X 117      -1.093   9.307  -7.111  0.00  0.00            
ATOM   1892  CD2 TRP X 117      -3.116   9.799  -6.944  0.00  0.00            
ATOM   1893  C   TRP X 117      -1.265  11.311  -2.196  0.00  0.00            
ATOM   1894  O   TRP X 117      -1.254  10.548  -1.212  0.00  0.00            
ATOM   1895  N   CYS X 118      -0.252  12.140  -2.420  0.00  0.00            
ATOM   1896  H   CYS X 118      -0.373  12.771  -3.199  0.00  0.00            
ATOM   1897  CA  CYS X 118       0.915  12.255  -1.519  0.00  0.00            
ATOM   1898  HA  CYS X 118       1.409  11.292  -1.389  0.00  0.00            
ATOM   1899  CB  CYS X 118       1.957  13.121  -2.251  0.00  0.00            
ATOM   1900  HB2 CYS X 118       1.651  14.159  -2.382  0.00  0.00            
ATOM   1901  HB3 CYS X 118       2.808  13.188  -1.574  0.00  0.00            
ATOM   1902  SG  CYS X 118       2.478  12.184  -3.743  0.00  0.00            
ATOM   1903  HG  CYS X 118       1.397  12.433  -4.487  0.00  0.00            
ATOM   1904  C   CYS X 118       0.617  12.703  -0.071  0.00  0.00            
ATOM   1905  O   CYS X 118       1.224  12.138   0.834  0.00  0.00            
ATOM   1906  N   VAL X 119      -0.334  13.666   0.059  0.00  0.00            
ATOM   1907  H   VAL X 119      -0.674  13.955  -0.847  0.00  0.00            
ATOM   1908  CA  VAL X 119      -0.941  14.151   1.257  0.00  0.00            
ATOM   1909  HA  VAL X 119      -0.079  14.400   1.876  0.00  0.00            
ATOM   1910  CB  VAL X 119      -1.761  15.406   0.978  0.00  0.00            
ATOM   1911  HB  VAL X 119      -2.588  15.132   0.322  0.00  0.00            
ATOM   1912  CG1 VAL X 119      -2.394  15.933   2.296  0.00  0.00            
ATOM   1913 HG11 VAL X 119      -2.967  16.840   2.105  0.00  0.00            
ATOM   1914 HG12 VAL X 119      -1.620  16.257   2.991  0.00  0.00            
ATOM   1915 HG13 VAL X 119      -3.029  15.243   2.851  0.00  0.00            
ATOM   1916  CG2 VAL X 119      -1.022  16.635   0.477  0.00  0.00            
ATOM   1917 HG21 VAL X 119      -0.350  16.286  -0.308  0.00  0.00            
ATOM   1918 HG22 VAL X 119      -1.755  17.351   0.106  0.00  0.00            
ATOM   1919 HG23 VAL X 119      -0.407  17.131   1.228  0.00  0.00            
ATOM   1920  C   VAL X 119      -1.810  13.096   1.948  0.00  0.00            
ATOM   1921  O   VAL X 119      -1.733  13.001   3.168  0.00  0.00            
ATOM   1922  N   GLN X 120      -2.588  12.251   1.231  0.00  0.00            
ATOM   1923  H   GLN X 120      -2.664  12.505   0.257  0.00  0.00            
ATOM   1924  CA  GLN X 120      -3.437  11.169   1.737  0.00  0.00            
ATOM   1925  HA  GLN X 120      -4.168  11.546   2.452  0.00  0.00            
ATOM   1926  CB  GLN X 120      -4.358  10.548   0.707  0.00  0.00            
ATOM   1927  HB2 GLN X 120      -3.762  10.515  -0.206  0.00  0.00            
ATOM   1928  HB3 GLN X 120      -4.615   9.536   1.021  0.00  0.00            
ATOM   1929  CG  GLN X 120      -5.611  11.406   0.361  0.00  0.00            
ATOM   1930  HG2 GLN X 120      -5.342  12.462   0.391  0.00  0.00            
ATOM   1931  HG3 GLN X 120      -6.379  11.189   1.103  0.00  0.00            
ATOM   1932  CD  GLN X 120      -6.116  11.312  -1.100  0.00  0.00            
ATOM   1933  OE1 GLN X 120      -5.988  10.282  -1.732  0.00  0.00            
ATOM   1934  NE2 GLN X 120      -6.604  12.445  -1.588  0.00  0.00            
ATOM   1935 HE21 GLN X 120      -6.821  13.157  -0.906  0.00  0.00            
ATOM   1936 HE22 GLN X 120      -7.051  12.313  -2.484  0.00  0.00            
ATOM   1937  C   GLN X 120      -2.533  10.127   2.417  0.00  0.00            
ATOM   1938  O   GLN X 120      -2.865   9.606   3.485  0.00  0.00            
ATOM   1939  N   ILE X 121      -1.451   9.760   1.762  0.00  0.00            
ATOM   1940  H   ILE X 121      -1.250  10.105   0.834  0.00  0.00            
ATOM   1941  CA  ILE X 121      -0.608   8.681   2.312  0.00  0.00            
ATOM   1942  HA  ILE X 121      -1.231   7.833   2.595  0.00  0.00            
ATOM   1943  CB  ILE X 121       0.424   8.209   1.237  0.00  0.00            
ATOM   1944  HB  ILE X 121       0.948   9.115   0.932  0.00  0.00            
ATOM   1945  CG2 ILE X 121       1.517   7.336   1.910  0.00  0.00            
ATOM   1946 HG21 ILE X 121       1.940   7.910   2.734  0.00  0.00            
ATOM   1947 HG22 ILE X 121       2.262   7.082   1.156  0.00  0.00            
ATOM   1948 HG23 ILE X 121       1.110   6.435   2.368  0.00  0.00            
ATOM   1949  CG1 ILE X 121      -0.108   7.569  -0.100  0.00  0.00            
ATOM   1950 HG12 ILE X 121      -0.156   6.489   0.035  0.00  0.00            
ATOM   1951 HG13 ILE X 121      -1.156   7.813  -0.274  0.00  0.00            
ATOM   1952  CD1 ILE X 121       0.720   7.835  -1.403  0.00  0.00            
ATOM   1953 HD11 ILE X 121       1.568   7.151  -1.420  0.00  0.00            
ATOM   1954 HD12 ILE X 121       1.156   8.830  -1.483  0.00  0.00            
ATOM   1955 HD13 ILE X 121       0.261   7.547  -2.349  0.00  0.00            
ATOM   1956  C   ILE X 121       0.044   9.263   3.638  0.00  0.00            
ATOM   1957  O   ILE X 121       0.166   8.592   4.643  0.00  0.00            
ATOM   1958  N   ALA X 122       0.298  10.552   3.723  0.00  0.00            
ATOM   1959  H   ALA X 122       0.164  11.071   2.866  0.00  0.00            
ATOM   1960  CA  ALA X 122       0.902  11.247   4.858  0.00  0.00            
ATOM   1961  HA  ALA X 122       1.810  10.790   5.251  0.00  0.00            
ATOM   1962  CB  ALA X 122       1.377  12.581   4.280  0.00  0.00            
ATOM   1963  HB1 ALA X 122       1.969  13.140   5.005  0.00  0.00            
ATOM   1964  HB2 ALA X 122       0.536  13.080   3.798  0.00  0.00            
ATOM   1965  HB3 ALA X 122       1.992  12.406   3.397  0.00  0.00            
ATOM   1966  C   ALA X 122      -0.088  11.291   6.026  0.00  0.00            
ATOM   1967  O   ALA X 122       0.255  11.091   7.173  0.00  0.00            
ATOM   1968  N   LYS X 123      -1.370  11.459   5.701  0.00  0.00            
ATOM   1969  H   LYS X 123      -1.494  11.632   4.713  0.00  0.00            
ATOM   1970  CA  LYS X 123      -2.517  11.382   6.587  0.00  0.00            
ATOM   1971  HA  LYS X 123      -2.429  12.088   7.413  0.00  0.00            
ATOM   1972  CB  LYS X 123      -3.793  11.859   5.862  0.00  0.00            
ATOM   1973  HB2 LYS X 123      -3.771  11.489   4.837  0.00  0.00            
ATOM   1974  HB3 LYS X 123      -4.651  11.460   6.404  0.00  0.00            
ATOM   1975  CG  LYS X 123      -3.981  13.394   5.926  0.00  0.00            
ATOM   1976  HG2 LYS X 123      -3.307  13.938   5.265  0.00  0.00            
ATOM   1977  HG3 LYS X 123      -3.764  13.799   6.914  0.00  0.00            
ATOM   1978  CD  LYS X 123      -5.321  13.775   5.403  0.00  0.00            
ATOM   1979  HD2 LYS X 123      -5.456  13.285   4.438  0.00  0.00            
ATOM   1980  HD3 LYS X 123      -6.017  13.274   6.076  0.00  0.00            
ATOM   1981  CE  LYS X 123      -5.504  15.294   5.497  0.00  0.00            
ATOM   1982  HE2 LYS X 123      -5.542  15.431   6.578  0.00  0.00            
ATOM   1983  HE3 LYS X 123      -4.765  15.972   5.071  0.00  0.00            
ATOM   1984  NZ  LYS X 123      -6.715  15.516   4.834  0.00  0.00            
ATOM   1985  HZ1 LYS X 123      -6.607  15.448   3.832  0.00  0.00            
ATOM   1986  HZ2 LYS X 123      -7.115  16.439   4.925  0.00  0.00            
ATOM   1987  HZ3 LYS X 123      -7.498  14.909   5.030  0.00  0.00            
ATOM   1988  C   LYS X 123      -2.700   9.980   7.151  0.00  0.00            
ATOM   1989  O   LYS X 123      -2.752   9.824   8.366  0.00  0.00            
ATOM   1990  N   GLY X 124      -2.681   8.934   6.304  0.00  0.00            
ATOM   1991  H   GLY X 124      -2.787   9.055   5.306  0.00  0.00            
ATOM   1992  CA  GLY X 124      -2.717   7.613   6.933  0.00  0.00            
ATOM   1993  HA2 GLY X 124      -3.526   7.584   7.662  0.00  0.00            
ATOM   1994  HA3 GLY X 124      -2.957   6.881   6.162  0.00  0.00            
ATOM   1995  C   GLY X 124      -1.377   7.082   7.631  0.00  0.00            
ATOM   1996  O   GLY X 124      -1.441   6.442   8.697  0.00  0.00            
ATOM   1997  N   MET X 125      -0.196   7.431   7.212  0.00  0.00            
ATOM   1998  H   MET X 125      -0.137   7.865   6.302  0.00  0.00            
ATOM   1999  CA  MET X 125       1.017   7.152   7.990  0.00  0.00            
ATOM   2000  HA  MET X 125       0.844   6.102   8.227  0.00  0.00            
ATOM   2001  CB  MET X 125       2.347   7.299   7.259  0.00  0.00            
ATOM   2002  HB2 MET X 125       2.391   8.284   6.794  0.00  0.00            
ATOM   2003  HB3 MET X 125       3.196   7.254   7.940  0.00  0.00            
ATOM   2004  CG  MET X 125       2.593   6.314   6.060  0.00  0.00            
ATOM   2005  HG2 MET X 125       1.857   6.483   5.275  0.00  0.00            
ATOM   2006  HG3 MET X 125       3.577   6.638   5.719  0.00  0.00            
ATOM   2007  SD  MET X 125       2.629   4.560   6.594  0.00  0.00            
ATOM   2008  CE  MET X 125       3.475   4.729   8.255  0.00  0.00            
ATOM   2009  HE1 MET X 125       4.284   5.459   8.275  0.00  0.00            
ATOM   2010  HE2 MET X 125       3.816   3.707   8.420  0.00  0.00            
ATOM   2011  HE3 MET X 125       2.784   4.995   9.055  0.00  0.00            
ATOM   2012  C   MET X 125       1.109   8.009   9.274  0.00  0.00            
ATOM   2013  O   MET X 125       1.683   7.645  10.304  0.00  0.00            
ATOM   2014  N   ASN X 126       0.581   9.222   9.270  0.00  0.00            
ATOM   2015  H   ASN X 126       0.293   9.678   8.416  0.00  0.00            
ATOM   2016  CA  ASN X 126       0.405  10.013  10.490  0.00  0.00            
ATOM   2017  HA  ASN X 126       1.356  10.074  11.020  0.00  0.00            
ATOM   2018  CB  ASN X 126       0.131  11.517  10.141  0.00  0.00            
ATOM   2019  HB2 ASN X 126      -0.890  11.547   9.762  0.00  0.00            
ATOM   2020  HB3 ASN X 126       0.817  11.919   9.395  0.00  0.00            
ATOM   2021  CG  ASN X 126       0.150  12.380  11.336  0.00  0.00            
ATOM   2022  OD1 ASN X 126       1.256  12.514  11.874  0.00  0.00            
ATOM   2023  ND2 ASN X 126      -0.945  12.883  11.854  0.00  0.00            
ATOM   2024 HD21 ASN X 126      -1.883  12.775  11.495  0.00  0.00            
ATOM   2025 HD22 ASN X 126      -0.816  13.654  12.493  0.00  0.00            
ATOM   2026  C   ASN X 126      -0.577   9.343  11.510  0.00  0.00            
ATOM   2027  O   ASN X 126      -0.275   9.138  12.682  0.00  0.00            
ATOM   2028  N   TYR X 127      -1.539   8.696  10.932  0.00  0.00            
ATOM   2029  H   TYR X 127      -1.671   8.804   9.937  0.00  0.00            
ATOM   2030  CA  TYR X 127      -2.516   7.932  11.670  0.00  0.00            
ATOM   2031  HA  TYR X 127      -2.854   8.576  12.481  0.00  0.00            
ATOM   2032  CB  TYR X 127      -3.681   7.752  10.700  0.00  0.00            
ATOM   2033  HB2 TYR X 127      -3.297   7.437   9.730  0.00  0.00            
ATOM   2034  HB3 TYR X 127      -4.127   8.746  10.661  0.00  0.00            
ATOM   2035  CG  TYR X 127      -4.767   6.879  11.258  0.00  0.00            
ATOM   2036  CD1 TYR X 127      -5.678   7.304  12.241  0.00  0.00            
ATOM   2037  HD1 TYR X 127      -5.591   8.319  12.601  0.00  0.00            
ATOM   2038  CE1 TYR X 127      -6.663   6.390  12.662  0.00  0.00            
ATOM   2039  HE1 TYR X 127      -7.431   6.789  13.309  0.00  0.00            
ATOM   2040  CZ  TYR X 127      -6.701   5.033  12.212  0.00  0.00            
ATOM   2041  OH  TYR X 127      -7.625   4.112  12.599  0.00  0.00            
ATOM   2042  HH  TYR X 127      -8.080   4.291  13.426  0.00  0.00            
ATOM   2043  CE2 TYR X 127      -5.713   4.591  11.309  0.00  0.00            
ATOM   2044  HE2 TYR X 127      -5.695   3.576  10.941  0.00  0.00            
ATOM   2045  CD2 TYR X 127      -4.798   5.539  10.876  0.00  0.00            
ATOM   2046  HD2 TYR X 127      -4.109   5.176  10.128  0.00  0.00            
ATOM   2047  C   TYR X 127      -1.931   6.599  12.163  0.00  0.00            
ATOM   2048  O   TYR X 127      -2.254   6.074  13.261  0.00  0.00            
ATOM   2049  N   LEU X 128      -1.038   5.916  11.402  0.00  0.00            
ATOM   2050  H   LEU X 128      -0.936   6.230  10.448  0.00  0.00            
ATOM   2051  CA  LEU X 128      -0.236   4.756  11.851  0.00  0.00            
ATOM   2052  HA  LEU X 128      -0.976   4.108  12.322  0.00  0.00            
ATOM   2053  CB  LEU X 128       0.398   3.988  10.639  0.00  0.00            
ATOM   2054  HB2 LEU X 128       1.003   4.638  10.006  0.00  0.00            
ATOM   2055  HB3 LEU X 128       1.129   3.218  10.887  0.00  0.00            
ATOM   2056  CG  LEU X 128      -0.707   3.331   9.805  0.00  0.00            
ATOM   2057  HG  LEU X 128      -1.552   4.014   9.893  0.00  0.00            
ATOM   2058  CD1 LEU X 128      -0.405   3.072   8.413  0.00  0.00            
ATOM   2059 HD11 LEU X 128      -0.191   4.016   7.912  0.00  0.00            
ATOM   2060 HD12 LEU X 128       0.489   2.459   8.300  0.00  0.00            
ATOM   2061 HD13 LEU X 128      -1.285   2.660   7.920  0.00  0.00            
ATOM   2062  CD2 LEU X 128      -1.016   2.054  10.498  0.00  0.00            
ATOM   2063 HD21 LEU X 128      -1.770   1.505   9.934  0.00  0.00            
ATOM   2064 HD22 LEU X 128      -0.157   1.406  10.673  0.00  0.00            
ATOM   2065 HD23 LEU X 128      -1.449   2.299  11.467  0.00  0.00            
ATOM   2066  C   LEU X 128       0.786   5.147  12.956  0.00  0.00            
ATOM   2067  O   LEU X 128       0.827   4.449  13.892  0.00  0.00            
ATOM   2068  N   GLU X 129       1.497   6.251  12.914  0.00  0.00            
ATOM   2069  H   GLU X 129       1.444   6.681  12.002  0.00  0.00            
ATOM   2070  CA  GLU X 129       2.317   6.916  13.865  0.00  0.00            
ATOM   2071  HA  GLU X 129       2.883   6.069  14.252  0.00  0.00            
ATOM   2072  CB  GLU X 129       3.197   8.044  13.263  0.00  0.00            
ATOM   2073  HB2 GLU X 129       2.567   8.598  12.568  0.00  0.00            
ATOM   2074  HB3 GLU X 129       4.012   7.621  12.676  0.00  0.00            
ATOM   2075  CG  GLU X 129       3.854   8.965  14.284  0.00  0.00            
ATOM   2076  HG2 GLU X 129       4.346   9.757  13.720  0.00  0.00            
ATOM   2077  HG3 GLU X 129       3.241   9.465  15.034  0.00  0.00            
ATOM   2078  CD  GLU X 129       5.085   8.310  15.005  0.00  0.00            
ATOM   2079  OE1 GLU X 129       5.241   7.053  14.996  0.00  0.00            
ATOM   2080  OE2 GLU X 129       5.920   9.067  15.639  0.00  0.00            
ATOM   2081  C   GLU X 129       1.474   7.273  15.120  0.00  0.00            
ATOM   2082  O   GLU X 129       1.992   6.970  16.219  0.00  0.00            
ATOM   2083  N   ASP X 130       0.217   7.795  15.089  0.00  0.00            
ATOM   2084  H   ASP X 130      -0.160   8.085  14.198  0.00  0.00            
ATOM   2085  CA  ASP X 130      -0.602   7.901  16.288  0.00  0.00            
ATOM   2086  HA  ASP X 130      -0.025   8.404  17.064  0.00  0.00            
ATOM   2087  CB  ASP X 130      -1.817   8.778  15.974  0.00  0.00            
ATOM   2088  HB2 ASP X 130      -2.607   8.474  16.660  0.00  0.00            
ATOM   2089  HB3 ASP X 130      -2.132   8.549  14.955  0.00  0.00            
ATOM   2090  CG  ASP X 130      -1.555  10.271  16.068  0.00  0.00            
ATOM   2091  OD1 ASP X 130      -0.866  10.723  17.077  0.00  0.00            
ATOM   2092  OD2 ASP X 130      -2.206  11.029  15.239  0.00  0.00            
ATOM   2093  C   ASP X 130      -1.112   6.491  16.856  0.00  0.00            
ATOM   2094  O   ASP X 130      -1.419   6.375  18.023  0.00  0.00            
ATOM   2095  N   ARG X 131      -1.156   5.446  16.038  0.00  0.00            
ATOM   2096  H   ARG X 131      -1.341   5.668  15.071  0.00  0.00            
ATOM   2097  CA  ARG X 131      -1.222   4.062  16.513  0.00  0.00            
ATOM   2098  HA  ARG X 131      -1.848   3.996  17.403  0.00  0.00            
ATOM   2099  CB  ARG X 131      -1.771   3.137  15.339  0.00  0.00            
ATOM   2100  HB2 ARG X 131      -1.003   2.882  14.608  0.00  0.00            
ATOM   2101  HB3 ARG X 131      -2.555   3.728  14.865  0.00  0.00            
ATOM   2102  CG  ARG X 131      -2.538   1.878  15.757  0.00  0.00            
ATOM   2103  HG2 ARG X 131      -2.691   1.235  14.890  0.00  0.00            
ATOM   2104  HG3 ARG X 131      -1.861   1.305  16.391  0.00  0.00            
ATOM   2105  CD  ARG X 131      -3.853   2.021  16.625  0.00  0.00            
ATOM   2106  HD2 ARG X 131      -4.437   1.148  16.336  0.00  0.00            
ATOM   2107  HD3 ARG X 131      -3.637   2.027  17.694  0.00  0.00            
ATOM   2108  NE  ARG X 131      -4.583   3.280  16.290  0.00  0.00            
ATOM   2109  HE  ARG X 131      -4.087   4.159  16.338  0.00  0.00            
ATOM   2110  CZ  ARG X 131      -5.875   3.488  16.149  0.00  0.00            
ATOM   2111  NH1 ARG X 131      -6.742   2.498  16.416  0.00  0.00            
ATOM   2112 HH11 ARG X 131      -6.468   1.573  16.714  0.00  0.00            
ATOM   2113 HH12 ARG X 131      -7.726   2.727  16.418  0.00  0.00            
ATOM   2114  NH2 ARG X 131      -6.410   4.639  15.855  0.00  0.00            
ATOM   2115 HH21 ARG X 131      -5.784   5.413  15.686  0.00  0.00            
ATOM   2116 HH22 ARG X 131      -7.410   4.717  15.736  0.00  0.00            
ATOM   2117  C   ARG X 131       0.086   3.549  16.991  0.00  0.00            
ATOM   2118  O   ARG X 131       0.086   2.507  17.694  0.00  0.00            
ATOM   2119  N   ARG X 132       1.175   4.143  16.665  0.00  0.00            
ATOM   2120  H   ARG X 132       1.218   5.031  16.185  0.00  0.00            
ATOM   2121  CA  ARG X 132       2.565   3.577  16.716  0.00  0.00            
ATOM   2122  HA  ARG X 132       3.248   4.122  16.063  0.00  0.00            
ATOM   2123  CB  ARG X 132       2.889   3.688  18.199  0.00  0.00            
ATOM   2124  HB2 ARG X 132       2.044   3.354  18.800  0.00  0.00            
ATOM   2125  HB3 ARG X 132       3.678   3.079  18.640  0.00  0.00            
ATOM   2126  CG  ARG X 132       3.219   5.045  18.768  0.00  0.00            
ATOM   2127  HG2 ARG X 132       3.510   4.954  19.815  0.00  0.00            
ATOM   2128  HG3 ARG X 132       2.315   5.644  18.661  0.00  0.00            
ATOM   2129  CD  ARG X 132       4.349   5.707  18.020  0.00  0.00            
ATOM   2130  HD2 ARG X 132       4.167   5.884  16.960  0.00  0.00            
ATOM   2131  HD3 ARG X 132       4.521   6.710  18.409  0.00  0.00            
ATOM   2132  NE  ARG X 132       5.601   4.898  18.370  0.00  0.00            
ATOM   2133  HE  ARG X 132       5.578   4.553  19.319  0.00  0.00            
ATOM   2134  CZ  ARG X 132       6.794   5.035  17.761  0.00  0.00            
ATOM   2135  NH1 ARG X 132       7.012   5.632  16.644  0.00  0.00            
ATOM   2136 HH11 ARG X 132       6.275   6.055  16.098  0.00  0.00            
ATOM   2137 HH12 ARG X 132       7.955   5.550  16.290  0.00  0.00            
ATOM   2138  NH2 ARG X 132       7.902   4.603  18.309  0.00  0.00            
ATOM   2139 HH21 ARG X 132       7.814   4.110  19.186  0.00  0.00            
ATOM   2140 HH22 ARG X 132       8.739   4.784  17.773  0.00  0.00            
ATOM   2141  C   ARG X 132       2.714   2.177  16.005  0.00  0.00            
ATOM   2142  O   ARG X 132       3.263   1.318  16.656  0.00  0.00            
ATOM   2143  N   LEU X 133       2.256   2.001  14.756  0.00  0.00            
ATOM   2144  H   LEU X 133       1.872   2.799  14.271  0.00  0.00            
ATOM   2145  CA  LEU X 133       2.239   0.734  13.951  0.00  0.00            
ATOM   2146  HA  LEU X 133       2.650  -0.030  14.611  0.00  0.00            
ATOM   2147  CB  LEU X 133       0.761   0.349  13.551  0.00  0.00            
ATOM   2148  HB2 LEU X 133       0.221   0.405  14.496  0.00  0.00            
ATOM   2149  HB3 LEU X 133       0.330   1.186  13.001  0.00  0.00            
ATOM   2150  CG  LEU X 133       0.507  -0.972  12.789  0.00  0.00            
ATOM   2151  HG  LEU X 133       0.436  -0.786  11.717  0.00  0.00            
ATOM   2152  CD1 LEU X 133       1.457  -2.065  13.218  0.00  0.00            
ATOM   2153 HD11 LEU X 133       2.391  -1.830  12.708  0.00  0.00            
ATOM   2154 HD12 LEU X 133       1.614  -2.035  14.296  0.00  0.00            
ATOM   2155 HD13 LEU X 133       1.088  -3.043  12.907  0.00  0.00            
ATOM   2156  CD2 LEU X 133      -0.904  -1.525  13.148  0.00  0.00            
ATOM   2157 HD21 LEU X 133      -0.840  -2.038  14.108  0.00  0.00            
ATOM   2158 HD22 LEU X 133      -1.586  -0.674  13.142  0.00  0.00            
ATOM   2159 HD23 LEU X 133      -1.343  -2.205  12.418  0.00  0.00            
ATOM   2160  C   LEU X 133       3.103   0.876  12.790  0.00  0.00            
ATOM   2161  O   LEU X 133       2.788   1.598  11.879  0.00  0.00            
ATOM   2162  N   VAL X 134       4.301   0.317  12.905  0.00  0.00            
ATOM   2163  H   VAL X 134       4.547  -0.178  13.750  0.00  0.00            
ATOM   2164  CA  VAL X 134       5.235   0.283  11.825  0.00  0.00            
ATOM   2165  HA  VAL X 134       5.335   1.325  11.519  0.00  0.00            
ATOM   2166  CB  VAL X 134       6.639  -0.201  12.225  0.00  0.00            
ATOM   2167  HB  VAL X 134       6.512  -1.231  12.558  0.00  0.00            
ATOM   2168  CG1 VAL X 134       7.654  -0.218  11.041  0.00  0.00            
ATOM   2169 HG11 VAL X 134       8.668  -0.437  11.377  0.00  0.00            
ATOM   2170 HG12 VAL X 134       7.430  -0.824  10.163  0.00  0.00            
ATOM   2171 HG13 VAL X 134       7.739   0.806  10.678  0.00  0.00            
ATOM   2172  CG2 VAL X 134       7.270   0.593  13.460  0.00  0.00            
ATOM   2173 HG21 VAL X 134       7.214   1.659  13.243  0.00  0.00            
ATOM   2174 HG22 VAL X 134       6.623   0.391  14.313  0.00  0.00            
ATOM   2175 HG23 VAL X 134       8.301   0.304  13.663  0.00  0.00            
ATOM   2176  C   VAL X 134       4.764  -0.478  10.560  0.00  0.00            
ATOM   2177  O   VAL X 134       4.539  -1.658  10.729  0.00  0.00            
ATOM   2178  N   HIE X 135       4.561   0.132   9.360  0.00  0.00            
ATOM   2179  H   HIE X 135       4.830   1.100   9.259  0.00  0.00            
ATOM   2180  CA  HIE X 135       4.117  -0.538   8.197  0.00  0.00            
ATOM   2181  HA  HIE X 135       3.128  -0.960   8.376  0.00  0.00            
ATOM   2182  CB  HIE X 135       3.937   0.491   7.114  0.00  0.00            
ATOM   2183  HB2 HIE X 135       3.436   1.287   7.664  0.00  0.00            
ATOM   2184  HB3 HIE X 135       4.910   0.869   6.799  0.00  0.00            
ATOM   2185  CG  HIE X 135       3.156  -0.127   5.982  0.00  0.00            
ATOM   2186  ND1 HIE X 135       3.532  -1.253   5.231  0.00  0.00            
ATOM   2187  CE1 HIE X 135       2.532  -1.438   4.364  0.00  0.00            
ATOM   2188  HE1 HIE X 135       2.426  -2.301   3.723  0.00  0.00            
ATOM   2189  NE2 HIE X 135       1.701  -0.378   4.423  0.00  0.00            
ATOM   2190  HE2 HIE X 135       0.810  -0.338   3.949  0.00  0.00            
ATOM   2191  CD2 HIE X 135       2.076   0.498   5.420  0.00  0.00            
ATOM   2192  HD2 HIE X 135       1.655   1.426   5.777  0.00  0.00            
ATOM   2193  C   HIE X 135       5.056  -1.615   7.789  0.00  0.00            
ATOM   2194  O   HIE X 135       4.611  -2.712   7.527  0.00  0.00            
ATOM   2195  N   ARG X 136       6.390  -1.370   7.790  0.00  0.00            
ATOM   2196  H   ARG X 136       6.527  -0.381   7.941  0.00  0.00            
ATOM   2197  CA  ARG X 136       7.543  -2.216   7.412  0.00  0.00            
ATOM   2198  HA  ARG X 136       8.475  -1.673   7.568  0.00  0.00            
ATOM   2199  CB  ARG X 136       7.540  -3.478   8.265  0.00  0.00            
ATOM   2200  HB2 ARG X 136       7.303  -3.104   9.261  0.00  0.00            
ATOM   2201  HB3 ARG X 136       6.727  -4.105   7.898  0.00  0.00            
ATOM   2202  CG  ARG X 136       8.756  -4.381   8.141  0.00  0.00            
ATOM   2203  HG2 ARG X 136       9.659  -3.786   8.003  0.00  0.00            
ATOM   2204  HG3 ARG X 136       8.799  -5.109   7.330  0.00  0.00            
ATOM   2205  CD  ARG X 136       8.844  -5.081   9.508  0.00  0.00            
ATOM   2206  HD2 ARG X 136       9.239  -4.336  10.198  0.00  0.00            
ATOM   2207  HD3 ARG X 136       7.879  -5.509   9.778  0.00  0.00            
ATOM   2208  NE  ARG X 136       9.737  -6.206   9.521  0.00  0.00            
ATOM   2209  HE  ARG X 136      10.155  -6.514   8.655  0.00  0.00            
ATOM   2210  CZ  ARG X 136      10.015  -6.919  10.605  0.00  0.00            
ATOM   2211  NH1 ARG X 136       9.382  -6.721  11.741  0.00  0.00            
ATOM   2212 HH11 ARG X 136       8.818  -5.887  11.819  0.00  0.00            
ATOM   2213 HH12 ARG X 136       9.738  -7.219  12.546  0.00  0.00            
ATOM   2214  NH2 ARG X 136      11.052  -7.754  10.666  0.00  0.00            
ATOM   2215 HH21 ARG X 136      11.564  -7.865   9.802  0.00  0.00            
ATOM   2216 HH22 ARG X 136      11.350  -8.187  11.528  0.00  0.00            
ATOM   2217  C   ARG X 136       7.428  -2.643   5.954  0.00  0.00            
ATOM   2218  O   ARG X 136       8.355  -3.323   5.489  0.00  0.00            
ATOM   2219  N   ASP X 137       6.388  -2.302   5.206  0.00  0.00            
ATOM   2220  H   ASP X 137       5.668  -1.773   5.676  0.00  0.00            
ATOM   2221  CA  ASP X 137       6.357  -2.673   3.786  0.00  0.00            
ATOM   2222  HA  ASP X 137       7.355  -2.598   3.354  0.00  0.00            
ATOM   2223  CB  ASP X 137       5.835  -4.102   3.684  0.00  0.00            
ATOM   2224  HB2 ASP X 137       6.334  -4.802   4.354  0.00  0.00            
ATOM   2225  HB3 ASP X 137       4.772  -4.083   3.922  0.00  0.00            
ATOM   2226  CG  ASP X 137       5.932  -4.767   2.293  0.00  0.00            
ATOM   2227  OD1 ASP X 137       5.088  -5.679   2.139  0.00  0.00            
ATOM   2228  OD2 ASP X 137       6.965  -4.584   1.626  0.00  0.00            
ATOM   2229  C   ASP X 137       5.512  -1.666   3.008  0.00  0.00            
ATOM   2230  O   ASP X 137       4.770  -2.095   2.150  0.00  0.00            
ATOM   2231  N   LEU X 138       5.582  -0.360   3.294  0.00  0.00            
ATOM   2232  H   LEU X 138       6.220  -0.100   4.033  0.00  0.00            
ATOM   2233  CA  LEU X 138       4.905   0.655   2.436  0.00  0.00            
ATOM   2234  HA  LEU X 138       3.889   0.280   2.310  0.00  0.00            
ATOM   2235  CB  LEU X 138       4.841   1.993   3.154  0.00  0.00            
ATOM   2236  HB2 LEU X 138       4.032   1.945   3.883  0.00  0.00            
ATOM   2237  HB3 LEU X 138       5.768   2.201   3.688  0.00  0.00            
ATOM   2238  CG  LEU X 138       4.602   3.188   2.260  0.00  0.00            
ATOM   2239  HG  LEU X 138       5.352   3.199   1.469  0.00  0.00            
ATOM   2240  CD1 LEU X 138       3.119   3.291   1.765  0.00  0.00            
ATOM   2241 HD11 LEU X 138       2.354   3.235   2.539  0.00  0.00            
ATOM   2242 HD12 LEU X 138       2.902   4.203   1.208  0.00  0.00            
ATOM   2243 HD13 LEU X 138       3.036   2.542   0.977  0.00  0.00            
ATOM   2244  CD2 LEU X 138       4.866   4.373   3.118  0.00  0.00            
ATOM   2245 HD21 LEU X 138       5.874   4.349   3.532  0.00  0.00            
ATOM   2246 HD22 LEU X 138       4.814   5.243   2.463  0.00  0.00            
ATOM   2247 HD23 LEU X 138       4.176   4.516   3.950  0.00  0.00            
ATOM   2248  C   LEU X 138       5.578   0.679   0.993  0.00  0.00            
ATOM   2249  O   LEU X 138       6.837   0.591   0.845  0.00  0.00            
ATOM   2250  N   ALA X 139       4.730   0.763  -0.073  0.00  0.00            
ATOM   2251  H   ALA X 139       3.738   0.724   0.113  0.00  0.00            
ATOM   2252  CA  ALA X 139       5.017   0.788  -1.535  0.00  0.00            
ATOM   2253  HA  ALA X 139       5.886   1.410  -1.752  0.00  0.00            
ATOM   2254  CB  ALA X 139       5.442  -0.627  -1.938  0.00  0.00            
ATOM   2255  HB1 ALA X 139       5.985  -0.495  -2.874  0.00  0.00            
ATOM   2256  HB2 ALA X 139       4.525  -1.177  -2.146  0.00  0.00            
ATOM   2257  HB3 ALA X 139       5.976  -1.111  -1.120  0.00  0.00            
ATOM   2258  C   ALA X 139       3.773   1.135  -2.357  0.00  0.00            
ATOM   2259  O   ALA X 139       2.725   0.783  -1.913  0.00  0.00            
ATOM   2260  N   ALA X 140       3.828   1.520  -3.637  0.00  0.00            
ATOM   2261  H   ALA X 140       4.693   1.760  -4.100  0.00  0.00            
ATOM   2262  CA  ALA X 140       2.631   1.606  -4.471  0.00  0.00            
ATOM   2263  HA  ALA X 140       1.857   2.161  -3.939  0.00  0.00            
ATOM   2264  CB  ALA X 140       3.011   2.473  -5.635  0.00  0.00            
ATOM   2265  HB1 ALA X 140       3.920   2.171  -6.155  0.00  0.00            
ATOM   2266  HB2 ALA X 140       2.138   2.578  -6.279  0.00  0.00            
ATOM   2267  HB3 ALA X 140       3.257   3.474  -5.279  0.00  0.00            
ATOM   2268  C   ALA X 140       1.887   0.242  -4.825  0.00  0.00            
ATOM   2269  O   ALA X 140       0.743   0.248  -5.145  0.00  0.00            
ATOM   2270  N   ARG X 141       2.533  -0.923  -4.698  0.00  0.00            
ATOM   2271  H   ARG X 141       3.539  -0.899  -4.616  0.00  0.00            
ATOM   2272  CA  ARG X 141       1.934  -2.271  -4.508  0.00  0.00            
ATOM   2273  HA  ARG X 141       1.353  -2.358  -5.426  0.00  0.00            
ATOM   2274  CB  ARG X 141       2.939  -3.439  -4.514  0.00  0.00            
ATOM   2275  HB2 ARG X 141       2.336  -4.335  -4.365  0.00  0.00            
ATOM   2276  HB3 ARG X 141       3.317  -3.483  -5.535  0.00  0.00            
ATOM   2277  CG  ARG X 141       4.132  -3.443  -3.603  0.00  0.00            
ATOM   2278  HG2 ARG X 141       4.655  -2.566  -3.985  0.00  0.00            
ATOM   2279  HG3 ARG X 141       3.849  -3.251  -2.568  0.00  0.00            
ATOM   2280  CD  ARG X 141       5.052  -4.677  -3.785  0.00  0.00            
ATOM   2281  HD2 ARG X 141       4.540  -5.626  -3.626  0.00  0.00            
ATOM   2282  HD3 ARG X 141       5.453  -4.567  -4.793  0.00  0.00            
ATOM   2283  NE  ARG X 141       6.230  -4.473  -2.939  0.00  0.00            
ATOM   2284  HE  ARG X 141       7.011  -3.975  -3.341  0.00  0.00            
ATOM   2285  CZ  ARG X 141       6.423  -4.758  -1.658  0.00  0.00            
ATOM   2286  NH1 ARG X 141       5.397  -5.290  -1.011  0.00  0.00            
ATOM   2287 HH11 ARG X 141       4.521  -5.434  -1.493  0.00  0.00            
ATOM   2288 HH12 ARG X 141       5.499  -5.417  -0.015  0.00  0.00            
ATOM   2289  NH2 ARG X 141       7.472  -4.460  -1.023  0.00  0.00            
ATOM   2290 HH21 ARG X 141       8.271  -4.028  -1.465  0.00  0.00            
ATOM   2291 HH22 ARG X 141       7.435  -4.452  -0.014  0.00  0.00            
ATOM   2292  C   ARG X 141       0.996  -2.421  -3.250  0.00  0.00            
ATOM   2293  O   ARG X 141       0.030  -3.201  -3.279  0.00  0.00            
ATOM   2294  N   ASN X 142       1.352  -1.657  -2.198  0.00  0.00            
ATOM   2295  H   ASN X 142       2.101  -0.982  -2.264  0.00  0.00            
ATOM   2296  CA  ASN X 142       0.558  -1.659  -1.031  0.00  0.00            
ATOM   2297  HA  ASN X 142      -0.269  -2.370  -1.049  0.00  0.00            
ATOM   2298  CB  ASN X 142       1.321  -2.128   0.265  0.00  0.00            
ATOM   2299  HB2 ASN X 142       2.046  -1.384   0.594  0.00  0.00            
ATOM   2300  HB3 ASN X 142       0.636  -2.251   1.104  0.00  0.00            
ATOM   2301  CG  ASN X 142       1.900  -3.531   0.225  0.00  0.00            
ATOM   2302  OD1 ASN X 142       1.325  -4.422  -0.439  0.00  0.00            
ATOM   2303  ND2 ASN X 142       2.895  -3.915   0.973  0.00  0.00            
ATOM   2304 HD21 ASN X 142       3.378  -3.122   1.370  0.00  0.00            
ATOM   2305 HD22 ASN X 142       3.089  -4.905   1.011  0.00  0.00            
ATOM   2306  C   ASN X 142      -0.096  -0.335  -0.761  0.00  0.00            
ATOM   2307  O   ASN X 142      -0.338   0.060   0.417  0.00  0.00            
ATOM   2308  N   VAL X 143      -0.645   0.230  -1.860  0.00  0.00            
ATOM   2309  H   VAL X 143      -0.207   0.020  -2.745  0.00  0.00            
ATOM   2310  CA  VAL X 143      -1.568   1.374  -1.800  0.00  0.00            
ATOM   2311  HA  VAL X 143      -2.039   1.453  -0.820  0.00  0.00            
ATOM   2312  CB  VAL X 143      -0.737   2.691  -1.963  0.00  0.00            
ATOM   2313  HB  VAL X 143      -0.124   2.523  -2.849  0.00  0.00            
ATOM   2314  CG1 VAL X 143      -1.609   3.913  -2.371  0.00  0.00            
ATOM   2315 HG11 VAL X 143      -1.054   4.836  -2.203  0.00  0.00            
ATOM   2316 HG12 VAL X 143      -2.336   4.108  -1.584  0.00  0.00            
ATOM   2317 HG13 VAL X 143      -2.053   3.831  -3.363  0.00  0.00            
ATOM   2318  CG2 VAL X 143       0.186   3.109  -0.736  0.00  0.00            
ATOM   2319 HG21 VAL X 143      -0.333   3.365   0.188  0.00  0.00            
ATOM   2320 HG22 VAL X 143       0.735   3.939  -1.180  0.00  0.00            
ATOM   2321 HG23 VAL X 143       0.967   2.352  -0.659  0.00  0.00            
ATOM   2322  C   VAL X 143      -2.595   1.159  -2.983  0.00  0.00            
ATOM   2323  O   VAL X 143      -2.160   0.743  -4.034  0.00  0.00            
ATOM   2324  N   LEU X 144      -3.832   1.588  -2.670  0.00  0.00            
ATOM   2325  H   LEU X 144      -3.999   2.058  -1.792  0.00  0.00            
ATOM   2326  CA  LEU X 144      -4.939   1.204  -3.523  0.00  0.00            
ATOM   2327  HA  LEU X 144      -4.651   0.752  -4.472  0.00  0.00            
ATOM   2328  CB  LEU X 144      -5.739   0.160  -2.810  0.00  0.00            
ATOM   2329  HB2 LEU X 144      -6.245   0.572  -1.937  0.00  0.00            
ATOM   2330  HB3 LEU X 144      -6.558  -0.217  -3.423  0.00  0.00            
ATOM   2331  CG  LEU X 144      -4.999  -1.013  -2.233  0.00  0.00            
ATOM   2332  HG  LEU X 144      -4.263  -0.679  -1.502  0.00  0.00            
ATOM   2333  CD1 LEU X 144      -6.029  -1.819  -1.430  0.00  0.00            
ATOM   2334 HD11 LEU X 144      -6.337  -1.328  -0.507  0.00  0.00            
ATOM   2335 HD12 LEU X 144      -5.697  -2.820  -1.156  0.00  0.00            
ATOM   2336 HD13 LEU X 144      -6.942  -1.932  -2.016  0.00  0.00            
ATOM   2337  CD2 LEU X 144      -4.347  -2.005  -3.201  0.00  0.00            
ATOM   2338 HD21 LEU X 144      -5.088  -2.538  -3.798  0.00  0.00            
ATOM   2339 HD22 LEU X 144      -3.751  -2.812  -2.776  0.00  0.00            
ATOM   2340 HD23 LEU X 144      -3.708  -1.344  -3.787  0.00  0.00            
ATOM   2341  C   LEU X 144      -5.852   2.378  -3.746  0.00  0.00            
ATOM   2342  O   LEU X 144      -5.816   3.311  -2.917  0.00  0.00            
ATOM   2343  N   VAL X 145      -6.748   2.234  -4.732  0.00  0.00            
ATOM   2344  H   VAL X 145      -6.828   1.391  -5.283  0.00  0.00            
ATOM   2345  CA  VAL X 145      -7.367   3.412  -5.434  0.00  0.00            
ATOM   2346  HA  VAL X 145      -7.058   4.271  -4.839  0.00  0.00            
ATOM   2347  CB  VAL X 145      -6.877   3.724  -6.920  0.00  0.00            
ATOM   2348  HB  VAL X 145      -7.199   2.874  -7.523  0.00  0.00            
ATOM   2349  CG1 VAL X 145      -7.472   5.066  -7.497  0.00  0.00            
ATOM   2350 HG11 VAL X 145      -8.556   5.077  -7.613  0.00  0.00            
ATOM   2351 HG12 VAL X 145      -6.954   5.248  -8.438  0.00  0.00            
ATOM   2352 HG13 VAL X 145      -7.264   5.970  -6.925  0.00  0.00            
ATOM   2353  CG2 VAL X 145      -5.329   3.904  -6.982  0.00  0.00            
ATOM   2354 HG21 VAL X 145      -5.046   4.565  -7.800  0.00  0.00            
ATOM   2355 HG22 VAL X 145      -4.866   2.955  -7.252  0.00  0.00            
ATOM   2356 HG23 VAL X 145      -5.041   4.284  -6.001  0.00  0.00            
ATOM   2357  C   VAL X 145      -8.917   3.352  -5.389  0.00  0.00            
ATOM   2358  O   VAL X 145      -9.486   2.522  -6.066  0.00  0.00            
ATOM   2359  N   LYS X 146      -9.568   4.186  -4.541  0.00  0.00            
ATOM   2360  H   LYS X 146      -8.986   4.923  -4.170  0.00  0.00            
ATOM   2361  CA  LYS X 146     -11.021   4.435  -4.623  0.00  0.00            
ATOM   2362  HA  LYS X 146     -11.498   3.459  -4.530  0.00  0.00            
ATOM   2363  CB  LYS X 146     -11.492   5.182  -3.389  0.00  0.00            
ATOM   2364  HB2 LYS X 146     -10.913   4.763  -2.565  0.00  0.00            
ATOM   2365  HB3 LYS X 146     -11.199   6.223  -3.524  0.00  0.00            
ATOM   2366  CG  LYS X 146     -12.952   5.001  -3.139  0.00  0.00            
ATOM   2367  HG2 LYS X 146     -13.537   5.258  -4.022  0.00  0.00            
ATOM   2368  HG3 LYS X 146     -13.114   3.947  -2.910  0.00  0.00            
ATOM   2369  CD  LYS X 146     -13.392   5.847  -1.965  0.00  0.00            
ATOM   2370  HD2 LYS X 146     -12.925   5.419  -1.078  0.00  0.00            
ATOM   2371  HD3 LYS X 146     -13.014   6.847  -2.178  0.00  0.00            
ATOM   2372  CE  LYS X 146     -14.916   5.887  -1.648  0.00  0.00            
ATOM   2373  HE2 LYS X 146     -15.409   4.917  -1.722  0.00  0.00            
ATOM   2374  HE3 LYS X 146     -15.394   6.484  -2.424  0.00  0.00            
ATOM   2375  NZ  LYS X 146     -15.141   6.265  -0.215  0.00  0.00            
ATOM   2376  HZ1 LYS X 146     -16.118   6.071  -0.044  0.00  0.00            
ATOM   2377  HZ2 LYS X 146     -14.778   7.150   0.110  0.00  0.00            
ATOM   2378  HZ3 LYS X 146     -14.771   5.497   0.326  0.00  0.00            
ATOM   2379  C   LYS X 146     -11.413   5.102  -5.951  0.00  0.00            
ATOM   2380  O   LYS X 146     -11.961   4.391  -6.823  0.00  0.00            
ATOM   2381  N   THR X 147     -10.950   6.353  -6.192  0.00  0.00            
ATOM   2382  H   THR X 147     -10.400   6.804  -5.475  0.00  0.00            
ATOM   2383  CA  THR X 147     -11.196   7.239  -7.296  0.00  0.00            
ATOM   2384  HA  THR X 147     -11.422   6.633  -8.173  0.00  0.00            
ATOM   2385  CB  THR X 147     -12.429   8.136  -6.996  0.00  0.00            
ATOM   2386  HB  THR X 147     -12.608   8.826  -7.820  0.00  0.00            
ATOM   2387  CG2 THR X 147     -13.735   7.338  -6.719  0.00  0.00            
ATOM   2388 HG21 THR X 147     -14.663   7.897  -6.837  0.00  0.00            
ATOM   2389 HG22 THR X 147     -13.627   6.515  -7.426  0.00  0.00            
ATOM   2390 HG23 THR X 147     -13.655   6.944  -5.706  0.00  0.00            
ATOM   2391  OG1 THR X 147     -12.032   8.879  -5.870  0.00  0.00            
ATOM   2392  HG1 THR X 147     -12.794   9.415  -5.641  0.00  0.00            
ATOM   2393  C   THR X 147      -9.917   8.051  -7.570  0.00  0.00            
ATOM   2394  O   THR X 147      -8.989   8.059  -6.780  0.00  0.00            
ATOM   2395  N   PRO X 148      -9.853   8.887  -8.569  0.00  0.00            
ATOM   2396  CD  PRO X 148     -10.820   9.082  -9.634  0.00  0.00            
ATOM   2397  HD2 PRO X 148     -11.580   9.774  -9.271  0.00  0.00            
ATOM   2398  HD3 PRO X 148     -11.266   8.150  -9.980  0.00  0.00            
ATOM   2399  CG  PRO X 148     -10.063   9.746 -10.736  0.00  0.00            
ATOM   2400  HG2 PRO X 148      -9.405   9.134 -11.353  0.00  0.00            
ATOM   2401  HG3 PRO X 148     -10.787  10.226 -11.395  0.00  0.00            
ATOM   2402  CB  PRO X 148      -9.268  10.788  -9.922  0.00  0.00            
ATOM   2403  HB2 PRO X 148     -10.001  11.532  -9.610  0.00  0.00            
ATOM   2404  HB3 PRO X 148      -8.454  11.299 -10.438  0.00  0.00            
ATOM   2405  CA  PRO X 148      -8.821   9.938  -8.733  0.00  0.00            
ATOM   2406  HA  PRO X 148      -7.895   9.407  -8.953  0.00  0.00            
ATOM   2407  C   PRO X 148      -8.565  10.870  -7.584  0.00  0.00            
ATOM   2408  O   PRO X 148      -7.459  11.339  -7.351  0.00  0.00            
ATOM   2409  N   GLN X 149      -9.607  11.266  -6.851  0.00  0.00            
ATOM   2410  H   GLN X 149     -10.517  11.049  -7.233  0.00  0.00            
ATOM   2411  CA  GLN X 149      -9.531  11.946  -5.597  0.00  0.00            
ATOM   2412  HA  GLN X 149      -8.929  12.843  -5.745  0.00  0.00            
ATOM   2413  CB  GLN X 149     -10.943  12.347  -5.213  0.00  0.00            
ATOM   2414  HB2 GLN X 149     -11.634  11.505  -5.264  0.00  0.00            
ATOM   2415  HB3 GLN X 149     -10.945  12.738  -4.196  0.00  0.00            
ATOM   2416  CG  GLN X 149     -11.561  13.418  -6.147  0.00  0.00            
ATOM   2417  HG2 GLN X 149     -12.307  13.910  -5.522  0.00  0.00            
ATOM   2418  HG3 GLN X 149     -10.909  14.241  -6.440  0.00  0.00            
ATOM   2419  CD  GLN X 149     -12.096  12.964  -7.486  0.00  0.00            
ATOM   2420  OE1 GLN X 149     -12.285  11.795  -7.743  0.00  0.00            
ATOM   2421  NE2 GLN X 149     -12.276  13.914  -8.388  0.00  0.00            
ATOM   2422 HE21 GLN X 149     -12.281  14.898  -8.162  0.00  0.00            
ATOM   2423 HE22 GLN X 149     -12.704  13.650  -9.264  0.00  0.00            
ATOM   2424  C   GLN X 149      -8.866  11.103  -4.475  0.00  0.00            
ATOM   2425  O   GLN X 149      -8.348  11.646  -3.502  0.00  0.00            
ATOM   2426  N   HID X 150      -8.903   9.805  -4.516  0.00  0.00            
ATOM   2427  H   HID X 150      -9.172   9.368  -5.386  0.00  0.00            
ATOM   2428  CA  HID X 150      -8.663   8.941  -3.328  0.00  0.00            
ATOM   2429  HA  HID X 150      -8.216   9.529  -2.526  0.00  0.00            
ATOM   2430  CB  HID X 150     -10.060   8.564  -2.834  0.00  0.00            
ATOM   2431  HB2 HID X 150     -10.624   8.218  -3.700  0.00  0.00            
ATOM   2432  HB3 HID X 150     -10.022   7.827  -2.032  0.00  0.00            
ATOM   2433  CG  HID X 150     -10.868   9.739  -2.302  0.00  0.00            
ATOM   2434  ND1 HID X 150     -11.996  10.196  -2.846  0.00  0.00            
ATOM   2435  HD1 HID X 150     -12.492   9.783  -3.624  0.00  0.00            
ATOM   2436  CE1 HID X 150     -12.527  11.086  -2.008  0.00  0.00            
ATOM   2437  HE1 HID X 150     -13.412  11.690  -2.140  0.00  0.00            
ATOM   2438  NE2 HID X 150     -11.676  11.268  -0.958  0.00  0.00            
ATOM   2439  CD2 HID X 150     -10.590  10.395  -1.156  0.00  0.00            
ATOM   2440  HD2 HID X 150      -9.683  10.402  -0.569  0.00  0.00            
ATOM   2441  C   HID X 150      -7.885   7.603  -3.549  0.00  0.00            
ATOM   2442  O   HID X 150      -8.338   6.552  -4.024  0.00  0.00            
ATOM   2443  N   VAL X 151      -6.807   7.617  -2.786  0.00  0.00            
ATOM   2444  H   VAL X 151      -6.549   8.478  -2.326  0.00  0.00            
ATOM   2445  CA  VAL X 151      -5.948   6.378  -2.617  0.00  0.00            
ATOM   2446  HA  VAL X 151      -6.444   5.513  -3.056  0.00  0.00            
ATOM   2447  CB  VAL X 151      -4.579   6.524  -3.274  0.00  0.00            
ATOM   2448  HB  VAL X 151      -4.163   5.524  -3.399  0.00  0.00            
ATOM   2449  CG1 VAL X 151      -4.614   7.087  -4.630  0.00  0.00            
ATOM   2450 HG11 VAL X 151      -3.558   7.213  -4.867  0.00  0.00            
ATOM   2451 HG12 VAL X 151      -5.117   6.393  -5.303  0.00  0.00            
ATOM   2452 HG13 VAL X 151      -5.075   8.071  -4.718  0.00  0.00            
ATOM   2453  CG2 VAL X 151      -3.607   7.303  -2.419  0.00  0.00            
ATOM   2454 HG21 VAL X 151      -3.421   6.685  -1.540  0.00  0.00            
ATOM   2455 HG22 VAL X 151      -4.091   8.252  -2.192  0.00  0.00            
ATOM   2456 HG23 VAL X 151      -2.614   7.399  -2.859  0.00  0.00            
ATOM   2457  C   VAL X 151      -5.935   6.096  -1.044  0.00  0.00            
ATOM   2458  O   VAL X 151      -6.278   6.985  -0.289  0.00  0.00            
ATOM   2459  N   LYS X 152      -5.603   4.872  -0.598  0.00  0.00            
ATOM   2460  H   LYS X 152      -5.544   4.200  -1.349  0.00  0.00            
ATOM   2461  CA  LYS X 152      -5.469   4.402   0.774  0.00  0.00            
ATOM   2462  HA  LYS X 152      -5.445   5.293   1.400  0.00  0.00            
ATOM   2463  CB  LYS X 152      -6.783   3.635   1.183  0.00  0.00            
ATOM   2464  HB2 LYS X 152      -6.752   2.838   0.441  0.00  0.00            
ATOM   2465  HB3 LYS X 152      -6.763   3.172   2.169  0.00  0.00            
ATOM   2466  CG  LYS X 152      -8.119   4.375   1.041  0.00  0.00            
ATOM   2467  HG2 LYS X 152      -8.216   4.820   0.051  0.00  0.00            
ATOM   2468  HG3 LYS X 152      -8.154   5.239   1.706  0.00  0.00            
ATOM   2469  CD  LYS X 152      -9.273   3.493   1.594  0.00  0.00            
ATOM   2470  HD2 LYS X 152      -9.287   2.564   1.025  0.00  0.00            
ATOM   2471  HD3 LYS X 152      -9.154   3.281   2.657  0.00  0.00            
ATOM   2472  CE  LYS X 152     -10.644   4.269   1.414  0.00  0.00            
ATOM   2473  HE2 LYS X 152     -10.568   5.280   1.814  0.00  0.00            
ATOM   2474  HE3 LYS X 152     -10.888   4.400   0.359  0.00  0.00            
ATOM   2475  NZ  LYS X 152     -11.750   3.522   2.084  0.00  0.00            
ATOM   2476  HZ1 LYS X 152     -12.705   3.777   1.875  0.00  0.00            
ATOM   2477  HZ2 LYS X 152     -11.774   2.527   1.909  0.00  0.00            
ATOM   2478  HZ3 LYS X 152     -11.693   3.633   3.086  0.00  0.00            
ATOM   2479  C   LYS X 152      -4.232   3.424   0.947  0.00  0.00            
ATOM   2480  O   LYS X 152      -3.824   2.609   0.053  0.00  0.00            
ATOM   2481  N   ILE X 153      -3.750   3.323   2.229  0.00  0.00            
ATOM   2482  H   ILE X 153      -4.164   4.002   2.852  0.00  0.00            
ATOM   2483  CA  ILE X 153      -2.668   2.389   2.576  0.00  0.00            
ATOM   2484  HA  ILE X 153      -1.982   2.204   1.749  0.00  0.00            
ATOM   2485  CB  ILE X 153      -1.798   2.929   3.721  0.00  0.00            
ATOM   2486  HB  ILE X 153      -2.469   3.226   4.526  0.00  0.00            
ATOM   2487  CG2 ILE X 153      -0.793   1.906   4.326  0.00  0.00            
ATOM   2488 HG21 ILE X 153      -0.223   1.425   3.532  0.00  0.00            
ATOM   2489 HG22 ILE X 153      -0.077   2.374   5.002  0.00  0.00            
ATOM   2490 HG23 ILE X 153      -1.260   1.111   4.908  0.00  0.00            
ATOM   2491  CG1 ILE X 153      -0.934   4.069   3.193  0.00  0.00            
ATOM   2492 HG12 ILE X 153       0.018   3.697   2.815  0.00  0.00            
ATOM   2493 HG13 ILE X 153      -1.466   4.476   2.333  0.00  0.00            
ATOM   2494  CD1 ILE X 153      -0.799   5.086   4.311  0.00  0.00            
ATOM   2495 HD11 ILE X 153      -0.170   4.768   5.143  0.00  0.00            
ATOM   2496 HD12 ILE X 153      -0.461   6.033   3.889  0.00  0.00            
ATOM   2497 HD13 ILE X 153      -1.788   5.328   4.701  0.00  0.00            
ATOM   2498  C   ILE X 153      -3.318   0.991   2.913  0.00  0.00            
ATOM   2499  O   ILE X 153      -4.193   0.965   3.779  0.00  0.00            
ATOM   2500  N   THR X 154      -2.750  -0.153   2.403  0.00  0.00            
ATOM   2501  H   THR X 154      -1.981  -0.000   1.767  0.00  0.00            
ATOM   2502  CA  THR X 154      -3.052  -1.524   2.905  0.00  0.00            
ATOM   2503  HA  THR X 154      -3.784  -1.400   3.703  0.00  0.00            
ATOM   2504  CB  THR X 154      -3.843  -2.244   1.784  0.00  0.00            
ATOM   2505  HB  THR X 154      -4.629  -1.540   1.509  0.00  0.00            
ATOM   2506  CG2 THR X 154      -3.017  -2.579   0.488  0.00  0.00            
ATOM   2507 HG21 THR X 154      -3.732  -2.929  -0.256  0.00  0.00            
ATOM   2508 HG22 THR X 154      -2.197  -3.293   0.568  0.00  0.00            
ATOM   2509 HG23 THR X 154      -2.557  -1.652   0.146  0.00  0.00            
ATOM   2510  OG1 THR X 154      -4.335  -3.457   2.414  0.00  0.00            
ATOM   2511  HG1 THR X 154      -5.030  -3.256   3.046  0.00  0.00            
ATOM   2512  C   THR X 154      -1.810  -2.288   3.476  0.00  0.00            
ATOM   2513  O   THR X 154      -0.746  -1.641   3.478  0.00  0.00            
ATOM   2514  N   ASP X 155      -1.872  -3.571   3.896  0.00  0.00            
ATOM   2515  H   ASP X 155      -2.785  -3.997   3.974  0.00  0.00            
ATOM   2516  CA  ASP X 155      -0.734  -4.367   4.345  0.00  0.00            
ATOM   2517  HA  ASP X 155      -1.212  -5.171   4.905  0.00  0.00            
ATOM   2518  CB  ASP X 155      -0.178  -5.078   3.091  0.00  0.00            
ATOM   2519  HB2 ASP X 155       0.160  -4.363   2.341  0.00  0.00            
ATOM   2520  HB3 ASP X 155       0.729  -5.649   3.289  0.00  0.00            
ATOM   2521  CG  ASP X 155      -1.246  -6.019   2.478  0.00  0.00            
ATOM   2522  OD1 ASP X 155      -1.062  -6.597   1.372  0.00  0.00            
ATOM   2523  OD2 ASP X 155      -2.362  -6.178   3.024  0.00  0.00            
ATOM   2524  C   ASP X 155       0.233  -3.755   5.369  0.00  0.00            
ATOM   2525  O   ASP X 155       1.313  -4.356   5.588  0.00  0.00            
ATOM   2526  N   PHE X 156      -0.137  -2.738   6.204  0.00  0.00            
ATOM   2527  H   PHE X 156      -1.121  -2.528   6.116  0.00  0.00            
ATOM   2528  CA  PHE X 156       0.612  -2.221   7.327  0.00  0.00            
ATOM   2529  HA  PHE X 156       1.594  -1.860   7.021  0.00  0.00            
ATOM   2530  CB  PHE X 156      -0.064  -0.950   7.777  0.00  0.00            
ATOM   2531  HB2 PHE X 156       0.462  -0.503   8.621  0.00  0.00            
ATOM   2532  HB3 PHE X 156      -0.081  -0.205   6.982  0.00  0.00            
ATOM   2533  CG  PHE X 156      -1.634  -1.054   8.177  0.00  0.00            
ATOM   2534  CD1 PHE X 156      -2.062  -1.319   9.478  0.00  0.00            
ATOM   2535  HD1 PHE X 156      -1.319  -1.344  10.262  0.00  0.00            
ATOM   2536  CE1 PHE X 156      -3.433  -1.469   9.723  0.00  0.00            
ATOM   2537  HE1 PHE X 156      -3.730  -1.516  10.761  0.00  0.00            
ATOM   2538  CZ  PHE X 156      -4.363  -1.621   8.696  0.00  0.00            
ATOM   2539  HZ  PHE X 156      -5.403  -1.884   8.819  0.00  0.00            
ATOM   2540  CE2 PHE X 156      -3.945  -1.484   7.424  0.00  0.00            
ATOM   2541  HE2 PHE X 156      -4.702  -1.620   6.665  0.00  0.00            
ATOM   2542  CD2 PHE X 156      -2.589  -1.225   7.151  0.00  0.00            
ATOM   2543  HD2 PHE X 156      -2.338  -0.879   6.159  0.00  0.00            
ATOM   2544  C   PHE X 156       0.846  -3.178   8.474  0.00  0.00            
ATOM   2545  O   PHE X 156      -0.128  -3.644   8.965  0.00  0.00            
ATOM   2546  N   GLY X 157       2.045  -3.605   8.700  0.00  0.00            
ATOM   2547  H   GLY X 157       2.819  -3.299   8.128  0.00  0.00            
ATOM   2548  CA  GLY X 157       2.380  -4.574   9.728  0.00  0.00            
ATOM   2549  HA2 GLY X 157       3.450  -4.428   9.878  0.00  0.00            
ATOM   2550  HA3 GLY X 157       1.931  -4.388  10.704  0.00  0.00            
ATOM   2551  C   GLY X 157       2.194  -6.046   9.392  0.00  0.00            
ATOM   2552  O   GLY X 157       2.295  -6.912  10.235  0.00  0.00            
ATOM   2553  N   LEU X 158       1.846  -6.440   8.172  0.00  0.00            
ATOM   2554  H   LEU X 158       1.886  -5.733   7.452  0.00  0.00            
ATOM   2555  CA  LEU X 158       1.730  -7.819   7.612  0.00  0.00            
ATOM   2556  HA  LEU X 158       0.957  -8.263   8.240  0.00  0.00            
ATOM   2557  CB  LEU X 158       1.358  -7.711   6.147  0.00  0.00            
ATOM   2558  HB2 LEU X 158       0.504  -7.038   6.064  0.00  0.00            
ATOM   2559  HB3 LEU X 158       2.154  -7.250   5.562  0.00  0.00            
ATOM   2560  CG  LEU X 158       0.987  -9.009   5.443  0.00  0.00            
ATOM   2561  HG  LEU X 158       1.876  -9.569   5.155  0.00  0.00            
ATOM   2562  CD1 LEU X 158       0.139  -9.962   6.223  0.00  0.00            
ATOM   2563 HD11 LEU X 158      -0.157 -10.772   5.556  0.00  0.00            
ATOM   2564 HD12 LEU X 158      -0.729  -9.390   6.550  0.00  0.00            
ATOM   2565 HD13 LEU X 158       0.742 -10.328   7.054  0.00  0.00            
ATOM   2566  CD2 LEU X 158       0.253  -8.798   4.157  0.00  0.00            
ATOM   2567 HD21 LEU X 158       0.753  -8.036   3.558  0.00  0.00            
ATOM   2568 HD22 LEU X 158       0.102  -9.756   3.658  0.00  0.00            
ATOM   2569 HD23 LEU X 158      -0.762  -8.482   4.397  0.00  0.00            
ATOM   2570  C   LEU X 158       3.118  -8.525   7.853  0.00  0.00            
ATOM   2571  O   LEU X 158       3.099  -9.742   8.200  0.00  0.00            
ATOM   2572  N   ALA X 159       4.248  -7.888   7.742  0.00  0.00            
ATOM   2573  H   ALA X 159       4.195  -6.984   7.294  0.00  0.00            
ATOM   2574  CA  ALA X 159       5.581  -8.348   8.070  0.00  0.00            
ATOM   2575  HA  ALA X 159       5.960  -9.118   7.398  0.00  0.00            
ATOM   2576  CB  ALA X 159       6.435  -7.043   7.929  0.00  0.00            
ATOM   2577  HB1 ALA X 159       6.325  -6.488   6.998  0.00  0.00            
ATOM   2578  HB2 ALA X 159       7.473  -7.322   8.112  0.00  0.00            
ATOM   2579  HB3 ALA X 159       6.122  -6.356   8.716  0.00  0.00            
ATOM   2580  C   ALA X 159       5.700  -8.859   9.537  0.00  0.00            
ATOM   2581  O   ALA X 159       6.323  -9.863   9.897  0.00  0.00            
ATOM   2582  N   LYS X 160       4.946  -8.242  10.447  0.00  0.00            
ATOM   2583  H   LYS X 160       4.458  -7.424  10.110  0.00  0.00            
ATOM   2584  CA  LYS X 160       4.999  -8.581  11.872  0.00  0.00            
ATOM   2585  HA  LYS X 160       6.015  -8.877  12.135  0.00  0.00            
ATOM   2586  CB  LYS X 160       4.632  -7.267  12.607  0.00  0.00            
ATOM   2587  HB2 LYS X 160       3.622  -6.980  12.315  0.00  0.00            
ATOM   2588  HB3 LYS X 160       5.284  -6.494  12.201  0.00  0.00            
ATOM   2589  CG  LYS X 160       4.721  -7.186  14.074  0.00  0.00            
ATOM   2590  HG2 LYS X 160       5.514  -7.786  14.522  0.00  0.00            
ATOM   2591  HG3 LYS X 160       3.882  -7.700  14.541  0.00  0.00            
ATOM   2592  CD  LYS X 160       4.709  -5.774  14.665  0.00  0.00            
ATOM   2593  HD2 LYS X 160       5.664  -5.390  14.306  0.00  0.00            
ATOM   2594  HD3 LYS X 160       3.839  -5.290  14.221  0.00  0.00            
ATOM   2595  CE  LYS X 160       4.599  -5.794  16.207  0.00  0.00            
ATOM   2596  HE2 LYS X 160       5.021  -4.879  16.623  0.00  0.00            
ATOM   2597  HE3 LYS X 160       5.118  -6.676  16.583  0.00  0.00            
ATOM   2598  NZ  LYS X 160       3.195  -5.770  16.757  0.00  0.00            
ATOM   2599  HZ1 LYS X 160       2.812  -4.848  16.911  0.00  0.00            
ATOM   2600  HZ2 LYS X 160       2.583  -6.372  16.224  0.00  0.00            
ATOM   2601  HZ3 LYS X 160       3.243  -6.069  17.721  0.00  0.00            
ATOM   2602  C   LYS X 160       4.059  -9.727  12.212  0.00  0.00            
ATOM   2603  O   LYS X 160       4.452 -10.499  13.097  0.00  0.00            
ATOM   2604  N   LEU X 161       2.989  -9.927  11.439  0.00  0.00            
ATOM   2605  H   LEU X 161       2.735  -9.193  10.793  0.00  0.00            
ATOM   2606  CA  LEU X 161       2.166 -11.144  11.509  0.00  0.00            
ATOM   2607  HA  LEU X 161       2.103 -11.504  12.536  0.00  0.00            
ATOM   2608  CB  LEU X 161       0.740 -10.774  11.032  0.00  0.00            
ATOM   2609  HB2 LEU X 161       0.411 -10.058  11.786  0.00  0.00            
ATOM   2610  HB3 LEU X 161       0.918 -10.416  10.018  0.00  0.00            
ATOM   2611  CG  LEU X 161      -0.273 -11.949  10.809  0.00  0.00            
ATOM   2612  HG  LEU X 161      -0.020 -12.790  11.455  0.00  0.00            
ATOM   2613  CD1 LEU X 161      -1.705 -11.529  11.007  0.00  0.00            
ATOM   2614 HD11 LEU X 161      -1.885 -10.647  10.392  0.00  0.00            
ATOM   2615 HD12 LEU X 161      -1.877 -11.207  12.034  0.00  0.00            
ATOM   2616 HD13 LEU X 161      -2.412 -12.324  10.770  0.00  0.00            
ATOM   2617  CD2 LEU X 161      -0.173 -12.527   9.449  0.00  0.00            
ATOM   2618 HD21 LEU X 161       0.862 -12.760   9.196  0.00  0.00            
ATOM   2619 HD22 LEU X 161      -0.834 -13.387   9.342  0.00  0.00            
ATOM   2620 HD23 LEU X 161      -0.563 -11.752   8.790  0.00  0.00            
ATOM   2621  C   LEU X 161       2.902 -12.340  10.842  0.00  0.00            
ATOM   2622  O   LEU X 161       2.856 -13.412  11.467  0.00  0.00            
ATOM   2623  N   LEU X 162       3.603 -12.146   9.774  0.00  0.00            
ATOM   2624  H   LEU X 162       3.592 -11.281   9.253  0.00  0.00            
ATOM   2625  CA  LEU X 162       4.642 -13.047   9.170  0.00  0.00            
ATOM   2626  HA  LEU X 162       4.125 -13.950   8.845  0.00  0.00            
ATOM   2627  CB  LEU X 162       5.065 -12.326   7.908  0.00  0.00            
ATOM   2628  HB2 LEU X 162       6.030 -12.680   7.545  0.00  0.00            
ATOM   2629  HB3 LEU X 162       5.163 -11.275   8.180  0.00  0.00            
ATOM   2630  CG  LEU X 162       4.202 -12.588   6.732  0.00  0.00            
ATOM   2631  HG  LEU X 162       3.151 -12.656   7.011  0.00  0.00            
ATOM   2632  CD1 LEU X 162       4.383 -11.514   5.715  0.00  0.00            
ATOM   2633 HD11 LEU X 162       3.509 -11.628   5.074  0.00  0.00            
ATOM   2634 HD12 LEU X 162       4.380 -10.516   6.153  0.00  0.00            
ATOM   2635 HD13 LEU X 162       5.274 -11.614   5.094  0.00  0.00            
ATOM   2636  CD2 LEU X 162       4.511 -13.927   6.169  0.00  0.00            
ATOM   2637 HD21 LEU X 162       3.804 -14.186   5.381  0.00  0.00            
ATOM   2638 HD22 LEU X 162       5.556 -14.091   5.906  0.00  0.00            
ATOM   2639 HD23 LEU X 162       4.267 -14.707   6.891  0.00  0.00            
ATOM   2640  C   LEU X 162       5.801 -13.339  10.149  0.00  0.00            
ATOM   2641  O   LEU X 162       6.571 -14.262   9.970  0.00  0.00            
ATOM   2642  N   GLY X 163       6.038 -12.537  11.242  0.00  0.00            
ATOM   2643  H   GLY X 163       5.398 -11.793  11.480  0.00  0.00            
ATOM   2644  CA  GLY X 163       6.945 -12.801  12.372  0.00  0.00            
ATOM   2645  HA2 GLY X 163       6.784 -13.797  12.783  0.00  0.00            
ATOM   2646  HA3 GLY X 163       6.718 -12.179  13.238  0.00  0.00            
ATOM   2647  C   GLY X 163       8.425 -12.630  11.920  0.00  0.00            
ATOM   2648  O   GLY X 163       9.288 -13.405  12.330  0.00  0.00            
ATOM   2649  N   ALA X 164       8.715 -11.673  10.978  0.00  0.00            
ATOM   2650  H   ALA X 164       7.915 -11.116  10.714  0.00  0.00            
ATOM   2651  CA  ALA X 164       9.820 -11.518  10.025  0.00  0.00            
ATOM   2652  HA  ALA X 164       9.944 -12.498   9.564  0.00  0.00            
ATOM   2653  CB  ALA X 164       9.287 -10.378   9.072  0.00  0.00            
ATOM   2654  HB1 ALA X 164       8.835  -9.612   9.703  0.00  0.00            
ATOM   2655  HB2 ALA X 164       8.568 -10.769   8.351  0.00  0.00            
ATOM   2656  HB3 ALA X 164      10.086  -9.919   8.491  0.00  0.00            
ATOM   2657  C   ALA X 164      11.165 -11.213  10.680  0.00  0.00            
ATOM   2658  O   ALA X 164      12.119 -10.713  10.039  0.00  0.00            
ATOM   2659  N   GLU X 165      11.356 -11.673  11.931  0.00  0.00            
ATOM   2660  H   GLU X 165      10.624 -12.121  12.464  0.00  0.00            
ATOM   2661  CA  GLU X 165      12.579 -11.559  12.689  0.00  0.00            
ATOM   2662  HA  GLU X 165      13.040 -10.647  12.311  0.00  0.00            
ATOM   2663  CB  GLU X 165      12.205 -11.427  14.181  0.00  0.00            
ATOM   2664  HB2 GLU X 165      13.036 -10.935  14.685  0.00  0.00            
ATOM   2665  HB3 GLU X 165      11.908 -12.405  14.560  0.00  0.00            
ATOM   2666  CG  GLU X 165      11.013 -10.504  14.455  0.00  0.00            
ATOM   2667  HG2 GLU X 165      10.099 -10.978  14.098  0.00  0.00            
ATOM   2668  HG3 GLU X 165      10.819 -10.362  15.518  0.00  0.00            
ATOM   2669  CD  GLU X 165      10.991  -9.039  13.909  0.00  0.00            
ATOM   2670  OE1 GLU X 165      10.033  -8.348  14.298  0.00  0.00            
ATOM   2671  OE2 GLU X 165      11.796  -8.615  13.077  0.00  0.00            
ATOM   2672  C   GLU X 165      13.540 -12.736  12.441  0.00  0.00            
ATOM   2673  O   GLU X 165      14.699 -12.777  12.879  0.00  0.00            
ATOM   2674  N   GLU X 166      13.058 -13.832  11.839  0.00  0.00            
ATOM   2675  H   GLU X 166      12.132 -13.814  11.435  0.00  0.00            
ATOM   2676  CA  GLU X 166      13.838 -15.062  11.624  0.00  0.00            
ATOM   2677  HA  GLU X 166      14.167 -15.430  12.595  0.00  0.00            
ATOM   2678  CB  GLU X 166      12.902 -16.149  11.108  0.00  0.00            
ATOM   2679  HB2 GLU X 166      12.459 -15.832  10.165  0.00  0.00            
ATOM   2680  HB3 GLU X 166      12.129 -16.252  11.869  0.00  0.00            
ATOM   2681  CG  GLU X 166      13.321 -17.599  10.950  0.00  0.00            
ATOM   2682  HG2 GLU X 166      12.457 -18.252  10.826  0.00  0.00            
ATOM   2683  HG3 GLU X 166      13.952 -17.602  10.061  0.00  0.00            
ATOM   2684  CD  GLU X 166      14.129 -18.007  12.181  0.00  0.00            
ATOM   2685  OE1 GLU X 166      15.317 -17.775  12.243  0.00  0.00            
ATOM   2686  OE2 GLU X 166      13.627 -18.765  13.084  0.00  0.00            
ATOM   2687  C   GLU X 166      15.013 -14.794  10.618  0.00  0.00            
ATOM   2688  O   GLU X 166      14.957 -13.764   9.932  0.00  0.00            
ATOM   2689  N   LYS X 167      15.964 -15.796  10.429  0.00  0.00            
ATOM   2690  H   LYS X 167      15.953 -16.612  11.024  0.00  0.00            
ATOM   2691  CA  LYS X 167      17.137 -15.754   9.549  0.00  0.00            
ATOM   2692  HA  LYS X 167      17.680 -14.845   9.805  0.00  0.00            
ATOM   2693  CB  LYS X 167      18.020 -16.994   9.862  0.00  0.00            
ATOM   2694  HB2 LYS X 167      17.385 -17.870   9.730  0.00  0.00            
ATOM   2695  HB3 LYS X 167      18.916 -16.981   9.242  0.00  0.00            
ATOM   2696  CG  LYS X 167      18.527 -16.958  11.308  0.00  0.00            
ATOM   2697  HG2 LYS X 167      19.251 -16.143  11.282  0.00  0.00            
ATOM   2698  HG3 LYS X 167      17.797 -16.610  12.039  0.00  0.00            
ATOM   2699  CD  LYS X 167      19.199 -18.315  11.556  0.00  0.00            
ATOM   2700  HD2 LYS X 167      19.785 -18.707  10.725  0.00  0.00            
ATOM   2701  HD3 LYS X 167      19.891 -18.336  12.398  0.00  0.00            
ATOM   2702  CE  LYS X 167      18.157 -19.369  11.768  0.00  0.00            
ATOM   2703  HE2 LYS X 167      18.739 -20.283  11.885  0.00  0.00            
ATOM   2704  HE3 LYS X 167      17.537 -19.578  10.896  0.00  0.00            
ATOM   2705  NZ  LYS X 167      17.490 -19.177  13.033  0.00  0.00            
ATOM   2706  HZ1 LYS X 167      17.009 -20.010  13.339  0.00  0.00            
ATOM   2707  HZ2 LYS X 167      18.088 -19.012  13.831  0.00  0.00            
ATOM   2708  HZ3 LYS X 167      16.724 -18.532  12.905  0.00  0.00            
ATOM   2709  C   LYS X 167      16.743 -15.718   8.095  0.00  0.00            
ATOM   2710  O   LYS X 167      17.610 -15.249   7.320  0.00  0.00            
ATOM   2711  N   GLU X 168      15.585 -16.264   7.666  0.00  0.00            
ATOM   2712  H   GLU X 168      15.075 -16.875   8.288  0.00  0.00            
ATOM   2713  CA  GLU X 168      15.240 -16.233   6.248  0.00  0.00            
ATOM   2714  HA  GLU X 168      15.991 -16.729   5.634  0.00  0.00            
ATOM   2715  CB  GLU X 168      13.855 -16.975   6.139  0.00  0.00            
ATOM   2716  HB2 GLU X 168      13.266 -16.689   7.011  0.00  0.00            
ATOM   2717  HB3 GLU X 168      13.977 -18.054   6.226  0.00  0.00            
ATOM   2718  CG  GLU X 168      13.147 -16.589   4.831  0.00  0.00            
ATOM   2719  HG2 GLU X 168      13.813 -16.634   3.969  0.00  0.00            
ATOM   2720  HG3 GLU X 168      12.676 -15.607   4.861  0.00  0.00            
ATOM   2721  CD  GLU X 168      12.032 -17.643   4.564  0.00  0.00            
ATOM   2722  OE1 GLU X 168      11.380 -18.166   5.492  0.00  0.00            
ATOM   2723  OE2 GLU X 168      11.756 -18.039   3.363  0.00  0.00            
ATOM   2724  C   GLU X 168      15.058 -14.819   5.672  0.00  0.00            
ATOM   2725  O   GLU X 168      15.341 -14.635   4.473  0.00  0.00            
ATOM   2726  N   TYR X 169      14.709 -13.862   6.585  0.00  0.00            
ATOM   2727  H   TYR X 169      14.344 -14.148   7.482  0.00  0.00            
ATOM   2728  CA  TYR X 169      14.624 -12.373   6.272  0.00  0.00            
ATOM   2729  HA  TYR X 169      14.318 -12.312   5.228  0.00  0.00            
ATOM   2730  CB  TYR X 169      13.527 -11.753   7.151  0.00  0.00            
ATOM   2731  HB2 TYR X 169      13.440 -10.710   6.847  0.00  0.00            
ATOM   2732  HB3 TYR X 169      13.945 -11.709   8.156  0.00  0.00            
ATOM   2733  CG  TYR X 169      12.156 -12.369   7.065  0.00  0.00            
ATOM   2734  CD1 TYR X 169      11.075 -11.660   6.514  0.00  0.00            
ATOM   2735  HD1 TYR X 169      11.215 -10.629   6.223  0.00  0.00            
ATOM   2736  CE1 TYR X 169       9.792 -12.281   6.521  0.00  0.00            
ATOM   2737  HE1 TYR X 169       8.939 -11.778   6.090  0.00  0.00            
ATOM   2738  CZ  TYR X 169       9.643 -13.639   6.857  0.00  0.00            
ATOM   2739  OH  TYR X 169       8.381 -14.135   6.866  0.00  0.00            
ATOM   2740  HH  TYR X 169       8.255 -14.805   7.542  0.00  0.00            
ATOM   2741  CE2 TYR X 169      10.714 -14.277   7.490  0.00  0.00            
ATOM   2742  HE2 TYR X 169      10.567 -15.250   7.935  0.00  0.00            
ATOM   2743  CD2 TYR X 169      12.003 -13.655   7.713  0.00  0.00            
ATOM   2744  HD2 TYR X 169      12.815 -14.179   8.193  0.00  0.00            
ATOM   2745  C   TYR X 169      15.935 -11.654   6.487  0.00  0.00            
ATOM   2746  O   TYR X 169      16.017 -10.450   6.332  0.00  0.00            
ATOM   2747  N   HIE X 170      17.028 -12.247   6.821  0.00  0.00            
ATOM   2748  H   HIE X 170      17.004 -13.247   6.960  0.00  0.00            
ATOM   2749  CA  HIE X 170      18.416 -11.594   6.581  0.00  0.00            
ATOM   2750  HA  HIE X 170      18.474 -10.754   7.274  0.00  0.00            
ATOM   2751  CB  HIE X 170      19.507 -12.606   7.057  0.00  0.00            
ATOM   2752  HB2 HIE X 170      19.539 -13.396   6.307  0.00  0.00            
ATOM   2753  HB3 HIE X 170      19.185 -12.976   8.031  0.00  0.00            
ATOM   2754  CG  HIE X 170      20.867 -12.010   7.202  0.00  0.00            
ATOM   2755  ND1 HIE X 170      21.669 -11.845   6.098  0.00  0.00            
ATOM   2756  CE1 HIE X 170      22.696 -11.078   6.499  0.00  0.00            
ATOM   2757  HE1 HIE X 170      23.481 -10.749   5.834  0.00  0.00            
ATOM   2758  NE2 HIE X 170      22.543 -10.737   7.754  0.00  0.00            
ATOM   2759  HE2 HIE X 170      23.305 -10.347   8.289  0.00  0.00            
ATOM   2760  CD2 HIE X 170      21.363 -11.233   8.195  0.00  0.00            
ATOM   2761  HD2 HIE X 170      20.867 -11.079   9.142  0.00  0.00            
ATOM   2762  C   HIE X 170      18.644 -11.105   5.126  0.00  0.00            
ATOM   2763  O   HIE X 170      18.087 -11.660   4.182  0.00  0.00            
ATOM   2764  N   ALA X 171      19.459 -10.059   5.018  0.00  0.00            
ATOM   2765  H   ALA X 171      19.900  -9.603   5.804  0.00  0.00            
ATOM   2766  CA  ALA X 171      19.843  -9.462   3.779  0.00  0.00            
ATOM   2767  HA  ALA X 171      18.906  -9.099   3.357  0.00  0.00            
ATOM   2768  CB  ALA X 171      20.684  -8.212   4.092  0.00  0.00            
ATOM   2769  HB1 ALA X 171      21.666  -8.547   4.423  0.00  0.00            
ATOM   2770  HB2 ALA X 171      20.302  -7.642   4.939  0.00  0.00            
ATOM   2771  HB3 ALA X 171      20.805  -7.695   3.140  0.00  0.00            
ATOM   2772  C   ALA X 171      20.428 -10.481   2.735  0.00  0.00            
ATOM   2773  O   ALA X 171      20.005 -10.417   1.613  0.00  0.00            
ATOM   2774  N   GLU X 172      21.284 -11.447   3.141  0.00  0.00            
ATOM   2775  H   GLU X 172      21.597 -11.508   4.099  0.00  0.00            
ATOM   2776  CA  GLU X 172      21.763 -12.457   2.090  0.00  0.00            
ATOM   2777  HA  GLU X 172      22.145 -11.888   1.242  0.00  0.00            
ATOM   2778  CB  GLU X 172      22.918 -13.162   2.847  0.00  0.00            
ATOM   2779  HB2 GLU X 172      22.473 -14.012   3.365  0.00  0.00            
ATOM   2780  HB3 GLU X 172      23.352 -12.499   3.595  0.00  0.00            
ATOM   2781  CG  GLU X 172      24.093 -13.596   1.933  0.00  0.00            
ATOM   2782  HG2 GLU X 172      24.648 -14.396   2.423  0.00  0.00            
ATOM   2783  HG3 GLU X 172      23.657 -14.021   1.029  0.00  0.00            
ATOM   2784  CD  GLU X 172      25.018 -12.435   1.511  0.00  0.00            
ATOM   2785  OE1 GLU X 172      24.856 -11.263   1.924  0.00  0.00            
ATOM   2786  OE2 GLU X 172      25.835 -12.647   0.557  0.00  0.00            
ATOM   2787  C   GLU X 172      20.781 -13.457   1.593  0.00  0.00            
ATOM   2788  O   GLU X 172      21.088 -14.058   0.586  0.00  0.00            
ATOM   2789  N   GLY X 173      19.631 -13.567   2.222  0.00  0.00            
ATOM   2790  H   GLY X 173      19.228 -12.807   2.750  0.00  0.00            
ATOM   2791  CA  GLY X 173      18.651 -14.493   1.643  0.00  0.00            
ATOM   2792  HA2 GLY X 173      17.886 -14.696   2.392  0.00  0.00            
ATOM   2793  HA3 GLY X 173      19.129 -15.387   1.244  0.00  0.00            
ATOM   2794  C   GLY X 173      17.865 -13.762   0.547  0.00  0.00            
ATOM   2795  O   GLY X 173      16.981 -14.415  -0.044  0.00  0.00            
ATOM   2796  N   GLY X 174      18.073 -12.458   0.276  0.00  0.00            
ATOM   2797  H   GLY X 174      18.841 -11.964   0.707  0.00  0.00            
ATOM   2798  CA  GLY X 174      17.541 -11.618  -0.815  0.00  0.00            
ATOM   2799  HA2 GLY X 174      17.984 -10.622  -0.823  0.00  0.00            
ATOM   2800  HA3 GLY X 174      17.913 -11.994  -1.768  0.00  0.00            
ATOM   2801  C   GLY X 174      16.033 -11.475  -1.042  0.00  0.00            
ATOM   2802  O   GLY X 174      15.653 -10.881  -2.043  0.00  0.00            
ATOM   2803  N   LYS X 175      15.271 -12.189  -0.238  0.00  0.00            
ATOM   2804  H   LYS X 175      15.684 -12.743   0.499  0.00  0.00            
ATOM   2805  CA  LYS X 175      13.785 -12.103  -0.201  0.00  0.00            
ATOM   2806  HA  LYS X 175      13.496 -12.142  -1.251  0.00  0.00            
ATOM   2807  CB  LYS X 175      13.224 -13.294   0.675  0.00  0.00            
ATOM   2808  HB2 LYS X 175      13.189 -13.196   1.760  0.00  0.00            
ATOM   2809  HB3 LYS X 175      12.148 -13.351   0.514  0.00  0.00            
ATOM   2810  CG  LYS X 175      13.847 -14.652   0.417  0.00  0.00            
ATOM   2811  HG2 LYS X 175      14.779 -14.749   0.974  0.00  0.00            
ATOM   2812  HG3 LYS X 175      13.982 -14.723  -0.662  0.00  0.00            
ATOM   2813  CD  LYS X 175      13.048 -15.847   0.893  0.00  0.00            
ATOM   2814  HD2 LYS X 175      12.194 -15.880   0.217  0.00  0.00            
ATOM   2815  HD3 LYS X 175      12.732 -15.703   1.926  0.00  0.00            
ATOM   2816  CE  LYS X 175      13.876 -17.108   0.705  0.00  0.00            
ATOM   2817  HE2 LYS X 175      14.162 -17.181  -0.344  0.00  0.00            
ATOM   2818  HE3 LYS X 175      14.686 -17.225   1.426  0.00  0.00            
ATOM   2819  NZ  LYS X 175      13.095 -18.365   1.027  0.00  0.00            
ATOM   2820  HZ1 LYS X 175      12.324 -18.387   0.375  0.00  0.00            
ATOM   2821  HZ2 LYS X 175      12.742 -18.317   1.972  0.00  0.00            
ATOM   2822  HZ3 LYS X 175      13.630 -19.211   0.892  0.00  0.00            
ATOM   2823  C   LYS X 175      13.154 -10.809   0.352  0.00  0.00            
ATOM   2824  O   LYS X 175      12.135 -10.431  -0.212  0.00  0.00            
ATOM   2825  N   VAL X 176      13.843 -10.122   1.237  0.00  0.00            
ATOM   2826  H   VAL X 176      14.552 -10.676   1.696  0.00  0.00            
ATOM   2827  CA  VAL X 176      13.581  -8.716   1.673  0.00  0.00            
ATOM   2828  HA  VAL X 176      12.516  -8.617   1.885  0.00  0.00            
ATOM   2829  CB  VAL X 176      14.146  -8.394   3.044  0.00  0.00            
ATOM   2830  HB  VAL X 176      13.966  -7.364   3.352  0.00  0.00            
ATOM   2831  CG1 VAL X 176      13.546  -9.365   4.052  0.00  0.00            
ATOM   2832 HG11 VAL X 176      13.803  -9.026   5.055  0.00  0.00            
ATOM   2833 HG12 VAL X 176      13.964 -10.358   3.885  0.00  0.00            
ATOM   2834 HG13 VAL X 176      12.457  -9.415   4.026  0.00  0.00            
ATOM   2835  CG2 VAL X 176      15.683  -8.544   3.044  0.00  0.00            
ATOM   2836 HG21 VAL X 176      16.150  -7.771   2.433  0.00  0.00            
ATOM   2837 HG22 VAL X 176      16.129  -8.393   4.027  0.00  0.00            
ATOM   2838 HG23 VAL X 176      15.844  -9.533   2.615  0.00  0.00            
ATOM   2839  C   VAL X 176      13.948  -7.696   0.546  0.00  0.00            
ATOM   2840  O   VAL X 176      14.922  -7.980  -0.126  0.00  0.00            
ATOM   2841  N   PRO X 177      13.071  -6.711   0.340  0.00  0.00            
ATOM   2842  CD  PRO X 177      11.838  -6.421   1.046  0.00  0.00            
ATOM   2843  HD2 PRO X 177      12.001  -6.003   2.040  0.00  0.00            
ATOM   2844  HD3 PRO X 177      11.201  -7.304   0.995  0.00  0.00            
ATOM   2845  CG  PRO X 177      11.104  -5.245   0.341  0.00  0.00            
ATOM   2846  HG2 PRO X 177      10.020  -5.352   0.391  0.00  0.00            
ATOM   2847  HG3 PRO X 177      11.393  -4.237   0.639  0.00  0.00            
ATOM   2848  CB  PRO X 177      11.683  -5.421  -1.125  0.00  0.00            
ATOM   2849  HB2 PRO X 177      11.163  -6.239  -1.624  0.00  0.00            
ATOM   2850  HB3 PRO X 177      11.616  -4.507  -1.716  0.00  0.00            
ATOM   2851  CA  PRO X 177      13.194  -5.795  -0.800  0.00  0.00            
ATOM   2852  HA  PRO X 177      13.439  -6.294  -1.737  0.00  0.00            
ATOM   2853  C   PRO X 177      14.167  -4.709  -0.674  0.00  0.00            
ATOM   2854  O   PRO X 177      13.844  -3.520  -0.626  0.00  0.00            
ATOM   2855  N   ILE X 178      15.445  -5.170  -0.656  0.00  0.00            
ATOM   2856  H   ILE X 178      15.508  -6.171  -0.531  0.00  0.00            
ATOM   2857  CA  ILE X 178      16.708  -4.431  -0.478  0.00  0.00            
ATOM   2858  HA  ILE X 178      16.859  -4.128   0.558  0.00  0.00            
ATOM   2859  CB  ILE X 178      17.882  -5.448  -0.790  0.00  0.00            
ATOM   2860  HB  ILE X 178      17.586  -5.962  -1.705  0.00  0.00            
ATOM   2861  CG2 ILE X 178      19.172  -4.608  -1.095  0.00  0.00            
ATOM   2862 HG21 ILE X 178      20.052  -5.251  -1.091  0.00  0.00            
ATOM   2863 HG22 ILE X 178      19.247  -3.830  -0.335  0.00  0.00            
ATOM   2864 HG23 ILE X 178      19.060  -4.160  -2.082  0.00  0.00            
ATOM   2865  CG1 ILE X 178      17.935  -6.475   0.355  0.00  0.00            
ATOM   2866 HG12 ILE X 178      16.919  -6.851   0.473  0.00  0.00            
ATOM   2867 HG13 ILE X 178      18.203  -6.042   1.319  0.00  0.00            
ATOM   2868  CD1 ILE X 178      18.747  -7.674  -0.099  0.00  0.00            
ATOM   2869 HD11 ILE X 178      19.794  -7.374  -0.071  0.00  0.00            
ATOM   2870 HD12 ILE X 178      18.413  -7.847  -1.122  0.00  0.00            
ATOM   2871 HD13 ILE X 178      18.711  -8.563   0.531  0.00  0.00            
ATOM   2872  C   ILE X 178      16.771  -3.210  -1.375  0.00  0.00            
ATOM   2873  O   ILE X 178      17.100  -2.114  -0.891  0.00  0.00            
ATOM   2874  N   LYS X 179      16.369  -3.292  -2.659  0.00  0.00            
ATOM   2875  H   LYS X 179      16.249  -4.246  -2.970  0.00  0.00            
ATOM   2876  CA  LYS X 179      16.340  -2.147  -3.642  0.00  0.00            
ATOM   2877  HA  LYS X 179      17.321  -1.693  -3.782  0.00  0.00            
ATOM   2878  CB  LYS X 179      15.999  -2.638  -5.093  0.00  0.00            
ATOM   2879  HB2 LYS X 179      15.699  -1.724  -5.605  0.00  0.00            
ATOM   2880  HB3 LYS X 179      15.126  -3.289  -5.139  0.00  0.00            
ATOM   2881  CG  LYS X 179      17.278  -3.321  -5.748  0.00  0.00            
ATOM   2882  HG2 LYS X 179      18.131  -2.660  -5.595  0.00  0.00            
ATOM   2883  HG3 LYS X 179      17.430  -4.202  -5.125  0.00  0.00            
ATOM   2884  CD  LYS X 179      17.262  -3.887  -7.210  0.00  0.00            
ATOM   2885  HD2 LYS X 179      16.308  -4.378  -7.404  0.00  0.00            
ATOM   2886  HD3 LYS X 179      17.424  -3.015  -7.844  0.00  0.00            
ATOM   2887  CE  LYS X 179      18.402  -4.794  -7.458  0.00  0.00            
ATOM   2888  HE2 LYS X 179      18.181  -5.703  -6.899  0.00  0.00            
ATOM   2889  HE3 LYS X 179      19.269  -4.209  -7.153  0.00  0.00            
ATOM   2890  NZ  LYS X 179      18.640  -4.936  -8.934  0.00  0.00            
ATOM   2891  HZ1 LYS X 179      17.893  -5.328  -9.488  0.00  0.00            
ATOM   2892  HZ2 LYS X 179      18.873  -4.019  -9.286  0.00  0.00            
ATOM   2893  HZ3 LYS X 179      19.462  -5.523  -8.954  0.00  0.00            
ATOM   2894  C   LYS X 179      15.506  -0.930  -3.164  0.00  0.00            
ATOM   2895  O   LYS X 179      15.678   0.136  -3.677  0.00  0.00            
ATOM   2896  N   TRP X 180      14.549  -1.187  -2.195  0.00  0.00            
ATOM   2897  H   TRP X 180      14.587  -2.143  -1.873  0.00  0.00            
ATOM   2898  CA  TRP X 180      13.534  -0.263  -1.740  0.00  0.00            
ATOM   2899  HA  TRP X 180      13.545   0.650  -2.335  0.00  0.00            
ATOM   2900  CB  TRP X 180      12.146  -0.786  -1.827  0.00  0.00            
ATOM   2901  HB2 TRP X 180      11.486  -0.085  -1.317  0.00  0.00            
ATOM   2902  HB3 TRP X 180      12.143  -1.777  -1.372  0.00  0.00            
ATOM   2903  CG  TRP X 180      11.615  -0.956  -3.214  0.00  0.00            
ATOM   2904  CD1 TRP X 180      10.711  -0.147  -3.775  0.00  0.00            
ATOM   2905  HD1 TRP X 180      10.390   0.783  -3.329  0.00  0.00            
ATOM   2906  NE1 TRP X 180      10.421  -0.535  -5.050  0.00  0.00            
ATOM   2907  HE1 TRP X 180       9.678  -0.205  -5.649  0.00  0.00            
ATOM   2908  CE2 TRP X 180      11.025  -1.808  -5.316  0.00  0.00            
ATOM   2909  CZ2 TRP X 180      10.977  -2.719  -6.397  0.00  0.00            
ATOM   2910  HZ2 TRP X 180      10.496  -2.363  -7.296  0.00  0.00            
ATOM   2911  CH2 TRP X 180      11.597  -3.959  -6.310  0.00  0.00            
ATOM   2912  HH2 TRP X 180      11.425  -4.654  -7.119  0.00  0.00            
ATOM   2913  CZ3 TRP X 180      12.415  -4.238  -5.231  0.00  0.00            
ATOM   2914  HZ3 TRP X 180      13.003  -5.144  -5.260  0.00  0.00            
ATOM   2915  CE3 TRP X 180      12.590  -3.318  -4.155  0.00  0.00            
ATOM   2916  HE3 TRP X 180      13.269  -3.641  -3.380  0.00  0.00            
ATOM   2917  CD2 TRP X 180      11.831  -2.071  -4.140  0.00  0.00            
ATOM   2918  C   TRP X 180      13.758   0.121  -0.241  0.00  0.00            
ATOM   2919  O   TRP X 180      13.342   1.175   0.164  0.00  0.00            
ATOM   2920  N   MET X 181      14.313  -0.766   0.566  0.00  0.00            
ATOM   2921  H   MET X 181      14.626  -1.631   0.148  0.00  0.00            
ATOM   2922  CA  MET X 181      14.406  -0.637   2.045  0.00  0.00            
ATOM   2923  HA  MET X 181      13.396  -0.431   2.398  0.00  0.00            
ATOM   2924  CB  MET X 181      14.948  -1.906   2.716  0.00  0.00            
ATOM   2925  HB2 MET X 181      15.923  -2.226   2.348  0.00  0.00            
ATOM   2926  HB3 MET X 181      15.015  -1.848   3.802  0.00  0.00            
ATOM   2927  CG  MET X 181      14.025  -3.107   2.523  0.00  0.00            
ATOM   2928  HG2 MET X 181      13.180  -2.972   3.198  0.00  0.00            
ATOM   2929  HG3 MET X 181      13.598  -3.182   1.523  0.00  0.00            
ATOM   2930  SD  MET X 181      14.810  -4.750   2.735  0.00  0.00            
ATOM   2931  CE  MET X 181      15.518  -4.617   4.307  0.00  0.00            
ATOM   2932  HE1 MET X 181      14.951  -3.977   4.983  0.00  0.00            
ATOM   2933  HE2 MET X 181      16.508  -4.162   4.330  0.00  0.00            
ATOM   2934  HE3 MET X 181      15.574  -5.592   4.792  0.00  0.00            
ATOM   2935  C   MET X 181      15.335   0.526   2.429  0.00  0.00            
ATOM   2936  O   MET X 181      16.246   1.049   1.744  0.00  0.00            
ATOM   2937  N   ALA X 182      15.219   0.870   3.738  0.00  0.00            
ATOM   2938  H   ALA X 182      14.575   0.319   4.288  0.00  0.00            
ATOM   2939  CA  ALA X 182      15.960   1.893   4.500  0.00  0.00            
ATOM   2940  HA  ALA X 182      16.188   2.741   3.855  0.00  0.00            
ATOM   2941  CB  ALA X 182      15.128   2.467   5.685  0.00  0.00            
ATOM   2942  HB1 ALA X 182      14.800   1.761   6.448  0.00  0.00            
ATOM   2943  HB2 ALA X 182      15.821   3.227   6.045  0.00  0.00            
ATOM   2944  HB3 ALA X 182      14.278   2.984   5.239  0.00  0.00            
ATOM   2945  C   ALA X 182      17.318   1.368   5.003  0.00  0.00            
ATOM   2946  O   ALA X 182      17.367   0.224   5.503  0.00  0.00            
ATOM   2947  N   LEU X 183      18.286   2.226   4.966  0.00  0.00            
ATOM   2948  H   LEU X 183      18.092   3.182   4.702  0.00  0.00            
ATOM   2949  CA  LEU X 183      19.674   1.764   5.204  0.00  0.00            
ATOM   2950  HA  LEU X 183      19.979   0.992   4.497  0.00  0.00            
ATOM   2951  CB  LEU X 183      20.633   2.968   4.995  0.00  0.00            
ATOM   2952  HB2 LEU X 183      20.322   3.702   5.737  0.00  0.00            
ATOM   2953  HB3 LEU X 183      20.590   3.222   3.935  0.00  0.00            
ATOM   2954  CG  LEU X 183      22.135   2.808   5.271  0.00  0.00            
ATOM   2955  HG  LEU X 183      22.375   2.433   6.266  0.00  0.00            
ATOM   2956  CD1 LEU X 183      22.732   1.828   4.313  0.00  0.00            
ATOM   2957 HD11 LEU X 183      22.503   0.846   4.727  0.00  0.00            
ATOM   2958 HD12 LEU X 183      23.815   1.939   4.247  0.00  0.00            
ATOM   2959 HD13 LEU X 183      22.369   1.920   3.289  0.00  0.00            
ATOM   2960  CD2 LEU X 183      22.789   4.175   5.094  0.00  0.00            
ATOM   2961 HD21 LEU X 183      22.696   4.384   4.029  0.00  0.00            
ATOM   2962 HD22 LEU X 183      22.441   5.028   5.676  0.00  0.00            
ATOM   2963 HD23 LEU X 183      23.873   4.066   5.049  0.00  0.00            
ATOM   2964  C   LEU X 183      19.820   1.037   6.588  0.00  0.00            
ATOM   2965  O   LEU X 183      20.610   0.064   6.609  0.00  0.00            
ATOM   2966  N   GLU X 184      19.232   1.452   7.747  0.00  0.00            
ATOM   2967  H   GLU X 184      18.845   2.384   7.699  0.00  0.00            
ATOM   2968  CA  GLU X 184      19.338   0.785   9.038  0.00  0.00            
ATOM   2969  HA  GLU X 184      20.349   0.398   9.162  0.00  0.00            
ATOM   2970  CB  GLU X 184      18.872   1.719  10.240  0.00  0.00            
ATOM   2971  HB2 GLU X 184      19.175   1.241  11.172  0.00  0.00            
ATOM   2972  HB3 GLU X 184      19.586   2.539  10.319  0.00  0.00            
ATOM   2973  CG  GLU X 184      17.365   2.139  10.487  0.00  0.00            
ATOM   2974  HG2 GLU X 184      16.613   1.363  10.340  0.00  0.00            
ATOM   2975  HG3 GLU X 184      17.274   2.411  11.538  0.00  0.00            
ATOM   2976  CD  GLU X 184      17.012   3.295   9.523  0.00  0.00            
ATOM   2977  OE1 GLU X 184      17.916   3.697   8.727  0.00  0.00            
ATOM   2978  OE2 GLU X 184      15.907   3.826   9.714  0.00  0.00            
ATOM   2979  C   GLU X 184      18.461  -0.531   9.066  0.00  0.00            
ATOM   2980  O   GLU X 184      18.787  -1.442   9.847  0.00  0.00            
ATOM   2981  N   SER X 185      17.500  -0.718   8.187  0.00  0.00            
ATOM   2982  H   SER X 185      17.426   0.045   7.530  0.00  0.00            
ATOM   2983  CA  SER X 185      16.746  -1.993   7.929  0.00  0.00            
ATOM   2984  HA  SER X 185      16.536  -2.404   8.916  0.00  0.00            
ATOM   2985  CB  SER X 185      15.458  -1.829   7.180  0.00  0.00            
ATOM   2986  HB2 SER X 185      14.876  -2.746   7.271  0.00  0.00            
ATOM   2987  HB3 SER X 185      15.576  -1.733   6.100  0.00  0.00            
ATOM   2988  OG  SER X 185      14.709  -0.730   7.727  0.00  0.00            
ATOM   2989  HG  SER X 185      14.450  -0.909   8.634  0.00  0.00            
ATOM   2990  C   SER X 185      17.593  -3.054   7.192  0.00  0.00            
ATOM   2991  O   SER X 185      17.669  -4.224   7.727  0.00  0.00            
ATOM   2992  N   ILE X 186      18.300  -2.729   6.122  0.00  0.00            
ATOM   2993  H   ILE X 186      18.321  -1.757   5.847  0.00  0.00            
ATOM   2994  CA  ILE X 186      19.228  -3.629   5.416  0.00  0.00            
ATOM   2995  HA  ILE X 186      18.680  -4.510   5.081  0.00  0.00            
ATOM   2996  CB  ILE X 186      19.688  -2.959   4.037  0.00  0.00            
ATOM   2997  HB  ILE X 186      20.130  -1.988   4.261  0.00  0.00            
ATOM   2998  CG2 ILE X 186      20.742  -3.810   3.444  0.00  0.00            
ATOM   2999 HG21 ILE X 186      20.242  -4.756   3.237  0.00  0.00            
ATOM   3000 HG22 ILE X 186      21.594  -3.983   4.102  0.00  0.00            
ATOM   3001 HG23 ILE X 186      21.162  -3.447   2.506  0.00  0.00            
ATOM   3002  CG1 ILE X 186      18.497  -2.606   3.107  0.00  0.00            
ATOM   3003 HG12 ILE X 186      17.645  -2.244   3.682  0.00  0.00            
ATOM   3004 HG13 ILE X 186      18.109  -3.510   2.638  0.00  0.00            
ATOM   3005  CD1 ILE X 186      18.920  -1.569   2.023  0.00  0.00            
ATOM   3006 HD11 ILE X 186      18.050  -1.070   1.597  0.00  0.00            
ATOM   3007 HD12 ILE X 186      19.524  -0.758   2.430  0.00  0.00            
ATOM   3008 HD13 ILE X 186      19.426  -2.051   1.186  0.00  0.00            
ATOM   3009  C   ILE X 186      20.378  -4.123   6.338  0.00  0.00            
ATOM   3010  O   ILE X 186      20.771  -5.282   6.381  0.00  0.00            
ATOM   3011  N   LEU X 187      20.921  -3.155   7.086  0.00  0.00            
ATOM   3012  H   LEU X 187      20.626  -2.204   6.920  0.00  0.00            
ATOM   3013  CA  LEU X 187      22.195  -3.372   7.844  0.00  0.00            
ATOM   3014  HA  LEU X 187      22.883  -3.988   7.266  0.00  0.00            
ATOM   3015  CB  LEU X 187      23.099  -2.094   8.146  0.00  0.00            
ATOM   3016  HB2 LEU X 187      22.433  -1.383   8.634  0.00  0.00            
ATOM   3017  HB3 LEU X 187      23.828  -2.325   8.922  0.00  0.00            
ATOM   3018  CG  LEU X 187      23.832  -1.417   6.958  0.00  0.00            
ATOM   3019  HG  LEU X 187      23.242  -1.608   6.062  0.00  0.00            
ATOM   3020  CD1 LEU X 187      24.053   0.113   7.168  0.00  0.00            
ATOM   3021 HD11 LEU X 187      24.579   0.652   6.379  0.00  0.00            
ATOM   3022 HD12 LEU X 187      23.122   0.674   7.241  0.00  0.00            
ATOM   3023 HD13 LEU X 187      24.605   0.321   8.085  0.00  0.00            
ATOM   3024  CD2 LEU X 187      25.269  -2.080   6.856  0.00  0.00            
ATOM   3025 HD21 LEU X 187      25.827  -2.159   7.789  0.00  0.00            
ATOM   3026 HD22 LEU X 187      25.977  -1.467   6.299  0.00  0.00            
ATOM   3027 HD23 LEU X 187      25.115  -3.074   6.436  0.00  0.00            
ATOM   3028  C   LEU X 187      22.057  -4.128   9.182  0.00  0.00            
ATOM   3029  O   LEU X 187      22.799  -5.027   9.508  0.00  0.00            
ATOM   3030  N   HIE X 188      21.185  -3.700  10.060  0.00  0.00            
ATOM   3031  H   HIE X 188      20.735  -2.835   9.796  0.00  0.00            
ATOM   3032  CA  HIE X 188      21.051  -3.990  11.513  0.00  0.00            
ATOM   3033  HA  HIE X 188      21.753  -4.792  11.739  0.00  0.00            
ATOM   3034  CB  HIE X 188      21.379  -2.741  12.365  0.00  0.00            
ATOM   3035  HB2 HIE X 188      20.509  -2.096  12.488  0.00  0.00            
ATOM   3036  HB3 HIE X 188      21.628  -2.981  13.399  0.00  0.00            
ATOM   3037  CG  HIE X 188      22.525  -1.805  11.937  0.00  0.00            
ATOM   3038  ND1 HIE X 188      22.313  -0.585  11.246  0.00  0.00            
ATOM   3039  CE1 HIE X 188      23.526  -0.045  11.067  0.00  0.00            
ATOM   3040  HE1 HIE X 188      23.636   0.978  10.739  0.00  0.00            
ATOM   3041  NE2 HIE X 188      24.508  -0.839  11.568  0.00  0.00            
ATOM   3042  HE2 HIE X 188      25.495  -0.678  11.427  0.00  0.00            
ATOM   3043  CD2 HIE X 188      23.852  -2.020  12.016  0.00  0.00            
ATOM   3044  HD2 HIE X 188      24.325  -2.951  12.294  0.00  0.00            
ATOM   3045  C   HIE X 188      19.610  -4.484  11.716  0.00  0.00            
ATOM   3046  O   HIE X 188      19.291  -4.618  12.861  0.00  0.00            
ATOM   3047  N   ARG X 189      18.761  -4.692  10.719  0.00  0.00            
ATOM   3048  H   ARG X 189      18.983  -4.401   9.778  0.00  0.00            
ATOM   3049  CA  ARG X 189      17.420  -5.158  10.922  0.00  0.00            
ATOM   3050  HA  ARG X 189      16.873  -5.072   9.984  0.00  0.00            
ATOM   3051  CB  ARG X 189      17.223  -6.631  11.430  0.00  0.00            
ATOM   3052  HB2 ARG X 189      17.702  -6.705  12.407  0.00  0.00            
ATOM   3053  HB3 ARG X 189      16.201  -6.912  11.684  0.00  0.00            
ATOM   3054  CG  ARG X 189      17.814  -7.695  10.572  0.00  0.00            
ATOM   3055  HG2 ARG X 189      18.631  -7.255  10.000  0.00  0.00            
ATOM   3056  HG3 ARG X 189      17.073  -8.031   9.846  0.00  0.00            
ATOM   3057  CD  ARG X 189      18.293  -8.959  11.299  0.00  0.00            
ATOM   3058  HD2 ARG X 189      18.662  -9.729  10.622  0.00  0.00            
ATOM   3059  HD3 ARG X 189      19.187  -8.664  11.849  0.00  0.00            
ATOM   3060  NE  ARG X 189      17.188  -9.569  12.041  0.00  0.00            
ATOM   3061  HE  ARG X 189      16.388  -9.930  11.541  0.00  0.00            
ATOM   3062  CZ  ARG X 189      17.273  -9.905  13.321  0.00  0.00            
ATOM   3063  NH1 ARG X 189      18.123  -9.275  14.062  0.00  0.00            
ATOM   3064 HH11 ARG X 189      18.659  -8.483  13.736  0.00  0.00            
ATOM   3065 HH12 ARG X 189      18.269  -9.626  14.997  0.00  0.00            
ATOM   3066  NH2 ARG X 189      16.510 -10.751  13.910  0.00  0.00            
ATOM   3067 HH21 ARG X 189      15.765 -11.274  13.473  0.00  0.00            
ATOM   3068 HH22 ARG X 189      16.616 -10.740  14.914  0.00  0.00            
ATOM   3069  C   ARG X 189      16.538  -4.141  11.695  0.00  0.00            
ATOM   3070  O   ARG X 189      15.447  -4.553  12.157  0.00  0.00            
ATOM   3071  N   ILE X 190      16.953  -2.848  11.896  0.00  0.00            
ATOM   3072  H   ILE X 190      17.763  -2.582  11.354  0.00  0.00            
ATOM   3073  CA  ILE X 190      16.048  -1.922  12.508  0.00  0.00            
ATOM   3074  HA  ILE X 190      15.802  -2.401  13.456  0.00  0.00            
ATOM   3075  CB  ILE X 190      16.761  -0.617  12.874  0.00  0.00            
ATOM   3076  HB  ILE X 190      17.400  -0.327  12.040  0.00  0.00            
ATOM   3077  CG2 ILE X 190      15.808   0.549  13.350  0.00  0.00            
ATOM   3078 HG21 ILE X 190      15.330   0.313  14.301  0.00  0.00            
ATOM   3079 HG22 ILE X 190      15.017   0.852  12.664  0.00  0.00            
ATOM   3080 HG23 ILE X 190      16.460   1.412  13.483  0.00  0.00            
ATOM   3081  CG1 ILE X 190      17.904  -0.865  13.859  0.00  0.00            
ATOM   3082 HG12 ILE X 190      18.493  -1.674  13.426  0.00  0.00            
ATOM   3083 HG13 ILE X 190      17.468  -1.105  14.829  0.00  0.00            
ATOM   3084  CD1 ILE X 190      18.784   0.326  14.165  0.00  0.00            
ATOM   3085 HD11 ILE X 190      19.609   0.075  14.832  0.00  0.00            
ATOM   3086 HD12 ILE X 190      19.241   0.638  13.226  0.00  0.00            
ATOM   3087 HD13 ILE X 190      18.326   1.207  14.615  0.00  0.00            
ATOM   3088  C   ILE X 190      14.772  -1.625  11.707  0.00  0.00            
ATOM   3089  O   ILE X 190      14.800  -1.313  10.516  0.00  0.00            
ATOM   3090  N   TYR X 191      13.598  -1.737  12.363  0.00  0.00            
ATOM   3091  H   TYR X 191      13.694  -2.048  13.319  0.00  0.00            
ATOM   3092  CA  TYR X 191      12.370  -1.141  11.857  0.00  0.00            
ATOM   3093  HA  TYR X 191      12.579  -0.623  10.921  0.00  0.00            
ATOM   3094  CB  TYR X 191      11.435  -2.304  11.439  0.00  0.00            
ATOM   3095  HB2 TYR X 191      11.180  -2.943  12.285  0.00  0.00            
ATOM   3096  HB3 TYR X 191      10.459  -1.903  11.164  0.00  0.00            
ATOM   3097  CG  TYR X 191      12.041  -3.075  10.278  0.00  0.00            
ATOM   3098  CD1 TYR X 191      12.685  -4.358  10.501  0.00  0.00            
ATOM   3099  HD1 TYR X 191      12.763  -4.729  11.513  0.00  0.00            
ATOM   3100  CE1 TYR X 191      13.334  -5.018   9.447  0.00  0.00            
ATOM   3101  HE1 TYR X 191      13.975  -5.856   9.678  0.00  0.00            
ATOM   3102  CZ  TYR X 191      13.074  -4.531   8.103  0.00  0.00            
ATOM   3103  OH  TYR X 191      13.564  -5.109   7.005  0.00  0.00            
ATOM   3104  HH  TYR X 191      14.317  -5.658   7.237  0.00  0.00            
ATOM   3105  CE2 TYR X 191      12.441  -3.286   7.944  0.00  0.00            
ATOM   3106  HE2 TYR X 191      12.453  -2.950   6.917  0.00  0.00            
ATOM   3107  CD2 TYR X 191      11.883  -2.528   8.973  0.00  0.00            
ATOM   3108  HD2 TYR X 191      11.204  -1.706   8.799  0.00  0.00            
ATOM   3109  C   TYR X 191      11.673  -0.094  12.820  0.00  0.00            
ATOM   3110  O   TYR X 191      11.416  -0.473  13.996  0.00  0.00            
ATOM   3111  N   THR X 192      11.415   1.129  12.355  0.00  0.00            
ATOM   3112  H   THR X 192      11.545   1.228  11.358  0.00  0.00            
ATOM   3113  CA  THR X 192      10.682   2.234  13.046  0.00  0.00            
ATOM   3114  HA  THR X 192      10.095   1.647  13.752  0.00  0.00            
ATOM   3115  CB  THR X 192      11.586   3.276  13.752  0.00  0.00            
ATOM   3116  HB  THR X 192      10.918   3.781  14.449  0.00  0.00            
ATOM   3117  CG2 THR X 192      12.622   2.669  14.655  0.00  0.00            
ATOM   3118 HG21 THR X 192      12.221   2.074  15.476  0.00  0.00            
ATOM   3119 HG22 THR X 192      13.179   3.516  15.056  0.00  0.00            
ATOM   3120 HG23 THR X 192      13.311   2.093  14.037  0.00  0.00            
ATOM   3121  OG1 THR X 192      12.068   4.276  12.804  0.00  0.00            
ATOM   3122  HG1 THR X 192      12.995   4.057  12.681  0.00  0.00            
ATOM   3123  C   THR X 192       9.748   3.040  12.095  0.00  0.00            
ATOM   3124  O   THR X 192       9.712   2.746  10.893  0.00  0.00            
ATOM   3125  N   HIE X 193       9.061   4.044  12.557  0.00  0.00            
ATOM   3126  H   HIE X 193       9.260   4.258  13.524  0.00  0.00            
ATOM   3127  CA  HIE X 193       8.296   5.062  11.728  0.00  0.00            
ATOM   3128  HA  HIE X 193       7.523   4.560  11.147  0.00  0.00            
ATOM   3129  CB  HIE X 193       7.582   6.000  12.773  0.00  0.00            
ATOM   3130  HB2 HIE X 193       7.040   6.839  12.336  0.00  0.00            
ATOM   3131  HB3 HIE X 193       6.802   5.535  13.375  0.00  0.00            
ATOM   3132  CG  HIE X 193       8.602   6.599  13.755  0.00  0.00            
ATOM   3133  ND1 HIE X 193       9.448   5.909  14.636  0.00  0.00            
ATOM   3134  CE1 HIE X 193      10.117   6.785  15.353  0.00  0.00            
ATOM   3135  HE1 HIE X 193      10.937   6.577  16.024  0.00  0.00            
ATOM   3136  NE2 HIE X 193       9.807   8.058  15.079  0.00  0.00            
ATOM   3137  HE2 HIE X 193      10.108   8.907  15.537  0.00  0.00            
ATOM   3138  CD2 HIE X 193       8.779   7.963  14.057  0.00  0.00            
ATOM   3139  HD2 HIE X 193       8.201   8.818  13.741  0.00  0.00            
ATOM   3140  C   HIE X 193       9.206   5.849  10.769  0.00  0.00            
ATOM   3141  O   HIE X 193       8.902   6.118   9.602  0.00  0.00            
ATOM   3142  N   GLN X 194      10.441   6.054  11.134  0.00  0.00            
ATOM   3143  H   GLN X 194      10.782   5.731  12.028  0.00  0.00            
ATOM   3144  CA  GLN X 194      11.460   6.690  10.283  0.00  0.00            
ATOM   3145  HA  GLN X 194      10.909   7.488   9.786  0.00  0.00            
ATOM   3146  CB  GLN X 194      12.590   7.241  11.086  0.00  0.00            
ATOM   3147  HB2 GLN X 194      13.192   6.427  11.491  0.00  0.00            
ATOM   3148  HB3 GLN X 194      13.235   7.833  10.437  0.00  0.00            
ATOM   3149  CG  GLN X 194      12.023   8.187  12.142  0.00  0.00            
ATOM   3150  HG2 GLN X 194      12.909   8.376  12.748  0.00  0.00            
ATOM   3151  HG3 GLN X 194      11.323   7.624  12.760  0.00  0.00            
ATOM   3152  CD  GLN X 194      11.365   9.404  11.416  0.00  0.00            
ATOM   3153  OE1 GLN X 194      10.162   9.526  11.359  0.00  0.00            
ATOM   3154  NE2 GLN X 194      12.197  10.236  10.851  0.00  0.00            
ATOM   3155 HE21 GLN X 194      13.199  10.135  10.930  0.00  0.00            
ATOM   3156 HE22 GLN X 194      11.768  11.039  10.414  0.00  0.00            
ATOM   3157  C   GLN X 194      12.067   5.699   9.267  0.00  0.00            
ATOM   3158  O   GLN X 194      12.802   6.184   8.394  0.00  0.00            
ATOM   3159  N   SER X 195      11.696   4.421   9.234  0.00  0.00            
ATOM   3160  H   SER X 195      11.008   4.022   9.857  0.00  0.00            
ATOM   3161  CA  SER X 195      12.159   3.567   8.182  0.00  0.00            
ATOM   3162  HA  SER X 195      13.032   3.873   7.606  0.00  0.00            
ATOM   3163  CB  SER X 195      12.438   2.149   8.695  0.00  0.00            
ATOM   3164  HB2 SER X 195      11.456   1.820   9.036  0.00  0.00            
ATOM   3165  HB3 SER X 195      12.951   1.563   7.933  0.00  0.00            
ATOM   3166  OG  SER X 195      13.329   2.109   9.826  0.00  0.00            
ATOM   3167  HG  SER X 195      14.093   2.689   9.800  0.00  0.00            
ATOM   3168  C   SER X 195      11.081   3.510   7.131  0.00  0.00            
ATOM   3169  O   SER X 195      11.315   3.383   5.944  0.00  0.00            
ATOM   3170  N   ASP X 196       9.814   3.700   7.520  0.00  0.00            
ATOM   3171  H   ASP X 196       9.615   3.750   8.509  0.00  0.00            
ATOM   3172  CA  ASP X 196       8.662   3.960   6.616  0.00  0.00            
ATOM   3173  HA  ASP X 196       8.626   3.184   5.851  0.00  0.00            
ATOM   3174  CB  ASP X 196       7.324   3.816   7.343  0.00  0.00            
ATOM   3175  HB2 ASP X 196       6.562   4.083   6.611  0.00  0.00            
ATOM   3176  HB3 ASP X 196       7.310   4.513   8.181  0.00  0.00            
ATOM   3177  CG  ASP X 196       7.054   2.451   8.009  0.00  0.00            
ATOM   3178  OD1 ASP X 196       7.461   1.395   7.498  0.00  0.00            
ATOM   3179  OD2 ASP X 196       6.208   2.395   8.904  0.00  0.00            
ATOM   3180  C   ASP X 196       8.762   5.286   5.908  0.00  0.00            
ATOM   3181  O   ASP X 196       8.279   5.370   4.763  0.00  0.00            
ATOM   3182  N   VAL X 197       9.372   6.365   6.450  0.00  0.00            
ATOM   3183  H   VAL X 197       9.685   6.301   7.408  0.00  0.00            
ATOM   3184  CA  VAL X 197       9.460   7.644   5.749  0.00  0.00            
ATOM   3185  HA  VAL X 197       8.448   7.868   5.411  0.00  0.00            
ATOM   3186  CB  VAL X 197      10.168   8.765   6.615  0.00  0.00            
ATOM   3187  HB  VAL X 197      11.013   8.343   7.159  0.00  0.00            
ATOM   3188  CG1 VAL X 197      10.599  10.019   5.772  0.00  0.00            
ATOM   3189 HG11 VAL X 197      11.525   9.688   5.302  0.00  0.00            
ATOM   3190 HG12 VAL X 197      10.894  10.829   6.439  0.00  0.00            
ATOM   3191 HG13 VAL X 197       9.855  10.310   5.031  0.00  0.00            
ATOM   3192  CG2 VAL X 197       9.310   9.264   7.724  0.00  0.00            
ATOM   3193 HG21 VAL X 197       9.062   8.477   8.437  0.00  0.00            
ATOM   3194 HG22 VAL X 197       8.380   9.634   7.292  0.00  0.00            
ATOM   3195 HG23 VAL X 197       9.854   9.979   8.341  0.00  0.00            
ATOM   3196  C   VAL X 197      10.436   7.479   4.522  0.00  0.00            
ATOM   3197  O   VAL X 197      10.409   8.153   3.519  0.00  0.00            
ATOM   3198  N   TRP X 198      11.292   6.436   4.592  0.00  0.00            
ATOM   3199  H   TRP X 198      11.160   5.817   5.379  0.00  0.00            
ATOM   3200  CA  TRP X 198      12.167   6.116   3.459  0.00  0.00            
ATOM   3201  HA  TRP X 198      12.670   7.008   3.086  0.00  0.00            
ATOM   3202  CB  TRP X 198      13.273   5.145   3.946  0.00  0.00            
ATOM   3203  HB2 TRP X 198      12.879   4.182   4.270  0.00  0.00            
ATOM   3204  HB3 TRP X 198      13.786   5.590   4.799  0.00  0.00            
ATOM   3205  CG  TRP X 198      14.284   4.827   2.912  0.00  0.00            
ATOM   3206  CD1 TRP X 198      14.089   3.961   1.887  0.00  0.00            
ATOM   3207  HD1 TRP X 198      13.191   3.361   1.851  0.00  0.00            
ATOM   3208  NE1 TRP X 198      15.167   3.896   1.089  0.00  0.00            
ATOM   3209  HE1 TRP X 198      15.157   3.201   0.356  0.00  0.00            
ATOM   3210  CE2 TRP X 198      16.138   4.739   1.532  0.00  0.00            
ATOM   3211  CZ2 TRP X 198      17.430   5.024   1.077  0.00  0.00            
ATOM   3212  HZ2 TRP X 198      17.853   4.519   0.221  0.00  0.00            
ATOM   3213  CH2 TRP X 198      18.186   5.983   1.739  0.00  0.00            
ATOM   3214  HH2 TRP X 198      19.211   6.188   1.467  0.00  0.00            
ATOM   3215  CZ3 TRP X 198      17.732   6.530   2.971  0.00  0.00            
ATOM   3216  HZ3 TRP X 198      18.385   7.165   3.551  0.00  0.00            
ATOM   3217  CE3 TRP X 198      16.488   6.191   3.497  0.00  0.00            
ATOM   3218  HE3 TRP X 198      16.185   6.667   4.418  0.00  0.00            
ATOM   3219  CD2 TRP X 198      15.596   5.344   2.698  0.00  0.00            
ATOM   3220  C   TRP X 198      11.267   5.401   2.354  0.00  0.00            
ATOM   3221  O   TRP X 198      11.406   5.747   1.172  0.00  0.00            
ATOM   3222  N   SER X 199      10.398   4.463   2.775  0.00  0.00            
ATOM   3223  H   SER X 199      10.318   4.465   3.782  0.00  0.00            
ATOM   3224  CA  SER X 199       9.390   3.670   1.986  0.00  0.00            
ATOM   3225  HA  SER X 199       9.869   3.280   1.088  0.00  0.00            
ATOM   3226  CB  SER X 199       8.746   2.617   2.848  0.00  0.00            
ATOM   3227  HB2 SER X 199       7.952   3.075   3.437  0.00  0.00            
ATOM   3228  HB3 SER X 199       8.257   1.818   2.291  0.00  0.00            
ATOM   3229  OG  SER X 199       9.668   2.068   3.727  0.00  0.00            
ATOM   3230  HG  SER X 199      10.476   1.894   3.239  0.00  0.00            
ATOM   3231  C   SER X 199       8.297   4.590   1.440  0.00  0.00            
ATOM   3232  O   SER X 199       7.739   4.407   0.379  0.00  0.00            
ATOM   3233  N   TYR X 200       8.022   5.742   2.090  0.00  0.00            
ATOM   3234  H   TYR X 200       8.368   5.749   3.039  0.00  0.00            
ATOM   3235  CA  TYR X 200       7.237   6.821   1.568  0.00  0.00            
ATOM   3236  HA  TYR X 200       6.294   6.528   1.105  0.00  0.00            
ATOM   3237  CB  TYR X 200       6.909   7.712   2.744  0.00  0.00            
ATOM   3238  HB2 TYR X 200       6.300   7.144   3.448  0.00  0.00            
ATOM   3239  HB3 TYR X 200       7.759   7.892   3.403  0.00  0.00            
ATOM   3240  CG  TYR X 200       6.188   9.033   2.442  0.00  0.00            
ATOM   3241  CD1 TYR X 200       4.832   9.006   2.129  0.00  0.00            
ATOM   3242  HD1 TYR X 200       4.292   8.087   2.301  0.00  0.00            
ATOM   3243  CE1 TYR X 200       4.124  10.151   1.800  0.00  0.00            
ATOM   3244  HE1 TYR X 200       3.063  10.202   1.603  0.00  0.00            
ATOM   3245  CZ  TYR X 200       4.833  11.313   1.536  0.00  0.00            
ATOM   3246  OH  TYR X 200       4.196  12.356   0.910  0.00  0.00            
ATOM   3247  HH  TYR X 200       3.253  12.254   0.763  0.00  0.00            
ATOM   3248  CE2 TYR X 200       6.239  11.280   1.609  0.00  0.00            
ATOM   3249  HE2 TYR X 200       6.800  12.103   1.193  0.00  0.00            
ATOM   3250  CD2 TYR X 200       6.907  10.166   2.163  0.00  0.00            
ATOM   3251  HD2 TYR X 200       7.972  10.210   2.334  0.00  0.00            
ATOM   3252  C   TYR X 200       7.978   7.559   0.523  0.00  0.00            
ATOM   3253  O   TYR X 200       7.563   7.623  -0.625  0.00  0.00            
ATOM   3254  N   GLY X 201       9.185   7.980   0.818  0.00  0.00            
ATOM   3255  H   GLY X 201       9.664   7.863   1.700  0.00  0.00            
ATOM   3256  CA  GLY X 201      10.149   8.579  -0.096  0.00  0.00            
ATOM   3257  HA2 GLY X 201       9.991   9.653  -0.197  0.00  0.00            
ATOM   3258  HA3 GLY X 201      11.159   8.412   0.276  0.00  0.00            
ATOM   3259  C   GLY X 201      10.197   7.876  -1.521  0.00  0.00            
ATOM   3260  O   GLY X 201       9.830   8.473  -2.475  0.00  0.00            
ATOM   3261  N   VAL X 202      10.382   6.549  -1.559  0.00  0.00            
ATOM   3262  H   VAL X 202      10.690   6.012  -0.761  0.00  0.00            
ATOM   3263  CA  VAL X 202      10.476   5.724  -2.781  0.00  0.00            
ATOM   3264  HA  VAL X 202      11.105   6.322  -3.440  0.00  0.00            
ATOM   3265  CB  VAL X 202      11.288   4.380  -2.465  0.00  0.00            
ATOM   3266  HB  VAL X 202      10.676   3.710  -1.861  0.00  0.00            
ATOM   3267  CG1 VAL X 202      11.664   3.710  -3.776  0.00  0.00            
ATOM   3268 HG11 VAL X 202      12.295   2.822  -3.763  0.00  0.00            
ATOM   3269 HG12 VAL X 202      12.064   4.429  -4.491  0.00  0.00            
ATOM   3270 HG13 VAL X 202      10.748   3.395  -4.274  0.00  0.00            
ATOM   3271  CG2 VAL X 202      12.663   4.454  -1.737  0.00  0.00            
ATOM   3272 HG21 VAL X 202      12.572   5.120  -0.879  0.00  0.00            
ATOM   3273 HG22 VAL X 202      12.927   3.520  -1.240  0.00  0.00            
ATOM   3274 HG23 VAL X 202      13.414   4.833  -2.430  0.00  0.00            
ATOM   3275  C   VAL X 202       9.097   5.574  -3.394  0.00  0.00            
ATOM   3276  O   VAL X 202       9.016   5.438  -4.586  0.00  0.00            
ATOM   3277  N   THR X 203       8.019   5.489  -2.661  0.00  0.00            
ATOM   3278  H   THR X 203       8.013   5.695  -1.673  0.00  0.00            
ATOM   3279  CA  THR X 203       6.625   5.442  -3.153  0.00  0.00            
ATOM   3280  HA  THR X 203       6.594   4.647  -3.898  0.00  0.00            
ATOM   3281  CB  THR X 203       5.596   5.215  -2.026  0.00  0.00            
ATOM   3282  HB  THR X 203       5.731   5.985  -1.266  0.00  0.00            
ATOM   3283  CG2 THR X 203       4.131   5.216  -2.536  0.00  0.00            
ATOM   3284 HG21 THR X 203       3.959   6.136  -3.094  0.00  0.00            
ATOM   3285 HG22 THR X 203       3.977   4.327  -3.149  0.00  0.00            
ATOM   3286 HG23 THR X 203       3.461   5.079  -1.687  0.00  0.00            
ATOM   3287  OG1 THR X 203       5.741   3.985  -1.372  0.00  0.00            
ATOM   3288  HG1 THR X 203       6.492   4.001  -0.774  0.00  0.00            
ATOM   3289  C   THR X 203       6.294   6.684  -3.897  0.00  0.00            
ATOM   3290  O   THR X 203       5.778   6.598  -5.033  0.00  0.00            
ATOM   3291  N   VAL X 204       6.737   7.838  -3.337  0.00  0.00            
ATOM   3292  H   VAL X 204       7.132   7.822  -2.407  0.00  0.00            
ATOM   3293  CA  VAL X 204       6.573   9.088  -4.097  0.00  0.00            
ATOM   3294  HA  VAL X 204       5.513   9.137  -4.345  0.00  0.00            
ATOM   3295  CB  VAL X 204       6.858  10.353  -3.273  0.00  0.00            
ATOM   3296  HB  VAL X 204       7.893  10.253  -2.946  0.00  0.00            
ATOM   3297  CG1 VAL X 204       6.558  11.702  -4.040  0.00  0.00            
ATOM   3298 HG11 VAL X 204       7.154  11.781  -4.949  0.00  0.00            
ATOM   3299 HG12 VAL X 204       6.768  12.501  -3.330  0.00  0.00            
ATOM   3300 HG13 VAL X 204       5.562  11.896  -4.439  0.00  0.00            
ATOM   3301  CG2 VAL X 204       5.977  10.575  -2.022  0.00  0.00            
ATOM   3302 HG21 VAL X 204       4.961  10.724  -2.386  0.00  0.00            
ATOM   3303 HG22 VAL X 204       6.056   9.692  -1.387  0.00  0.00            
ATOM   3304 HG23 VAL X 204       6.207  11.481  -1.462  0.00  0.00            
ATOM   3305  C   VAL X 204       7.351   9.081  -5.399  0.00  0.00            
ATOM   3306  O   VAL X 204       6.794   9.604  -6.410  0.00  0.00            
ATOM   3307  N   TRP X 205       8.524   8.405  -5.385  0.00  0.00            
ATOM   3308  H   TRP X 205       8.886   8.026  -4.522  0.00  0.00            
ATOM   3309  CA  TRP X 205       9.311   8.222  -6.606  0.00  0.00            
ATOM   3310  HA  TRP X 205       9.324   9.179  -7.128  0.00  0.00            
ATOM   3311  CB  TRP X 205      10.754   7.929  -6.231  0.00  0.00            
ATOM   3312  HB2 TRP X 205      10.936   8.728  -5.512  0.00  0.00            
ATOM   3313  HB3 TRP X 205      10.721   6.942  -5.770  0.00  0.00            
ATOM   3314  CG  TRP X 205      11.831   7.824  -7.258  0.00  0.00            
ATOM   3315  CD1 TRP X 205      12.583   8.875  -7.787  0.00  0.00            
ATOM   3316  HD1 TRP X 205      12.442   9.923  -7.566  0.00  0.00            
ATOM   3317  NE1 TRP X 205      13.462   8.404  -8.739  0.00  0.00            
ATOM   3318  HE1 TRP X 205      14.078   8.992  -9.283  0.00  0.00            
ATOM   3319  CE2 TRP X 205      13.243   7.030  -8.970  0.00  0.00            
ATOM   3320  CZ2 TRP X 205      13.651   6.115  -9.997  0.00  0.00            
ATOM   3321  HZ2 TRP X 205      14.342   6.349 -10.793  0.00  0.00            
ATOM   3322  CH2 TRP X 205      13.211   4.812  -9.982  0.00  0.00            
ATOM   3323  HH2 TRP X 205      13.593   4.047 -10.642  0.00  0.00            
ATOM   3324  CZ3 TRP X 205      12.149   4.458  -9.153  0.00  0.00            
ATOM   3325  HZ3 TRP X 205      11.766   3.450  -9.217  0.00  0.00            
ATOM   3326  CE3 TRP X 205      11.719   5.337  -8.117  0.00  0.00            
ATOM   3327  HE3 TRP X 205      10.921   4.976  -7.485  0.00  0.00            
ATOM   3328  CD2 TRP X 205      12.210   6.631  -8.026  0.00  0.00            
ATOM   3329  C   TRP X 205       8.634   7.267  -7.567  0.00  0.00            
ATOM   3330  O   TRP X 205       8.507   7.625  -8.748  0.00  0.00            
ATOM   3331  N   GLU X 206       8.037   6.198  -7.117  0.00  0.00            
ATOM   3332  H   GLU X 206       8.139   6.056  -6.122  0.00  0.00            
ATOM   3333  CA  GLU X 206       7.210   5.247  -7.918  0.00  0.00            
ATOM   3334  HA  GLU X 206       7.810   4.776  -8.696  0.00  0.00            
ATOM   3335  CB  GLU X 206       6.747   3.990  -7.114  0.00  0.00            
ATOM   3336  HB2 GLU X 206       6.490   4.318  -6.107  0.00  0.00            
ATOM   3337  HB3 GLU X 206       5.858   3.459  -7.453  0.00  0.00            
ATOM   3338  CG  GLU X 206       7.804   2.893  -7.130  0.00  0.00            
ATOM   3339  HG2 GLU X 206       7.992   2.546  -8.146  0.00  0.00            
ATOM   3340  HG3 GLU X 206       8.707   3.353  -6.729  0.00  0.00            
ATOM   3341  CD  GLU X 206       7.687   1.654  -6.255  0.00  0.00            
ATOM   3342  OE1 GLU X 206       8.195   0.559  -6.589  0.00  0.00            
ATOM   3343  OE2 GLU X 206       6.965   1.707  -5.233  0.00  0.00            
ATOM   3344  C   GLU X 206       6.105   6.009  -8.654  0.00  0.00            
ATOM   3345  O   GLU X 206       5.893   5.891  -9.903  0.00  0.00            
ATOM   3346  N   LEU X 207       5.456   6.857  -7.903  0.00  0.00            
ATOM   3347  H   LEU X 207       5.717   6.985  -6.936  0.00  0.00            
ATOM   3348  CA  LEU X 207       4.279   7.606  -8.423  0.00  0.00            
ATOM   3349  HA  LEU X 207       3.575   6.950  -8.934  0.00  0.00            
ATOM   3350  CB  LEU X 207       3.467   8.325  -7.324  0.00  0.00            
ATOM   3351  HB2 LEU X 207       3.982   9.076  -6.724  0.00  0.00            
ATOM   3352  HB3 LEU X 207       2.669   8.915  -7.775  0.00  0.00            
ATOM   3353  CG  LEU X 207       2.699   7.396  -6.358  0.00  0.00            
ATOM   3354  HG  LEU X 207       3.431   6.873  -5.742  0.00  0.00            
ATOM   3355  CD1 LEU X 207       1.761   8.213  -5.489  0.00  0.00            
ATOM   3356 HD11 LEU X 207       1.535   7.478  -4.716  0.00  0.00            
ATOM   3357 HD12 LEU X 207       2.334   8.969  -4.953  0.00  0.00            
ATOM   3358 HD13 LEU X 207       0.817   8.525  -5.936  0.00  0.00            
ATOM   3359  CD2 LEU X 207       1.840   6.422  -7.082  0.00  0.00            
ATOM   3360 HD21 LEU X 207       1.345   5.759  -6.373  0.00  0.00            
ATOM   3361 HD22 LEU X 207       1.288   6.936  -7.870  0.00  0.00            
ATOM   3362 HD23 LEU X 207       2.525   5.716  -7.551  0.00  0.00            
ATOM   3363  C   LEU X 207       4.731   8.547  -9.535  0.00  0.00            
ATOM   3364  O   LEU X 207       3.962   8.663 -10.524  0.00  0.00            
ATOM   3365  N   MET X 208       5.842   9.237  -9.403  0.00  0.00            
ATOM   3366  H   MET X 208       6.318   9.176  -8.514  0.00  0.00            
ATOM   3367  CA  MET X 208       6.368  10.197 -10.370  0.00  0.00            
ATOM   3368  HA  MET X 208       5.621  10.756 -10.933  0.00  0.00            
ATOM   3369  CB  MET X 208       6.941  11.350  -9.546  0.00  0.00            
ATOM   3370  HB2 MET X 208       7.342  12.084 -10.245  0.00  0.00            
ATOM   3371  HB3 MET X 208       7.771  10.908  -8.996  0.00  0.00            
ATOM   3372  CG  MET X 208       5.808  12.041  -8.674  0.00  0.00            
ATOM   3373  HG2 MET X 208       4.967  12.271  -9.328  0.00  0.00            
ATOM   3374  HG3 MET X 208       5.328  11.326  -8.005  0.00  0.00            
ATOM   3375  SD  MET X 208       6.344  13.436  -7.678  0.00  0.00            
ATOM   3376  CE  MET X 208       4.931  13.604  -6.645  0.00  0.00            
ATOM   3377  HE1 MET X 208       4.197  14.215  -7.169  0.00  0.00            
ATOM   3378  HE2 MET X 208       4.420  12.642  -6.582  0.00  0.00            
ATOM   3379  HE3 MET X 208       5.134  14.129  -5.711  0.00  0.00            
ATOM   3380  C   MET X 208       7.265   9.704 -11.474  0.00  0.00            
ATOM   3381  O   MET X 208       7.293  10.338 -12.484  0.00  0.00            
ATOM   3382  N   THR X 209       7.954   8.585 -11.311  0.00  0.00            
ATOM   3383  H   THR X 209       8.055   8.281 -10.353  0.00  0.00            
ATOM   3384  CA  THR X 209       8.583   7.755 -12.434  0.00  0.00            
ATOM   3385  HA  THR X 209       8.876   8.383 -13.276  0.00  0.00            
ATOM   3386  CB  THR X 209       9.817   7.057 -11.866  0.00  0.00            
ATOM   3387  HB  THR X 209      10.312   6.538 -12.687  0.00  0.00            
ATOM   3388  CG2 THR X 209      10.940   7.873 -11.262  0.00  0.00            
ATOM   3389 HG21 THR X 209      11.858   7.300 -11.135  0.00  0.00            
ATOM   3390 HG22 THR X 209      10.693   8.344 -10.310  0.00  0.00            
ATOM   3391 HG23 THR X 209      11.170   8.691 -11.945  0.00  0.00            
ATOM   3392  OG1 THR X 209       9.555   6.181 -10.828  0.00  0.00            
ATOM   3393  HG1 THR X 209       9.437   6.747 -10.062  0.00  0.00            
ATOM   3394  C   THR X 209       7.615   6.732 -13.080  0.00  0.00            
ATOM   3395  O   THR X 209       8.023   5.791 -13.841  0.00  0.00            
ATOM   3396  N   PHE X 210       6.321   6.757 -12.633  0.00  0.00            
ATOM   3397  H   PHE X 210       6.057   7.599 -12.142  0.00  0.00            
ATOM   3398  CA  PHE X 210       5.174   5.993 -13.061  0.00  0.00            
ATOM   3399  HA  PHE X 210       4.435   6.115 -12.269  0.00  0.00            
ATOM   3400  CB  PHE X 210       4.685   6.514 -14.416  0.00  0.00            
ATOM   3401  HB2 PHE X 210       5.456   6.160 -15.101  0.00  0.00            
ATOM   3402  HB3 PHE X 210       3.698   6.071 -14.550  0.00  0.00            
ATOM   3403  CG  PHE X 210       4.495   7.994 -14.404  0.00  0.00            
ATOM   3404  CD1 PHE X 210       3.432   8.499 -13.567  0.00  0.00            
ATOM   3405  HD1 PHE X 210       2.774   7.780 -13.103  0.00  0.00            
ATOM   3406  CE1 PHE X 210       3.228   9.881 -13.408  0.00  0.00            
ATOM   3407  HE1 PHE X 210       2.395  10.156 -12.778  0.00  0.00            
ATOM   3408  CZ  PHE X 210       3.953  10.796 -14.163  0.00  0.00            
ATOM   3409  HZ  PHE X 210       3.778  11.851 -14.011  0.00  0.00            
ATOM   3410  CE2 PHE X 210       4.937  10.312 -15.032  0.00  0.00            
ATOM   3411  HE2 PHE X 210       5.475  11.018 -15.646  0.00  0.00            
ATOM   3412  CD2 PHE X 210       5.240   8.937 -15.105  0.00  0.00            
ATOM   3413  HD2 PHE X 210       6.107   8.577 -15.640  0.00  0.00            
ATOM   3414  C   PHE X 210       5.469   4.528 -13.038  0.00  0.00            
ATOM   3415  O   PHE X 210       5.023   3.792 -13.940  0.00  0.00            
ATOM   3416  N   GLY X 211       6.060   4.061 -11.948  0.00  0.00            
ATOM   3417  H   GLY X 211       6.223   4.693 -11.177  0.00  0.00            
ATOM   3418  CA  GLY X 211       6.503   2.676 -11.801  0.00  0.00            
ATOM   3419  HA2 GLY X 211       5.705   1.995 -12.097  0.00  0.00            
ATOM   3420  HA3 GLY X 211       6.538   2.585 -10.716  0.00  0.00            
ATOM   3421  C   GLY X 211       7.865   2.308 -12.500  0.00  0.00            
ATOM   3422  O   GLY X 211       8.099   1.147 -12.829  0.00  0.00            
ATOM   3423  N   SER X 212       8.871   3.180 -12.655  0.00  0.00            
ATOM   3424  H   SER X 212       8.628   4.067 -12.238  0.00  0.00            
ATOM   3425  CA  SER X 212      10.250   2.786 -12.690  0.00  0.00            
ATOM   3426  HA  SER X 212      10.409   2.375 -13.686  0.00  0.00            
ATOM   3427  CB  SER X 212      11.106   4.024 -12.723  0.00  0.00            
ATOM   3428  HB2 SER X 212      11.228   4.442 -11.724  0.00  0.00            
ATOM   3429  HB3 SER X 212      10.714   4.731 -13.454  0.00  0.00            
ATOM   3430  OG  SER X 212      12.416   3.836 -13.173  0.00  0.00            
ATOM   3431  HG  SER X 212      12.798   4.713 -13.089  0.00  0.00            
ATOM   3432  C   SER X 212      10.774   1.779 -11.644  0.00  0.00            
ATOM   3433  O   SER X 212      10.314   1.761 -10.499  0.00  0.00            
ATOM   3434  N   LYS X 213      11.705   0.946 -12.135  0.00  0.00            
ATOM   3435  H   LYS X 213      12.068   1.134 -13.059  0.00  0.00            
ATOM   3436  CA  LYS X 213      12.492   0.014 -11.315  0.00  0.00            
ATOM   3437  HA  LYS X 213      11.888  -0.432 -10.525  0.00  0.00            
ATOM   3438  CB  LYS X 213      12.907  -1.252 -12.172  0.00  0.00            
ATOM   3439  HB2 LYS X 213      13.507  -1.926 -11.562  0.00  0.00            
ATOM   3440  HB3 LYS X 213      13.468  -1.035 -13.081  0.00  0.00            
ATOM   3441  CG  LYS X 213      11.638  -1.996 -12.599  0.00  0.00            
ATOM   3442  HG2 LYS X 213      10.872  -1.951 -11.825  0.00  0.00            
ATOM   3443  HG3 LYS X 213      11.249  -1.455 -13.462  0.00  0.00            
ATOM   3444  CD  LYS X 213      11.993  -3.444 -12.949  0.00  0.00            
ATOM   3445  HD2 LYS X 213      12.775  -3.464 -13.709  0.00  0.00            
ATOM   3446  HD3 LYS X 213      12.436  -3.920 -12.074  0.00  0.00            
ATOM   3447  CE  LYS X 213      10.744  -4.200 -13.333  0.00  0.00            
ATOM   3448  HE2 LYS X 213      10.229  -4.523 -12.429  0.00  0.00            
ATOM   3449  HE3 LYS X 213      10.039  -3.677 -13.980  0.00  0.00            
ATOM   3450  NZ  LYS X 213      11.163  -5.364 -14.126  0.00  0.00            
ATOM   3451  HZ1 LYS X 213      11.542  -5.215 -15.049  0.00  0.00            
ATOM   3452  HZ2 LYS X 213      10.372  -5.984 -14.231  0.00  0.00            
ATOM   3453  HZ3 LYS X 213      11.832  -5.922 -13.615  0.00  0.00            
ATOM   3454  C   LYS X 213      13.674   0.671 -10.588  0.00  0.00            
ATOM   3455  O   LYS X 213      14.684   0.983 -11.204  0.00  0.00            
ATOM   3456  N   PRO X 214      13.747   0.793  -9.247  0.00  0.00            
ATOM   3457  CD  PRO X 214      12.715   0.382  -8.336  0.00  0.00            
ATOM   3458  HD2 PRO X 214      12.416  -0.665  -8.395  0.00  0.00            
ATOM   3459  HD3 PRO X 214      11.815   0.981  -8.468  0.00  0.00            
ATOM   3460  CG  PRO X 214      13.240   0.522  -6.937  0.00  0.00            
ATOM   3461  HG2 PRO X 214      12.578   0.939  -6.178  0.00  0.00            
ATOM   3462  HG3 PRO X 214      13.698  -0.442  -6.720  0.00  0.00            
ATOM   3463  CB  PRO X 214      14.417   1.491  -7.129  0.00  0.00            
ATOM   3464  HB2 PRO X 214      15.250   1.368  -6.436  0.00  0.00            
ATOM   3465  HB3 PRO X 214      14.051   2.518  -7.133  0.00  0.00            
ATOM   3466  CA  PRO X 214      14.980   1.224  -8.530  0.00  0.00            
ATOM   3467  HA  PRO X 214      15.328   2.182  -8.918  0.00  0.00            
ATOM   3468  C   PRO X 214      16.092   0.208  -8.547  0.00  0.00            
ATOM   3469  O   PRO X 214      15.959  -0.984  -8.257  0.00  0.00            
ATOM   3470  N   TYR X 215      17.268   0.624  -9.032  0.00  0.00            
ATOM   3471  H   TYR X 215      17.216   1.463  -9.592  0.00  0.00            
ATOM   3472  CA  TYR X 215      18.557  -0.017  -9.083  0.00  0.00            
ATOM   3473  HA  TYR X 215      19.292   0.716  -9.415  0.00  0.00            
ATOM   3474  CB  TYR X 215      19.116  -0.259  -7.649  0.00  0.00            
ATOM   3475  HB2 TYR X 215      18.611  -1.076  -7.133  0.00  0.00            
ATOM   3476  HB3 TYR X 215      20.178  -0.448  -7.803  0.00  0.00            
ATOM   3477  CG  TYR X 215      19.178   1.031  -6.794  0.00  0.00            
ATOM   3478  CD1 TYR X 215      20.101   2.085  -7.177  0.00  0.00            
ATOM   3479  HD1 TYR X 215      20.716   1.931  -8.052  0.00  0.00            
ATOM   3480  CE1 TYR X 215      20.195   3.249  -6.373  0.00  0.00            
ATOM   3481  HE1 TYR X 215      20.968   3.992  -6.507  0.00  0.00            
ATOM   3482  CZ  TYR X 215      19.362   3.388  -5.250  0.00  0.00            
ATOM   3483  OH  TYR X 215      19.551   4.491  -4.477  0.00  0.00            
ATOM   3484  HH  TYR X 215      18.975   4.336  -3.725  0.00  0.00            
ATOM   3485  CE2 TYR X 215      18.404   2.400  -4.922  0.00  0.00            
ATOM   3486  HE2 TYR X 215      17.778   2.564  -4.057  0.00  0.00            
ATOM   3487  CD2 TYR X 215      18.409   1.187  -5.649  0.00  0.00            
ATOM   3488  HD2 TYR X 215      17.801   0.371  -5.287  0.00  0.00            
ATOM   3489  C   TYR X 215      18.622  -1.356  -9.884  0.00  0.00            
ATOM   3490  O   TYR X 215      19.250  -2.337  -9.525  0.00  0.00            
ATOM   3491  N   ASP X 216      17.998  -1.269 -11.054  0.00  0.00            
ATOM   3492  H   ASP X 216      17.660  -0.362 -11.342  0.00  0.00            
ATOM   3493  CA  ASP X 216      17.993  -2.226 -12.084  0.00  0.00            
ATOM   3494  HA  ASP X 216      17.904  -3.200 -11.601  0.00  0.00            
ATOM   3495  CB  ASP X 216      16.755  -1.962 -12.949  0.00  0.00            
ATOM   3496  HB2 ASP X 216      15.914  -1.574 -12.374  0.00  0.00            
ATOM   3497  HB3 ASP X 216      16.939  -1.103 -13.594  0.00  0.00            
ATOM   3498  CG  ASP X 216      16.387  -3.154 -13.833  0.00  0.00            
ATOM   3499  OD1 ASP X 216      15.754  -2.920 -14.885  0.00  0.00            
ATOM   3500  OD2 ASP X 216      16.874  -4.265 -13.542  0.00  0.00            
ATOM   3501  C   ASP X 216      19.247  -2.235 -12.977  0.00  0.00            
ATOM   3502  O   ASP X 216      19.647  -1.191 -13.449  0.00  0.00            
ATOM   3503  N   GLY X 217      19.819  -3.405 -13.134  0.00  0.00            
ATOM   3504  H   GLY X 217      19.315  -4.206 -12.781  0.00  0.00            
ATOM   3505  CA  GLY X 217      21.140  -3.671 -13.748  0.00  0.00            
ATOM   3506  HA2 GLY X 217      21.347  -3.001 -14.583  0.00  0.00            
ATOM   3507  HA3 GLY X 217      21.168  -4.696 -14.118  0.00  0.00            
ATOM   3508  C   GLY X 217      22.404  -3.633 -12.777  0.00  0.00            
ATOM   3509  O   GLY X 217      23.561  -3.465 -13.163  0.00  0.00            
ATOM   3510  N   ILE X 218      22.117  -3.638 -11.464  0.00  0.00            
ATOM   3511  H   ILE X 218      21.128  -3.624 -11.260  0.00  0.00            
ATOM   3512  CA  ILE X 218      23.079  -3.412 -10.307  0.00  0.00            
ATOM   3513  HA  ILE X 218      24.097  -3.381 -10.696  0.00  0.00            
ATOM   3514  CB  ILE X 218      22.813  -2.015  -9.680  0.00  0.00            
ATOM   3515  HB  ILE X 218      21.789  -2.090  -9.313  0.00  0.00            
ATOM   3516  CG2 ILE X 218      23.798  -1.686  -8.518  0.00  0.00            
ATOM   3517 HG21 ILE X 218      24.745  -1.965  -8.981  0.00  0.00            
ATOM   3518 HG22 ILE X 218      23.885  -0.647  -8.202  0.00  0.00            
ATOM   3519 HG23 ILE X 218      23.481  -2.240  -7.635  0.00  0.00            
ATOM   3520  CG1 ILE X 218      22.849  -0.862 -10.729  0.00  0.00            
ATOM   3521 HG12 ILE X 218      23.795  -0.799 -11.267  0.00  0.00            
ATOM   3522 HG13 ILE X 218      22.045  -1.115 -11.420  0.00  0.00            
ATOM   3523  CD1 ILE X 218      22.539   0.499 -10.168  0.00  0.00            
ATOM   3524 HD11 ILE X 218      22.474   1.044 -11.110  0.00  0.00            
ATOM   3525 HD12 ILE X 218      23.357   0.885  -9.559  0.00  0.00            
ATOM   3526 HD13 ILE X 218      21.514   0.517  -9.798  0.00  0.00            
ATOM   3527  C   ILE X 218      22.754  -4.486  -9.209  0.00  0.00            
ATOM   3528  O   ILE X 218      21.562  -4.699  -8.935  0.00  0.00            
ATOM   3529  N   PRO X 219      23.761  -5.110  -8.625  0.00  0.00            
ATOM   3530  CD  PRO X 219      25.160  -5.147  -8.993  0.00  0.00            
ATOM   3531  HD2 PRO X 219      25.370  -4.980 -10.049  0.00  0.00            
ATOM   3532  HD3 PRO X 219      25.726  -4.471  -8.351  0.00  0.00            
ATOM   3533  CG  PRO X 219      25.659  -6.586  -8.718  0.00  0.00            
ATOM   3534  HG2 PRO X 219      25.329  -7.155  -9.588  0.00  0.00            
ATOM   3535  HG3 PRO X 219      26.742  -6.517  -8.624  0.00  0.00            
ATOM   3536  CB  PRO X 219      24.914  -6.858  -7.443  0.00  0.00            
ATOM   3537  HB2 PRO X 219      25.491  -6.427  -6.626  0.00  0.00            
ATOM   3538  HB3 PRO X 219      24.796  -7.938  -7.346  0.00  0.00            
ATOM   3539  CA  PRO X 219      23.553  -6.125  -7.682  0.00  0.00            
ATOM   3540  HA  PRO X 219      22.857  -6.811  -8.166  0.00  0.00            
ATOM   3541  C   PRO X 219      22.942  -5.619  -6.344  0.00  0.00            
ATOM   3542  O   PRO X 219      23.469  -4.674  -5.691  0.00  0.00            
ATOM   3543  N   ALA X 220      22.061  -6.401  -5.688  0.00  0.00            
ATOM   3544  H   ALA X 220      21.565  -7.056  -6.275  0.00  0.00            
ATOM   3545  CA  ALA X 220      21.474  -6.113  -4.339  0.00  0.00            
ATOM   3546  HA  ALA X 220      20.973  -5.171  -4.118  0.00  0.00            
ATOM   3547  CB  ALA X 220      20.255  -7.030  -4.190  0.00  0.00            
ATOM   3548  HB1 ALA X 220      19.616  -6.915  -5.065  0.00  0.00            
ATOM   3549  HB2 ALA X 220      19.754  -6.847  -3.239  0.00  0.00            
ATOM   3550  HB3 ALA X 220      20.565  -8.070  -4.286  0.00  0.00            
ATOM   3551  C   ALA X 220      22.507  -6.358  -3.186  0.00  0.00            
ATOM   3552  O   ALA X 220      22.267  -5.820  -2.126  0.00  0.00            
ATOM   3553  N   SER X 221      23.656  -6.998  -3.441  0.00  0.00            
ATOM   3554  H   SER X 221      23.871  -7.201  -4.407  0.00  0.00            
ATOM   3555  CA  SER X 221      24.784  -7.011  -2.480  0.00  0.00            
ATOM   3556  HA  SER X 221      24.380  -7.412  -1.550  0.00  0.00            
ATOM   3557  CB  SER X 221      25.854  -7.989  -3.046  0.00  0.00            
ATOM   3558  HB2 SER X 221      26.764  -7.995  -2.445  0.00  0.00            
ATOM   3559  HB3 SER X 221      25.409  -8.976  -3.180  0.00  0.00            
ATOM   3560  OG  SER X 221      26.198  -7.517  -4.360  0.00  0.00            
ATOM   3561  HG  SER X 221      27.130  -7.330  -4.230  0.00  0.00            
ATOM   3562  C   SER X 221      25.481  -5.625  -2.185  0.00  0.00            
ATOM   3563  O   SER X 221      26.102  -5.447  -1.162  0.00  0.00            
ATOM   3564  N   GLU X 222      25.435  -4.649  -3.123  0.00  0.00            
ATOM   3565  H   GLU X 222      24.986  -4.783  -4.018  0.00  0.00            
ATOM   3566  CA  GLU X 222      26.296  -3.458  -3.055  0.00  0.00            
ATOM   3567  HA  GLU X 222      27.071  -3.591  -2.300  0.00  0.00            
ATOM   3568  CB  GLU X 222      27.047  -3.186  -4.394  0.00  0.00            
ATOM   3569  HB2 GLU X 222      27.813  -2.416  -4.299  0.00  0.00            
ATOM   3570  HB3 GLU X 222      26.291  -2.971  -5.150  0.00  0.00            
ATOM   3571  CG  GLU X 222      27.781  -4.452  -4.997  0.00  0.00            
ATOM   3572  HG2 GLU X 222      26.992  -5.130  -5.322  0.00  0.00            
ATOM   3573  HG3 GLU X 222      28.320  -4.107  -5.880  0.00  0.00            
ATOM   3574  CD  GLU X 222      28.716  -5.136  -3.987  0.00  0.00            
ATOM   3575  OE1 GLU X 222      29.411  -4.373  -3.326  0.00  0.00            
ATOM   3576  OE2 GLU X 222      28.660  -6.361  -3.945  0.00  0.00            
ATOM   3577  C   GLU X 222      25.520  -2.182  -2.600  0.00  0.00            
ATOM   3578  O   GLU X 222      26.057  -1.213  -2.063  0.00  0.00            
ATOM   3579  N   ILE X 223      24.189  -2.346  -2.480  0.00  0.00            
ATOM   3580  H   ILE X 223      23.883  -3.279  -2.718  0.00  0.00            
ATOM   3581  CA  ILE X 223      23.162  -1.341  -2.296  0.00  0.00            
ATOM   3582  HA  ILE X 223      23.209  -0.549  -3.043  0.00  0.00            
ATOM   3583  CB  ILE X 223      21.707  -1.953  -2.375  0.00  0.00            
ATOM   3584  HB  ILE X 223      21.647  -2.851  -1.760  0.00  0.00            
ATOM   3585  CG2 ILE X 223      20.601  -1.012  -1.893  0.00  0.00            
ATOM   3586 HG21 ILE X 223      19.676  -1.539  -2.125  0.00  0.00            
ATOM   3587 HG22 ILE X 223      20.518  -0.037  -2.374  0.00  0.00            
ATOM   3588 HG23 ILE X 223      20.555  -1.007  -0.803  0.00  0.00            
ATOM   3589  CG1 ILE X 223      21.380  -2.315  -3.798  0.00  0.00            
ATOM   3590 HG12 ILE X 223      22.175  -2.986  -4.124  0.00  0.00            
ATOM   3591 HG13 ILE X 223      20.484  -2.932  -3.735  0.00  0.00            
ATOM   3592  CD1 ILE X 223      21.243  -1.204  -4.914  0.00  0.00            
ATOM   3593 HD11 ILE X 223      21.142  -1.607  -5.921  0.00  0.00            
ATOM   3594 HD12 ILE X 223      22.255  -0.805  -4.987  0.00  0.00            
ATOM   3595 HD13 ILE X 223      20.499  -0.414  -4.812  0.00  0.00            
ATOM   3596  C   ILE X 223      23.412  -0.508  -1.003  0.00  0.00            
ATOM   3597  O   ILE X 223      23.337   0.716  -1.035  0.00  0.00            
ATOM   3598  N   SER X 224      23.739  -1.170   0.114  0.00  0.00            
ATOM   3599  H   SER X 224      23.904  -2.166   0.087  0.00  0.00            
ATOM   3600  CA  SER X 224      23.904  -0.334   1.323  0.00  0.00            
ATOM   3601  HA  SER X 224      23.042   0.333   1.353  0.00  0.00            
ATOM   3602  CB  SER X 224      23.914  -1.105   2.595  0.00  0.00            
ATOM   3603  HB2 SER X 224      24.075  -0.396   3.407  0.00  0.00            
ATOM   3604  HB3 SER X 224      22.983  -1.651   2.746  0.00  0.00            
ATOM   3605  OG  SER X 224      25.038  -1.983   2.705  0.00  0.00            
ATOM   3606  HG  SER X 224      25.305  -2.348   1.858  0.00  0.00            
ATOM   3607  C   SER X 224      25.170   0.539   1.315  0.00  0.00            
ATOM   3608  O   SER X 224      25.147   1.633   1.871  0.00  0.00            
ATOM   3609  N   SER X 225      26.213   0.168   0.602  0.00  0.00            
ATOM   3610  H   SER X 225      26.131  -0.735   0.156  0.00  0.00            
ATOM   3611  CA  SER X 225      27.483   0.853   0.397  0.00  0.00            
ATOM   3612  HA  SER X 225      27.766   1.258   1.369  0.00  0.00            
ATOM   3613  CB  SER X 225      28.582  -0.240  -0.040  0.00  0.00            
ATOM   3614  HB2 SER X 225      28.759  -0.927   0.787  0.00  0.00            
ATOM   3615  HB3 SER X 225      28.300  -0.741  -0.966  0.00  0.00            
ATOM   3616  OG  SER X 225      29.813   0.471  -0.271  0.00  0.00            
ATOM   3617  HG  SER X 225      30.387   0.505   0.498  0.00  0.00            
ATOM   3618  C   SER X 225      27.304   1.977  -0.547  0.00  0.00            
ATOM   3619  O   SER X 225      27.803   3.029  -0.265  0.00  0.00            
ATOM   3620  N   ILE X 226      26.556   1.819  -1.692  0.00  0.00            
ATOM   3621  H   ILE X 226      26.100   0.922  -1.777  0.00  0.00            
ATOM   3622  CA  ILE X 226      26.367   3.011  -2.535  0.00  0.00            
ATOM   3623  HA  ILE X 226      27.272   3.597  -2.697  0.00  0.00            
ATOM   3624  CB  ILE X 226      25.902   2.433  -3.913  0.00  0.00            
ATOM   3625  HB  ILE X 226      25.885   3.365  -4.478  0.00  0.00            
ATOM   3626  CG2 ILE X 226      26.953   1.489  -4.521  0.00  0.00            
ATOM   3627 HG21 ILE X 226      27.122   1.589  -5.593  0.00  0.00            
ATOM   3628 HG22 ILE X 226      26.654   0.448  -4.401  0.00  0.00            
ATOM   3629 HG23 ILE X 226      27.924   1.645  -4.049  0.00  0.00            
ATOM   3630  CG1 ILE X 226      24.533   1.799  -4.137  0.00  0.00            
ATOM   3631 HG12 ILE X 226      24.530   0.832  -3.634  0.00  0.00            
ATOM   3632 HG13 ILE X 226      23.782   2.493  -3.761  0.00  0.00            
ATOM   3633  CD1 ILE X 226      24.234   1.652  -5.662  0.00  0.00            
ATOM   3634 HD11 ILE X 226      23.204   1.397  -5.913  0.00  0.00            
ATOM   3635 HD12 ILE X 226      24.427   2.554  -6.243  0.00  0.00            
ATOM   3636 HD13 ILE X 226      24.891   0.960  -6.189  0.00  0.00            
ATOM   3637  C   ILE X 226      25.318   4.019  -1.975  0.00  0.00            
ATOM   3638  O   ILE X 226      25.411   5.220  -2.251  0.00  0.00            
ATOM   3639  N   LEU X 227      24.371   3.585  -1.120  0.00  0.00            
ATOM   3640  H   LEU X 227      24.401   2.615  -0.840  0.00  0.00            
ATOM   3641  CA  LEU X 227      23.504   4.493  -0.376  0.00  0.00            
ATOM   3642  HA  LEU X 227      22.973   5.164  -1.051  0.00  0.00            
ATOM   3643  CB  LEU X 227      22.529   3.558   0.374  0.00  0.00            
ATOM   3644  HB2 LEU X 227      23.111   2.764   0.843  0.00  0.00            
ATOM   3645  HB3 LEU X 227      22.181   4.078   1.266  0.00  0.00            
ATOM   3646  CG  LEU X 227      21.250   3.118  -0.314  0.00  0.00            
ATOM   3647  HG  LEU X 227      21.621   2.314  -0.949  0.00  0.00            
ATOM   3648  CD1 LEU X 227      20.159   2.573   0.622  0.00  0.00            
ATOM   3649 HD11 LEU X 227      19.900   3.369   1.320  0.00  0.00            
ATOM   3650 HD12 LEU X 227      20.675   1.770   1.148  0.00  0.00            
ATOM   3651 HD13 LEU X 227      19.233   2.256   0.143  0.00  0.00            
ATOM   3652  CD2 LEU X 227      20.495   4.204  -1.120  0.00  0.00            
ATOM   3653 HD21 LEU X 227      20.275   4.993  -0.400  0.00  0.00            
ATOM   3654 HD22 LEU X 227      19.669   3.770  -1.682  0.00  0.00            
ATOM   3655 HD23 LEU X 227      21.117   4.648  -1.897  0.00  0.00            
ATOM   3656  C   LEU X 227      24.363   5.219   0.687  0.00  0.00            
ATOM   3657  O   LEU X 227      24.295   6.480   0.858  0.00  0.00            
ATOM   3658  N   GLU X 228      25.330   4.542   1.325  0.00  0.00            
ATOM   3659  H   GLU X 228      25.465   3.570   1.088  0.00  0.00            
ATOM   3660  CA  GLU X 228      26.209   5.105   2.334  0.00  0.00            
ATOM   3661  HA  GLU X 228      25.575   5.593   3.074  0.00  0.00            
ATOM   3662  CB  GLU X 228      27.004   3.976   3.102  0.00  0.00            
ATOM   3663  HB2 GLU X 228      26.190   3.546   3.686  0.00  0.00            
ATOM   3664  HB3 GLU X 228      27.462   3.268   2.411  0.00  0.00            
ATOM   3665  CG  GLU X 228      27.827   4.491   4.287  0.00  0.00            
ATOM   3666  HG2 GLU X 228      27.115   4.797   5.054  0.00  0.00            
ATOM   3667  HG3 GLU X 228      28.392   5.333   3.888  0.00  0.00            
ATOM   3668  CD  GLU X 228      28.731   3.414   4.910  0.00  0.00            
ATOM   3669  OE1 GLU X 228      28.179   2.443   5.431  0.00  0.00            
ATOM   3670  OE2 GLU X 228      30.014   3.516   4.832  0.00  0.00            
ATOM   3671  C   GLU X 228      27.258   6.134   1.729  0.00  0.00            
ATOM   3672  O   GLU X 228      27.465   7.212   2.311  0.00  0.00            
ATOM   3673  N   LYS X 229      27.912   5.736   0.608  0.00  0.00            
ATOM   3674  H   LYS X 229      27.915   4.775   0.298  0.00  0.00            
ATOM   3675  CA  LYS X 229      28.749   6.607  -0.252  0.00  0.00            
ATOM   3676  HA  LYS X 229      29.440   7.131   0.408  0.00  0.00            
ATOM   3677  CB  LYS X 229      29.593   5.811  -1.236  0.00  0.00            
ATOM   3678  HB2 LYS X 229      28.927   5.035  -1.613  0.00  0.00            
ATOM   3679  HB3 LYS X 229      29.890   6.452  -2.066  0.00  0.00            
ATOM   3680  CG  LYS X 229      30.779   5.165  -0.439  0.00  0.00            
ATOM   3681  HG2 LYS X 229      30.322   4.473   0.268  0.00  0.00            
ATOM   3682  HG3 LYS X 229      31.157   5.954   0.211  0.00  0.00            
ATOM   3683  CD  LYS X 229      31.671   4.342  -1.299  0.00  0.00            
ATOM   3684  HD2 LYS X 229      31.809   4.967  -2.181  0.00  0.00            
ATOM   3685  HD3 LYS X 229      32.609   4.123  -0.789  0.00  0.00            
ATOM   3686  CE  LYS X 229      31.114   3.019  -1.750  0.00  0.00            
ATOM   3687  HE2 LYS X 229      30.731   2.406  -0.934  0.00  0.00            
ATOM   3688  HE3 LYS X 229      30.265   3.124  -2.424  0.00  0.00            
ATOM   3689  NZ  LYS X 229      32.153   2.226  -2.516  0.00  0.00            
ATOM   3690  HZ1 LYS X 229      31.988   1.231  -2.578  0.00  0.00            
ATOM   3691  HZ2 LYS X 229      32.183   2.620  -3.446  0.00  0.00            
ATOM   3692  HZ3 LYS X 229      33.062   2.458  -2.142  0.00  0.00            
ATOM   3693  C   LYS X 229      27.951   7.693  -0.960  0.00  0.00            
ATOM   3694  O   LYS X 229      28.548   8.509  -1.626  0.00  0.00            
ATOM   3695  N   GLY X 230      26.605   7.826  -0.732  0.00  0.00            
ATOM   3696  H   GLY X 230      26.138   7.061  -0.266  0.00  0.00            
ATOM   3697  CA  GLY X 230      25.727   8.932  -1.128  0.00  0.00            
ATOM   3698  HA2 GLY X 230      24.899   8.894  -0.421  0.00  0.00            
ATOM   3699  HA3 GLY X 230      26.126   9.909  -0.857  0.00  0.00            
ATOM   3700  C   GLY X 230      25.074   8.994  -2.489  0.00  0.00            
ATOM   3701  O   GLY X 230      24.707  10.037  -3.031  0.00  0.00            
ATOM   3702  N   GLU X 231      24.883   7.803  -3.131  0.00  0.00            
ATOM   3703  H   GLU X 231      25.264   6.947  -2.753  0.00  0.00            
ATOM   3704  CA  GLU X 231      24.088   7.670  -4.364  0.00  0.00            
ATOM   3705  HA  GLU X 231      24.279   8.570  -4.949  0.00  0.00            
ATOM   3706  CB  GLU X 231      24.400   6.422  -5.168  0.00  0.00            
ATOM   3707  HB2 GLU X 231      24.172   5.487  -4.657  0.00  0.00            
ATOM   3708  HB3 GLU X 231      23.838   6.474  -6.101  0.00  0.00            
ATOM   3709  CG  GLU X 231      25.945   6.291  -5.546  0.00  0.00            
ATOM   3710  HG2 GLU X 231      26.611   6.286  -4.683  0.00  0.00            
ATOM   3711  HG3 GLU X 231      26.096   5.367  -6.105  0.00  0.00            
ATOM   3712  CD  GLU X 231      26.463   7.351  -6.526  0.00  0.00            
ATOM   3713  OE1 GLU X 231      25.814   7.921  -7.425  0.00  0.00            
ATOM   3714  OE2 GLU X 231      27.654   7.571  -6.447  0.00  0.00            
ATOM   3715  C   GLU X 231      22.572   7.729  -3.948  0.00  0.00            
ATOM   3716  O   GLU X 231      22.157   7.222  -2.919  0.00  0.00            
ATOM   3717  N   ARG X 232      21.793   8.358  -4.827  0.00  0.00            
ATOM   3718  H   ARG X 232      22.138   8.752  -5.691  0.00  0.00            
ATOM   3719  CA  ARG X 232      20.392   8.337  -4.700  0.00  0.00            
ATOM   3720  HA  ARG X 232      20.078   7.493  -4.086  0.00  0.00            
ATOM   3721  CB  ARG X 232      19.871   9.618  -3.988  0.00  0.00            
ATOM   3722  HB2 ARG X 232      18.787   9.605  -4.104  0.00  0.00            
ATOM   3723  HB3 ARG X 232      20.140  10.531  -4.517  0.00  0.00            
ATOM   3724  CG  ARG X 232      20.108   9.721  -2.446  0.00  0.00            
ATOM   3725  HG2 ARG X 232      21.180   9.779  -2.258  0.00  0.00            
ATOM   3726  HG3 ARG X 232      19.817  10.703  -2.073  0.00  0.00            
ATOM   3727  CD  ARG X 232      19.460   8.618  -1.596  0.00  0.00            
ATOM   3728  HD2 ARG X 232      18.390   8.828  -1.616  0.00  0.00            
ATOM   3729  HD3 ARG X 232      19.674   7.659  -2.069  0.00  0.00            
ATOM   3730  NE  ARG X 232      19.927   8.626  -0.138  0.00  0.00            
ATOM   3731  HE  ARG X 232      19.199   8.809   0.538  0.00  0.00            
ATOM   3732  CZ  ARG X 232      21.071   8.289   0.377  0.00  0.00            
ATOM   3733  NH1 ARG X 232      22.059   7.910  -0.365  0.00  0.00            
ATOM   3734 HH11 ARG X 232      21.866   7.752  -1.344  0.00  0.00            
ATOM   3735 HH12 ARG X 232      22.854   7.472   0.079  0.00  0.00            
ATOM   3736  NH2 ARG X 232      21.251   8.241   1.657  0.00  0.00            
ATOM   3737 HH21 ARG X 232      20.542   8.610   2.273  0.00  0.00            
ATOM   3738 HH22 ARG X 232      22.110   7.905   2.069  0.00  0.00            
ATOM   3739  C   ARG X 232      19.714   8.093  -6.106  0.00  0.00            
ATOM   3740  O   ARG X 232      20.251   8.379  -7.177  0.00  0.00            
ATOM   3741  N   LEU X 233      18.433   7.636  -6.086  0.00  0.00            
ATOM   3742  H   LEU X 233      18.067   7.407  -5.173  0.00  0.00            
ATOM   3743  CA  LEU X 233      17.647   7.347  -7.322  0.00  0.00            
ATOM   3744  HA  LEU X 233      18.182   6.607  -7.918  0.00  0.00            
ATOM   3745  CB  LEU X 233      16.345   6.782  -6.930  0.00  0.00            
ATOM   3746  HB2 LEU X 233      15.905   7.481  -6.219  0.00  0.00            
ATOM   3747  HB3 LEU X 233      15.674   6.822  -7.788  0.00  0.00            
ATOM   3748  CG  LEU X 233      16.378   5.387  -6.298  0.00  0.00            
ATOM   3749  HG  LEU X 233      17.075   5.309  -5.464  0.00  0.00            
ATOM   3750  CD1 LEU X 233      14.938   5.003  -5.806  0.00  0.00            
ATOM   3751 HD11 LEU X 233      14.917   3.991  -5.400  0.00  0.00            
ATOM   3752 HD12 LEU X 233      14.610   5.667  -5.006  0.00  0.00            
ATOM   3753 HD13 LEU X 233      14.303   4.945  -6.690  0.00  0.00            
ATOM   3754  CD2 LEU X 233      16.786   4.284  -7.326  0.00  0.00            
ATOM   3755 HD21 LEU X 233      16.155   4.282  -8.215  0.00  0.00            
ATOM   3756 HD22 LEU X 233      16.751   3.334  -6.793  0.00  0.00            
ATOM   3757 HD23 LEU X 233      17.802   4.384  -7.708  0.00  0.00            
ATOM   3758  C   LEU X 233      17.447   8.672  -8.108  0.00  0.00            
ATOM   3759  O   LEU X 233      17.282   9.689  -7.446  0.00  0.00            
ATOM   3760  N   PRO X 234      17.266   8.600  -9.432  0.00  0.00            
ATOM   3761  CD  PRO X 234      17.251   7.440 -10.297  0.00  0.00            
ATOM   3762  HD2 PRO X 234      18.283   7.092 -10.255  0.00  0.00            
ATOM   3763  HD3 PRO X 234      16.601   6.648  -9.924  0.00  0.00            
ATOM   3764  CG  PRO X 234      16.843   7.776 -11.699  0.00  0.00            
ATOM   3765  HG2 PRO X 234      15.761   7.840 -11.818  0.00  0.00            
ATOM   3766  HG3 PRO X 234      17.224   7.063 -12.430  0.00  0.00            
ATOM   3767  CB  PRO X 234      17.503   9.172 -11.770  0.00  0.00            
ATOM   3768  HB2 PRO X 234      17.077   9.812 -12.543  0.00  0.00            
ATOM   3769  HB3 PRO X 234      18.588   9.101 -11.851  0.00  0.00            
ATOM   3770  CA  PRO X 234      17.269   9.763 -10.389  0.00  0.00            
ATOM   3771  HA  PRO X 234      18.081  10.442 -10.128  0.00  0.00            
ATOM   3772  C   PRO X 234      16.025  10.669 -10.367  0.00  0.00            
ATOM   3773  O   PRO X 234      14.876  10.185 -10.317  0.00  0.00            
ATOM   3774  N   GLN X 235      16.179  12.023 -10.448  0.00  0.00            
ATOM   3775  H   GLN X 235      17.097  12.436 -10.361  0.00  0.00            
ATOM   3776  CA  GLN X 235      15.098  13.008 -10.453  0.00  0.00            
ATOM   3777  HA  GLN X 235      14.568  12.945  -9.503  0.00  0.00            
ATOM   3778  CB  GLN X 235      15.742  14.380 -10.499  0.00  0.00            
ATOM   3779  HB2 GLN X 235      16.355  14.583  -9.621  0.00  0.00            
ATOM   3780  HB3 GLN X 235      16.324  14.514 -11.410  0.00  0.00            
ATOM   3781  CG  GLN X 235      14.658  15.515 -10.585  0.00  0.00            
ATOM   3782  HG2 GLN X 235      14.131  15.336  -9.648  0.00  0.00            
ATOM   3783  HG3 GLN X 235      14.018  15.420 -11.461  0.00  0.00            
ATOM   3784  CD  GLN X 235      15.233  16.870 -10.667  0.00  0.00            
ATOM   3785  OE1 GLN X 235      16.207  17.265  -9.998  0.00  0.00            
ATOM   3786  NE2 GLN X 235      14.618  17.752 -11.391  0.00  0.00            
ATOM   3787 HE21 GLN X 235      13.672  17.468 -11.601  0.00  0.00            
ATOM   3788 HE22 GLN X 235      14.938  18.710 -11.393  0.00  0.00            
ATOM   3789  C   GLN X 235      14.169  12.661 -11.555  0.00  0.00            
ATOM   3790  O   GLN X 235      14.459  12.741 -12.784  0.00  0.00            
ATOM   3791  N   PRO X 236      12.821  12.371 -11.247  0.00  0.00            
ATOM   3792  CD  PRO X 236      12.267  12.203  -9.930  0.00  0.00            
ATOM   3793  HD2 PRO X 236      12.892  11.731  -9.171  0.00  0.00            
ATOM   3794  HD3 PRO X 236      12.083  13.187  -9.499  0.00  0.00            
ATOM   3795  CG  PRO X 236      10.895  11.434 -10.052  0.00  0.00            
ATOM   3796  HG2 PRO X 236      11.209  10.407  -9.864  0.00  0.00            
ATOM   3797  HG3 PRO X 236      10.207  11.679  -9.243  0.00  0.00            
ATOM   3798  CB  PRO X 236      10.488  11.710 -11.533  0.00  0.00            
ATOM   3799  HB2 PRO X 236      10.038  10.866 -12.054  0.00  0.00            
ATOM   3800  HB3 PRO X 236       9.682  12.443 -11.533  0.00  0.00            
ATOM   3801  CA  PRO X 236      11.753  12.214 -12.260  0.00  0.00            
ATOM   3802  HA  PRO X 236      12.123  11.351 -12.814  0.00  0.00            
ATOM   3803  C   PRO X 236      11.524  13.455 -13.162  0.00  0.00            
ATOM   3804  O   PRO X 236      11.487  14.554 -12.589  0.00  0.00            
ATOM   3805  N   PRO X 237      11.406  13.301 -14.509  0.00  0.00            
ATOM   3806  CD  PRO X 237      11.660  12.126 -15.336  0.00  0.00            
ATOM   3807  HD2 PRO X 237      12.300  11.419 -14.807  0.00  0.00            
ATOM   3808  HD3 PRO X 237      10.672  11.748 -15.600  0.00  0.00            
ATOM   3809  CG  PRO X 237      12.316  12.677 -16.581  0.00  0.00            
ATOM   3810  HG2 PRO X 237      12.319  11.954 -17.397  0.00  0.00            
ATOM   3811  HG3 PRO X 237      13.343  13.017 -16.448  0.00  0.00            
ATOM   3812  CB  PRO X 237      11.468  13.882 -16.799  0.00  0.00            
ATOM   3813  HB2 PRO X 237      10.568  13.611 -17.352  0.00  0.00            
ATOM   3814  HB3 PRO X 237      12.018  14.558 -17.453  0.00  0.00            
ATOM   3815  CA  PRO X 237      11.350  14.476 -15.381  0.00  0.00            
ATOM   3816  HA  PRO X 237      12.282  15.011 -15.196  0.00  0.00            
ATOM   3817  C   PRO X 237      10.145  15.377 -15.190  0.00  0.00            
ATOM   3818  O   PRO X 237      10.257  16.565 -15.533  0.00  0.00            
ATOM   3819  N   ILE X 238       9.029  14.858 -14.688  0.00  0.00            
ATOM   3820  H   ILE X 238       8.915  13.863 -14.562  0.00  0.00            
ATOM   3821  CA  ILE X 238       7.848  15.769 -14.356  0.00  0.00            
ATOM   3822  HA  ILE X 238       7.655  16.395 -15.226  0.00  0.00            
ATOM   3823  CB  ILE X 238       6.596  14.937 -14.100  0.00  0.00            
ATOM   3824  HB  ILE X 238       6.542  14.226 -14.924  0.00  0.00            
ATOM   3825  CG2 ILE X 238       6.688  14.043 -12.849  0.00  0.00            
ATOM   3826 HG21 ILE X 238       6.640  14.778 -12.045  0.00  0.00            
ATOM   3827 HG22 ILE X 238       7.655  13.545 -12.775  0.00  0.00            
ATOM   3828 HG23 ILE X 238       5.864  13.330 -12.881  0.00  0.00            
ATOM   3829  CG1 ILE X 238       5.348  15.807 -14.014  0.00  0.00            
ATOM   3830 HG12 ILE X 238       5.378  16.409 -13.106  0.00  0.00            
ATOM   3831 HG13 ILE X 238       5.421  16.634 -14.720  0.00  0.00            
ATOM   3832  CD1 ILE X 238       4.027  15.072 -14.134  0.00  0.00            
ATOM   3833 HD11 ILE X 238       3.715  14.472 -13.279  0.00  0.00            
ATOM   3834 HD12 ILE X 238       4.057  14.428 -15.012  0.00  0.00            
ATOM   3835 HD13 ILE X 238       3.358  15.922 -14.274  0.00  0.00            
ATOM   3836  C   ILE X 238       8.254  16.784 -13.277  0.00  0.00            
ATOM   3837  O   ILE X 238       7.617  17.822 -13.208  0.00  0.00            
ATOM   3838  N   CYS X 239       9.156  16.337 -12.430  0.00  0.00            
ATOM   3839  H   CYS X 239       9.489  15.383 -12.435  0.00  0.00            
ATOM   3840  CA  CYS X 239       9.348  17.067 -11.151  0.00  0.00            
ATOM   3841  HA  CYS X 239       8.384  17.358 -10.735  0.00  0.00            
ATOM   3842  CB  CYS X 239      10.142  16.191 -10.195  0.00  0.00            
ATOM   3843  HB2 CYS X 239      11.010  15.855 -10.764  0.00  0.00            
ATOM   3844  HB3 CYS X 239      10.498  16.799  -9.363  0.00  0.00            
ATOM   3845  SG  CYS X 239       9.289  14.724  -9.640  0.00  0.00            
ATOM   3846  HG  CYS X 239       8.290  15.362  -9.022  0.00  0.00            
ATOM   3847  C   CYS X 239      10.130  18.403 -11.255  0.00  0.00            
ATOM   3848  O   CYS X 239      11.010  18.522 -12.118  0.00  0.00            
ATOM   3849  N   THR X 240       9.784  19.442 -10.471  0.00  0.00            
ATOM   3850  H   THR X 240       8.869  19.425 -10.044  0.00  0.00            
ATOM   3851  CA  THR X 240      10.725  20.577 -10.201  0.00  0.00            
ATOM   3852  HA  THR X 240      11.316  20.808 -11.087  0.00  0.00            
ATOM   3853  CB  THR X 240      10.115  21.891  -9.705  0.00  0.00            
ATOM   3854  HB  THR X 240      10.959  22.544  -9.479  0.00  0.00            
ATOM   3855  CG2 THR X 240       9.376  22.568 -10.855  0.00  0.00            
ATOM   3856 HG21 THR X 240       8.850  23.421 -10.426  0.00  0.00            
ATOM   3857 HG22 THR X 240      10.164  22.966 -11.494  0.00  0.00            
ATOM   3858 HG23 THR X 240       8.605  21.964 -11.334  0.00  0.00            
ATOM   3859  OG1 THR X 240       9.382  21.721  -8.559  0.00  0.00            
ATOM   3860  HG1 THR X 240       9.114  22.587  -8.241  0.00  0.00            
ATOM   3861  C   THR X 240      11.734  20.086  -9.108  0.00  0.00            
ATOM   3862  O   THR X 240      11.609  19.016  -8.532  0.00  0.00            
ATOM   3863  N   ILE X 241      12.762  20.881  -8.860  0.00  0.00            
ATOM   3864  H   ILE X 241      12.997  21.636  -9.488  0.00  0.00            
ATOM   3865  CA  ILE X 241      13.733  20.641  -7.756  0.00  0.00            
ATOM   3866  HA  ILE X 241      14.205  19.676  -7.945  0.00  0.00            
ATOM   3867  CB  ILE X 241      14.813  21.691  -7.744  0.00  0.00            
ATOM   3868  HB  ILE X 241      15.273  21.826  -8.723  0.00  0.00            
ATOM   3869  CG2 ILE X 241      14.346  23.089  -7.314  0.00  0.00            
ATOM   3870 HG21 ILE X 241      14.072  23.138  -6.260  0.00  0.00            
ATOM   3871 HG22 ILE X 241      15.104  23.867  -7.397  0.00  0.00            
ATOM   3872 HG23 ILE X 241      13.445  23.337  -7.875  0.00  0.00            
ATOM   3873  CG1 ILE X 241      15.899  21.380  -6.641  0.00  0.00            
ATOM   3874 HG12 ILE X 241      16.704  22.092  -6.819  0.00  0.00            
ATOM   3875 HG13 ILE X 241      15.497  21.385  -5.627  0.00  0.00            
ATOM   3876  CD1 ILE X 241      16.551  19.976  -6.882  0.00  0.00            
ATOM   3877 HD11 ILE X 241      16.020  19.135  -6.438  0.00  0.00            
ATOM   3878 HD12 ILE X 241      16.642  19.747  -7.944  0.00  0.00            
ATOM   3879 HD13 ILE X 241      17.565  20.027  -6.485  0.00  0.00            
ATOM   3880  C   ILE X 241      13.006  20.528  -6.410  0.00  0.00            
ATOM   3881  O   ILE X 241      13.314  19.541  -5.676  0.00  0.00            
ATOM   3882  N   ASP X 242      12.077  21.416  -6.019  0.00  0.00            
ATOM   3883  H   ASP X 242      11.859  22.204  -6.612  0.00  0.00            
ATOM   3884  CA  ASP X 242      11.360  21.379  -4.740  0.00  0.00            
ATOM   3885  HA  ASP X 242      12.091  21.203  -3.951  0.00  0.00            
ATOM   3886  CB  ASP X 242      10.572  22.674  -4.459  0.00  0.00            
ATOM   3887  HB2 ASP X 242       9.860  22.956  -5.235  0.00  0.00            
ATOM   3888  HB3 ASP X 242      10.012  22.633  -3.525  0.00  0.00            
ATOM   3889  CG  ASP X 242      11.454  23.953  -4.451  0.00  0.00            
ATOM   3890  OD1 ASP X 242      11.317  24.895  -5.315  0.00  0.00            
ATOM   3891  OD2 ASP X 242      12.249  24.095  -3.487  0.00  0.00            
ATOM   3892  C   ASP X 242      10.474  20.221  -4.634  0.00  0.00            
ATOM   3893  O   ASP X 242      10.003  19.989  -3.520  0.00  0.00            
ATOM   3894  N   VAL X 243      10.136  19.485  -5.684  0.00  0.00            
ATOM   3895  H   VAL X 243      10.337  19.816  -6.617  0.00  0.00            
ATOM   3896  CA  VAL X 243       9.442  18.197  -5.577  0.00  0.00            
ATOM   3897  HA  VAL X 243       8.794  18.336  -4.713  0.00  0.00            
ATOM   3898  CB  VAL X 243       8.651  17.730  -6.805  0.00  0.00            
ATOM   3899  HB  VAL X 243       9.228  17.664  -7.728  0.00  0.00            
ATOM   3900  CG1 VAL X 243       7.967  16.355  -6.480  0.00  0.00            
ATOM   3901 HG11 VAL X 243       8.608  15.613  -6.955  0.00  0.00            
ATOM   3902 HG12 VAL X 243       7.011  16.440  -6.997  0.00  0.00            
ATOM   3903 HG13 VAL X 243       7.845  16.162  -5.414  0.00  0.00            
ATOM   3904  CG2 VAL X 243       7.558  18.777  -7.099  0.00  0.00            
ATOM   3905 HG21 VAL X 243       6.949  18.812  -6.196  0.00  0.00            
ATOM   3906 HG22 VAL X 243       7.990  19.756  -7.306  0.00  0.00            
ATOM   3907 HG23 VAL X 243       6.819  18.454  -7.833  0.00  0.00            
ATOM   3908  C   VAL X 243      10.376  17.110  -5.165  0.00  0.00            
ATOM   3909  O   VAL X 243      10.111  16.415  -4.147  0.00  0.00            
ATOM   3910  N   TYR X 244      11.480  16.979  -5.902  0.00  0.00            
ATOM   3911  H   TYR X 244      11.622  17.633  -6.658  0.00  0.00            
ATOM   3912  CA  TYR X 244      12.486  15.933  -5.637  0.00  0.00            
ATOM   3913  HA  TYR X 244      12.064  14.928  -5.625  0.00  0.00            
ATOM   3914  CB  TYR X 244      13.630  15.912  -6.654  0.00  0.00            
ATOM   3915  HB2 TYR X 244      13.170  15.819  -7.638  0.00  0.00            
ATOM   3916  HB3 TYR X 244      14.179  16.854  -6.653  0.00  0.00            
ATOM   3917  CG  TYR X 244      14.719  14.922  -6.565  0.00  0.00            
ATOM   3918  CD1 TYR X 244      14.303  13.611  -6.718  0.00  0.00            
ATOM   3919  HD1 TYR X 244      13.271  13.371  -6.927  0.00  0.00            
ATOM   3920  CE1 TYR X 244      15.351  12.617  -6.662  0.00  0.00            
ATOM   3921  HE1 TYR X 244      15.005  11.596  -6.729  0.00  0.00            
ATOM   3922  CZ  TYR X 244      16.741  13.022  -6.576  0.00  0.00            
ATOM   3923  OH  TYR X 244      17.692  12.066  -6.415  0.00  0.00            
ATOM   3924  HH  TYR X 244      17.350  11.198  -6.640  0.00  0.00            
ATOM   3925  CE2 TYR X 244      17.018  14.341  -6.382  0.00  0.00            
ATOM   3926  HE2 TYR X 244      18.057  14.587  -6.217  0.00  0.00            
ATOM   3927  CD2 TYR X 244      16.051  15.320  -6.392  0.00  0.00            
ATOM   3928  HD2 TYR X 244      16.404  16.322  -6.199  0.00  0.00            
ATOM   3929  C   TYR X 244      13.204  16.114  -4.213  0.00  0.00            
ATOM   3930  O   TYR X 244      13.533  15.125  -3.557  0.00  0.00            
ATOM   3931  N   MET X 245      13.410  17.367  -3.812  0.00  0.00            
ATOM   3932  H   MET X 245      13.325  18.113  -4.487  0.00  0.00            
ATOM   3933  CA  MET X 245      14.113  17.700  -2.577  0.00  0.00            
ATOM   3934  HA  MET X 245      15.110  17.261  -2.592  0.00  0.00            
ATOM   3935  CB  MET X 245      14.201  19.243  -2.457  0.00  0.00            
ATOM   3936  HB2 MET X 245      13.340  19.818  -2.797  0.00  0.00            
ATOM   3937  HB3 MET X 245      14.439  19.485  -1.421  0.00  0.00            
ATOM   3938  CG  MET X 245      15.398  19.658  -3.344  0.00  0.00            
ATOM   3939  HG2 MET X 245      15.360  20.729  -3.541  0.00  0.00            
ATOM   3940  HG3 MET X 245      15.435  19.173  -4.319  0.00  0.00            
ATOM   3941  SD  MET X 245      17.118  19.235  -2.753  0.00  0.00            
ATOM   3942  CE  MET X 245      17.351  20.021  -1.225  0.00  0.00            
ATOM   3943  HE1 MET X 245      17.493  21.100  -1.272  0.00  0.00            
ATOM   3944  HE2 MET X 245      18.255  19.714  -0.698  0.00  0.00            
ATOM   3945  HE3 MET X 245      16.507  19.766  -0.584  0.00  0.00            
ATOM   3946  C   MET X 245      13.423  17.050  -1.321  0.00  0.00            
ATOM   3947  O   MET X 245      14.062  16.626  -0.348  0.00  0.00            
ATOM   3948  N   ILE X 246      12.099  16.796  -1.393  0.00  0.00            
ATOM   3949  H   ILE X 246      11.629  17.089  -2.237  0.00  0.00            
ATOM   3950  CA  ILE X 246      11.358  16.116  -0.356  0.00  0.00            
ATOM   3951  HA  ILE X 246      11.758  16.563   0.554  0.00  0.00            
ATOM   3952  CB  ILE X 246       9.819  16.372  -0.475  0.00  0.00            
ATOM   3953  HB  ILE X 246       9.524  16.022  -1.464  0.00  0.00            
ATOM   3954  CG2 ILE X 246       8.910  15.681   0.579  0.00  0.00            
ATOM   3955 HG21 ILE X 246       9.146  16.201   1.508  0.00  0.00            
ATOM   3956 HG22 ILE X 246       9.160  14.623   0.659  0.00  0.00            
ATOM   3957 HG23 ILE X 246       7.924  15.931   0.188  0.00  0.00            
ATOM   3958  CG1 ILE X 246       9.596  17.950  -0.349  0.00  0.00            
ATOM   3959 HG12 ILE X 246      10.293  18.469  -1.007  0.00  0.00            
ATOM   3960 HG13 ILE X 246       9.812  18.337   0.647  0.00  0.00            
ATOM   3961  CD1 ILE X 246       8.121  18.323  -0.863  0.00  0.00            
ATOM   3962 HD11 ILE X 246       8.015  18.098  -1.924  0.00  0.00            
ATOM   3963 HD12 ILE X 246       7.312  17.808  -0.345  0.00  0.00            
ATOM   3964 HD13 ILE X 246       7.955  19.392  -0.722  0.00  0.00            
ATOM   3965  C   ILE X 246      11.649  14.562  -0.243  0.00  0.00            
ATOM   3966  O   ILE X 246      11.782  13.943   0.807  0.00  0.00            
ATOM   3967  N   MET X 247      11.803  13.978  -1.418  0.00  0.00            
ATOM   3968  H   MET X 247      11.862  14.650  -2.169  0.00  0.00            
ATOM   3969  CA  MET X 247      12.336  12.660  -1.599  0.00  0.00            
ATOM   3970  HA  MET X 247      11.692  11.994  -1.025  0.00  0.00            
ATOM   3971  CB  MET X 247      12.256  12.190  -3.040  0.00  0.00            
ATOM   3972  HB2 MET X 247      13.175  12.602  -3.456  0.00  0.00            
ATOM   3973  HB3 MET X 247      12.312  11.101  -3.037  0.00  0.00            
ATOM   3974  CG  MET X 247      11.080  12.599  -3.934  0.00  0.00            
ATOM   3975  HG2 MET X 247      10.983  13.685  -3.920  0.00  0.00            
ATOM   3976  HG3 MET X 247      10.103  12.288  -3.565  0.00  0.00            
ATOM   3977  SD  MET X 247      11.227  12.082  -5.672  0.00  0.00            
ATOM   3978  CE  MET X 247       9.508  12.387  -6.138  0.00  0.00            
ATOM   3979  HE1 MET X 247       9.507  12.640  -7.198  0.00  0.00            
ATOM   3980  HE2 MET X 247       9.047  13.279  -5.714  0.00  0.00            
ATOM   3981  HE3 MET X 247       8.981  11.446  -5.985  0.00  0.00            
ATOM   3982  C   MET X 247      13.713  12.590  -0.927  0.00  0.00            
ATOM   3983  O   MET X 247      13.988  11.574  -0.282  0.00  0.00            
ATOM   3984  N   VAL X 248      14.596  13.534  -1.282  0.00  0.00            
ATOM   3985  H   VAL X 248      14.306  14.179  -2.003  0.00  0.00            
ATOM   3986  CA  VAL X 248      16.036  13.415  -0.761  0.00  0.00            
ATOM   3987  HA  VAL X 248      16.445  12.438  -1.017  0.00  0.00            
ATOM   3988  CB  VAL X 248      16.999  14.565  -1.298  0.00  0.00            
ATOM   3989  HB  VAL X 248      16.538  15.529  -1.088  0.00  0.00            
ATOM   3990  CG1 VAL X 248      18.429  14.436  -0.631  0.00  0.00            
ATOM   3991 HG11 VAL X 248      19.270  14.912  -1.136  0.00  0.00            
ATOM   3992 HG12 VAL X 248      18.380  14.887   0.361  0.00  0.00            
ATOM   3993 HG13 VAL X 248      18.723  13.387  -0.592  0.00  0.00            
ATOM   3994  CG2 VAL X 248      17.333  14.457  -2.806  0.00  0.00            
ATOM   3995 HG21 VAL X 248      17.881  13.548  -3.053  0.00  0.00            
ATOM   3996 HG22 VAL X 248      17.840  15.347  -3.179  0.00  0.00            
ATOM   3997 HG23 VAL X 248      16.386  14.436  -3.346  0.00  0.00            
ATOM   3998  C   VAL X 248      15.980  13.627   0.840  0.00  0.00            
ATOM   3999  O   VAL X 248      16.670  12.925   1.599  0.00  0.00            
ATOM   4000  N   LYS X 249      15.204  14.602   1.369  0.00  0.00            
ATOM   4001  H   LYS X 249      14.628  15.249   0.850  0.00  0.00            
ATOM   4002  CA  LYS X 249      15.085  14.658   2.832  0.00  0.00            
ATOM   4003  HA  LYS X 249      16.011  14.922   3.344  0.00  0.00            
ATOM   4004  CB  LYS X 249      14.184  15.963   3.124  0.00  0.00            
ATOM   4005  HB2 LYS X 249      13.269  15.864   2.539  0.00  0.00            
ATOM   4006  HB3 LYS X 249      14.023  15.976   4.202  0.00  0.00            
ATOM   4007  CG  LYS X 249      14.845  17.275   2.697  0.00  0.00            
ATOM   4008  HG2 LYS X 249      15.577  17.409   3.493  0.00  0.00            
ATOM   4009  HG3 LYS X 249      15.308  17.131   1.721  0.00  0.00            
ATOM   4010  CD  LYS X 249      13.879  18.460   2.800  0.00  0.00            
ATOM   4011  HD2 LYS X 249      13.115  18.378   2.027  0.00  0.00            
ATOM   4012  HD3 LYS X 249      13.454  18.394   3.801  0.00  0.00            
ATOM   4013  CE  LYS X 249      14.628  19.816   2.720  0.00  0.00            
ATOM   4014  HE2 LYS X 249      15.546  19.945   3.293  0.00  0.00            
ATOM   4015  HE3 LYS X 249      15.009  19.899   1.702  0.00  0.00            
ATOM   4016  NZ  LYS X 249      13.787  20.945   3.003  0.00  0.00            
ATOM   4017  HZ1 LYS X 249      12.857  20.842   2.621  0.00  0.00            
ATOM   4018  HZ2 LYS X 249      13.783  21.162   3.989  0.00  0.00            
ATOM   4019  HZ3 LYS X 249      14.307  21.700   2.578  0.00  0.00            
ATOM   4020  C   LYS X 249      14.461  13.363   3.477  0.00  0.00            
ATOM   4021  O   LYS X 249      14.850  12.959   4.553  0.00  0.00            
ATOM   4022  N   CYS X 250      13.472  12.712   2.801  0.00  0.00            
ATOM   4023  H   CYS X 250      13.103  13.108   1.949  0.00  0.00            
ATOM   4024  CA  CYS X 250      13.138  11.324   3.183  0.00  0.00            
ATOM   4025  HA  CYS X 250      12.812  11.237   4.219  0.00  0.00            
ATOM   4026  CB  CYS X 250      12.039  10.782   2.249  0.00  0.00            
ATOM   4027  HB2 CYS X 250      11.747   9.747   2.423  0.00  0.00            
ATOM   4028  HB3 CYS X 250      12.381  10.754   1.214  0.00  0.00            
ATOM   4029  SG  CYS X 250      10.443  11.731   2.441  0.00  0.00            
ATOM   4030  HG  CYS X 250      11.007  12.876   2.048  0.00  0.00            
ATOM   4031  C   CYS X 250      14.247  10.324   3.062  0.00  0.00            
ATOM   4032  O   CYS X 250      14.222   9.410   3.874  0.00  0.00            
ATOM   4033  N   TRP X 251      15.185  10.414   2.101  0.00  0.00            
ATOM   4034  H   TRP X 251      14.993  11.049   1.340  0.00  0.00            
ATOM   4035  CA  TRP X 251      16.350   9.497   1.956  0.00  0.00            
ATOM   4036  HA  TRP X 251      15.979   8.559   2.369  0.00  0.00            
ATOM   4037  CB  TRP X 251      16.757   9.263   0.496  0.00  0.00            
ATOM   4038  HB2 TRP X 251      17.504   8.475   0.397  0.00  0.00            
ATOM   4039  HB3 TRP X 251      17.266  10.153   0.129  0.00  0.00            
ATOM   4040  CG  TRP X 251      15.651   8.808  -0.424  0.00  0.00            
ATOM   4041  CD1 TRP X 251      14.719   7.870  -0.144  0.00  0.00            
ATOM   4042  HD1 TRP X 251      14.712   7.415   0.836  0.00  0.00            
ATOM   4043  NE1 TRP X 251      13.815   7.801  -1.207  0.00  0.00            
ATOM   4044  HE1 TRP X 251      12.977   7.240  -1.154  0.00  0.00            
ATOM   4045  CE2 TRP X 251      14.237   8.414  -2.315  0.00  0.00            
ATOM   4046  CZ2 TRP X 251      13.740   8.432  -3.613  0.00  0.00            
ATOM   4047  HZ2 TRP X 251      12.893   7.814  -3.870  0.00  0.00            
ATOM   4048  CH2 TRP X 251      14.373   9.172  -4.567  0.00  0.00            
ATOM   4049  HH2 TRP X 251      14.048   9.161  -5.596  0.00  0.00            
ATOM   4050  CZ3 TRP X 251      15.520   9.922  -4.174  0.00  0.00            
ATOM   4051  HZ3 TRP X 251      16.021  10.635  -4.813  0.00  0.00            
ATOM   4052  CE3 TRP X 251      16.010   9.916  -2.861  0.00  0.00            
ATOM   4053  HE3 TRP X 251      16.921  10.471  -2.693  0.00  0.00            
ATOM   4054  CD2 TRP X 251      15.309   9.194  -1.827  0.00  0.00            
ATOM   4055  C   TRP X 251      17.636   9.847   2.722  0.00  0.00            
ATOM   4056  O   TRP X 251      18.686   9.246   2.504  0.00  0.00            
ATOM   4057  N   MET X 252      17.506  10.697   3.770  0.00  0.00            
ATOM   4058  H   MET X 252      16.681  11.272   3.861  0.00  0.00            
ATOM   4059  CA  MET X 252      18.561  11.002   4.735  0.00  0.00            
ATOM   4060  HA  MET X 252      19.316  11.387   4.049  0.00  0.00            
ATOM   4061  CB  MET X 252      18.167  12.039   5.765  0.00  0.00            
ATOM   4062  HB2 MET X 252      18.965  12.088   6.505  0.00  0.00            
ATOM   4063  HB3 MET X 252      17.247  11.669   6.219  0.00  0.00            
ATOM   4064  CG  MET X 252      17.909  13.452   5.243  0.00  0.00            
ATOM   4065  HG2 MET X 252      17.527  13.907   6.157  0.00  0.00            
ATOM   4066  HG3 MET X 252      17.198  13.467   4.417  0.00  0.00            
ATOM   4067  SD  MET X 252      19.444  14.280   4.673  0.00  0.00            
ATOM   4068  CE  MET X 252      18.858  15.948   4.463  0.00  0.00            
ATOM   4069  HE1 MET X 252      19.721  16.599   4.319  0.00  0.00            
ATOM   4070  HE2 MET X 252      18.126  15.985   3.657  0.00  0.00            
ATOM   4071  HE3 MET X 252      18.274  16.313   5.308  0.00  0.00            
ATOM   4072  C   MET X 252      19.121   9.723   5.428  0.00  0.00            
ATOM   4073  O   MET X 252      18.324   8.937   6.013  0.00  0.00            
ATOM   4074  N   ILE X 253      20.448   9.572   5.463  0.00  0.00            
ATOM   4075  H   ILE X 253      20.966  10.392   5.179  0.00  0.00            
ATOM   4076  CA  ILE X 253      21.197   8.529   6.241  0.00  0.00            
ATOM   4077  HA  ILE X 253      21.032   7.545   5.800  0.00  0.00            
ATOM   4078  CB  ILE X 253      22.713   8.876   6.100  0.00  0.00            
ATOM   4079  HB  ILE X 253      22.755   9.941   6.329  0.00  0.00            
ATOM   4080  CG2 ILE X 253      23.585   8.193   7.168  0.00  0.00            
ATOM   4081 HG21 ILE X 253      23.486   8.655   8.150  0.00  0.00            
ATOM   4082 HG22 ILE X 253      23.271   7.150   7.214  0.00  0.00            
ATOM   4083 HG23 ILE X 253      24.630   8.219   6.859  0.00  0.00            
ATOM   4084  CG1 ILE X 253      23.200   8.704   4.692  0.00  0.00            
ATOM   4085 HG12 ILE X 253      22.644   9.250   3.930  0.00  0.00            
ATOM   4086 HG13 ILE X 253      24.164   9.188   4.846  0.00  0.00            
ATOM   4087  CD1 ILE X 253      23.240   7.252   4.236  0.00  0.00            
ATOM   4088 HD11 ILE X 253      23.841   6.664   4.929  0.00  0.00            
ATOM   4089 HD12 ILE X 253      22.228   6.849   4.271  0.00  0.00            
ATOM   4090 HD13 ILE X 253      23.658   7.209   3.230  0.00  0.00            
ATOM   4091  C   ILE X 253      20.700   8.441   7.697  0.00  0.00            
ATOM   4092  O   ILE X 253      20.234   7.315   7.986  0.00  0.00            
ATOM   4093  N   ASP X 254      20.724   9.552   8.424  0.00  0.00            
ATOM   4094  H   ASP X 254      21.204  10.350   8.033  0.00  0.00            
ATOM   4095  CA  ASP X 254      20.471   9.545   9.882  0.00  0.00            
ATOM   4096  HA  ASP X 254      20.879   8.590  10.211  0.00  0.00            
ATOM   4097  CB  ASP X 254      21.353  10.693  10.411  0.00  0.00            
ATOM   4098  HB2 ASP X 254      20.802  11.549  10.021  0.00  0.00            
ATOM   4099  HB3 ASP X 254      22.335  10.734   9.939  0.00  0.00            
ATOM   4100  CG  ASP X 254      21.321  10.826  11.923  0.00  0.00            
ATOM   4101  OD1 ASP X 254      21.360   9.803  12.618  0.00  0.00            
ATOM   4102  OD2 ASP X 254      21.458  11.936  12.482  0.00  0.00            
ATOM   4103  C   ASP X 254      18.978   9.562  10.305  0.00  0.00            
ATOM   4104  O   ASP X 254      18.286  10.547  10.173  0.00  0.00            
ATOM   4105  N   ALA X 255      18.472   8.502  10.831  0.00  0.00            
ATOM   4106  H   ALA X 255      19.064   7.702  11.006  0.00  0.00            
ATOM   4107  CA  ALA X 255      16.995   8.240  10.709  0.00  0.00            
ATOM   4108  HA  ALA X 255      16.795   8.121   9.644  0.00  0.00            
ATOM   4109  CB  ALA X 255      16.668   6.902  11.398  0.00  0.00            
ATOM   4110  HB1 ALA X 255      17.104   6.164  10.725  0.00  0.00            
ATOM   4111  HB2 ALA X 255      17.214   6.821  12.338  0.00  0.00            
ATOM   4112  HB3 ALA X 255      15.586   6.769  11.408  0.00  0.00            
ATOM   4113  C   ALA X 255      16.048   9.300  11.246  0.00  0.00            
ATOM   4114  O   ALA X 255      15.084   9.735  10.590  0.00  0.00            
ATOM   4115  N   ASP X 256      16.268   9.759  12.457  0.00  0.00            
ATOM   4116  H   ASP X 256      17.022   9.377  13.008  0.00  0.00            
ATOM   4117  CA  ASP X 256      15.432  10.774  13.239  0.00  0.00            
ATOM   4118  HA  ASP X 256      14.502  10.239  13.428  0.00  0.00            
ATOM   4119  CB  ASP X 256      16.049  11.079  14.683  0.00  0.00            
ATOM   4120  HB2 ASP X 256      16.964  11.637  14.482  0.00  0.00            
ATOM   4121  HB3 ASP X 256      15.336  11.794  15.095  0.00  0.00            
ATOM   4122  CG  ASP X 256      16.265   9.819  15.533  0.00  0.00            
ATOM   4123  OD1 ASP X 256      17.246   9.067  15.173  0.00  0.00            
ATOM   4124  OD2 ASP X 256      15.668   9.638  16.615  0.00  0.00            
ATOM   4125  C   ASP X 256      15.278  12.138  12.494  0.00  0.00            
ATOM   4126  O   ASP X 256      14.418  12.951  12.880  0.00  0.00            
ATOM   4127  N   SER X 257      16.193  12.400  11.556  0.00  0.00            
ATOM   4128  H   SER X 257      16.955  11.756  11.399  0.00  0.00            
ATOM   4129  CA  SER X 257      16.189  13.633  10.671  0.00  0.00            
ATOM   4130  HA  SER X 257      15.864  14.477  11.280  0.00  0.00            
ATOM   4131  CB  SER X 257      17.592  13.905  10.128  0.00  0.00            
ATOM   4132  HB2 SER X 257      17.639  14.826   9.547  0.00  0.00            
ATOM   4133  HB3 SER X 257      18.222  14.017  11.010  0.00  0.00            
ATOM   4134  OG  SER X 257      18.066  12.854   9.229  0.00  0.00            
ATOM   4135  HG  SER X 257      18.145  11.996   9.652  0.00  0.00            
ATOM   4136  C   SER X 257      15.143  13.648   9.513  0.00  0.00            
ATOM   4137  O   SER X 257      14.634  14.695   9.077  0.00  0.00            
ATOM   4138  N   ARG X 258      14.820  12.486   9.025  0.00  0.00            
ATOM   4139  H   ARG X 258      15.314  11.675   9.370  0.00  0.00            
ATOM   4140  CA  ARG X 258      13.905  12.352   7.895  0.00  0.00            
ATOM   4141  HA  ARG X 258      14.278  13.036   7.132  0.00  0.00            
ATOM   4142  CB  ARG X 258      13.780  10.826   7.361  0.00  0.00            
ATOM   4143  HB2 ARG X 258      13.156  10.768   6.470  0.00  0.00            
ATOM   4144  HB3 ARG X 258      13.370  10.218   8.167  0.00  0.00            
ATOM   4145  CG  ARG X 258      15.033  10.003   7.050  0.00  0.00            
ATOM   4146  HG2 ARG X 258      15.400  10.114   6.030  0.00  0.00            
ATOM   4147  HG3 ARG X 258      15.838  10.182   7.763  0.00  0.00            
ATOM   4148  CD  ARG X 258      14.726   8.458   7.174  0.00  0.00            
ATOM   4149  HD2 ARG X 258      13.976   8.161   6.440  0.00  0.00            
ATOM   4150  HD3 ARG X 258      14.391   8.241   8.188  0.00  0.00            
ATOM   4151  NE  ARG X 258      15.972   7.717   6.922  0.00  0.00            
ATOM   4152  HE  ARG X 258      16.713   8.218   6.454  0.00  0.00            
ATOM   4153  CZ  ARG X 258      16.282   6.519   7.341  0.00  0.00            
ATOM   4154  NH1 ARG X 258      15.386   5.754   7.745  0.00  0.00            
ATOM   4155 HH11 ARG X 258      15.575   4.977   8.362  0.00  0.00            
ATOM   4156 HH12 ARG X 258      14.426   6.030   7.598  0.00  0.00            
ATOM   4157  NH2 ARG X 258      17.534   6.112   7.475  0.00  0.00            
ATOM   4158 HH21 ARG X 258      18.288   6.699   7.148  0.00  0.00            
ATOM   4159 HH22 ARG X 258      17.648   5.167   7.815  0.00  0.00            
ATOM   4160  C   ARG X 258      12.507  12.878   8.312  0.00  0.00            
ATOM   4161  O   ARG X 258      12.136  12.719   9.439  0.00  0.00            
ATOM   4162  N   PRO X 259      11.689  13.465   7.442  0.00  0.00            
ATOM   4163  CD  PRO X 259      12.046  13.793   6.070  0.00  0.00            
ATOM   4164  HD2 PRO X 259      13.093  13.959   5.813  0.00  0.00            
ATOM   4165  HD3 PRO X 259      11.864  12.960   5.390  0.00  0.00            
ATOM   4166  CG  PRO X 259      11.192  14.928   5.590  0.00  0.00            
ATOM   4167  HG2 PRO X 259      10.767  14.973   4.587  0.00  0.00            
ATOM   4168  HG3 PRO X 259      11.687  15.867   5.838  0.00  0.00            
ATOM   4169  CB  PRO X 259       9.963  14.801   6.545  0.00  0.00            
ATOM   4170  HB2 PRO X 259       9.418  15.726   6.737  0.00  0.00            
ATOM   4171  HB3 PRO X 259       9.282  14.057   6.132  0.00  0.00            
ATOM   4172  CA  PRO X 259      10.451  14.309   7.836  0.00  0.00            
ATOM   4173  HA  PRO X 259      10.836  15.154   8.408  0.00  0.00            
ATOM   4174  C   PRO X 259       9.357  13.616   8.642  0.00  0.00            
ATOM   4175  O   PRO X 259       9.130  12.409   8.462  0.00  0.00            
ATOM   4176  N   LYS X 260       8.574  14.336   9.435  0.00  0.00            
ATOM   4177  H   LYS X 260       8.803  15.297   9.643  0.00  0.00            
ATOM   4178  CA  LYS X 260       7.397  13.744  10.138  0.00  0.00            
ATOM   4179  HA  LYS X 260       7.614  12.698  10.356  0.00  0.00            
ATOM   4180  CB  LYS X 260       7.181  14.515  11.453  0.00  0.00            
ATOM   4181  HB2 LYS X 260       6.163  14.484  11.841  0.00  0.00            
ATOM   4182  HB3 LYS X 260       7.356  15.575  11.270  0.00  0.00            
ATOM   4183  CG  LYS X 260       8.139  14.070  12.599  0.00  0.00            
ATOM   4184  HG2 LYS X 260       8.064  12.984  12.653  0.00  0.00            
ATOM   4185  HG3 LYS X 260       9.135  14.419  12.325  0.00  0.00            
ATOM   4186  CD  LYS X 260       7.660  14.622  13.979  0.00  0.00            
ATOM   4187  HD2 LYS X 260       7.248  15.622  13.849  0.00  0.00            
ATOM   4188  HD3 LYS X 260       6.932  13.925  14.395  0.00  0.00            
ATOM   4189  CE  LYS X 260       8.803  14.751  14.976  0.00  0.00            
ATOM   4190  HE2 LYS X 260       8.269  15.268  15.773  0.00  0.00            
ATOM   4191  HE3 LYS X 260       9.589  15.402  14.593  0.00  0.00            
ATOM   4192  NZ  LYS X 260       9.262  13.470  15.462  0.00  0.00            
ATOM   4193  HZ1 LYS X 260       9.696  13.441  16.373  0.00  0.00            
ATOM   4194  HZ2 LYS X 260       9.974  13.099  14.849  0.00  0.00            
ATOM   4195  HZ3 LYS X 260       8.541  12.780  15.617  0.00  0.00            
ATOM   4196  C   LYS X 260       6.142  13.894   9.244  0.00  0.00            
ATOM   4197  O   LYS X 260       6.055  14.866   8.525  0.00  0.00            
ATOM   4198  N   PHE X 261       5.272  12.883   9.340  0.00  0.00            
ATOM   4199  H   PHE X 261       5.441  12.129   9.991  0.00  0.00            
ATOM   4200  CA  PHE X 261       4.098  12.809   8.494  0.00  0.00            
ATOM   4201  HA  PHE X 261       4.485  12.876   7.478  0.00  0.00            
ATOM   4202  CB  PHE X 261       3.363  11.405   8.620  0.00  0.00            
ATOM   4203  HB2 PHE X 261       2.971  11.405   9.637  0.00  0.00            
ATOM   4204  HB3 PHE X 261       2.652  11.349   7.795  0.00  0.00            
ATOM   4205  CG  PHE X 261       4.354  10.169   8.406  0.00  0.00            
ATOM   4206  CD1 PHE X 261       4.964   9.925   7.148  0.00  0.00            
ATOM   4207  HD1 PHE X 261       4.853  10.540   6.266  0.00  0.00            
ATOM   4208  CE1 PHE X 261       5.751   8.758   6.919  0.00  0.00            
ATOM   4209  HE1 PHE X 261       6.205   8.523   5.968  0.00  0.00            
ATOM   4210  CZ  PHE X 261       5.903   7.876   7.950  0.00  0.00            
ATOM   4211  HZ  PHE X 261       6.399   6.921   7.858  0.00  0.00            
ATOM   4212  CE2 PHE X 261       5.320   8.139   9.195  0.00  0.00            
ATOM   4213  HE2 PHE X 261       5.591   7.465   9.995  0.00  0.00            
ATOM   4214  CD2 PHE X 261       4.530   9.264   9.421  0.00  0.00            
ATOM   4215  HD2 PHE X 261       4.033   9.302  10.380  0.00  0.00            
ATOM   4216  C   PHE X 261       3.142  13.967   8.667  0.00  0.00            
ATOM   4217  O   PHE X 261       2.504  14.366   7.669  0.00  0.00            
ATOM   4218  N   ARG X 262       3.176  14.570   9.881  0.00  0.00            
ATOM   4219  H   ARG X 262       3.858  14.346  10.591  0.00  0.00            
ATOM   4220  CA  ARG X 262       2.404  15.795  10.068  0.00  0.00            
ATOM   4221  HA  ARG X 262       1.377  15.548   9.801  0.00  0.00            
ATOM   4222  CB  ARG X 262       2.670  16.145  11.553  0.00  0.00            
ATOM   4223  HB2 ARG X 262       3.749  16.259  11.659  0.00  0.00            
ATOM   4224  HB3 ARG X 262       2.393  15.346  12.241  0.00  0.00            
ATOM   4225  CG  ARG X 262       1.767  17.263  12.125  0.00  0.00            
ATOM   4226  HG2 ARG X 262       0.726  17.208  11.807  0.00  0.00            
ATOM   4227  HG3 ARG X 262       1.724  17.061  13.195  0.00  0.00            
ATOM   4228  CD  ARG X 262       2.226  18.664  11.839  0.00  0.00            
ATOM   4229  HD2 ARG X 262       1.988  18.831  10.789  0.00  0.00            
ATOM   4230  HD3 ARG X 262       3.283  18.764  12.085  0.00  0.00            
ATOM   4231  NE  ARG X 262       1.442  19.655  12.585  0.00  0.00            
ATOM   4232  HE  ARG X 262       0.699  19.452  13.239  0.00  0.00            
ATOM   4233  CZ  ARG X 262       1.765  20.929  12.567  0.00  0.00            
ATOM   4234  NH1 ARG X 262       2.787  21.336  11.924  0.00  0.00            
ATOM   4235 HH11 ARG X 262       3.487  20.700  11.571  0.00  0.00            
ATOM   4236 HH12 ARG X 262       3.009  22.304  11.740  0.00  0.00            
ATOM   4237  NH2 ARG X 262       1.018  21.877  13.036  0.00  0.00            
ATOM   4238 HH21 ARG X 262       0.130  21.677  13.473  0.00  0.00            
ATOM   4239 HH22 ARG X 262       1.256  22.779  12.649  0.00  0.00            
ATOM   4240  C   ARG X 262       2.679  16.950   9.118  0.00  0.00            
ATOM   4241  O   ARG X 262       1.756  17.583   8.513  0.00  0.00            
ATOM   4242  N   GLU X 263       4.015  17.109   9.059  0.00  0.00            
ATOM   4243  H   GLU X 263       4.607  16.375   9.420  0.00  0.00            
ATOM   4244  CA  GLU X 263       4.672  18.101   8.177  0.00  0.00            
ATOM   4245  HA  GLU X 263       4.181  19.063   8.325  0.00  0.00            
ATOM   4246  CB  GLU X 263       6.216  18.274   8.606  0.00  0.00            
ATOM   4247  HB2 GLU X 263       6.676  19.004   7.941  0.00  0.00            
ATOM   4248  HB3 GLU X 263       6.745  17.330   8.475  0.00  0.00            
ATOM   4249  CG  GLU X 263       6.393  18.821  10.036  0.00  0.00            
ATOM   4250  HG2 GLU X 263       5.974  18.093  10.730  0.00  0.00            
ATOM   4251  HG3 GLU X 263       7.466  19.010  10.059  0.00  0.00            
ATOM   4252  CD  GLU X 263       5.670  20.154  10.306  0.00  0.00            
ATOM   4253  OE1 GLU X 263       5.494  20.953   9.359  0.00  0.00            
ATOM   4254  OE2 GLU X 263       5.205  20.274  11.459  0.00  0.00            
ATOM   4255  C   GLU X 263       4.655  17.755   6.663  0.00  0.00            
ATOM   4256  O   GLU X 263       4.401  18.682   5.857  0.00  0.00            
ATOM   4257  N   LEU X 264       4.682  16.506   6.217  0.00  0.00            
ATOM   4258  H   LEU X 264       5.014  15.827   6.886  0.00  0.00            
ATOM   4259  CA  LEU X 264       4.493  16.000   4.814  0.00  0.00            
ATOM   4260  HA  LEU X 264       5.252  16.503   4.215  0.00  0.00            
ATOM   4261  CB  LEU X 264       4.868  14.576   4.671  0.00  0.00            
ATOM   4262  HB2 LEU X 264       4.451  13.961   5.467  0.00  0.00            
ATOM   4263  HB3 LEU X 264       4.444  14.125   3.774  0.00  0.00            
ATOM   4264  CG  LEU X 264       6.363  14.285   4.602  0.00  0.00            
ATOM   4265  HG  LEU X 264       6.822  15.045   5.235  0.00  0.00            
ATOM   4266  CD1 LEU X 264       6.708  12.864   5.038  0.00  0.00            
ATOM   4267 HD11 LEU X 264       6.182  12.082   4.490  0.00  0.00            
ATOM   4268 HD12 LEU X 264       6.367  12.896   6.073  0.00  0.00            
ATOM   4269 HD13 LEU X 264       7.786  12.707   4.992  0.00  0.00            
ATOM   4270  CD2 LEU X 264       6.843  14.561   3.166  0.00  0.00            
ATOM   4271 HD21 LEU X 264       6.311  13.975   2.417  0.00  0.00            
ATOM   4272 HD22 LEU X 264       7.909  14.355   3.065  0.00  0.00            
ATOM   4273 HD23 LEU X 264       6.692  15.591   2.842  0.00  0.00            
ATOM   4274  C   LEU X 264       3.105  16.341   4.233  0.00  0.00            
ATOM   4275  O   LEU X 264       2.989  16.706   3.021  0.00  0.00            
ATOM   4276  N   ILE X 265       2.079  16.237   5.066  0.00  0.00            
ATOM   4277  H   ILE X 265       2.300  15.785   5.942  0.00  0.00            
ATOM   4278  CA  ILE X 265       0.735  16.680   4.692  0.00  0.00            
ATOM   4279  HA  ILE X 265       0.283  16.028   3.944  0.00  0.00            
ATOM   4280  CB  ILE X 265      -0.197  16.564   5.967  0.00  0.00            
ATOM   4281  HB  ILE X 265       0.410  16.766   6.849  0.00  0.00            
ATOM   4282  CG2 ILE X 265      -1.532  17.416   5.902  0.00  0.00            
ATOM   4283 HG21 ILE X 265      -2.066  17.270   4.963  0.00  0.00            
ATOM   4284 HG22 ILE X 265      -1.177  18.446   5.904  0.00  0.00            
ATOM   4285 HG23 ILE X 265      -2.187  17.214   6.750  0.00  0.00            
ATOM   4286  CG1 ILE X 265      -0.608  15.133   6.168  0.00  0.00            
ATOM   4287 HG12 ILE X 265       0.141  14.358   6.009  0.00  0.00            
ATOM   4288 HG13 ILE X 265      -1.406  14.873   5.473  0.00  0.00            
ATOM   4289  CD1 ILE X 265      -1.091  14.899   7.561  0.00  0.00            
ATOM   4290 HD11 ILE X 265      -1.430  13.870   7.680  0.00  0.00            
ATOM   4291 HD12 ILE X 265      -1.985  15.479   7.795  0.00  0.00            
ATOM   4292 HD13 ILE X 265      -0.393  15.280   8.307  0.00  0.00            
ATOM   4293  C   ILE X 265       0.707  18.108   4.157  0.00  0.00            
ATOM   4294  O   ILE X 265       0.212  18.422   3.069  0.00  0.00            
ATOM   4295  N   ILE X 266       1.436  18.973   4.866  0.00  0.00            
ATOM   4296  H   ILE X 266       2.005  18.578   5.601  0.00  0.00            
ATOM   4297  CA  ILE X 266       1.581  20.360   4.647  0.00  0.00            
ATOM   4298  HA  ILE X 266       0.603  20.745   4.360  0.00  0.00            
ATOM   4299  CB  ILE X 266       1.931  21.074   5.983  0.00  0.00            
ATOM   4300  HB  ILE X 266       2.803  20.553   6.379  0.00  0.00            
ATOM   4301  CG2 ILE X 266       2.414  22.479   5.670  0.00  0.00            
ATOM   4302 HG21 ILE X 266       2.593  23.023   6.597  0.00  0.00            
ATOM   4303 HG22 ILE X 266       1.849  23.074   4.953  0.00  0.00            
ATOM   4304 HG23 ILE X 266       3.339  22.477   5.094  0.00  0.00            
ATOM   4305  CG1 ILE X 266       0.798  20.944   7.124  0.00  0.00            
ATOM   4306 HG12 ILE X 266       0.216  20.038   6.954  0.00  0.00            
ATOM   4307 HG13 ILE X 266       1.215  20.793   8.119  0.00  0.00            
ATOM   4308  CD1 ILE X 266      -0.228  22.071   7.143  0.00  0.00            
ATOM   4309 HD11 ILE X 266       0.262  22.920   7.621  0.00  0.00            
ATOM   4310 HD12 ILE X 266      -1.091  21.793   7.747  0.00  0.00            
ATOM   4311 HD13 ILE X 266      -0.521  22.404   6.147  0.00  0.00            
ATOM   4312  C   ILE X 266       2.499  20.641   3.420  0.00  0.00            
ATOM   4313  O   ILE X 266       2.195  21.576   2.653  0.00  0.00            
ATOM   4314  N   GLU X 267       3.466  19.848   3.232  0.00  0.00            
ATOM   4315  H   GLU X 267       3.562  19.098   3.902  0.00  0.00            
ATOM   4316  CA  GLU X 267       4.408  19.984   2.117  0.00  0.00            
ATOM   4317  HA  GLU X 267       4.887  20.956   2.237  0.00  0.00            
ATOM   4318  CB  GLU X 267       5.516  18.909   2.066  0.00  0.00            
ATOM   4319  HB2 GLU X 267       5.037  17.932   2.005  0.00  0.00            
ATOM   4320  HB3 GLU X 267       5.994  18.991   1.090  0.00  0.00            
ATOM   4321  CG  GLU X 267       6.666  19.058   3.109  0.00  0.00            
ATOM   4322  HG2 GLU X 267       7.208  18.123   2.974  0.00  0.00            
ATOM   4323  HG3 GLU X 267       6.178  19.081   4.083  0.00  0.00            
ATOM   4324  CD  GLU X 267       7.606  20.174   2.804  0.00  0.00            
ATOM   4325  OE1 GLU X 267       8.822  19.942   2.953  0.00  0.00            
ATOM   4326  OE2 GLU X 267       7.201  21.335   2.505  0.00  0.00            
ATOM   4327  C   GLU X 267       3.700  19.998   0.738  0.00  0.00            
ATOM   4328  O   GLU X 267       3.712  21.039   0.063  0.00  0.00            
ATOM   4329  N   PHE X 268       2.937  18.957   0.437  0.00  0.00            
ATOM   4330  H   PHE X 268       3.001  18.174   1.072  0.00  0.00            
ATOM   4331  CA  PHE X 268       2.257  18.755  -0.791  0.00  0.00            
ATOM   4332  HA  PHE X 268       2.843  19.073  -1.653  0.00  0.00            
ATOM   4333  CB  PHE X 268       1.999  17.275  -1.039  0.00  0.00            
ATOM   4334  HB2 PHE X 268       1.280  17.166  -1.851  0.00  0.00            
ATOM   4335  HB3 PHE X 268       1.566  16.889  -0.116  0.00  0.00            
ATOM   4336  CG  PHE X 268       3.296  16.541  -1.325  0.00  0.00            
ATOM   4337  CD1 PHE X 268       4.038  16.808  -2.476  0.00  0.00            
ATOM   4338  HD1 PHE X 268       3.632  17.448  -3.246  0.00  0.00            
ATOM   4339  CE1 PHE X 268       5.298  16.234  -2.555  0.00  0.00            
ATOM   4340  HE1 PHE X 268       5.774  16.515  -3.483  0.00  0.00            
ATOM   4341  CZ  PHE X 268       5.905  15.424  -1.508  0.00  0.00            
ATOM   4342  HZ  PHE X 268       6.886  15.010  -1.691  0.00  0.00            
ATOM   4343  CE2 PHE X 268       5.114  15.158  -0.366  0.00  0.00            
ATOM   4344  HE2 PHE X 268       5.501  14.544   0.434  0.00  0.00            
ATOM   4345  CD2 PHE X 268       3.844  15.799  -0.279  0.00  0.00            
ATOM   4346  HD2 PHE X 268       3.189  15.698   0.574  0.00  0.00            
ATOM   4347  C   PHE X 268       0.964  19.594  -0.771  0.00  0.00            
ATOM   4348  O   PHE X 268       0.596  19.983  -1.856  0.00  0.00            
ATOM   4349  N   SER X 269       0.379  19.894   0.362  0.00  0.00            
ATOM   4350  H   SER X 269       0.883  19.612   1.190  0.00  0.00            
ATOM   4351  CA  SER X 269      -0.784  20.880   0.478  0.00  0.00            
ATOM   4352  HA  SER X 269      -1.602  20.544  -0.158  0.00  0.00            
ATOM   4353  CB  SER X 269      -1.378  21.033   1.922  0.00  0.00            
ATOM   4354  HB2 SER X 269      -2.163  21.782   1.820  0.00  0.00            
ATOM   4355  HB3 SER X 269      -0.672  21.334   2.697  0.00  0.00            
ATOM   4356  OG  SER X 269      -1.879  19.769   2.175  0.00  0.00            
ATOM   4357  HG  SER X 269      -1.101  19.274   2.439  0.00  0.00            
ATOM   4358  C   SER X 269      -0.410  22.333   0.030  0.00  0.00            
ATOM   4359  O   SER X 269      -1.088  22.870  -0.872  0.00  0.00            
ATOM   4360  N   LYS X 270       0.697  22.956   0.524  0.00  0.00            
ATOM   4361  H   LYS X 270       1.247  22.480   1.224  0.00  0.00            
ATOM   4362  CA  LYS X 270       1.203  24.251   0.004  0.00  0.00            
ATOM   4363  HA  LYS X 270       0.561  25.083   0.294  0.00  0.00            
ATOM   4364  CB  LYS X 270       2.514  24.548   0.691  0.00  0.00            
ATOM   4365  HB2 LYS X 270       2.850  25.453   0.185  0.00  0.00            
ATOM   4366  HB3 LYS X 270       3.224  23.751   0.468  0.00  0.00            
ATOM   4367  CG  LYS X 270       2.484  24.895   2.207  0.00  0.00            
ATOM   4368  HG2 LYS X 270       1.756  25.682   2.406  0.00  0.00            
ATOM   4369  HG3 LYS X 270       2.097  24.107   2.853  0.00  0.00            
ATOM   4370  CD  LYS X 270       3.825  25.208   2.831  0.00  0.00            
ATOM   4371  HD2 LYS X 270       3.697  25.335   3.906  0.00  0.00            
ATOM   4372  HD3 LYS X 270       4.397  24.293   2.677  0.00  0.00            
ATOM   4373  CE  LYS X 270       4.540  26.541   2.170  0.00  0.00            
ATOM   4374  HE2 LYS X 270       4.566  26.518   1.080  0.00  0.00            
ATOM   4375  HE3 LYS X 270       3.826  27.340   2.367  0.00  0.00            
ATOM   4376  NZ  LYS X 270       5.775  26.916   2.743  0.00  0.00            
ATOM   4377  HZ1 LYS X 270       6.004  27.829   2.376  0.00  0.00            
ATOM   4378  HZ2 LYS X 270       6.527  26.279   2.524  0.00  0.00            
ATOM   4379  HZ3 LYS X 270       5.679  26.994   3.745  0.00  0.00            
ATOM   4380  C   LYS X 270       1.313  24.263  -1.513  0.00  0.00            
ATOM   4381  O   LYS X 270       0.913  25.209  -2.101  0.00  0.00            
ATOM   4382  N   MET X 271       1.778  23.171  -2.111  0.00  0.00            
ATOM   4383  H   MET X 271       2.036  22.394  -1.520  0.00  0.00            
ATOM   4384  CA  MET X 271       2.017  23.035  -3.542  0.00  0.00            
ATOM   4385  HA  MET X 271       2.596  23.875  -3.926  0.00  0.00            
ATOM   4386  CB  MET X 271       2.715  21.719  -3.861  0.00  0.00            
ATOM   4387  HB2 MET X 271       2.734  21.498  -4.928  0.00  0.00            
ATOM   4388  HB3 MET X 271       2.142  20.902  -3.422  0.00  0.00            
ATOM   4389  CG  MET X 271       4.128  21.578  -3.285  0.00  0.00            
ATOM   4390  HG2 MET X 271       4.673  22.515  -3.395  0.00  0.00            
ATOM   4391  HG3 MET X 271       4.148  21.439  -2.204  0.00  0.00            
ATOM   4392  SD  MET X 271       5.120  20.260  -4.093  0.00  0.00            
ATOM   4393  CE  MET X 271       6.669  20.334  -3.085  0.00  0.00            
ATOM   4394  HE1 MET X 271       7.383  19.522  -3.223  0.00  0.00            
ATOM   4395  HE2 MET X 271       6.473  20.167  -2.026  0.00  0.00            
ATOM   4396  HE3 MET X 271       7.310  21.195  -3.277  0.00  0.00            
ATOM   4397  C   MET X 271       0.651  23.101  -4.342  0.00  0.00            
ATOM   4398  O   MET X 271       0.679  23.572  -5.470  0.00  0.00            
ATOM   4399  N   ALA X 272      -0.420  22.609  -3.709  0.00  0.00            
ATOM   4400  H   ALA X 272      -0.351  22.274  -2.759  0.00  0.00            
ATOM   4401  CA  ALA X 272      -1.627  22.306  -4.396  0.00  0.00            
ATOM   4402  HA  ALA X 272      -1.408  21.891  -5.380  0.00  0.00            
ATOM   4403  CB  ALA X 272      -2.424  21.303  -3.549  0.00  0.00            
ATOM   4404  HB1 ALA X 272      -1.758  20.441  -3.517  0.00  0.00            
ATOM   4405  HB2 ALA X 272      -3.230  20.871  -4.143  0.00  0.00            
ATOM   4406  HB3 ALA X 272      -2.842  21.725  -2.636  0.00  0.00            
ATOM   4407  C   ALA X 272      -2.283  23.630  -4.845  0.00  0.00            
ATOM   4408  O   ALA X 272      -3.311  23.553  -5.514  0.00  0.00            
ATOM   4409  N   ARG X 273      -1.758  24.791  -4.447  0.00  0.00            
ATOM   4410  H   ARG X 273      -0.900  24.840  -3.916  0.00  0.00            
ATOM   4411  CA  ARG X 273      -2.264  26.024  -4.985  0.00  0.00            
ATOM   4412  HA  ARG X 273      -3.338  26.100  -4.816  0.00  0.00            
ATOM   4413  CB  ARG X 273      -1.555  27.162  -4.239  0.00  0.00            
ATOM   4414  HB2 ARG X 273      -2.246  28.002  -4.312  0.00  0.00            
ATOM   4415  HB3 ARG X 273      -1.361  26.799  -3.230  0.00  0.00            
ATOM   4416  CG  ARG X 273      -0.221  27.570  -4.868  0.00  0.00            
ATOM   4417  HG2 ARG X 273      -0.384  28.257  -5.699  0.00  0.00            
ATOM   4418  HG3 ARG X 273       0.386  26.741  -5.233  0.00  0.00            
ATOM   4419  CD  ARG X 273       0.837  28.168  -3.822  0.00  0.00            
ATOM   4420  HD2 ARG X 273       0.544  29.172  -3.516  0.00  0.00            
ATOM   4421  HD3 ARG X 273       0.839  27.619  -2.881  0.00  0.00            
ATOM   4422  NE  ARG X 273       2.189  28.015  -4.383  0.00  0.00            
ATOM   4423  HE  ARG X 273       2.733  27.255  -4.001  0.00  0.00            
ATOM   4424  CZ  ARG X 273       2.712  28.562  -5.510  0.00  0.00            
ATOM   4425  NH1 ARG X 273       2.042  29.492  -6.099  0.00  0.00            
ATOM   4426 HH11 ARG X 273       1.217  29.964  -5.758  0.00  0.00            
ATOM   4427 HH12 ARG X 273       2.467  29.811  -6.958  0.00  0.00            
ATOM   4428  NH2 ARG X 273       3.909  28.207  -5.931  0.00  0.00            
ATOM   4429 HH21 ARG X 273       4.350  27.454  -5.422  0.00  0.00            
ATOM   4430 HH22 ARG X 273       4.510  28.672  -6.595  0.00  0.00            
ATOM   4431  C   ARG X 273      -2.171  26.151  -6.533  0.00  0.00            
ATOM   4432  O   ARG X 273      -3.041  26.775  -7.188  0.00  0.00            
ATOM   4433  N   ASP X 274      -1.128  25.557  -7.082  0.00  0.00            
ATOM   4434  H   ASP X 274      -0.474  25.050  -6.503  0.00  0.00            
ATOM   4435  CA  ASP X 274      -0.738  25.722  -8.449  0.00  0.00            
ATOM   4436  HA  ASP X 274      -1.568  25.756  -9.155  0.00  0.00            
ATOM   4437  CB  ASP X 274       0.033  27.005  -8.640  0.00  0.00            
ATOM   4438  HB2 ASP X 274      -0.522  27.817  -8.170  0.00  0.00            
ATOM   4439  HB3 ASP X 274       0.976  26.810  -8.131  0.00  0.00            
ATOM   4440  CG  ASP X 274       0.408  27.273 -10.140  0.00  0.00            
ATOM   4441  OD1 ASP X 274       1.159  28.307 -10.307  0.00  0.00            
ATOM   4442  OD2 ASP X 274      -0.117  26.762 -11.114  0.00  0.00            
ATOM   4443  C   ASP X 274       0.145  24.536  -8.979  0.00  0.00            
ATOM   4444  O   ASP X 274       1.354  24.709  -9.121  0.00  0.00            
ATOM   4445  N   PRO X 275      -0.430  23.356  -9.103  0.00  0.00            
ATOM   4446  CD  PRO X 275      -1.832  22.978  -9.010  0.00  0.00            
ATOM   4447  HD2 PRO X 275      -2.488  23.283  -9.825  0.00  0.00            
ATOM   4448  HD3 PRO X 275      -2.162  23.369  -8.047  0.00  0.00            
ATOM   4449  CG  PRO X 275      -1.935  21.430  -8.907  0.00  0.00            
ATOM   4450  HG2 PRO X 275      -1.846  20.996  -7.911  0.00  0.00            
ATOM   4451  HG3 PRO X 275      -2.837  21.071  -9.403  0.00  0.00            
ATOM   4452  CB  PRO X 275      -0.713  21.034  -9.718  0.00  0.00            
ATOM   4453  HB2 PRO X 275      -0.969  21.026 -10.778  0.00  0.00            
ATOM   4454  HB3 PRO X 275      -0.262  20.087  -9.421  0.00  0.00            
ATOM   4455  CA  PRO X 275       0.307  22.108  -9.466  0.00  0.00            
ATOM   4456  HA  PRO X 275       0.909  21.785  -8.617  0.00  0.00            
ATOM   4457  C   PRO X 275       1.192  22.274 -10.681  0.00  0.00            
ATOM   4458  O   PRO X 275       2.256  21.625 -10.597  0.00  0.00            
ATOM   4459  N   GLN X 276       0.926  23.065 -11.727  0.00  0.00            
ATOM   4460  H   GLN X 276      -0.009  23.447 -11.751  0.00  0.00            
ATOM   4461  CA  GLN X 276       1.838  23.219 -12.874  0.00  0.00            
ATOM   4462  HA  GLN X 276       2.068  22.210 -13.219  0.00  0.00            
ATOM   4463  CB  GLN X 276       1.033  23.900 -13.942  0.00  0.00            
ATOM   4464  HB2 GLN X 276       0.642  24.843 -13.560  0.00  0.00            
ATOM   4465  HB3 GLN X 276       0.218  23.212 -14.167  0.00  0.00            
ATOM   4466  CG  GLN X 276       1.780  24.230 -15.217  0.00  0.00            
ATOM   4467  HG2 GLN X 276       2.530  24.963 -14.919  0.00  0.00            
ATOM   4468  HG3 GLN X 276       1.020  24.670 -15.862  0.00  0.00            
ATOM   4469  CD  GLN X 276       2.336  23.050 -16.054  0.00  0.00            
ATOM   4470  OE1 GLN X 276       1.831  21.900 -16.022  0.00  0.00            
ATOM   4471  NE2 GLN X 276       3.218  23.315 -16.966  0.00  0.00            
ATOM   4472 HE21 GLN X 276       3.643  24.221 -17.099  0.00  0.00            
ATOM   4473 HE22 GLN X 276       3.320  22.571 -17.642  0.00  0.00            
ATOM   4474  C   GLN X 276       3.177  23.913 -12.470  0.00  0.00            
ATOM   4475  O   GLN X 276       4.139  23.775 -13.189  0.00  0.00            
ATOM   4476  N   ARG X 277       3.234  24.593 -11.365  0.00  0.00            
ATOM   4477  H   ARG X 277       2.376  24.812 -10.879  0.00  0.00            
ATOM   4478  CA  ARG X 277       4.480  25.117 -10.806  0.00  0.00            
ATOM   4479  HA  ARG X 277       5.224  25.065 -11.600  0.00  0.00            
ATOM   4480  CB  ARG X 277       4.265  26.598 -10.347  0.00  0.00            
ATOM   4481  HB2 ARG X 277       3.223  26.677 -10.038  0.00  0.00            
ATOM   4482  HB3 ARG X 277       4.936  26.717  -9.496  0.00  0.00            
ATOM   4483  CG  ARG X 277       4.573  27.681 -11.422  0.00  0.00            
ATOM   4484  HG2 ARG X 277       4.310  28.657 -11.015  0.00  0.00            
ATOM   4485  HG3 ARG X 277       5.652  27.615 -11.561  0.00  0.00            
ATOM   4486  CD  ARG X 277       3.922  27.441 -12.784  0.00  0.00            
ATOM   4487  HD2 ARG X 277       4.265  28.226 -13.458  0.00  0.00            
ATOM   4488  HD3 ARG X 277       4.286  26.498 -13.194  0.00  0.00            
ATOM   4489  NE  ARG X 277       2.396  27.485 -12.795  0.00  0.00            
ATOM   4490  HE  ARG X 277       1.888  27.631 -11.935  0.00  0.00            
ATOM   4491  CZ  ARG X 277       1.678  27.747 -13.892  0.00  0.00            
ATOM   4492  NH1 ARG X 277       2.110  28.099 -15.013  0.00  0.00            
ATOM   4493 HH11 ARG X 277       3.098  28.195 -15.199  0.00  0.00            
ATOM   4494 HH12 ARG X 277       1.424  28.408 -15.687  0.00  0.00            
ATOM   4495  NH2 ARG X 277       0.375  27.680 -13.757  0.00  0.00            
ATOM   4496 HH21 ARG X 277      -0.049  27.414 -12.880  0.00  0.00            
ATOM   4497 HH22 ARG X 277      -0.104  27.905 -14.618  0.00  0.00            
ATOM   4498  C   ARG X 277       5.181  24.162  -9.838  0.00  0.00            
ATOM   4499  O   ARG X 277       6.188  24.619  -9.278  0.00  0.00            
ATOM   4500  N   TYR X 278       4.848  22.892  -9.874  0.00  0.00            
ATOM   4501  H   TYR X 278       4.096  22.611 -10.486  0.00  0.00            
ATOM   4502  CA  TYR X 278       5.569  21.873  -9.053  0.00  0.00            
ATOM   4503  HA  TYR X 278       6.568  22.152  -8.718  0.00  0.00            
ATOM   4504  CB  TYR X 278       4.783  21.527  -7.760  0.00  0.00            
ATOM   4505  HB2 TYR X 278       5.236  20.713  -7.194  0.00  0.00            
ATOM   4506  HB3 TYR X 278       3.751  21.260  -7.985  0.00  0.00            
ATOM   4507  CG  TYR X 278       4.780  22.742  -6.815  0.00  0.00            
ATOM   4508  CD1 TYR X 278       5.838  22.864  -5.967  0.00  0.00            
ATOM   4509  HD1 TYR X 278       6.589  22.088  -5.943  0.00  0.00            
ATOM   4510  CE1 TYR X 278       5.869  23.944  -5.040  0.00  0.00            
ATOM   4511  HE1 TYR X 278       6.609  23.939  -4.253  0.00  0.00            
ATOM   4512  CZ  TYR X 278       4.908  24.941  -5.141  0.00  0.00            
ATOM   4513  OH  TYR X 278       5.007  25.997  -4.375  0.00  0.00            
ATOM   4514  HH  TYR X 278       5.896  26.043  -4.017  0.00  0.00            
ATOM   4515  CE2 TYR X 278       3.868  24.831  -6.077  0.00  0.00            
ATOM   4516  HE2 TYR X 278       3.077  25.561  -6.167  0.00  0.00            
ATOM   4517  CD2 TYR X 278       3.798  23.662  -6.879  0.00  0.00            
ATOM   4518  HD2 TYR X 278       2.974  23.467  -7.550  0.00  0.00            
ATOM   4519  C   TYR X 278       5.687  20.574  -9.852  0.00  0.00            
ATOM   4520  O   TYR X 278       6.767  19.988  -9.948  0.00  0.00            
ATOM   4521  N   LEU X 279       4.598  20.086 -10.524  0.00  0.00            
ATOM   4522  H   LEU X 279       3.680  20.462 -10.338  0.00  0.00            
ATOM   4523  CA  LEU X 279       4.585  18.969 -11.535  0.00  0.00            
ATOM   4524  HA  LEU X 279       5.527  18.422 -11.490  0.00  0.00            
ATOM   4525  CB  LEU X 279       3.496  17.955 -11.208  0.00  0.00            
ATOM   4526  HB2 LEU X 279       3.555  17.276 -12.058  0.00  0.00            
ATOM   4527  HB3 LEU X 279       2.484  18.355 -11.140  0.00  0.00            
ATOM   4528  CG  LEU X 279       3.786  17.201  -9.870  0.00  0.00            
ATOM   4529  HG  LEU X 279       3.776  17.901  -9.034  0.00  0.00            
ATOM   4530  CD1 LEU X 279       2.513  16.335  -9.649  0.00  0.00            
ATOM   4531 HD11 LEU X 279       2.716  15.470  -9.019  0.00  0.00            
ATOM   4532 HD12 LEU X 279       2.173  15.915 -10.596  0.00  0.00            
ATOM   4533 HD13 LEU X 279       1.747  17.008  -9.262  0.00  0.00            
ATOM   4534  CD2 LEU X 279       5.068  16.344  -9.795  0.00  0.00            
ATOM   4535 HD21 LEU X 279       4.951  15.621 -10.602  0.00  0.00            
ATOM   4536 HD22 LEU X 279       5.952  16.949  -9.996  0.00  0.00            
ATOM   4537 HD23 LEU X 279       5.000  15.857  -8.822  0.00  0.00            
ATOM   4538  C   LEU X 279       4.459  19.499 -12.952  0.00  0.00            
ATOM   4539  O   LEU X 279       3.329  19.631 -13.501  0.00  0.00            
ATOM   4540  N   VAL X 280       5.590  19.785 -13.569  0.00  0.00            
ATOM   4541  H   VAL X 280       6.479  19.546 -13.153  0.00  0.00            
ATOM   4542  CA  VAL X 280       5.588  20.349 -14.953  0.00  0.00            
ATOM   4543  HA  VAL X 280       4.868  21.165 -15.019  0.00  0.00            
ATOM   4544  CB  VAL X 280       6.939  20.944 -15.352  0.00  0.00            
ATOM   4545  HB  VAL X 280       7.662  20.129 -15.317  0.00  0.00            
ATOM   4546  CG1 VAL X 280       6.908  21.528 -16.771  0.00  0.00            
ATOM   4547 HG11 VAL X 280       6.711  20.766 -17.526  0.00  0.00            
ATOM   4548 HG12 VAL X 280       6.024  22.163 -16.831  0.00  0.00            
ATOM   4549 HG13 VAL X 280       7.759  22.195 -16.906  0.00  0.00            
ATOM   4550  CG2 VAL X 280       7.277  22.074 -14.374  0.00  0.00            
ATOM   4551 HG21 VAL X 280       8.198  22.539 -14.727  0.00  0.00            
ATOM   4552 HG22 VAL X 280       6.558  22.892 -14.404  0.00  0.00            
ATOM   4553 HG23 VAL X 280       7.507  21.563 -13.439  0.00  0.00            
ATOM   4554  C   VAL X 280       5.134  19.312 -15.972  0.00  0.00            
ATOM   4555  O   VAL X 280       5.942  18.488 -16.480  0.00  0.00            
ATOM   4556  N   ILE X 281       3.854  19.521 -16.451  0.00  0.00            
ATOM   4557  H   ILE X 281       3.350  20.272 -16.003  0.00  0.00            
ATOM   4558  CA  ILE X 281       3.289  18.791 -17.584  0.00  0.00            
ATOM   4559  HA  ILE X 281       3.869  17.884 -17.756  0.00  0.00            
ATOM   4560  CB  ILE X 281       1.836  18.340 -17.336  0.00  0.00            
ATOM   4561  HB  ILE X 281       1.367  19.120 -16.736  0.00  0.00            
ATOM   4562  CG2 ILE X 281       1.168  18.136 -18.694  0.00  0.00            
ATOM   4563 HG21 ILE X 281       0.137  17.803 -18.580  0.00  0.00            
ATOM   4564 HG22 ILE X 281       1.071  19.027 -19.314  0.00  0.00            
ATOM   4565 HG23 ILE X 281       1.726  17.401 -19.274  0.00  0.00            
ATOM   4566  CG1 ILE X 281       1.949  17.039 -16.532  0.00  0.00            
ATOM   4567 HG12 ILE X 281       2.563  16.305 -17.053  0.00  0.00            
ATOM   4568 HG13 ILE X 281       2.512  17.383 -15.665  0.00  0.00            
ATOM   4569  CD1 ILE X 281       0.575  16.518 -16.045  0.00  0.00            
ATOM   4570 HD11 ILE X 281       0.682  15.783 -15.247  0.00  0.00            
ATOM   4571 HD12 ILE X 281       0.024  16.063 -16.868  0.00  0.00            
ATOM   4572 HD13 ILE X 281      -0.012  17.313 -15.586  0.00  0.00            
ATOM   4573  C   ILE X 281       3.508  19.657 -18.854  0.00  0.00            
ATOM   4574  O   ILE X 281       2.965  20.791 -19.024  0.00  0.00            
ATOM   4575  N   GLN X 282       4.191  19.056 -19.827  0.00  0.00            
ATOM   4576  H   GLN X 282       4.516  18.113 -19.667  0.00  0.00            
ATOM   4577  CA  GLN X 282       4.219  19.536 -21.216  0.00  0.00            
ATOM   4578  HA  GLN X 282       3.866  20.565 -21.145  0.00  0.00            
ATOM   4579  CB  GLN X 282       5.604  19.515 -21.875  0.00  0.00            
ATOM   4580  HB2 GLN X 282       5.831  18.479 -22.128  0.00  0.00            
ATOM   4581  HB3 GLN X 282       5.684  20.105 -22.788  0.00  0.00            
ATOM   4582  CG  GLN X 282       6.860  19.969 -21.032  0.00  0.00            
ATOM   4583  HG2 GLN X 282       7.745  19.723 -21.618  0.00  0.00            
ATOM   4584  HG3 GLN X 282       6.956  19.533 -20.038  0.00  0.00            
ATOM   4585  CD  GLN X 282       7.080  21.450 -20.743  0.00  0.00            
ATOM   4586  OE1 GLN X 282       6.139  22.207 -20.559  0.00  0.00            
ATOM   4587  NE2 GLN X 282       8.310  21.847 -20.578  0.00  0.00            
ATOM   4588 HE21 GLN X 282       9.098  21.225 -20.682  0.00  0.00            
ATOM   4589 HE22 GLN X 282       8.361  22.844 -20.424  0.00  0.00            
ATOM   4590  C   GLN X 282       3.191  18.964 -22.204  0.00  0.00            
ATOM   4591  O   GLN X 282       2.885  19.561 -23.241  0.00  0.00            
ATOM   4592  N   GLY X 283       2.612  17.859 -21.769  0.00  0.00            
ATOM   4593  H   GLY X 283       3.023  17.317 -21.022  0.00  0.00            
ATOM   4594  CA  GLY X 283       1.742  17.021 -22.527  0.00  0.00            
ATOM   4595  HA2 GLY X 283       2.040  15.973 -22.531  0.00  0.00            
ATOM   4596  HA3 GLY X 283       1.842  17.425 -23.535  0.00  0.00            
ATOM   4597  C   GLY X 283       0.226  17.204 -22.136  0.00  0.00            
ATOM   4598  O   GLY X 283      -0.271  16.244 -21.536  0.00  0.00            
ATOM   4599  N   ASP X 284      -0.364  18.337 -22.268  0.00  0.00            
ATOM   4600  H   ASP X 284       0.112  19.014 -22.847  0.00  0.00            
ATOM   4601  CA  ASP X 284      -1.799  18.543 -21.866  0.00  0.00            
ATOM   4602  HA  ASP X 284      -1.861  18.262 -20.814  0.00  0.00            
ATOM   4603  CB  ASP X 284      -2.070  20.113 -21.868  0.00  0.00            
ATOM   4604  HB2 ASP X 284      -2.964  20.287 -21.270  0.00  0.00            
ATOM   4605  HB3 ASP X 284      -1.255  20.574 -21.310  0.00  0.00            
ATOM   4606  CG  ASP X 284      -2.261  20.817 -23.267  0.00  0.00            
ATOM   4607  OD1 ASP X 284      -2.418  20.127 -24.269  0.00  0.00            
ATOM   4608  OD2 ASP X 284      -2.175  22.081 -23.290  0.00  0.00            
ATOM   4609  C   ASP X 284      -2.881  17.750 -22.551  0.00  0.00            
ATOM   4610  O   ASP X 284      -3.923  17.480 -21.962  0.00  0.00            
ATOM   4611  N   GLU X 285      -2.602  17.351 -23.775  0.00  0.00            
ATOM   4612  H   GLU X 285      -1.693  17.713 -24.025  0.00  0.00            
ATOM   4613  CA  GLU X 285      -3.517  16.719 -24.712  0.00  0.00            
ATOM   4614  HA  GLU X 285      -4.368  17.383 -24.869  0.00  0.00            
ATOM   4615  CB  GLU X 285      -2.828  16.524 -26.087  0.00  0.00            
ATOM   4616  HB2 GLU X 285      -2.351  17.480 -26.301  0.00  0.00            
ATOM   4617  HB3 GLU X 285      -2.097  15.716 -26.059  0.00  0.00            
ATOM   4618  CG  GLU X 285      -3.701  16.258 -27.266  0.00  0.00            
ATOM   4619  HG2 GLU X 285      -4.120  15.252 -27.257  0.00  0.00            
ATOM   4620  HG3 GLU X 285      -3.084  16.157 -28.160  0.00  0.00            
ATOM   4621  CD  GLU X 285      -4.819  17.335 -27.496  0.00  0.00            
ATOM   4622  OE1 GLU X 285      -4.648  18.433 -26.981  0.00  0.00            
ATOM   4623  OE2 GLU X 285      -5.849  16.975 -28.137  0.00  0.00            
ATOM   4624  C   GLU X 285      -4.162  15.390 -24.338  0.00  0.00            
ATOM   4625  O   GLU X 285      -5.155  14.985 -24.909  0.00  0.00            
ATOM   4626  N   ARG X 286      -3.549  14.667 -23.349  0.00  0.00            
ATOM   4627  H   ARG X 286      -2.748  15.165 -22.989  0.00  0.00            
ATOM   4628  CA  ARG X 286      -3.882  13.279 -22.879  0.00  0.00            
ATOM   4629  HA  ARG X 286      -4.778  13.043 -23.453  0.00  0.00            
ATOM   4630  CB  ARG X 286      -2.809  12.288 -23.522  0.00  0.00            
ATOM   4631  HB2 ARG X 286      -2.936  12.288 -24.604  0.00  0.00            
ATOM   4632  HB3 ARG X 286      -3.137  11.285 -23.249  0.00  0.00            
ATOM   4633  CG  ARG X 286      -1.379  12.556 -23.044  0.00  0.00            
ATOM   4634  HG2 ARG X 286      -1.210  13.633 -23.077  0.00  0.00            
ATOM   4635  HG3 ARG X 286      -1.276  12.061 -22.079  0.00  0.00            
ATOM   4636  CD  ARG X 286      -0.436  11.831 -24.066  0.00  0.00            
ATOM   4637  HD2 ARG X 286      -0.656  10.763 -24.083  0.00  0.00            
ATOM   4638  HD3 ARG X 286       0.572  11.897 -23.657  0.00  0.00            
ATOM   4639  NE  ARG X 286      -0.485  12.355 -25.430  0.00  0.00            
ATOM   4640  HE  ARG X 286      -1.159  11.904 -26.032  0.00  0.00            
ATOM   4641  CZ  ARG X 286       0.108  13.465 -25.870  0.00  0.00            
ATOM   4642  NH1 ARG X 286       0.935  14.134 -25.149  0.00  0.00            
ATOM   4643 HH11 ARG X 286       1.196  13.771 -24.244  0.00  0.00            
ATOM   4644 HH12 ARG X 286       1.529  14.803 -25.619  0.00  0.00            
ATOM   4645  NH2 ARG X 286      -0.020  13.809 -27.104  0.00  0.00            
ATOM   4646 HH21 ARG X 286      -0.774  13.335 -27.580  0.00  0.00            
ATOM   4647 HH22 ARG X 286       0.484  14.584 -27.510  0.00  0.00            
ATOM   4648  C   ARG X 286      -4.154  13.119 -21.346  0.00  0.00            
ATOM   4649  O   ARG X 286      -4.158  11.980 -20.881  0.00  0.00            
ATOM   4650  N   MET X 287      -4.325  14.252 -20.651  0.00  0.00            
ATOM   4651  H   MET X 287      -4.466  15.021 -21.290  0.00  0.00            
ATOM   4652  CA  MET X 287      -4.423  14.411 -19.220  0.00  0.00            
ATOM   4653  HA  MET X 287      -3.714  13.704 -18.788  0.00  0.00            
ATOM   4654  CB  MET X 287      -3.898  15.859 -18.915  0.00  0.00            
ATOM   4655  HB2 MET X 287      -2.862  16.005 -19.221  0.00  0.00            
ATOM   4656  HB3 MET X 287      -4.539  16.619 -19.362  0.00  0.00            
ATOM   4657  CG  MET X 287      -3.837  16.160 -17.380  0.00  0.00            
ATOM   4658  HG2 MET X 287      -4.867  16.314 -17.055  0.00  0.00            
ATOM   4659  HG3 MET X 287      -3.513  15.296 -16.800  0.00  0.00            
ATOM   4660  SD  MET X 287      -2.709  17.562 -17.059  0.00  0.00            
ATOM   4661  CE  MET X 287      -3.419  18.845 -18.112  0.00  0.00            
ATOM   4662  HE1 MET X 287      -2.896  18.740 -19.063  0.00  0.00            
ATOM   4663  HE2 MET X 287      -4.498  18.869 -18.264  0.00  0.00            
ATOM   4664  HE3 MET X 287      -3.196  19.844 -17.739  0.00  0.00            
ATOM   4665  C   MET X 287      -5.766  14.005 -18.581  0.00  0.00            
ATOM   4666  O   MET X 287      -6.502  14.738 -17.941  0.00  0.00            
ATOM   4667  N   HIE X 288      -6.217  12.739 -18.816  0.00  0.00            
ATOM   4668  H   HIE X 288      -5.591  12.060 -19.224  0.00  0.00            
ATOM   4669  CA  HIE X 288      -7.539  12.159 -18.418  0.00  0.00            
ATOM   4670  HA  HIE X 288      -8.169  12.926 -17.967  0.00  0.00            
ATOM   4671  CB  HIE X 288      -8.280  11.641 -19.701  0.00  0.00            
ATOM   4672  HB2 HIE X 288      -7.842  10.758 -20.166  0.00  0.00            
ATOM   4673  HB3 HIE X 288      -8.508  12.400 -20.449  0.00  0.00            
ATOM   4674  CG  HIE X 288      -9.706  11.281 -19.235  0.00  0.00            
ATOM   4675  ND1 HIE X 288     -10.629  12.209 -18.791  0.00  0.00            
ATOM   4676  CE1 HIE X 288     -11.789  11.480 -18.568  0.00  0.00            
ATOM   4677  HE1 HIE X 288     -12.715  11.887 -18.189  0.00  0.00            
ATOM   4678  NE2 HIE X 288     -11.577  10.152 -18.968  0.00  0.00            
ATOM   4679  HE2 HIE X 288     -12.179   9.375 -18.735  0.00  0.00            
ATOM   4680  CD2 HIE X 288     -10.234  10.056 -19.220  0.00  0.00            
ATOM   4681  HD2 HIE X 288      -9.729   9.174 -19.585  0.00  0.00            
ATOM   4682  C   HIE X 288      -7.364  11.071 -17.378  0.00  0.00            
ATOM   4683  O   HIE X 288      -6.435  10.259 -17.408  0.00  0.00            
ATOM   4684  N   LEU X 289      -8.293  11.071 -16.381  0.00  0.00            
ATOM   4685  H   LEU X 289      -9.085  11.682 -16.522  0.00  0.00            
ATOM   4686  CA  LEU X 289      -8.519   9.989 -15.371  0.00  0.00            
ATOM   4687  HA  LEU X 289      -7.934   9.107 -15.635  0.00  0.00            
ATOM   4688  CB  LEU X 289      -8.051  10.273 -13.942  0.00  0.00            
ATOM   4689  HB2 LEU X 289      -8.579  11.162 -13.598  0.00  0.00            
ATOM   4690  HB3 LEU X 289      -8.330   9.390 -13.368  0.00  0.00            
ATOM   4691  CG  LEU X 289      -6.530  10.534 -13.831  0.00  0.00            
ATOM   4692  HG  LEU X 289      -6.381  11.467 -14.375  0.00  0.00            
ATOM   4693  CD1 LEU X 289      -6.089  10.642 -12.320  0.00  0.00            
ATOM   4694 HD11 LEU X 289      -5.028  10.850 -12.183  0.00  0.00            
ATOM   4695 HD12 LEU X 289      -6.319   9.682 -11.857  0.00  0.00            
ATOM   4696 HD13 LEU X 289      -6.710  11.417 -11.870  0.00  0.00            
ATOM   4697  CD2 LEU X 289      -5.652   9.444 -14.346  0.00  0.00            
ATOM   4698 HD21 LEU X 289      -4.611   9.737 -14.214  0.00  0.00            
ATOM   4699 HD22 LEU X 289      -5.915   8.547 -13.786  0.00  0.00            
ATOM   4700 HD23 LEU X 289      -5.865   9.324 -15.408  0.00  0.00            
ATOM   4701  C   LEU X 289     -10.021   9.631 -15.309  0.00  0.00            
ATOM   4702  O   LEU X 289     -10.863  10.504 -15.360  0.00  0.00            
ATOM   4703  N   PRO X 290     -10.335   8.270 -15.397  0.00  0.00            
ATOM   4704  CD  PRO X 290      -9.473   7.147 -15.606  0.00  0.00            
ATOM   4705  HD2 PRO X 290      -8.721   7.162 -14.817  0.00  0.00            
ATOM   4706  HD3 PRO X 290      -9.104   7.266 -16.625  0.00  0.00            
ATOM   4707  CG  PRO X 290     -10.313   5.878 -15.452  0.00  0.00            
ATOM   4708  HG2 PRO X 290      -9.923   4.993 -15.955  0.00  0.00            
ATOM   4709  HG3 PRO X 290     -10.417   5.644 -14.392  0.00  0.00            
ATOM   4710  CB  PRO X 290     -11.644   6.296 -16.012  0.00  0.00            
ATOM   4711  HB2 PRO X 290     -11.789   6.167 -17.085  0.00  0.00            
ATOM   4712  HB3 PRO X 290     -12.373   5.756 -15.407  0.00  0.00            
ATOM   4713  CA  PRO X 290     -11.706   7.759 -15.571  0.00  0.00            
ATOM   4714  HA  PRO X 290     -12.162   8.317 -16.389  0.00  0.00            
ATOM   4715  C   PRO X 290     -12.526   7.883 -14.312  0.00  0.00            
ATOM   4716  O   PRO X 290     -12.024   7.588 -13.241  0.00  0.00            
ATOM   4717  N   SER X 291     -13.788   8.267 -14.538  0.00  0.00            
ATOM   4718  H   SER X 291     -14.094   8.163 -15.495  0.00  0.00            
ATOM   4719  CA  SER X 291     -14.873   8.160 -13.454  0.00  0.00            
ATOM   4720  HA  SER X 291     -14.447   8.681 -12.597  0.00  0.00            
ATOM   4721  CB  SER X 291     -16.092   8.805 -13.991  0.00  0.00            
ATOM   4722  HB2 SER X 291     -16.307   8.316 -14.940  0.00  0.00            
ATOM   4723  HB3 SER X 291     -15.896   9.868 -14.137  0.00  0.00            
ATOM   4724  OG  SER X 291     -17.148   8.596 -13.087  0.00  0.00            
ATOM   4725  HG  SER X 291     -17.975   8.709 -13.562  0.00  0.00            
ATOM   4726  C   SER X 291     -15.160   6.726 -12.992  0.00  0.00            
ATOM   4727  O   SER X 291     -15.149   5.802 -13.805  0.00  0.00            
ATOM   4728  N   PRO X 292     -15.499   6.515 -11.639  0.00  0.00            
ATOM   4729  CD  PRO X 292     -15.638   7.555 -10.542  0.00  0.00            
ATOM   4730  HD2 PRO X 292     -14.642   7.664 -10.114  0.00  0.00            
ATOM   4731  HD3 PRO X 292     -16.106   8.468 -10.911  0.00  0.00            
ATOM   4732  CG  PRO X 292     -16.467   7.010  -9.418  0.00  0.00            
ATOM   4733  HG2 PRO X 292     -17.521   7.227  -9.591  0.00  0.00            
ATOM   4734  HG3 PRO X 292     -16.110   7.367  -8.452  0.00  0.00            
ATOM   4735  CB  PRO X 292     -16.183   5.618  -9.628  0.00  0.00            
ATOM   4736  HB2 PRO X 292     -15.273   5.250  -9.153  0.00  0.00            
ATOM   4737  HB3 PRO X 292     -17.001   5.052  -9.182  0.00  0.00            
ATOM   4738  CA  PRO X 292     -16.058   5.282 -11.179  0.00  0.00            
ATOM   4739  HA  PRO X 292     -15.405   4.441 -11.414  0.00  0.00            
ATOM   4740  C   PRO X 292     -17.447   4.934 -11.748  0.00  0.00            
ATOM   4741  O   PRO X 292     -17.783   3.738 -11.683  0.00  0.00            
ATOM   4742  N   THR X 293     -18.201   5.908 -12.353  0.00  0.00            
ATOM   4743  H   THR X 293     -17.800   6.833 -12.406  0.00  0.00            
ATOM   4744  CA  THR X 293     -19.364   5.481 -13.237  0.00  0.00            
ATOM   4745  HA  THR X 293     -20.030   4.908 -12.592  0.00  0.00            
ATOM   4746  CB  THR X 293     -20.151   6.730 -13.721  0.00  0.00            
ATOM   4747  HB  THR X 293     -20.972   6.312 -14.305  0.00  0.00            
ATOM   4748  CG2 THR X 293     -20.758   7.581 -12.608  0.00  0.00            
ATOM   4749 HG21 THR X 293     -21.306   8.445 -12.982  0.00  0.00            
ATOM   4750 HG22 THR X 293     -21.383   7.001 -11.928  0.00  0.00            
ATOM   4751 HG23 THR X 293     -19.939   7.850 -11.941  0.00  0.00            
ATOM   4752  OG1 THR X 293     -19.372   7.615 -14.551  0.00  0.00            
ATOM   4753  HG1 THR X 293     -19.234   7.176 -15.394  0.00  0.00            
ATOM   4754  C   THR X 293     -18.944   4.551 -14.447  0.00  0.00            
ATOM   4755  O   THR X 293     -19.680   3.704 -14.875  0.00  0.00            
ATOM   4756  N   ASP X 294     -17.667   4.662 -14.891  0.00  0.00            
ATOM   4757  H   ASP X 294     -17.022   5.228 -14.359  0.00  0.00            
ATOM   4758  CA  ASP X 294     -17.137   4.001 -16.083  0.00  0.00            
ATOM   4759  HA  ASP X 294     -18.005   3.567 -16.580  0.00  0.00            
ATOM   4760  CB  ASP X 294     -16.581   5.044 -17.076  0.00  0.00            
ATOM   4761  HB2 ASP X 294     -15.559   5.329 -16.825  0.00  0.00            
ATOM   4762  HB3 ASP X 294     -16.474   4.659 -18.090  0.00  0.00            
ATOM   4763  CG  ASP X 294     -17.382   6.343 -17.157  0.00  0.00            
ATOM   4764  OD1 ASP X 294     -16.822   7.456 -17.301  0.00  0.00            
ATOM   4765  OD2 ASP X 294     -18.618   6.318 -17.018  0.00  0.00            
ATOM   4766  C   ASP X 294     -16.127   2.854 -15.710  0.00  0.00            
ATOM   4767  O   ASP X 294     -15.676   2.198 -16.634  0.00  0.00            
ATOM   4768  N   SER X 295     -15.911   2.496 -14.435  0.00  0.00            
ATOM   4769  H   SER X 295     -16.350   3.103 -13.758  0.00  0.00            
ATOM   4770  CA  SER X 295     -15.254   1.275 -14.056  0.00  0.00            
ATOM   4771  HA  SER X 295     -14.343   1.213 -14.651  0.00  0.00            
ATOM   4772  CB  SER X 295     -14.663   1.456 -12.653  0.00  0.00            
ATOM   4773  HB2 SER X 295     -15.473   1.809 -12.014  0.00  0.00            
ATOM   4774  HB3 SER X 295     -13.903   2.236 -12.631  0.00  0.00            
ATOM   4775  OG  SER X 295     -14.129   0.267 -12.184  0.00  0.00            
ATOM   4776  HG  SER X 295     -13.689   0.496 -11.362  0.00  0.00            
ATOM   4777  C   SER X 295     -16.091   0.026 -14.147  0.00  0.00            
ATOM   4778  O   SER X 295     -17.139  -0.043 -13.486  0.00  0.00            
ATOM   4779  N   ASN X 296     -15.669  -0.942 -14.974  0.00  0.00            
ATOM   4780  H   ASN X 296     -14.887  -0.732 -15.578  0.00  0.00            
ATOM   4781  CA  ASN X 296     -16.236  -2.315 -14.988  0.00  0.00            
ATOM   4782  HA  ASN X 296     -17.321  -2.293 -14.882  0.00  0.00            
ATOM   4783  CB  ASN X 296     -15.899  -2.866 -16.355  0.00  0.00            
ATOM   4784  HB2 ASN X 296     -14.824  -2.897 -16.530  0.00  0.00            
ATOM   4785  HB3 ASN X 296     -16.167  -3.922 -16.381  0.00  0.00            
ATOM   4786  CG  ASN X 296     -16.569  -2.144 -17.538  0.00  0.00            
ATOM   4787  OD1 ASN X 296     -17.408  -1.240 -17.374  0.00  0.00            
ATOM   4788  ND2 ASN X 296     -16.199  -2.563 -18.761  0.00  0.00            
ATOM   4789 HD21 ASN X 296     -15.525  -3.314 -18.819  0.00  0.00            
ATOM   4790 HD22 ASN X 296     -16.777  -2.304 -19.548  0.00  0.00            
ATOM   4791  C   ASN X 296     -15.620  -3.152 -13.892  0.00  0.00            
ATOM   4792  O   ASN X 296     -16.160  -4.232 -13.610  0.00  0.00            
ATOM   4793  N   PHE X 297     -14.542  -2.758 -13.241  0.00  0.00            
ATOM   4794  H   PHE X 297     -14.128  -1.864 -13.466  0.00  0.00            
ATOM   4795  CA  PHE X 297     -13.578  -3.633 -12.647  0.00  0.00            
ATOM   4796  HA  PHE X 297     -13.422  -4.542 -13.228  0.00  0.00            
ATOM   4797  CB  PHE X 297     -12.254  -2.967 -12.388  0.00  0.00            
ATOM   4798  HB2 PHE X 297     -11.479  -3.672 -12.088  0.00  0.00            
ATOM   4799  HB3 PHE X 297     -12.560  -2.291 -11.589  0.00  0.00            
ATOM   4800  CG  PHE X 297     -11.632  -2.207 -13.574  0.00  0.00            
ATOM   4801  CD1 PHE X 297     -11.471  -2.877 -14.791  0.00  0.00            
ATOM   4802  HD1 PHE X 297     -11.821  -3.895 -14.875  0.00  0.00            
ATOM   4803  CE1 PHE X 297     -10.876  -2.190 -15.880  0.00  0.00            
ATOM   4804  HE1 PHE X 297     -10.895  -2.626 -16.867  0.00  0.00            
ATOM   4805  CZ  PHE X 297     -10.401  -0.893 -15.778  0.00  0.00            
ATOM   4806  HZ  PHE X 297     -10.035  -0.343 -16.632  0.00  0.00            
ATOM   4807  CE2 PHE X 297     -10.674  -0.253 -14.578  0.00  0.00            
ATOM   4808  HE2 PHE X 297     -10.316   0.762 -14.493  0.00  0.00            
ATOM   4809  CD2 PHE X 297     -11.276  -0.885 -13.491  0.00  0.00            
ATOM   4810  HD2 PHE X 297     -11.269  -0.387 -12.532  0.00  0.00            
ATOM   4811  C   PHE X 297     -14.083  -4.255 -11.331  0.00  0.00            
ATOM   4812  O   PHE X 297     -13.546  -5.258 -10.797  0.00  0.00            
ATOM   4813  N   TYR X 298     -15.225  -3.814 -10.858  0.00  0.00            
ATOM   4814  H   TYR X 298     -15.526  -2.900 -11.163  0.00  0.00            
ATOM   4815  CA  TYR X 298     -15.961  -4.327  -9.745  0.00  0.00            
ATOM   4816  HA  TYR X 298     -15.562  -5.308  -9.488  0.00  0.00            
ATOM   4817  CB  TYR X 298     -15.663  -3.373  -8.538  0.00  0.00            
ATOM   4818  HB2 TYR X 298     -14.591  -3.485  -8.370  0.00  0.00            
ATOM   4819  HB3 TYR X 298     -15.786  -2.341  -8.866  0.00  0.00            
ATOM   4820  CG  TYR X 298     -16.542  -3.387  -7.309  0.00  0.00            
ATOM   4821  CD1 TYR X 298     -16.326  -4.369  -6.314  0.00  0.00            
ATOM   4822  HD1 TYR X 298     -15.484  -5.044  -6.356  0.00  0.00            
ATOM   4823  CE1 TYR X 298     -17.248  -4.440  -5.286  0.00  0.00            
ATOM   4824  HE1 TYR X 298     -17.205  -5.180  -4.501  0.00  0.00            
ATOM   4825  CZ  TYR X 298     -18.392  -3.662  -5.261  0.00  0.00            
ATOM   4826  OH  TYR X 298     -19.277  -3.827  -4.270  0.00  0.00            
ATOM   4827  HH  TYR X 298     -19.994  -3.195  -4.356  0.00  0.00            
ATOM   4828  CE2 TYR X 298     -18.557  -2.628  -6.180  0.00  0.00            
ATOM   4829  HE2 TYR X 298     -19.416  -1.979  -6.101  0.00  0.00            
ATOM   4830  CD2 TYR X 298     -17.641  -2.472  -7.239  0.00  0.00            
ATOM   4831  HD2 TYR X 298     -17.863  -1.729  -7.991  0.00  0.00            
ATOM   4832  C   TYR X 298     -17.503  -4.496  -9.984  0.00  0.00            
ATOM   4833  O   TYR X 298     -17.976  -5.495  -9.495  0.00  0.00            
ATOM   4834  N   ARG X 299     -18.047  -3.684 -10.818  0.00  0.00            
ATOM   4835  H   ARG X 299     -17.502  -2.905 -11.159  0.00  0.00            
ATOM   4836  CA  ARG X 299     -19.451  -3.850 -11.283  0.00  0.00            
ATOM   4837  HA  ARG X 299     -20.114  -3.977 -10.427  0.00  0.00            
ATOM   4838  CB  ARG X 299     -19.797  -2.570 -12.140  0.00  0.00            
ATOM   4839  HB2 ARG X 299     -18.981  -2.454 -12.853  0.00  0.00            
ATOM   4840  HB3 ARG X 299     -19.630  -1.700 -11.505  0.00  0.00            
ATOM   4841  CG  ARG X 299     -21.247  -2.425 -12.782  0.00  0.00            
ATOM   4842  HG2 ARG X 299     -21.329  -1.448 -13.258  0.00  0.00            
ATOM   4843  HG3 ARG X 299     -21.218  -3.123 -13.619  0.00  0.00            
ATOM   4844  CD  ARG X 299     -22.537  -2.771 -11.934  0.00  0.00            
ATOM   4845  HD2 ARG X 299     -22.336  -3.546 -11.194  0.00  0.00            
ATOM   4846  HD3 ARG X 299     -22.722  -1.970 -11.219  0.00  0.00            
ATOM   4847  NE  ARG X 299     -23.625  -3.070 -12.861  0.00  0.00            
ATOM   4848  HE  ARG X 299     -24.126  -2.316 -13.309  0.00  0.00            
ATOM   4849  CZ  ARG X 299     -24.087  -4.316 -13.111  0.00  0.00            
ATOM   4850  NH1 ARG X 299     -25.233  -4.441 -13.690  0.00  0.00            
ATOM   4851 HH11 ARG X 299     -25.653  -3.659 -14.171  0.00  0.00            
ATOM   4852 HH12 ARG X 299     -25.495  -5.378 -13.963  0.00  0.00            
ATOM   4853  NH2 ARG X 299     -23.569  -5.422 -12.699  0.00  0.00            
ATOM   4854 HH21 ARG X 299     -22.599  -5.463 -12.419  0.00  0.00            
ATOM   4855 HH22 ARG X 299     -24.019  -6.316 -12.837  0.00  0.00            
ATOM   4856  C   ARG X 299     -19.690  -5.115 -12.105  0.00  0.00            
ATOM   4857  O   ARG X 299     -20.858  -5.553 -12.078  0.00  0.00            
ATOM   4858  N   ALA X 300     -18.687  -5.685 -12.731  0.00  0.00            
ATOM   4859  H   ALA X 300     -17.749  -5.318 -12.645  0.00  0.00            
ATOM   4860  CA  ALA X 300     -18.837  -6.903 -13.563  0.00  0.00            
ATOM   4861  HA  ALA X 300     -19.561  -6.694 -14.351  0.00  0.00            
ATOM   4862  CB  ALA X 300     -17.553  -7.136 -14.363  0.00  0.00            
ATOM   4863  HB1 ALA X 300     -17.890  -7.766 -15.186  0.00  0.00            
ATOM   4864  HB2 ALA X 300     -16.681  -7.576 -13.879  0.00  0.00            
ATOM   4865  HB3 ALA X 300     -17.232  -6.262 -14.930  0.00  0.00            
ATOM   4866  C   ALA X 300     -19.085  -8.121 -12.763  0.00  0.00            
ATOM   4867  O   ALA X 300     -19.800  -8.994 -13.205  0.00  0.00            
ATOM   4868  N   LEU X 301     -18.491  -8.295 -11.589  0.00  0.00            
ATOM   4869  H   LEU X 301     -17.904  -7.571 -11.199  0.00  0.00            
ATOM   4870  CA  LEU X 301     -18.735  -9.471 -10.725  0.00  0.00            
ATOM   4871  HA  LEU X 301     -18.324 -10.338 -11.241  0.00  0.00            
ATOM   4872  CB  LEU X 301     -18.005  -9.249  -9.371  0.00  0.00            
ATOM   4873  HB2 LEU X 301     -18.127  -8.187  -9.157  0.00  0.00            
ATOM   4874  HB3 LEU X 301     -18.304  -9.944  -8.586  0.00  0.00            
ATOM   4875  CG  LEU X 301     -16.449  -9.319  -9.528  0.00  0.00            
ATOM   4876  HG  LEU X 301     -16.198  -8.717 -10.402  0.00  0.00            
ATOM   4877  CD1 LEU X 301     -15.888  -8.748  -8.239  0.00  0.00            
ATOM   4878 HD11 LEU X 301     -16.444  -9.204  -7.420  0.00  0.00            
ATOM   4879 HD12 LEU X 301     -15.949  -7.661  -8.189  0.00  0.00            
ATOM   4880 HD13 LEU X 301     -14.825  -8.952  -8.113  0.00  0.00            
ATOM   4881  CD2 LEU X 301     -15.951 -10.713  -9.772  0.00  0.00            
ATOM   4882 HD21 LEU X 301     -14.864 -10.798  -9.755  0.00  0.00            
ATOM   4883 HD22 LEU X 301     -16.237 -11.071 -10.761  0.00  0.00            
ATOM   4884 HD23 LEU X 301     -16.275 -11.416  -9.004  0.00  0.00            
ATOM   4885  C   LEU X 301     -20.212  -9.723 -10.369  0.00  0.00            
ATOM   4886  O   LEU X 301     -20.528 -10.924 -10.330  0.00  0.00            
ATOM   4887  N   MET X 302     -21.030  -8.727 -10.160  0.00  0.00            
ATOM   4888  H   MET X 302     -20.600  -7.824 -10.017  0.00  0.00            
ATOM   4889  CA  MET X 302     -22.498  -8.985  -9.996  0.00  0.00            
ATOM   4890  HA  MET X 302     -22.537  -9.777  -9.248  0.00  0.00            
ATOM   4891  CB  MET X 302     -23.382  -7.723  -9.671  0.00  0.00            
ATOM   4892  HB2 MET X 302     -23.518  -7.114 -10.565  0.00  0.00            
ATOM   4893  HB3 MET X 302     -24.401  -8.055  -9.468  0.00  0.00            
ATOM   4894  CG  MET X 302     -23.042  -7.006  -8.387  0.00  0.00            
ATOM   4895  HG2 MET X 302     -23.818  -6.341  -8.009  0.00  0.00            
ATOM   4896  HG3 MET X 302     -22.829  -7.765  -7.635  0.00  0.00            
ATOM   4897  SD  MET X 302     -21.608  -5.971  -8.649  0.00  0.00            
ATOM   4898  CE  MET X 302     -20.911  -5.791  -7.113  0.00  0.00            
ATOM   4899  HE1 MET X 302     -20.065  -5.106  -7.165  0.00  0.00            
ATOM   4900  HE2 MET X 302     -20.507  -6.644  -6.567  0.00  0.00            
ATOM   4901  HE3 MET X 302     -21.656  -5.364  -6.442  0.00  0.00            
ATOM   4902  C   MET X 302     -23.146  -9.733 -11.231  0.00  0.00            
ATOM   4903  O   MET X 302     -24.112 -10.435 -11.025  0.00  0.00            
ATOM   4904  N   ASP X 303     -22.568  -9.597 -12.422  0.00  0.00            
ATOM   4905  H   ASP X 303     -21.757  -9.003 -12.516  0.00  0.00            
ATOM   4906  CA  ASP X 303     -23.006 -10.354 -13.632  0.00  0.00            
ATOM   4907  HA  ASP X 303     -24.056 -10.608 -13.482  0.00  0.00            
ATOM   4908  CB  ASP X 303     -22.838  -9.396 -14.857  0.00  0.00            
ATOM   4909  HB2 ASP X 303     -21.792  -9.090 -14.853  0.00  0.00            
ATOM   4910  HB3 ASP X 303     -23.036  -9.986 -15.752  0.00  0.00            
ATOM   4911  CG  ASP X 303     -23.807  -8.203 -14.862  0.00  0.00            
ATOM   4912  OD1 ASP X 303     -23.821  -7.414 -15.862  0.00  0.00            
ATOM   4913  OD2 ASP X 303     -24.431  -7.847 -13.832  0.00  0.00            
ATOM   4914  C   ASP X 303     -22.269 -11.705 -13.974  0.00  0.00            
ATOM   4915  O   ASP X 303     -22.741 -12.499 -14.810  0.00  0.00            
ATOM   4916  N   GLU X 304     -21.370 -12.174 -13.046  0.00  0.00            
ATOM   4917  H   GLU X 304     -21.042 -11.661 -12.239  0.00  0.00            
ATOM   4918  CA  GLU X 304     -20.395 -13.272 -13.350  0.00  0.00            
ATOM   4919  HA  GLU X 304     -19.862 -12.995 -14.259  0.00  0.00            
ATOM   4920  CB  GLU X 304     -19.336 -13.393 -12.226  0.00  0.00            
ATOM   4921  HB2 GLU X 304     -18.771 -12.462 -12.170  0.00  0.00            
ATOM   4922  HB3 GLU X 304     -19.895 -13.543 -11.302  0.00  0.00            
ATOM   4923  CG  GLU X 304     -18.322 -14.486 -12.482  0.00  0.00            
ATOM   4924  HG2 GLU X 304     -18.818 -15.456 -12.512  0.00  0.00            
ATOM   4925  HG3 GLU X 304     -17.694 -14.481 -11.591  0.00  0.00            
ATOM   4926  CD  GLU X 304     -17.508 -14.289 -13.816  0.00  0.00            
ATOM   4927  OE1 GLU X 304     -17.602 -15.129 -14.693  0.00  0.00            
ATOM   4928  OE2 GLU X 304     -16.835 -13.308 -14.062  0.00  0.00            
ATOM   4929  C   GLU X 304     -21.078 -14.565 -13.561  0.00  0.00            
ATOM   4930  O   GLU X 304     -21.978 -15.027 -12.829  0.00  0.00            
ATOM   4931  N   GLU X 305     -20.605 -15.287 -14.617  0.00  0.00            
ATOM   4932  H   GLU X 305     -19.700 -15.079 -15.015  0.00  0.00            
ATOM   4933  CA  GLU X 305     -21.321 -16.512 -15.084  0.00  0.00            
ATOM   4934  HA  GLU X 305     -22.319 -16.203 -15.397  0.00  0.00            
ATOM   4935  CB  GLU X 305     -20.615 -17.114 -16.386  0.00  0.00            
ATOM   4936  HB2 GLU X 305     -21.310 -17.908 -16.662  0.00  0.00            
ATOM   4937  HB3 GLU X 305     -19.677 -17.615 -16.148  0.00  0.00            
ATOM   4938  CG  GLU X 305     -20.260 -16.104 -17.513  0.00  0.00            
ATOM   4939  HG2 GLU X 305     -19.377 -15.526 -17.241  0.00  0.00            
ATOM   4940  HG3 GLU X 305     -19.925 -16.743 -18.330  0.00  0.00            
ATOM   4941  CD  GLU X 305     -21.410 -15.192 -18.041  0.00  0.00            
ATOM   4942  OE1 GLU X 305     -21.160 -14.118 -18.591  0.00  0.00            
ATOM   4943  OE2 GLU X 305     -22.548 -15.624 -17.724  0.00  0.00            
ATOM   4944  C   GLU X 305     -21.302 -17.662 -14.033  0.00  0.00            
ATOM   4945  O   GLU X 305     -22.305 -18.330 -13.901  0.00  0.00            
ATOM   4946  N   ASP X 306     -20.190 -17.745 -13.248  0.00  0.00            
ATOM   4947  H   ASP X 306     -19.554 -16.969 -13.365  0.00  0.00            
ATOM   4948  CA  ASP X 306     -20.057 -18.796 -12.235  0.00  0.00            
ATOM   4949  HA  ASP X 306     -20.577 -19.675 -12.616  0.00  0.00            
ATOM   4950  CB  ASP X 306     -18.535 -19.323 -12.174  0.00  0.00            
ATOM   4951  HB2 ASP X 306     -18.482 -20.022 -11.339  0.00  0.00            
ATOM   4952  HB3 ASP X 306     -17.832 -18.542 -11.883  0.00  0.00            
ATOM   4953  CG  ASP X 306     -18.048 -19.981 -13.511  0.00  0.00            
ATOM   4954  OD1 ASP X 306     -16.931 -20.610 -13.555  0.00  0.00            
ATOM   4955  OD2 ASP X 306     -18.839 -20.038 -14.544  0.00  0.00            
ATOM   4956  C   ASP X 306     -20.724 -18.427 -10.888  0.00  0.00            
ATOM   4957  O   ASP X 306     -20.704 -19.302 -10.058  0.00  0.00            
ATOM   4958  N   MET X 307     -21.144 -17.186 -10.614  0.00  0.00            
ATOM   4959  H   MET X 307     -21.242 -16.490 -11.339  0.00  0.00            
ATOM   4960  CA  MET X 307     -21.605 -16.661  -9.336  0.00  0.00            
ATOM   4961  HA  MET X 307     -21.446 -17.361  -8.516  0.00  0.00            
ATOM   4962  CB  MET X 307     -20.736 -15.430  -9.015  0.00  0.00            
ATOM   4963  HB2 MET X 307     -20.982 -14.604  -9.682  0.00  0.00            
ATOM   4964  HB3 MET X 307     -20.924 -15.155  -7.977  0.00  0.00            
ATOM   4965  CG  MET X 307     -19.265 -15.800  -9.146  0.00  0.00            
ATOM   4966  HG2 MET X 307     -19.050 -15.836 -10.214  0.00  0.00            
ATOM   4967  HG3 MET X 307     -19.186 -16.837  -8.821  0.00  0.00            
ATOM   4968  SD  MET X 307     -18.101 -14.925  -8.099  0.00  0.00            
ATOM   4969  CE  MET X 307     -18.597 -13.224  -8.378  0.00  0.00            
ATOM   4970  HE1 MET X 307     -18.354 -12.896  -9.388  0.00  0.00            
ATOM   4971  HE2 MET X 307     -17.877 -12.706  -7.744  0.00  0.00            
ATOM   4972  HE3 MET X 307     -19.665 -13.160  -8.173  0.00  0.00            
ATOM   4973  C   MET X 307     -23.151 -16.501  -9.369  0.00  0.00            
ATOM   4974  O   MET X 307     -23.844 -16.610 -10.415  0.00  0.00            
ATOM   4975  N   ASP X 308     -23.734 -16.210  -8.265  0.00  0.00            
ATOM   4976  H   ASP X 308     -23.190 -16.184  -7.415  0.00  0.00            
ATOM   4977  CA  ASP X 308     -25.166 -15.966  -8.119  0.00  0.00            
ATOM   4978  HA  ASP X 308     -25.467 -15.273  -8.905  0.00  0.00            
ATOM   4979  CB  ASP X 308     -25.930 -17.314  -8.340  0.00  0.00            
ATOM   4980  HB2 ASP X 308     -26.990 -17.065  -8.403  0.00  0.00            
ATOM   4981  HB3 ASP X 308     -25.696 -17.720  -9.324  0.00  0.00            
ATOM   4982  CG  ASP X 308     -25.773 -18.303  -7.205  0.00  0.00            
ATOM   4983  OD1 ASP X 308     -26.540 -19.302  -7.214  0.00  0.00            
ATOM   4984  OD2 ASP X 308     -24.948 -18.117  -6.278  0.00  0.00            
ATOM   4985  C   ASP X 308     -25.435 -15.220  -6.761  0.00  0.00            
ATOM   4986  O   ASP X 308     -24.737 -15.406  -5.766  0.00  0.00            
ATOM   4987  N   ASP X 309     -26.584 -14.491  -6.781  0.00  0.00            
ATOM   4988  H   ASP X 309     -27.092 -14.436  -7.653  0.00  0.00            
ATOM   4989  CA  ASP X 309     -27.118 -13.678  -5.652  0.00  0.00            
ATOM   4990  HA  ASP X 309     -27.983 -13.198  -6.111  0.00  0.00            
ATOM   4991  CB  ASP X 309     -27.660 -14.501  -4.493  0.00  0.00            
ATOM   4992  HB2 ASP X 309     -26.842 -14.748  -3.816  0.00  0.00            
ATOM   4993  HB3 ASP X 309     -28.442 -13.939  -3.983  0.00  0.00            
ATOM   4994  CG  ASP X 309     -28.298 -15.843  -4.908  0.00  0.00            
ATOM   4995  OD1 ASP X 309     -29.278 -15.839  -5.677  0.00  0.00            
ATOM   4996  OD2 ASP X 309     -27.741 -16.896  -4.495  0.00  0.00            
ATOM   4997  C   ASP X 309     -26.143 -12.615  -5.117  0.00  0.00            
ATOM   4998  O   ASP X 309     -26.326 -12.107  -4.005  0.00  0.00            
ATOM   4999  N   VAL X 310     -25.171 -12.214  -5.930  0.00  0.00            
ATOM   5000  H   VAL X 310     -25.262 -12.586  -6.865  0.00  0.00            
ATOM   5001  CA  VAL X 310     -24.093 -11.274  -5.620  0.00  0.00            
ATOM   5002  HA  VAL X 310     -23.903 -11.417  -4.556  0.00  0.00            
ATOM   5003  CB  VAL X 310     -22.771 -11.651  -6.315  0.00  0.00            
ATOM   5004  HB  VAL X 310     -22.763 -11.262  -7.333  0.00  0.00            
ATOM   5005  CG1 VAL X 310     -21.590 -11.018  -5.555  0.00  0.00            
ATOM   5006 HG11 VAL X 310     -21.730  -9.938  -5.568  0.00  0.00            
ATOM   5007 HG12 VAL X 310     -20.657 -11.079  -6.115  0.00  0.00            
ATOM   5008 HG13 VAL X 310     -21.496 -11.435  -4.552  0.00  0.00            
ATOM   5009  CG2 VAL X 310     -22.490 -13.130  -6.382  0.00  0.00            
ATOM   5010 HG21 VAL X 310     -23.089 -13.596  -7.164  0.00  0.00            
ATOM   5011 HG22 VAL X 310     -21.437 -13.315  -6.591  0.00  0.00            
ATOM   5012 HG23 VAL X 310     -22.735 -13.606  -5.433  0.00  0.00            
ATOM   5013  C   VAL X 310     -24.498  -9.822  -5.943  0.00  0.00            
ATOM   5014  O   VAL X 310     -24.782  -9.586  -7.142  0.00  0.00            
ATOM   5015  N   VAL X 311     -24.475  -8.917  -4.959  0.00  0.00            
ATOM   5016  H   VAL X 311     -24.177  -9.212  -4.039  0.00  0.00            
ATOM   5017  CA  VAL X 311     -24.983  -7.566  -4.991  0.00  0.00            
ATOM   5018  HA  VAL X 311     -24.836  -7.327  -6.045  0.00  0.00            
ATOM   5019  CB  VAL X 311     -26.427  -7.401  -4.570  0.00  0.00            
ATOM   5020  HB  VAL X 311     -26.627  -6.396  -4.942  0.00  0.00            
ATOM   5021  CG1 VAL X 311     -27.406  -8.385  -5.179  0.00  0.00            
ATOM   5022 HG11 VAL X 311     -28.351  -7.872  -5.000  0.00  0.00            
ATOM   5023 HG12 VAL X 311     -27.473  -9.373  -4.725  0.00  0.00            
ATOM   5024 HG13 VAL X 311     -27.404  -8.312  -6.267  0.00  0.00            
ATOM   5025  CG2 VAL X 311     -26.570  -7.345  -3.001  0.00  0.00            
ATOM   5026 HG21 VAL X 311     -26.084  -8.217  -2.563  0.00  0.00            
ATOM   5027 HG22 VAL X 311     -27.642  -7.365  -2.804  0.00  0.00            
ATOM   5028 HG23 VAL X 311     -26.201  -6.432  -2.535  0.00  0.00            
ATOM   5029  C   VAL X 311     -24.059  -6.573  -4.326  0.00  0.00            
ATOM   5030  O   VAL X 311     -23.012  -6.977  -3.685  0.00  0.00            
ATOM   5031  N   ASP X 312     -24.308  -5.237  -4.426  0.00  0.00            
ATOM   5032  H   ASP X 312     -24.976  -4.959  -5.130  0.00  0.00            
ATOM   5033  CA  ASP X 312     -23.402  -4.187  -3.921  0.00  0.00            
ATOM   5034  HA  ASP X 312     -22.388  -4.572  -4.034  0.00  0.00            
ATOM   5035  CB  ASP X 312     -23.495  -2.985  -4.850  0.00  0.00            
ATOM   5036  HB2 ASP X 312     -23.447  -3.360  -5.872  0.00  0.00            
ATOM   5037  HB3 ASP X 312     -24.381  -2.383  -4.648  0.00  0.00            
ATOM   5038  CG  ASP X 312     -22.269  -2.013  -4.737  0.00  0.00            
ATOM   5039  OD1 ASP X 312     -22.388  -0.943  -5.354  0.00  0.00            
ATOM   5040  OD2 ASP X 312     -21.186  -2.138  -4.155  0.00  0.00            
ATOM   5041  C   ASP X 312     -23.693  -3.802  -2.445  0.00  0.00            
ATOM   5042  O   ASP X 312     -24.639  -3.073  -2.180  0.00  0.00            
ATOM   5043  N   ALA X 313     -22.920  -4.256  -1.474  0.00  0.00            
ATOM   5044  H   ALA X 313     -22.120  -4.729  -1.869  0.00  0.00            
ATOM   5045  CA  ALA X 313     -23.083  -4.170  -0.014  0.00  0.00            
ATOM   5046  HA  ALA X 313     -24.101  -4.422   0.282  0.00  0.00            
ATOM   5047  CB  ALA X 313     -21.963  -5.147   0.485  0.00  0.00            
ATOM   5048  HB1 ALA X 313     -22.175  -6.149   0.112  0.00  0.00            
ATOM   5049  HB2 ALA X 313     -20.996  -4.853   0.077  0.00  0.00            
ATOM   5050  HB3 ALA X 313     -21.902  -5.097   1.572  0.00  0.00            
ATOM   5051  C   ALA X 313     -22.990  -2.764   0.648  0.00  0.00            
ATOM   5052  O   ALA X 313     -22.546  -2.539   1.770  0.00  0.00            
ATOM   5053  N   ASP X 314     -23.451  -1.701   0.011  0.00  0.00            
ATOM   5054  H   ASP X 314     -23.998  -1.992  -0.786  0.00  0.00            
ATOM   5055  CA  ASP X 314     -23.374  -0.302   0.484  0.00  0.00            
ATOM   5056  HA  ASP X 314     -22.324  -0.246   0.770  0.00  0.00            
ATOM   5057  CB  ASP X 314     -23.440   0.675  -0.704  0.00  0.00            
ATOM   5058  HB2 ASP X 314     -23.536   1.657  -0.241  0.00  0.00            
ATOM   5059  HB3 ASP X 314     -24.400   0.501  -1.189  0.00  0.00            
ATOM   5060  CG  ASP X 314     -22.431   0.644  -1.842  0.00  0.00
[truncated: 7,352 more chars]
