# Supplementary material for: Structural Basis for the Functional Changes by EGFR Exon 20 Insertion Mutations
Source: Cancers (Basel). 2021 Mar 5;13(5):1120. doi: 10.3390/cancers13051120 (PMC7961794; doi:10.3390/cancers13051120)
Supplement: Supplementary file 1 [file cancers-13-01120-s001.zip › cancers-1093462-supply/FileS12.pdb]

REMARK	Inactive Wild-type EGFR at 500 ns
REMARK	To obtain the correct residue numbering add 700 to each residue
CRYST1   75.465   75.465   75.465  90.00  90.00  90.00 P 1           1
ATOM      1  N   GLN X   1       2.576  23.909 -18.114  0.00  0.00            
ATOM      2  H1  GLN X   1       3.263  23.408 -18.660  0.00  0.00            
ATOM      3  H2  GLN X   1       2.819  24.889 -18.140  0.00  0.00            
ATOM      4  H3  GLN X   1       1.667  23.801 -18.540  0.00  0.00            
ATOM      5  CA  GLN X   1       2.574  23.390 -16.756  0.00  0.00            
ATOM      6  HA  GLN X   1       3.579  23.506 -16.348  0.00  0.00            
ATOM      7  CB  GLN X   1       1.506  24.061 -15.920  0.00  0.00            
ATOM      8  HB2 GLN X   1       1.867  25.069 -15.716  0.00  0.00            
ATOM      9  HB3 GLN X   1       0.541  24.023 -16.424  0.00  0.00            
ATOM     10  CG  GLN X   1       1.339  23.442 -14.550  0.00  0.00            
ATOM     11  HG2 GLN X   1       0.412  23.893 -14.194  0.00  0.00            
ATOM     12  HG3 GLN X   1       1.080  22.384 -14.581  0.00  0.00            
ATOM     13  CD  GLN X   1       2.538  23.560 -13.598  0.00  0.00            
ATOM     14  OE1 GLN X   1       3.719  23.594 -13.958  0.00  0.00            
ATOM     15  NE2 GLN X   1       2.361  23.788 -12.286  0.00  0.00            
ATOM     16 HE21 GLN X   1       3.235  24.015 -11.832  0.00  0.00            
ATOM     17 HE22 GLN X   1       1.471  23.851 -11.812  0.00  0.00            
ATOM     18  C   GLN X   1       2.124  21.902 -16.780  0.00  0.00            
ATOM     19  O   GLN X   1       1.100  21.490 -17.322  0.00  0.00            
ATOM     20  N   ALA X   2       2.934  21.026 -16.266  0.00  0.00            
ATOM     21  H   ALA X   2       3.792  21.389 -15.878  0.00  0.00            
ATOM     22  CA  ALA X   2       2.765  19.554 -15.974  0.00  0.00            
ATOM     23  HA  ALA X   2       2.028  19.153 -16.670  0.00  0.00            
ATOM     24  CB  ALA X   2       4.031  18.727 -16.184  0.00  0.00            
ATOM     25  HB1 ALA X   2       4.190  18.414 -17.215  0.00  0.00            
ATOM     26  HB2 ALA X   2       3.882  17.746 -15.734  0.00  0.00            
ATOM     27  HB3 ALA X   2       4.909  19.280 -15.851  0.00  0.00            
ATOM     28  C   ALA X   2       2.081  19.283 -14.570  0.00  0.00            
ATOM     29  O   ALA X   2       2.172  20.087 -13.659  0.00  0.00            
ATOM     30  N   LEU X   3       1.278  18.179 -14.411  0.00  0.00            
ATOM     31  H   LEU X   3       1.023  17.657 -15.237  0.00  0.00            
ATOM     32  CA  LEU X   3       0.662  17.748 -13.228  0.00  0.00            
ATOM     33  HA  LEU X   3       0.001  18.489 -12.778  0.00  0.00            
ATOM     34  CB  LEU X   3      -0.158  16.506 -13.705  0.00  0.00            
ATOM     35  HB2 LEU X   3      -0.884  16.794 -14.465  0.00  0.00            
ATOM     36  HB3 LEU X   3       0.480  15.678 -14.013  0.00  0.00            
ATOM     37  CG  LEU X   3      -1.006  15.892 -12.566  0.00  0.00            
ATOM     38  HG  LEU X   3      -0.410  15.706 -11.673  0.00  0.00            
ATOM     39  CD1 LEU X   3      -2.174  16.867 -12.107  0.00  0.00            
ATOM     40 HD11 LEU X   3      -2.781  16.967 -13.007  0.00  0.00            
ATOM     41 HD12 LEU X   3      -1.893  17.866 -11.772  0.00  0.00            
ATOM     42 HD13 LEU X   3      -2.833  16.452 -11.346  0.00  0.00            
ATOM     43  CD2 LEU X   3      -1.625  14.587 -12.969  0.00  0.00            
ATOM     44 HD21 LEU X   3      -0.867  13.934 -13.401  0.00  0.00            
ATOM     45 HD22 LEU X   3      -2.106  14.067 -12.140  0.00  0.00            
ATOM     46 HD23 LEU X   3      -2.413  14.706 -13.713  0.00  0.00            
ATOM     47  C   LEU X   3       1.757  17.404 -12.147  0.00  0.00            
ATOM     48  O   LEU X   3       1.560  17.608 -10.953  0.00  0.00            
ATOM     49  N   LEU X   4       2.963  16.976 -12.556  0.00  0.00            
ATOM     50  H   LEU X   4       3.110  16.844 -13.546  0.00  0.00            
ATOM     51  CA  LEU X   4       4.104  16.775 -11.636  0.00  0.00            
ATOM     52  HA  LEU X   4       3.788  16.279 -10.718  0.00  0.00            
ATOM     53  CB  LEU X   4       4.972  15.836 -12.466  0.00  0.00            
ATOM     54  HB2 LEU X   4       5.412  16.398 -13.289  0.00  0.00            
ATOM     55  HB3 LEU X   4       4.373  14.986 -12.793  0.00  0.00            
ATOM     56  CG  LEU X   4       6.204  15.356 -11.776  0.00  0.00            
ATOM     57  HG  LEU X   4       6.904  16.145 -11.496  0.00  0.00            
ATOM     58  CD1 LEU X   4       5.937  14.615 -10.488  0.00  0.00            
ATOM     59 HD11 LEU X   4       6.876  14.258 -10.064  0.00  0.00            
ATOM     60 HD12 LEU X   4       5.498  15.287  -9.751  0.00  0.00            
ATOM     61 HD13 LEU X   4       5.347  13.720 -10.685  0.00  0.00            
ATOM     62  CD2 LEU X   4       7.102  14.554 -12.740  0.00  0.00            
ATOM     63 HD21 LEU X   4       7.126  15.134 -13.662  0.00  0.00            
ATOM     64 HD22 LEU X   4       6.750  13.566 -13.039  0.00  0.00            
ATOM     65 HD23 LEU X   4       8.148  14.452 -12.448  0.00  0.00            
ATOM     66  C   LEU X   4       4.881  18.083 -11.254  0.00  0.00            
ATOM     67  O   LEU X   4       5.272  18.796 -12.149  0.00  0.00            
ATOM     68  N   ARG X   5       5.261  18.251  -9.948  0.00  0.00            
ATOM     69  H   ARG X   5       4.857  17.639  -9.252  0.00  0.00            
ATOM     70  CA  ARG X   5       6.348  19.143  -9.594  0.00  0.00            
ATOM     71  HA  ARG X   5       6.357  19.911 -10.368  0.00  0.00            
ATOM     72  CB  ARG X   5       6.047  19.816  -8.215  0.00  0.00            
ATOM     73  HB2 ARG X   5       5.901  19.020  -7.485  0.00  0.00            
ATOM     74  HB3 ARG X   5       6.950  20.372  -7.963  0.00  0.00            
ATOM     75  CG  ARG X   5       4.835  20.722  -8.175  0.00  0.00            
ATOM     76  HG2 ARG X   5       4.779  21.105  -7.156  0.00  0.00            
ATOM     77  HG3 ARG X   5       3.966  20.081  -8.322  0.00  0.00            
ATOM     78  CD  ARG X   5       4.891  21.914  -9.158  0.00  0.00            
ATOM     79  HD2 ARG X   5       5.909  22.143  -9.471  0.00  0.00            
ATOM     80  HD3 ARG X   5       4.425  21.671 -10.113  0.00  0.00            
ATOM     81  NE  ARG X   5       4.304  23.137  -8.548  0.00  0.00            
ATOM     82  HE  ARG X   5       4.825  23.926  -8.195  0.00  0.00            
ATOM     83  CZ  ARG X   5       3.046  23.539  -8.697  0.00  0.00            
ATOM     84  NH1 ARG X   5       2.175  22.809  -9.278  0.00  0.00            
ATOM     85 HH11 ARG X   5       2.455  22.003  -9.819  0.00  0.00            
ATOM     86 HH12 ARG X   5       1.246  23.182  -9.414  0.00  0.00            
ATOM     87  NH2 ARG X   5       2.739  24.605  -8.088  0.00  0.00            
ATOM     88 HH21 ARG X   5       3.513  25.205  -7.839  0.00  0.00            
ATOM     89 HH22 ARG X   5       1.766  24.832  -7.944  0.00  0.00            
ATOM     90  C   ARG X   5       7.676  18.294  -9.641  0.00  0.00            
ATOM     91  O   ARG X   5       7.760  17.202  -9.220  0.00  0.00            
ATOM     92  N   ILE X   6       8.769  19.035  -9.910  0.00  0.00            
ATOM     93  H   ILE X   6       8.587  19.955 -10.283  0.00  0.00            
ATOM     94  CA  ILE X   6      10.171  18.609  -9.639  0.00  0.00            
ATOM     95  HA  ILE X   6      10.161  17.605  -9.215  0.00  0.00            
ATOM     96  CB  ILE X   6      10.947  18.463 -10.980  0.00  0.00            
ATOM     97  HB  ILE X   6      10.864  19.424 -11.487  0.00  0.00            
ATOM     98  CG2 ILE X   6      12.393  18.157 -10.709  0.00  0.00            
ATOM     99 HG21 ILE X   6      12.877  18.989 -10.197  0.00  0.00            
ATOM    100 HG22 ILE X   6      12.871  18.053 -11.683  0.00  0.00            
ATOM    101 HG23 ILE X   6      12.574  17.251 -10.131  0.00  0.00            
ATOM    102  CG1 ILE X   6      10.377  17.403 -11.985  0.00  0.00            
ATOM    103 HG12 ILE X   6       9.288  17.400 -12.037  0.00  0.00            
ATOM    104 HG13 ILE X   6      10.612  16.390 -11.658  0.00  0.00            
ATOM    105  CD1 ILE X   6      10.826  17.631 -13.452  0.00  0.00            
ATOM    106 HD11 ILE X   6      10.397  18.556 -13.838  0.00  0.00            
ATOM    107 HD12 ILE X   6      10.495  16.795 -14.069  0.00  0.00            
ATOM    108 HD13 ILE X   6      11.912  17.688 -13.516  0.00  0.00            
ATOM    109  C   ILE X   6      10.733  19.568  -8.603  0.00  0.00            
ATOM    110  O   ILE X   6      11.060  20.704  -8.937  0.00  0.00            
ATOM    111  N   LEU X   7      10.724  19.192  -7.334  0.00  0.00            
ATOM    112  H   LEU X   7      10.630  18.198  -7.184  0.00  0.00            
ATOM    113  CA  LEU X   7      10.831  20.057  -6.245  0.00  0.00            
ATOM    114  HA  LEU X   7      10.422  21.023  -6.540  0.00  0.00            
ATOM    115  CB  LEU X   7      10.004  19.513  -5.113  0.00  0.00            
ATOM    116  HB2 LEU X   7      10.351  20.119  -4.276  0.00  0.00            
ATOM    117  HB3 LEU X   7      10.488  18.555  -4.922  0.00  0.00            
ATOM    118  CG  LEU X   7       8.449  19.404  -5.326  0.00  0.00            
ATOM    119  HG  LEU X   7       8.173  18.905  -6.255  0.00  0.00            
ATOM    120  CD1 LEU X   7       7.918  18.544  -4.115  0.00  0.00            
ATOM    121 HD11 LEU X   7       6.848  18.369  -4.221  0.00  0.00            
ATOM    122 HD12 LEU X   7       8.131  18.981  -3.139  0.00  0.00            
ATOM    123 HD13 LEU X   7       8.458  17.600  -4.042  0.00  0.00            
ATOM    124  CD2 LEU X   7       7.947  20.894  -5.297  0.00  0.00            
ATOM    125 HD21 LEU X   7       6.861  20.834  -5.231  0.00  0.00            
ATOM    126 HD22 LEU X   7       8.188  21.427  -6.217  0.00  0.00            
ATOM    127 HD23 LEU X   7       8.310  21.374  -4.388  0.00  0.00            
ATOM    128  C   LEU X   7      12.340  20.266  -5.870  0.00  0.00            
ATOM    129  O   LEU X   7      13.143  19.302  -5.839  0.00  0.00            
ATOM    130  N   LYS X   8      12.871  21.482  -5.686  0.00  0.00            
ATOM    131  H   LYS X   8      12.345  22.284  -6.003  0.00  0.00            
ATOM    132  CA  LYS X   8      14.114  21.755  -5.021  0.00  0.00            
ATOM    133  HA  LYS X   8      14.914  21.100  -5.365  0.00  0.00            
ATOM    134  CB  LYS X   8      14.550  23.189  -5.218  0.00  0.00            
ATOM    135  HB2 LYS X   8      13.993  23.881  -4.587  0.00  0.00            
ATOM    136  HB3 LYS X   8      15.587  23.295  -4.899  0.00  0.00            
ATOM    137  CG  LYS X   8      14.476  23.694  -6.625  0.00  0.00            
ATOM    138  HG2 LYS X   8      13.566  23.368  -7.129  0.00  0.00            
ATOM    139  HG3 LYS X   8      15.348  23.290  -7.140  0.00  0.00            
ATOM    140  CD  LYS X   8      14.681  25.220  -6.830  0.00  0.00            
ATOM    141  HD2 LYS X   8      15.538  25.536  -6.235  0.00  0.00            
ATOM    142  HD3 LYS X   8      14.900  25.317  -7.894  0.00  0.00            
ATOM    143  CE  LYS X   8      13.461  26.047  -6.442  0.00  0.00            
ATOM    144  HE2 LYS X   8      13.282  25.808  -5.394  0.00  0.00            
ATOM    145  HE3 LYS X   8      12.676  25.631  -7.073  0.00  0.00            
ATOM    146  NZ  LYS X   8      13.543  27.481  -6.515  0.00  0.00            
ATOM    147  HZ1 LYS X   8      13.776  27.734  -7.464  0.00  0.00            
ATOM    148  HZ2 LYS X   8      12.689  27.950  -6.247  0.00  0.00            
ATOM    149  HZ3 LYS X   8      14.227  27.901  -5.901  0.00  0.00            
ATOM    150  C   LYS X   8      14.043  21.522  -3.525  0.00  0.00            
ATOM    151  O   LYS X   8      12.993  21.762  -2.920  0.00  0.00            
ATOM    152  N   GLU X   9      15.074  20.914  -2.921  0.00  0.00            
ATOM    153  H   GLU X   9      15.876  20.639  -3.470  0.00  0.00            
ATOM    154  CA  GLU X   9      15.031  20.267  -1.535  0.00  0.00            
ATOM    155  HA  GLU X   9      14.079  19.752  -1.410  0.00  0.00            
ATOM    156  CB  GLU X   9      16.274  19.365  -1.323  0.00  0.00            
ATOM    157  HB2 GLU X   9      16.664  18.923  -2.241  0.00  0.00            
ATOM    158  HB3 GLU X   9      15.915  18.517  -0.740  0.00  0.00            
ATOM    159  CG  GLU X   9      17.539  19.856  -0.589  0.00  0.00            
ATOM    160  HG2 GLU X   9      17.403  20.122   0.459  0.00  0.00            
ATOM    161  HG3 GLU X   9      18.248  19.030  -0.644  0.00  0.00            
ATOM    162  CD  GLU X   9      18.126  21.060  -1.307  0.00  0.00            
ATOM    163  OE1 GLU X   9      18.119  21.055  -2.602  0.00  0.00            
ATOM    164  OE2 GLU X   9      18.676  21.894  -0.526  0.00  0.00            
ATOM    165  C   GLU X   9      14.916  21.310  -0.430  0.00  0.00            
ATOM    166  O   GLU X   9      14.815  20.930   0.745  0.00  0.00            
ATOM    167  N   THR X  10      14.970  22.537  -0.745  0.00  0.00            
ATOM    168  H   THR X  10      15.245  22.654  -1.710  0.00  0.00            
ATOM    169  CA  THR X  10      14.810  23.752   0.031  0.00  0.00            
ATOM    170  HA  THR X  10      15.354  23.677   0.973  0.00  0.00            
ATOM    171  CB  THR X  10      15.358  24.843  -0.863  0.00  0.00            
ATOM    172  HB  THR X  10      15.118  25.794  -0.387  0.00  0.00            
ATOM    173  CG2 THR X  10      16.853  24.718  -0.998  0.00  0.00            
ATOM    174 HG21 THR X  10      17.193  24.523   0.019  0.00  0.00            
ATOM    175 HG22 THR X  10      17.294  25.629  -1.402  0.00  0.00            
ATOM    176 HG23 THR X  10      17.048  23.826  -1.595  0.00  0.00            
ATOM    177  OG1 THR X  10      14.750  24.794  -2.126  0.00  0.00            
ATOM    178  HG1 THR X  10      13.923  25.275  -2.040  0.00  0.00            
ATOM    179  C   THR X  10      13.296  24.015   0.267  0.00  0.00            
ATOM    180  O   THR X  10      12.920  24.667   1.252  0.00  0.00            
ATOM    181  N   GLU X  11      12.466  23.555  -0.594  0.00  0.00            
ATOM    182  H   GLU X  11      12.897  22.899  -1.230  0.00  0.00            
ATOM    183  CA  GLU X  11      11.066  23.974  -0.748  0.00  0.00            
ATOM    184  HA  GLU X  11      11.115  25.002  -0.387  0.00  0.00            
ATOM    185  CB  GLU X  11      10.418  24.011  -2.208  0.00  0.00            
ATOM    186  HB2 GLU X  11      10.120  23.019  -2.547  0.00  0.00            
ATOM    187  HB3 GLU X  11       9.466  24.541  -2.190  0.00  0.00            
ATOM    188  CG  GLU X  11      11.225  24.823  -3.296  0.00  0.00            
ATOM    189  HG2 GLU X  11      10.765  24.914  -4.280  0.00  0.00            
ATOM    190  HG3 GLU X  11      12.162  24.385  -3.636  0.00  0.00            
ATOM    191  CD  GLU X  11      11.554  26.171  -2.737  0.00  0.00            
ATOM    192  OE1 GLU X  11      12.680  26.349  -2.183  0.00  0.00            
ATOM    193  OE2 GLU X  11      10.780  27.137  -2.838  0.00  0.00            
ATOM    194  C   GLU X  11      10.047  23.372   0.176  0.00  0.00            
ATOM    195  O   GLU X  11       8.901  23.746   0.113  0.00  0.00            
ATOM    196  N   PHE X  12      10.554  22.534   1.038  0.00  0.00            
ATOM    197  H   PHE X  12      11.535  22.355   0.882  0.00  0.00            
ATOM    198  CA  PHE X  12       9.800  21.572   1.796  0.00  0.00            
ATOM    199  HA  PHE X  12       8.894  21.988   2.237  0.00  0.00            
ATOM    200  CB  PHE X  12       9.348  20.435   0.848  0.00  0.00            
ATOM    201  HB2 PHE X  12       8.688  20.881   0.104  0.00  0.00            
ATOM    202  HB3 PHE X  12       8.784  19.857   1.581  0.00  0.00            
ATOM    203  CG  PHE X  12      10.381  19.484   0.261  0.00  0.00            
ATOM    204  CD1 PHE X  12      10.830  19.632  -1.055  0.00  0.00            
ATOM    205  HD1 PHE X  12      10.328  20.419  -1.600  0.00  0.00            
ATOM    206  CE1 PHE X  12      11.792  18.780  -1.604  0.00  0.00            
ATOM    207  HE1 PHE X  12      12.249  19.031  -2.550  0.00  0.00            
ATOM    208  CZ  PHE X  12      12.206  17.702  -0.787  0.00  0.00            
ATOM    209  HZ  PHE X  12      12.991  17.098  -1.217  0.00  0.00            
ATOM    210  CE2 PHE X  12      11.809  17.522   0.568  0.00  0.00            
ATOM    211  HE2 PHE X  12      12.243  16.819   1.264  0.00  0.00            
ATOM    212  CD2 PHE X  12      10.885  18.397   1.102  0.00  0.00            
ATOM    213  HD2 PHE X  12      10.597  18.349   2.141  0.00  0.00            
ATOM    214  C   PHE X  12      10.531  20.878   2.922  0.00  0.00            
ATOM    215  O   PHE X  12      11.718  20.662   2.796  0.00  0.00            
ATOM    216  N   LYS X  13       9.887  20.541   4.034  0.00  0.00            
ATOM    217  H   LYS X  13       8.877  20.552   4.003  0.00  0.00            
ATOM    218  CA  LYS X  13      10.572  20.135   5.252  0.00  0.00            
ATOM    219  HA  LYS X  13      11.626  19.899   5.108  0.00  0.00            
ATOM    220  CB  LYS X  13      10.551  21.360   6.171  0.00  0.00            
ATOM    221  HB2 LYS X  13       9.530  21.603   6.464  0.00  0.00            
ATOM    222  HB3 LYS X  13      11.101  22.124   5.621  0.00  0.00            
ATOM    223  CG  LYS X  13      11.216  21.144   7.542  0.00  0.00            
ATOM    224  HG2 LYS X  13      10.408  20.680   8.107  0.00  0.00            
ATOM    225  HG3 LYS X  13      12.120  20.552   7.404  0.00  0.00            
ATOM    226  CD  LYS X  13      11.470  22.408   8.318  0.00  0.00            
ATOM    227  HD2 LYS X  13      10.484  22.872   8.352  0.00  0.00            
ATOM    228  HD3 LYS X  13      12.137  23.112   7.820  0.00  0.00            
ATOM    229  CE  LYS X  13      11.878  22.056   9.696  0.00  0.00            
ATOM    230  HE2 LYS X  13      11.439  21.126  10.059  0.00  0.00            
ATOM    231  HE3 LYS X  13      12.937  21.804   9.638  0.00  0.00            
ATOM    232  NZ  LYS X  13      11.682  23.218  10.566  0.00  0.00            
ATOM    233  HZ1 LYS X  13      10.826  23.722  10.385  0.00  0.00            
ATOM    234  HZ2 LYS X  13      12.471  23.837  10.437  0.00  0.00            
ATOM    235  HZ3 LYS X  13      11.638  22.975  11.545  0.00  0.00            
ATOM    236  C   LYS X  13      10.024  18.935   6.054  0.00  0.00            
ATOM    237  O   LYS X  13       8.849  18.930   6.408  0.00  0.00            
ATOM    238  N   LYS X  14      10.797  17.876   6.279  0.00  0.00            
ATOM    239  H   LYS X  14      11.651  17.807   5.743  0.00  0.00            
ATOM    240  CA  LYS X  14      10.364  16.676   6.980  0.00  0.00            
ATOM    241  HA  LYS X  14       9.341  16.378   6.752  0.00  0.00            
ATOM    242  CB  LYS X  14      11.304  15.553   6.646  0.00  0.00            
ATOM    243  HB2 LYS X  14      10.884  14.643   7.075  0.00  0.00            
ATOM    244  HB3 LYS X  14      11.331  15.403   5.567  0.00  0.00            
ATOM    245  CG  LYS X  14      12.853  15.578   7.126  0.00  0.00            
ATOM    246  HG2 LYS X  14      13.367  16.526   6.970  0.00  0.00            
ATOM    247  HG3 LYS X  14      12.772  15.429   8.203  0.00  0.00            
ATOM    248  CD  LYS X  14      13.679  14.344   6.727  0.00  0.00            
ATOM    249  HD2 LYS X  14      13.616  14.297   5.640  0.00  0.00            
ATOM    250  HD3 LYS X  14      13.266  13.467   7.226  0.00  0.00            
ATOM    251  CE  LYS X  14      15.175  14.596   7.001  0.00  0.00            
ATOM    252  HE2 LYS X  14      15.401  14.846   8.038  0.00  0.00            
ATOM    253  HE3 LYS X  14      15.532  15.451   6.426  0.00  0.00            
ATOM    254  NZ  LYS X  14      15.992  13.381   6.681  0.00  0.00            
ATOM    255  HZ1 LYS X  14      15.747  13.007   5.775  0.00  0.00            
ATOM    256  HZ2 LYS X  14      16.993  13.504   6.627  0.00  0.00            
ATOM    257  HZ3 LYS X  14      15.861  12.655   7.370  0.00  0.00            
ATOM    258  C   LYS X  14      10.320  16.870   8.479  0.00  0.00            
ATOM    259  O   LYS X  14      11.336  17.279   9.048  0.00  0.00            
ATOM    260  N   ILE X  15       9.101  16.692   9.081  0.00  0.00            
ATOM    261  H   ILE X  15       8.420  16.203   8.516  0.00  0.00            
ATOM    262  CA  ILE X  15       8.730  17.133  10.407  0.00  0.00            
ATOM    263  HA  ILE X  15       9.469  17.853  10.759  0.00  0.00            
ATOM    264  CB  ILE X  15       7.364  17.821  10.435  0.00  0.00            
ATOM    265  HB  ILE X  15       6.642  17.152   9.966  0.00  0.00            
ATOM    266  CG2 ILE X  15       6.849  18.202  11.795  0.00  0.00            
ATOM    267 HG21 ILE X  15       7.691  18.670  12.304  0.00  0.00            
ATOM    268 HG22 ILE X  15       6.617  17.343  12.425  0.00  0.00            
ATOM    269 HG23 ILE X  15       5.985  18.865  11.837  0.00  0.00            
ATOM    270  CG1 ILE X  15       7.322  19.162   9.623  0.00  0.00            
ATOM    271 HG12 ILE X  15       7.808  18.957   8.669  0.00  0.00            
ATOM    272 HG13 ILE X  15       7.946  19.944  10.055  0.00  0.00            
ATOM    273  CD1 ILE X  15       5.965  19.735   9.215  0.00  0.00            
ATOM    274 HD11 ILE X  15       6.175  20.625   8.620  0.00  0.00            
ATOM    275 HD12 ILE X  15       5.478  19.018   8.554  0.00  0.00            
ATOM    276 HD13 ILE X  15       5.300  20.017  10.031  0.00  0.00            
ATOM    277  C   ILE X  15       8.875  16.035  11.507  0.00  0.00            
ATOM    278  O   ILE X  15       9.445  16.252  12.578  0.00  0.00            
ATOM    279  N   LYS X  16       8.461  14.797  11.211  0.00  0.00            
ATOM    280  H   LYS X  16       7.780  14.691  10.473  0.00  0.00            
ATOM    281  CA  LYS X  16       8.690  13.595  12.127  0.00  0.00            
ATOM    282  HA  LYS X  16       9.709  13.645  12.511  0.00  0.00            
ATOM    283  CB  LYS X  16       7.569  13.661  13.208  0.00  0.00            
ATOM    284  HB2 LYS X  16       6.612  13.445  12.733  0.00  0.00            
ATOM    285  HB3 LYS X  16       7.502  14.716  13.473  0.00  0.00            
ATOM    286  CG  LYS X  16       7.778  12.730  14.380  0.00  0.00            
ATOM    287  HG2 LYS X  16       8.805  12.364  14.393  0.00  0.00            
ATOM    288  HG3 LYS X  16       7.164  11.850  14.188  0.00  0.00            
ATOM    289  CD  LYS X  16       7.600  13.481  15.741  0.00  0.00            
ATOM    290  HD2 LYS X  16       8.418  14.198  15.808  0.00  0.00            
ATOM    291  HD3 LYS X  16       6.621  13.958  15.777  0.00  0.00            
ATOM    292  CE  LYS X  16       7.738  12.525  16.876  0.00  0.00            
ATOM    293  HE2 LYS X  16       8.783  12.225  16.795  0.00  0.00            
ATOM    294  HE3 LYS X  16       7.523  13.140  17.750  0.00  0.00            
ATOM    295  NZ  LYS X  16       6.686  11.463  16.828  0.00  0.00            
ATOM    296  HZ1 LYS X  16       7.061  10.694  16.291  0.00  0.00            
ATOM    297  HZ2 LYS X  16       5.753  11.705  16.528  0.00  0.00            
ATOM    298  HZ3 LYS X  16       6.529  11.182  17.785  0.00  0.00            
ATOM    299  C   LYS X  16       8.572  12.320  11.315  0.00  0.00            
ATOM    300  O   LYS X  16       7.832  12.230  10.317  0.00  0.00            
ATOM    301  N   VAL X  17       9.267  11.293  11.821  0.00  0.00            
ATOM    302  H   VAL X  17       9.624  11.394  12.761  0.00  0.00            
ATOM    303  CA  VAL X  17       9.339   9.915  11.250  0.00  0.00            
ATOM    304  HA  VAL X  17       9.477  10.043  10.176  0.00  0.00            
ATOM    305  CB  VAL X  17      10.554   9.082  11.836  0.00  0.00            
ATOM    306  HB  VAL X  17      11.470   9.630  11.616  0.00  0.00            
ATOM    307  CG1 VAL X  17      10.410   8.832  13.389  0.00  0.00            
ATOM    308 HG11 VAL X  17       9.935   9.707  13.832  0.00  0.00            
ATOM    309 HG12 VAL X  17      11.453   8.743  13.693  0.00  0.00            
ATOM    310 HG13 VAL X  17       9.927   7.885  13.631  0.00  0.00            
ATOM    311  CG2 VAL X  17      10.668   7.757  11.092  0.00  0.00            
ATOM    312 HG21 VAL X  17      11.486   7.225  11.579  0.00  0.00            
ATOM    313 HG22 VAL X  17      10.922   7.959  10.051  0.00  0.00            
ATOM    314 HG23 VAL X  17       9.764   7.165  11.233  0.00  0.00            
ATOM    315  C   VAL X  17       8.032   9.080  11.439  0.00  0.00            
ATOM    316  O   VAL X  17       7.483   8.933  12.511  0.00  0.00            
ATOM    317  N   LEU X  18       7.502   8.659  10.288  0.00  0.00            
ATOM    318  H   LEU X  18       8.004   8.743   9.416  0.00  0.00            
ATOM    319  CA  LEU X  18       6.338   7.756  10.176  0.00  0.00            
ATOM    320  HA  LEU X  18       5.781   7.782  11.113  0.00  0.00            
ATOM    321  CB  LEU X  18       5.316   8.220   9.112  0.00  0.00            
ATOM    322  HB2 LEU X  18       5.650   8.049   8.089  0.00  0.00            
ATOM    323  HB3 LEU X  18       4.390   7.645   9.126  0.00  0.00            
ATOM    324  CG  LEU X  18       4.996   9.702   9.086  0.00  0.00            
ATOM    325  HG  LEU X  18       5.886  10.323   9.185  0.00  0.00            
ATOM    326  CD1 LEU X  18       4.274  10.144   7.813  0.00  0.00            
ATOM    327 HD11 LEU X  18       3.441   9.452   7.691  0.00  0.00            
ATOM    328 HD12 LEU X  18       4.989   9.840   7.049  0.00  0.00            
ATOM    329 HD13 LEU X  18       3.996  11.197   7.862  0.00  0.00            
ATOM    330  CD2 LEU X  18       4.134  10.058  10.311  0.00  0.00            
ATOM    331 HD21 LEU X  18       3.635   9.155  10.663  0.00  0.00            
ATOM    332 HD22 LEU X  18       3.451  10.890  10.138  0.00  0.00            
ATOM    333 HD23 LEU X  18       4.760  10.385  11.141  0.00  0.00            
ATOM    334  C   LEU X  18       6.758   6.329   9.946  0.00  0.00            
ATOM    335  O   LEU X  18       6.005   5.396  10.282  0.00  0.00            
ATOM    336  N   GLY X  19       7.944   5.988   9.497  0.00  0.00            
ATOM    337  H   GLY X  19       8.581   6.730   9.244  0.00  0.00            
ATOM    338  CA  GLY X  19       8.575   4.633   9.387  0.00  0.00            
ATOM    339  HA2 GLY X  19       7.804   3.987   8.966  0.00  0.00            
ATOM    340  HA3 GLY X  19       8.691   4.185  10.373  0.00  0.00            
ATOM    341  C   GLY X  19       9.914   4.579   8.608  0.00  0.00            
ATOM    342  O   GLY X  19      10.380   5.549   8.086  0.00  0.00            
ATOM    343  N   SER X  20      10.572   3.458   8.551  0.00  0.00            
ATOM    344  H   SER X  20      10.051   2.685   8.939  0.00  0.00            
ATOM    345  CA  SER X  20      11.910   3.246   8.078  0.00  0.00            
ATOM    346  HA  SER X  20      12.012   3.755   7.119  0.00  0.00            
ATOM    347  CB  SER X  20      12.966   3.830   9.004  0.00  0.00            
ATOM    348  HB2 SER X  20      12.682   4.792   9.430  0.00  0.00            
ATOM    349  HB3 SER X  20      13.141   3.061   9.756  0.00  0.00            
ATOM    350  OG  SER X  20      14.177   4.106   8.298  0.00  0.00            
ATOM    351  HG  SER X  20      14.109   4.974   7.894  0.00  0.00            
ATOM    352  C   SER X  20      12.115   1.728   7.785  0.00  0.00            
ATOM    353  O   SER X  20      11.585   0.940   8.564  0.00  0.00            
ATOM    354  N   GLY X  21      12.952   1.293   6.854  0.00  0.00            
ATOM    355  H   GLY X  21      13.436   1.965   6.275  0.00  0.00            
ATOM    356  CA  GLY X  21      13.162  -0.124   6.515  0.00  0.00            
ATOM    357  HA2 GLY X  21      13.155  -0.714   7.432  0.00  0.00            
ATOM    358  HA3 GLY X  21      12.299  -0.458   5.940  0.00  0.00            
ATOM    359  C   GLY X  21      14.465  -0.339   5.717  0.00  0.00            
ATOM    360  O   GLY X  21      15.387   0.476   5.807  0.00  0.00            
ATOM    361  N   ALA X  22      14.512  -1.445   5.010  0.00  0.00            
ATOM    362  H   ALA X  22      13.685  -2.000   4.843  0.00  0.00            
ATOM    363  CA  ALA X  22      15.716  -1.757   4.151  0.00  0.00            
ATOM    364  HA  ALA X  22      16.595  -1.718   4.794  0.00  0.00            
ATOM    365  CB  ALA X  22      15.558  -3.231   3.712  0.00  0.00            
ATOM    366  HB1 ALA X  22      15.297  -3.826   4.587  0.00  0.00            
ATOM    367  HB2 ALA X  22      14.847  -3.312   2.889  0.00  0.00            
ATOM    368  HB3 ALA X  22      16.433  -3.721   3.287  0.00  0.00            
ATOM    369  C   ALA X  22      15.959  -0.834   2.966  0.00  0.00            
ATOM    370  O   ALA X  22      17.011  -1.018   2.371  0.00  0.00            
ATOM    371  N   PHE X  23      15.065   0.005   2.524  0.00  0.00            
ATOM    372  H   PHE X  23      14.214   0.123   3.054  0.00  0.00            
ATOM    373  CA  PHE X  23      15.332   0.888   1.391  0.00  0.00            
ATOM    374  HA  PHE X  23      16.323   0.741   0.962  0.00  0.00            
ATOM    375  CB  PHE X  23      14.354   0.529   0.306  0.00  0.00            
ATOM    376  HB2 PHE X  23      13.346   0.772   0.642  0.00  0.00            
ATOM    377  HB3 PHE X  23      14.625   1.044  -0.616  0.00  0.00            
ATOM    378  CG  PHE X  23      14.345  -0.905  -0.015  0.00  0.00            
ATOM    379  CD1 PHE X  23      13.333  -1.792   0.498  0.00  0.00            
ATOM    380  HD1 PHE X  23      12.435  -1.333   0.883  0.00  0.00            
ATOM    381  CE1 PHE X  23      13.486  -3.152   0.390  0.00  0.00            
ATOM    382  HE1 PHE X  23      12.723  -3.777   0.830  0.00  0.00            
ATOM    383  CZ  PHE X  23      14.556  -3.714  -0.289  0.00  0.00            
ATOM    384  HZ  PHE X  23      14.699  -4.783  -0.340  0.00  0.00            
ATOM    385  CE2 PHE X  23      15.483  -2.864  -0.893  0.00  0.00            
ATOM    386  HE2 PHE X  23      16.352  -3.244  -1.408  0.00  0.00            
ATOM    387  CD2 PHE X  23      15.506  -1.464  -0.707  0.00  0.00            
ATOM    388  HD2 PHE X  23      16.357  -0.894  -1.049  0.00  0.00            
ATOM    389  C   PHE X  23      15.085   2.389   1.656  0.00  0.00            
ATOM    390  O   PHE X  23      15.705   3.192   0.918  0.00  0.00            
ATOM    391  N   GLY X  24      14.365   2.660   2.729  0.00  0.00            
ATOM    392  H   GLY X  24      14.049   1.972   3.398  0.00  0.00            
ATOM    393  CA  GLY X  24      14.111   4.091   2.974  0.00  0.00            
ATOM    394  HA2 GLY X  24      15.049   4.646   3.005  0.00  0.00            
ATOM    395  HA3 GLY X  24      13.427   4.457   2.208  0.00  0.00            
ATOM    396  C   GLY X  24      13.389   4.420   4.244  0.00  0.00            
ATOM    397  O   GLY X  24      13.112   3.578   5.120  0.00  0.00            
ATOM    398  N   THR X  25      13.116   5.696   4.436  0.00  0.00            
ATOM    399  H   THR X  25      13.283   6.284   3.632  0.00  0.00            
ATOM    400  CA  THR X  25      12.586   6.321   5.652  0.00  0.00            
ATOM    401  HA  THR X  25      12.099   5.574   6.278  0.00  0.00            
ATOM    402  CB  THR X  25      13.641   7.091   6.488  0.00  0.00            
ATOM    403  HB  THR X  25      14.045   7.882   5.857  0.00  0.00            
ATOM    404  CG2 THR X  25      12.931   7.637   7.771  0.00  0.00            
ATOM    405 HG21 THR X  25      13.634   8.174   8.409  0.00  0.00            
ATOM    406 HG22 THR X  25      12.633   6.854   8.468  0.00  0.00            
ATOM    407 HG23 THR X  25      12.151   8.372   7.574  0.00  0.00            
ATOM    408  OG1 THR X  25      14.686   6.211   6.798  0.00  0.00            
ATOM    409  HG1 THR X  25      15.325   6.203   6.082  0.00  0.00            
ATOM    410  C   THR X  25      11.458   7.271   5.181  0.00  0.00            
ATOM    411  O   THR X  25      11.660   7.988   4.214  0.00  0.00            
ATOM    412  N   VAL X  26      10.381   7.341   5.976  0.00  0.00            
ATOM    413  H   VAL X  26      10.342   6.760   6.802  0.00  0.00            
ATOM    414  CA  VAL X  26       9.127   8.029   5.672  0.00  0.00            
ATOM    415  HA  VAL X  26       9.178   8.654   4.780  0.00  0.00            
ATOM    416  CB  VAL X  26       8.077   6.919   5.405  0.00  0.00            
ATOM    417  HB  VAL X  26       7.744   6.454   6.333  0.00  0.00            
ATOM    418  CG1 VAL X  26       6.741   7.428   4.872  0.00  0.00            
ATOM    419 HG11 VAL X  26       6.094   6.556   4.782  0.00  0.00            
ATOM    420 HG12 VAL X  26       6.809   7.943   3.914  0.00  0.00            
ATOM    421 HG13 VAL X  26       6.290   8.073   5.627  0.00  0.00            
ATOM    422  CG2 VAL X  26       8.603   5.898   4.421  0.00  0.00            
ATOM    423 HG21 VAL X  26       9.274   5.191   4.908  0.00  0.00            
ATOM    424 HG22 VAL X  26       9.189   6.376   3.636  0.00  0.00            
ATOM    425 HG23 VAL X  26       7.803   5.378   3.893  0.00  0.00            
ATOM    426  C   VAL X  26       8.755   8.970   6.879  0.00  0.00            
ATOM    427  O   VAL X  26       9.048   8.673   8.037  0.00  0.00            
ATOM    428  N   TYR X  27       8.187  10.098   6.516  0.00  0.00            
ATOM    429  H   TYR X  27       7.932  10.192   5.543  0.00  0.00            
ATOM    430  CA  TYR X  27       7.990  11.302   7.359  0.00  0.00            
ATOM    431  HA  TYR X  27       7.853  10.987   8.394  0.00  0.00            
ATOM    432  CB  TYR X  27       9.226  12.246   7.340  0.00  0.00            
ATOM    433  HB2 TYR X  27       9.006  12.974   6.559  0.00  0.00            
ATOM    434  HB3 TYR X  27       9.301  12.900   8.209  0.00  0.00            
ATOM    435  CG  TYR X  27      10.620  11.631   7.003  0.00  0.00            
ATOM    436  CD1 TYR X  27      11.023  11.238   5.735  0.00  0.00            
ATOM    437  HD1 TYR X  27      10.348  11.215   4.892  0.00  0.00            
ATOM    438  CE1 TYR X  27      12.369  10.866   5.548  0.00  0.00            
ATOM    439  HE1 TYR X  27      12.755  10.586   4.578  0.00  0.00            
ATOM    440  CZ  TYR X  27      13.259  10.848   6.631  0.00  0.00            
ATOM    441  OH  TYR X  27      14.576  10.545   6.492  0.00  0.00            
ATOM    442  HH  TYR X  27      14.973  10.865   5.678  0.00  0.00            
ATOM    443  CE2 TYR X  27      12.797  11.044   7.933  0.00  0.00            
ATOM    444  HE2 TYR X  27      13.476  10.835   8.747  0.00  0.00            
ATOM    445  CD2 TYR X  27      11.454  11.416   8.129  0.00  0.00            
ATOM    446  HD2 TYR X  27      11.097  11.721   9.101  0.00  0.00            
ATOM    447  C   TYR X  27       6.775  12.205   7.078  0.00  0.00            
ATOM    448  O   TYR X  27       6.237  12.461   5.963  0.00  0.00            
ATOM    449  N   LYS X  28       6.228  12.795   8.121  0.00  0.00            
ATOM    450  H   LYS X  28       6.805  12.682   8.942  0.00  0.00            
ATOM    451  CA  LYS X  28       5.105  13.823   8.043  0.00  0.00            
ATOM    452  HA  LYS X  28       4.476  13.551   7.195  0.00  0.00            
ATOM    453  CB  LYS X  28       4.331  13.915   9.440  0.00  0.00            
ATOM    454  HB2 LYS X  28       4.839  14.688  10.017  0.00  0.00            
ATOM    455  HB3 LYS X  28       4.180  13.019  10.042  0.00  0.00            
ATOM    456  CG  LYS X  28       2.923  14.373   9.098  0.00  0.00            
ATOM    457  HG2 LYS X  28       2.952  15.173   8.357  0.00  0.00            
ATOM    458  HG3 LYS X  28       2.339  13.569   8.651  0.00  0.00            
ATOM    459  CD  LYS X  28       2.366  14.916  10.381  0.00  0.00            
ATOM    460  HD2 LYS X  28       2.906  15.763  10.804  0.00  0.00            
ATOM    461  HD3 LYS X  28       1.401  15.357  10.131  0.00  0.00            
ATOM    462  CE  LYS X  28       2.180  13.913  11.487  0.00  0.00            
ATOM    463  HE2 LYS X  28       1.800  13.006  11.017  0.00  0.00            
ATOM    464  HE3 LYS X  28       3.121  13.737  12.008  0.00  0.00            
ATOM    465  NZ  LYS X  28       1.190  14.406  12.381  0.00  0.00            
ATOM    466  HZ1 LYS X  28       1.112  13.755  13.150  0.00  0.00            
ATOM    467  HZ2 LYS X  28       0.289  14.436  11.926  0.00  0.00            
ATOM    468  HZ3 LYS X  28       1.353  15.336  12.738  0.00  0.00            
ATOM    469  C   LYS X  28       5.898  15.119   7.730  0.00  0.00            
ATOM    470  O   LYS X  28       7.012  15.321   8.211  0.00  0.00            
ATOM    471  N   GLY X  29       5.340  16.012   6.899  0.00  0.00            
ATOM    472  H   GLY X  29       4.509  15.701   6.415  0.00  0.00            
ATOM    473  CA  GLY X  29       6.135  17.070   6.212  0.00  0.00            
ATOM    474  HA2 GLY X  29       6.915  17.349   6.921  0.00  0.00            
ATOM    475  HA3 GLY X  29       6.688  16.584   5.408  0.00  0.00            
ATOM    476  C   GLY X  29       5.216  18.248   5.712  0.00  0.00            
ATOM    477  O   GLY X  29       4.029  18.101   5.881  0.00  0.00            
ATOM    478  N   LEU X  30       5.877  19.291   5.201  0.00  0.00            
ATOM    479  H   LEU X  30       6.885  19.348   5.236  0.00  0.00            
ATOM    480  CA  LEU X  30       5.150  20.427   4.707  0.00  0.00            
ATOM    481  HA  LEU X  30       4.139  20.181   4.383  0.00  0.00            
ATOM    482  CB  LEU X  30       4.986  21.350   5.936  0.00  0.00            
ATOM    483  HB2 LEU X  30       4.513  20.779   6.736  0.00  0.00            
ATOM    484  HB3 LEU X  30       5.930  21.799   6.246  0.00  0.00            
ATOM    485  CG  LEU X  30       4.030  22.551   5.747  0.00  0.00            
ATOM    486  HG  LEU X  30       4.137  22.874   4.712  0.00  0.00            
ATOM    487  CD1 LEU X  30       2.560  22.332   6.187  0.00  0.00            
ATOM    488 HD11 LEU X  30       2.561  21.818   7.149  0.00  0.00            
ATOM    489 HD12 LEU X  30       2.108  23.309   6.356  0.00  0.00            
ATOM    490 HD13 LEU X  30       1.957  21.726   5.510  0.00  0.00            
ATOM    491  CD2 LEU X  30       4.519  23.722   6.512  0.00  0.00            
ATOM    492 HD21 LEU X  30       4.829  23.316   7.475  0.00  0.00            
ATOM    493 HD22 LEU X  30       5.300  24.233   5.948  0.00  0.00            
ATOM    494 HD23 LEU X  30       3.782  24.511   6.662  0.00  0.00            
ATOM    495  C   LEU X  30       5.887  21.079   3.549  0.00  0.00            
ATOM    496  O   LEU X  30       7.096  20.869   3.406  0.00  0.00            
ATOM    497  N   TRP X  31       5.184  21.823   2.716  0.00  0.00            
ATOM    498  H   TRP X  31       4.182  21.890   2.823  0.00  0.00            
ATOM    499  CA  TRP X  31       5.772  22.351   1.489  0.00  0.00            
ATOM    500  HA  TRP X  31       6.855  22.477   1.497  0.00  0.00            
ATOM    501  CB  TRP X  31       5.353  21.448   0.303  0.00  0.00            
ATOM    502  HB2 TRP X  31       4.358  21.081   0.556  0.00  0.00            
ATOM    503  HB3 TRP X  31       5.928  20.526   0.215  0.00  0.00            
ATOM    504  CG  TRP X  31       5.392  21.967  -1.083  0.00  0.00            
ATOM    505  CD1 TRP X  31       6.462  22.545  -1.677  0.00  0.00            
ATOM    506  HD1 TRP X  31       7.391  22.869  -1.231  0.00  0.00            
ATOM    507  NE1 TRP X  31       6.230  22.708  -3.055  0.00  0.00            
ATOM    508  HE1 TRP X  31       6.824  23.198  -3.708  0.00  0.00            
ATOM    509  CE2 TRP X  31       4.975  22.285  -3.407  0.00  0.00            
ATOM    510  CZ2 TRP X  31       4.182  22.374  -4.557  0.00  0.00            
ATOM    511  HZ2 TRP X  31       4.590  22.962  -5.365  0.00  0.00            
ATOM    512  CH2 TRP X  31       2.833  21.803  -4.562  0.00  0.00            
ATOM    513  HH2 TRP X  31       2.181  21.804  -5.423  0.00  0.00            
ATOM    514  CZ3 TRP X  31       2.297  21.155  -3.382  0.00  0.00            
ATOM    515  HZ3 TRP X  31       1.283  20.784  -3.391  0.00  0.00            
ATOM    516  CE3 TRP X  31       3.076  21.280  -2.187  0.00  0.00            
ATOM    517  HE3 TRP X  31       2.651  20.871  -1.282  0.00  0.00            
ATOM    518  CD2 TRP X  31       4.442  21.790  -2.205  0.00  0.00            
ATOM    519  C   TRP X  31       5.268  23.852   1.247  0.00  0.00            
ATOM    520  O   TRP X  31       4.193  24.307   1.704  0.00  0.00            
ATOM    521  N   ILE X  32       5.870  24.636   0.423  0.00  0.00            
ATOM    522  H   ILE X  32       6.632  24.221  -0.095  0.00  0.00            
ATOM    523  CA  ILE X  32       5.762  26.112   0.272  0.00  0.00            
ATOM    524  HA  ILE X  32       4.788  26.448   0.627  0.00  0.00            
ATOM    525  CB  ILE X  32       6.924  26.723   1.066  0.00  0.00            
ATOM    526  HB  ILE X  32       7.871  26.334   0.692  0.00  0.00            
ATOM    527  CG2 ILE X  32       6.895  28.279   0.891  0.00  0.00            
ATOM    528 HG21 ILE X  32       7.799  28.791   1.218  0.00  0.00            
ATOM    529 HG22 ILE X  32       6.036  28.741   1.378  0.00  0.00            
ATOM    530 HG23 ILE X  32       6.801  28.661  -0.125  0.00  0.00            
ATOM    531  CG1 ILE X  32       6.880  26.406   2.525  0.00  0.00            
ATOM    532 HG12 ILE X  32       6.870  27.347   3.075  0.00  0.00            
ATOM    533 HG13 ILE X  32       5.951  25.930   2.839  0.00  0.00            
ATOM    534  CD1 ILE X  32       7.971  25.558   3.098  0.00  0.00            
ATOM    535 HD11 ILE X  32       8.932  26.051   2.951  0.00  0.00            
ATOM    536 HD12 ILE X  32       7.982  24.556   2.669  0.00  0.00            
ATOM    537 HD13 ILE X  32       7.690  25.401   4.140  0.00  0.00            
ATOM    538  C   ILE X  32       5.845  26.504  -1.245  0.00  0.00            
ATOM    539  O   ILE X  32       6.928  26.797  -1.862  0.00  0.00            
ATOM    540  N   PRO X  33       4.677  26.336  -1.967  0.00  0.00            
ATOM    541  CD  PRO X  33       3.381  25.841  -1.431  0.00  0.00            
ATOM    542  HD2 PRO X  33       3.513  25.144  -0.604  0.00  0.00            
ATOM    543  HD3 PRO X  33       2.850  26.712  -1.045  0.00  0.00            
ATOM    544  CG  PRO X  33       2.631  25.230  -2.684  0.00  0.00            
ATOM    545  HG2 PRO X  33       1.547  25.300  -2.599  0.00  0.00            
ATOM    546  HG3 PRO X  33       2.968  24.197  -2.768  0.00  0.00            
ATOM    547  CB  PRO X  33       3.129  26.099  -3.813  0.00  0.00            
ATOM    548  HB2 PRO X  33       3.232  25.543  -4.745  0.00  0.00            
ATOM    549  HB3 PRO X  33       2.459  26.939  -4.001  0.00  0.00            
ATOM    550  CA  PRO X  33       4.492  26.528  -3.378  0.00  0.00            
ATOM    551  HA  PRO X  33       5.101  25.870  -3.998  0.00  0.00            
ATOM    552  C   PRO X  33       4.886  27.899  -3.897  0.00  0.00            
ATOM    553  O   PRO X  33       4.949  28.865  -3.165  0.00  0.00            
ATOM    554  N   GLU X  34       5.090  27.979  -5.225  0.00  0.00            
ATOM    555  H   GLU X  34       4.760  27.225  -5.810  0.00  0.00            
ATOM    556  CA  GLU X  34       5.791  29.110  -5.833  0.00  0.00            
ATOM    557  HA  GLU X  34       6.660  29.370  -5.229  0.00  0.00            
ATOM    558  CB  GLU X  34       6.317  28.732  -7.241  0.00  0.00            
ATOM    559  HB2 GLU X  34       5.462  28.666  -7.914  0.00  0.00            
ATOM    560  HB3 GLU X  34       6.962  29.502  -7.665  0.00  0.00            
ATOM    561  CG  GLU X  34       6.961  27.298  -7.307  0.00  0.00            
ATOM    562  HG2 GLU X  34       7.840  27.305  -7.952  0.00  0.00            
ATOM    563  HG3 GLU X  34       7.327  27.060  -6.308  0.00  0.00            
ATOM    564  CD  GLU X  34       5.890  26.272  -7.655  0.00  0.00            
ATOM    565  OE1 GLU X  34       6.316  25.264  -8.325  0.00  0.00            
ATOM    566  OE2 GLU X  34       4.703  26.429  -7.363  0.00  0.00            
ATOM    567  C   GLU X  34       4.865  30.399  -5.811  0.00  0.00            
ATOM    568  O   GLU X  34       3.727  30.390  -6.329  0.00  0.00            
ATOM    569  N   GLY X  35       5.363  31.469  -5.197  0.00  0.00            
ATOM    570  H   GLY X  35       6.315  31.392  -4.867  0.00  0.00            
ATOM    571  CA  GLY X  35       4.680  32.810  -4.968  0.00  0.00            
ATOM    572  HA2 GLY X  35       4.420  33.146  -5.972  0.00  0.00            
ATOM    573  HA3 GLY X  35       5.287  33.483  -4.362  0.00  0.00            
ATOM    574  C   GLY X  35       3.373  32.687  -4.120  0.00  0.00            
ATOM    575  O   GLY X  35       2.812  33.748  -3.748  0.00  0.00            
ATOM    576  N   GLU X  36       3.032  31.513  -3.663  0.00  0.00            
ATOM    577  H   GLU X  36       3.775  30.837  -3.768  0.00  0.00            
ATOM    578  CA  GLU X  36       1.734  31.204  -3.034  0.00  0.00            
ATOM    579  HA  GLU X  36       0.992  31.695  -3.662  0.00  0.00            
ATOM    580  CB  GLU X  36       1.557  29.669  -3.104  0.00  0.00            
ATOM    581  HB2 GLU X  36       1.605  29.412  -4.162  0.00  0.00            
ATOM    582  HB3 GLU X  36       2.433  29.229  -2.628  0.00  0.00            
ATOM    583  CG  GLU X  36       0.255  29.103  -2.463  0.00  0.00            
ATOM    584  HG2 GLU X  36       0.164  28.034  -2.655  0.00  0.00            
ATOM    585  HG3 GLU X  36       0.294  29.053  -1.375  0.00  0.00            
ATOM    586  CD  GLU X  36      -0.970  29.906  -2.896  0.00  0.00            
ATOM    587  OE1 GLU X  36      -1.424  30.678  -2.026  0.00  0.00            
ATOM    588  OE2 GLU X  36      -1.182  30.134  -4.102  0.00  0.00            
ATOM    589  C   GLU X  36       1.752  31.843  -1.597  0.00  0.00            
ATOM    590  O   GLU X  36       2.722  31.917  -0.858  0.00  0.00            
ATOM    591  N   LYS X  37       0.544  32.334  -1.216  0.00  0.00            
ATOM    592  H   LYS X  37      -0.211  32.029  -1.813  0.00  0.00            
ATOM    593  CA  LYS X  37       0.298  32.658   0.172  0.00  0.00            
ATOM    594  HA  LYS X  37       1.053  33.399   0.437  0.00  0.00            
ATOM    595  CB  LYS X  37      -1.083  33.297   0.415  0.00  0.00            
ATOM    596  HB2 LYS X  37      -1.887  32.665   0.034  0.00  0.00            
ATOM    597  HB3 LYS X  37      -1.057  33.526   1.480  0.00  0.00            
ATOM    598  CG  LYS X  37      -1.370  34.587  -0.364  0.00  0.00            
ATOM    599  HG2 LYS X  37      -0.462  35.190  -0.345  0.00  0.00            
ATOM    600  HG3 LYS X  37      -1.576  34.207  -1.364  0.00  0.00            
ATOM    601  CD  LYS X  37      -2.691  35.374   0.199  0.00  0.00            
ATOM    602  HD2 LYS X  37      -2.455  35.787   1.180  0.00  0.00            
ATOM    603  HD3 LYS X  37      -2.934  36.135  -0.543  0.00  0.00            
ATOM    604  CE  LYS X  37      -3.895  34.458   0.243  0.00  0.00            
ATOM    605  HE2 LYS X  37      -3.867  34.027  -0.758  0.00  0.00            
ATOM    606  HE3 LYS X  37      -3.774  33.578   0.874  0.00  0.00            
ATOM    607  NZ  LYS X  37      -5.201  35.136   0.420  0.00  0.00            
ATOM    608  HZ1 LYS X  37      -5.072  36.112   0.196  0.00  0.00            
ATOM    609  HZ2 LYS X  37      -5.926  34.719  -0.146  0.00  0.00            
ATOM    610  HZ3 LYS X  37      -5.506  35.154   1.383  0.00  0.00            
ATOM    611  C   LYS X  37       0.457  31.547   1.191  0.00  0.00            
ATOM    612  O   LYS X  37       1.070  31.799   2.232  0.00  0.00            
ATOM    613  N   VAL X  38      -0.095  30.367   0.924  0.00  0.00            
ATOM    614  H   VAL X  38      -0.552  30.258   0.030  0.00  0.00            
ATOM    615  CA  VAL X  38      -0.363  29.280   1.846  0.00  0.00            
ATOM    616  HA  VAL X  38      -0.188  29.605   2.872  0.00  0.00            
ATOM    617  CB  VAL X  38      -1.884  28.713   1.841  0.00  0.00            
ATOM    618  HB  VAL X  38      -1.924  28.127   2.759  0.00  0.00            
ATOM    619  CG1 VAL X  38      -2.896  29.865   1.902  0.00  0.00            
ATOM    620 HG11 VAL X  38      -2.723  30.568   2.717  0.00  0.00            
ATOM    621 HG12 VAL X  38      -2.944  30.407   0.957  0.00  0.00            
ATOM    622 HG13 VAL X  38      -3.928  29.531   2.013  0.00  0.00            
ATOM    623  CG2 VAL X  38      -2.222  27.999   0.553  0.00  0.00            
ATOM    624 HG21 VAL X  38      -3.291  27.786   0.566  0.00  0.00            
ATOM    625 HG22 VAL X  38      -1.709  27.039   0.504  0.00  0.00            
ATOM    626 HG23 VAL X  38      -2.018  28.627  -0.314  0.00  0.00            
ATOM    627  C   VAL X  38       0.452  28.010   1.686  0.00  0.00            
ATOM    628  O   VAL X  38       1.099  27.873   0.641  0.00  0.00            
ATOM    629  N   LYS X  39       0.617  27.152   2.766  0.00  0.00            
ATOM    630  H   LYS X  39       0.254  27.444   3.662  0.00  0.00            
ATOM    631  CA  LYS X  39       1.567  25.997   2.778  0.00  0.00            
ATOM    632  HA  LYS X  39       2.286  25.988   1.960  0.00  0.00            
ATOM    633  CB  LYS X  39       2.490  26.121   4.020  0.00  0.00            
ATOM    634  HB2 LYS X  39       3.111  25.228   4.106  0.00  0.00            
ATOM    635  HB3 LYS X  39       1.896  26.108   4.933  0.00  0.00            
ATOM    636  CG  LYS X  39       3.359  27.421   3.917  0.00  0.00            
ATOM    637  HG2 LYS X  39       3.994  27.397   3.031  0.00  0.00            
ATOM    638  HG3 LYS X  39       2.597  28.200   3.883  0.00  0.00            
ATOM    639  CD  LYS X  39       4.251  27.564   5.130  0.00  0.00            
ATOM    640  HD2 LYS X  39       3.583  27.348   5.964  0.00  0.00            
ATOM    641  HD3 LYS X  39       5.037  26.811   5.196  0.00  0.00            
ATOM    642  CE  LYS X  39       4.860  28.947   5.193  0.00  0.00            
ATOM    643  HE2 LYS X  39       5.673  28.999   5.917  0.00  0.00            
ATOM    644  HE3 LYS X  39       5.202  29.168   4.181  0.00  0.00            
ATOM    645  NZ  LYS X  39       3.834  29.922   5.700  0.00  0.00            
ATOM    646  HZ1 LYS X  39       3.233  30.327   4.996  0.00  0.00            
ATOM    647  HZ2 LYS X  39       3.219  29.472   6.363  0.00  0.00            
ATOM    648  HZ3 LYS X  39       4.300  30.730   6.087  0.00  0.00            
ATOM    649  C   LYS X  39       0.812  24.695   2.704  0.00  0.00            
ATOM    650  O   LYS X  39      -0.117  24.512   3.511  0.00  0.00            
ATOM    651  N   ILE X  40       1.348  23.700   2.022  0.00  0.00            
ATOM    652  H   ILE X  40       2.273  23.876   1.658  0.00  0.00            
ATOM    653  CA  ILE X  40       0.726  22.382   1.821  0.00  0.00            
ATOM    654  HA  ILE X  40      -0.338  22.432   2.052  0.00  0.00            
ATOM    655  CB  ILE X  40       0.650  22.073   0.304  0.00  0.00            
ATOM    656  HB  ILE X  40       1.655  22.383   0.017  0.00  0.00            
ATOM    657  CG2 ILE X  40       0.322  20.613  -0.029  0.00  0.00            
ATOM    658 HG21 ILE X  40       1.087  19.934   0.346  0.00  0.00            
ATOM    659 HG22 ILE X  40       0.363  20.626  -1.118  0.00  0.00            
ATOM    660 HG23 ILE X  40      -0.697  20.396   0.294  0.00  0.00            
ATOM    661  CG1 ILE X  40      -0.329  22.928  -0.494  0.00  0.00            
ATOM    662 HG12 ILE X  40      -0.032  22.615  -1.495  0.00  0.00            
ATOM    663 HG13 ILE X  40      -1.339  22.569  -0.293  0.00  0.00            
ATOM    664  CD1 ILE X  40      -0.342  24.408  -0.472  0.00  0.00            
ATOM    665 HD11 ILE X  40      -0.554  24.774   0.533  0.00  0.00            
ATOM    666 HD12 ILE X  40      -1.198  24.728  -1.066  0.00  0.00            
ATOM    667 HD13 ILE X  40       0.625  24.817  -0.765  0.00  0.00            
ATOM    668  C   ILE X  40       1.243  21.305   2.689  0.00  0.00            
ATOM    669  O   ILE X  40       2.455  21.224   2.723  0.00  0.00            
ATOM    670  N   PRO X  41       0.438  20.518   3.388  0.00  0.00            
ATOM    671  CD  PRO X  41      -1.005  20.662   3.641  0.00  0.00            
ATOM    672  HD2 PRO X  41      -1.626  20.771   2.752  0.00  0.00            
ATOM    673  HD3 PRO X  41      -1.131  21.619   4.148  0.00  0.00            
ATOM    674  CG  PRO X  41      -1.405  19.425   4.454  0.00  0.00            
ATOM    675  HG2 PRO X  41      -2.186  19.572   5.200  0.00  0.00            
ATOM    676  HG3 PRO X  41      -1.581  18.550   3.829  0.00  0.00            
ATOM    677  CB  PRO X  41      -0.129  19.099   5.226  0.00  0.00            
ATOM    678  HB2 PRO X  41      -0.093  18.066   5.573  0.00  0.00            
ATOM    679  HB3 PRO X  41       0.052  19.820   6.023  0.00  0.00            
ATOM    680  CA  PRO X  41       0.944  19.316   4.137  0.00  0.00            
ATOM    681  HA  PRO X  41       1.919  19.440   4.609  0.00  0.00            
ATOM    682  C   PRO X  41       1.224  18.169   3.216  0.00  0.00            
ATOM    683  O   PRO X  41       0.514  18.014   2.205  0.00  0.00            
ATOM    684  N   VAL X  42       2.260  17.398   3.501  0.00  0.00            
ATOM    685  H   VAL X  42       2.940  17.763   4.152  0.00  0.00            
ATOM    686  CA  VAL X  42       2.680  16.284   2.619  0.00  0.00            
ATOM    687  HA  VAL X  42       1.779  15.884   2.154  0.00  0.00            
ATOM    688  CB  VAL X  42       3.697  16.796   1.525  0.00  0.00            
ATOM    689  HB  VAL X  42       4.298  15.947   1.199  0.00  0.00            
ATOM    690  CG1 VAL X  42       2.938  17.385   0.299  0.00  0.00            
ATOM    691 HG11 VAL X  42       2.389  18.271   0.620  0.00  0.00            
ATOM    692 HG12 VAL X  42       3.480  17.739  -0.577  0.00  0.00            
ATOM    693 HG13 VAL X  42       2.252  16.648  -0.119  0.00  0.00            
ATOM    694  CG2 VAL X  42       4.718  17.748   2.044  0.00  0.00            
ATOM    695 HG21 VAL X  42       5.174  17.403   2.972  0.00  0.00            
ATOM    696 HG22 VAL X  42       5.462  17.885   1.260  0.00  0.00            
ATOM    697 HG23 VAL X  42       4.284  18.738   2.178  0.00  0.00            
ATOM    698  C   VAL X  42       3.349  15.131   3.404  0.00  0.00            
ATOM    699  O   VAL X  42       3.919  15.406   4.452  0.00  0.00            
ATOM    700  N   ALA X  43       3.172  13.917   2.923  0.00  0.00            
ATOM    701  H   ALA X  43       2.677  13.959   2.043  0.00  0.00            
ATOM    702  CA  ALA X  43       4.113  12.818   3.194  0.00  0.00            
ATOM    703  HA  ALA X  43       4.422  12.879   4.238  0.00  0.00            
ATOM    704  CB  ALA X  43       3.363  11.480   2.980  0.00  0.00            
ATOM    705  HB1 ALA X  43       2.548  11.302   3.682  0.00  0.00            
ATOM    706  HB2 ALA X  43       4.050  10.634   2.941  0.00  0.00            
ATOM    707  HB3 ALA X  43       2.871  11.436   2.009  0.00  0.00            
ATOM    708  C   ALA X  43       5.411  12.923   2.362  0.00  0.00            
ATOM    709  O   ALA X  43       5.350  13.334   1.186  0.00  0.00            
ATOM    710  N   ILE X  44       6.512  12.489   3.035  0.00  0.00            
ATOM    711  H   ILE X  44       6.404  12.017   3.922  0.00  0.00            
ATOM    712  CA  ILE X  44       7.852  12.504   2.464  0.00  0.00            
ATOM    713  HA  ILE X  44       7.771  12.655   1.387  0.00  0.00            
ATOM    714  CB  ILE X  44       8.874  13.512   3.117  0.00  0.00            
ATOM    715  HB  ILE X  44       8.822  13.314   4.188  0.00  0.00            
ATOM    716  CG2 ILE X  44      10.363  13.279   2.593  0.00  0.00            
ATOM    717 HG21 ILE X  44      10.992  14.007   3.105  0.00  0.00            
ATOM    718 HG22 ILE X  44      10.470  13.434   1.520  0.00  0.00            
ATOM    719 HG23 ILE X  44      10.794  12.286   2.724  0.00  0.00            
ATOM    720  CG1 ILE X  44       8.400  14.944   2.868  0.00  0.00            
ATOM    721 HG12 ILE X  44       7.355  15.044   3.160  0.00  0.00            
ATOM    722 HG13 ILE X  44       8.626  15.118   1.816  0.00  0.00            
ATOM    723  CD1 ILE X  44       9.161  15.989   3.631  0.00  0.00            
ATOM    724 HD11 ILE X  44       9.187  15.587   4.644  0.00  0.00            
ATOM    725 HD12 ILE X  44      10.174  15.929   3.234  0.00  0.00            
ATOM    726 HD13 ILE X  44       8.617  16.893   3.356  0.00  0.00            
ATOM    727  C   ILE X  44       8.391  11.141   2.613  0.00  0.00            
ATOM    728  O   ILE X  44       8.162  10.442   3.640  0.00  0.00            
ATOM    729  N   LYS X  45       8.977  10.553   1.554  0.00  0.00            
ATOM    730  H   LYS X  45       8.818  10.976   0.651  0.00  0.00            
ATOM    731  CA  LYS X  45       9.763   9.283   1.618  0.00  0.00            
ATOM    732  HA  LYS X  45       9.854   8.949   2.651  0.00  0.00            
ATOM    733  CB  LYS X  45       9.000   8.227   0.883  0.00  0.00            
ATOM    734  HB2 LYS X  45       8.154   7.987   1.527  0.00  0.00            
ATOM    735  HB3 LYS X  45       8.605   8.544  -0.081  0.00  0.00            
ATOM    736  CG  LYS X  45       9.848   6.974   0.808  0.00  0.00            
ATOM    737  HG2 LYS X  45      10.528   7.034  -0.042  0.00  0.00            
ATOM    738  HG3 LYS X  45      10.310   6.763   1.773  0.00  0.00            
ATOM    739  CD  LYS X  45       8.886   5.766   0.547  0.00  0.00            
ATOM    740  HD2 LYS X  45       8.140   5.840   1.337  0.00  0.00            
ATOM    741  HD3 LYS X  45       8.392   5.964  -0.405  0.00  0.00            
ATOM    742  CE  LYS X  45       9.578   4.381   0.444  0.00  0.00            
ATOM    743  HE2 LYS X  45      10.035   4.274  -0.540  0.00  0.00            
ATOM    744  HE3 LYS X  45      10.337   4.191   1.204  0.00  0.00            
ATOM    745  NZ  LYS X  45       8.577   3.225   0.469  0.00  0.00            
ATOM    746  HZ1 LYS X  45       9.028   2.322   0.470  0.00  0.00            
ATOM    747  HZ2 LYS X  45       8.001   3.213   1.298  0.00  0.00            
ATOM    748  HZ3 LYS X  45       7.961   3.198  -0.331  0.00  0.00            
ATOM    749  C   LYS X  45      11.171   9.601   1.108  0.00  0.00            
ATOM    750  O   LYS X  45      11.402  10.031  -0.061  0.00  0.00            
ATOM    751  N   GLU X  46      12.206   9.532   1.934  0.00  0.00            
ATOM    752  H   GLU X  46      12.073   9.182   2.872  0.00  0.00            
ATOM    753  CA  GLU X  46      13.621   9.451   1.419  0.00  0.00            
ATOM    754  HA  GLU X  46      13.757   9.929   0.449  0.00  0.00            
ATOM    755  CB  GLU X  46      14.466  10.141   2.496  0.00  0.00            
ATOM    756  HB2 GLU X  46      15.524   9.972   2.292  0.00  0.00            
ATOM    757  HB3 GLU X  46      14.428   9.630   3.458  0.00  0.00            
ATOM    758  CG  GLU X  46      14.289  11.658   2.584  0.00  0.00            
ATOM    759  HG2 GLU X  46      14.503  11.978   1.564  0.00  0.00            
ATOM    760  HG3 GLU X  46      13.294  12.021   2.839  0.00  0.00            
ATOM    761  CD  GLU X  46      15.270  12.361   3.544  0.00  0.00            
ATOM    762  OE1 GLU X  46      15.180  13.635   3.746  0.00  0.00            
ATOM    763  OE2 GLU X  46      15.825  11.570   4.374  0.00  0.00            
ATOM    764  C   GLU X  46      14.026   7.978   1.177  0.00  0.00            
ATOM    765  O   GLU X  46      13.677   7.120   1.948  0.00  0.00            
ATOM    766  N   LEU X  47      14.766   7.759   0.077  0.00  0.00            
ATOM    767  H   LEU X  47      14.991   8.530  -0.536  0.00  0.00            
ATOM    768  CA  LEU X  47      15.378   6.451  -0.170  0.00  0.00            
ATOM    769  HA  LEU X  47      14.830   5.674   0.363  0.00  0.00            
ATOM    770  CB  LEU X  47      15.176   6.143  -1.669  0.00  0.00            
ATOM    771  HB2 LEU X  47      15.645   6.881  -2.320  0.00  0.00            
ATOM    772  HB3 LEU X  47      15.578   5.142  -1.826  0.00  0.00            
ATOM    773  CG  LEU X  47      13.705   6.181  -2.097  0.00  0.00            
ATOM    774  HG  LEU X  47      13.299   7.164  -1.859  0.00  0.00            
ATOM    775  CD1 LEU X  47      13.469   5.864  -3.569  0.00  0.00            
ATOM    776 HD11 LEU X  47      12.402   5.986  -3.753  0.00  0.00            
ATOM    777 HD12 LEU X  47      13.907   6.656  -4.176  0.00  0.00            
ATOM    778 HD13 LEU X  47      13.791   4.893  -3.944  0.00  0.00            
ATOM    779  CD2 LEU X  47      12.701   5.378  -1.245  0.00  0.00            
ATOM    780 HD21 LEU X  47      12.961   4.333  -1.414  0.00  0.00            
ATOM    781 HD22 LEU X  47      12.845   5.611  -0.190  0.00  0.00            
ATOM    782 HD23 LEU X  47      11.674   5.560  -1.562  0.00  0.00            
ATOM    783  C   LEU X  47      16.781   6.410   0.284  0.00  0.00            
ATOM    784  O   LEU X  47      17.299   7.378   0.770  0.00  0.00            
ATOM    785  N   ARG X  48      17.437   5.272   0.113  0.00  0.00            
ATOM    786  H   ARG X  48      16.796   4.496   0.031  0.00  0.00            
ATOM    787  CA  ARG X  48      18.948   5.215   0.277  0.00  0.00            
ATOM    788  HA  ARG X  48      19.272   5.538   1.267  0.00  0.00            
ATOM    789  CB  ARG X  48      19.372   3.768   0.082  0.00  0.00            
ATOM    790  HB2 ARG X  48      20.460   3.702   0.076  0.00  0.00            
ATOM    791  HB3 ARG X  48      19.088   3.282   1.015  0.00  0.00            
ATOM    792  CG  ARG X  48      18.717   3.043  -1.145  0.00  0.00            
ATOM    793  HG2 ARG X  48      17.684   2.781  -0.917  0.00  0.00            
ATOM    794  HG3 ARG X  48      18.753   3.673  -2.034  0.00  0.00            
ATOM    795  CD  ARG X  48      19.537   1.731  -1.439  0.00  0.00            
ATOM    796  HD2 ARG X  48      19.228   1.289  -2.387  0.00  0.00            
ATOM    797  HD3 ARG X  48      20.594   1.967  -1.565  0.00  0.00            
ATOM    798  NE  ARG X  48      19.395   0.732  -0.346  0.00  0.00            
ATOM    799  HE  ARG X  48      19.176   1.002   0.602  0.00  0.00            
ATOM    800  CZ  ARG X  48      19.579  -0.572  -0.446  0.00  0.00            
ATOM    801  NH1 ARG X  48      20.096  -1.095  -1.527  0.00  0.00            
ATOM    802 HH11 ARG X  48      20.519  -0.411  -2.138  0.00  0.00            
ATOM    803 HH12 ARG X  48      20.277  -2.088  -1.568  0.00  0.00            
ATOM    804  NH2 ARG X  48      19.172  -1.428   0.426  0.00  0.00            
ATOM    805 HH21 ARG X  48      18.468  -1.230   1.123  0.00  0.00            
ATOM    806 HH22 ARG X  48      19.340  -2.413   0.281  0.00  0.00            
ATOM    807  C   ARG X  48      19.630   6.260  -0.613  0.00  0.00            
ATOM    808  O   ARG X  48      19.082   6.593  -1.668  0.00  0.00            
ATOM    809  N   GLU X  49      20.741   6.838  -0.195  0.00  0.00            
ATOM    810  H   GLU X  49      21.223   6.589   0.656  0.00  0.00            
ATOM    811  CA  GLU X  49      21.515   7.704  -1.152  0.00  0.00            
ATOM    812  HA  GLU X  49      21.032   8.639  -1.435  0.00  0.00            
ATOM    813  CB  GLU X  49      22.730   8.262  -0.408  0.00  0.00            
ATOM    814  HB2 GLU X  49      22.315   8.658   0.519  0.00  0.00            
ATOM    815  HB3 GLU X  49      23.431   7.453  -0.204  0.00  0.00            
ATOM    816  CG  GLU X  49      23.471   9.390  -1.100  0.00  0.00            
ATOM    817  HG2 GLU X  49      22.725  10.008  -1.599  0.00  0.00            
ATOM    818  HG3 GLU X  49      24.094   8.994  -1.902  0.00  0.00            
ATOM    819  CD  GLU X  49      24.161  10.176  -0.028  0.00  0.00            
ATOM    820  OE1 GLU X  49      25.259   9.871   0.419  0.00  0.00            
ATOM    821  OE2 GLU X  49      23.600  11.169   0.427  0.00  0.00            
ATOM    822  C   GLU X  49      21.919   6.946  -2.409  0.00  0.00            
ATOM    823  O   GLU X  49      22.056   5.730  -2.405  0.00  0.00            
ATOM    824  N   ALA X  50      22.156   7.745  -3.488  0.00  0.00            
ATOM    825  H   ALA X  50      22.059   8.749  -3.447  0.00  0.00            
ATOM    826  CA  ALA X  50      22.632   7.323  -4.786  0.00  0.00            
ATOM    827  HA  ALA X  50      22.515   8.212  -5.405  0.00  0.00            
ATOM    828  CB  ALA X  50      24.182   6.966  -4.863  0.00  0.00            
ATOM    829  HB1 ALA X  50      24.311   5.971  -4.436  0.00  0.00            
ATOM    830  HB2 ALA X  50      24.721   7.722  -4.292  0.00  0.00            
ATOM    831  HB3 ALA X  50      24.426   6.909  -5.924  0.00  0.00            
ATOM    832  C   ALA X  50      21.656   6.289  -5.485  0.00  0.00            
ATOM    833  O   ALA X  50      21.976   5.226  -5.999  0.00  0.00            
ATOM    834  N   THR X  51      20.423   6.665  -5.283  0.00  0.00            
ATOM    835  H   THR X  51      20.445   7.542  -4.782  0.00  0.00            
ATOM    836  CA  THR X  51      19.297   5.812  -5.134  0.00  0.00            
ATOM    837  HA  THR X  51      19.217   5.250  -4.203  0.00  0.00            
ATOM    838  CB  THR X  51      18.084   6.761  -5.055  0.00  0.00            
ATOM    839  HB  THR X  51      18.121   7.477  -5.877  0.00  0.00            
ATOM    840  CG2 THR X  51      16.671   6.088  -5.181  0.00  0.00            
ATOM    841 HG21 THR X  51      16.739   5.285  -4.448  0.00  0.00            
ATOM    842 HG22 THR X  51      16.561   5.677  -6.185  0.00  0.00            
ATOM    843 HG23 THR X  51      15.881   6.784  -4.899  0.00  0.00            
ATOM    844  OG1 THR X  51      18.042   7.578  -3.870  0.00  0.00            
ATOM    845  HG1 THR X  51      18.346   7.082  -3.106  0.00  0.00            
ATOM    846  C   THR X  51      19.067   4.666  -6.115  0.00  0.00            
ATOM    847  O   THR X  51      18.521   3.568  -5.841  0.00  0.00            
ATOM    848  N   SER X  52      19.417   4.995  -7.362  0.00  0.00            
ATOM    849  H   SER X  52      19.842   5.871  -7.629  0.00  0.00            
ATOM    850  CA  SER X  52      19.151   4.205  -8.579  0.00  0.00            
ATOM    851  HA  SER X  52      19.050   3.170  -8.253  0.00  0.00            
ATOM    852  CB  SER X  52      17.746   4.569  -9.115  0.00  0.00            
ATOM    853  HB2 SER X  52      17.044   4.345  -8.312  0.00  0.00            
ATOM    854  HB3 SER X  52      17.701   5.611  -9.430  0.00  0.00            
ATOM    855  OG  SER X  52      17.475   3.831 -10.254  0.00  0.00            
ATOM    856  HG  SER X  52      16.545   3.597 -10.211  0.00  0.00            
ATOM    857  C   SER X  52      20.221   4.412  -9.625  0.00  0.00            
ATOM    858  O   SER X  52      20.721   5.549  -9.999  0.00  0.00            
ATOM    859  N   PRO X  53      20.555   3.222 -10.286  0.00  0.00            
ATOM    860  CD  PRO X  53      20.267   1.907  -9.904  0.00  0.00            
ATOM    861  HD2 PRO X  53      20.318   1.648  -8.846  0.00  0.00            
ATOM    862  HD3 PRO X  53      19.259   1.608 -10.191  0.00  0.00            
ATOM    863  CG  PRO X  53      21.329   1.004 -10.533  0.00  0.00            
ATOM    864  HG2 PRO X  53      22.228   1.166  -9.938  0.00  0.00            
ATOM    865  HG3 PRO X  53      21.044  -0.048 -10.528  0.00  0.00            
ATOM    866  CB  PRO X  53      21.559   1.608 -11.840  0.00  0.00            
ATOM    867  HB2 PRO X  53      20.811   1.275 -12.560  0.00  0.00            
ATOM    868  HB3 PRO X  53      22.599   1.412 -12.101  0.00  0.00            
ATOM    869  CA  PRO X  53      21.293   3.083 -11.523  0.00  0.00            
ATOM    870  HA  PRO X  53      22.243   3.573 -11.310  0.00  0.00            
ATOM    871  C   PRO X  53      20.690   3.747 -12.804  0.00  0.00            
ATOM    872  O   PRO X  53      21.220   3.677 -13.885  0.00  0.00            
ATOM    873  N   LYS X  54      19.545   4.474 -12.735  0.00  0.00            
ATOM    874  H   LYS X  54      19.054   4.510 -11.853  0.00  0.00            
ATOM    875  CA  LYS X  54      19.005   5.158 -13.909  0.00  0.00            
ATOM    876  HA  LYS X  54      19.352   4.626 -14.794  0.00  0.00            
ATOM    877  CB  LYS X  54      17.456   5.224 -13.731  0.00  0.00            
ATOM    878  HB2 LYS X  54      17.212   5.274 -12.670  0.00  0.00            
ATOM    879  HB3 LYS X  54      17.161   6.142 -14.239  0.00  0.00            
ATOM    880  CG  LYS X  54      16.799   4.085 -14.369  0.00  0.00            
ATOM    881  HG2 LYS X  54      17.206   3.107 -14.111  0.00  0.00            
ATOM    882  HG3 LYS X  54      16.877   4.271 -15.440  0.00  0.00            
ATOM    883  CD  LYS X  54      15.289   3.876 -14.089  0.00  0.00            
ATOM    884  HD2 LYS X  54      15.126   3.458 -13.096  0.00  0.00            
ATOM    885  HD3 LYS X  54      14.841   4.870 -14.109  0.00  0.00            
ATOM    886  CE  LYS X  54      14.588   2.855 -15.033  0.00  0.00            
ATOM    887  HE2 LYS X  54      15.192   2.014 -15.373  0.00  0.00            
ATOM    888  HE3 LYS X  54      14.373   3.519 -15.870  0.00  0.00            
ATOM    889  NZ  LYS X  54      13.453   2.254 -14.336  0.00  0.00            
ATOM    890  HZ1 LYS X  54      12.721   2.916 -14.122  0.00  0.00            
ATOM    891  HZ2 LYS X  54      13.017   1.584 -14.954  0.00  0.00            
ATOM    892  HZ3 LYS X  54      13.831   1.799 -13.518  0.00  0.00            
ATOM    893  C   LYS X  54      19.563   6.591 -14.074  0.00  0.00            
ATOM    894  O   LYS X  54      20.070   7.199 -13.131  0.00  0.00            
ATOM    895  N   ALA X  55      19.401   7.127 -15.307  0.00  0.00            
ATOM    896  H   ALA X  55      19.033   6.546 -16.047  0.00  0.00            
ATOM    897  CA  ALA X  55      19.636   8.531 -15.566  0.00  0.00            
ATOM    898  HA  ALA X  55      20.433   8.812 -14.877  0.00  0.00            
ATOM    899  CB  ALA X  55      20.124   8.611 -16.992  0.00  0.00            
ATOM    900  HB1 ALA X  55      20.572   9.604 -16.954  0.00  0.00            
ATOM    901  HB2 ALA X  55      19.278   8.636 -17.678  0.00  0.00            
ATOM    902  HB3 ALA X  55      20.976   7.970 -17.221  0.00  0.00            
ATOM    903  C   ALA X  55      18.365   9.342 -15.232  0.00  0.00            
ATOM    904  O   ALA X  55      17.265   8.890 -15.328  0.00  0.00            
ATOM    905  N   ASN X  56      18.517  10.565 -14.661  0.00  0.00            
ATOM    906  H   ASN X  56      19.495  10.820 -14.651  0.00  0.00            
ATOM    907  CA  ASN X  56      17.488  11.360 -13.993  0.00  0.00            
ATOM    908  HA  ASN X  56      17.294  10.720 -13.133  0.00  0.00            
ATOM    909  CB  ASN X  56      18.108  12.707 -13.567  0.00  0.00            
ATOM    910  HB2 ASN X  56      18.478  13.256 -14.433  0.00  0.00            
ATOM    911  HB3 ASN X  56      17.340  13.272 -13.039  0.00  0.00            
ATOM    912  CG  ASN X  56      19.273  12.491 -12.580  0.00  0.00            
ATOM    913  OD1 ASN X  56      19.393  11.510 -11.856  0.00  0.00            
ATOM    914  ND2 ASN X  56      20.104  13.474 -12.480  0.00  0.00            
ATOM    915 HD21 ASN X  56      20.160  14.236 -13.141  0.00  0.00            
ATOM    916 HD22 ASN X  56      20.945  13.259 -11.964  0.00  0.00            
ATOM    917  C   ASN X  56      16.186  11.458 -14.710  0.00  0.00            
ATOM    918  O   ASN X  56      15.166  11.479 -14.007  0.00  0.00            
ATOM    919  N   LYS X  57      16.213  11.564 -16.035  0.00  0.00            
ATOM    920  H   LYS X  57      17.139  11.482 -16.431  0.00  0.00            
ATOM    921  CA  LYS X  57      15.062  11.744 -16.919  0.00  0.00            
ATOM    922  HA  LYS X  57      14.372  12.404 -16.395  0.00  0.00            
ATOM    923  CB  LYS X  57      15.558  12.366 -18.294  0.00  0.00            
ATOM    924  HB2 LYS X  57      14.652  12.420 -18.897  0.00  0.00            
ATOM    925  HB3 LYS X  57      16.404  11.785 -18.662  0.00  0.00            
ATOM    926  CG  LYS X  57      15.962  13.851 -18.180  0.00  0.00            
ATOM    927  HG2 LYS X  57      15.126  14.409 -17.759  0.00  0.00            
ATOM    928  HG3 LYS X  57      16.822  14.016 -17.532  0.00  0.00            
ATOM    929  CD  LYS X  57      16.383  14.390 -19.551  0.00  0.00            
ATOM    930  HD2 LYS X  57      15.664  14.206 -20.349  0.00  0.00            
ATOM    931  HD3 LYS X  57      17.318  13.898 -19.819  0.00  0.00            
ATOM    932  CE  LYS X  57      16.705  15.917 -19.549  0.00  0.00            
ATOM    933  HE2 LYS X  57      15.784  16.495 -19.625  0.00  0.00            
ATOM    934  HE3 LYS X  57      17.275  16.256 -18.684  0.00  0.00            
ATOM    935  NZ  LYS X  57      17.574  16.330 -20.677  0.00  0.00            
ATOM    936  HZ1 LYS X  57      18.483  15.890 -20.666  0.00  0.00            
ATOM    937  HZ2 LYS X  57      17.739  17.320 -20.790  0.00  0.00            
ATOM    938  HZ3 LYS X  57      17.118  16.056 -21.536  0.00  0.00            
ATOM    939  C   LYS X  57      14.278  10.478 -17.109  0.00  0.00            
ATOM    940  O   LYS X  57      13.139  10.498 -17.422  0.00  0.00            
ATOM    941  N   GLU X  58      14.948   9.311 -16.986  0.00  0.00            
ATOM    942  H   GLU X  58      15.932   9.330 -16.760  0.00  0.00            
ATOM    943  CA  GLU X  58      14.405   7.992 -16.931  0.00  0.00            
ATOM    944  HA  GLU X  58      13.632   7.870 -17.690  0.00  0.00            
ATOM    945  CB  GLU X  58      15.535   6.939 -17.342  0.00  0.00            
ATOM    946  HB2 GLU X  58      16.201   6.646 -16.531  0.00  0.00            
ATOM    947  HB3 GLU X  58      14.988   6.033 -17.604  0.00  0.00            
ATOM    948  CG  GLU X  58      16.401   7.307 -18.493  0.00  0.00            
ATOM    949  HG2 GLU X  58      17.095   6.507 -18.749  0.00  0.00            
ATOM    950  HG3 GLU X  58      17.102   8.017 -18.054  0.00  0.00            
ATOM    951  CD  GLU X  58      15.817   7.810 -19.758  0.00  0.00            
ATOM    952  OE1 GLU X  58      16.527   8.638 -20.418  0.00  0.00            
ATOM    953  OE2 GLU X  58      14.834   7.215 -20.274  0.00  0.00            
ATOM    954  C   GLU X  58      13.789   7.660 -15.485  0.00  0.00            
ATOM    955  O   GLU X  58      12.784   6.972 -15.406  0.00  0.00            
ATOM    956  N   ILE X  59      14.386   8.237 -14.401  0.00  0.00            
ATOM    957  H   ILE X  59      15.192   8.834 -14.520  0.00  0.00            
ATOM    958  CA  ILE X  59      13.776   8.237 -13.047  0.00  0.00            
ATOM    959  HA  ILE X  59      13.515   7.236 -12.704  0.00  0.00            
ATOM    960  CB  ILE X  59      14.794   8.754 -11.973  0.00  0.00            
ATOM    961  HB  ILE X  59      15.048   9.775 -12.257  0.00  0.00            
ATOM    962  CG2 ILE X  59      14.123   8.953 -10.610  0.00  0.00            
ATOM    963 HG21 ILE X  59      14.849   9.339  -9.894  0.00  0.00            
ATOM    964 HG22 ILE X  59      13.690   8.004 -10.295  0.00  0.00            
ATOM    965 HG23 ILE X  59      13.281   9.643 -10.652  0.00  0.00            
ATOM    966  CG1 ILE X  59      16.044   7.865 -11.849  0.00  0.00            
ATOM    967 HG12 ILE X  59      15.755   6.856 -11.558  0.00  0.00            
ATOM    968 HG13 ILE X  59      16.446   7.735 -12.854  0.00  0.00            
ATOM    969  CD1 ILE X  59      17.226   8.478 -11.022  0.00  0.00            
ATOM    970 HD11 ILE X  59      17.550   9.447 -11.401  0.00  0.00            
ATOM    971 HD12 ILE X  59      16.972   8.562  -9.965  0.00  0.00            
ATOM    972 HD13 ILE X  59      18.047   7.787 -11.214  0.00  0.00            
ATOM    973  C   ILE X  59      12.564   9.215 -13.109  0.00  0.00            
ATOM    974  O   ILE X  59      11.430   8.931 -12.607  0.00  0.00            
ATOM    975  N   LEU X  60      12.628  10.338 -13.860  0.00  0.00            
ATOM    976  H   LEU X  60      13.490  10.611 -14.311  0.00  0.00            
ATOM    977  CA  LEU X  60      11.406  11.042 -14.093  0.00  0.00            
ATOM    978  HA  LEU X  60      10.771  11.321 -13.252  0.00  0.00            
ATOM    979  CB  LEU X  60      11.891  12.390 -14.702  0.00  0.00            
ATOM    980  HB2 LEU X  60      11.011  12.848 -15.154  0.00  0.00            
ATOM    981  HB3 LEU X  60      12.561  12.207 -15.543  0.00  0.00            
ATOM    982  CG  LEU X  60      12.488  13.393 -13.715  0.00  0.00            
ATOM    983  HG  LEU X  60      13.247  12.897 -13.112  0.00  0.00            
ATOM    984  CD1 LEU X  60      13.175  14.528 -14.330  0.00  0.00            
ATOM    985 HD11 LEU X  60      14.171  14.137 -14.537  0.00  0.00            
ATOM    986 HD12 LEU X  60      12.636  14.753 -15.251  0.00  0.00            
ATOM    987 HD13 LEU X  60      13.179  15.440 -13.733  0.00  0.00            
ATOM    988  CD2 LEU X  60      11.434  13.990 -12.852  0.00  0.00            
ATOM    989 HD21 LEU X  60      10.683  14.464 -13.484  0.00  0.00            
ATOM    990 HD22 LEU X  60      11.808  14.777 -12.197  0.00  0.00            
ATOM    991 HD23 LEU X  60      11.002  13.197 -12.241  0.00  0.00            
ATOM    992  C   LEU X  60      10.394  10.378 -15.011  0.00  0.00            
ATOM    993  O   LEU X  60       9.248  10.492 -14.751  0.00  0.00            
ATOM    994  N   ASP X  61      10.804   9.494 -15.902  0.00  0.00            
ATOM    995  H   ASP X  61      11.771   9.461 -16.193  0.00  0.00            
ATOM    996  CA  ASP X  61       9.858   8.700 -16.721  0.00  0.00            
ATOM    997  HA  ASP X  61       8.973   9.222 -17.085  0.00  0.00            
ATOM    998  CB  ASP X  61      10.577   8.014 -17.895  0.00  0.00            
ATOM    999  HB2 ASP X  61      11.121   8.777 -18.451  0.00  0.00            
ATOM   1000  HB3 ASP X  61      11.141   7.144 -17.559  0.00  0.00            
ATOM   1001  CG  ASP X  61       9.505   7.479 -18.904  0.00  0.00            
ATOM   1002  OD1 ASP X  61       8.607   8.318 -19.309  0.00  0.00            
ATOM   1003  OD2 ASP X  61       9.466   6.244 -19.250  0.00  0.00            
ATOM   1004  C   ASP X  61       9.137   7.680 -15.804  0.00  0.00            
ATOM   1005  O   ASP X  61       8.095   7.193 -16.208  0.00  0.00            
ATOM   1006  N   GLU X  62       9.723   7.425 -14.627  0.00  0.00            
ATOM   1007  H   GLU X  62      10.624   7.819 -14.398  0.00  0.00            
ATOM   1008  CA  GLU X  62       9.059   6.732 -13.461  0.00  0.00            
ATOM   1009  HA  GLU X  62       8.387   5.934 -13.777  0.00  0.00            
ATOM   1010  CB  GLU X  62       9.962   6.144 -12.375  0.00  0.00            
ATOM   1011  HB2 GLU X  62      10.681   6.857 -11.970  0.00  0.00            
ATOM   1012  HB3 GLU X  62       9.389   5.668 -11.579  0.00  0.00            
ATOM   1013  CG  GLU X  62      10.861   4.935 -12.907  0.00  0.00            
ATOM   1014  HG2 GLU X  62      11.078   4.400 -11.982  0.00  0.00            
ATOM   1015  HG3 GLU X  62      11.776   5.390 -13.285  0.00  0.00            
ATOM   1016  CD  GLU X  62      10.268   3.997 -13.977  0.00  0.00            
ATOM   1017  OE1 GLU X  62      11.062   3.468 -14.804  0.00  0.00            
ATOM   1018  OE2 GLU X  62       9.042   3.609 -13.831  0.00  0.00            
ATOM   1019  C   GLU X  62       8.120   7.766 -12.738  0.00  0.00            
ATOM   1020  O   GLU X  62       7.005   7.399 -12.308  0.00  0.00            
ATOM   1021  N   ALA X  63       8.543   9.024 -12.502  0.00  0.00            
ATOM   1022  H   ALA X  63       9.479   9.353 -12.690  0.00  0.00            
ATOM   1023  CA  ALA X  63       7.728   9.974 -11.794  0.00  0.00            
ATOM   1024  HA  ALA X  63       7.386   9.579 -10.837  0.00  0.00            
ATOM   1025  CB  ALA X  63       8.535  11.288 -11.577  0.00  0.00            
ATOM   1026  HB1 ALA X  63       7.873  12.059 -11.181  0.00  0.00            
ATOM   1027  HB2 ALA X  63       8.815  11.593 -12.585  0.00  0.00            
ATOM   1028  HB3 ALA X  63       9.379  11.234 -10.890  0.00  0.00            
ATOM   1029  C   ALA X  63       6.506  10.311 -12.627  0.00  0.00            
ATOM   1030  O   ALA X  63       5.490  10.536 -12.015  0.00  0.00            
ATOM   1031  N   TYR X  64       6.632  10.378 -13.958  0.00  0.00            
ATOM   1032  H   TYR X  64       7.554  10.333 -14.368  0.00  0.00            
ATOM   1033  CA  TYR X  64       5.513  10.709 -14.878  0.00  0.00            
ATOM   1034  HA  TYR X  64       5.071  11.552 -14.347  0.00  0.00            
ATOM   1035  CB  TYR X  64       5.977  11.013 -16.292  0.00  0.00            
ATOM   1036  HB2 TYR X  64       6.502  10.120 -16.632  0.00  0.00            
ATOM   1037  HB3 TYR X  64       5.003  11.083 -16.776  0.00  0.00            
ATOM   1038  CG  TYR X  64       6.693  12.358 -16.425  0.00  0.00            
ATOM   1039  CD1 TYR X  64       6.147  13.584 -15.955  0.00  0.00            
ATOM   1040  HD1 TYR X  64       5.111  13.644 -15.657  0.00  0.00            
ATOM   1041  CE1 TYR X  64       6.877  14.801 -16.129  0.00  0.00            
ATOM   1042  HE1 TYR X  64       6.452  15.681 -15.670  0.00  0.00            
ATOM   1043  CZ  TYR X  64       8.100  14.775 -16.806  0.00  0.00            
ATOM   1044  OH  TYR X  64       8.848  15.863 -16.950  0.00  0.00            
ATOM   1045  HH  TYR X  64       8.590  16.618 -16.416  0.00  0.00            
ATOM   1046  CE2 TYR X  64       8.637  13.547 -17.275  0.00  0.00            
ATOM   1047  HE2 TYR X  64       9.557  13.442 -17.831  0.00  0.00            
ATOM   1048  CD2 TYR X  64       7.909  12.350 -17.068  0.00  0.00            
ATOM   1049  HD2 TYR X  64       8.217  11.406 -17.493  0.00  0.00            
ATOM   1050  C   TYR X  64       4.458   9.622 -14.749  0.00  0.00            
ATOM   1051  O   TYR X  64       3.232   9.971 -14.721  0.00  0.00            
ATOM   1052  N   VAL X  65       4.797   8.333 -14.637  0.00  0.00            
ATOM   1053  H   VAL X  65       5.779   8.097 -14.642  0.00  0.00            
ATOM   1054  CA  VAL X  65       3.852   7.176 -14.506  0.00  0.00            
ATOM   1055  HA  VAL X  65       3.158   7.325 -15.333  0.00  0.00            
ATOM   1056  CB  VAL X  65       4.571   5.857 -14.798  0.00  0.00            
ATOM   1057  HB  VAL X  65       5.493   5.804 -14.220  0.00  0.00            
ATOM   1058  CG1 VAL X  65       3.693   4.685 -14.245  0.00  0.00            
ATOM   1059 HG11 VAL X  65       2.656   4.883 -14.517  0.00  0.00            
ATOM   1060 HG12 VAL X  65       3.840   4.592 -13.169  0.00  0.00            
ATOM   1061 HG13 VAL X  65       3.966   3.769 -14.768  0.00  0.00            
ATOM   1062  CG2 VAL X  65       4.882   5.650 -16.255  0.00  0.00            
ATOM   1063 HG21 VAL X  65       3.991   5.855 -16.849  0.00  0.00            
ATOM   1064 HG22 VAL X  65       5.226   4.648 -16.512  0.00  0.00            
ATOM   1065 HG23 VAL X  65       5.697   6.339 -16.477  0.00  0.00            
ATOM   1066  C   VAL X  65       3.068   7.254 -13.170  0.00  0.00            
ATOM   1067  O   VAL X  65       1.827   7.360 -13.214  0.00  0.00            
ATOM   1068  N   MET X  66       3.859   7.495 -12.100  0.00  0.00            
ATOM   1069  H   MET X  66       4.837   7.245 -12.099  0.00  0.00            
ATOM   1070  CA  MET X  66       3.340   7.670 -10.740  0.00  0.00            
ATOM   1071  HA  MET X  66       2.724   6.792 -10.545  0.00  0.00            
ATOM   1072  CB  MET X  66       4.515   7.635  -9.698  0.00  0.00            
ATOM   1073  HB2 MET X  66       5.201   8.434  -9.978  0.00  0.00            
ATOM   1074  HB3 MET X  66       4.149   7.783  -8.682  0.00  0.00            
ATOM   1075  CG  MET X  66       5.398   6.404  -9.787  0.00  0.00            
ATOM   1076  HG2 MET X  66       5.929   6.171 -10.710  0.00  0.00            
ATOM   1077  HG3 MET X  66       4.954   5.470  -9.441  0.00  0.00            
ATOM   1078  SD  MET X  66       6.794   6.632  -8.609  0.00  0.00            
ATOM   1079  CE  MET X  66       7.547   5.022  -8.955  0.00  0.00            
ATOM   1080  HE1 MET X  66       6.877   4.209  -8.673  0.00  0.00            
ATOM   1081  HE2 MET X  66       8.530   5.046  -8.486  0.00  0.00            
ATOM   1082  HE3 MET X  66       7.654   4.911 -10.034  0.00  0.00            
ATOM   1083  C   MET X  66       2.420   8.872 -10.510  0.00  0.00            
ATOM   1084  O   MET X  66       1.486   8.810  -9.687  0.00  0.00            
ATOM   1085  N   ALA X  67       2.630   9.928 -11.317  0.00  0.00            
ATOM   1086  H   ALA X  67       3.476   9.931 -11.869  0.00  0.00            
ATOM   1087  CA  ALA X  67       1.775  11.148 -11.421  0.00  0.00            
ATOM   1088  HA  ALA X  67       1.569  11.533 -10.422  0.00  0.00            
ATOM   1089  CB  ALA X  67       2.601  12.307 -12.067  0.00  0.00            
ATOM   1090  HB1 ALA X  67       1.884  13.024 -12.466  0.00  0.00            
ATOM   1091  HB2 ALA X  67       3.153  11.815 -12.868  0.00  0.00            
ATOM   1092  HB3 ALA X  67       3.147  12.760 -11.239  0.00  0.00            
ATOM   1093  C   ALA X  67       0.496  10.828 -12.208  0.00  0.00            
ATOM   1094  O   ALA X  67      -0.606  11.196 -11.914  0.00  0.00            
ATOM   1095  N   SER X  68       0.607  10.058 -13.242  0.00  0.00            
ATOM   1096  H   SER X  68       1.536   9.676 -13.341  0.00  0.00            
ATOM   1097  CA  SER X  68      -0.462   9.810 -14.213  0.00  0.00            
ATOM   1098  HA  SER X  68      -1.056  10.708 -14.378  0.00  0.00            
ATOM   1099  CB  SER X  68       0.133   9.370 -15.622  0.00  0.00            
ATOM   1100  HB2 SER X  68      -0.604   9.360 -16.425  0.00  0.00            
ATOM   1101  HB3 SER X  68       0.649   8.409 -15.625  0.00  0.00            
ATOM   1102  OG  SER X  68       1.016  10.396 -16.071  0.00  0.00            
ATOM   1103  HG  SER X  68       1.893  10.266 -15.704  0.00  0.00            
ATOM   1104  C   SER X  68      -1.555   8.806 -13.735  0.00  0.00            
ATOM   1105  O   SER X  68      -2.286   8.282 -14.518  0.00  0.00            
ATOM   1106  N   VAL X  69      -1.734   8.648 -12.443  0.00  0.00            
ATOM   1107  H   VAL X  69      -1.299   9.320 -11.827  0.00  0.00            
ATOM   1108  CA  VAL X  69      -2.730   7.819 -11.762  0.00  0.00            
ATOM   1109  HA  VAL X  69      -2.888   6.963 -12.418  0.00  0.00            
ATOM   1110  CB  VAL X  69      -2.274   7.222 -10.411  0.00  0.00            
ATOM   1111  HB  VAL X  69      -1.834   8.061  -9.873  0.00  0.00            
ATOM   1112  CG1 VAL X  69      -3.420   6.658  -9.521  0.00  0.00            
ATOM   1113 HG11 VAL X  69      -4.145   6.140 -10.149  0.00  0.00            
ATOM   1114 HG12 VAL X  69      -2.920   6.078  -8.746  0.00  0.00            
ATOM   1115 HG13 VAL X  69      -3.905   7.558  -9.141  0.00  0.00            
ATOM   1116  CG2 VAL X  69      -1.314   6.110 -10.740  0.00  0.00            
ATOM   1117 HG21 VAL X  69      -0.404   6.589 -11.100  0.00  0.00            
ATOM   1118 HG22 VAL X  69      -1.119   5.428  -9.912  0.00  0.00            
ATOM   1119 HG23 VAL X  69      -1.710   5.543 -11.583  0.00  0.00            
ATOM   1120  C   VAL X  69      -4.087   8.483 -11.725  0.00  0.00            
ATOM   1121  O   VAL X  69      -4.218   9.408 -10.979  0.00  0.00            
ATOM   1122  N   ASP X  70      -4.990   8.073 -12.624  0.00  0.00            
ATOM   1123  H   ASP X  70      -4.752   7.318 -13.250  0.00  0.00            
ATOM   1124  CA  ASP X  70      -6.409   8.537 -12.509  0.00  0.00            
ATOM   1125  HA  ASP X  70      -6.447   9.533 -12.067  0.00  0.00            
ATOM   1126  CB  ASP X  70      -6.981   8.571 -13.965  0.00  0.00            
ATOM   1127  HB2 ASP X  70      -7.883   9.163 -13.814  0.00  0.00            
ATOM   1128  HB3 ASP X  70      -6.283   9.145 -14.574  0.00  0.00            
ATOM   1129  CG  ASP X  70      -7.124   7.140 -14.536  0.00  0.00            
ATOM   1130  OD1 ASP X  70      -6.099   6.542 -15.001  0.00  0.00            
ATOM   1131  OD2 ASP X  70      -8.287   6.657 -14.481  0.00  0.00            
ATOM   1132  C   ASP X  70      -7.254   7.705 -11.561  0.00  0.00            
ATOM   1133  O   ASP X  70      -8.136   8.207 -10.864  0.00  0.00            
ATOM   1134  N   ASN X  71      -7.033   6.370 -11.456  0.00  0.00            
ATOM   1135  H   ASN X  71      -6.176   6.070 -11.899  0.00  0.00            
ATOM   1136  CA  ASN X  71      -7.786   5.463 -10.629  0.00  0.00            
ATOM   1137  HA  ASN X  71      -8.813   5.530 -10.988  0.00  0.00            
ATOM   1138  CB  ASN X  71      -7.331   3.978 -10.830  0.00  0.00            
ATOM   1139  HB2 ASN X  71      -7.344   3.848 -11.912  0.00  0.00            
ATOM   1140  HB3 ASN X  71      -6.403   3.707 -10.328  0.00  0.00            
ATOM   1141  CG  ASN X  71      -8.451   3.043 -10.302  0.00  0.00            
ATOM   1142  OD1 ASN X  71      -8.575   2.804  -9.097  0.00  0.00            
ATOM   1143  ND2 ASN X  71      -9.304   2.538 -11.183  0.00  0.00            
ATOM   1144 HD21 ASN X  71      -9.167   2.706 -12.170  0.00  0.00            
ATOM   1145 HD22 ASN X  71     -10.028   1.954 -10.791  0.00  0.00            
ATOM   1146  C   ASN X  71      -7.712   5.897  -9.082  0.00  0.00            
ATOM   1147  O   ASN X  71      -6.582   6.103  -8.575  0.00  0.00            
ATOM   1148  N   PRO X  72      -8.840   6.039  -8.368  0.00  0.00            
ATOM   1149  CD  PRO X  72     -10.213   5.771  -8.879  0.00  0.00            
ATOM   1150  HD2 PRO X  72     -10.269   4.805  -9.381  0.00  0.00            
ATOM   1151  HD3 PRO X  72     -10.559   6.521  -9.590  0.00  0.00            
ATOM   1152  CG  PRO X  72     -11.169   5.774  -7.686  0.00  0.00            
ATOM   1153  HG2 PRO X  72     -11.293   4.738  -7.370  0.00  0.00            
ATOM   1154  HG3 PRO X  72     -12.074   6.302  -7.986  0.00  0.00            
ATOM   1155  CB  PRO X  72     -10.392   6.653  -6.718  0.00  0.00            
ATOM   1156  HB2 PRO X  72     -10.662   7.680  -6.964  0.00  0.00            
ATOM   1157  HB3 PRO X  72     -10.713   6.535  -5.683  0.00  0.00            
ATOM   1158  CA  PRO X  72      -8.916   6.427  -6.970  0.00  0.00            
ATOM   1159  HA  PRO X  72      -8.304   7.327  -6.916  0.00  0.00            
ATOM   1160  C   PRO X  72      -8.402   5.362  -5.969  0.00  0.00            
ATOM   1161  O   PRO X  72      -8.067   5.723  -4.809  0.00  0.00            
ATOM   1162  N   HIE X  73      -8.345   4.069  -6.371  0.00  0.00            
ATOM   1163  H   HIE X  73      -8.431   3.960  -7.372  0.00  0.00            
ATOM   1164  CA  HIE X  73      -7.816   2.977  -5.510  0.00  0.00            
ATOM   1165  HA  HIE X  73      -8.037   3.221  -4.471  0.00  0.00            
ATOM   1166  CB  HIE X  73      -8.463   1.661  -5.777  0.00  0.00            
ATOM   1167  HB2 HIE X  73      -8.206   1.407  -6.805  0.00  0.00            
ATOM   1168  HB3 HIE X  73      -8.140   0.881  -5.087  0.00  0.00            
ATOM   1169  CG  HIE X  73      -9.895   1.628  -5.669  0.00  0.00            
ATOM   1170  ND1 HIE X  73     -10.654   1.717  -4.510  0.00  0.00            
ATOM   1171  CE1 HIE X  73     -11.959   1.836  -4.893  0.00  0.00            
ATOM   1172  HE1 HIE X  73     -12.793   2.050  -4.241  0.00  0.00            
ATOM   1173  NE2 HIE X  73     -12.048   1.901  -6.234  0.00  0.00            
ATOM   1174  HE2 HIE X  73     -12.883   2.288  -6.649  0.00  0.00            
ATOM   1175  CD2 HIE X  73     -10.761   1.701  -6.769  0.00  0.00            
ATOM   1176  HD2 HIE X  73     -10.516   1.611  -7.816  0.00  0.00            
ATOM   1177  C   HIE X  73      -6.315   2.892  -5.395  0.00  0.00            
ATOM   1178  O   HIE X  73      -5.806   2.145  -4.511  0.00  0.00            
ATOM   1179  N   VAL X  74      -5.605   3.783  -6.027  0.00  0.00            
ATOM   1180  H   VAL X  74      -6.145   4.455  -6.554  0.00  0.00            
ATOM   1181  CA  VAL X  74      -4.129   3.955  -6.117  0.00  0.00            
ATOM   1182  HA  VAL X  74      -3.684   3.463  -5.252  0.00  0.00            
ATOM   1183  CB  VAL X  74      -3.710   3.342  -7.477  0.00  0.00            
ATOM   1184  HB  VAL X  74      -4.086   3.939  -8.307  0.00  0.00            
ATOM   1185  CG1 VAL X  74      -2.147   3.200  -7.682  0.00  0.00            
ATOM   1186 HG11 VAL X  74      -1.700   4.194  -7.704  0.00  0.00            
ATOM   1187 HG12 VAL X  74      -1.851   2.763  -8.636  0.00  0.00            
ATOM   1188 HG13 VAL X  74      -1.903   2.614  -6.796  0.00  0.00            
ATOM   1189  CG2 VAL X  74      -4.295   1.993  -7.764  0.00  0.00            
ATOM   1190 HG21 VAL X  74      -3.952   1.685  -8.752  0.00  0.00            
ATOM   1191 HG22 VAL X  74      -4.187   1.334  -6.903  0.00  0.00            
ATOM   1192 HG23 VAL X  74      -5.370   2.130  -7.883  0.00  0.00            
ATOM   1193  C   VAL X  74      -3.711   5.372  -5.892  0.00  0.00            
ATOM   1194  O   VAL X  74      -4.328   6.332  -6.307  0.00  0.00            
ATOM   1195  N   CYS X  75      -2.578   5.495  -5.129  0.00  0.00            
ATOM   1196  H   CYS X  75      -2.165   4.614  -4.858  0.00  0.00            
ATOM   1197  CA  CYS X  75      -1.924   6.734  -4.676  0.00  0.00            
ATOM   1198  HA  CYS X  75      -2.665   7.415  -4.257  0.00  0.00            
ATOM   1199  CB  CYS X  75      -0.863   6.219  -3.624  0.00  0.00            
ATOM   1200  HB2 CYS X  75      -0.002   5.757  -4.109  0.00  0.00            
ATOM   1201  HB3 CYS X  75      -1.304   5.465  -2.972  0.00  0.00            
ATOM   1202  SG  CYS X  75      -0.455   7.823  -2.744  0.00  0.00            
ATOM   1203  HG  CYS X  75       0.316   8.367  -3.690  0.00  0.00            
ATOM   1204  C   CYS X  75      -1.165   7.466  -5.862  0.00  0.00            
ATOM   1205  O   CYS X  75      -0.246   6.903  -6.480  0.00  0.00            
ATOM   1206  N   ARG X  76      -1.343   8.802  -6.008  0.00  0.00            
ATOM   1207  H   ARG X  76      -2.049   9.329  -5.513  0.00  0.00            
ATOM   1208  CA  ARG X  76      -0.705   9.684  -7.062  0.00  0.00            
ATOM   1209  HA  ARG X  76      -0.336   9.113  -7.914  0.00  0.00            
ATOM   1210  CB  ARG X  76      -1.815  10.635  -7.484  0.00  0.00            
ATOM   1211  HB2 ARG X  76      -2.662   9.999  -7.737  0.00  0.00            
ATOM   1212  HB3 ARG X  76      -2.153  11.345  -6.729  0.00  0.00            
ATOM   1213  CG  ARG X  76      -1.484  11.568  -8.715  0.00  0.00            
ATOM   1214  HG2 ARG X  76      -1.493  10.856  -9.540  0.00  0.00            
ATOM   1215  HG3 ARG X  76      -0.524  12.072  -8.605  0.00  0.00            
ATOM   1216  CD  ARG X  76      -2.634  12.652  -8.902  0.00  0.00            
ATOM   1217  HD2 ARG X  76      -2.374  13.199  -9.808  0.00  0.00            
ATOM   1218  HD3 ARG X  76      -2.657  13.277  -8.009  0.00  0.00            
ATOM   1219  NE  ARG X  76      -3.915  12.063  -9.187  0.00  0.00            
ATOM   1220  HE  ARG X  76      -3.914  11.089  -9.457  0.00  0.00            
ATOM   1221  CZ  ARG X  76      -5.035  12.745  -9.287  0.00  0.00            
ATOM   1222  NH1 ARG X  76      -5.259  14.000  -9.143  0.00  0.00            
ATOM   1223 HH11 ARG X  76      -4.576  14.605  -8.709  0.00  0.00            
ATOM   1224 HH12 ARG X  76      -6.235  14.263  -9.147  0.00  0.00            
ATOM   1225  NH2 ARG X  76      -6.145  12.047  -9.502  0.00  0.00            
ATOM   1226 HH21 ARG X  76      -6.145  11.039  -9.563  0.00  0.00            
ATOM   1227 HH22 ARG X  76      -7.043  12.501  -9.588  0.00  0.00            
ATOM   1228  C   ARG X  76       0.450  10.555  -6.474  0.00  0.00            
ATOM   1229  O   ARG X  76       0.222  11.354  -5.555  0.00  0.00            
ATOM   1230  N   LEU X  77       1.664  10.481  -6.944  0.00  0.00            
ATOM   1231  H   LEU X  77       1.741   9.723  -7.608  0.00  0.00            
ATOM   1232  CA  LEU X  77       2.817  11.345  -6.699  0.00  0.00            
ATOM   1233  HA  LEU X  77       3.105  11.291  -5.649  0.00  0.00            
ATOM   1234  CB  LEU X  77       4.026  10.986  -7.550  0.00  0.00            
ATOM   1235  HB2 LEU X  77       3.763  11.186  -8.589  0.00  0.00            
ATOM   1236  HB3 LEU X  77       4.255   9.921  -7.505  0.00  0.00            
ATOM   1237  CG  LEU X  77       5.335  11.770  -7.193  0.00  0.00            
ATOM   1238  HG  LEU X  77       5.141  12.831  -7.040  0.00  0.00            
ATOM   1239  CD1 LEU X  77       5.993  11.206  -5.912  0.00  0.00            
ATOM   1240 HD11 LEU X  77       6.577  11.933  -5.347  0.00  0.00            
ATOM   1241 HD12 LEU X  77       6.766  10.451  -6.056  0.00  0.00            
ATOM   1242 HD13 LEU X  77       5.203  10.882  -5.235  0.00  0.00            
ATOM   1243  CD2 LEU X  77       6.208  11.694  -8.432  0.00  0.00            
ATOM   1244 HD21 LEU X  77       7.039  12.393  -8.344  0.00  0.00            
ATOM   1245 HD22 LEU X  77       5.673  11.993  -9.334  0.00  0.00            
ATOM   1246 HD23 LEU X  77       6.736  10.779  -8.701  0.00  0.00            
ATOM   1247  C   LEU X  77       2.490  12.865  -6.880  0.00  0.00            
ATOM   1248  O   LEU X  77       2.104  13.212  -7.999  0.00  0.00            
ATOM   1249  N   LEU X  78       2.792  13.743  -5.891  0.00  0.00            
ATOM   1250  H   LEU X  78       3.133  13.405  -5.002  0.00  0.00            
ATOM   1251  CA  LEU X  78       2.753  15.197  -6.093  0.00  0.00            
ATOM   1252  HA  LEU X  78       1.882  15.421  -6.710  0.00  0.00            
ATOM   1253  CB  LEU X  78       2.631  15.841  -4.700  0.00  0.00            
ATOM   1254  HB2 LEU X  78       3.502  15.696  -4.060  0.00  0.00            
ATOM   1255  HB3 LEU X  78       1.767  15.362  -4.241  0.00  0.00            
ATOM   1256  CG  LEU X  78       2.395  17.419  -4.689  0.00  0.00            
ATOM   1257  HG  LEU X  78       1.534  17.754  -5.265  0.00  0.00            
ATOM   1258  CD1 LEU X  78       2.108  17.824  -3.223  0.00  0.00            
ATOM   1259 HD11 LEU X  78       3.055  17.998  -2.711  0.00  0.00            
ATOM   1260 HD12 LEU X  78       1.486  18.719  -3.219  0.00  0.00            
ATOM   1261 HD13 LEU X  78       1.655  17.035  -2.623  0.00  0.00            
ATOM   1262  CD2 LEU X  78       3.571  18.297  -5.175  0.00  0.00            
ATOM   1263 HD21 LEU X  78       4.555  17.941  -4.870  0.00  0.00            
ATOM   1264 HD22 LEU X  78       3.410  19.301  -4.783  0.00  0.00            
ATOM   1265 HD23 LEU X  78       3.464  18.351  -6.258  0.00  0.00            
ATOM   1266  C   LEU X  78       3.982  15.605  -6.847  0.00  0.00            
ATOM   1267  O   LEU X  78       3.857  16.387  -7.806  0.00  0.00            
ATOM   1268  N   GLY X  79       5.196  15.194  -6.430  0.00  0.00            
ATOM   1269  H   GLY X  79       5.174  14.721  -5.538  0.00  0.00            
ATOM   1270  CA  GLY X  79       6.419  15.864  -6.928  0.00  0.00            
ATOM   1271  HA2 GLY X  79       6.494  15.530  -7.962  0.00  0.00            
ATOM   1272  HA3 GLY X  79       6.440  16.948  -6.813  0.00  0.00            
ATOM   1273  C   GLY X  79       7.697  15.210  -6.270  0.00  0.00            
ATOM   1274  O   GLY X  79       7.536  14.641  -5.152  0.00  0.00            
ATOM   1275  N   ILE X  80       8.745  15.081  -7.055  0.00  0.00            
ATOM   1276  H   ILE X  80       8.722  15.537  -7.956  0.00  0.00            
ATOM   1277  CA  ILE X  80      10.007  14.392  -6.736  0.00  0.00            
ATOM   1278  HA  ILE X  80       9.953  13.880  -5.776  0.00  0.00            
ATOM   1279  CB  ILE X  80      10.238  13.251  -7.752  0.00  0.00            
ATOM   1280  HB  ILE X  80       9.471  12.478  -7.728  0.00  0.00            
ATOM   1281  CG2 ILE X  80      10.170  13.783  -9.187  0.00  0.00            
ATOM   1282 HG21 ILE X  80      10.670  14.749  -9.258  0.00  0.00            
ATOM   1283 HG22 ILE X  80      10.803  13.226  -9.878  0.00  0.00            
ATOM   1284 HG23 ILE X  80       9.176  13.808  -9.634  0.00  0.00            
ATOM   1285  CG1 ILE X  80      11.609  12.627  -7.576  0.00  0.00            
ATOM   1286 HG12 ILE X  80      12.447  13.238  -7.912  0.00  0.00            
ATOM   1287 HG13 ILE X  80      11.738  12.354  -6.529  0.00  0.00            
ATOM   1288  CD1 ILE X  80      11.730  11.263  -8.221  0.00  0.00            
ATOM   1289 HD11 ILE X  80      12.744  10.897  -8.061  0.00  0.00            
ATOM   1290 HD12 ILE X  80      11.696  11.083  -9.296  0.00  0.00            
ATOM   1291 HD13 ILE X  80      10.956  10.622  -7.799  0.00  0.00            
ATOM   1292  C   ILE X  80      11.137  15.395  -6.698  0.00  0.00            
ATOM   1293  O   ILE X  80      11.287  16.214  -7.636  0.00  0.00            
ATOM   1294  N   CYS X  81      12.025  15.334  -5.682  0.00  0.00            
ATOM   1295  H   CYS X  81      11.834  14.591  -5.025  0.00  0.00            
ATOM   1296  CA  CYS X  81      13.301  16.121  -5.584  0.00  0.00            
ATOM   1297  HA  CYS X  81      13.232  16.999  -6.227  0.00  0.00            
ATOM   1298  CB  CYS X  81      13.394  16.615  -4.143  0.00  0.00            
ATOM   1299  HB2 CYS X  81      13.370  15.767  -3.459  0.00  0.00            
ATOM   1300  HB3 CYS X  81      12.507  17.217  -3.944  0.00  0.00            
ATOM   1301  SG  CYS X  81      14.943  17.551  -4.102  0.00  0.00            
ATOM   1302  HG  CYS X  81      14.546  18.503  -4.952  0.00  0.00            
ATOM   1303  C   CYS X  81      14.493  15.288  -5.914  0.00  0.00            
ATOM   1304  O   CYS X  81      14.689  14.184  -5.334  0.00  0.00            
ATOM   1305  N   LEU X  82      15.241  15.786  -6.887  0.00  0.00            
ATOM   1306  H   LEU X  82      14.878  16.645  -7.276  0.00  0.00            
ATOM   1307  CA  LEU X  82      16.285  15.005  -7.501  0.00  0.00            
ATOM   1308  HA  LEU X  82      15.936  13.974  -7.457  0.00  0.00            
ATOM   1309  CB  LEU X  82      16.402  15.498  -8.928  0.00  0.00            
ATOM   1310  HB2 LEU X  82      17.159  14.884  -9.416  0.00  0.00            
ATOM   1311  HB3 LEU X  82      16.614  16.567  -8.901  0.00  0.00            
ATOM   1312  CG  LEU X  82      15.093  15.216  -9.746  0.00  0.00            
ATOM   1313  HG  LEU X  82      14.244  15.556  -9.152  0.00  0.00            
ATOM   1314  CD1 LEU X  82      15.219  15.781 -11.188  0.00  0.00            
ATOM   1315 HD11 LEU X  82      15.450  16.846 -11.161  0.00  0.00            
ATOM   1316 HD12 LEU X  82      16.141  15.334 -11.561  0.00  0.00            
ATOM   1317 HD13 LEU X  82      14.297  15.518 -11.705  0.00  0.00            
ATOM   1318  CD2 LEU X  82      14.851  13.739  -9.896  0.00  0.00            
ATOM   1319 HD21 LEU X  82      13.982  13.648 -10.548  0.00  0.00            
ATOM   1320 HD22 LEU X  82      14.636  13.300  -8.921  0.00  0.00            
ATOM   1321 HD23 LEU X  82      15.666  13.278 -10.453  0.00  0.00            
ATOM   1322  C   LEU X  82      17.710  15.053  -6.730  0.00  0.00            
ATOM   1323  O   LEU X  82      18.746  14.996  -7.402  0.00  0.00            
ATOM   1324  N   THR X  83      17.736  15.038  -5.418  0.00  0.00            
ATOM   1325  H   THR X  83      16.859  14.798  -4.979  0.00  0.00            
ATOM   1326  CA  THR X  83      18.997  14.872  -4.665  0.00  0.00            
ATOM   1327  HA  THR X  83      19.651  15.564  -5.196  0.00  0.00            
ATOM   1328  CB  THR X  83      18.816  15.382  -3.224  0.00  0.00            
ATOM   1329  HB  THR X  83      19.638  14.952  -2.651  0.00  0.00            
ATOM   1330  CG2 THR X  83      18.705  16.834  -3.053  0.00  0.00            
ATOM   1331 HG21 THR X  83      18.745  17.040  -1.983  0.00  0.00            
ATOM   1332 HG22 THR X  83      19.545  17.376  -3.489  0.00  0.00            
ATOM   1333 HG23 THR X  83      17.815  17.225  -3.547  0.00  0.00            
ATOM   1334  OG1 THR X  83      17.665  14.862  -2.662  0.00  0.00            
ATOM   1335  HG1 THR X  83      17.660  13.902  -2.666  0.00  0.00            
ATOM   1336  C   THR X  83      19.560  13.402  -4.859  0.00  0.00            
ATOM   1337  O   THR X  83      18.946  12.535  -5.494  0.00  0.00            
ATOM   1338  N   SER X  84      20.792  13.229  -4.361  0.00  0.00            
ATOM   1339  H   SER X  84      21.277  14.023  -3.966  0.00  0.00            
ATOM   1340  CA  SER X  84      21.519  11.921  -4.471  0.00  0.00            
ATOM   1341  HA  SER X  84      21.510  11.674  -5.532  0.00  0.00            
ATOM   1342  CB  SER X  84      22.953  11.825  -3.887  0.00  0.00            
ATOM   1343  HB2 SER X  84      22.938  12.032  -2.817  0.00  0.00            
ATOM   1344  HB3 SER X  84      23.547  12.618  -4.341  0.00  0.00            
ATOM   1345  OG  SER X  84      23.519  10.580  -4.128  0.00  0.00            
ATOM   1346  HG  SER X  84      24.478  10.593  -4.083  0.00  0.00            
ATOM   1347  C   SER X  84      20.601  10.835  -3.905  0.00  0.00            
ATOM   1348  O   SER X  84      20.323   9.790  -4.538  0.00  0.00            
ATOM   1349  N   THR X  85      20.187  11.033  -2.625  0.00  0.00            
ATOM   1350  H   THR X  85      20.621  11.833  -2.186  0.00  0.00            
ATOM   1351  CA  THR X  85      18.899  10.511  -2.095  0.00  0.00            
ATOM   1352  HA  THR X  85      18.883   9.421  -2.093  0.00  0.00            
ATOM   1353  CB  THR X  85      18.732  10.948  -0.665  0.00  0.00            
ATOM   1354  HB  THR X  85      18.989  12.004  -0.575  0.00  0.00            
ATOM   1355  CG2 THR X  85      17.274  10.826  -0.139  0.00  0.00            
ATOM   1356 HG21 THR X  85      17.338  10.917   0.945  0.00  0.00            
ATOM   1357 HG22 THR X  85      16.613  11.538  -0.632  0.00  0.00            
ATOM   1358 HG23 THR X  85      16.904   9.837  -0.411  0.00  0.00            
ATOM   1359  OG1 THR X  85      19.526   9.961   0.034  0.00  0.00            
ATOM   1360  HG1 THR X  85      18.949   9.197   0.098  0.00  0.00            
ATOM   1361  C   THR X  85      17.757  11.058  -2.927  0.00  0.00            
ATOM   1362  O   THR X  85      17.561  12.257  -2.988  0.00  0.00            
ATOM   1363  N   VAL X  86      16.920  10.288  -3.577  0.00  0.00            
ATOM   1364  H   VAL X  86      17.105   9.296  -3.551  0.00  0.00            
ATOM   1365  CA  VAL X  86      15.660  10.737  -4.248  0.00  0.00            
ATOM   1366  HA  VAL X  86      15.837  11.700  -4.726  0.00  0.00            
ATOM   1367  CB  VAL X  86      15.165   9.638  -5.235  0.00  0.00            
ATOM   1368  HB  VAL X  86      15.343   8.715  -4.684  0.00  0.00            
ATOM   1369  CG1 VAL X  86      13.732   9.731  -5.667  0.00  0.00            
ATOM   1370 HG11 VAL X  86      13.049   9.340  -4.913  0.00  0.00            
ATOM   1371 HG12 VAL X  86      13.563   9.257  -6.634  0.00  0.00            
ATOM   1372 HG13 VAL X  86      13.366  10.746  -5.822  0.00  0.00            
ATOM   1373  CG2 VAL X  86      16.015   9.690  -6.486  0.00  0.00            
ATOM   1374 HG21 VAL X  86      15.862  10.572  -7.107  0.00  0.00            
ATOM   1375 HG22 VAL X  86      15.778   8.929  -7.230  0.00  0.00            
ATOM   1376 HG23 VAL X  86      17.064   9.625  -6.198  0.00  0.00            
ATOM   1377  C   VAL X  86      14.626  11.025  -3.068  0.00  0.00            
ATOM   1378  O   VAL X  86      14.667  10.247  -2.038  0.00  0.00            
ATOM   1379  N   GLN X  87      13.788  11.995  -3.224  0.00  0.00            
ATOM   1380  H   GLN X  87      13.931  12.565  -4.046  0.00  0.00            
ATOM   1381  CA  GLN X  87      12.720  12.314  -2.283  0.00  0.00            
ATOM   1382  HA  GLN X  87      12.682  11.515  -1.542  0.00  0.00            
ATOM   1383  CB  GLN X  87      13.033  13.621  -1.551  0.00  0.00            
ATOM   1384  HB2 GLN X  87      12.554  14.489  -2.004  0.00  0.00            
ATOM   1385  HB3 GLN X  87      12.574  13.490  -0.571  0.00  0.00            
ATOM   1386  CG  GLN X  87      14.479  13.811  -1.187  0.00  0.00            
ATOM   1387  HG2 GLN X  87      14.869  12.930  -0.677  0.00  0.00            
ATOM   1388  HG3 GLN X  87      15.049  13.975  -2.101  0.00  0.00            
ATOM   1389  CD  GLN X  87      14.919  14.947  -0.218  0.00  0.00            
ATOM   1390  OE1 GLN X  87      14.150  15.333   0.646  0.00  0.00            
ATOM   1391  NE2 GLN X  87      16.094  15.468  -0.393  0.00  0.00            
ATOM   1392 HE21 GLN X  87      16.576  15.355  -1.273  0.00  0.00            
ATOM   1393 HE22 GLN X  87      16.372  16.112   0.334  0.00  0.00            
ATOM   1394  C   GLN X  87      11.360  12.244  -3.061  0.00  0.00            
ATOM   1395  O   GLN X  87      11.185  13.004  -3.987  0.00  0.00            
ATOM   1396  N   LEU X  88      10.474  11.260  -2.604  0.00  0.00            
ATOM   1397  H   LEU X  88      10.757  10.769  -1.768  0.00  0.00            
ATOM   1398  CA  LEU X  88       9.078  11.048  -3.136  0.00  0.00            
ATOM   1399  HA  LEU X  88       9.069  11.419  -4.161  0.00  0.00            
ATOM   1400  CB  LEU X  88       8.686   9.588  -3.197  0.00  0.00            
ATOM   1401  HB2 LEU X  88       8.919   9.107  -2.247  0.00  0.00            
ATOM   1402  HB3 LEU X  88       7.605   9.582  -3.339  0.00  0.00            
ATOM   1403  CG  LEU X  88       9.472   8.832  -4.172  0.00  0.00            
ATOM   1404  HG  LEU X  88      10.495   9.208  -4.134  0.00  0.00            
ATOM   1405  CD1 LEU X  88       9.481   7.309  -3.945  0.00  0.00            
ATOM   1406 HD11 LEU X  88       8.710   6.784  -4.509  0.00  0.00            
ATOM   1407 HD12 LEU X  88      10.376   6.877  -4.392  0.00  0.00            
ATOM   1408 HD13 LEU X  88       9.532   7.040  -2.889  0.00  0.00            
ATOM   1409  CD2 LEU X  88       9.087   8.972  -5.591  0.00  0.00            
ATOM   1410 HD21 LEU X  88       8.022   8.876  -5.803  0.00  0.00            
ATOM   1411 HD22 LEU X  88       9.690   8.287  -6.187  0.00  0.00            
ATOM   1412 HD23 LEU X  88       9.338   9.965  -5.963  0.00  0.00            
ATOM   1413  C   LEU X  88       8.080  11.870  -2.259  0.00  0.00            
ATOM   1414  O   LEU X  88       7.733  11.436  -1.139  0.00  0.00            
ATOM   1415  N   ILE X  89       7.492  12.986  -2.739  0.00  0.00            
ATOM   1416  H   ILE X  89       7.772  13.396  -3.619  0.00  0.00            
ATOM   1417  CA  ILE X  89       6.562  13.898  -2.035  0.00  0.00            
ATOM   1418  HA  ILE X  89       6.621  13.532  -1.010  0.00  0.00            
ATOM   1419  CB  ILE X  89       7.002  15.385  -2.133  0.00  0.00            
ATOM   1420  HB  ILE X  89       7.309  15.700  -3.130  0.00  0.00            
ATOM   1421  CG2 ILE X  89       5.865  16.379  -1.766  0.00  0.00            
ATOM   1422 HG21 ILE X  89       5.576  16.278  -0.720  0.00  0.00            
ATOM   1423 HG22 ILE X  89       5.002  16.239  -2.416  0.00  0.00            
ATOM   1424 HG23 ILE X  89       6.243  17.395  -1.883  0.00  0.00            
ATOM   1425  CG1 ILE X  89       8.278  15.681  -1.278  0.00  0.00            
ATOM   1426 HG12 ILE X  89       8.187  15.109  -0.354  0.00  0.00            
ATOM   1427 HG13 ILE X  89       8.220  16.751  -1.077  0.00  0.00            
ATOM   1428  CD1 ILE X  89       9.620  15.236  -1.963  0.00  0.00            
ATOM   1429 HD11 ILE X  89       9.547  14.148  -1.981  0.00  0.00            
ATOM   1430 HD12 ILE X  89       9.838  15.656  -2.945  0.00  0.00            
ATOM   1431 HD13 ILE X  89      10.379  15.432  -1.206  0.00  0.00            
ATOM   1432  C   ILE X  89       5.095  13.639  -2.562  0.00  0.00            
ATOM   1433  O   ILE X  89       4.886  13.695  -3.740  0.00  0.00            
ATOM   1434  N   THR X  90       4.084  13.469  -1.657  0.00  0.00            
ATOM   1435  H   THR X  90       4.393  13.490  -0.696  0.00  0.00            
ATOM   1436  CA  THR X  90       2.710  13.137  -1.893  0.00  0.00            
ATOM   1437  HA  THR X  90       2.512  13.507  -2.899  0.00  0.00            
ATOM   1438  CB  THR X  90       2.519  11.576  -1.956  0.00  0.00            
ATOM   1439  HB  THR X  90       2.869  11.074  -1.054  0.00  0.00            
ATOM   1440  CG2 THR X  90       1.114  11.065  -1.971  0.00  0.00            
ATOM   1441 HG21 THR X  90       1.193   9.979  -2.028  0.00  0.00            
ATOM   1442 HG22 THR X  90       0.521  11.382  -2.829  0.00  0.00            
ATOM   1443 HG23 THR X  90       0.557  11.317  -1.068  0.00  0.00            
ATOM   1444  OG1 THR X  90       3.213  11.039  -3.086  0.00  0.00            
ATOM   1445  HG1 THR X  90       4.138  11.244  -2.930  0.00  0.00            
ATOM   1446  C   THR X  90       1.730  13.850  -0.861  0.00  0.00            
ATOM   1447  O   THR X  90       2.142  14.061   0.289  0.00  0.00            
ATOM   1448  N   GLN X  91       0.457  14.101  -1.221  0.00  0.00            
ATOM   1449  H   GLN X  91       0.155  13.925  -2.168  0.00  0.00            
ATOM   1450  CA  GLN X  91      -0.511  14.714  -0.285  0.00  0.00            
ATOM   1451  HA  GLN X  91      -0.165  15.738  -0.139  0.00  0.00            
ATOM   1452  CB  GLN X  91      -1.878  14.812  -0.975  0.00  0.00            
ATOM   1453  HB2 GLN X  91      -2.599  15.439  -0.450  0.00  0.00            
ATOM   1454  HB3 GLN X  91      -1.672  15.159  -1.987  0.00  0.00            
ATOM   1455  CG  GLN X  91      -2.461  13.378  -1.096  0.00  0.00            
ATOM   1456  HG2 GLN X  91      -1.652  12.665  -1.250  0.00  0.00            
ATOM   1457  HG3 GLN X  91      -2.965  13.191  -0.148  0.00  0.00            
ATOM   1458  CD  GLN X  91      -3.510  13.267  -2.142  0.00  0.00            
ATOM   1459  OE1 GLN X  91      -3.620  12.223  -2.764  0.00  0.00            
ATOM   1460  NE2 GLN X  91      -4.280  14.221  -2.595  0.00  0.00            
ATOM   1461 HE21 GLN X  91      -4.390  15.089  -2.090  0.00  0.00            
ATOM   1462 HE22 GLN X  91      -4.813  14.050  -3.435  0.00  0.00            
ATOM   1463  C   GLN X  91      -0.565  13.929   1.021  0.00  0.00            
ATOM   1464  O   GLN X  91      -0.364  12.733   0.962  0.00  0.00            
ATOM   1465  N   LEU X  92      -0.870  14.658   2.145  0.00  0.00            
ATOM   1466  H   LEU X  92      -0.903  15.667   2.105  0.00  0.00            
ATOM   1467  CA  LEU X  92      -0.845  13.947   3.464  0.00  0.00            
ATOM   1468  HA  LEU X  92       0.037  13.311   3.389  0.00  0.00            
ATOM   1469  CB  LEU X  92      -0.647  14.939   4.639  0.00  0.00            
ATOM   1470  HB2 LEU X  92       0.347  15.383   4.571  0.00  0.00            
ATOM   1471  HB3 LEU X  92      -1.423  15.704   4.608  0.00  0.00            
ATOM   1472  CG  LEU X  92      -0.706  14.303   6.049  0.00  0.00            
ATOM   1473  HG  LEU X  92      -1.527  13.639   6.320  0.00  0.00            
ATOM   1474  CD1 LEU X  92       0.521  13.467   6.320  0.00  0.00            
ATOM   1475 HD11 LEU X  92       0.429  12.772   7.155  0.00  0.00            
ATOM   1476 HD12 LEU X  92       1.444  14.046   6.344  0.00  0.00            
ATOM   1477 HD13 LEU X  92       0.642  12.802   5.465  0.00  0.00            
ATOM   1478  CD2 LEU X  92      -0.663  15.440   7.017  0.00  0.00            
ATOM   1479 HD21 LEU X  92       0.260  16.018   6.962  0.00  0.00            
ATOM   1480 HD22 LEU X  92      -0.695  15.084   8.046  0.00  0.00            
ATOM   1481 HD23 LEU X  92      -1.515  16.101   6.855  0.00  0.00            
ATOM   1482  C   LEU X  92      -2.082  13.016   3.610  0.00  0.00            
ATOM   1483  O   LEU X  92      -3.154  13.535   3.592  0.00  0.00            
ATOM   1484  N   MET X  93      -1.965  11.663   3.610  0.00  0.00            
ATOM   1485  H   MET X  93      -1.073  11.230   3.416  0.00  0.00            
ATOM   1486  CA  MET X  93      -3.153  10.778   3.834  0.00  0.00            
ATOM   1487  HA  MET X  93      -3.947  11.121   3.172  0.00  0.00            
ATOM   1488  CB  MET X  93      -2.862   9.317   3.524  0.00  0.00            
ATOM   1489  HB2 MET X  93      -3.741   8.748   3.826  0.00  0.00            
ATOM   1490  HB3 MET X  93      -1.965   8.894   3.976  0.00  0.00            
ATOM   1491  CG  MET X  93      -2.710   9.220   2.047  0.00  0.00            
ATOM   1492  HG2 MET X  93      -2.356  10.162   1.628  0.00  0.00            
ATOM   1493  HG3 MET X  93      -1.967   8.456   1.819  0.00  0.00            
ATOM   1494  SD  MET X  93      -4.206   8.957   1.100  0.00  0.00            
ATOM   1495  CE  MET X  93      -3.699   9.798  -0.411  0.00  0.00            
ATOM   1496  HE1 MET X  93      -2.991   9.123  -0.891  0.00  0.00            
ATOM   1497  HE2 MET X  93      -3.382  10.832  -0.276  0.00  0.00            
ATOM   1498  HE3 MET X  93      -4.597   9.865  -1.026  0.00  0.00            
ATOM   1499  C   MET X  93      -3.515  10.977   5.314  0.00  0.00            
ATOM   1500  O   MET X  93      -2.659  10.690   6.177  0.00  0.00            
ATOM   1501  N   PRO X  94      -4.769  11.446   5.647  0.00  0.00            
ATOM   1502  CD  PRO X  94      -5.810  11.760   4.691  0.00  0.00            
ATOM   1503  HD2 PRO X  94      -6.489  10.927   4.512  0.00  0.00            
ATOM   1504  HD3 PRO X  94      -5.334  12.209   3.820  0.00  0.00            
ATOM   1505  CG  PRO X  94      -6.686  12.796   5.448  0.00  0.00            
ATOM   1506  HG2 PRO X  94      -6.223  13.778   5.354  0.00  0.00            
ATOM   1507  HG3 PRO X  94      -7.708  12.700   5.082  0.00  0.00            
ATOM   1508  CB  PRO X  94      -6.750  12.317   6.889  0.00  0.00            
ATOM   1509  HB2 PRO X  94      -6.876  13.196   7.521  0.00  0.00            
ATOM   1510  HB3 PRO X  94      -7.557  11.587   6.949  0.00  0.00            
ATOM   1511  CA  PRO X  94      -5.305  11.786   6.941  0.00  0.00            
ATOM   1512  HA  PRO X  94      -4.632  12.588   7.242  0.00  0.00            
ATOM   1513  C   PRO X  94      -5.110  10.797   8.071  0.00  0.00            
ATOM   1514  O   PRO X  94      -4.911  11.238   9.200  0.00  0.00            
ATOM   1515  N   PHE X  95      -5.187   9.517   7.767  0.00  0.00            
ATOM   1516  H   PHE X  95      -5.448   9.212   6.840  0.00  0.00            
ATOM   1517  CA  PHE X  95      -4.999   8.469   8.826  0.00  0.00            
ATOM   1518  HA  PHE X  95      -4.805   9.069   9.716  0.00  0.00            
ATOM   1519  CB  PHE X  95      -6.349   7.669   8.949  0.00  0.00            
ATOM   1520  HB2 PHE X  95      -6.689   7.346   7.965  0.00  0.00            
ATOM   1521  HB3 PHE X  95      -6.135   6.781   9.543  0.00  0.00            
ATOM   1522  CG  PHE X  95      -7.500   8.386   9.633  0.00  0.00            
ATOM   1523  CD1 PHE X  95      -7.614   8.370  11.079  0.00  0.00            
ATOM   1524  HD1 PHE X  95      -6.894   7.788  11.635  0.00  0.00            
ATOM   1525  CE1 PHE X  95      -8.814   8.893  11.646  0.00  0.00            
ATOM   1526  HE1 PHE X  95      -9.026   8.846  12.704  0.00  0.00            
ATOM   1527  CZ  PHE X  95      -9.660   9.657  10.844  0.00  0.00            
ATOM   1528  HZ  PHE X  95     -10.506  10.182  11.261  0.00  0.00            
ATOM   1529  CE2 PHE X  95      -9.486   9.811   9.436  0.00  0.00            
ATOM   1530  HE2 PHE X  95     -10.055  10.549   8.890  0.00  0.00            
ATOM   1531  CD2 PHE X  95      -8.377   9.152   8.867  0.00  0.00            
ATOM   1532  HD2 PHE X  95      -8.086   9.412   7.861  0.00  0.00            
ATOM   1533  C   PHE X  95      -3.782   7.559   8.498  0.00  0.00            
ATOM   1534  O   PHE X  95      -3.752   6.345   8.817  0.00  0.00            
ATOM   1535  N   GLY X  96      -2.689   8.131   7.899  0.00  0.00            
ATOM   1536  H   GLY X  96      -2.772   9.075   7.550  0.00  0.00            
ATOM   1537  CA  GLY X  96      -1.468   7.493   7.471  0.00  0.00            
ATOM   1538  HA2 GLY X  96      -0.949   7.302   8.410  0.00  0.00            
ATOM   1539  HA3 GLY X  96      -0.931   8.175   6.812  0.00  0.00            
ATOM   1540  C   GLY X  96      -1.603   6.175   6.681  0.00  0.00            
ATOM   1541  O   GLY X  96      -2.454   5.998   5.807  0.00  0.00            
ATOM   1542  N   CYS X  97      -0.759   5.257   7.080  0.00  0.00            
ATOM   1543  H   CYS X  97      -0.157   5.470   7.862  0.00  0.00            
ATOM   1544  CA  CYS X  97      -0.851   3.818   6.778  0.00  0.00            
ATOM   1545  HA  CYS X  97      -0.711   3.754   5.699  0.00  0.00            
ATOM   1546  CB  CYS X  97       0.377   3.125   7.509  0.00  0.00            
ATOM   1547  HB2 CYS X  97       0.066   3.164   8.553  0.00  0.00            
ATOM   1548  HB3 CYS X  97       1.265   3.756   7.468  0.00  0.00            
ATOM   1549  SG  CYS X  97       0.668   1.406   7.024  0.00  0.00            
ATOM   1550  HG  CYS X  97       1.281   1.771   5.895  0.00  0.00            
ATOM   1551  C   CYS X  97      -2.191   3.147   7.177  0.00  0.00            
ATOM   1552  O   CYS X  97      -2.649   3.189   8.278  0.00  0.00            
ATOM   1553  N   LEU X  98      -2.692   2.266   6.314  0.00  0.00            
ATOM   1554  H   LEU X  98      -2.488   2.515   5.357  0.00  0.00            
ATOM   1555  CA  LEU X  98      -3.740   1.249   6.573  0.00  0.00            
ATOM   1556  HA  LEU X  98      -4.585   1.842   6.921  0.00  0.00            
ATOM   1557  CB  LEU X  98      -4.216   0.443   5.301  0.00  0.00            
ATOM   1558  HB2 LEU X  98      -4.551   1.006   4.430  0.00  0.00            
ATOM   1559  HB3 LEU X  98      -3.400  -0.181   4.937  0.00  0.00            
ATOM   1560  CG  LEU X  98      -5.340  -0.577   5.541  0.00  0.00            
ATOM   1561  HG  LEU X  98      -5.074  -1.216   6.383  0.00  0.00            
ATOM   1562  CD1 LEU X  98      -6.577   0.230   5.900  0.00  0.00            
ATOM   1563 HD11 LEU X  98      -7.447  -0.346   6.213  0.00  0.00            
ATOM   1564 HD12 LEU X  98      -6.496   0.976   6.691  0.00  0.00            
ATOM   1565 HD13 LEU X  98      -6.783   0.845   5.024  0.00  0.00            
ATOM   1566  CD2 LEU X  98      -5.616  -1.435   4.281  0.00  0.00            
ATOM   1567 HD21 LEU X  98      -5.761  -0.873   3.358  0.00  0.00            
ATOM   1568 HD22 LEU X  98      -6.458  -2.090   4.502  0.00  0.00            
ATOM   1569 HD23 LEU X  98      -4.786  -2.107   4.066  0.00  0.00            
ATOM   1570  C   LEU X  98      -3.369   0.275   7.729  0.00  0.00            
ATOM   1571  O   LEU X  98      -4.281  -0.060   8.498  0.00  0.00            
ATOM   1572  N   LEU X  99      -2.105  -0.058   7.865  0.00  0.00            
ATOM   1573  H   LEU X  99      -1.480   0.081   7.083  0.00  0.00            
ATOM   1574  CA  LEU X  99      -1.722  -1.129   8.840  0.00  0.00            
ATOM   1575  HA  LEU X  99      -2.601  -1.773   8.827  0.00  0.00            
ATOM   1576  CB  LEU X  99      -0.528  -1.959   8.323  0.00  0.00            
ATOM   1577  HB2 LEU X  99       0.219  -1.216   8.042  0.00  0.00            
ATOM   1578  HB3 LEU X  99      -0.998  -2.423   7.456  0.00  0.00            
ATOM   1579  CG  LEU X  99       0.266  -2.922   9.197  0.00  0.00            
ATOM   1580  HG  LEU X  99       0.722  -2.356  10.009  0.00  0.00            
ATOM   1581  CD1 LEU X  99      -0.626  -4.015   9.688  0.00  0.00            
ATOM   1582 HD11 LEU X  99      -0.157  -4.610  10.471  0.00  0.00            
ATOM   1583 HD12 LEU X  99      -1.537  -3.615  10.132  0.00  0.00            
ATOM   1584 HD13 LEU X  99      -1.009  -4.648   8.888  0.00  0.00            
ATOM   1585  CD2 LEU X  99       1.493  -3.402   8.477  0.00  0.00            
ATOM   1586 HD21 LEU X  99       2.106  -4.119   9.024  0.00  0.00            
ATOM   1587 HD22 LEU X  99       2.165  -2.568   8.278  0.00  0.00            
ATOM   1588 HD23 LEU X  99       1.105  -3.665   7.493  0.00  0.00            
ATOM   1589  C   LEU X  99      -1.535  -0.523  10.234  0.00  0.00            
ATOM   1590  O   LEU X  99      -1.612  -1.265  11.195  0.00  0.00            
ATOM   1591  N   ASP X 100      -1.316   0.764  10.321  0.00  0.00            
ATOM   1592  H   ASP X 100      -1.453   1.269   9.457  0.00  0.00            
ATOM   1593  CA  ASP X 100      -1.401   1.440  11.581  0.00  0.00            
ATOM   1594  HA  ASP X 100      -1.026   0.783  12.366  0.00  0.00            
ATOM   1595  CB  ASP X 100      -0.573   2.657  11.594  0.00  0.00            
ATOM   1596  HB2 ASP X 100      -0.683   3.193  12.537  0.00  0.00            
ATOM   1597  HB3 ASP X 100      -1.083   3.258  10.841  0.00  0.00            
ATOM   1598  CG  ASP X 100       0.966   2.472  11.308  0.00  0.00            
ATOM   1599  OD1 ASP X 100       1.410   1.317  11.055  0.00  0.00            
ATOM   1600  OD2 ASP X 100       1.654   3.529  11.160  0.00  0.00            
ATOM   1601  C   ASP X 100      -2.849   1.676  11.982  0.00  0.00            
ATOM   1602  O   ASP X 100      -3.365   1.187  13.020  0.00  0.00            
ATOM   1603  N   TYR X 101      -3.642   2.222  11.074  0.00  0.00            
ATOM   1604  H   TYR X 101      -3.177   2.580  10.252  0.00  0.00            
ATOM   1605  CA  TYR X 101      -5.113   2.361  11.169  0.00  0.00            
ATOM   1606  HA  TYR X 101      -5.252   3.093  11.964  0.00  0.00            
ATOM   1607  CB  TYR X 101      -5.677   3.033   9.889  0.00  0.00            
ATOM   1608  HB2 TYR X 101      -5.497   2.318   9.087  0.00  0.00            
ATOM   1609  HB3 TYR X 101      -5.211   4.000   9.699  0.00  0.00            
ATOM   1610  CG  TYR X 101      -7.122   3.235   9.942  0.00  0.00            
ATOM   1611  CD1 TYR X 101      -7.587   4.395  10.526  0.00  0.00            
ATOM   1612  HD1 TYR X 101      -6.886   5.080  10.979  0.00  0.00            
ATOM   1613  CE1 TYR X 101      -8.987   4.634  10.501  0.00  0.00            
ATOM   1614  HE1 TYR X 101      -9.425   5.533  10.907  0.00  0.00            
ATOM   1615  CZ  TYR X 101      -9.836   3.839   9.734  0.00  0.00            
ATOM   1616  OH  TYR X 101     -11.142   4.242   9.409  0.00  0.00            
ATOM   1617  HH  TYR X 101     -11.332   5.055   9.883  0.00  0.00            
ATOM   1618  CE2 TYR X 101      -9.363   2.753   9.085  0.00  0.00            
ATOM   1619  HE2 TYR X 101      -9.977   2.135   8.447  0.00  0.00            
ATOM   1620  CD2 TYR X 101      -8.030   2.330   9.279  0.00  0.00            
ATOM   1621  HD2 TYR X 101      -7.612   1.402   8.918  0.00  0.00            
ATOM   1622  C   TYR X 101      -5.803   1.087  11.565  0.00  0.00            
ATOM   1623  O   TYR X 101      -6.516   1.005  12.595  0.00  0.00            
ATOM   1624  N   VAL X 102      -5.455  -0.067  10.977  0.00  0.00            
ATOM   1625  H   VAL X 102      -4.802   0.017  10.211  0.00  0.00            
ATOM   1626  CA  VAL X 102      -6.077  -1.368  11.291  0.00  0.00            
ATOM   1627  HA  VAL X 102      -7.138  -1.122  11.306  0.00  0.00            
ATOM   1628  CB  VAL X 102      -5.841  -2.489  10.232  0.00  0.00            
ATOM   1629  HB  VAL X 102      -5.560  -2.099   9.254  0.00  0.00            
ATOM   1630  CG1 VAL X 102      -4.524  -3.249  10.462  0.00  0.00            
ATOM   1631 HG11 VAL X 102      -3.766  -2.471  10.559  0.00  0.00            
ATOM   1632 HG12 VAL X 102      -4.267  -3.846   9.587  0.00  0.00            
ATOM   1633 HG13 VAL X 102      -4.529  -3.902  11.335  0.00  0.00            
ATOM   1634  CG2 VAL X 102      -6.983  -3.488  10.072  0.00  0.00            
ATOM   1635 HG21 VAL X 102      -6.792  -4.112   9.198  0.00  0.00            
ATOM   1636 HG22 VAL X 102      -6.954  -4.137  10.947  0.00  0.00            
ATOM   1637 HG23 VAL X 102      -7.969  -3.040   9.948  0.00  0.00            
ATOM   1638  C   VAL X 102      -5.768  -1.914  12.735  0.00  0.00            
ATOM   1639  O   VAL X 102      -6.326  -2.954  13.091  0.00  0.00            
ATOM   1640  N   ARG X 103      -4.877  -1.232  13.464  0.00  0.00            
ATOM   1641  H   ARG X 103      -4.514  -0.376  13.070  0.00  0.00            
ATOM   1642  CA  ARG X 103      -4.409  -1.609  14.856  0.00  0.00            
ATOM   1643  HA  ARG X 103      -4.973  -2.469  15.216  0.00  0.00            
ATOM   1644  CB  ARG X 103      -2.953  -1.930  14.776  0.00  0.00            
ATOM   1645  HB2 ARG X 103      -2.675  -2.178  15.801  0.00  0.00            
ATOM   1646  HB3 ARG X 103      -2.351  -1.092  14.423  0.00  0.00            
ATOM   1647  CG  ARG X 103      -2.785  -3.111  13.852  0.00  0.00            
ATOM   1648  HG2 ARG X 103      -3.542  -3.883  13.994  0.00  0.00            
ATOM   1649  HG3 ARG X 103      -2.838  -2.793  12.811  0.00  0.00            
ATOM   1650  CD  ARG X 103      -1.375  -3.690  13.968  0.00  0.00            
ATOM   1651  HD2 ARG X 103      -1.377  -4.491  13.228  0.00  0.00            
ATOM   1652  HD3 ARG X 103      -0.668  -2.899  13.718  0.00  0.00            
ATOM   1653  NE  ARG X 103      -1.116  -4.338  15.262  0.00  0.00            
ATOM   1654  HE  ARG X 103      -0.614  -3.872  16.004  0.00  0.00            
ATOM   1655  CZ  ARG X 103      -1.427  -5.554  15.583  0.00  0.00            
ATOM   1656  NH1 ARG X 103      -2.194  -6.369  14.843  0.00  0.00            
ATOM   1657 HH11 ARG X 103      -2.774  -5.951  14.129  0.00  0.00            
ATOM   1658 HH12 ARG X 103      -2.484  -7.281  15.168  0.00  0.00            
ATOM   1659  NH2 ARG X 103      -0.968  -6.003  16.760  0.00  0.00            
ATOM   1660 HH21 ARG X 103      -0.278  -5.494  17.294  0.00  0.00            
ATOM   1661 HH22 ARG X 103      -1.387  -6.836  17.148  0.00  0.00            
ATOM   1662  C   ARG X 103      -4.655  -0.499  15.840  0.00  0.00            
ATOM   1663  O   ARG X 103      -5.283  -0.642  16.909  0.00  0.00            
ATOM   1664  N   GLU X 104      -4.471   0.784  15.418  0.00  0.00            
ATOM   1665  H   GLU X 104      -4.082   1.014  14.514  0.00  0.00            
ATOM   1666  CA  GLU X 104      -4.800   1.917  16.365  0.00  0.00            
ATOM   1667  HA  GLU X 104      -4.260   1.776  17.301  0.00  0.00            
ATOM   1668  CB  GLU X 104      -4.150   3.113  15.662  0.00  0.00            
ATOM   1669  HB2 GLU X 104      -4.524   3.963  16.234  0.00  0.00            
ATOM   1670  HB3 GLU X 104      -4.505   3.173  14.633  0.00  0.00            
ATOM   1671  CG  GLU X 104      -2.644   3.001  15.641  0.00  0.00            
ATOM   1672  HG2 GLU X 104      -2.190   2.112  15.202  0.00  0.00            
ATOM   1673  HG3 GLU X 104      -2.339   3.737  14.897  0.00  0.00            
ATOM   1674  CD  GLU X 104      -1.941   3.274  17.014  0.00  0.00            
ATOM   1675  OE1 GLU X 104      -0.722   3.270  17.128  0.00  0.00            
ATOM   1676  OE2 GLU X 104      -2.657   3.650  17.940  0.00  0.00            
ATOM   1677  C   GLU X 104      -6.339   2.177  16.545  0.00  0.00            
ATOM   1678  O   GLU X 104      -6.807   2.361  17.672  0.00  0.00            
ATOM   1679  N   HIE X 105      -7.145   2.005  15.541  0.00  0.00            
ATOM   1680  H   HIE X 105      -6.691   1.844  14.654  0.00  0.00            
ATOM   1681  CA  HIE X 105      -8.634   2.169  15.624  0.00  0.00            
ATOM   1682  HA  HIE X 105      -8.917   2.754  16.499  0.00  0.00            
ATOM   1683  CB  HIE X 105      -9.073   3.088  14.493  0.00  0.00            
ATOM   1684  HB2 HIE X 105      -8.891   2.670  13.503  0.00  0.00            
ATOM   1685  HB3 HIE X 105     -10.157   3.107  14.609  0.00  0.00            
ATOM   1686  CG  HIE X 105      -8.499   4.457  14.573  0.00  0.00            
ATOM   1687  ND1 HIE X 105      -9.155   5.540  15.096  0.00  0.00            
ATOM   1688  CE1 HIE X 105      -8.337   6.546  15.065  0.00  0.00            
ATOM   1689  HE1 HIE X 105      -8.725   7.541  15.229  0.00  0.00            
ATOM   1690  NE2 HIE X 105      -7.250   6.188  14.388  0.00  0.00            
ATOM   1691  HE2 HIE X 105      -6.538   6.886  14.229  0.00  0.00            
ATOM   1692  CD2 HIE X 105      -7.302   4.839  14.066  0.00  0.00            
ATOM   1693  HD2 HIE X 105      -6.639   4.249  13.451  0.00  0.00            
ATOM   1694  C   HIE X 105      -9.347   0.773  15.680  0.00  0.00            
ATOM   1695  O   HIE X 105     -10.526   0.726  15.541  0.00  0.00            
ATOM   1696  N   LYS X 106      -8.600  -0.357  15.837  0.00  0.00            
ATOM   1697  H   LYS X 106      -7.657  -0.226  16.174  0.00  0.00            
ATOM   1698  CA  LYS X 106      -9.068  -1.728  15.769  0.00  0.00            
ATOM   1699  HA  LYS X 106      -9.329  -1.966  14.738  0.00  0.00            
ATOM   1700  CB  LYS X 106      -7.951  -2.682  16.263  0.00  0.00            
ATOM   1701  HB2 LYS X 106      -7.357  -2.322  17.103  0.00  0.00            
ATOM   1702  HB3 LYS X 106      -7.345  -2.862  15.375  0.00  0.00            
ATOM   1703  CG  LYS X 106      -8.444  -4.035  16.573  0.00  0.00            
ATOM   1704  HG2 LYS X 106      -8.992  -4.081  17.515  0.00  0.00            
ATOM   1705  HG3 LYS X 106      -9.010  -4.401  15.717  0.00  0.00            
ATOM   1706  CD  LYS X 106      -7.196  -5.018  16.695  0.00  0.00            
ATOM   1707  HD2 LYS X 106      -6.529  -4.655  17.477  0.00  0.00            
ATOM   1708  HD3 LYS X 106      -6.592  -5.007  15.788  0.00  0.00            
ATOM   1709  CE  LYS X 106      -7.599  -6.335  17.257  0.00  0.00            
ATOM   1710  HE2 LYS X 106      -8.149  -6.060  18.157  0.00  0.00            
ATOM   1711  HE3 LYS X 106      -8.322  -6.824  16.603  0.00  0.00            
ATOM   1712  NZ  LYS X 106      -6.427  -7.196  17.458  0.00  0.00            
ATOM   1713  HZ1 LYS X 106      -5.756  -6.660  17.989  0.00  0.00            
ATOM   1714  HZ2 LYS X 106      -6.035  -7.577  16.608  0.00  0.00            
ATOM   1715  HZ3 LYS X 106      -6.563  -7.994  18.062  0.00  0.00            
ATOM   1716  C   LYS X 106     -10.329  -1.971  16.624  0.00  0.00            
ATOM   1717  O   LYS X 106     -11.181  -2.709  16.147  0.00  0.00            
ATOM   1718  N   ASP X 107     -10.482  -1.467  17.872  0.00  0.00            
ATOM   1719  H   ASP X 107      -9.785  -0.809  18.190  0.00  0.00            
ATOM   1720  CA  ASP X 107     -11.695  -1.580  18.644  0.00  0.00            
ATOM   1721  HA  ASP X 107     -11.939  -2.642  18.689  0.00  0.00            
ATOM   1722  CB  ASP X 107     -11.299  -1.138  20.079  0.00  0.00            
ATOM   1723  HB2 ASP X 107     -10.901  -0.126  20.018  0.00  0.00            
ATOM   1724  HB3 ASP X 107     -12.202  -1.216  20.684  0.00  0.00            
ATOM   1725  CG  ASP X 107     -10.216  -1.898  20.788  0.00  0.00            
ATOM   1726  OD1 ASP X 107     -10.101  -3.109  20.593  0.00  0.00            
ATOM   1727  OD2 ASP X 107      -9.703  -1.380  21.807  0.00  0.00            
ATOM   1728  C   ASP X 107     -12.961  -0.776  18.171  0.00  0.00            
ATOM   1729  O   ASP X 107     -14.025  -0.857  18.848  0.00  0.00            
ATOM   1730  N   ASN X 108     -12.847   0.020  17.134  0.00  0.00            
ATOM   1731  H   ASN X 108     -11.956   0.299  16.748  0.00  0.00            
ATOM   1732  CA  ASN X 108     -13.970   0.729  16.491  0.00  0.00            
ATOM   1733  HA  ASN X 108     -14.872   0.606  17.090  0.00  0.00            
ATOM   1734  CB  ASN X 108     -13.584   2.202  16.299  0.00  0.00            
ATOM   1735  HB2 ASN X 108     -12.728   2.254  15.626  0.00  0.00            
ATOM   1736  HB3 ASN X 108     -14.439   2.720  15.864  0.00  0.00            
ATOM   1737  CG  ASN X 108     -13.445   2.837  17.719  0.00  0.00            
ATOM   1738  OD1 ASN X 108     -12.348   3.164  18.230  0.00  0.00            
ATOM   1739  ND2 ASN X 108     -14.455   3.087  18.454  0.00  0.00            
ATOM   1740 HD21 ASN X 108     -15.398   2.773  18.277  0.00  0.00            
ATOM   1741 HD22 ASN X 108     -14.190   3.344  19.394  0.00  0.00            
ATOM   1742  C   ASN X 108     -14.197   0.105  15.106  0.00  0.00            
ATOM   1743  O   ASN X 108     -15.248   0.184  14.519  0.00  0.00            
ATOM   1744  N   ILE X 109     -13.209  -0.540  14.519  0.00  0.00            
ATOM   1745  H   ILE X 109     -12.327  -0.728  14.974  0.00  0.00            
ATOM   1746  CA  ILE X 109     -13.351  -1.054  13.162  0.00  0.00            
ATOM   1747  HA  ILE X 109     -13.967  -0.349  12.606  0.00  0.00            
ATOM   1748  CB  ILE X 109     -11.954  -1.278  12.622  0.00  0.00            
ATOM   1749  HB  ILE X 109     -11.386  -1.975  13.238  0.00  0.00            
ATOM   1750  CG2 ILE X 109     -11.947  -1.989  11.249  0.00  0.00            
ATOM   1751 HG21 ILE X 109     -10.946  -2.168  10.858  0.00  0.00            
ATOM   1752 HG22 ILE X 109     -12.474  -1.263  10.629  0.00  0.00            
ATOM   1753 HG23 ILE X 109     -12.476  -2.937  11.156  0.00  0.00            
ATOM   1754  CG1 ILE X 109     -11.206   0.049  12.314  0.00  0.00            
ATOM   1755 HG12 ILE X 109     -11.310   0.662  13.210  0.00  0.00            
ATOM   1756 HG13 ILE X 109     -11.634   0.695  11.547  0.00  0.00            
ATOM   1757  CD1 ILE X 109      -9.709  -0.077  12.081  0.00  0.00            
ATOM   1758 HD11 ILE X 109      -9.578  -0.439  11.061  0.00  0.00            
ATOM   1759 HD12 ILE X 109      -9.251  -0.681  12.864  0.00  0.00            
ATOM   1760 HD13 ILE X 109      -9.228   0.898  12.161  0.00  0.00            
ATOM   1761  C   ILE X 109     -14.077  -2.382  13.354  0.00  0.00            
ATOM   1762  O   ILE X 109     -13.595  -3.282  14.023  0.00  0.00            
ATOM   1763  N   GLY X 110     -15.167  -2.551  12.671  0.00  0.00            
ATOM   1764  H   GLY X 110     -15.515  -1.707  12.239  0.00  0.00            
ATOM   1765  CA  GLY X 110     -15.968  -3.790  12.504  0.00  0.00            
ATOM   1766  HA2 GLY X 110     -15.874  -4.391  13.408  0.00  0.00            
ATOM   1767  HA3 GLY X 110     -17.012  -3.492  12.410  0.00  0.00            
ATOM   1768  C   GLY X 110     -15.538  -4.546  11.245  0.00  0.00            
ATOM   1769  O   GLY X 110     -14.788  -4.051  10.399  0.00  0.00            
ATOM   1770  N   SER X 111     -15.985  -5.781  11.071  0.00  0.00            
ATOM   1771  H   SER X 111     -16.685  -6.108  11.722  0.00  0.00            
ATOM   1772  CA  SER X 111     -15.575  -6.645   9.871  0.00  0.00            
ATOM   1773  HA  SER X 111     -14.486  -6.657   9.887  0.00  0.00            
ATOM   1774  CB  SER X 111     -16.060  -8.107   9.982  0.00  0.00            
ATOM   1775  HB2 SER X 111     -15.449  -8.526  10.782  0.00  0.00            
ATOM   1776  HB3 SER X 111     -15.855  -8.730   9.112  0.00  0.00            
ATOM   1777  OG  SER X 111     -17.401  -8.179  10.356  0.00  0.00            
ATOM   1778  HG  SER X 111     -17.433  -8.958  10.916  0.00  0.00            
ATOM   1779  C   SER X 111     -15.931  -6.159   8.457  0.00  0.00            
ATOM   1780  O   SER X 111     -15.350  -6.600   7.497  0.00  0.00            
ATOM   1781  N   GLN X 112     -16.898  -5.271   8.419  0.00  0.00            
ATOM   1782  H   GLN X 112     -17.354  -4.939   9.257  0.00  0.00            
ATOM   1783  CA  GLN X 112     -17.326  -4.629   7.161  0.00  0.00            
ATOM   1784  HA  GLN X 112     -17.502  -5.438   6.452  0.00  0.00            
ATOM   1785  CB  GLN X 112     -18.656  -3.880   7.430  0.00  0.00            
ATOM   1786  HB2 GLN X 112     -18.518  -3.075   8.151  0.00  0.00            
ATOM   1787  HB3 GLN X 112     -19.031  -3.470   6.492  0.00  0.00            
ATOM   1788  CG  GLN X 112     -19.799  -4.685   7.993  0.00  0.00            
ATOM   1789  HG2 GLN X 112     -20.757  -4.305   7.637  0.00  0.00            
ATOM   1790  HG3 GLN X 112     -19.680  -5.700   7.614  0.00  0.00            
ATOM   1791  CD  GLN X 112     -19.882  -4.725   9.468  0.00  0.00            
ATOM   1792  OE1 GLN X 112     -18.939  -4.443  10.218  0.00  0.00            
ATOM   1793  NE2 GLN X 112     -21.055  -4.913   9.989  0.00  0.00            
ATOM   1794 HE21 GLN X 112     -21.907  -5.018   9.457  0.00  0.00            
ATOM   1795 HE22 GLN X 112     -21.084  -4.916  10.999  0.00  0.00            
ATOM   1796  C   GLN X 112     -16.289  -3.819   6.355  0.00  0.00            
ATOM   1797  O   GLN X 112     -16.347  -3.724   5.098  0.00  0.00            
ATOM   1798  N   TYR X 113     -15.432  -3.154   7.079  0.00  0.00            
ATOM   1799  H   TYR X 113     -15.594  -3.231   8.073  0.00  0.00            
ATOM   1800  CA  TYR X 113     -14.304  -2.477   6.532  0.00  0.00            
ATOM   1801  HA  TYR X 113     -14.587  -1.702   5.819  0.00  0.00            
ATOM   1802  CB  TYR X 113     -13.578  -1.749   7.706  0.00  0.00            
ATOM   1803  HB2 TYR X 113     -13.357  -2.450   8.510  0.00  0.00            
ATOM   1804  HB3 TYR X 113     -12.691  -1.272   7.289  0.00  0.00            
ATOM   1805  CG  TYR X 113     -14.452  -0.634   8.257  0.00  0.00            
ATOM   1806  CD1 TYR X 113     -14.877   0.447   7.481  0.00  0.00            
ATOM   1807  HD1 TYR X 113     -14.522   0.543   6.466  0.00  0.00            
ATOM   1808  CE1 TYR X 113     -15.874   1.289   8.023  0.00  0.00            
ATOM   1809  HE1 TYR X 113     -16.174   2.164   7.464  0.00  0.00            
ATOM   1810  CZ  TYR X 113     -16.533   0.994   9.256  0.00  0.00            
ATOM   1811  OH  TYR X 113     -17.470   1.842   9.711  0.00  0.00            
ATOM   1812  HH  TYR X 113     -17.637   1.742  10.651  0.00  0.00            
ATOM   1813  CE2 TYR X 113     -16.015  -0.071  10.050  0.00  0.00            
ATOM   1814  HE2 TYR X 113     -16.522  -0.111  11.003  0.00  0.00            
ATOM   1815  CD2 TYR X 113     -14.970  -0.890   9.578  0.00  0.00            
ATOM   1816  HD2 TYR X 113     -14.574  -1.648  10.238  0.00  0.00            
ATOM   1817  C   TYR X 113     -13.249  -3.454   5.893  0.00  0.00            
ATOM   1818  O   TYR X 113     -12.985  -3.348   4.699  0.00  0.00            
ATOM   1819  N   LEU X 114     -12.764  -4.432   6.637  0.00  0.00            
ATOM   1820  H   LEU X 114     -12.928  -4.425   7.633  0.00  0.00            
ATOM   1821  CA  LEU X 114     -11.848  -5.455   6.164  0.00  0.00            
ATOM   1822  HA  LEU X 114     -10.859  -5.023   6.012  0.00  0.00            
ATOM   1823  CB  LEU X 114     -11.617  -6.504   7.219  0.00  0.00            
ATOM   1824  HB2 LEU X 114     -10.824  -7.139   6.824  0.00  0.00            
ATOM   1825  HB3 LEU X 114     -12.594  -6.980   7.313  0.00  0.00            
ATOM   1826  CG  LEU X 114     -11.231  -6.084   8.706  0.00  0.00            
ATOM   1827  HG  LEU X 114     -11.942  -5.316   9.008  0.00  0.00            
ATOM   1828  CD1 LEU X 114     -11.222  -7.353   9.590  0.00  0.00            
ATOM   1829 HD11 LEU X 114     -10.940  -7.060  10.601  0.00  0.00            
ATOM   1830 HD12 LEU X 114     -10.440  -8.050   9.286  0.00  0.00            
ATOM   1831 HD13 LEU X 114     -12.163  -7.902   9.589  0.00  0.00            
ATOM   1832  CD2 LEU X 114      -9.830  -5.358   8.793  0.00  0.00            
ATOM   1833 HD21 LEU X 114      -8.974  -5.889   8.377  0.00  0.00            
ATOM   1834 HD22 LEU X 114      -9.566  -5.172   9.834  0.00  0.00            
ATOM   1835 HD23 LEU X 114      -9.825  -4.409   8.257  0.00  0.00            
ATOM   1836  C   LEU X 114     -12.300  -6.207   4.889  0.00  0.00            
ATOM   1837  O   LEU X 114     -11.424  -6.523   4.061  0.00  0.00            
ATOM   1838  N   LEU X 115     -13.639  -6.561   4.818  0.00  0.00            
ATOM   1839  H   LEU X 115     -14.102  -6.467   5.711  0.00  0.00            
ATOM   1840  CA  LEU X 115     -14.364  -7.031   3.578  0.00  0.00            
ATOM   1841  HA  LEU X 115     -13.975  -7.962   3.166  0.00  0.00            
ATOM   1842  CB  LEU X 115     -15.798  -7.217   3.957  0.00  0.00            
ATOM   1843  HB2 LEU X 115     -16.313  -6.257   3.905  0.00  0.00            
ATOM   1844  HB3 LEU X 115     -15.863  -7.778   4.889  0.00  0.00            
ATOM   1845  CG  LEU X 115     -16.573  -8.111   2.922  0.00  0.00            
ATOM   1846  HG  LEU X 115     -16.151  -9.116   2.938  0.00  0.00            
ATOM   1847  CD1 LEU X 115     -18.030  -8.182   3.453  0.00  0.00            
ATOM   1848 HD11 LEU X 115     -18.337  -7.136   3.475  0.00  0.00            
ATOM   1849 HD12 LEU X 115     -18.583  -8.927   2.881  0.00  0.00            
ATOM   1850 HD13 LEU X 115     -18.120  -8.584   4.462  0.00  0.00            
ATOM   1851  CD2 LEU X 115     -16.636  -7.640   1.459  0.00  0.00            
ATOM   1852 HD21 LEU X 115     -16.799  -6.567   1.565  0.00  0.00            
ATOM   1853 HD22 LEU X 115     -17.458  -8.153   0.961  0.00  0.00            
ATOM   1854 HD23 LEU X 115     -15.698  -7.755   0.916  0.00  0.00            
ATOM   1855  C   LEU X 115     -14.203  -5.998   2.504  0.00  0.00            
ATOM   1856  O   LEU X 115     -13.634  -6.252   1.410  0.00  0.00            
ATOM   1857  N   ASN X 116     -14.766  -4.808   2.615  0.00  0.00            
ATOM   1858  H   ASN X 116     -15.019  -4.442   3.521  0.00  0.00            
ATOM   1859  CA  ASN X 116     -14.791  -3.747   1.571  0.00  0.00            
ATOM   1860  HA  ASN X 116     -15.208  -4.271   0.711  0.00  0.00            
ATOM   1861  CB  ASN X 116     -15.734  -2.622   1.947  0.00  0.00            
ATOM   1862  HB2 ASN X 116     -15.557  -2.295   2.972  0.00  0.00            
ATOM   1863  HB3 ASN X 116     -15.447  -1.756   1.352  0.00  0.00            
ATOM   1864  CG  ASN X 116     -17.219  -2.909   1.824  0.00  0.00            
ATOM   1865  OD1 ASN X 116     -17.818  -2.761   0.772  0.00  0.00            
ATOM   1866  ND2 ASN X 116     -17.806  -3.573   2.783  0.00  0.00            
ATOM   1867 HD21 ASN X 116     -17.342  -3.837   3.640  0.00  0.00            
ATOM   1868 HD22 ASN X 116     -18.806  -3.702   2.724  0.00  0.00            
ATOM   1869  C   ASN X 116     -13.409  -3.230   0.989  0.00  0.00            
ATOM   1870  O   ASN X 116     -13.355  -2.734  -0.143  0.00  0.00            
ATOM   1871  N   TRP X 117     -12.373  -3.385   1.813  0.00  0.00            
ATOM   1872  H   TRP X 117     -12.595  -3.633   2.767  0.00  0.00            
ATOM   1873  CA  TRP X 117     -10.973  -3.199   1.398  0.00  0.00            
ATOM   1874  HA  TRP X 117     -10.923  -2.306   0.775  0.00  0.00            
ATOM   1875  CB  TRP X 117     -10.067  -2.864   2.653  0.00  0.00            
ATOM   1876  HB2 TRP X 117      -9.010  -2.691   2.450  0.00  0.00            
ATOM   1877  HB3 TRP X 117     -10.175  -3.805   3.193  0.00  0.00            
ATOM   1878  CG  TRP X 117     -10.609  -1.728   3.489  0.00  0.00            
ATOM   1879  CD1 TRP X 117     -11.154  -0.598   2.976  0.00  0.00            
ATOM   1880  HD1 TRP X 117     -11.329  -0.455   1.920  0.00  0.00            
ATOM   1881  NE1 TRP X 117     -11.307   0.344   4.007  0.00  0.00            
ATOM   1882  HE1 TRP X 117     -11.773   1.224   3.838  0.00  0.00            
ATOM   1883  CE2 TRP X 117     -10.933  -0.171   5.223  0.00  0.00            
ATOM   1884  CZ2 TRP X 117     -10.920   0.327   6.499  0.00  0.00            
ATOM   1885  HZ2 TRP X 117     -11.221   1.358   6.604  0.00  0.00            
ATOM   1886  CH2 TRP X 117     -10.330  -0.437   7.549  0.00  0.00            
ATOM   1887  HH2 TRP X 117     -10.117  -0.047   8.533  0.00  0.00            
ATOM   1888  CZ3 TRP X 117      -9.913  -1.731   7.283  0.00  0.00            
ATOM   1889  HZ3 TRP X 117      -9.620  -2.282   8.165  0.00  0.00            
ATOM   1890  CE3 TRP X 117      -9.881  -2.255   5.970  0.00  0.00            
ATOM   1891  HE3 TRP X 117      -9.615  -3.282   5.769  0.00  0.00            
ATOM   1892  CD2 TRP X 117     -10.468  -1.553   4.944  0.00  0.00            
ATOM   1893  C   TRP X 117     -10.387  -4.349   0.534  0.00  0.00            
ATOM   1894  O   TRP X 117      -9.469  -4.103  -0.326  0.00  0.00            
ATOM   1895  N   CYS X 118     -10.845  -5.610   0.770  0.00  0.00            
ATOM   1896  H   CYS X 118     -11.529  -5.757   1.499  0.00  0.00            
ATOM   1897  CA  CYS X 118     -10.456  -6.711  -0.140  0.00  0.00            
ATOM   1898  HA  CYS X 118      -9.367  -6.744  -0.163  0.00  0.00            
ATOM   1899  CB  CYS X 118     -10.993  -8.016   0.394  0.00  0.00            
ATOM   1900  HB2 CYS X 118     -12.039  -7.863   0.657  0.00  0.00            
ATOM   1901  HB3 CYS X 118     -10.824  -8.800  -0.344  0.00  0.00            
ATOM   1902  SG  CYS X 118     -10.127  -8.437   1.906  0.00  0.00            
ATOM   1903  HG  CYS X 118     -10.660  -7.569   2.770  0.00  0.00            
ATOM   1904  C   CYS X 118     -10.821  -6.490  -1.637  0.00  0.00            
ATOM   1905  O   CYS X 118     -10.059  -6.719  -2.529  0.00  0.00            
ATOM   1906  N   VAL X 119     -12.004  -5.907  -1.757  0.00  0.00            
ATOM   1907  H   VAL X 119     -12.632  -5.973  -0.969  0.00  0.00            
ATOM   1908  CA  VAL X 119     -12.552  -5.412  -3.011  0.00  0.00            
ATOM   1909  HA  VAL X 119     -12.386  -6.117  -3.826  0.00  0.00            
ATOM   1910  CB  VAL X 119     -14.091  -5.044  -2.845  0.00  0.00            
ATOM   1911  HB  VAL X 119     -14.230  -4.261  -2.099  0.00  0.00            
ATOM   1912  CG1 VAL X 119     -14.572  -4.699  -4.226  0.00  0.00            
ATOM   1913 HG11 VAL X 119     -14.519  -5.572  -4.877  0.00  0.00            
ATOM   1914 HG12 VAL X 119     -14.047  -3.803  -4.558  0.00  0.00            
ATOM   1915 HG13 VAL X 119     -15.600  -4.347  -4.145  0.00  0.00            
ATOM   1916  CG2 VAL X 119     -14.877  -6.229  -2.334  0.00  0.00            
ATOM   1917 HG21 VAL X 119     -14.881  -7.039  -3.064  0.00  0.00            
ATOM   1918 HG22 VAL X 119     -14.636  -6.609  -1.342  0.00  0.00            
ATOM   1919 HG23 VAL X 119     -15.933  -5.982  -2.221  0.00  0.00            
ATOM   1920  C   VAL X 119     -11.729  -4.136  -3.394  0.00  0.00            
ATOM   1921  O   VAL X 119     -11.169  -4.108  -4.471  0.00  0.00            
ATOM   1922  N   GLN X 120     -11.558  -3.104  -2.578  0.00  0.00            
ATOM   1923  H   GLN X 120     -12.012  -3.230  -1.685  0.00  0.00            
ATOM   1924  CA  GLN X 120     -10.945  -1.857  -3.048  0.00  0.00            
ATOM   1925  HA  GLN X 120     -11.429  -1.401  -3.912  0.00  0.00            
ATOM   1926  CB  GLN X 120     -10.848  -0.817  -1.926  0.00  0.00            
ATOM   1927  HB2 GLN X 120     -10.376  -1.297  -1.069  0.00  0.00            
ATOM   1928  HB3 GLN X 120     -10.188   0.010  -2.188  0.00  0.00            
ATOM   1929  CG  GLN X 120     -12.145   0.020  -1.695  0.00  0.00            
ATOM   1930  HG2 GLN X 120     -12.707  -0.525  -0.936  0.00  0.00            
ATOM   1931  HG3 GLN X 120     -12.753  -0.097  -2.592  0.00  0.00            
ATOM   1932  CD  GLN X 120     -11.980   1.518  -1.347  0.00  0.00            
ATOM   1933  OE1 GLN X 120     -11.047   1.895  -0.688  0.00  0.00            
ATOM   1934  NE2 GLN X 120     -12.761   2.476  -1.769  0.00  0.00            
ATOM   1935 HE21 GLN X 120     -13.564   2.118  -2.266  0.00  0.00            
ATOM   1936 HE22 GLN X 120     -12.585   3.413  -1.435  0.00  0.00            
ATOM   1937  C   GLN X 120      -9.516  -2.174  -3.449  0.00  0.00            
ATOM   1938  O   GLN X 120      -9.141  -1.736  -4.536  0.00  0.00            
ATOM   1939  N   ILE X 121      -8.715  -2.947  -2.726  0.00  0.00            
ATOM   1940  H   ILE X 121      -8.983  -3.245  -1.799  0.00  0.00            
ATOM   1941  CA  ILE X 121      -7.365  -3.393  -3.138  0.00  0.00            
ATOM   1942  HA  ILE X 121      -6.742  -2.503  -3.234  0.00  0.00            
ATOM   1943  CB  ILE X 121      -6.762  -4.176  -1.940  0.00  0.00            
ATOM   1944  HB  ILE X 121      -7.461  -4.972  -1.682  0.00  0.00            
ATOM   1945  CG2 ILE X 121      -5.540  -4.920  -2.406  0.00  0.00            
ATOM   1946 HG21 ILE X 121      -4.760  -4.231  -2.729  0.00  0.00            
ATOM   1947 HG22 ILE X 121      -5.707  -5.526  -3.296  0.00  0.00            
ATOM   1948 HG23 ILE X 121      -5.144  -5.516  -1.583  0.00  0.00            
ATOM   1949  CG1 ILE X 121      -6.401  -3.232  -0.797  0.00  0.00            
ATOM   1950 HG12 ILE X 121      -5.545  -2.641  -1.121  0.00  0.00            
ATOM   1951 HG13 ILE X 121      -7.159  -2.478  -0.584  0.00  0.00            
ATOM   1952  CD1 ILE X 121      -6.099  -3.887   0.566  0.00  0.00            
ATOM   1953 HD11 ILE X 121      -5.127  -4.336   0.364  0.00  0.00            
ATOM   1954 HD12 ILE X 121      -6.895  -4.557   0.890  0.00  0.00            
ATOM   1955 HD13 ILE X 121      -5.917  -3.159   1.357  0.00  0.00            
ATOM   1956  C   ILE X 121      -7.368  -4.265  -4.443  0.00  0.00            
ATOM   1957  O   ILE X 121      -6.553  -3.978  -5.357  0.00  0.00            
ATOM   1958  N   ALA X 122      -8.266  -5.202  -4.623  0.00  0.00            
ATOM   1959  H   ALA X 122      -8.988  -5.474  -3.972  0.00  0.00            
ATOM   1960  CA  ALA X 122      -8.368  -5.919  -5.891  0.00  0.00            
ATOM   1961  HA  ALA X 122      -7.457  -6.468  -6.130  0.00  0.00            
ATOM   1962  CB  ALA X 122      -9.497  -6.967  -5.685  0.00  0.00            
ATOM   1963  HB1 ALA X 122      -9.524  -7.590  -6.580  0.00  0.00            
ATOM   1964  HB2 ALA X 122     -10.409  -6.457  -5.374  0.00  0.00            
ATOM   1965  HB3 ALA X 122      -9.124  -7.595  -4.876  0.00  0.00            
ATOM   1966  C   ALA X 122      -8.591  -4.853  -7.004  0.00  0.00            
ATOM   1967  O   ALA X 122      -7.968  -5.004  -8.057  0.00  0.00            
ATOM   1968  N   LYS X 123      -9.377  -3.792  -6.836  0.00  0.00            
ATOM   1969  H   LYS X 123      -9.745  -3.599  -5.915  0.00  0.00            
ATOM   1970  CA  LYS X 123      -9.615  -2.794  -7.883  0.00  0.00            
ATOM   1971  HA  LYS X 123      -9.984  -3.263  -8.795  0.00  0.00            
ATOM   1972  CB  LYS X 123     -10.721  -1.856  -7.473  0.00  0.00            
ATOM   1973  HB2 LYS X 123     -10.502  -1.365  -6.525  0.00  0.00            
ATOM   1974  HB3 LYS X 123     -10.784  -1.096  -8.252  0.00  0.00            
ATOM   1975  CG  LYS X 123     -12.159  -2.489  -7.502  0.00  0.00            
ATOM   1976  HG2 LYS X 123     -12.323  -3.200  -6.692  0.00  0.00            
ATOM   1977  HG3 LYS X 123     -12.340  -2.836  -8.519  0.00  0.00            
ATOM   1978  CD  LYS X 123     -13.217  -1.345  -7.291  0.00  0.00            
ATOM   1979  HD2 LYS X 123     -12.949  -0.747  -6.420  0.00  0.00            
ATOM   1980  HD3 LYS X 123     -13.166  -0.748  -8.202  0.00  0.00            
ATOM   1981  CE  LYS X 123     -14.523  -1.864  -7.161  0.00  0.00            
ATOM   1982  HE2 LYS X 123     -14.491  -2.490  -8.052  0.00  0.00            
ATOM   1983  HE3 LYS X 123     -14.479  -2.489  -6.269  0.00  0.00            
ATOM   1984  NZ  LYS X 123     -15.627  -0.905  -7.207  0.00  0.00            
ATOM   1985  HZ1 LYS X 123     -15.694  -0.268  -7.988  0.00  0.00            
ATOM   1986  HZ2 LYS X 123     -15.553  -0.284  -6.415  0.00  0.00            
ATOM   1987  HZ3 LYS X 123     -16.489  -1.419  -7.096  0.00  0.00            
ATOM   1988  C   LYS X 123      -8.347  -2.074  -8.231  0.00  0.00            
ATOM   1989  O   LYS X 123      -8.142  -1.855  -9.425  0.00  0.00            
ATOM   1990  N   GLY X 124      -7.505  -1.743  -7.178  0.00  0.00            
ATOM   1991  H   GLY X 124      -7.818  -2.018  -6.257  0.00  0.00            
ATOM   1992  CA  GLY X 124      -6.283  -0.935  -7.304  0.00  0.00            
ATOM   1993  HA2 GLY X 124      -6.620  -0.086  -7.900  0.00  0.00            
ATOM   1994  HA3 GLY X 124      -5.889  -0.665  -6.324  0.00  0.00            
ATOM   1995  C   GLY X 124      -5.157  -1.683  -7.993  0.00  0.00            
ATOM   1996  O   GLY X 124      -4.451  -1.206  -8.859  0.00  0.00            
ATOM   1997  N   MET X 125      -5.096  -3.005  -7.782  0.00  0.00            
ATOM   1998  H   MET X 125      -5.737  -3.449  -7.140  0.00  0.00            
ATOM   1999  CA  MET X 125      -4.255  -3.928  -8.417  0.00  0.00            
ATOM   2000  HA  MET X 125      -3.306  -3.425  -8.602  0.00  0.00            
ATOM   2001  CB  MET X 125      -4.131  -5.236  -7.542  0.00  0.00            
ATOM   2002  HB2 MET X 125      -5.160  -5.473  -7.271  0.00  0.00            
ATOM   2003  HB3 MET X 125      -3.689  -6.050  -8.116  0.00  0.00            
ATOM   2004  CG  MET X 125      -3.394  -5.054  -6.249  0.00  0.00            
ATOM   2005  HG2 MET X 125      -4.085  -4.549  -5.574  0.00  0.00            
ATOM   2006  HG3 MET X 125      -3.156  -6.056  -5.892  0.00  0.00            
ATOM   2007  SD  MET X 125      -1.831  -4.159  -6.422  0.00  0.00            
ATOM   2008  CE  MET X 125      -0.966  -4.934  -7.837  0.00  0.00            
ATOM   2009  HE1 MET X 125       0.087  -4.656  -7.829  0.00  0.00            
ATOM   2010  HE2 MET X 125      -1.469  -4.614  -8.750  0.00  0.00            
ATOM   2011  HE3 MET X 125      -0.944  -6.022  -7.767  0.00  0.00            
ATOM   2012  C   MET X 125      -4.748  -4.291  -9.758  0.00  0.00            
ATOM   2013  O   MET X 125      -3.876  -4.575 -10.557  0.00  0.00            
ATOM   2014  N   ASN X 126      -6.028  -4.317 -10.033  0.00  0.00            
ATOM   2015  H   ASN X 126      -6.645  -4.077  -9.270  0.00  0.00            
ATOM   2016  CA  ASN X 126      -6.615  -4.607 -11.370  0.00  0.00            
ATOM   2017  HA  ASN X 126      -6.225  -5.559 -11.732  0.00  0.00            
ATOM   2018  CB  ASN X 126      -8.110  -4.812 -11.189  0.00  0.00            
ATOM   2019  HB2 ASN X 126      -8.561  -3.933 -10.728  0.00  0.00            
ATOM   2020  HB3 ASN X 126      -8.351  -5.737 -10.665  0.00  0.00            
ATOM   2021  CG  ASN X 126      -8.738  -5.082 -12.602  0.00  0.00            
ATOM   2022  OD1 ASN X 126      -8.343  -6.041 -13.329  0.00  0.00            
ATOM   2023  ND2 ASN X 126      -9.876  -4.541 -12.954  0.00  0.00            
ATOM   2024 HD21 ASN X 126     -10.307  -3.919 -12.286  0.00  0.00            
ATOM   2025 HD22 ASN X 126     -10.429  -4.897 -13.721  0.00  0.00            
ATOM   2026  C   ASN X 126      -6.164  -3.561 -12.343  0.00  0.00            
ATOM   2027  O   ASN X 126      -5.732  -3.817 -13.472  0.00  0.00            
ATOM   2028  N   TYR X 127      -6.071  -2.284 -11.863  0.00  0.00            
ATOM   2029  H   TYR X 127      -6.436  -2.066 -10.947  0.00  0.00            
ATOM   2030  CA  TYR X 127      -5.418  -1.183 -12.507  0.00  0.00            
ATOM   2031  HA  TYR X 127      -5.848  -1.115 -13.506  0.00  0.00            
ATOM   2032  CB  TYR X 127      -5.852   0.057 -11.698  0.00  0.00            
ATOM   2033  HB2 TYR X 127      -5.518  -0.082 -10.670  0.00  0.00            
ATOM   2034  HB3 TYR X 127      -6.941   0.115 -11.701  0.00  0.00            
ATOM   2035  CG  TYR X 127      -5.344   1.386 -12.299  0.00  0.00            
ATOM   2036  CD1 TYR X 127      -5.992   1.969 -13.370  0.00  0.00            
ATOM   2037  HD1 TYR X 127      -6.798   1.471 -13.887  0.00  0.00            
ATOM   2038  CE1 TYR X 127      -5.550   3.248 -13.892  0.00  0.00            
ATOM   2039  HE1 TYR X 127      -6.067   3.776 -14.680  0.00  0.00            
ATOM   2040  CZ  TYR X 127      -4.614   3.984 -13.213  0.00  0.00            
ATOM   2041  OH  TYR X 127      -4.435   5.324 -13.474  0.00  0.00            
ATOM   2042  HH  TYR X 127      -5.118   5.632 -14.075  0.00  0.00            
ATOM   2043  CE2 TYR X 127      -3.856   3.336 -12.167  0.00  0.00            
ATOM   2044  HE2 TYR X 127      -3.148   3.889 -11.567  0.00  0.00            
ATOM   2045  CD2 TYR X 127      -4.241   2.029 -11.705  0.00  0.00            
ATOM   2046  HD2 TYR X 127      -3.714   1.574 -10.879  0.00  0.00            
ATOM   2047  C   TYR X 127      -3.922  -1.256 -12.747  0.00  0.00            
ATOM   2048  O   TYR X 127      -3.474  -1.159 -13.891  0.00  0.00            
ATOM   2049  N   LEU X 128      -3.188  -1.655 -11.732  0.00  0.00            
ATOM   2050  H   LEU X 128      -3.612  -1.903 -10.849  0.00  0.00            
ATOM   2051  CA  LEU X 128      -1.792  -2.047 -11.937  0.00  0.00            
ATOM   2052  HA  LEU X 128      -1.360  -1.152 -12.382  0.00  0.00            
ATOM   2053  CB  LEU X 128      -0.999  -2.101 -10.543  0.00  0.00            
ATOM   2054  HB2 LEU X 128      -1.456  -2.909  -9.972  0.00  0.00            
ATOM   2055  HB3 LEU X 128       0.080  -2.198 -10.661  0.00  0.00            
ATOM   2056  CG  LEU X 128      -1.207  -0.741  -9.736  0.00  0.00            
ATOM   2057  HG  LEU X 128      -2.238  -0.414  -9.865  0.00  0.00            
ATOM   2058  CD1 LEU X 128      -0.941  -1.003  -8.270  0.00  0.00            
ATOM   2059 HD11 LEU X 128       0.044  -1.429  -8.080  0.00  0.00            
ATOM   2060 HD12 LEU X 128      -0.899  -0.085  -7.684  0.00  0.00            
ATOM   2061 HD13 LEU X 128      -1.660  -1.704  -7.845  0.00  0.00            
ATOM   2062  CD2 LEU X 128      -0.228   0.321 -10.128  0.00  0.00            
ATOM   2063 HD21 LEU X 128      -0.343   0.594 -11.177  0.00  0.00            
ATOM   2064 HD22 LEU X 128      -0.252   1.157  -9.428  0.00  0.00            
ATOM   2065 HD23 LEU X 128       0.782  -0.069 -10.003  0.00  0.00            
ATOM   2066  C   LEU X 128      -1.532  -3.250 -12.926  0.00  0.00            
ATOM   2067  O   LEU X 128      -0.440  -3.321 -13.556  0.00  0.00            
ATOM   2068  N   GLU X 129      -2.521  -4.117 -13.106  0.00  0.00            
ATOM   2069  H   GLU X 129      -3.263  -4.097 -12.421  0.00  0.00            
ATOM   2070  CA  GLU X 129      -2.508  -5.278 -14.018  0.00  0.00            
ATOM   2071  HA  GLU X 129      -1.474  -5.621 -14.052  0.00  0.00            
ATOM   2072  CB  GLU X 129      -3.394  -6.370 -13.437  0.00  0.00            
ATOM   2073  HB2 GLU X 129      -4.423  -6.021 -13.524  0.00  0.00            
ATOM   2074  HB3 GLU X 129      -3.222  -6.526 -12.372  0.00  0.00            
ATOM   2075  CG  GLU X 129      -3.386  -7.745 -14.095  0.00  0.00            
ATOM   2076  HG2 GLU X 129      -2.508  -7.711 -14.741  0.00  0.00            
ATOM   2077  HG3 GLU X 129      -3.138  -8.487 -13.336  0.00  0.00            
ATOM   2078  CD  GLU X 129      -4.659  -8.140 -14.858  0.00  0.00            
ATOM   2079  OE1 GLU X 129      -5.170  -9.249 -14.567  0.00  0.00            
ATOM   2080  OE2 GLU X 129      -5.010  -7.374 -15.791  0.00  0.00            
ATOM   2081  C   GLU X 129      -2.892  -4.885 -15.427  0.00  0.00            
ATOM   2082  O   GLU X 129      -2.404  -5.497 -16.388  0.00  0.00            
ATOM   2083  N   ASP X 130      -3.723  -3.892 -15.627  0.00  0.00            
ATOM   2084  H   ASP X 130      -4.162  -3.557 -14.782  0.00  0.00            
ATOM   2085  CA  ASP X 130      -4.189  -3.293 -16.919  0.00  0.00            
ATOM   2086  HA  ASP X 130      -4.270  -4.088 -17.660  0.00  0.00            
ATOM   2087  CB  ASP X 130      -5.573  -2.651 -16.731  0.00  0.00            
ATOM   2088  HB2 ASP X 130      -5.526  -1.962 -15.888  0.00  0.00            
ATOM   2089  HB3 ASP X 130      -6.258  -3.456 -16.463  0.00  0.00            
ATOM   2090  CG  ASP X 130      -6.018  -2.181 -18.099  0.00  0.00            
ATOM   2091  OD1 ASP X 130      -6.031  -0.992 -18.347  0.00  0.00            
ATOM   2092  OD2 ASP X 130      -6.303  -3.044 -18.970  0.00  0.00            
ATOM   2093  C   ASP X 130      -3.152  -2.332 -17.548  0.00  0.00            
ATOM   2094  O   ASP X 130      -2.825  -2.327 -18.764  0.00  0.00            
ATOM   2095  N   ARG X 131      -2.399  -1.616 -16.703  0.00  0.00            
ATOM   2096  H   ARG X 131      -2.633  -1.706 -15.724  0.00  0.00            
ATOM   2097  CA  ARG X 131      -1.206  -0.815 -16.926  0.00  0.00            
ATOM   2098  HA  ARG X 131      -1.061  -0.483 -17.954  0.00  0.00            
ATOM   2099  CB  ARG X 131      -1.239   0.377 -15.956  0.00  0.00            
ATOM   2100  HB2 ARG X 131      -0.321   0.963 -16.011  0.00  0.00            
ATOM   2101  HB3 ARG X 131      -1.540   0.118 -14.941  0.00  0.00            
ATOM   2102  CG  ARG X 131      -2.244   1.471 -16.503  0.00  0.00            
ATOM   2103  HG2 ARG X 131      -1.889   1.717 -17.504  0.00  0.00            
ATOM   2104  HG3 ARG X 131      -3.242   1.042 -16.592  0.00  0.00            
ATOM   2105  CD  ARG X 131      -2.240   2.803 -15.865  0.00  0.00            
ATOM   2106  HD2 ARG X 131      -2.630   2.691 -14.853  0.00  0.00            
ATOM   2107  HD3 ARG X 131      -1.200   3.129 -15.868  0.00  0.00            
ATOM   2108  NE  ARG X 131      -3.071   3.806 -16.526  0.00  0.00            
ATOM   2109  HE  ARG X 131      -3.825   3.498 -17.124  0.00  0.00            
ATOM   2110  CZ  ARG X 131      -3.071   5.159 -16.437  0.00  0.00            
ATOM   2111  NH1 ARG X 131      -2.110   5.785 -15.780  0.00  0.00            
ATOM   2112 HH11 ARG X 131      -1.325   5.234 -15.462  0.00  0.00            
ATOM   2113 HH12 ARG X 131      -2.216   6.777 -15.625  0.00  0.00            
ATOM   2114  NH2 ARG X 131      -4.016   5.834 -16.939  0.00  0.00            
ATOM   2115 HH21 ARG X 131      -4.816   5.334 -17.300  0.00  0.00            
ATOM   2116 HH22 ARG X 131      -3.932   6.839 -16.881  0.00  0.00            
ATOM   2117  C   ARG X 131       0.122  -1.518 -16.766  0.00  0.00            
ATOM   2118  O   ARG X 131       1.155  -0.900 -16.836  0.00  0.00            
ATOM   2119  N   ARG X 132       0.078  -2.806 -16.495  0.00  0.00            
ATOM   2120  H   ARG X 132      -0.848  -3.196 -16.394  0.00  0.00            
ATOM   2121  CA  ARG X 132       1.221  -3.713 -16.765  0.00  0.00            
ATOM   2122  HA  ARG X 132       0.936  -4.747 -16.570  0.00  0.00            
ATOM   2123  CB  ARG X 132       1.725  -3.825 -18.191  0.00  0.00            
ATOM   2124  HB2 ARG X 132       2.147  -2.876 -18.524  0.00  0.00            
ATOM   2125  HB3 ARG X 132       2.515  -4.576 -18.210  0.00  0.00            
ATOM   2126  CG  ARG X 132       0.612  -4.148 -19.238  0.00  0.00            
ATOM   2127  HG2 ARG X 132       1.058  -4.187 -20.232  0.00  0.00            
ATOM   2128  HG3 ARG X 132      -0.042  -3.276 -19.248  0.00  0.00            
ATOM   2129  CD  ARG X 132      -0.124  -5.449 -19.050  0.00  0.00            
ATOM   2130  HD2 ARG X 132       0.575  -6.279 -18.939  0.00  0.00            
ATOM   2131  HD3 ARG X 132      -0.760  -5.314 -18.175  0.00  0.00            
ATOM   2132  NE  ARG X 132      -0.974  -5.832 -20.176  0.00  0.00            
ATOM   2133  HE  ARG X 132      -1.035  -5.130 -20.899  0.00  0.00            
ATOM   2134  CZ  ARG X 132      -1.494  -7.039 -20.366  0.00  0.00            
ATOM   2135  NH1 ARG X 132      -1.467  -7.943 -19.383  0.00  0.00            
ATOM   2136 HH11 ARG X 132      -1.057  -7.775 -18.475  0.00  0.00            
ATOM   2137 HH12 ARG X 132      -1.566  -8.875 -19.758  0.00  0.00            
ATOM   2138  NH2 ARG X 132      -2.103  -7.220 -21.482  0.00  0.00            
ATOM   2139 HH21 ARG X 132      -2.012  -6.544 -22.226  0.00  0.00            
ATOM   2140 HH22 ARG X 132      -2.442  -8.148 -21.695  0.00  0.00            
ATOM   2141  C   ARG X 132       2.453  -3.356 -15.811  0.00  0.00            
ATOM   2142  O   ARG X 132       3.515  -3.900 -16.031  0.00  0.00            
ATOM   2143  N   LEU X 133       2.261  -2.641 -14.742  0.00  0.00            
ATOM   2144  H   LEU X 133       1.275  -2.498 -14.578  0.00  0.00            
ATOM   2145  CA  LEU X 133       3.294  -2.506 -13.667  0.00  0.00            
ATOM   2146  HA  LEU X 133       4.313  -2.443 -14.049  0.00  0.00            
ATOM   2147  CB  LEU X 133       3.018  -1.073 -13.029  0.00  0.00            
ATOM   2148  HB2 LEU X 133       1.956  -0.994 -12.793  0.00  0.00            
ATOM   2149  HB3 LEU X 133       3.532  -0.931 -12.078  0.00  0.00            
ATOM   2150  CG  LEU X 133       3.315   0.037 -14.018  0.00  0.00            
ATOM   2151  HG  LEU X 133       3.145  -0.260 -15.053  0.00  0.00            
ATOM   2152  CD1 LEU X 133       2.293   1.195 -13.865  0.00  0.00            
ATOM   2153 HD11 LEU X 133       2.628   1.932 -14.594  0.00  0.00            
ATOM   2154 HD12 LEU X 133       1.255   0.915 -14.049  0.00  0.00            
ATOM   2155 HD13 LEU X 133       2.397   1.691 -12.900  0.00  0.00            
ATOM   2156  CD2 LEU X 133       4.774   0.509 -13.889  0.00  0.00            
ATOM   2157 HD21 LEU X 133       5.021   1.080 -12.994  0.00  0.00            
ATOM   2158 HD22 LEU X 133       5.522  -0.276 -13.999  0.00  0.00            
ATOM   2159 HD23 LEU X 133       4.868   1.175 -14.747  0.00  0.00            
ATOM   2160  C   LEU X 133       3.223  -3.656 -12.676  0.00  0.00            
ATOM   2161  O   LEU X 133       2.251  -3.752 -11.931  0.00  0.00            
ATOM   2162  N   VAL X 134       4.253  -4.588 -12.568  0.00  0.00            
ATOM   2163  H   VAL X 134       5.048  -4.601 -13.190  0.00  0.00            
ATOM   2164  CA  VAL X 134       4.170  -5.636 -11.538  0.00  0.00            
ATOM   2165  HA  VAL X 134       3.152  -5.994 -11.387  0.00  0.00            
ATOM   2166  CB  VAL X 134       5.106  -6.869 -11.904  0.00  0.00            
ATOM   2167  HB  VAL X 134       6.105  -6.439 -11.967  0.00  0.00            
ATOM   2168  CG1 VAL X 134       5.008  -7.964 -10.866  0.00  0.00            
ATOM   2169 HG11 VAL X 134       4.006  -8.387 -10.789  0.00  0.00            
ATOM   2170 HG12 VAL X 134       5.764  -8.719 -11.081  0.00  0.00            
ATOM   2171 HG13 VAL X 134       5.313  -7.434  -9.963  0.00  0.00            
ATOM   2172  CG2 VAL X 134       4.732  -7.499 -13.197  0.00  0.00            
ATOM   2173 HG21 VAL X 134       3.683  -7.790 -13.161  0.00  0.00            
ATOM   2174 HG22 VAL X 134       4.905  -6.780 -13.998  0.00  0.00            
ATOM   2175 HG23 VAL X 134       5.304  -8.410 -13.370  0.00  0.00            
ATOM   2176  C   VAL X 134       4.691  -5.048 -10.214  0.00  0.00            
ATOM   2177  O   VAL X 134       5.643  -4.349 -10.295  0.00  0.00            
ATOM   2178  N   HIE X 135       4.030  -5.183  -9.110  0.00  0.00            
ATOM   2179  H   HIE X 135       3.384  -5.960  -9.111  0.00  0.00            
ATOM   2180  CA  HIE X 135       4.292  -4.442  -7.835  0.00  0.00            
ATOM   2181  HA  HIE X 135       4.304  -3.380  -8.077  0.00  0.00            
ATOM   2182  CB  HIE X 135       3.063  -4.736  -6.963  0.00  0.00            
ATOM   2183  HB2 HIE X 135       2.161  -4.591  -7.558  0.00  0.00            
ATOM   2184  HB3 HIE X 135       3.077  -5.781  -6.654  0.00  0.00            
ATOM   2185  CG  HIE X 135       2.890  -3.820  -5.803  0.00  0.00            
ATOM   2186  ND1 HIE X 135       3.676  -3.876  -4.691  0.00  0.00            
ATOM   2187  CE1 HIE X 135       3.175  -2.947  -3.855  0.00  0.00            
ATOM   2188  HE1 HIE X 135       3.651  -2.634  -2.937  0.00  0.00            
ATOM   2189  NE2 HIE X 135       2.130  -2.240  -4.363  0.00  0.00            
ATOM   2190  HE2 HIE X 135       1.747  -1.441  -3.878  0.00  0.00            
ATOM   2191  CD2 HIE X 135       1.909  -2.855  -5.606  0.00  0.00            
ATOM   2192  HD2 HIE X 135       1.101  -2.630  -6.286  0.00  0.00            
ATOM   2193  C   HIE X 135       5.565  -4.738  -7.152  0.00  0.00            
ATOM   2194  O   HIE X 135       6.325  -3.846  -6.926  0.00  0.00            
ATOM   2195  N   ARG X 136       5.839  -6.028  -6.809  0.00  0.00            
ATOM   2196  H   ARG X 136       5.189  -6.770  -7.023  0.00  0.00            
ATOM   2197  CA  ARG X 136       7.060  -6.596  -6.203  0.00  0.00            
ATOM   2198  HA  ARG X 136       6.871  -7.669  -6.218  0.00  0.00            
ATOM   2199  CB  ARG X 136       8.337  -6.257  -7.043  0.00  0.00            
ATOM   2200  HB2 ARG X 136       8.500  -5.194  -7.221  0.00  0.00            
ATOM   2201  HB3 ARG X 136       9.216  -6.531  -6.460  0.00  0.00            
ATOM   2202  CG  ARG X 136       8.384  -6.949  -8.431  0.00  0.00            
ATOM   2203  HG2 ARG X 136       7.738  -6.395  -9.111  0.00  0.00            
ATOM   2204  HG3 ARG X 136       8.144  -8.012  -8.440  0.00  0.00            
ATOM   2205  CD  ARG X 136       9.756  -6.786  -9.142  0.00  0.00            
ATOM   2206  HD2 ARG X 136       9.660  -6.852 -10.226  0.00  0.00            
ATOM   2207  HD3 ARG X 136      10.000  -5.732  -9.006  0.00  0.00            
ATOM   2208  NE  ARG X 136      10.845  -7.590  -8.477  0.00  0.00            
ATOM   2209  HE  ARG X 136      10.554  -8.190  -7.719  0.00  0.00            
ATOM   2210  CZ  ARG X 136      12.137  -7.712  -8.785  0.00  0.00            
ATOM   2211  NH1 ARG X 136      12.566  -7.308  -9.936  0.00  0.00            
ATOM   2212 HH11 ARG X 136      11.980  -6.946 -10.674  0.00  0.00            
ATOM   2213 HH12 ARG X 136      13.550  -7.362 -10.158  0.00  0.00            
ATOM   2214  NH2 ARG X 136      12.945  -8.247  -7.963  0.00  0.00            
ATOM   2215 HH21 ARG X 136      12.756  -8.338  -6.975  0.00  0.00            
ATOM   2216 HH22 ARG X 136      13.904  -8.421  -8.228  0.00  0.00            
ATOM   2217  C   ARG X 136       7.283  -6.243  -4.683  0.00  0.00            
ATOM   2218  O   ARG X 136       8.393  -6.375  -4.114  0.00  0.00            
ATOM   2219  N   ASP X 137       6.220  -5.837  -4.004  0.00  0.00            
ATOM   2220  H   ASP X 137       5.417  -5.614  -4.576  0.00  0.00            
ATOM   2221  CA  ASP X 137       6.260  -5.439  -2.550  0.00  0.00            
ATOM   2222  HA  ASP X 137       6.854  -6.258  -2.144  0.00  0.00            
ATOM   2223  CB  ASP X 137       6.805  -4.059  -2.376  0.00  0.00            
ATOM   2224  HB2 ASP X 137       7.390  -3.776  -3.251  0.00  0.00            
ATOM   2225  HB3 ASP X 137       6.009  -3.323  -2.265  0.00  0.00            
ATOM   2226  CG  ASP X 137       7.582  -3.904  -1.107  0.00  0.00            
ATOM   2227  OD1 ASP X 137       7.779  -2.711  -0.630  0.00  0.00            
ATOM   2228  OD2 ASP X 137       7.961  -4.941  -0.500  0.00  0.00            
ATOM   2229  C   ASP X 137       4.865  -5.472  -1.806  0.00  0.00            
ATOM   2230  O   ASP X 137       4.623  -4.742  -0.857  0.00  0.00            
ATOM   2231  N   LEU X 138       3.920  -6.252  -2.363  0.00  0.00            
ATOM   2232  H   LEU X 138       4.114  -6.947  -3.069  0.00  0.00            
ATOM   2233  CA  LEU X 138       2.469  -6.177  -2.080  0.00  0.00            
ATOM   2234  HA  LEU X 138       2.406  -5.092  -2.170  0.00  0.00            
ATOM   2235  CB  LEU X 138       1.689  -6.607  -3.338  0.00  0.00            
ATOM   2236  HB2 LEU X 138       2.091  -6.004  -4.153  0.00  0.00            
ATOM   2237  HB3 LEU X 138       1.885  -7.665  -3.513  0.00  0.00            
ATOM   2238  CG  LEU X 138       0.164  -6.439  -3.300  0.00  0.00            
ATOM   2239  HG  LEU X 138      -0.245  -7.077  -2.516  0.00  0.00            
ATOM   2240  CD1 LEU X 138      -0.319  -5.048  -3.034  0.00  0.00            
ATOM   2241 HD11 LEU X 138       0.453  -4.404  -3.455  0.00  0.00            
ATOM   2242 HD12 LEU X 138      -1.317  -4.856  -3.428  0.00  0.00            
ATOM   2243 HD13 LEU X 138      -0.437  -4.932  -1.957  0.00  0.00            
ATOM   2244  CD2 LEU X 138      -0.460  -6.905  -4.603  0.00  0.00            
ATOM   2245 HD21 LEU X 138      -0.167  -7.933  -4.818  0.00  0.00            
ATOM   2246 HD22 LEU X 138      -1.531  -6.895  -4.401  0.00  0.00            
ATOM   2247 HD23 LEU X 138      -0.339  -6.169  -5.397  0.00  0.00            
ATOM   2248  C   LEU X 138       1.992  -6.729  -0.705  0.00  0.00            
ATOM   2249  O   LEU X 138       1.569  -7.877  -0.624  0.00  0.00            
ATOM   2250  N   ALA X 139       1.901  -5.775   0.248  0.00  0.00            
ATOM   2251  H   ALA X 139       2.312  -4.887  -0.004  0.00  0.00            
ATOM   2252  CA  ALA X 139       1.548  -6.131   1.665  0.00  0.00            
ATOM   2253  HA  ALA X 139       1.003  -7.071   1.745  0.00  0.00            
ATOM   2254  CB  ALA X 139       2.892  -6.222   2.422  0.00  0.00            
ATOM   2255  HB1 ALA X 139       3.365  -5.241   2.458  0.00  0.00            
ATOM   2256  HB2 ALA X 139       3.679  -6.856   2.016  0.00  0.00            
ATOM   2257  HB3 ALA X 139       2.561  -6.494   3.424  0.00  0.00            
ATOM   2258  C   ALA X 139       0.539  -5.046   2.225  0.00  0.00            
ATOM   2259  O   ALA X 139       0.585  -3.930   1.734  0.00  0.00            
ATOM   2260  N   ALA X 140      -0.179  -5.258   3.426  0.00  0.00            
ATOM   2261  H   ALA X 140      -0.030  -6.132   3.909  0.00  0.00            
ATOM   2262  CA  ALA X 140      -0.960  -4.160   4.052  0.00  0.00            
ATOM   2263  HA  ALA X 140      -1.609  -3.806   3.251  0.00  0.00            
ATOM   2264  CB  ALA X 140      -1.836  -4.694   5.226  0.00  0.00            
ATOM   2265  HB1 ALA X 140      -1.289  -5.063   6.093  0.00  0.00            
ATOM   2266  HB2 ALA X 140      -2.555  -3.977   5.623  0.00  0.00            
ATOM   2267  HB3 ALA X 140      -2.533  -5.450   4.865  0.00  0.00            
ATOM   2268  C   ALA X 140      -0.168  -2.865   4.410  0.00  0.00            
ATOM   2269  O   ALA X 140      -0.601  -1.740   4.238  0.00  0.00            
ATOM   2270  N   ARG X 141       1.104  -3.027   4.825  0.00  0.00            
ATOM   2271  H   ARG X 141       1.401  -3.963   5.062  0.00  0.00            
ATOM   2272  CA  ARG X 141       2.034  -1.872   4.953  0.00  0.00            
ATOM   2273  HA  ARG X 141       1.761  -1.208   5.772  0.00  0.00            
ATOM   2274  CB  ARG X 141       3.444  -2.371   5.206  0.00  0.00            
ATOM   2275  HB2 ARG X 141       4.090  -1.507   5.363  0.00  0.00            
ATOM   2276  HB3 ARG X 141       3.570  -2.879   6.162  0.00  0.00            
ATOM   2277  CG  ARG X 141       4.121  -3.317   4.261  0.00  0.00            
ATOM   2278  HG2 ARG X 141       3.587  -4.267   4.287  0.00  0.00            
ATOM   2279  HG3 ARG X 141       4.115  -2.952   3.234  0.00  0.00            
ATOM   2280  CD  ARG X 141       5.637  -3.528   4.593  0.00  0.00            
ATOM   2281  HD2 ARG X 141       6.215  -2.612   4.473  0.00  0.00            
ATOM   2282  HD3 ARG X 141       5.770  -3.764   5.649  0.00  0.00            
ATOM   2283  NE  ARG X 141       6.257  -4.594   3.789  0.00  0.00            
ATOM   2284  HE  ARG X 141       6.234  -5.505   4.223  0.00  0.00            
ATOM   2285  CZ  ARG X 141       6.804  -4.437   2.604  0.00  0.00            
ATOM   2286  NH1 ARG X 141       6.959  -3.335   2.053  0.00  0.00            
ATOM   2287 HH11 ARG X 141       6.647  -2.488   2.508  0.00  0.00            
ATOM   2288 HH12 ARG X 141       7.354  -3.363   1.124  0.00  0.00            
ATOM   2289  NH2 ARG X 141       7.254  -5.470   1.986  0.00  0.00            
ATOM   2290 HH21 ARG X 141       7.048  -6.383   2.366  0.00  0.00            
ATOM   2291 HH22 ARG X 141       7.526  -5.346   1.021  0.00  0.00            
ATOM   2292  C   ARG X 141       2.066  -0.853   3.742  0.00  0.00            
ATOM   2293  O   ARG X 141       2.238   0.331   3.956  0.00  0.00            
ATOM   2294  N   ASN X 142       1.915  -1.255   2.498  0.00  0.00            
ATOM   2295  H   ASN X 142       1.597  -2.208   2.400  0.00  0.00            
ATOM   2296  CA  ASN X 142       2.024  -0.390   1.324  0.00  0.00            
ATOM   2297  HA  ASN X 142       2.683   0.463   1.488  0.00  0.00            
ATOM   2298  CB  ASN X 142       2.678  -1.185   0.121  0.00  0.00            
ATOM   2299  HB2 ASN X 142       2.257  -2.184   0.006  0.00  0.00            
ATOM   2300  HB3 ASN X 142       2.510  -0.715  -0.848  0.00  0.00            
ATOM   2301  CG  ASN X 142       4.239  -1.229   0.175  0.00  0.00            
ATOM   2302  OD1 ASN X 142       4.895  -0.541   0.966  0.00  0.00            
ATOM   2303  ND2 ASN X 142       4.922  -1.987  -0.633  0.00  0.00            
ATOM   2304 HD21 ASN X 142       4.415  -2.729  -1.096  0.00  0.00            
ATOM   2305 HD22 ASN X 142       5.926  -2.038  -0.534  0.00  0.00            
ATOM   2306  C   ASN X 142       0.646   0.202   0.929  0.00  0.00            
ATOM   2307  O   ASN X 142       0.626   0.861  -0.070  0.00  0.00            
ATOM   2308  N   VAL X 143      -0.386   0.177   1.774  0.00  0.00            
ATOM   2309  H   VAL X 143      -0.340  -0.319   2.652  0.00  0.00            
ATOM   2310  CA  VAL X 143      -1.680   0.917   1.491  0.00  0.00            
ATOM   2311  HA  VAL X 143      -1.697   1.322   0.479  0.00  0.00            
ATOM   2312  CB  VAL X 143      -2.850  -0.096   1.430  0.00  0.00            
ATOM   2313  HB  VAL X 143      -2.944  -0.458   2.454  0.00  0.00            
ATOM   2314  CG1 VAL X 143      -4.216   0.445   1.082  0.00  0.00            
ATOM   2315 HG11 VAL X 143      -4.247   0.940   0.112  0.00  0.00            
ATOM   2316 HG12 VAL X 143      -4.635   1.171   1.779  0.00  0.00            
ATOM   2317 HG13 VAL X 143      -4.937  -0.341   0.859  0.00  0.00            
ATOM   2318  CG2 VAL X 143      -2.494  -1.312   0.490  0.00  0.00            
ATOM   2319 HG21 VAL X 143      -1.767  -1.994   0.932  0.00  0.00            
ATOM   2320 HG22 VAL X 143      -2.220  -0.976  -0.510  0.00  0.00            
ATOM   2321 HG23 VAL X 143      -3.377  -1.941   0.376  0.00  0.00            
ATOM   2322  C   VAL X 143      -1.954   2.118   2.434  0.00  0.00            
ATOM   2323  O   VAL X 143      -1.582   2.009   3.587  0.00  0.00            
ATOM   2324  N   LEU X 144      -2.500   3.263   1.989  0.00  0.00            
ATOM   2325  H   LEU X 144      -2.932   3.263   1.076  0.00  0.00            
ATOM   2326  CA  LEU X 144      -2.819   4.470   2.779  0.00  0.00            
ATOM   2327  HA  LEU X 144      -2.445   4.401   3.801  0.00  0.00            
ATOM   2328  CB  LEU X 144      -2.119   5.723   2.199  0.00  0.00            
ATOM   2329  HB2 LEU X 144      -2.559   5.967   1.232  0.00  0.00            
ATOM   2330  HB3 LEU X 144      -2.341   6.540   2.885  0.00  0.00            
ATOM   2331  CG  LEU X 144      -0.585   5.532   2.060  0.00  0.00            
ATOM   2332  HG  LEU X 144      -0.296   4.506   1.834  0.00  0.00            
ATOM   2333  CD1 LEU X 144      -0.040   6.386   0.899  0.00  0.00            
ATOM   2334 HD11 LEU X 144       1.044   6.304   0.827  0.00  0.00            
ATOM   2335 HD12 LEU X 144      -0.187   7.425   1.195  0.00  0.00            
ATOM   2336 HD13 LEU X 144      -0.509   6.114  -0.046  0.00  0.00            
ATOM   2337  CD2 LEU X 144       0.176   5.878   3.288  0.00  0.00            
ATOM   2338 HD21 LEU X 144      -0.044   5.201   4.114  0.00  0.00            
ATOM   2339 HD22 LEU X 144      -0.014   6.871   3.695  0.00  0.00            
ATOM   2340 HD23 LEU X 144       1.232   5.759   3.046  0.00  0.00            
ATOM   2341  C   LEU X 144      -4.318   4.692   2.891  0.00  0.00            
ATOM   2342  O   LEU X 144      -5.095   4.012   2.150  0.00  0.00            
ATOM   2343  N   VAL X 145      -4.773   5.559   3.739  0.00  0.00            
ATOM   2344  H   VAL X 145      -4.139   5.924   4.436  0.00  0.00            
ATOM   2345  CA  VAL X 145      -6.216   5.742   4.065  0.00  0.00            
ATOM   2346  HA  VAL X 145      -6.825   5.160   3.373  0.00  0.00            
ATOM   2347  CB  VAL X 145      -6.607   5.098   5.481  0.00  0.00            
ATOM   2348  HB  VAL X 145      -6.011   5.577   6.258  0.00  0.00            
ATOM   2349  CG1 VAL X 145      -8.139   5.081   5.710  0.00  0.00            
ATOM   2350 HG11 VAL X 145      -8.642   6.048   5.706  0.00  0.00            
ATOM   2351 HG12 VAL X 145      -8.343   4.481   6.597  0.00  0.00            
ATOM   2352 HG13 VAL X 145      -8.526   4.581   4.822  0.00  0.00            
ATOM   2353  CG2 VAL X 145      -6.111   3.664   5.604  0.00  0.00            
ATOM   2354 HG21 VAL X 145      -5.043   3.542   5.425  0.00  0.00            
ATOM   2355 HG22 VAL X 145      -6.757   3.147   4.895  0.00  0.00            
ATOM   2356 HG23 VAL X 145      -6.278   3.284   6.612  0.00  0.00            
ATOM   2357  C   VAL X 145      -6.484   7.238   3.976  0.00  0.00            
ATOM   2358  O   VAL X 145      -6.030   8.020   4.835  0.00  0.00            
ATOM   2359  N   LYS X 146      -7.042   7.629   2.830  0.00  0.00            
ATOM   2360  H   LYS X 146      -7.022   6.983   2.053  0.00  0.00            
ATOM   2361  CA  LYS X 146      -7.500   9.025   2.547  0.00  0.00            
ATOM   2362  HA  LYS X 146      -6.643   9.650   2.800  0.00  0.00            
ATOM   2363  CB  LYS X 146      -7.801   9.200   1.073  0.00  0.00            
ATOM   2364  HB2 LYS X 146      -7.057   8.785   0.392  0.00  0.00            
ATOM   2365  HB3 LYS X 146      -8.626   8.510   0.897  0.00  0.00            
ATOM   2366  CG  LYS X 146      -8.308  10.627   0.694  0.00  0.00            
ATOM   2367  HG2 LYS X 146      -8.580  10.522  -0.356  0.00  0.00            
ATOM   2368  HG3 LYS X 146      -9.201  10.814   1.291  0.00  0.00            
ATOM   2369  CD  LYS X 146      -7.158  11.678   0.765  0.00  0.00            
ATOM   2370  HD2 LYS X 146      -6.807  11.692   1.796  0.00  0.00            
ATOM   2371  HD3 LYS X 146      -6.409  11.446   0.007  0.00  0.00            
ATOM   2372  CE  LYS X 146      -7.533  13.090   0.449  0.00  0.00            
ATOM   2373  HE2 LYS X 146      -6.889  13.886   0.826  0.00  0.00            
ATOM   2374  HE3 LYS X 146      -8.409  13.154   1.094  0.00  0.00            
ATOM   2375  NZ  LYS X 146      -7.919  13.249  -0.925  0.00  0.00            
ATOM   2376  HZ1 LYS X 146      -7.118  13.041  -1.503  0.00  0.00            
ATOM   2377  HZ2 LYS X 146      -8.079  14.234  -1.085  0.00  0.00            
ATOM   2378  HZ3 LYS X 146      -8.740  12.773  -1.269  0.00  0.00            
ATOM   2379  C   LYS X 146      -8.746   9.226   3.486  0.00  0.00            
ATOM   2380  O   LYS X 146      -9.006  10.322   4.077  0.00  0.00            
ATOM   2381  N   THR X 147      -9.611   8.171   3.569  0.00  0.00            
ATOM   2382  H   THR X 147      -9.586   7.396   2.922  0.00  0.00            
ATOM   2383  CA  THR X 147     -10.782   7.994   4.453  0.00  0.00            
ATOM   2384  HA  THR X 147     -10.557   8.396   5.440  0.00  0.00            
ATOM   2385  CB  THR X 147     -12.066   8.700   3.878  0.00  0.00            
ATOM   2386  HB  THR X 147     -12.786   8.865   4.679  0.00  0.00            
ATOM   2387  CG2 THR X 147     -11.802  10.059   3.155  0.00  0.00            
ATOM   2388 HG21 THR X 147     -12.749  10.463   2.797  0.00  0.00            
ATOM   2389 HG22 THR X 147     -11.390  10.724   3.914  0.00  0.00            
ATOM   2390 HG23 THR X 147     -11.116   9.868   2.330  0.00  0.00            
ATOM   2391  OG1 THR X 147     -12.577   7.859   2.832  0.00  0.00            
ATOM   2392  HG1 THR X 147     -13.229   8.306   2.287  0.00  0.00            
ATOM   2393  C   THR X 147     -11.001   6.483   4.578  0.00  0.00            
ATOM   2394  O   THR X 147     -10.491   5.708   3.750  0.00  0.00            
ATOM   2395  N   PRO X 148     -11.753   5.862   5.545  0.00  0.00            
ATOM   2396  CD  PRO X 148     -12.456   6.644   6.535  0.00  0.00            
ATOM   2397  HD2 PRO X 148     -12.982   7.382   5.929  0.00  0.00            
ATOM   2398  HD3 PRO X 148     -11.724   7.091   7.207  0.00  0.00            
ATOM   2399  CG  PRO X 148     -13.414   5.579   7.233  0.00  0.00            
ATOM   2400  HG2 PRO X 148     -13.329   5.704   8.313  0.00  0.00            
ATOM   2401  HG3 PRO X 148     -14.459   5.801   7.017  0.00  0.00            
ATOM   2402  CB  PRO X 148     -12.982   4.175   6.677  0.00  0.00            
ATOM   2403  HB2 PRO X 148     -13.819   3.581   6.311  0.00  0.00            
ATOM   2404  HB3 PRO X 148     -12.515   3.595   7.473  0.00  0.00            
ATOM   2405  CA  PRO X 148     -12.049   4.408   5.487  0.00  0.00            
ATOM   2406  HA  PRO X 148     -11.163   3.776   5.549  0.00  0.00            
ATOM   2407  C   PRO X 148     -12.810   3.927   4.221  0.00  0.00            
ATOM   2408  O   PRO X 148     -12.907   2.776   3.938  0.00  0.00            
ATOM   2409  N   GLN X 149     -13.338   4.889   3.428  0.00  0.00            
ATOM   2410  H   GLN X 149     -13.257   5.853   3.718  0.00  0.00            
ATOM   2411  CA  GLN X 149     -14.022   4.621   2.135  0.00  0.00            
ATOM   2412  HA  GLN X 149     -14.164   3.558   1.940  0.00  0.00            
ATOM   2413  CB  GLN X 149     -15.404   5.263   1.995  0.00  0.00            
ATOM   2414  HB2 GLN X 149     -15.227   6.331   1.874  0.00  0.00            
ATOM   2415  HB3 GLN X 149     -15.821   4.887   1.060  0.00  0.00            
ATOM   2416  CG  GLN X 149     -16.415   4.953   3.132  0.00  0.00            
ATOM   2417  HG2 GLN X 149     -17.378   5.232   2.705  0.00  0.00            
ATOM   2418  HG3 GLN X 149     -16.354   3.892   3.371  0.00  0.00            
ATOM   2419  CD  GLN X 149     -16.212   5.768   4.356  0.00  0.00            
ATOM   2420  OE1 GLN X 149     -15.436   6.713   4.412  0.00  0.00            
ATOM   2421  NE2 GLN X 149     -16.846   5.528   5.444  0.00  0.00            
ATOM   2422 HE21 GLN X 149     -17.417   4.707   5.590  0.00  0.00            
ATOM   2423 HE22 GLN X 149     -16.594   6.054   6.269  0.00  0.00            
ATOM   2424  C   GLN X 149     -13.181   4.987   0.914  0.00  0.00            
ATOM   2425  O   GLN X 149     -13.590   4.814  -0.223  0.00  0.00            
ATOM   2426  N   HID X 150     -11.965   5.550   1.093  0.00  0.00            
ATOM   2427  H   HID X 150     -11.802   5.900   2.026  0.00  0.00            
ATOM   2428  CA  HID X 150     -10.948   5.546   0.040  0.00  0.00            
ATOM   2429  HA  HID X 150     -11.313   4.760  -0.621  0.00  0.00            
ATOM   2430  CB  HID X 150     -10.894   6.878  -0.774  0.00  0.00            
ATOM   2431  HB2 HID X 150     -11.106   7.736  -0.136  0.00  0.00            
ATOM   2432  HB3 HID X 150      -9.877   6.981  -1.154  0.00  0.00            
ATOM   2433  CG  HID X 150     -11.865   6.908  -1.891  0.00  0.00            
ATOM   2434  ND1 HID X 150     -11.865   6.158  -3.052  0.00  0.00            
ATOM   2435  HD1 HID X 150     -11.239   5.377  -3.188  0.00  0.00            
ATOM   2436  CE1 HID X 150     -12.897   6.611  -3.819  0.00  0.00            
ATOM   2437  HE1 HID X 150     -13.010   6.360  -4.864  0.00  0.00            
ATOM   2438  NE2 HID X 150     -13.495   7.632  -3.179  0.00  0.00            
ATOM   2439  CD2 HID X 150     -12.862   7.840  -1.945  0.00  0.00            
ATOM   2440  HD2 HID X 150     -13.205   8.510  -1.170  0.00  0.00            
ATOM   2441  C   HID X 150      -9.636   5.174   0.564  0.00  0.00            
ATOM   2442  O   HID X 150      -8.798   6.004   1.027  0.00  0.00            
ATOM   2443  N   VAL X 151      -9.343   3.865   0.572  0.00  0.00            
ATOM   2444  H   VAL X 151     -10.043   3.182   0.318  0.00  0.00            
ATOM   2445  CA  VAL X 151      -7.972   3.261   0.787  0.00  0.00            
ATOM   2446  HA  VAL X 151      -7.409   4.047   1.289  0.00  0.00            
ATOM   2447  CB  VAL X 151      -7.888   1.985   1.681  0.00  0.00            
ATOM   2448  HB  VAL X 151      -6.930   2.019   2.200  0.00  0.00            
ATOM   2449  CG1 VAL X 151      -9.028   2.130   2.708  0.00  0.00            
ATOM   2450 HG11 VAL X 151     -10.008   2.025   2.243  0.00  0.00            
ATOM   2451 HG12 VAL X 151      -8.798   1.343   3.426  0.00  0.00            
ATOM   2452 HG13 VAL X 151      -9.020   3.110   3.185  0.00  0.00            
ATOM   2453  CG2 VAL X 151      -8.086   0.560   1.022  0.00  0.00            
ATOM   2454 HG21 VAL X 151      -8.112  -0.175   1.826  0.00  0.00            
ATOM   2455 HG22 VAL X 151      -7.288   0.207   0.369  0.00  0.00            
ATOM   2456 HG23 VAL X 151      -9.048   0.468   0.517  0.00  0.00            
ATOM   2457  C   VAL X 151      -7.144   3.098  -0.511  0.00  0.00            
ATOM   2458  O   VAL X 151      -7.685   2.683  -1.493  0.00  0.00            
ATOM   2459  N   LYS X 152      -5.822   3.342  -0.546  0.00  0.00            
ATOM   2460  H   LYS X 152      -5.435   3.705   0.314  0.00  0.00            
ATOM   2461  CA  LYS X 152      -5.033   3.609  -1.726  0.00  0.00            
ATOM   2462  HA  LYS X 152      -5.564   3.096  -2.528  0.00  0.00            
ATOM   2463  CB  LYS X 152      -4.842   5.109  -1.894  0.00  0.00            
ATOM   2464  HB2 LYS X 152      -4.118   5.498  -1.178  0.00  0.00            
ATOM   2465  HB3 LYS X 152      -4.434   5.250  -2.895  0.00  0.00            
ATOM   2466  CG  LYS X 152      -6.153   5.934  -1.875  0.00  0.00            
ATOM   2467  HG2 LYS X 152      -6.593   5.934  -0.877  0.00  0.00            
ATOM   2468  HG3 LYS X 152      -6.914   5.449  -2.487  0.00  0.00            
ATOM   2469  CD  LYS X 152      -5.968   7.426  -2.256  0.00  0.00            
ATOM   2470  HD2 LYS X 152      -5.345   7.963  -1.541  0.00  0.00            
ATOM   2471  HD3 LYS X 152      -5.508   7.513  -3.241  0.00  0.00            
ATOM   2472  CE  LYS X 152      -7.258   8.334  -2.349  0.00  0.00            
ATOM   2473  HE2 LYS X 152      -7.969   8.185  -1.536  0.00  0.00            
ATOM   2474  HE3 LYS X 152      -6.888   9.349  -2.207  0.00  0.00            
ATOM   2475  NZ  LYS X 152      -7.880   8.183  -3.619  0.00  0.00            
ATOM   2476  HZ1 LYS X 152      -8.810   8.575  -3.593  0.00  0.00            
ATOM   2477  HZ2 LYS X 152      -7.379   8.616  -4.382  0.00  0.00            
ATOM   2478  HZ3 LYS X 152      -7.983   7.195  -3.803  0.00  0.00            
ATOM   2479  C   LYS X 152      -3.707   2.868  -1.676  0.00  0.00            
ATOM   2480  O   LYS X 152      -3.000   3.014  -0.694  0.00  0.00            
ATOM   2481  N   ILE X 153      -3.307   2.085  -2.730  0.00  0.00            
ATOM   2482  H   ILE X 153      -3.910   2.030  -3.538  0.00  0.00            
ATOM   2483  CA  ILE X 153      -2.028   1.389  -2.730  0.00  0.00            
ATOM   2484  HA  ILE X 153      -1.780   1.139  -1.699  0.00  0.00            
ATOM   2485  CB  ILE X 153      -2.169   0.111  -3.709  0.00  0.00            
ATOM   2486  HB  ILE X 153      -2.276   0.409  -4.752  0.00  0.00            
ATOM   2487  CG2 ILE X 153      -0.954  -0.821  -3.561  0.00  0.00            
ATOM   2488 HG21 ILE X 153      -0.042  -0.266  -3.778  0.00  0.00            
ATOM   2489 HG22 ILE X 153      -0.766  -1.206  -2.559  0.00  0.00            
ATOM   2490 HG23 ILE X 153      -1.119  -1.581  -4.325  0.00  0.00            
ATOM   2491  CG1 ILE X 153      -3.435  -0.694  -3.146  0.00  0.00            
ATOM   2492 HG12 ILE X 153      -3.164  -1.626  -2.648  0.00  0.00            
ATOM   2493 HG13 ILE X 153      -4.007  -0.157  -2.389  0.00  0.00            
ATOM   2494  CD1 ILE X 153      -4.383  -0.990  -4.374  0.00  0.00            
ATOM   2495 HD11 ILE X 153      -5.285  -1.469  -3.991  0.00  0.00            
ATOM   2496 HD12 ILE X 153      -4.665  -0.092  -4.923  0.00  0.00            
ATOM   2497 HD13 ILE X 153      -3.908  -1.693  -5.059  0.00  0.00            
ATOM   2498  C   ILE X 153      -0.894   2.279  -3.206  0.00  0.00            
ATOM   2499  O   ILE X 153      -1.126   2.982  -4.191  0.00  0.00            
ATOM   2500  N   THR X 154       0.220   2.300  -2.475  0.00  0.00            
ATOM   2501  H   THR X 154       0.317   1.668  -1.693  0.00  0.00            
ATOM   2502  CA  THR X 154       1.508   2.957  -2.935  0.00  0.00            
ATOM   2503  HA  THR X 154       1.294   3.383  -3.915  0.00  0.00            
ATOM   2504  CB  THR X 154       1.939   4.077  -1.925  0.00  0.00            
ATOM   2505  HB  THR X 154       1.065   4.654  -1.626  0.00  0.00            
ATOM   2506  CG2 THR X 154       2.717   3.544  -0.666  0.00  0.00            
ATOM   2507 HG21 THR X 154       2.045   2.870  -0.135  0.00  0.00            
ATOM   2508 HG22 THR X 154       2.938   4.473  -0.140  0.00  0.00            
ATOM   2509 HG23 THR X 154       3.681   3.091  -0.900  0.00  0.00            
ATOM   2510  OG1 THR X 154       2.828   4.879  -2.587  0.00  0.00            
ATOM   2511  HG1 THR X 154       2.768   5.738  -2.163  0.00  0.00            
ATOM   2512  C   THR X 154       2.541   1.874  -3.176  0.00  0.00            
ATOM   2513  O   THR X 154       2.299   0.663  -3.028  0.00  0.00            
ATOM   2514  N   ASP X 155       3.704   2.350  -3.558  0.00  0.00            
ATOM   2515  H   ASP X 155       3.849   3.339  -3.705  0.00  0.00            
ATOM   2516  CA  ASP X 155       4.956   1.569  -3.819  0.00  0.00            
ATOM   2517  HA  ASP X 155       5.613   2.272  -4.331  0.00  0.00            
ATOM   2518  CB  ASP X 155       5.646   1.074  -2.478  0.00  0.00            
ATOM   2519  HB2 ASP X 155       4.913   0.500  -1.911  0.00  0.00            
ATOM   2520  HB3 ASP X 155       6.469   0.462  -2.850  0.00  0.00            
ATOM   2521  CG  ASP X 155       6.228   2.191  -1.636  0.00  0.00            
ATOM   2522  OD1 ASP X 155       6.899   3.088  -2.144  0.00  0.00            
ATOM   2523  OD2 ASP X 155       6.191   2.189  -0.354  0.00  0.00            
ATOM   2524  C   ASP X 155       4.954   0.479  -4.914  0.00  0.00            
ATOM   2525  O   ASP X 155       5.816  -0.380  -5.003  0.00  0.00            
ATOM   2526  N   PHE X 156       3.936   0.597  -5.746  0.00  0.00            
ATOM   2527  H   PHE X 156       3.265   1.325  -5.548  0.00  0.00            
ATOM   2528  CA  PHE X 156       3.656  -0.226  -6.902  0.00  0.00            
ATOM   2529  HA  PHE X 156       3.690  -1.253  -6.540  0.00  0.00            
ATOM   2530  CB  PHE X 156       2.247   0.113  -7.369  0.00  0.00            
ATOM   2531  HB2 PHE X 156       2.116  -0.539  -8.233  0.00  0.00            
ATOM   2532  HB3 PHE X 156       1.558  -0.211  -6.589  0.00  0.00            
ATOM   2533  CG  PHE X 156       1.868   1.559  -7.774  0.00  0.00            
ATOM   2534  CD1 PHE X 156       2.462   2.112  -8.947  0.00  0.00            
ATOM   2535  HD1 PHE X 156       3.171   1.563  -9.549  0.00  0.00            
ATOM   2536  CE1 PHE X 156       2.249   3.466  -9.232  0.00  0.00            
ATOM   2537  HE1 PHE X 156       2.718   3.885 -10.109  0.00  0.00            
ATOM   2538  CZ  PHE X 156       1.481   4.294  -8.440  0.00  0.00            
ATOM   2539  HZ  PHE X 156       1.407   5.354  -8.633  0.00  0.00            
ATOM   2540  CE2 PHE X 156       0.932   3.707  -7.294  0.00  0.00            
ATOM   2541  HE2 PHE X 156       0.493   4.375  -6.568  0.00  0.00            
ATOM   2542  CD2 PHE X 156       1.034   2.378  -7.012  0.00  0.00            
ATOM   2543  HD2 PHE X 156       0.519   1.926  -6.177  0.00  0.00            
ATOM   2544  C   PHE X 156       4.724  -0.122  -7.996  0.00  0.00            
ATOM   2545  O   PHE X 156       4.808  -1.028  -8.824  0.00  0.00            
ATOM   2546  N   GLY X 157       5.457   0.953  -8.033  0.00  0.00            
ATOM   2547  H   GLY X 157       5.246   1.630  -7.314  0.00  0.00            
ATOM   2548  CA  GLY X 157       6.576   1.198  -8.956  0.00  0.00            
ATOM   2549  HA2 GLY X 157       6.621   0.451  -9.748  0.00  0.00            
ATOM   2550  HA3 GLY X 157       6.327   2.094  -9.524  0.00  0.00            
ATOM   2551  C   GLY X 157       7.955   1.330  -8.313  0.00  0.00            
ATOM   2552  O   GLY X 157       8.882   1.807  -9.026  0.00  0.00            
ATOM   2553  N   LEU X 158       8.107   0.948  -7.067  0.00  0.00            
ATOM   2554  H   LEU X 158       7.379   0.371  -6.671  0.00  0.00            
ATOM   2555  CA  LEU X 158       9.318   1.269  -6.330  0.00  0.00            
ATOM   2556  HA  LEU X 158       9.538   2.286  -6.655  0.00  0.00            
ATOM   2557  CB  LEU X 158       9.034   1.181  -4.831  0.00  0.00            
ATOM   2558  HB2 LEU X 158       8.216   1.843  -4.547  0.00  0.00            
ATOM   2559  HB3 LEU X 158       8.628   0.193  -4.616  0.00  0.00            
ATOM   2560  CG  LEU X 158      10.272   1.441  -4.027  0.00  0.00            
ATOM   2561  HG  LEU X 158      11.089   0.826  -4.404  0.00  0.00            
ATOM   2562  CD1 LEU X 158      10.700   2.903  -4.058  0.00  0.00            
ATOM   2563 HD11 LEU X 158      11.423   3.026  -3.251  0.00  0.00            
ATOM   2564 HD12 LEU X 158       9.864   3.587  -3.910  0.00  0.00            
ATOM   2565 HD13 LEU X 158      11.185   3.079  -5.018  0.00  0.00            
ATOM   2566  CD2 LEU X 158      10.068   1.102  -2.529  0.00  0.00            
ATOM   2567 HD21 LEU X 158      11.060   0.965  -2.099  0.00  0.00            
ATOM   2568 HD22 LEU X 158       9.469   1.813  -1.960  0.00  0.00            
ATOM   2569 HD23 LEU X 158       9.542   0.157  -2.398  0.00  0.00            
ATOM   2570  C   LEU X 158      10.523   0.436  -6.720  0.00  0.00            
ATOM   2571  O   LEU X 158      11.688   0.869  -6.785  0.00  0.00            
ATOM   2572  N   ALA X 159      10.343  -0.748  -7.120  0.00  0.00            
ATOM   2573  H   ALA X 159       9.408  -1.129  -7.126  0.00  0.00            
ATOM   2574  CA  ALA X 159      11.363  -1.625  -7.603  0.00  0.00            
ATOM   2575  HA  ALA X 159      12.195  -1.579  -6.900  0.00  0.00            
ATOM   2576  CB  ALA X 159      10.770  -3.051  -7.811  0.00  0.00            
ATOM   2577  HB1 ALA X 159      11.568  -3.754  -8.051  0.00  0.00            
ATOM   2578  HB2 ALA X 159      10.026  -3.097  -8.606  0.00  0.00            
ATOM   2579  HB3 ALA X 159      10.388  -3.402  -6.852  0.00  0.00            
ATOM   2580  C   ALA X 159      11.946  -1.055  -8.922  0.00  0.00            
ATOM   2581  O   ALA X 159      13.208  -0.766  -9.017  0.00  0.00            
ATOM   2582  N   LYS X 160      11.017  -0.626  -9.758  0.00  0.00            
ATOM   2583  H   LYS X 160      10.075  -0.657  -9.397  0.00  0.00            
ATOM   2584  CA  LYS X 160      11.238  -0.064 -11.123  0.00  0.00            
ATOM   2585  HA  LYS X 160      12.012  -0.696 -11.558  0.00  0.00            
ATOM   2586  CB  LYS X 160       9.937  -0.127 -11.936  0.00  0.00            
ATOM   2587  HB2 LYS X 160       9.217   0.633 -11.630  0.00  0.00            
ATOM   2588  HB3 LYS X 160       9.463  -1.097 -11.784  0.00  0.00            
ATOM   2589  CG  LYS X 160      10.244   0.111 -13.434  0.00  0.00            
ATOM   2590  HG2 LYS X 160      10.988  -0.565 -13.856  0.00  0.00            
ATOM   2591  HG3 LYS X 160      10.723   1.083 -13.554  0.00  0.00            
ATOM   2592  CD  LYS X 160       8.932   0.122 -14.245  0.00  0.00            
ATOM   2593  HD2 LYS X 160       8.340  -0.793 -14.224  0.00  0.00            
ATOM   2594  HD3 LYS X 160       8.315   0.925 -13.842  0.00  0.00            
ATOM   2595  CE  LYS X 160       9.297   0.330 -15.693  0.00  0.00            
ATOM   2596  HE2 LYS X 160       8.543  -0.179 -16.292  0.00  0.00            
ATOM   2597  HE3 LYS X 160      10.291  -0.046 -15.938  0.00  0.00            
ATOM   2598  NZ  LYS X 160       9.312   1.759 -16.083  0.00  0.00            
ATOM   2599  HZ1 LYS X 160       8.376   2.100 -15.917  0.00  0.00            
ATOM   2600  HZ2 LYS X 160       9.948   2.341 -15.557  0.00  0.00            
ATOM   2601  HZ3 LYS X 160       9.546   1.853 -17.061  0.00  0.00            
ATOM   2602  C   LYS X 160      11.959   1.248 -10.993  0.00  0.00            
ATOM   2603  O   LYS X 160      12.897   1.568 -11.743  0.00  0.00            
ATOM   2604  N   LEU X 161      11.681   2.037  -9.942  0.00  0.00            
ATOM   2605  H   LEU X 161      10.823   1.944  -9.417  0.00  0.00            
ATOM   2606  CA  LEU X 161      12.422   3.281  -9.646  0.00  0.00            
ATOM   2607  HA  LEU X 161      12.514   3.728 -10.636  0.00  0.00            
ATOM   2608  CB  LEU X 161      11.510   4.232  -8.786  0.00  0.00            
ATOM   2609  HB2 LEU X 161      10.568   4.342  -9.324  0.00  0.00            
ATOM   2610  HB3 LEU X 161      11.401   3.702  -7.840  0.00  0.00            
ATOM   2611  CG  LEU X 161      12.068   5.642  -8.505  0.00  0.00            
ATOM   2612  HG  LEU X 161      12.569   5.951  -9.422  0.00  0.00            
ATOM   2613  CD1 LEU X 161      10.868   6.659  -8.282  0.00  0.00            
ATOM   2614 HD11 LEU X 161      10.215   6.646  -9.155  0.00  0.00            
ATOM   2615 HD12 LEU X 161      11.210   7.684  -8.137  0.00  0.00            
ATOM   2616 HD13 LEU X 161      10.306   6.488  -7.363  0.00  0.00            
ATOM   2617  CD2 LEU X 161      13.075   5.670  -7.332  0.00  0.00            
ATOM   2618 HD21 LEU X 161      13.568   6.642  -7.313  0.00  0.00            
ATOM   2619 HD22 LEU X 161      12.475   5.647  -6.422  0.00  0.00            
ATOM   2620 HD23 LEU X 161      13.800   4.863  -7.425  0.00  0.00            
ATOM   2621  C   LEU X 161      13.865   3.084  -9.034  0.00  0.00            
ATOM   2622  O   LEU X 161      14.854   3.664  -9.537  0.00  0.00            
ATOM   2623  N   LEU X 162      14.000   2.082  -8.118  0.00  0.00            
ATOM   2624  H   LEU X 162      13.130   1.618  -7.899  0.00  0.00            
ATOM   2625  CA  LEU X 162      15.324   1.642  -7.683  0.00  0.00            
ATOM   2626  HA  LEU X 162      15.937   2.479  -7.351  0.00  0.00            
ATOM   2627  CB  LEU X 162      15.195   0.694  -6.490  0.00  0.00            
ATOM   2628  HB2 LEU X 162      16.222   0.448  -6.221  0.00  0.00            
ATOM   2629  HB3 LEU X 162      14.699  -0.207  -6.851  0.00  0.00            
ATOM   2630  CG  LEU X 162      14.520   1.137  -5.182  0.00  0.00            
ATOM   2631  HG  LEU X 162      13.665   1.772  -5.416  0.00  0.00            
ATOM   2632  CD1 LEU X 162      14.152  -0.036  -4.253  0.00  0.00            
ATOM   2633 HD11 LEU X 162      14.020   0.311  -3.228  0.00  0.00            
ATOM   2634 HD12 LEU X 162      13.185  -0.421  -4.576  0.00  0.00            
ATOM   2635 HD13 LEU X 162      14.949  -0.779  -4.278  0.00  0.00            
ATOM   2636  CD2 LEU X 162      15.559   1.987  -4.353  0.00  0.00            
ATOM   2637 HD21 LEU X 162      16.366   1.459  -3.846  0.00  0.00            
ATOM   2638 HD22 LEU X 162      16.055   2.709  -5.002  0.00  0.00            
ATOM   2639 HD23 LEU X 162      15.029   2.559  -3.592  0.00  0.00            
ATOM   2640  C   LEU X 162      16.148   0.932  -8.780  0.00  0.00            
ATOM   2641  O   LEU X 162      17.312   0.630  -8.491  0.00  0.00            
ATOM   2642  N   GLY X 163      15.593   0.593  -9.940  0.00  0.00            
ATOM   2643  H   GLY X 163      14.696   0.959 -10.227  0.00  0.00            
ATOM   2644  CA  GLY X 163      16.397  -0.325 -10.858  0.00  0.00            
ATOM   2645  HA2 GLY X 163      17.392   0.096 -11.003  0.00  0.00            
ATOM   2646  HA3 GLY X 163      15.905  -0.430 -11.825  0.00  0.00            
ATOM   2647  C   GLY X 163      16.605  -1.734 -10.219  0.00  0.00            
ATOM   2648  O   GLY X 163      17.579  -2.361 -10.549  0.00  0.00            
ATOM   2649  N   ALA X 164      15.744  -2.110  -9.292  0.00  0.00            
ATOM   2650  H   ALA X 164      14.990  -1.466  -9.101  0.00  0.00            
ATOM   2651  CA  ALA X 164      15.784  -3.439  -8.684  0.00  0.00            
ATOM   2652  HA  ALA X 164      16.512  -3.486  -7.874  0.00  0.00            
ATOM   2653  CB  ALA X 164      14.398  -3.717  -8.007  0.00  0.00            
ATOM   2654  HB1 ALA X 164      14.353  -4.708  -7.555  0.00  0.00            
ATOM   2655  HB2 ALA X 164      13.683  -3.708  -8.830  0.00  0.00            
ATOM   2656  HB3 ALA X 164      14.190  -2.967  -7.244  0.00  0.00            
ATOM   2657  C   ALA X 164      16.109  -4.650  -9.628  0.00  0.00            
ATOM   2658  O   ALA X 164      15.252  -5.080 -10.422  0.00  0.00            
ATOM   2659  N   GLU X 165      17.319  -5.198  -9.575  0.00  0.00            
ATOM   2660  H   GLU X 165      17.965  -4.747  -8.943  0.00  0.00            
ATOM   2661  CA  GLU X 165      17.829  -6.407 -10.403  0.00  0.00            
ATOM   2662  HA  GLU X 165      17.000  -7.113 -10.363  0.00  0.00            
ATOM   2663  CB  GLU X 165      18.128  -5.908 -11.844  0.00  0.00            
ATOM   2664  HB2 GLU X 165      18.800  -5.050 -11.861  0.00  0.00            
ATOM   2665  HB3 GLU X 165      17.232  -5.525 -12.333  0.00  0.00            
ATOM   2666  CG  GLU X 165      18.783  -6.936 -12.811  0.00  0.00            
ATOM   2667  HG2 GLU X 165      18.878  -6.447 -13.781  0.00  0.00            
ATOM   2668  HG3 GLU X 165      19.769  -7.225 -12.447  0.00  0.00            
ATOM   2669  CD  GLU X 165      18.034  -8.309 -12.833  0.00  0.00            
ATOM   2670  OE1 GLU X 165      16.831  -8.390 -12.531  0.00  0.00            
ATOM   2671  OE2 GLU X 165      18.614  -9.297 -13.249  0.00  0.00            
ATOM   2672  C   GLU X 165      18.984  -7.068  -9.707  0.00  0.00            
ATOM   2673  O   GLU X 165      19.188  -8.269  -9.991  0.00  0.00            
ATOM   2674  N   GLU X 166      19.791  -6.339  -8.958  0.00  0.00            
ATOM   2675  H   GLU X 166      19.515  -5.423  -8.634  0.00  0.00            
ATOM   2676  CA  GLU X 166      20.940  -6.744  -8.141  0.00  0.00            
ATOM   2677  HA  GLU X 166      21.675  -7.077  -8.873  0.00  0.00            
ATOM   2678  CB  GLU X 166      21.446  -5.538  -7.363  0.00  0.00            
ATOM   2679  HB2 GLU X 166      20.685  -5.150  -6.687  0.00  0.00            
ATOM   2680  HB3 GLU X 166      21.617  -4.742  -8.087  0.00  0.00            
ATOM   2681  CG  GLU X 166      22.790  -5.744  -6.678  0.00  0.00            
ATOM   2682  HG2 GLU X 166      23.029  -4.731  -6.352  0.00  0.00            
ATOM   2683  HG3 GLU X 166      22.668  -6.479  -5.882  0.00  0.00            
ATOM   2684  CD  GLU X 166      23.904  -6.345  -7.643  0.00  0.00            
ATOM   2685  OE1 GLU X 166      23.732  -7.537  -7.994  0.00  0.00            
ATOM   2686  OE2 GLU X 166      24.847  -5.672  -8.141  0.00  0.00            
ATOM   2687  C   GLU X 166      20.594  -7.946  -7.317  0.00  0.00            
ATOM   2688  O   GLU X 166      19.462  -8.253  -6.989  0.00  0.00            
ATOM   2689  N   LYS X 167      21.580  -8.779  -6.834  0.00  0.00            
ATOM   2690  H   LYS X 167      22.529  -8.496  -7.035  0.00  0.00            
ATOM   2691  CA  LYS X 167      21.363  -9.905  -5.957  0.00  0.00            
ATOM   2692  HA  LYS X 167      20.627 -10.518  -6.477  0.00  0.00            
ATOM   2693  CB  LYS X 167      22.603 -10.748  -5.782  0.00  0.00            
ATOM   2694  HB2 LYS X 167      23.287 -10.775  -6.630  0.00  0.00            
ATOM   2695  HB3 LYS X 167      23.243 -10.389  -4.976  0.00  0.00            
ATOM   2696  CG  LYS X 167      22.280 -12.168  -5.158  0.00  0.00            
ATOM   2697  HG2 LYS X 167      23.289 -12.559  -5.031  0.00  0.00            
ATOM   2698  HG3 LYS X 167      21.825 -12.064  -4.172  0.00  0.00            
ATOM   2699  CD  LYS X 167      21.374 -13.083  -6.058  0.00  0.00            
ATOM   2700  HD2 LYS X 167      20.413 -12.658  -6.350  0.00  0.00            
ATOM   2701  HD3 LYS X 167      21.944 -13.139  -6.985  0.00  0.00            
ATOM   2702  CE  LYS X 167      21.087 -14.480  -5.478  0.00  0.00            
ATOM   2703  HE2 LYS X 167      20.351 -14.989  -6.101  0.00  0.00            
ATOM   2704  HE3 LYS X 167      20.549 -14.303  -4.546  0.00  0.00            
ATOM   2705  NZ  LYS X 167      22.258 -15.370  -5.163  0.00  0.00            
ATOM   2706  HZ1 LYS X 167      22.806 -15.363  -6.012  0.00  0.00            
ATOM   2707  HZ2 LYS X 167      22.695 -14.972  -4.344  0.00  0.00            
ATOM   2708  HZ3 LYS X 167      22.056 -16.321  -4.891  0.00  0.00            
ATOM   2709  C   LYS X 167      20.662  -9.572  -4.577  0.00  0.00            
ATOM   2710  O   LYS X 167      19.943 -10.384  -4.034  0.00  0.00            
ATOM   2711  N   GLU X 168      20.766  -8.270  -4.183  0.00  0.00            
ATOM   2712  H   GLU X 168      21.392  -7.636  -4.657  0.00  0.00            
ATOM   2713  CA  GLU X 168      19.929  -7.791  -3.112  0.00  0.00            
ATOM   2714  HA  GLU X 168      20.222  -8.307  -2.198  0.00  0.00            
ATOM   2715  CB  GLU X 168      20.276  -6.302  -2.933  0.00  0.00            
ATOM   2716  HB2 GLU X 168      20.088  -5.847  -3.906  0.00  0.00            
ATOM   2717  HB3 GLU X 168      21.326  -6.204  -2.658  0.00  0.00            
ATOM   2718  CG  GLU X 168      19.428  -5.683  -1.775  0.00  0.00            
ATOM   2719  HG2 GLU X 168      19.156  -6.460  -1.060  0.00  0.00            
ATOM   2720  HG3 GLU X 168      18.458  -5.371  -2.163  0.00  0.00            
ATOM   2721  CD  GLU X 168      20.143  -4.499  -1.112  0.00  0.00            
ATOM   2722  OE1 GLU X 168      19.750  -3.998  -0.015  0.00  0.00            
ATOM   2723  OE2 GLU X 168      21.090  -4.044  -1.744  0.00  0.00            
ATOM   2724  C   GLU X 168      18.384  -8.003  -3.286  0.00  0.00            
ATOM   2725  O   GLU X 168      17.583  -8.150  -2.342  0.00  0.00            
ATOM   2726  N   TYR X 169      17.905  -8.076  -4.562  0.00  0.00            
ATOM   2727  H   TYR X 169      18.595  -7.967  -5.292  0.00  0.00            
ATOM   2728  CA  TYR X 169      16.525  -8.195  -4.920  0.00  0.00            
ATOM   2729  HA  TYR X 169      15.935  -7.996  -4.025  0.00  0.00            
ATOM   2730  CB  TYR X 169      15.966  -7.060  -5.845  0.00  0.00            
ATOM   2731  HB2 TYR X 169      14.880  -7.033  -5.761  0.00  0.00            
ATOM   2732  HB3 TYR X 169      16.201  -7.263  -6.890  0.00  0.00            
ATOM   2733  CG  TYR X 169      16.472  -5.681  -5.446  0.00  0.00            
ATOM   2734  CD1 TYR X 169      15.783  -4.882  -4.561  0.00  0.00            
ATOM   2735  HD1 TYR X 169      14.827  -5.253  -4.224  0.00  0.00            
ATOM   2736  CE1 TYR X 169      16.350  -3.700  -4.138  0.00  0.00            
ATOM   2737  HE1 TYR X 169      15.866  -3.011  -3.461  0.00  0.00            
ATOM   2738  CZ  TYR X 169      17.598  -3.242  -4.580  0.00  0.00            
ATOM   2739  OH  TYR X 169      18.045  -2.047  -4.158  0.00  0.00            
ATOM   2740  HH  TYR X 169      18.087  -1.466  -4.921  0.00  0.00            
ATOM   2741  CE2 TYR X 169      18.271  -4.034  -5.528  0.00  0.00            
ATOM   2742  HE2 TYR X 169      19.171  -3.621  -5.960  0.00  0.00            
ATOM   2743  CD2 TYR X 169      17.682  -5.238  -5.978  0.00  0.00            
ATOM   2744  HD2 TYR X 169      18.152  -5.759  -6.800  0.00  0.00            
ATOM   2745  C   TYR X 169      16.160  -9.632  -5.305  0.00  0.00            
ATOM   2746  O   TYR X 169      15.272  -9.869  -6.086  0.00  0.00            
ATOM   2747  N   HIE X 170      16.938 -10.526  -4.753  0.00  0.00            
ATOM   2748  H   HIE X 170      17.778 -10.232  -4.276  0.00  0.00            
ATOM   2749  CA  HIE X 170      16.781 -11.988  -4.811  0.00  0.00            
ATOM   2750  HA  HIE X 170      15.934 -12.249  -5.446  0.00  0.00            
ATOM   2751  CB  HIE X 170      17.992 -12.619  -5.481  0.00  0.00            
ATOM   2752  HB2 HIE X 170      18.766 -12.543  -4.717  0.00  0.00            
ATOM   2753  HB3 HIE X 170      18.341 -12.085  -6.364  0.00  0.00            
ATOM   2754  CG  HIE X 170      17.729 -14.037  -5.852  0.00  0.00            
ATOM   2755  ND1 HIE X 170      17.851 -15.058  -4.938  0.00  0.00            
ATOM   2756  CE1 HIE X 170      17.660 -16.179  -5.678  0.00  0.00            
ATOM   2757  HE1 HIE X 170      17.693 -17.173  -5.259  0.00  0.00            
ATOM   2758  NE2 HIE X 170      17.382 -15.869  -6.948  0.00  0.00            
ATOM   2759  HE2 HIE X 170      17.296 -16.479  -7.748  0.00  0.00            
ATOM   2760  CD2 HIE X 170      17.432 -14.503  -7.079  0.00  0.00            
ATOM   2761  HD2 HIE X 170      17.336 -13.885  -7.959  0.00  0.00            
ATOM   2762  C   HIE X 170      16.423 -12.664  -3.464  0.00  0.00            
ATOM   2763  O   HIE X 170      16.851 -12.174  -2.431  0.00  0.00            
ATOM   2764  N   ALA X 171      15.759 -13.783  -3.571  0.00  0.00            
ATOM   2765  H   ALA X 171      15.530 -14.126  -4.493  0.00  0.00            
ATOM   2766  CA  ALA X 171      15.443 -14.514  -2.375  0.00  0.00            
ATOM   2767  HA  ALA X 171      14.821 -13.946  -1.683  0.00  0.00            
ATOM   2768  CB  ALA X 171      14.759 -15.852  -2.892  0.00  0.00            
ATOM   2769  HB1 ALA X 171      15.229 -16.234  -3.799  0.00  0.00            
ATOM   2770  HB2 ALA X 171      13.720 -15.673  -3.168  0.00  0.00            
ATOM   2771  HB3 ALA X 171      14.747 -16.579  -2.079  0.00  0.00            
ATOM   2772  C   ALA X 171      16.653 -14.850  -1.395  0.00  0.00            
ATOM   2773  O   ALA X 171      16.401 -15.095  -0.217  0.00  0.00            
ATOM   2774  N   GLU X 172      17.861 -15.091  -1.997  0.00  0.00            
ATOM   2775  H   GLU X 172      17.742 -15.286  -2.981  0.00  0.00            
ATOM   2776  CA  GLU X 172      19.088 -15.560  -1.369  0.00  0.00            
ATOM   2777  HA  GLU X 172      18.822 -16.155  -0.495  0.00  0.00            
ATOM   2778  CB  GLU X 172      19.992 -16.440  -2.295  0.00  0.00            
ATOM   2779  HB2 GLU X 172      20.882 -16.649  -1.702  0.00  0.00            
ATOM   2780  HB3 GLU X 172      20.288 -15.830  -3.149  0.00  0.00            
ATOM   2781  CG  GLU X 172      19.383 -17.705  -2.776  0.00  0.00            
ATOM   2782  HG2 GLU X 172      19.318 -18.459  -1.993  0.00  0.00            
ATOM   2783  HG3 GLU X 172      18.385 -17.596  -3.199  0.00  0.00            
ATOM   2784  CD  GLU X 172      20.259 -18.246  -3.944  0.00  0.00            
ATOM   2785  OE1 GLU X 172      21.384 -17.772  -4.119  0.00  0.00            
ATOM   2786  OE2 GLU X 172      19.859 -19.236  -4.668  0.00  0.00            
ATOM   2787  C   GLU X 172      19.834 -14.420  -0.710  0.00  0.00            
ATOM   2788  O   GLU X 172      20.701 -14.687   0.164  0.00  0.00            
ATOM   2789  N   GLY X 173      19.394 -13.189  -0.793  0.00  0.00            
ATOM   2790  H   GLY X 173      18.684 -13.060  -1.500  0.00  0.00            
ATOM   2791  CA  GLY X 173      19.697 -12.079   0.062  0.00  0.00            
ATOM   2792  HA2 GLY X 173      19.688 -11.130  -0.474  0.00  0.00            
ATOM   2793  HA3 GLY X 173      20.724 -12.170   0.416  0.00  0.00            
ATOM   2794  C   GLY X 173      18.754 -12.033   1.289  0.00  0.00            
ATOM   2795  O   GLY X 173      19.120 -11.514   2.307  0.00  0.00            
ATOM   2796  N   GLY X 174      17.550 -12.598   1.212  0.00  0.00            
ATOM   2797  H   GLY X 174      17.343 -13.144   0.388  0.00  0.00            
ATOM   2798  CA  GLY X 174      16.654 -12.723   2.371  0.00  0.00            
ATOM   2799  HA2 GLY X 174      15.875 -13.485   2.329  0.00  0.00            
ATOM   2800  HA3 GLY X 174      17.269 -13.052   3.208  0.00  0.00            
ATOM   2801  C   GLY X 174      15.929 -11.449   2.941  0.00  0.00            
ATOM   2802  O   GLY X 174      15.171 -11.464   3.898  0.00  0.00            
ATOM   2803  N   LYS X 175      16.209 -10.281   2.326  0.00  0.00            
ATOM   2804  H   LYS X 175      17.044 -10.279   1.758  0.00  0.00            
ATOM   2805  CA  LYS X 175      15.503  -8.976   2.500  0.00  0.00            
ATOM   2806  HA  LYS X 175      15.218  -8.871   3.547  0.00  0.00            
ATOM   2807  CB  LYS X 175      16.484  -7.763   2.050  0.00  0.00            
ATOM   2808  HB2 LYS X 175      16.372  -7.693   0.968  0.00  0.00            
ATOM   2809  HB3 LYS X 175      16.102  -6.815   2.429  0.00  0.00            
ATOM   2810  CG  LYS X 175      17.942  -7.920   2.327  0.00  0.00            
ATOM   2811  HG2 LYS X 175      18.332  -8.716   1.694  0.00  0.00            
ATOM   2812  HG3 LYS X 175      18.154  -8.097   3.382  0.00  0.00            
ATOM   2813  CD  LYS X 175      18.679  -6.567   2.063  0.00  0.00            
ATOM   2814  HD2 LYS X 175      18.368  -5.986   2.931  0.00  0.00            
ATOM   2815  HD3 LYS X 175      18.345  -6.257   1.072  0.00  0.00            
ATOM   2816  CE  LYS X 175      20.256  -6.712   2.138  0.00  0.00            
ATOM   2817  HE2 LYS X 175      20.452  -7.249   3.066  0.00  0.00            
ATOM   2818  HE3 LYS X 175      20.594  -7.185   1.216  0.00  0.00            
ATOM   2819  NZ  LYS X 175      20.808  -5.411   2.264  0.00  0.00            
ATOM   2820  HZ1 LYS X 175      21.812  -5.349   2.174  0.00  0.00            
ATOM   2821  HZ2 LYS X 175      20.547  -4.894   3.092  0.00  0.00            
ATOM   2822  HZ3 LYS X 175      20.571  -4.816   1.482  0.00  0.00            
ATOM   2823  C   LYS X 175      14.121  -8.893   1.795  0.00  0.00            
ATOM   2824  O   LYS X 175      13.207  -8.260   2.311  0.00  0.00            
ATOM   2825  N   VAL X 176      13.997  -9.375   0.559  0.00  0.00            
ATOM   2826  H   VAL X 176      14.858  -9.717   0.156  0.00  0.00            
ATOM   2827  CA  VAL X 176      12.762  -9.452  -0.177  0.00  0.00            
ATOM   2828  HA  VAL X 176      12.381  -8.430  -0.197  0.00  0.00            
ATOM   2829  CB  VAL X 176      13.011 -10.100  -1.549  0.00  0.00            
ATOM   2830  HB  VAL X 176      12.063 -10.252  -2.065  0.00  0.00            
ATOM   2831  CG1 VAL X 176      13.778  -9.106  -2.456  0.00  0.00            
ATOM   2832 HG11 VAL X 176      13.319  -8.122  -2.558  0.00  0.00            
ATOM   2833 HG12 VAL X 176      13.791  -9.559  -3.447  0.00  0.00            
ATOM   2834 HG13 VAL X 176      14.814  -9.059  -2.120  0.00  0.00            
ATOM   2835  CG2 VAL X 176      13.831 -11.441  -1.422  0.00  0.00            
ATOM   2836 HG21 VAL X 176      13.307 -12.104  -0.734  0.00  0.00            
ATOM   2837 HG22 VAL X 176      13.903 -11.988  -2.361  0.00  0.00            
ATOM   2838 HG23 VAL X 176      14.791 -11.261  -0.938  0.00  0.00            
ATOM   2839  C   VAL X 176      11.710 -10.258   0.687  0.00  0.00            
ATOM   2840  O   VAL X 176      12.101 -11.024   1.584  0.00  0.00            
ATOM   2841  N   PRO X 177      10.400 -10.027   0.407  0.00  0.00            
ATOM   2842  CD  PRO X 177       9.988  -8.909  -0.423  0.00  0.00            
ATOM   2843  HD2 PRO X 177      10.334  -8.993  -1.453  0.00  0.00            
ATOM   2844  HD3 PRO X 177      10.363  -8.058   0.145  0.00  0.00            
ATOM   2845  CG  PRO X 177       8.560  -8.797  -0.303  0.00  0.00            
ATOM   2846  HG2 PRO X 177       8.144  -7.797  -0.425  0.00  0.00            
ATOM   2847  HG3 PRO X 177       8.069  -9.493  -0.983  0.00  0.00            
ATOM   2848  CB  PRO X 177       8.274  -9.398   1.074  0.00  0.00            
ATOM   2849  HB2 PRO X 177       8.246  -8.627   1.844  0.00  0.00            
ATOM   2850  HB3 PRO X 177       7.275  -9.818   1.197  0.00  0.00            
ATOM   2851  CA  PRO X 177       9.282 -10.454   1.245  0.00  0.00            
ATOM   2852  HA  PRO X 177       9.638 -10.386   2.273  0.00  0.00            
ATOM   2853  C   PRO X 177       8.895 -11.923   0.943  0.00  0.00            
ATOM   2854  O   PRO X 177       7.811 -12.225   0.449  0.00  0.00            
ATOM   2855  N   ILE X 178       9.789 -12.885   1.371  0.00  0.00            
ATOM   2856  H   ILE X 178      10.717 -12.630   1.676  0.00  0.00            
ATOM   2857  CA  ILE X 178       9.518 -14.335   1.251  0.00  0.00            
ATOM   2858  HA  ILE X 178       9.459 -14.632   0.204  0.00  0.00            
ATOM   2859  CB  ILE X 178      10.727 -15.056   1.863  0.00  0.00            
ATOM   2860  HB  ILE X 178      11.044 -14.588   2.796  0.00  0.00            
ATOM   2861  CG2 ILE X 178      10.447 -16.544   2.111  0.00  0.00            
ATOM   2862 HG21 ILE X 178      11.356 -17.005   2.497  0.00  0.00            
ATOM   2863 HG22 ILE X 178      10.287 -16.956   1.115  0.00  0.00            
ATOM   2864 HG23 ILE X 178       9.568 -16.763   2.717  0.00  0.00            
ATOM   2865  CG1 ILE X 178      11.844 -14.842   0.865  0.00  0.00            
ATOM   2866 HG12 ILE X 178      11.756 -13.881   0.358  0.00  0.00            
ATOM   2867 HG13 ILE X 178      11.824 -15.608   0.089  0.00  0.00            
ATOM   2868  CD1 ILE X 178      13.203 -14.943   1.518  0.00  0.00            
ATOM   2869 HD11 ILE X 178      13.396 -15.977   1.801  0.00  0.00            
ATOM   2870 HD12 ILE X 178      13.263 -14.207   2.319  0.00  0.00            
ATOM   2871 HD13 ILE X 178      13.879 -14.628   0.722  0.00  0.00            
ATOM   2872  C   ILE X 178       8.121 -14.806   1.700  0.00  0.00            
ATOM   2873  O   ILE X 178       7.634 -15.839   1.256  0.00  0.00            
ATOM   2874  N   LYS X 179       7.479 -14.059   2.629  0.00  0.00            
ATOM   2875  H   LYS X 179       7.909 -13.210   2.966  0.00  0.00            
ATOM   2876  CA  LYS X 179       6.286 -14.566   3.296  0.00  0.00            
ATOM   2877  HA  LYS X 179       6.181 -15.625   3.060  0.00  0.00            
ATOM   2878  CB  LYS X 179       6.423 -14.412   4.773  0.00  0.00            
ATOM   2879  HB2 LYS X 179       5.541 -14.702   5.344  0.00  0.00            
ATOM   2880  HB3 LYS X 179       6.466 -13.344   4.989  0.00  0.00            
ATOM   2881  CG  LYS X 179       7.647 -15.146   5.385  0.00  0.00            
ATOM   2882  HG2 LYS X 179       7.359 -16.179   5.190  0.00  0.00            
ATOM   2883  HG3 LYS X 179       8.609 -14.903   4.934  0.00  0.00            
ATOM   2884  CD  LYS X 179       7.803 -14.947   6.901  0.00  0.00            
ATOM   2885  HD2 LYS X 179       6.848 -15.278   7.309  0.00  0.00            
ATOM   2886  HD3 LYS X 179       8.539 -15.652   7.289  0.00  0.00            
ATOM   2887  CE  LYS X 179       8.068 -13.565   7.460  0.00  0.00            
ATOM   2888  HE2 LYS X 179       7.218 -12.925   7.221  0.00  0.00            
ATOM   2889  HE3 LYS X 179       8.961 -13.132   7.011  0.00  0.00            
ATOM   2890  NZ  LYS X 179       8.245 -13.745   8.961  0.00  0.00            
ATOM   2891  HZ1 LYS X 179       9.239 -13.773   9.138  0.00  0.00            
ATOM   2892  HZ2 LYS X 179       7.973 -12.906   9.452  0.00  0.00            
ATOM   2893  HZ3 LYS X 179       7.714 -14.527   9.317  0.00  0.00            
ATOM   2894  C   LYS X 179       5.036 -13.940   2.699  0.00  0.00            
ATOM   2895  O   LYS X 179       3.979 -14.487   3.011  0.00  0.00            
ATOM   2896  N   TRP X 180       5.144 -13.085   1.755  0.00  0.00            
ATOM   2897  H   TRP X 180       6.076 -12.891   1.419  0.00  0.00            
ATOM   2898  CA  TRP X 180       4.076 -12.571   0.894  0.00  0.00            
ATOM   2899  HA  TRP X 180       3.036 -12.783   1.141  0.00  0.00            
ATOM   2900  CB  TRP X 180       4.030 -11.020   0.997  0.00  0.00            
ATOM   2901  HB2 TRP X 180       3.523 -10.489   0.192  0.00  0.00            
ATOM   2902  HB3 TRP X 180       5.059 -10.670   0.909  0.00  0.00            
ATOM   2903  CG  TRP X 180       3.654 -10.367   2.251  0.00  0.00            
ATOM   2904  CD1 TRP X 180       2.584  -9.593   2.407  0.00  0.00            
ATOM   2905  HD1 TRP X 180       1.925  -9.310   1.599  0.00  0.00            
ATOM   2906  NE1 TRP X 180       2.549  -9.196   3.786  0.00  0.00            
ATOM   2907  HE1 TRP X 180       1.887  -8.599   4.261  0.00  0.00            
ATOM   2908  CE2 TRP X 180       3.647  -9.579   4.437  0.00  0.00            
ATOM   2909  CZ2 TRP X 180       4.094  -9.210   5.741  0.00  0.00            
ATOM   2910  HZ2 TRP X 180       3.586  -8.508   6.386  0.00  0.00            
ATOM   2911  CH2 TRP X 180       5.311  -9.769   6.228  0.00  0.00            
ATOM   2912  HH2 TRP X 180       5.626  -9.501   7.226  0.00  0.00            
ATOM   2913  CZ3 TRP X 180       6.034 -10.581   5.355  0.00  0.00            
ATOM   2914  HZ3 TRP X 180       6.990 -10.946   5.702  0.00  0.00            
ATOM   2915  CE3 TRP X 180       5.584 -10.894   4.012  0.00  0.00            
ATOM   2916  HE3 TRP X 180       6.224 -11.512   3.399  0.00  0.00            
ATOM   2917  CD2 TRP X 180       4.374 -10.398   3.546  0.00  0.00            
ATOM   2918  C   TRP X 180       4.197 -12.919  -0.542  0.00  0.00            
ATOM   2919  O   TRP X 180       3.192 -13.133  -1.177  0.00  0.00            
ATOM   2920  N   MET X 181       5.340 -12.975  -1.104  0.00  0.00            
ATOM   2921  H   MET X 181       6.165 -12.892  -0.527  0.00  0.00            
ATOM   2922  CA  MET X 181       5.620 -13.260  -2.515  0.00  0.00            
ATOM   2923  HA  MET X 181       4.962 -12.649  -3.133  0.00  0.00            
ATOM   2924  CB  MET X 181       7.127 -12.823  -2.852  0.00  0.00            
ATOM   2925  HB2 MET X 181       7.144 -12.737  -3.938  0.00  0.00            
ATOM   2926  HB3 MET X 181       7.236 -11.776  -2.566  0.00  0.00            
ATOM   2927  CG  MET X 181       8.298 -13.665  -2.419  0.00  0.00            
ATOM   2928  HG2 MET X 181       7.980 -14.147  -1.495  0.00  0.00            
ATOM   2929  HG3 MET X 181       8.313 -14.488  -3.134  0.00  0.00            
ATOM   2930  SD  MET X 181       9.910 -12.805  -2.159  0.00  0.00            
ATOM   2931  CE  MET X 181      10.895 -13.452  -3.505  0.00  0.00            
ATOM   2932  HE1 MET X 181      10.583 -14.490  -3.622  0.00  0.00            
ATOM   2933  HE2 MET X 181      11.955 -13.395  -3.259  0.00  0.00            
ATOM   2934  HE3 MET X 181      10.756 -12.942  -4.458  0.00  0.00            
ATOM   2935  C   MET X 181       5.381 -14.691  -2.902  0.00  0.00            
ATOM   2936  O   MET X 181       5.652 -15.538  -2.094  0.00  0.00            
ATOM   2937  N   ALA X 182       5.011 -14.984  -4.122  0.00  0.00            
ATOM   2938  H   ALA X 182       4.765 -14.197  -4.705  0.00  0.00            
ATOM   2939  CA  ALA X 182       4.770 -16.291  -4.762  0.00  0.00            
ATOM   2940  HA  ALA X 182       3.937 -16.749  -4.229  0.00  0.00            
ATOM   2941  CB  ALA X 182       4.146 -15.997  -6.107  0.00  0.00            
ATOM   2942  HB1 ALA X 182       4.809 -15.663  -6.906  0.00  0.00            
ATOM   2943  HB2 ALA X 182       3.518 -16.793  -6.506  0.00  0.00            
ATOM   2944  HB3 ALA X 182       3.444 -15.173  -5.981  0.00  0.00            
ATOM   2945  C   ALA X 182       5.907 -17.309  -4.965  0.00  0.00            
ATOM   2946  O   ALA X 182       7.096 -16.950  -4.962  0.00  0.00            
ATOM   2947  N   LEU X 183       5.584 -18.587  -5.247  0.00  0.00            
ATOM   2948  H   LEU X 183       4.611 -18.856  -5.245  0.00  0.00            
ATOM   2949  CA  LEU X 183       6.552 -19.597  -5.251  0.00  0.00            
ATOM   2950  HA  LEU X 183       7.157 -19.497  -4.350  0.00  0.00            
ATOM   2951  CB  LEU X 183       5.916 -20.982  -5.293  0.00  0.00            
ATOM   2952  HB2 LEU X 183       5.457 -20.937  -6.281  0.00  0.00            
ATOM   2953  HB3 LEU X 183       5.254 -21.089  -4.433  0.00  0.00            
ATOM   2954  CG  LEU X 183       6.917 -22.147  -5.228  0.00  0.00            
ATOM   2955  HG  LEU X 183       7.640 -22.019  -6.033  0.00  0.00            
ATOM   2956  CD1 LEU X 183       7.549 -22.179  -3.799  0.00  0.00            
ATOM   2957 HD11 LEU X 183       8.192 -23.059  -3.802  0.00  0.00            
ATOM   2958 HD12 LEU X 183       6.820 -22.174  -2.988  0.00  0.00            
ATOM   2959 HD13 LEU X 183       8.234 -21.341  -3.676  0.00  0.00            
ATOM   2960  CD2 LEU X 183       6.146 -23.497  -5.259  0.00  0.00            
ATOM   2961 HD21 LEU X 183       6.767 -24.301  -4.864  0.00  0.00            
ATOM   2962 HD22 LEU X 183       5.257 -23.355  -4.643  0.00  0.00            
ATOM   2963 HD23 LEU X 183       5.941 -23.771  -6.294  0.00  0.00            
ATOM   2964  C   LEU X 183       7.596 -19.406  -6.452  0.00  0.00            
ATOM   2965  O   LEU X 183       8.733 -19.614  -6.112  0.00  0.00            
ATOM   2966  N   GLU X 184       7.223 -18.905  -7.625  0.00  0.00            
ATOM   2967  H   GLU X 184       6.225 -18.765  -7.691  0.00  0.00            
ATOM   2968  CA  GLU X 184       8.107 -18.595  -8.758  0.00  0.00            
ATOM   2969  HA  GLU X 184       8.795 -19.439  -8.691  0.00  0.00            
ATOM   2970  CB  GLU X 184       7.368 -18.359 -10.077  0.00  0.00            
ATOM   2971  HB2 GLU X 184       8.176 -18.289 -10.806  0.00  0.00            
ATOM   2972  HB3 GLU X 184       6.836 -19.290 -10.272  0.00  0.00            
ATOM   2973  CG  GLU X 184       6.463 -17.180 -10.247  0.00  0.00            
ATOM   2974  HG2 GLU X 184       6.794 -16.171 -10.004  0.00  0.00            
ATOM   2975  HG3 GLU X 184       6.407 -17.141 -11.335  0.00  0.00            
ATOM   2976  CD  GLU X 184       4.994 -17.465  -9.833  0.00  0.00            
ATOM   2977  OE1 GLU X 184       4.186 -16.443  -9.827  0.00  0.00            
ATOM   2978  OE2 GLU X 184       4.591 -18.603  -9.496  0.00  0.00            
ATOM   2979  C   GLU X 184       9.002 -17.455  -8.454  0.00  0.00            
ATOM   2980  O   GLU X 184      10.100 -17.295  -9.016  0.00  0.00            
ATOM   2981  N   SER X 185       8.715 -16.576  -7.501  0.00  0.00            
ATOM   2982  H   SER X 185       7.911 -16.677  -6.898  0.00  0.00            
ATOM   2983  CA  SER X 185       9.566 -15.447  -7.045  0.00  0.00            
ATOM   2984  HA  SER X 185      10.086 -14.983  -7.883  0.00  0.00            
ATOM   2985  CB  SER X 185       8.625 -14.361  -6.504  0.00  0.00            
ATOM   2986  HB2 SER X 185       9.157 -13.431  -6.306  0.00  0.00            
ATOM   2987  HB3 SER X 185       8.137 -14.713  -5.595  0.00  0.00            
ATOM   2988  OG  SER X 185       7.487 -14.047  -7.352  0.00  0.00            
ATOM   2989  HG  SER X 185       7.817 -14.197  -8.241  0.00  0.00            
ATOM   2990  C   SER X 185      10.641 -15.971  -6.081  0.00  0.00            
ATOM   2991  O   SER X 185      11.734 -15.391  -5.894  0.00  0.00            
ATOM   2992  N   ILE X 186      10.224 -17.033  -5.336  0.00  0.00            
ATOM   2993  H   ILE X 186       9.341 -17.464  -5.568  0.00  0.00            
ATOM   2994  CA  ILE X 186      11.131 -17.689  -4.349  0.00  0.00            
ATOM   2995  HA  ILE X 186      11.753 -16.864  -4.001  0.00  0.00            
ATOM   2996  CB  ILE X 186      10.385 -18.405  -3.213  0.00  0.00            
ATOM   2997  HB  ILE X 186       9.683 -19.123  -3.638  0.00  0.00            
ATOM   2998  CG2 ILE X 186      11.344 -19.098  -2.237  0.00  0.00            
ATOM   2999 HG21 ILE X 186      10.905 -19.261  -1.253  0.00  0.00            
ATOM   3000 HG22 ILE X 186      12.275 -18.551  -2.084  0.00  0.00            
ATOM   3001 HG23 ILE X 186      11.703 -20.014  -2.706  0.00  0.00            
ATOM   3002  CG1 ILE X 186       9.451 -17.451  -2.410  0.00  0.00            
ATOM   3003 HG12 ILE X 186       9.063 -16.678  -3.074  0.00  0.00            
ATOM   3004 HG13 ILE X 186       9.935 -16.847  -1.643  0.00  0.00            
ATOM   3005  CD1 ILE X 186       8.286 -18.138  -1.657  0.00  0.00            
ATOM   3006 HD11 ILE X 186       7.784 -17.473  -0.954  0.00  0.00            
ATOM   3007 HD12 ILE X 186       7.661 -18.751  -2.307  0.00  0.00            
ATOM   3008 HD13 ILE X 186       8.661 -19.024  -1.145  0.00  0.00            
ATOM   3009  C   ILE X 186      12.141 -18.557  -5.146  0.00  0.00            
ATOM   3010  O   ILE X 186      13.329 -18.369  -4.990  0.00  0.00            
ATOM   3011  N   LEU X 187      11.680 -19.508  -5.943  0.00  0.00            
ATOM   3012  H   LEU X 187      10.682 -19.634  -6.036  0.00  0.00            
ATOM   3013  CA  LEU X 187      12.591 -20.486  -6.569  0.00  0.00            
ATOM   3014  HA  LEU X 187      13.472 -20.780  -5.999  0.00  0.00            
ATOM   3015  CB  LEU X 187      11.723 -21.663  -6.879  0.00  0.00            
ATOM   3016  HB2 LEU X 187      10.907 -21.340  -7.526  0.00  0.00            
ATOM   3017  HB3 LEU X 187      12.149 -22.315  -7.642  0.00  0.00            
ATOM   3018  CG  LEU X 187      11.045 -22.367  -5.784  0.00  0.00            
ATOM   3019  HG  LEU X 187      10.227 -21.685  -5.551  0.00  0.00            
ATOM   3020  CD1 LEU X 187      10.547 -23.723  -6.281  0.00  0.00            
ATOM   3021 HD11 LEU X 187       9.741 -23.598  -7.004  0.00  0.00            
ATOM   3022 HD12 LEU X 187      11.343 -24.307  -6.742  0.00  0.00            
ATOM   3023 HD13 LEU X 187      10.027 -24.279  -5.501  0.00  0.00            
ATOM   3024  CD2 LEU X 187      11.761 -22.535  -4.476  0.00  0.00            
ATOM   3025 HD21 LEU X 187      12.109 -21.521  -4.275  0.00  0.00            
ATOM   3026 HD22 LEU X 187      12.592 -23.231  -4.589  0.00  0.00            
ATOM   3027 HD23 LEU X 187      11.040 -22.942  -3.767  0.00  0.00            
ATOM   3028  C   LEU X 187      13.190 -20.013  -7.925  0.00  0.00            
ATOM   3029  O   LEU X 187      14.266 -20.505  -8.258  0.00  0.00            
ATOM   3030  N   HIE X 188      12.612 -19.117  -8.719  0.00  0.00            
ATOM   3031  H   HIE X 188      11.741 -18.739  -8.375  0.00  0.00            
ATOM   3032  CA  HIE X 188      12.993 -18.851 -10.095  0.00  0.00            
ATOM   3033  HA  HIE X 188      13.950 -19.343 -10.272  0.00  0.00            
ATOM   3034  CB  HIE X 188      11.909 -19.333 -11.086  0.00  0.00            
ATOM   3035  HB2 HIE X 188      10.933 -18.882 -10.901  0.00  0.00            
ATOM   3036  HB3 HIE X 188      12.263 -19.142 -12.099  0.00  0.00            
ATOM   3037  CG  HIE X 188      11.573 -20.834 -11.052  0.00  0.00            
ATOM   3038  ND1 HIE X 188      10.635 -21.429 -10.228  0.00  0.00            
ATOM   3039  CE1 HIE X 188      10.797 -22.771 -10.439  0.00  0.00            
ATOM   3040  HE1 HIE X 188      10.240 -23.477  -9.842  0.00  0.00            
ATOM   3041  NE2 HIE X 188      11.817 -23.051 -11.252  0.00  0.00            
ATOM   3042  HE2 HIE X 188      12.195 -23.965 -11.455  0.00  0.00            
ATOM   3043  CD2 HIE X 188      12.324 -21.854 -11.642  0.00  0.00            
ATOM   3044  HD2 HIE X 188      13.216 -21.731 -12.239  0.00  0.00            
ATOM   3045  C   HIE X 188      13.284 -17.337 -10.328  0.00  0.00            
ATOM   3046  O   HIE X 188      13.518 -16.948 -11.499  0.00  0.00            
ATOM   3047  N   ARG X 189      13.222 -16.511  -9.302  0.00  0.00            
ATOM   3048  H   ARG X 189      13.138 -16.913  -8.379  0.00  0.00            
ATOM   3049  CA  ARG X 189      13.226 -15.036  -9.436  0.00  0.00            
ATOM   3050  HA  ARG X 189      12.830 -14.559  -8.539  0.00  0.00            
ATOM   3051  CB  ARG X 189      14.701 -14.459  -9.386  0.00  0.00            
ATOM   3052  HB2 ARG X 189      14.700 -13.369  -9.378  0.00  0.00            
ATOM   3053  HB3 ARG X 189      15.120 -14.783  -8.434  0.00  0.00            
ATOM   3054  CG  ARG X 189      15.662 -14.985 -10.481  0.00  0.00            
ATOM   3055  HG2 ARG X 189      15.015 -15.148 -11.343  0.00  0.00            
ATOM   3056  HG3 ARG X 189      16.146 -15.901 -10.143  0.00  0.00            
ATOM   3057  CD  ARG X 189      16.563 -13.838 -10.913  0.00  0.00            
ATOM   3058  HD2 ARG X 189      17.013 -13.419 -10.012  0.00  0.00            
ATOM   3059  HD3 ARG X 189      17.264 -14.180 -11.673  0.00  0.00            
ATOM   3060  NE  ARG X 189      15.928 -12.748 -11.677  0.00  0.00            
ATOM   3061  HE  ARG X 189      15.048 -13.021 -12.092  0.00  0.00            
ATOM   3062  CZ  ARG X 189      16.445 -11.600 -11.959  0.00  0.00            
ATOM   3063  NH1 ARG X 189      17.525 -11.109 -11.353  0.00  0.00            
ATOM   3064 HH11 ARG X 189      17.832 -11.413 -10.440  0.00  0.00            
ATOM   3065 HH12 ARG X 189      18.039 -10.363 -11.798  0.00  0.00            
ATOM   3066  NH2 ARG X 189      15.932 -10.962 -12.949  0.00  0.00            
ATOM   3067 HH21 ARG X 189      15.111 -11.386 -13.357  0.00  0.00            
ATOM   3068 HH22 ARG X 189      16.155  -9.978 -12.976  0.00  0.00            
ATOM   3069  C   ARG X 189      12.311 -14.453 -10.507  0.00  0.00            
ATOM   3070  O   ARG X 189      12.649 -13.493 -11.170  0.00  0.00            
ATOM   3071  N   ILE X 190      11.125 -15.093 -10.794  0.00  0.00            
ATOM   3072  H   ILE X 190      10.794 -15.920 -10.318  0.00  0.00            
ATOM   3073  CA  ILE X 190      10.133 -14.542 -11.716  0.00  0.00            
ATOM   3074  HA  ILE X 190      10.598 -13.966 -12.516  0.00  0.00            
ATOM   3075  CB  ILE X 190       9.439 -15.742 -12.412  0.00  0.00            
ATOM   3076  HB  ILE X 190       9.038 -16.425 -11.663  0.00  0.00            
ATOM   3077  CG2 ILE X 190       8.217 -15.345 -13.244  0.00  0.00            
ATOM   3078 HG21 ILE X 190       7.596 -16.208 -13.482  0.00  0.00            
ATOM   3079 HG22 ILE X 190       8.501 -14.908 -14.202  0.00  0.00            
ATOM   3080 HG23 ILE X 190       7.563 -14.688 -12.671  0.00  0.00            
ATOM   3081  CG1 ILE X 190      10.442 -16.479 -13.418  0.00  0.00            
ATOM   3082 HG12 ILE X 190      11.362 -16.828 -12.947  0.00  0.00            
ATOM   3083 HG13 ILE X 190      10.669 -15.840 -14.271  0.00  0.00            
ATOM   3084  CD1 ILE X 190       9.863 -17.701 -14.151  0.00  0.00            
ATOM   3085 HD11 ILE X 190       9.034 -17.422 -14.801  0.00  0.00            
ATOM   3086 HD12 ILE X 190      10.723 -18.169 -14.629  0.00  0.00            
ATOM   3087 HD13 ILE X 190       9.439 -18.444 -13.475  0.00  0.00            
ATOM   3088  C   ILE X 190       9.194 -13.556 -11.028  0.00  0.00            
ATOM   3089  O   ILE X 190       8.872 -13.816  -9.852  0.00  0.00            
ATOM   3090  N   TYR X 191       8.899 -12.414 -11.591  0.00  0.00            
ATOM   3091  H   TYR X 191       9.300 -12.273 -12.507  0.00  0.00            
ATOM   3092  CA  TYR X 191       7.798 -11.550 -10.992  0.00  0.00            
ATOM   3093  HA  TYR X 191       7.193 -12.118 -10.285  0.00  0.00            
ATOM   3094  CB  TYR X 191       8.342 -10.341 -10.324  0.00  0.00            
ATOM   3095  HB2 TYR X 191       8.815  -9.782 -11.131  0.00  0.00            
ATOM   3096  HB3 TYR X 191       7.666  -9.634  -9.844  0.00  0.00            
ATOM   3097  CG  TYR X 191       9.387 -10.622  -9.259  0.00  0.00            
ATOM   3098  CD1 TYR X 191      10.719 -10.752  -9.667  0.00  0.00            
ATOM   3099  HD1 TYR X 191      10.937 -10.727 -10.724  0.00  0.00            
ATOM   3100  CE1 TYR X 191      11.768 -11.036  -8.740  0.00  0.00            
ATOM   3101  HE1 TYR X 191      12.787 -11.191  -9.064  0.00  0.00            
ATOM   3102  CZ  TYR X 191      11.446 -11.085  -7.411  0.00  0.00            
ATOM   3103  OH  TYR X 191      12.446 -11.140  -6.404  0.00  0.00            
ATOM   3104  HH  TYR X 191      13.303 -11.334  -6.790  0.00  0.00            
ATOM   3105  CE2 TYR X 191      10.087 -11.035  -6.975  0.00  0.00            
ATOM   3106  HE2 TYR X 191       9.760 -11.092  -5.947  0.00  0.00            
ATOM   3107  CD2 TYR X 191       9.084 -10.767  -7.939  0.00  0.00            
ATOM   3108  HD2 TYR X 191       8.046 -10.712  -7.644  0.00  0.00            
ATOM   3109  C   TYR X 191       6.764 -11.172 -12.056  0.00  0.00            
ATOM   3110  O   TYR X 191       7.129 -10.499 -12.992  0.00  0.00            
ATOM   3111  N   THR X 192       5.514 -11.487 -11.805  0.00  0.00            
ATOM   3112  H   THR X 192       5.422 -12.047 -10.969  0.00  0.00            
ATOM   3113  CA  THR X 192       4.430 -11.322 -12.813  0.00  0.00            
ATOM   3114  HA  THR X 192       4.734 -10.577 -13.548  0.00  0.00            
ATOM   3115  CB  THR X 192       4.197 -12.691 -13.543  0.00  0.00            
ATOM   3116  HB  THR X 192       3.364 -12.590 -14.239  0.00  0.00            
ATOM   3117  CG2 THR X 192       5.395 -13.251 -14.378  0.00  0.00            
ATOM   3118 HG21 THR X 192       5.278 -14.309 -14.615  0.00  0.00            
ATOM   3119 HG22 THR X 192       6.383 -13.158 -13.927  0.00  0.00            
ATOM   3120 HG23 THR X 192       5.458 -12.736 -15.336  0.00  0.00            
ATOM   3121  OG1 THR X 192       3.794 -13.812 -12.743  0.00  0.00            
ATOM   3122  HG1 THR X 192       4.272 -13.890 -11.914  0.00  0.00            
ATOM   3123  C   THR X 192       3.157 -10.848 -12.040  0.00  0.00            
ATOM   3124  O   THR X 192       3.114 -10.904 -10.786  0.00  0.00            
ATOM   3125  N   HIE X 193       2.117 -10.470 -12.707  0.00  0.00            
ATOM   3126  H   HIE X 193       2.185 -10.334 -13.705  0.00  0.00            
ATOM   3127  CA  HIE X 193       0.820 -10.136 -12.103  0.00  0.00            
ATOM   3128  HA  HIE X 193       0.965  -9.464 -11.257  0.00  0.00            
ATOM   3129  CB  HIE X 193      -0.168  -9.419 -13.061  0.00  0.00            
ATOM   3130  HB2 HIE X 193      -1.064  -9.099 -12.529  0.00  0.00            
ATOM   3131  HB3 HIE X 193       0.225  -8.567 -13.617  0.00  0.00            
ATOM   3132  CG  HIE X 193      -0.601 -10.307 -14.132  0.00  0.00            
ATOM   3133  ND1 HIE X 193       0.141 -10.516 -15.316  0.00  0.00            
ATOM   3134  CE1 HIE X 193      -0.713 -11.128 -16.210  0.00  0.00            
ATOM   3135  HE1 HIE X 193      -0.482 -11.321 -17.247  0.00  0.00            
ATOM   3136  NE2 HIE X 193      -1.863 -11.541 -15.546  0.00  0.00            
ATOM   3137  HE2 HIE X 193      -2.697 -11.899 -15.990  0.00  0.00            
ATOM   3138  CD2 HIE X 193      -1.791 -10.930 -14.340  0.00  0.00            
ATOM   3139  HD2 HIE X 193      -2.672 -10.835 -13.723  0.00  0.00            
ATOM   3140  C   HIE X 193       0.154 -11.402 -11.569  0.00  0.00            
ATOM   3141  O   HIE X 193      -0.453 -11.467 -10.489  0.00  0.00            
ATOM   3142  N   GLN X 194       0.365 -12.576 -12.216  0.00  0.00            
ATOM   3143  H   GLN X 194       0.820 -12.560 -13.117  0.00  0.00            
ATOM   3144  CA  GLN X 194       0.156 -13.905 -11.577  0.00  0.00            
ATOM   3145  HA  GLN X 194      -0.863 -13.990 -11.199  0.00  0.00            
ATOM   3146  CB  GLN X 194       0.283 -14.955 -12.670  0.00  0.00            
ATOM   3147  HB2 GLN X 194       1.301 -15.008 -13.056  0.00  0.00            
ATOM   3148  HB3 GLN X 194       0.287 -15.924 -12.171  0.00  0.00            
ATOM   3149  CG  GLN X 194      -0.724 -14.864 -13.830  0.00  0.00            
ATOM   3150  HG2 GLN X 194      -0.578 -13.972 -14.439  0.00  0.00            
ATOM   3151  HG3 GLN X 194      -1.768 -14.914 -13.520  0.00  0.00            
ATOM   3152  CD  GLN X 194      -0.558 -16.069 -14.784  0.00  0.00            
ATOM   3153  OE1 GLN X 194       0.496 -16.413 -15.328  0.00  0.00            
ATOM   3154  NE2 GLN X 194      -1.582 -16.904 -14.907  0.00  0.00            
ATOM   3155 HE21 GLN X 194      -2.449 -16.454 -14.651  0.00  0.00            
ATOM   3156 HE22 GLN X 194      -1.506 -17.682 -15.546  0.00  0.00            
ATOM   3157  C   GLN X 194       0.955 -14.216 -10.308  0.00  0.00            
ATOM   3158  O   GLN X 194       0.479 -15.071  -9.622  0.00  0.00            
ATOM   3159  N   SER X 195       2.028 -13.489 -10.034  0.00  0.00            
ATOM   3160  H   SER X 195       2.440 -12.950 -10.782  0.00  0.00            
ATOM   3161  CA  SER X 195       2.775 -13.597  -8.799  0.00  0.00            
ATOM   3162  HA  SER X 195       2.748 -14.645  -8.498  0.00  0.00            
ATOM   3163  CB  SER X 195       4.259 -13.209  -8.969  0.00  0.00            
ATOM   3164  HB2 SER X 195       4.302 -12.120  -8.989  0.00  0.00            
ATOM   3165  HB3 SER X 195       4.828 -13.505  -8.088  0.00  0.00            
ATOM   3166  OG  SER X 195       4.760 -13.853 -10.146  0.00  0.00            
ATOM   3167  HG  SER X 195       4.642 -14.794  -9.995  0.00  0.00            
ATOM   3168  C   SER X 195       2.187 -12.725  -7.669  0.00  0.00            
ATOM   3169  O   SER X 195       1.849 -13.269  -6.586  0.00  0.00            
ATOM   3170  N   ASP X 196       1.857 -11.454  -8.042  0.00  0.00            
ATOM   3171  H   ASP X 196       2.194 -11.115  -8.932  0.00  0.00            
ATOM   3172  CA  ASP X 196       1.310 -10.563  -7.088  0.00  0.00            
ATOM   3173  HA  ASP X 196       1.897 -10.353  -6.194  0.00  0.00            
ATOM   3174  CB  ASP X 196       1.094  -9.215  -7.826  0.00  0.00            
ATOM   3175  HB2 ASP X 196       0.375  -8.590  -7.296  0.00  0.00            
ATOM   3176  HB3 ASP X 196       0.691  -9.426  -8.817  0.00  0.00            
ATOM   3177  CG  ASP X 196       2.393  -8.428  -7.903  0.00  0.00            
ATOM   3178  OD1 ASP X 196       3.194  -8.442  -6.940  0.00  0.00            
ATOM   3179  OD2 ASP X 196       2.519  -7.758  -8.939  0.00  0.00            
ATOM   3180  C   ASP X 196      -0.071 -11.029  -6.545  0.00  0.00            
ATOM   3181  O   ASP X 196      -0.477 -10.683  -5.412  0.00  0.00            
ATOM   3182  N   VAL X 197      -0.826 -11.959  -7.188  0.00  0.00            
ATOM   3183  H   VAL X 197      -0.557 -12.248  -8.117  0.00  0.00            
ATOM   3184  CA  VAL X 197      -2.084 -12.481  -6.541  0.00  0.00            
ATOM   3185  HA  VAL X 197      -2.669 -11.626  -6.204  0.00  0.00            
ATOM   3186  CB  VAL X 197      -2.975 -13.256  -7.462  0.00  0.00            
ATOM   3187  HB  VAL X 197      -2.964 -12.747  -8.426  0.00  0.00            
ATOM   3188  CG1 VAL X 197      -2.514 -14.734  -7.702  0.00  0.00            
ATOM   3189 HG11 VAL X 197      -2.712 -15.446  -6.901  0.00  0.00            
ATOM   3190 HG12 VAL X 197      -1.456 -14.751  -7.962  0.00  0.00            
ATOM   3191 HG13 VAL X 197      -2.977 -15.135  -8.604  0.00  0.00            
ATOM   3192  CG2 VAL X 197      -4.436 -13.290  -6.881  0.00  0.00            
ATOM   3193 HG21 VAL X 197      -5.192 -13.730  -7.531  0.00  0.00            
ATOM   3194 HG22 VAL X 197      -4.726 -12.263  -6.657  0.00  0.00            
ATOM   3195 HG23 VAL X 197      -4.477 -13.969  -6.029  0.00  0.00            
ATOM   3196  C   VAL X 197      -1.784 -13.359  -5.342  0.00  0.00            
ATOM   3197  O   VAL X 197      -2.615 -13.440  -4.452  0.00  0.00            
ATOM   3198  N   TRP X 198      -0.581 -13.979  -5.166  0.00  0.00            
ATOM   3199  H   TRP X 198       0.074 -13.874  -5.928  0.00  0.00            
ATOM   3200  CA  TRP X 198      -0.217 -14.737  -3.934  0.00  0.00            
ATOM   3201  HA  TRP X 198      -1.024 -15.423  -3.677  0.00  0.00            
ATOM   3202  CB  TRP X 198       1.060 -15.457  -4.251  0.00  0.00            
ATOM   3203  HB2 TRP X 198       1.802 -14.663  -4.344  0.00  0.00            
ATOM   3204  HB3 TRP X 198       1.011 -16.053  -5.162  0.00  0.00            
ATOM   3205  CG  TRP X 198       1.575 -16.482  -3.270  0.00  0.00            
ATOM   3206  CD1 TRP X 198       1.817 -16.331  -1.967  0.00  0.00            
ATOM   3207  HD1 TRP X 198       1.717 -15.383  -1.461  0.00  0.00            
ATOM   3208  NE1 TRP X 198       2.371 -17.445  -1.390  0.00  0.00            
ATOM   3209  HE1 TRP X 198       2.741 -17.531  -0.454  0.00  0.00            
ATOM   3210  CE2 TRP X 198       2.422 -18.450  -2.345  0.00  0.00            
ATOM   3211  CZ2 TRP X 198       3.015 -19.677  -2.304  0.00  0.00            
ATOM   3212  HZ2 TRP X 198       3.474 -20.052  -1.401  0.00  0.00            
ATOM   3213  CH2 TRP X 198       2.839 -20.569  -3.365  0.00  0.00            
ATOM   3214  HH2 TRP X 198       3.172 -21.590  -3.254  0.00  0.00            
ATOM   3215  CZ3 TRP X 198       2.151 -20.124  -4.495  0.00  0.00            
ATOM   3216  HZ3 TRP X 198       1.884 -20.869  -5.230  0.00  0.00            
ATOM   3217  CE3 TRP X 198       1.655 -18.817  -4.576  0.00  0.00            
ATOM   3218  HE3 TRP X 198       1.106 -18.621  -5.485  0.00  0.00            
ATOM   3219  CD2 TRP X 198       1.845 -17.865  -3.514  0.00  0.00            
ATOM   3220  C   TRP X 198      -0.008 -13.787  -2.742  0.00  0.00            
ATOM   3221  O   TRP X 198      -0.345 -14.115  -1.638  0.00  0.00            
ATOM   3222  N   SER X 199       0.585 -12.643  -3.044  0.00  0.00            
ATOM   3223  H   SER X 199       1.061 -12.517  -3.926  0.00  0.00            
ATOM   3224  CA  SER X 199       0.810 -11.541  -2.213  0.00  0.00            
ATOM   3225  HA  SER X 199       1.251 -11.915  -1.289  0.00  0.00            
ATOM   3226  CB  SER X 199       1.831 -10.492  -2.828  0.00  0.00            
ATOM   3227  HB2 SER X 199       1.417 -10.081  -3.749  0.00  0.00            
ATOM   3228  HB3 SER X 199       2.002  -9.736  -2.063  0.00  0.00            
ATOM   3229  OG  SER X 199       3.050 -11.103  -3.213  0.00  0.00            
ATOM   3230  HG  SER X 199       3.330 -11.622  -2.456  0.00  0.00            
ATOM   3231  C   SER X 199      -0.578 -10.914  -1.811  0.00  0.00            
ATOM   3232  O   SER X 199      -0.820 -10.751  -0.614  0.00  0.00            
ATOM   3233  N   TYR X 200      -1.458 -10.634  -2.742  0.00  0.00            
ATOM   3234  H   TYR X 200      -1.261 -10.790  -3.720  0.00  0.00            
ATOM   3235  CA  TYR X 200      -2.804 -10.224  -2.360  0.00  0.00            
ATOM   3236  HA  TYR X 200      -2.807  -9.235  -1.902  0.00  0.00            
ATOM   3237  CB  TYR X 200      -3.567 -10.188  -3.664  0.00  0.00            
ATOM   3238  HB2 TYR X 200      -3.245  -9.414  -4.360  0.00  0.00            
ATOM   3239  HB3 TYR X 200      -3.294 -11.172  -4.044  0.00  0.00            
ATOM   3240  CG  TYR X 200      -5.051  -9.937  -3.590  0.00  0.00            
ATOM   3241  CD1 TYR X 200      -5.504  -8.627  -3.229  0.00  0.00            
ATOM   3242  HD1 TYR X 200      -4.833  -7.791  -3.098  0.00  0.00            
ATOM   3243  CE1 TYR X 200      -6.893  -8.447  -3.165  0.00  0.00            
ATOM   3244  HE1 TYR X 200      -7.290  -7.472  -2.921  0.00  0.00            
ATOM   3245  CZ  TYR X 200      -7.833  -9.551  -3.225  0.00  0.00            
ATOM   3246  OH  TYR X 200      -9.187  -9.254  -3.206  0.00  0.00            
ATOM   3247  HH  TYR X 200      -9.358  -8.330  -3.008  0.00  0.00            
ATOM   3248  CE2 TYR X 200      -7.393 -10.859  -3.585  0.00  0.00            
ATOM   3249  HE2 TYR X 200      -8.064 -11.698  -3.697  0.00  0.00            
ATOM   3250  CD2 TYR X 200      -5.937 -11.063  -3.656  0.00  0.00            
ATOM   3251  HD2 TYR X 200      -5.470 -12.014  -3.867  0.00  0.00            
ATOM   3252  C   TYR X 200      -3.530 -11.153  -1.480  0.00  0.00            
ATOM   3253  O   TYR X 200      -4.202 -10.651  -0.575  0.00  0.00            
ATOM   3254  N   GLY X 201      -3.372 -12.503  -1.614  0.00  0.00            
ATOM   3255  H   GLY X 201      -2.771 -12.760  -2.384  0.00  0.00            
ATOM   3256  CA  GLY X 201      -3.952 -13.448  -0.617  0.00  0.00            
ATOM   3257  HA2 GLY X 201      -5.010 -13.243  -0.460  0.00  0.00            
ATOM   3258  HA3 GLY X 201      -3.894 -14.475  -0.979  0.00  0.00            
ATOM   3259  C   GLY X 201      -3.322 -13.373   0.810  0.00  0.00            
ATOM   3260  O   GLY X 201      -4.080 -13.573   1.811  0.00  0.00            
ATOM   3261  N   VAL X 202      -2.029 -13.044   0.964  0.00  0.00            
ATOM   3262  H   VAL X 202      -1.490 -12.833   0.136  0.00  0.00            
ATOM   3263  CA  VAL X 202      -1.486 -12.829   2.315  0.00  0.00            
ATOM   3264  HA  VAL X 202      -1.926 -13.598   2.950  0.00  0.00            
ATOM   3265  CB  VAL X 202       0.090 -13.043   2.332  0.00  0.00            
ATOM   3266  HB  VAL X 202       0.621 -12.310   1.725  0.00  0.00            
ATOM   3267  CG1 VAL X 202       0.567 -12.802   3.804  0.00  0.00            
ATOM   3268 HG11 VAL X 202       1.650 -12.862   3.916  0.00  0.00            
ATOM   3269 HG12 VAL X 202       0.206 -13.545   4.514  0.00  0.00            
ATOM   3270 HG13 VAL X 202       0.373 -11.759   4.056  0.00  0.00            
ATOM   3271  CG2 VAL X 202       0.550 -14.502   1.964  0.00  0.00            
ATOM   3272 HG21 VAL X 202       0.331 -14.782   0.933  0.00  0.00            
ATOM   3273 HG22 VAL X 202       1.634 -14.584   2.046  0.00  0.00            
ATOM   3274 HG23 VAL X 202      -0.054 -15.143   2.605  0.00  0.00            
ATOM   3275  C   VAL X 202      -1.843 -11.397   2.844  0.00  0.00            
ATOM   3276  O   VAL X 202      -2.041 -11.208   4.049  0.00  0.00            
ATOM   3277  N   THR X 203      -2.026 -10.433   1.963  0.00  0.00            
ATOM   3278  H   THR X 203      -1.989 -10.707   0.991  0.00  0.00            
ATOM   3279  CA  THR X 203      -2.630  -9.119   2.242  0.00  0.00            
ATOM   3280  HA  THR X 203      -2.101  -8.699   3.097  0.00  0.00            
ATOM   3281  CB  THR X 203      -2.507  -8.164   1.096  0.00  0.00            
ATOM   3282  HB  THR X 203      -2.974  -8.505   0.172  0.00  0.00            
ATOM   3283  CG2 THR X 203      -3.014  -6.803   1.440  0.00  0.00            
ATOM   3284 HG21 THR X 203      -2.930  -6.113   0.600  0.00  0.00            
ATOM   3285 HG22 THR X 203      -4.089  -6.832   1.617  0.00  0.00            
ATOM   3286 HG23 THR X 203      -2.548  -6.495   2.376  0.00  0.00            
ATOM   3287  OG1 THR X 203      -1.154  -7.786   0.808  0.00  0.00            
ATOM   3288  HG1 THR X 203      -0.693  -8.497   0.357  0.00  0.00            
ATOM   3289  C   THR X 203      -4.097  -9.223   2.710  0.00  0.00            
ATOM   3290  O   THR X 203      -4.461  -8.627   3.762  0.00  0.00            
ATOM   3291  N   VAL X 204      -5.004 -10.020   2.042  0.00  0.00            
ATOM   3292  H   VAL X 204      -4.766 -10.403   1.138  0.00  0.00            
ATOM   3293  CA  VAL X 204      -6.335 -10.291   2.634  0.00  0.00            
ATOM   3294  HA  VAL X 204      -6.894  -9.393   2.901  0.00  0.00            
ATOM   3295  CB  VAL X 204      -7.177 -11.051   1.585  0.00  0.00            
ATOM   3296  HB  VAL X 204      -6.714 -11.969   1.223  0.00  0.00            
ATOM   3297  CG1 VAL X 204      -8.426 -11.736   2.255  0.00  0.00            
ATOM   3298 HG11 VAL X 204      -8.938 -12.394   1.553  0.00  0.00            
ATOM   3299 HG12 VAL X 204      -8.998 -10.924   2.704  0.00  0.00            
ATOM   3300 HG13 VAL X 204      -8.226 -12.393   3.101  0.00  0.00            
ATOM   3301  CG2 VAL X 204      -7.530 -10.157   0.359  0.00  0.00            
ATOM   3302 HG21 VAL X 204      -8.260 -10.701  -0.241  0.00  0.00            
ATOM   3303 HG22 VAL X 204      -7.894  -9.196   0.722  0.00  0.00            
ATOM   3304 HG23 VAL X 204      -6.698  -9.837  -0.268  0.00  0.00            
ATOM   3305  C   VAL X 204      -6.223 -11.023   3.996  0.00  0.00            
ATOM   3306  O   VAL X 204      -6.975 -10.698   4.936  0.00  0.00            
ATOM   3307  N   TRP X 205      -5.321 -11.950   4.235  0.00  0.00            
ATOM   3308  H   TRP X 205      -4.910 -12.413   3.437  0.00  0.00            
ATOM   3309  CA  TRP X 205      -5.175 -12.628   5.504  0.00  0.00            
ATOM   3310  HA  TRP X 205      -6.164 -12.969   5.809  0.00  0.00            
ATOM   3311  CB  TRP X 205      -4.278 -13.824   5.216  0.00  0.00            
ATOM   3312  HB2 TRP X 205      -4.695 -14.512   4.480  0.00  0.00            
ATOM   3313  HB3 TRP X 205      -3.265 -13.615   4.872  0.00  0.00            
ATOM   3314  CG  TRP X 205      -4.033 -14.643   6.401  0.00  0.00            
ATOM   3315  CD1 TRP X 205      -4.593 -15.808   6.645  0.00  0.00            
ATOM   3316  HD1 TRP X 205      -5.319 -16.372   6.078  0.00  0.00            
ATOM   3317  NE1 TRP X 205      -4.205 -16.375   7.846  0.00  0.00            
ATOM   3318  HE1 TRP X 205      -4.590 -17.221   8.241  0.00  0.00            
ATOM   3319  CE2 TRP X 205      -3.164 -15.685   8.421  0.00  0.00            
ATOM   3320  CZ2 TRP X 205      -2.319 -15.918   9.554  0.00  0.00            
ATOM   3321  HZ2 TRP X 205      -2.487 -16.737  10.238  0.00  0.00            
ATOM   3322  CH2 TRP X 205      -1.273 -15.045   9.740  0.00  0.00            
ATOM   3323  HH2 TRP X 205      -0.473 -15.242  10.439  0.00  0.00            
ATOM   3324  CZ3 TRP X 205      -1.091 -13.943   8.856  0.00  0.00            
ATOM   3325  HZ3 TRP X 205      -0.288 -13.251   9.059  0.00  0.00            
ATOM   3326  CE3 TRP X 205      -2.004 -13.734   7.813  0.00  0.00            
ATOM   3327  HE3 TRP X 205      -1.782 -12.866   7.209  0.00  0.00            
ATOM   3328  CD2 TRP X 205      -3.057 -14.583   7.507  0.00  0.00            
ATOM   3329  C   TRP X 205      -4.597 -11.772   6.620  0.00  0.00            
ATOM   3330  O   TRP X 205      -5.077 -11.879   7.731  0.00  0.00            
ATOM   3331  N   GLU X 206      -3.762 -10.800   6.287  0.00  0.00            
ATOM   3332  H   GLU X 206      -3.594 -10.621   5.308  0.00  0.00            
ATOM   3333  CA  GLU X 206      -3.307  -9.671   7.126  0.00  0.00            
ATOM   3334  HA  GLU X 206      -2.786 -10.018   8.019  0.00  0.00            
ATOM   3335  CB  GLU X 206      -2.366  -8.630   6.449  0.00  0.00            
ATOM   3336  HB2 GLU X 206      -2.651  -8.416   5.419  0.00  0.00            
ATOM   3337  HB3 GLU X 206      -2.425  -7.655   6.934  0.00  0.00            
ATOM   3338  CG  GLU X 206      -0.829  -8.965   6.359  0.00  0.00            
ATOM   3339  HG2 GLU X 206      -0.525  -9.563   7.219  0.00  0.00            
ATOM   3340  HG3 GLU X 206      -0.663  -9.703   5.574  0.00  0.00            
ATOM   3341  CD  GLU X 206       0.118  -7.698   6.187  0.00  0.00            
ATOM   3342  OE1 GLU X 206       0.548  -7.119   7.190  0.00  0.00            
ATOM   3343  OE2 GLU X 206       0.553  -7.396   5.067  0.00  0.00            
ATOM   3344  C   GLU X 206      -4.452  -8.765   7.634  0.00  0.00            
ATOM   3345  O   GLU X 206      -4.646  -8.582   8.835  0.00  0.00            
ATOM   3346  N   LEU X 207      -5.402  -8.402   6.794  0.00  0.00            
ATOM   3347  H   LEU X 207      -5.403  -8.721   5.836  0.00  0.00            
ATOM   3348  CA  LEU X 207      -6.525  -7.558   7.211  0.00  0.00            
ATOM   3349  HA  LEU X 207      -6.024  -6.818   7.836  0.00  0.00            
ATOM   3350  CB  LEU X 207      -7.136  -6.934   5.960  0.00  0.00            
ATOM   3351  HB2 LEU X 207      -7.249  -7.718   5.211  0.00  0.00            
ATOM   3352  HB3 LEU X 207      -8.145  -6.550   6.106  0.00  0.00            
ATOM   3353  CG  LEU X 207      -6.296  -5.942   5.192  0.00  0.00            
ATOM   3354  HG  LEU X 207      -5.380  -6.475   4.936  0.00  0.00            
ATOM   3355  CD1 LEU X 207      -7.024  -5.456   3.914  0.00  0.00            
ATOM   3356 HD11 LEU X 207      -6.867  -6.179   3.114  0.00  0.00            
ATOM   3357 HD12 LEU X 207      -8.106  -5.515   4.031  0.00  0.00            
ATOM   3358 HD13 LEU X 207      -6.617  -4.527   3.515  0.00  0.00            
ATOM   3359  CD2 LEU X 207      -5.917  -4.739   6.014  0.00  0.00            
ATOM   3360 HD21 LEU X 207      -5.349  -5.163   6.842  0.00  0.00            
ATOM   3361 HD22 LEU X 207      -5.330  -4.027   5.435  0.00  0.00            
ATOM   3362 HD23 LEU X 207      -6.814  -4.235   6.375  0.00  0.00            
ATOM   3363  C   LEU X 207      -7.445  -8.420   8.055  0.00  0.00            
ATOM   3364  O   LEU X 207      -7.825  -7.959   9.168  0.00  0.00            
ATOM   3365  N   MET X 208      -7.820  -9.619   7.650  0.00  0.00            
ATOM   3366  H   MET X 208      -7.506  -9.898   6.732  0.00  0.00            
ATOM   3367  CA  MET X 208      -8.798 -10.452   8.402  0.00  0.00            
ATOM   3368  HA  MET X 208      -9.731  -9.898   8.503  0.00  0.00            
ATOM   3369  CB  MET X 208      -9.080 -11.647   7.471  0.00  0.00            
ATOM   3370  HB2 MET X 208      -9.589 -12.442   8.016  0.00  0.00            
ATOM   3371  HB3 MET X 208      -8.143 -12.005   7.045  0.00  0.00            
ATOM   3372  CG  MET X 208      -9.977 -11.351   6.298  0.00  0.00            
ATOM   3373  HG2 MET X 208      -9.534 -10.513   5.760  0.00  0.00            
ATOM   3374  HG3 MET X 208     -10.010 -12.245   5.676  0.00  0.00            
ATOM   3375  SD  MET X 208     -11.637 -10.710   6.648  0.00  0.00            
ATOM   3376  CE  MET X 208     -12.074 -10.003   5.019  0.00  0.00            
ATOM   3377  HE1 MET X 208     -13.043  -9.504   5.051  0.00  0.00            
ATOM   3378  HE2 MET X 208     -11.281  -9.326   4.702  0.00  0.00            
ATOM   3379  HE3 MET X 208     -12.289 -10.733   4.239  0.00  0.00            
ATOM   3380  C   MET X 208      -8.359 -10.844   9.822  0.00  0.00            
ATOM   3381  O   MET X 208      -9.217 -11.147  10.707  0.00  0.00            
ATOM   3382  N   THR X 209      -7.084 -10.756  10.138  0.00  0.00            
ATOM   3383  H   THR X 209      -6.479 -10.432   9.397  0.00  0.00            
ATOM   3384  CA  THR X 209      -6.487 -10.829  11.447  0.00  0.00            
ATOM   3385  HA  THR X 209      -7.134 -11.354  12.149  0.00  0.00            
ATOM   3386  CB  THR X 209      -5.167 -11.674  11.343  0.00  0.00            
ATOM   3387  HB  THR X 209      -4.722 -11.789  12.331  0.00  0.00            
ATOM   3388  CG2 THR X 209      -5.390 -13.141  10.901  0.00  0.00            
ATOM   3389 HG21 THR X 209      -4.452 -13.682  11.029  0.00  0.00            
ATOM   3390 HG22 THR X 209      -5.855 -13.240   9.921  0.00  0.00            
ATOM   3391 HG23 THR X 209      -6.142 -13.632  11.519  0.00  0.00            
ATOM   3392  OG1 THR X 209      -4.188 -10.996  10.489  0.00  0.00            
ATOM   3393  HG1 THR X 209      -4.211 -11.524   9.687  0.00  0.00            
ATOM   3394  C   THR X 209      -6.090  -9.491  12.068  0.00  0.00            
ATOM   3395  O   THR X 209      -5.541  -9.463  13.170  0.00  0.00            
ATOM   3396  N   PHE X 210      -6.496  -8.344  11.485  0.00  0.00            
ATOM   3397  H   PHE X 210      -7.089  -8.341  10.668  0.00  0.00            
ATOM   3398  CA  PHE X 210      -6.096  -7.026  12.021  0.00  0.00            
ATOM   3399  HA  PHE X 210      -6.393  -6.297  11.267  0.00  0.00            
ATOM   3400  CB  PHE X 210      -6.708  -6.614  13.346  0.00  0.00            
ATOM   3401  HB2 PHE X 210      -6.168  -7.081  14.170  0.00  0.00            
ATOM   3402  HB3 PHE X 210      -6.477  -5.558  13.485  0.00  0.00            
ATOM   3403  CG  PHE X 210      -8.213  -6.809  13.446  0.00  0.00            
ATOM   3404  CD1 PHE X 210      -8.722  -7.886  14.206  0.00  0.00            
ATOM   3405  HD1 PHE X 210      -8.123  -8.602  14.749  0.00  0.00            
ATOM   3406  CE1 PHE X 210     -10.105  -8.111  14.273  0.00  0.00            
ATOM   3407  HE1 PHE X 210     -10.449  -9.050  14.679  0.00  0.00            
ATOM   3408  CZ  PHE X 210     -10.982  -7.208  13.647  0.00  0.00            
ATOM   3409  HZ  PHE X 210     -12.036  -7.444  13.684  0.00  0.00            
ATOM   3410  CE2 PHE X 210     -10.432  -6.142  12.984  0.00  0.00            
ATOM   3411  HE2 PHE X 210     -11.150  -5.426  12.612  0.00  0.00            
ATOM   3412  CD2 PHE X 210      -9.086  -5.843  12.880  0.00  0.00            
ATOM   3413  HD2 PHE X 210      -8.734  -4.975  12.343  0.00  0.00            
ATOM   3414  C   PHE X 210      -4.544  -6.776  12.038  0.00  0.00            
ATOM   3415  O   PHE X 210      -4.050  -6.030  12.813  0.00  0.00            
ATOM   3416  N   GLY X 211      -3.785  -7.580  11.318  0.00  0.00            
ATOM   3417  H   GLY X 211      -4.313  -8.208  10.729  0.00  0.00            
ATOM   3418  CA  GLY X 211      -2.434  -7.290  11.014  0.00  0.00            
ATOM   3419  HA2 GLY X 211      -2.145  -6.311  11.397  0.00  0.00            
ATOM   3420  HA3 GLY X 211      -2.237  -7.273   9.942  0.00  0.00            
ATOM   3421  C   GLY X 211      -1.422  -8.342  11.579  0.00  0.00            
ATOM   3422  O   GLY X 211      -0.328  -8.030  12.051  0.00  0.00            
ATOM   3423  N   SER X 212      -1.699  -9.648  11.518  0.00  0.00            
ATOM   3424  H   SER X 212      -2.498 -10.036  11.038  0.00  0.00            
ATOM   3425  CA  SER X 212      -0.853 -10.755  11.975  0.00  0.00            
ATOM   3426  HA  SER X 212      -0.535 -10.514  12.989  0.00  0.00            
ATOM   3427  CB  SER X 212      -1.668 -12.007  11.991  0.00  0.00            
ATOM   3428  HB2 SER X 212      -2.028 -12.252  10.992  0.00  0.00            
ATOM   3429  HB3 SER X 212      -2.568 -11.749  12.549  0.00  0.00            
ATOM   3430  OG  SER X 212      -0.854 -13.093  12.437  0.00  0.00            
ATOM   3431  HG  SER X 212      -0.564 -12.847  13.318  0.00  0.00            
ATOM   3432  C   SER X 212       0.415 -10.870  11.124  0.00  0.00            
ATOM   3433  O   SER X 212       0.382 -10.610   9.929  0.00  0.00            
ATOM   3434  N   LYS X 213       1.495 -11.319  11.775  0.00  0.00            
ATOM   3435  H   LYS X 213       1.281 -11.605  12.720  0.00  0.00            
ATOM   3436  CA  LYS X 213       2.839 -11.493  11.144  0.00  0.00            
ATOM   3437  HA  LYS X 213       2.959 -10.861  10.265  0.00  0.00            
ATOM   3438  CB  LYS X 213       4.022 -11.138  12.080  0.00  0.00            
ATOM   3439  HB2 LYS X 213       4.886 -10.952  11.442  0.00  0.00            
ATOM   3440  HB3 LYS X 213       4.282 -11.959  12.749  0.00  0.00            
ATOM   3441  CG  LYS X 213       3.718  -9.927  12.931  0.00  0.00            
ATOM   3442  HG2 LYS X 213       3.403  -9.130  12.258  0.00  0.00            
ATOM   3443  HG3 LYS X 213       2.980 -10.145  13.704  0.00  0.00            
ATOM   3444  CD  LYS X 213       4.975  -9.373  13.506  0.00  0.00            
ATOM   3445  HD2 LYS X 213       5.470 -10.143  14.097  0.00  0.00            
ATOM   3446  HD3 LYS X 213       5.654  -9.148  12.683  0.00  0.00            
ATOM   3447  CE  LYS X 213       4.791  -8.037  14.325  0.00  0.00            
ATOM   3448  HE2 LYS X 213       5.753  -7.622  14.625  0.00  0.00            
ATOM   3449  HE3 LYS X 213       4.269  -7.261  13.764  0.00  0.00            
ATOM   3450  NZ  LYS X 213       3.950  -8.296  15.504  0.00  0.00            
ATOM   3451  HZ1 LYS X 213       3.022  -8.652  15.322  0.00  0.00            
ATOM   3452  HZ2 LYS X 213       3.829  -7.451  16.043  0.00  0.00            
ATOM   3453  HZ3 LYS X 213       4.274  -9.008  16.142  0.00  0.00            
ATOM   3454  C   LYS X 213       2.943 -12.956  10.666  0.00  0.00            
ATOM   3455  O   LYS X 213       2.906 -13.833  11.505  0.00  0.00            
ATOM   3456  N   PRO X 214       3.121 -13.176   9.330  0.00  0.00            
ATOM   3457  CD  PRO X 214       3.047 -12.213   8.261  0.00  0.00            
ATOM   3458  HD2 PRO X 214       3.724 -11.381   8.455  0.00  0.00            
ATOM   3459  HD3 PRO X 214       2.026 -11.834   8.204  0.00  0.00            
ATOM   3460  CG  PRO X 214       3.416 -12.934   6.970  0.00  0.00            
ATOM   3461  HG2 PRO X 214       2.892 -12.496   6.121  0.00  0.00            
ATOM   3462  HG3 PRO X 214       4.504 -12.900   6.903  0.00  0.00            
ATOM   3463  CB  PRO X 214       2.915 -14.364   7.220  0.00  0.00            
ATOM   3464  HB2 PRO X 214       3.499 -15.092   6.658  0.00  0.00            
ATOM   3465  HB3 PRO X 214       1.869 -14.514   6.951  0.00  0.00            
ATOM   3466  CA  PRO X 214       3.147 -14.474   8.797  0.00  0.00            
ATOM   3467  HA  PRO X 214       2.236 -14.973   9.125  0.00  0.00            
ATOM   3468  C   PRO X 214       4.446 -15.287   9.233  0.00  0.00            
ATOM   3469  O   PRO X 214       5.549 -14.737   9.227  0.00  0.00            
ATOM   3470  N   TYR X 215       4.302 -16.560   9.616  0.00  0.00            
ATOM   3471  H   TYR X 215       3.413 -17.015   9.465  0.00  0.00            
ATOM   3472  CA  TYR X 215       5.429 -17.506   9.903  0.00  0.00            
ATOM   3473  HA  TYR X 215       4.977 -18.262  10.544  0.00  0.00            
ATOM   3474  CB  TYR X 215       5.988 -18.169   8.653  0.00  0.00            
ATOM   3475  HB2 TYR X 215       6.593 -17.476   8.068  0.00  0.00            
ATOM   3476  HB3 TYR X 215       6.632 -19.014   8.893  0.00  0.00            
ATOM   3477  CG  TYR X 215       4.900 -18.667   7.747  0.00  0.00            
ATOM   3478  CD1 TYR X 215       4.242 -19.845   8.055  0.00  0.00            
ATOM   3479  HD1 TYR X 215       4.586 -20.378   8.929  0.00  0.00            
ATOM   3480  CE1 TYR X 215       3.298 -20.441   7.220  0.00  0.00            
ATOM   3481  HE1 TYR X 215       2.740 -21.332   7.469  0.00  0.00            
ATOM   3482  CZ  TYR X 215       3.005 -19.742   5.985  0.00  0.00            
ATOM   3483  OH  TYR X 215       2.171 -20.288   5.161  0.00  0.00            
ATOM   3484  HH  TYR X 215       2.061 -19.701   4.409  0.00  0.00            
ATOM   3485  CE2 TYR X 215       3.561 -18.478   5.797  0.00  0.00            
ATOM   3486  HE2 TYR X 215       3.343 -17.880   4.925  0.00  0.00            
ATOM   3487  CD2 TYR X 215       4.605 -17.970   6.603  0.00  0.00            
ATOM   3488  HD2 TYR X 215       5.007 -16.973   6.506  0.00  0.00            
ATOM   3489  C   TYR X 215       6.554 -16.833  10.693  0.00  0.00            
ATOM   3490  O   TYR X 215       7.686 -16.805  10.184  0.00  0.00            
ATOM   3491  N   ASP X 216       6.385 -16.326  11.928  0.00  0.00            
ATOM   3492  H   ASP X 216       5.524 -16.440  12.444  0.00  0.00            
ATOM   3493  CA  ASP X 216       7.546 -15.608  12.575  0.00  0.00            
ATOM   3494  HA  ASP X 216       8.054 -15.129  11.738  0.00  0.00            
ATOM   3495  CB  ASP X 216       7.048 -14.398  13.415  0.00  0.00            
ATOM   3496  HB2 ASP X 216       7.950 -13.916  13.792  0.00  0.00            
ATOM   3497  HB3 ASP X 216       6.519 -13.696  12.771  0.00  0.00            
ATOM   3498  CG  ASP X 216       6.194 -14.672  14.658  0.00  0.00            
ATOM   3499  OD1 ASP X 216       6.475 -14.041  15.679  0.00  0.00            
ATOM   3500  OD2 ASP X 216       5.177 -15.409  14.715  0.00  0.00            
ATOM   3501  C   ASP X 216       8.630 -16.502  13.263  0.00  0.00            
ATOM   3502  O   ASP X 216       8.346 -17.589  13.842  0.00  0.00            
ATOM   3503  N   GLY X 217       9.891 -16.003  13.204  0.00  0.00            
ATOM   3504  H   GLY X 217       9.931 -15.062  12.841  0.00  0.00            
ATOM   3505  CA  GLY X 217      11.057 -16.653  13.706  0.00  0.00            
ATOM   3506  HA2 GLY X 217      10.794 -16.835  14.748  0.00  0.00            
ATOM   3507  HA3 GLY X 217      11.832 -15.893  13.605  0.00  0.00            
ATOM   3508  C   GLY X 217      11.607 -17.986  13.091  0.00  0.00            
ATOM   3509  O   GLY X 217      12.574 -18.585  13.572  0.00  0.00            
ATOM   3510  N   ILE X 218      11.016 -18.460  12.018  0.00  0.00            
ATOM   3511  H   ILE X 218      10.070 -18.158  11.830  0.00  0.00            
ATOM   3512  CA  ILE X 218      11.408 -19.492  11.066  0.00  0.00            
ATOM   3513  HA  ILE X 218      11.902 -20.351  11.519  0.00  0.00            
ATOM   3514  CB  ILE X 218      10.182 -20.124  10.380  0.00  0.00            
ATOM   3515  HB  ILE X 218       9.533 -19.393   9.896  0.00  0.00            
ATOM   3516  CG2 ILE X 218      10.542 -21.102   9.239  0.00  0.00            
ATOM   3517 HG21 ILE X 218      11.264 -20.754   8.500  0.00  0.00            
ATOM   3518 HG22 ILE X 218      10.982 -22.007   9.658  0.00  0.00            
ATOM   3519 HG23 ILE X 218       9.597 -21.382   8.774  0.00  0.00            
ATOM   3520  CG1 ILE X 218       9.390 -20.968  11.451  0.00  0.00            
ATOM   3521 HG12 ILE X 218       9.961 -21.809  11.844  0.00  0.00            
ATOM   3522 HG13 ILE X 218       9.173 -20.237  12.230  0.00  0.00            
ATOM   3523  CD1 ILE X 218       7.947 -21.386  10.954  0.00  0.00            
ATOM   3524 HD11 ILE X 218       7.377 -21.884  11.738  0.00  0.00            
ATOM   3525 HD12 ILE X 218       7.982 -22.062  10.099  0.00  0.00            
ATOM   3526 HD13 ILE X 218       7.386 -20.496  10.669  0.00  0.00            
ATOM   3527  C   ILE X 218      12.371 -18.879  10.083  0.00  0.00            
ATOM   3528  O   ILE X 218      11.989 -17.908   9.391  0.00  0.00            
ATOM   3529  N   PRO X 219      13.615 -19.332  10.061  0.00  0.00            
ATOM   3530  CD  PRO X 219      14.299 -20.409  10.772  0.00  0.00            
ATOM   3531  HD2 PRO X 219      13.804 -20.635  11.716  0.00  0.00            
ATOM   3532  HD3 PRO X 219      14.223 -21.280  10.120  0.00  0.00            
ATOM   3533  CG  PRO X 219      15.767 -20.031  10.725  0.00  0.00            
ATOM   3534  HG2 PRO X 219      15.982 -19.279  11.485  0.00  0.00            
ATOM   3535  HG3 PRO X 219      16.362 -20.939  10.822  0.00  0.00            
ATOM   3536  CB  PRO X 219      15.950 -19.306   9.396  0.00  0.00            
ATOM   3537  HB2 PRO X 219      16.132 -20.090   8.661  0.00  0.00            
ATOM   3538  HB3 PRO X 219      16.769 -18.587   9.416  0.00  0.00            
ATOM   3539  CA  PRO X 219      14.572 -18.584   9.195  0.00  0.00            
ATOM   3540  HA  PRO X 219      14.541 -17.535   9.491  0.00  0.00            
ATOM   3541  C   PRO X 219      14.203 -18.608   7.719  0.00  0.00            
ATOM   3542  O   PRO X 219      13.580 -19.585   7.240  0.00  0.00            
ATOM   3543  N   ALA X 220      14.655 -17.558   6.975  0.00  0.00            
ATOM   3544  H   ALA X 220      15.206 -16.850   7.438  0.00  0.00            
ATOM   3545  CA  ALA X 220      14.160 -17.301   5.590  0.00  0.00            
ATOM   3546  HA  ALA X 220      13.170 -16.852   5.669  0.00  0.00            
ATOM   3547  CB  ALA X 220      15.015 -16.213   4.916  0.00  0.00            
ATOM   3548  HB1 ALA X 220      14.763 -16.263   3.857  0.00  0.00            
ATOM   3549  HB2 ALA X 220      16.042 -16.571   4.978  0.00  0.00            
ATOM   3550  HB3 ALA X 220      14.821 -15.222   5.327  0.00  0.00            
ATOM   3551  C   ALA X 220      14.258 -18.561   4.691  0.00  0.00            
ATOM   3552  O   ALA X 220      13.308 -18.906   3.970  0.00  0.00            
ATOM   3553  N   SER X 221      15.381 -19.283   4.706  0.00  0.00            
ATOM   3554  H   SER X 221      16.135 -18.976   5.303  0.00  0.00            
ATOM   3555  CA  SER X 221      15.611 -20.422   3.765  0.00  0.00            
ATOM   3556  HA  SER X 221      15.291 -20.086   2.779  0.00  0.00            
ATOM   3557  CB  SER X 221      17.106 -20.689   3.638  0.00  0.00            
ATOM   3558  HB2 SER X 221      17.558 -19.786   3.227  0.00  0.00            
ATOM   3559  HB3 SER X 221      17.590 -20.920   4.587  0.00  0.00            
ATOM   3560  OG  SER X 221      17.295 -21.774   2.737  0.00  0.00            
ATOM   3561  HG  SER X 221      17.302 -22.604   3.219  0.00  0.00            
ATOM   3562  C   SER X 221      14.689 -21.675   4.107  0.00  0.00            
ATOM   3563  O   SER X 221      14.113 -22.380   3.237  0.00  0.00            
ATOM   3564  N   GLU X 222      14.488 -21.887   5.447  0.00  0.00            
ATOM   3565  H   GLU X 222      14.953 -21.208   6.033  0.00  0.00            
ATOM   3566  CA  GLU X 222      13.548 -22.880   6.051  0.00  0.00            
ATOM   3567  HA  GLU X 222      13.739 -23.869   5.633  0.00  0.00            
ATOM   3568  CB  GLU X 222      13.791 -22.939   7.543  0.00  0.00            
ATOM   3569  HB2 GLU X 222      13.185 -23.748   7.950  0.00  0.00            
ATOM   3570  HB3 GLU X 222      13.425 -22.067   8.086  0.00  0.00            
ATOM   3571  CG  GLU X 222      15.192 -23.250   8.082  0.00  0.00            
ATOM   3572  HG2 GLU X 222      15.762 -22.338   8.260  0.00  0.00            
ATOM   3573  HG3 GLU X 222      15.040 -23.561   9.115  0.00  0.00            
ATOM   3574  CD  GLU X 222      16.106 -24.177   7.300  0.00  0.00            
ATOM   3575  OE1 GLU X 222      17.175 -23.704   6.833  0.00  0.00            
ATOM   3576  OE2 GLU X 222      15.728 -25.344   7.183  0.00  0.00            
ATOM   3577  C   GLU X 222      12.057 -22.644   5.763  0.00  0.00            
ATOM   3578  O   GLU X 222      11.316 -23.505   5.318  0.00  0.00            
ATOM   3579  N   ILE X 223      11.573 -21.362   5.869  0.00  0.00            
ATOM   3580  H   ILE X 223      12.177 -20.660   6.272  0.00  0.00            
ATOM   3581  CA  ILE X 223      10.198 -21.099   5.486  0.00  0.00            
ATOM   3582  HA  ILE X 223       9.548 -21.859   5.921  0.00  0.00            
ATOM   3583  CB  ILE X 223       9.666 -19.752   5.988  0.00  0.00            
ATOM   3584  HB  ILE X 223       9.682 -19.859   7.073  0.00  0.00            
ATOM   3585  CG2 ILE X 223      10.581 -18.594   5.574  0.00  0.00            
ATOM   3586 HG21 ILE X 223      10.109 -17.744   6.068  0.00  0.00            
ATOM   3587 HG22 ILE X 223      10.462 -18.336   4.522  0.00  0.00            
ATOM   3588 HG23 ILE X 223      11.603 -18.716   5.934  0.00  0.00            
ATOM   3589  CG1 ILE X 223       8.203 -19.334   5.608  0.00  0.00            
ATOM   3590 HG12 ILE X 223       7.957 -18.445   6.189  0.00  0.00            
ATOM   3591 HG13 ILE X 223       8.121 -19.136   4.539  0.00  0.00            
ATOM   3592  CD1 ILE X 223       7.099 -20.303   5.936  0.00  0.00            
ATOM   3593 HD11 ILE X 223       7.325 -21.285   5.521  0.00  0.00            
ATOM   3594 HD12 ILE X 223       6.162 -20.023   5.455  0.00  0.00            
ATOM   3595 HD13 ILE X 223       6.905 -20.382   7.006  0.00  0.00            
ATOM   3596  C   ILE X 223      10.000 -21.130   3.940  0.00  0.00            
ATOM   3597  O   ILE X 223       9.005 -21.613   3.478  0.00  0.00            
ATOM   3598  N   SER X 224      11.037 -20.811   3.162  0.00  0.00            
ATOM   3599  H   SER X 224      11.903 -20.402   3.483  0.00  0.00            
ATOM   3600  CA  SER X 224      11.035 -21.023   1.698  0.00  0.00            
ATOM   3601  HA  SER X 224      10.135 -20.527   1.335  0.00  0.00            
ATOM   3602  CB  SER X 224      12.241 -20.405   0.987  0.00  0.00            
ATOM   3603  HB2 SER X 224      13.153 -20.935   1.259  0.00  0.00            
ATOM   3604  HB3 SER X 224      12.173 -20.605  -0.082  0.00  0.00            
ATOM   3605  OG  SER X 224      12.445 -19.079   1.179  0.00  0.00            
ATOM   3606  HG  SER X 224      12.946 -19.000   1.994  0.00  0.00            
ATOM   3607  C   SER X 224      10.864 -22.564   1.489  0.00  0.00            
ATOM   3608  O   SER X 224       9.994 -23.012   0.750  0.00  0.00            
ATOM   3609  N   SER X 225      11.619 -23.401   2.192  0.00  0.00            
ATOM   3610  H   SER X 225      12.408 -23.005   2.681  0.00  0.00            
ATOM   3611  CA  SER X 225      11.430 -24.877   2.108  0.00  0.00            
ATOM   3612  HA  SER X 225      11.711 -25.192   1.103  0.00  0.00            
ATOM   3613  CB  SER X 225      12.598 -25.473   2.828  0.00  0.00            
ATOM   3614  HB2 SER X 225      13.541 -25.232   2.337  0.00  0.00            
ATOM   3615  HB3 SER X 225      12.768 -25.104   3.839  0.00  0.00            
ATOM   3616  OG  SER X 225      12.532 -26.919   2.999  0.00  0.00            
ATOM   3617  HG  SER X 225      12.705 -27.373   2.171  0.00  0.00            
ATOM   3618  C   SER X 225      10.096 -25.421   2.544  0.00  0.00            
ATOM   3619  O   SER X 225       9.624 -26.422   1.985  0.00  0.00            
ATOM   3620  N   ILE X 226       9.515 -24.814   3.568  0.00  0.00            
ATOM   3621  H   ILE X 226       9.948 -23.951   3.867  0.00  0.00            
ATOM   3622  CA  ILE X 226       8.221 -25.266   4.163  0.00  0.00            
ATOM   3623  HA  ILE X 226       8.279 -26.351   4.078  0.00  0.00            
ATOM   3624  CB  ILE X 226       8.165 -24.988   5.661  0.00  0.00            
ATOM   3625  HB  ILE X 226       8.460 -23.947   5.789  0.00  0.00            
ATOM   3626  CG2 ILE X 226       6.809 -25.274   6.307  0.00  0.00            
ATOM   3627 HG21 ILE X 226       6.877 -25.150   7.387  0.00  0.00            
ATOM   3628 HG22 ILE X 226       6.453 -26.261   6.014  0.00  0.00            
ATOM   3629 HG23 ILE X 226       6.197 -24.447   5.946  0.00  0.00            
ATOM   3630  CG1 ILE X 226       9.189 -25.944   6.329  0.00  0.00            
ATOM   3631 HG12 ILE X 226       8.770 -26.951   6.331  0.00  0.00            
ATOM   3632 HG13 ILE X 226      10.104 -26.060   5.748  0.00  0.00            
ATOM   3633  CD1 ILE X 226       9.642 -25.385   7.721  0.00  0.00            
ATOM   3634 HD11 ILE X 226      10.384 -24.589   7.659  0.00  0.00            
ATOM   3635 HD12 ILE X 226       8.903 -24.856   8.322  0.00  0.00            
ATOM   3636 HD13 ILE X 226      10.068 -26.230   8.261  0.00  0.00            
ATOM   3637  C   ILE X 226       6.979 -24.819   3.353  0.00  0.00            
ATOM   3638  O   ILE X 226       6.060 -25.610   3.209  0.00  0.00            
ATOM   3639  N   LEU X 227       7.042 -23.636   2.704  0.00  0.00            
ATOM   3640  H   LEU X 227       7.778 -23.026   3.029  0.00  0.00            
ATOM   3641  CA  LEU X 227       6.160 -23.181   1.601  0.00  0.00            
ATOM   3642  HA  LEU X 227       5.112 -23.229   1.895  0.00  0.00            
ATOM   3643  CB  LEU X 227       6.340 -21.679   1.314  0.00  0.00            
ATOM   3644  HB2 LEU X 227       7.409 -21.471   1.338  0.00  0.00            
ATOM   3645  HB3 LEU X 227       5.903 -21.471   0.337  0.00  0.00            
ATOM   3646  CG  LEU X 227       5.756 -20.706   2.413  0.00  0.00            
ATOM   3647  HG  LEU X 227       6.334 -20.856   3.325  0.00  0.00            
ATOM   3648  CD1 LEU X 227       6.024 -19.314   1.858  0.00  0.00            
ATOM   3649 HD11 LEU X 227       5.631 -19.247   0.844  0.00  0.00            
ATOM   3650 HD12 LEU X 227       7.088 -19.121   1.728  0.00  0.00            
ATOM   3651 HD13 LEU X 227       5.574 -18.542   2.482  0.00  0.00            
ATOM   3652  CD2 LEU X 227       4.301 -20.858   2.594  0.00  0.00            
ATOM   3653 HD21 LEU X 227       3.756 -21.044   1.668  0.00  0.00            
ATOM   3654 HD22 LEU X 227       3.976 -19.991   3.170  0.00  0.00            
ATOM   3655 HD23 LEU X 227       4.104 -21.750   3.189  0.00  0.00            
ATOM   3656  C   LEU X 227       6.294 -24.027   0.397  0.00  0.00            
ATOM   3657  O   LEU X 227       5.263 -24.374  -0.168  0.00  0.00            
ATOM   3658  N   GLU X 228       7.509 -24.413  -0.041  0.00  0.00            
ATOM   3659  H   GLU X 228       8.356 -24.038   0.361  0.00  0.00            
ATOM   3660  CA  GLU X 228       7.721 -25.308  -1.175  0.00  0.00            
ATOM   3661  HA  GLU X 228       7.221 -24.906  -2.055  0.00  0.00            
ATOM   3662  CB  GLU X 228       9.160 -25.165  -1.638  0.00  0.00            
ATOM   3663  HB2 GLU X 228       9.554 -24.196  -1.945  0.00  0.00            
ATOM   3664  HB3 GLU X 228       9.720 -25.690  -0.864  0.00  0.00            
ATOM   3665  CG  GLU X 228       9.416 -25.901  -3.019  0.00  0.00            
ATOM   3666  HG2 GLU X 228      10.164 -25.276  -3.507  0.00  0.00            
ATOM   3667  HG3 GLU X 228       8.531 -26.151  -3.604  0.00  0.00            
ATOM   3668  CD  GLU X 228      10.165 -27.209  -2.905  0.00  0.00            
ATOM   3669  OE1 GLU X 228       9.949 -28.065  -3.793  0.00  0.00            
ATOM   3670  OE2 GLU X 228      11.236 -27.277  -2.316  0.00  0.00            
ATOM   3671  C   GLU X 228       7.185 -26.709  -1.040  0.00  0.00            
ATOM   3672  O   GLU X 228       6.386 -27.204  -1.851  0.00  0.00            
ATOM   3673  N   LYS X 229       7.347 -27.259   0.196  0.00  0.00            
ATOM   3674  H   LYS X 229       7.987 -26.831   0.851  0.00  0.00            
ATOM   3675  CA  LYS X 229       6.639 -28.465   0.661  0.00  0.00            
ATOM   3676  HA  LYS X 229       6.823 -29.300  -0.015  0.00  0.00            
ATOM   3677  CB  LYS X 229       7.284 -28.934   1.961  0.00  0.00            
ATOM   3678  HB2 LYS X 229       7.294 -28.128   2.695  0.00  0.00            
ATOM   3679  HB3 LYS X 229       6.700 -29.731   2.420  0.00  0.00            
ATOM   3680  CG  LYS X 229       8.694 -29.513   1.612  0.00  0.00            
ATOM   3681  HG2 LYS X 229       9.193 -28.802   0.953  0.00  0.00            
ATOM   3682  HG3 LYS X 229       8.502 -30.518   1.237  0.00  0.00            
ATOM   3683  CD  LYS X 229       9.440 -29.476   2.896  0.00  0.00            
ATOM   3684  HD2 LYS X 229       9.651 -28.501   3.336  0.00  0.00            
ATOM   3685  HD3 LYS X 229       8.994 -30.127   3.647  0.00  0.00            
ATOM   3686  CE  LYS X 229      10.861 -30.135   2.622  0.00  0.00            
ATOM   3687  HE2 LYS X 229      10.594 -31.161   2.368  0.00  0.00            
ATOM   3688  HE3 LYS X 229      11.252 -29.578   1.770  0.00  0.00            
ATOM   3689  NZ  LYS X 229      11.778 -30.158   3.819  0.00  0.00            
ATOM   3690  HZ1 LYS X 229      11.557 -30.896   4.471  0.00  0.00            
ATOM   3691  HZ2 LYS X 229      12.750 -30.368   3.639  0.00  0.00            
ATOM   3692  HZ3 LYS X 229      11.727 -29.259   4.277  0.00  0.00            
ATOM   3693  C   LYS X 229       5.086 -28.392   0.760  0.00  0.00            
ATOM   3694  O   LYS X 229       4.440 -29.467   0.808  0.00  0.00            
ATOM   3695  N   GLY X 230       4.505 -27.224   0.640  0.00  0.00            
ATOM   3696  H   GLY X 230       5.067 -26.388   0.712  0.00  0.00            
ATOM   3697  CA  GLY X 230       3.054 -26.989   0.561  0.00  0.00            
ATOM   3698  HA2 GLY X 230       2.875 -26.338  -0.294  0.00  0.00            
ATOM   3699  HA3 GLY X 230       2.501 -27.891   0.299  0.00  0.00            
ATOM   3700  C   GLY X 230       2.311 -26.415   1.777  0.00  0.00            
ATOM   3701  O   GLY X 230       1.113 -26.654   1.846  0.00  0.00            
ATOM   3702  N   GLU X 231       2.967 -25.794   2.736  0.00  0.00            
ATOM   3703  H   GLU X 231       3.963 -25.636   2.684  0.00  0.00            
ATOM   3704  CA  GLU X 231       2.428 -25.027   3.854  0.00  0.00            
ATOM   3705  HA  GLU X 231       1.730 -25.685   4.372  0.00  0.00            
ATOM   3706  CB  GLU X 231       3.540 -24.738   4.898  0.00  0.00            
ATOM   3707  HB2 GLU X 231       4.092 -25.660   5.077  0.00  0.00            
ATOM   3708  HB3 GLU X 231       4.327 -24.056   4.576  0.00  0.00            
ATOM   3709  CG  GLU X 231       3.052 -24.234   6.230  0.00  0.00            
ATOM   3710  HG2 GLU X 231       3.913 -23.845   6.775  0.00  0.00            
ATOM   3711  HG3 GLU X 231       2.471 -23.333   6.034  0.00  0.00            
ATOM   3712  CD  GLU X 231       2.286 -25.308   6.968  0.00  0.00            
ATOM   3713  OE1 GLU X 231       2.878 -26.247   7.467  0.00  0.00            
ATOM   3714  OE2 GLU X 231       1.056 -25.191   7.060  0.00  0.00            
ATOM   3715  C   GLU X 231       1.765 -23.729   3.382  0.00  0.00            
ATOM   3716  O   GLU X 231       2.108 -23.146   2.378  0.00  0.00            
ATOM   3717  N   ARG X 232       0.722 -23.453   4.118  0.00  0.00            
ATOM   3718  H   ARG X 232       0.509 -24.101   4.863  0.00  0.00            
ATOM   3719  CA  ARG X 232      -0.135 -22.290   3.956  0.00  0.00            
ATOM   3720  HA  ARG X 232       0.439 -21.522   3.436  0.00  0.00            
ATOM   3721  CB  ARG X 232      -1.323 -22.468   2.978  0.00  0.00            
ATOM   3722  HB2 ARG X 232      -1.843 -21.537   2.752  0.00  0.00            
ATOM   3723  HB3 ARG X 232      -2.060 -23.110   3.461  0.00  0.00            
ATOM   3724  CG  ARG X 232      -1.070 -23.000   1.549  0.00  0.00            
ATOM   3725  HG2 ARG X 232      -0.592 -23.969   1.696  0.00  0.00            
ATOM   3726  HG3 ARG X 232      -2.009 -23.109   1.005  0.00  0.00            
ATOM   3727  CD  ARG X 232      -0.282 -22.070   0.615  0.00  0.00            
ATOM   3728  HD2 ARG X 232      -0.975 -21.242   0.464  0.00  0.00            
ATOM   3729  HD3 ARG X 232       0.659 -21.834   1.111  0.00  0.00            
ATOM   3730  NE  ARG X 232      -0.063 -22.756  -0.731  0.00  0.00            
ATOM   3731  HE  ARG X 232      -0.689 -22.526  -1.489  0.00  0.00            
ATOM   3732  CZ  ARG X 232       1.012 -23.484  -1.055  0.00  0.00            
ATOM   3733  NH1 ARG X 232       1.945 -23.849  -0.208  0.00  0.00            
ATOM   3734 HH11 ARG X 232       1.840 -23.492   0.731  0.00  0.00            
ATOM   3735 HH12 ARG X 232       2.719 -24.378  -0.584  0.00  0.00            
ATOM   3736  NH2 ARG X 232       1.262 -23.840  -2.245  0.00  0.00            
ATOM   3737 HH21 ARG X 232       0.527 -23.868  -2.938  0.00  0.00            
ATOM   3738 HH22 ARG X 232       2.149 -24.287  -2.429  0.00  0.00            
ATOM   3739  C   ARG X 232      -0.634 -21.663   5.268  0.00  0.00            
ATOM   3740  O   ARG X 232      -0.879 -22.397   6.183  0.00  0.00            
ATOM   3741  N   LEU X 233      -0.966 -20.398   5.345  0.00  0.00            
ATOM   3742  H   LEU X 233      -0.642 -19.862   4.553  0.00  0.00            
ATOM   3743  CA  LEU X 233      -1.354 -19.751   6.561  0.00  0.00            
ATOM   3744  HA  LEU X 233      -0.565 -20.011   7.267  0.00  0.00            
ATOM   3745  CB  LEU X 233      -1.341 -18.217   6.506  0.00  0.00            
ATOM   3746  HB2 LEU X 233      -2.041 -17.875   5.744  0.00  0.00            
ATOM   3747  HB3 LEU X 233      -1.764 -17.859   7.445  0.00  0.00            
ATOM   3748  CG  LEU X 233       0.074 -17.586   6.202  0.00  0.00            
ATOM   3749  HG  LEU X 233       0.643 -18.249   5.550  0.00  0.00            
ATOM   3750  CD1 LEU X 233      -0.098 -16.258   5.511  0.00  0.00            
ATOM   3751 HD11 LEU X 233      -0.690 -16.305   4.597  0.00  0.00            
ATOM   3752 HD12 LEU X 233      -0.545 -15.606   6.262  0.00  0.00            
ATOM   3753 HD13 LEU X 233       0.902 -15.856   5.347  0.00  0.00            
ATOM   3754  CD2 LEU X 233       0.740 -17.449   7.589  0.00  0.00            
ATOM   3755 HD21 LEU X 233       0.137 -16.788   8.211  0.00  0.00            
ATOM   3756 HD22 LEU X 233       1.745 -17.031   7.529  0.00  0.00            
ATOM   3757 HD23 LEU X 233       0.777 -18.410   8.103  0.00  0.00            
ATOM   3758  C   LEU X 233      -2.770 -20.255   6.950  0.00  0.00            
ATOM   3759  O   LEU X 233      -3.627 -20.432   6.099  0.00  0.00            
ATOM   3760  N   PRO X 234      -2.976 -20.458   8.247  0.00  0.00            
ATOM   3761  CD  PRO X 234      -2.133 -20.189   9.416  0.00  0.00            
ATOM   3762  HD2 PRO X 234      -1.405 -20.973   9.624  0.00  0.00            
ATOM   3763  HD3 PRO X 234      -1.649 -19.232   9.223  0.00  0.00            
ATOM   3764  CG  PRO X 234      -3.010 -20.204  10.658  0.00  0.00            
ATOM   3765  HG2 PRO X 234      -3.340 -19.168  10.739  0.00  0.00            
ATOM   3766  HG3 PRO X 234      -2.433 -20.571  11.507  0.00  0.00            
ATOM   3767  CB  PRO X 234      -4.119 -21.130  10.267  0.00  0.00            
ATOM   3768  HB2 PRO X 234      -5.088 -20.990  10.746  0.00  0.00            
ATOM   3769  HB3 PRO X 234      -3.718 -22.108  10.532  0.00  0.00            
ATOM   3770  CA  PRO X 234      -4.267 -20.953   8.739  0.00  0.00            
ATOM   3771  HA  PRO X 234      -4.579 -21.865   8.230  0.00  0.00            
ATOM   3772  C   PRO X 234      -5.405 -19.974   8.527  0.00  0.00            
ATOM   3773  O   PRO X 234      -5.202 -18.776   8.141  0.00  0.00            
ATOM   3774  N   GLN X 235      -6.646 -20.427   8.753  0.00  0.00            
ATOM   3775  H   GLN X 235      -6.838 -21.353   9.108  0.00  0.00            
ATOM   3776  CA  GLN X 235      -7.865 -19.543   8.605  0.00  0.00            
ATOM   3777  HA  GLN X 235      -7.858 -19.098   7.610  0.00  0.00            
ATOM   3778  CB  GLN X 235      -9.126 -20.486   8.574  0.00  0.00            
ATOM   3779  HB2 GLN X 235      -9.014 -21.104   7.684  0.00  0.00            
ATOM   3780  HB3 GLN X 235      -9.232 -21.171   9.416  0.00  0.00            
ATOM   3781  CG  GLN X 235     -10.534 -19.789   8.512  0.00  0.00            
ATOM   3782  HG2 GLN X 235     -10.598 -19.330   7.525  0.00  0.00            
ATOM   3783  HG3 GLN X 235     -10.639 -19.088   9.340  0.00  0.00            
ATOM   3784  CD  GLN X 235     -11.773 -20.695   8.563  0.00  0.00            
ATOM   3785  OE1 GLN X 235     -11.623 -21.885   8.566  0.00  0.00            
ATOM   3786  NE2 GLN X 235     -12.967 -20.208   8.708  0.00  0.00            
ATOM   3787 HE21 GLN X 235     -13.083 -19.205   8.725  0.00  0.00            
ATOM   3788 HE22 GLN X 235     -13.817 -20.746   8.610  0.00  0.00            
ATOM   3789  C   GLN X 235      -7.936 -18.488   9.746  0.00  0.00            
ATOM   3790  O   GLN X 235      -7.965 -18.945  10.892  0.00  0.00            
ATOM   3791  N   PRO X 236      -8.123 -17.197   9.437  0.00  0.00            
ATOM   3792  CD  PRO X 236      -7.987 -16.612   8.104  0.00  0.00            
ATOM   3793  HD2 PRO X 236      -7.251 -17.131   7.490  0.00  0.00            
ATOM   3794  HD3 PRO X 236      -8.945 -16.732   7.599  0.00  0.00            
ATOM   3795  CG  PRO X 236      -7.707 -15.169   8.310  0.00  0.00            
ATOM   3796  HG2 PRO X 236      -6.632 -15.099   8.476  0.00  0.00            
ATOM   3797  HG3 PRO X 236      -8.070 -14.600   7.454  0.00  0.00            
ATOM   3798  CB  PRO X 236      -8.402 -14.789   9.650  0.00  0.00            
ATOM   3799  HB2 PRO X 236      -7.990 -14.000  10.278  0.00  0.00            
ATOM   3800  HB3 PRO X 236      -9.374 -14.380   9.376  0.00  0.00            
ATOM   3801  CA  PRO X 236      -8.417 -16.146  10.426  0.00  0.00            
ATOM   3802  HA  PRO X 236      -7.581 -16.162  11.125  0.00  0.00            
ATOM   3803  C   PRO X 236      -9.836 -16.294  11.181  0.00  0.00            
ATOM   3804  O   PRO X 236     -10.841 -16.401  10.492  0.00  0.00            
ATOM   3805  N   PRO X 237      -9.973 -16.306  12.534  0.00  0.00            
ATOM   3806  CD  PRO X 237      -8.850 -16.404  13.432  0.00  0.00            
ATOM   3807  HD2 PRO X 237      -8.074 -17.035  12.999  0.00  0.00            
ATOM   3808  HD3 PRO X 237      -8.508 -15.392  13.647  0.00  0.00            
ATOM   3809  CG  PRO X 237      -9.421 -17.002  14.772  0.00  0.00            
ATOM   3810  HG2 PRO X 237      -8.910 -16.649  15.668  0.00  0.00            
ATOM   3811  HG3 PRO X 237      -9.460 -18.089  14.835  0.00  0.00            
ATOM   3812  CB  PRO X 237     -10.858 -16.488  14.733  0.00  0.00            
ATOM   3813  HB2 PRO X 237     -10.808 -15.486  15.160  0.00  0.00            
ATOM   3814  HB3 PRO X 237     -11.415 -17.212  15.328  0.00  0.00            
ATOM   3815  CA  PRO X 237     -11.233 -16.540  13.255  0.00  0.00            
ATOM   3816  HA  PRO X 237     -11.589 -17.546  13.033  0.00  0.00            
ATOM   3817  C   PRO X 237     -12.463 -15.616  12.978  0.00  0.00            
ATOM   3818  O   PRO X 237     -13.550 -16.026  13.411  0.00  0.00            
ATOM   3819  N   ILE X 238     -12.317 -14.487  12.385  0.00  0.00            
ATOM   3820  H   ILE X 238     -11.389 -14.179  12.131  0.00  0.00            
ATOM   3821  CA  ILE X 238     -13.401 -13.585  11.958  0.00  0.00            
ATOM   3822  HA  ILE X 238     -14.121 -13.640  12.774  0.00  0.00            
ATOM   3823  CB  ILE X 238     -12.911 -12.135  11.786  0.00  0.00            
ATOM   3824  HB  ILE X 238     -12.248 -11.872  12.610  0.00  0.00            
ATOM   3825  CG2 ILE X 238     -12.050 -11.927  10.583  0.00  0.00            
ATOM   3826 HG21 ILE X 238     -11.729 -10.885  10.567  0.00  0.00            
ATOM   3827 HG22 ILE X 238     -12.598 -12.155   9.669  0.00  0.00            
ATOM   3828 HG23 ILE X 238     -11.245 -12.658  10.658  0.00  0.00            
ATOM   3829  CG1 ILE X 238     -14.177 -11.124  11.901  0.00  0.00            
ATOM   3830 HG12 ILE X 238     -14.835 -11.010  11.040  0.00  0.00            
ATOM   3831 HG13 ILE X 238     -14.739 -11.511  12.751  0.00  0.00            
ATOM   3832  CD1 ILE X 238     -13.612  -9.703  12.247  0.00  0.00            
ATOM   3833 HD11 ILE X 238     -13.018  -9.399  11.384  0.00  0.00            
ATOM   3834 HD12 ILE X 238     -13.007  -9.734  13.153  0.00  0.00            
ATOM   3835 HD13 ILE X 238     -14.487  -9.062  12.356  0.00  0.00            
ATOM   3836  C   ILE X 238     -14.166 -13.959  10.669  0.00  0.00            
ATOM   3837  O   ILE X 238     -15.271 -13.537  10.432  0.00  0.00            
ATOM   3838  N   CYS X 239     -13.635 -14.962   9.893  0.00  0.00            
ATOM   3839  H   CYS X 239     -12.871 -15.542  10.211  0.00  0.00            
ATOM   3840  CA  CYS X 239     -14.198 -15.353   8.652  0.00  0.00            
ATOM   3841  HA  CYS X 239     -15.126 -14.810   8.470  0.00  0.00            
ATOM   3842  CB  CYS X 239     -13.170 -14.996   7.498  0.00  0.00            
ATOM   3843  HB2 CYS X 239     -13.641 -14.870   6.524  0.00  0.00            
ATOM   3844  HB3 CYS X 239     -12.877 -13.998   7.823  0.00  0.00            
ATOM   3845  SG  CYS X 239     -11.645 -16.057   7.482  0.00  0.00            
ATOM   3846  HG  CYS X 239     -11.578 -15.995   8.815  0.00  0.00            
ATOM   3847  C   CYS X 239     -14.606 -16.845   8.532  0.00  0.00            
ATOM   3848  O   CYS X 239     -13.992 -17.628   9.221  0.00  0.00            
ATOM   3849  N   THR X 240     -15.595 -17.256   7.667  0.00  0.00            
ATOM   3850  H   THR X 240     -16.047 -16.575   7.074  0.00  0.00            
ATOM   3851  CA  THR X 240     -15.967 -18.628   7.407  0.00  0.00            
ATOM   3852  HA  THR X 240     -15.937 -19.263   8.292  0.00  0.00            
ATOM   3853  CB  THR X 240     -17.373 -18.753   6.943  0.00  0.00            
ATOM   3854  HB  THR X 240     -17.491 -19.833   7.035  0.00  0.00            
ATOM   3855  CG2 THR X 240     -18.385 -18.254   7.918  0.00  0.00            
ATOM   3856 HG21 THR X 240     -19.373 -18.129   7.474  0.00  0.00            
ATOM   3857 HG22 THR X 240     -18.597 -18.956   8.724  0.00  0.00            
ATOM   3858 HG23 THR X 240     -18.074 -17.308   8.362  0.00  0.00            
ATOM   3859  OG1 THR X 240     -17.558 -18.345   5.648  0.00  0.00            
ATOM   3860  HG1 THR X 240     -18.470 -18.527   5.410  0.00  0.00            
ATOM   3861  C   THR X 240     -15.016 -19.197   6.427  0.00  0.00            
ATOM   3862  O   THR X 240     -14.248 -18.508   5.736  0.00  0.00            
ATOM   3863  N   ILE X 241     -14.946 -20.521   6.355  0.00  0.00            
ATOM   3864  H   ILE X 241     -15.674 -21.063   6.798  0.00  0.00            
ATOM   3865  CA  ILE X 241     -14.168 -21.148   5.338  0.00  0.00            
ATOM   3866  HA  ILE X 241     -13.137 -20.826   5.483  0.00  0.00            
ATOM   3867  CB  ILE X 241     -14.185 -22.677   5.660  0.00  0.00            
ATOM   3868  HB  ILE X 241     -14.095 -22.787   6.741  0.00  0.00            
ATOM   3869  CG2 ILE X 241     -15.554 -23.304   5.274  0.00  0.00            
ATOM   3870 HG21 ILE X 241     -16.353 -22.965   5.934  0.00  0.00            
ATOM   3871 HG22 ILE X 241     -15.787 -23.133   4.223  0.00  0.00            
ATOM   3872 HG23 ILE X 241     -15.435 -24.374   5.449  0.00  0.00            
ATOM   3873  CG1 ILE X 241     -13.134 -23.415   4.814  0.00  0.00            
ATOM   3874 HG12 ILE X 241     -13.491 -23.427   3.784  0.00  0.00            
ATOM   3875 HG13 ILE X 241     -12.261 -22.763   4.806  0.00  0.00            
ATOM   3876  CD1 ILE X 241     -12.707 -24.840   5.321  0.00  0.00            
ATOM   3877 HD11 ILE X 241     -13.622 -25.434   5.323  0.00  0.00            
ATOM   3878 HD12 ILE X 241     -11.859 -25.227   4.757  0.00  0.00            
ATOM   3879 HD13 ILE X 241     -12.517 -24.787   6.393  0.00  0.00            
ATOM   3880  C   ILE X 241     -14.617 -20.799   3.935  0.00  0.00            
ATOM   3881  O   ILE X 241     -13.856 -21.166   3.013  0.00  0.00            
ATOM   3882  N   ASP X 242     -15.786 -20.219   3.693  0.00  0.00            
ATOM   3883  H   ASP X 242     -16.540 -20.232   4.365  0.00  0.00            
ATOM   3884  CA  ASP X 242     -16.129 -19.761   2.290  0.00  0.00            
ATOM   3885  HA  ASP X 242     -15.904 -20.573   1.598  0.00  0.00            
ATOM   3886  CB  ASP X 242     -17.615 -19.341   2.015  0.00  0.00            
ATOM   3887  HB2 ASP X 242     -17.787 -18.364   2.466  0.00  0.00            
ATOM   3888  HB3 ASP X 242     -17.693 -19.095   0.956  0.00  0.00            
ATOM   3889  CG  ASP X 242     -18.717 -20.300   2.384  0.00  0.00            
ATOM   3890  OD1 ASP X 242     -19.902 -19.836   2.565  0.00  0.00            
ATOM   3891  OD2 ASP X 242     -18.408 -21.531   2.481  0.00  0.00            
ATOM   3892  C   ASP X 242     -15.118 -18.693   1.864  0.00  0.00            
ATOM   3893  O   ASP X 242     -14.485 -18.868   0.833  0.00  0.00            
ATOM   3894  N   VAL X 243     -14.800 -17.792   2.784  0.00  0.00            
ATOM   3895  H   VAL X 243     -15.049 -18.046   3.729  0.00  0.00            
ATOM   3896  CA  VAL X 243     -13.847 -16.658   2.579  0.00  0.00            
ATOM   3897  HA  VAL X 243     -14.079 -16.079   1.685  0.00  0.00            
ATOM   3898  CB  VAL X 243     -14.085 -15.646   3.718  0.00  0.00            
ATOM   3899  HB  VAL X 243     -13.429 -15.966   4.528  0.00  0.00            
ATOM   3900  CG1 VAL X 243     -13.622 -14.261   3.322  0.00  0.00            
ATOM   3901 HG11 VAL X 243     -13.670 -13.555   4.151  0.00  0.00            
ATOM   3902 HG12 VAL X 243     -14.190 -13.794   2.517  0.00  0.00            
ATOM   3903 HG13 VAL X 243     -12.596 -14.228   2.955  0.00  0.00            
ATOM   3904  CG2 VAL X 243     -15.574 -15.731   4.233  0.00  0.00            
ATOM   3905 HG21 VAL X 243     -15.775 -14.886   4.892  0.00  0.00            
ATOM   3906 HG22 VAL X 243     -16.272 -15.708   3.396  0.00  0.00            
ATOM   3907 HG23 VAL X 243     -15.769 -16.624   4.826  0.00  0.00            
ATOM   3908  C   VAL X 243     -12.411 -17.068   2.549  0.00  0.00            
ATOM   3909  O   VAL X 243     -11.596 -16.503   1.788  0.00  0.00            
ATOM   3910  N   TYR X 244     -12.090 -18.085   3.345  0.00  0.00            
ATOM   3911  H   TYR X 244     -12.710 -18.470   4.043  0.00  0.00            
ATOM   3912  CA  TYR X 244     -10.713 -18.591   3.383  0.00  0.00            
ATOM   3913  HA  TYR X 244     -10.004 -17.763   3.407  0.00  0.00            
ATOM   3914  CB  TYR X 244     -10.650 -19.451   4.631  0.00  0.00            
ATOM   3915  HB2 TYR X 244     -11.003 -19.017   5.566  0.00  0.00            
ATOM   3916  HB3 TYR X 244     -11.318 -20.303   4.499  0.00  0.00            
ATOM   3917  CG  TYR X 244      -9.340 -20.044   4.913  0.00  0.00            
ATOM   3918  CD1 TYR X 244      -8.180 -19.254   5.114  0.00  0.00            
ATOM   3919  HD1 TYR X 244      -8.224 -18.188   5.283  0.00  0.00            
ATOM   3920  CE1 TYR X 244      -6.923 -19.816   5.168  0.00  0.00            
ATOM   3921  HE1 TYR X 244      -6.038 -19.200   5.234  0.00  0.00            
ATOM   3922  CZ  TYR X 244      -6.833 -21.217   5.086  0.00  0.00            
ATOM   3923  OH  TYR X 244      -5.647 -21.933   5.140  0.00  0.00            
ATOM   3924  HH  TYR X 244      -4.877 -21.422   5.399  0.00  0.00            
ATOM   3925  CE2 TYR X 244      -7.959 -22.019   4.926  0.00  0.00            
ATOM   3926  HE2 TYR X 244      -7.744 -23.066   4.774  0.00  0.00            
ATOM   3927  CD2 TYR X 244      -9.188 -21.399   4.752  0.00  0.00            
ATOM   3928  HD2 TYR X 244     -10.042 -21.995   4.467  0.00  0.00            
ATOM   3929  C   TYR X 244     -10.323 -19.363   2.122  0.00  0.00            
ATOM   3930  O   TYR X 244      -9.107 -19.391   1.809  0.00  0.00            
ATOM   3931  N   MET X 245     -11.177 -20.069   1.353  0.00  0.00            
ATOM   3932  H   MET X 245     -12.122 -20.126   1.704  0.00  0.00            
ATOM   3933  CA  MET X 245     -10.884 -20.832   0.159  0.00  0.00            
ATOM   3934  HA  MET X 245      -9.926 -21.294   0.396  0.00  0.00            
ATOM   3935  CB  MET X 245     -11.853 -22.002  -0.002  0.00  0.00            
ATOM   3936  HB2 MET X 245     -12.845 -21.552  -0.043  0.00  0.00            
ATOM   3937  HB3 MET X 245     -11.417 -22.403  -0.917  0.00  0.00            
ATOM   3938  CG  MET X 245     -11.685 -22.959   1.215  0.00  0.00            
ATOM   3939  HG2 MET X 245     -12.238 -23.874   0.998  0.00  0.00            
ATOM   3940  HG3 MET X 245     -12.101 -22.571   2.145  0.00  0.00            
ATOM   3941  SD  MET X 245     -10.042 -23.658   1.564  0.00  0.00            
ATOM   3942  CE  MET X 245      -9.627 -24.398  -0.070  0.00  0.00            
ATOM   3943  HE1 MET X 245      -8.781 -25.065   0.096  0.00  0.00            
ATOM   3944  HE2 MET X 245      -9.264 -23.659  -0.785  0.00  0.00            
ATOM   3945  HE3 MET X 245     -10.487 -24.988  -0.386  0.00  0.00            
ATOM   3946  C   MET X 245     -10.559 -19.881  -1.004  0.00  0.00            
ATOM   3947  O   MET X 245      -9.826 -20.250  -1.929  0.00  0.00            
ATOM   3948  N   ILE X 246     -11.000 -18.637  -0.946  0.00  0.00            
ATOM   3949  H   ILE X 246     -11.648 -18.482  -0.188  0.00  0.00            
ATOM   3950  CA  ILE X 246     -10.592 -17.517  -1.862  0.00  0.00            
ATOM   3951  HA  ILE X 246     -10.642 -17.921  -2.873  0.00  0.00            
ATOM   3952  CB  ILE X 246     -11.453 -16.282  -1.767  0.00  0.00            
ATOM   3953  HB  ILE X 246     -11.235 -15.717  -0.860  0.00  0.00            
ATOM   3954  CG2 ILE X 246     -11.258 -15.453  -2.958  0.00  0.00            
ATOM   3955 HG21 ILE X 246     -10.241 -15.090  -3.113  0.00  0.00            
ATOM   3956 HG22 ILE X 246     -11.861 -14.547  -3.014  0.00  0.00            
ATOM   3957 HG23 ILE X 246     -11.520 -16.062  -3.823  0.00  0.00            
ATOM   3958  CG1 ILE X 246     -12.931 -16.687  -1.505  0.00  0.00            
ATOM   3959 HG12 ILE X 246     -13.562 -15.801  -1.431  0.00  0.00            
ATOM   3960 HG13 ILE X 246     -13.030 -17.099  -0.501  0.00  0.00            
ATOM   3961  CD1 ILE X 246     -13.591 -17.698  -2.459  0.00  0.00            
ATOM   3962 HD11 ILE X 246     -13.502 -18.748  -2.181  0.00  0.00            
ATOM   3963 HD12 ILE X 246     -14.623 -17.349  -2.497  0.00  0.00            
ATOM   3964 HD13 ILE X 246     -13.238 -17.707  -3.490  0.00  0.00            
ATOM   3965  C   ILE X 246      -9.154 -17.150  -1.588  0.00  0.00            
ATOM   3966  O   ILE X 246      -8.378 -16.947  -2.565  0.00  0.00            
ATOM   3967  N   MET X 247      -8.726 -17.026  -0.318  0.00  0.00            
ATOM   3968  H   MET X 247      -9.348 -17.250   0.445  0.00  0.00            
ATOM   3969  CA  MET X 247      -7.254 -16.874   0.016  0.00  0.00            
ATOM   3970  HA  MET X 247      -6.759 -16.110  -0.583  0.00  0.00            
ATOM   3971  CB  MET X 247      -7.116 -16.622   1.518  0.00  0.00            
ATOM   3972  HB2 MET X 247      -7.358 -17.601   1.933  0.00  0.00            
ATOM   3973  HB3 MET X 247      -6.072 -16.418   1.758  0.00  0.00            
ATOM   3974  CG  MET X 247      -7.995 -15.625   2.305  0.00  0.00            
ATOM   3975  HG2 MET X 247      -8.981 -16.080   2.213  0.00  0.00            
ATOM   3976  HG3 MET X 247      -7.986 -14.667   1.785  0.00  0.00            
ATOM   3977  SD  MET X 247      -7.686 -15.400   4.102  0.00  0.00            
ATOM   3978  CE  MET X 247      -9.353 -15.003   4.764  0.00  0.00            
ATOM   3979  HE1 MET X 247      -9.810 -15.990   4.688  0.00  0.00            
ATOM   3980  HE2 MET X 247     -10.024 -14.370   4.183  0.00  0.00            
ATOM   3981  HE3 MET X 247      -9.202 -14.665   5.789  0.00  0.00            
ATOM   3982  C   MET X 247      -6.410 -18.106  -0.424  0.00  0.00            
ATOM   3983  O   MET X 247      -5.392 -17.868  -1.027  0.00  0.00            
ATOM   3984  N   VAL X 248      -6.914 -19.296  -0.248  0.00  0.00            
ATOM   3985  H   VAL X 248      -7.802 -19.413   0.218  0.00  0.00            
ATOM   3986  CA  VAL X 248      -6.087 -20.539  -0.515  0.00  0.00            
ATOM   3987  HA  VAL X 248      -5.027 -20.425  -0.291  0.00  0.00            
ATOM   3988  CB  VAL X 248      -6.672 -21.741   0.239  0.00  0.00            
ATOM   3989  HB  VAL X 248      -7.734 -21.631   0.021  0.00  0.00            
ATOM   3990  CG1 VAL X 248      -6.137 -23.118  -0.315  0.00  0.00            
ATOM   3991 HG11 VAL X 248      -5.051 -23.197  -0.364  0.00  0.00            
ATOM   3992 HG12 VAL X 248      -6.508 -23.978   0.242  0.00  0.00            
ATOM   3993 HG13 VAL X 248      -6.640 -23.259  -1.272  0.00  0.00            
ATOM   3994  CG2 VAL X 248      -6.530 -21.556   1.714  0.00  0.00            
ATOM   3995 HG21 VAL X 248      -6.793 -20.561   2.070  0.00  0.00            
ATOM   3996 HG22 VAL X 248      -5.475 -21.763   1.890  0.00  0.00            
ATOM   3997 HG23 VAL X 248      -7.058 -22.405   2.150  0.00  0.00            
ATOM   3998  C   VAL X 248      -6.063 -20.832  -2.001  0.00  0.00            
ATOM   3999  O   VAL X 248      -5.083 -21.478  -2.390  0.00  0.00            
ATOM   4000  N   LYS X 249      -7.081 -20.466  -2.859  0.00  0.00            
ATOM   4001  H   LYS X 249      -7.965 -20.160  -2.478  0.00  0.00            
ATOM   4002  CA  LYS X 249      -7.026 -20.447  -4.282  0.00  0.00            
ATOM   4003  HA  LYS X 249      -6.824 -21.447  -4.667  0.00  0.00            
ATOM   4004  CB  LYS X 249      -8.346 -19.918  -4.794  0.00  0.00            
ATOM   4005  HB2 LYS X 249      -8.929 -19.282  -4.127  0.00  0.00            
ATOM   4006  HB3 LYS X 249      -8.241 -19.470  -5.782  0.00  0.00            
ATOM   4007  CG  LYS X 249      -9.291 -21.060  -5.236  0.00  0.00            
ATOM   4008  HG2 LYS X 249      -9.045 -21.512  -6.197  0.00  0.00            
ATOM   4009  HG3 LYS X 249      -9.214 -21.941  -4.599  0.00  0.00            
ATOM   4010  CD  LYS X 249     -10.708 -20.530  -5.427  0.00  0.00            
ATOM   4011  HD2 LYS X 249     -11.116 -20.193  -4.474  0.00  0.00            
ATOM   4012  HD3 LYS X 249     -10.695 -19.660  -6.083  0.00  0.00            
ATOM   4013  CE  LYS X 249     -11.638 -21.576  -6.105  0.00  0.00            
ATOM   4014  HE2 LYS X 249     -11.341 -22.538  -5.688  0.00  0.00            
ATOM   4015  HE3 LYS X 249     -12.656 -21.253  -5.884  0.00  0.00            
ATOM   4016  NZ  LYS X 249     -11.480 -21.513  -7.603  0.00  0.00            
ATOM   4017  HZ1 LYS X 249     -12.152 -22.107  -8.067  0.00  0.00            
ATOM   4018  HZ2 LYS X 249     -11.628 -20.580  -7.962  0.00  0.00            
ATOM   4019  HZ3 LYS X 249     -10.659 -21.976  -7.966  0.00  0.00            
ATOM   4020  C   LYS X 249      -5.906 -19.529  -4.739  0.00  0.00            
ATOM   4021  O   LYS X 249      -5.120 -19.864  -5.632  0.00  0.00            
ATOM   4022  N   CYS X 250      -5.859 -18.307  -4.172  0.00  0.00            
ATOM   4023  H   CYS X 250      -6.297 -18.241  -3.264  0.00  0.00            
ATOM   4024  CA  CYS X 250      -4.767 -17.396  -4.461  0.00  0.00            
ATOM   4025  HA  CYS X 250      -4.780 -17.166  -5.526  0.00  0.00            
ATOM   4026  CB  CYS X 250      -4.891 -16.006  -3.784  0.00  0.00            
ATOM   4027  HB2 CYS X 250      -4.002 -15.436  -4.053  0.00  0.00            
ATOM   4028  HB3 CYS X 250      -4.892 -16.140  -2.702  0.00  0.00            
ATOM   4029  SG  CYS X 250      -6.347 -15.232  -4.452  0.00  0.00            
ATOM   4030  HG  CYS X 250      -7.157 -16.228  -4.081  0.00  0.00            
ATOM   4031  C   CYS X 250      -3.334 -17.992  -4.193  0.00  0.00            
ATOM   4032  O   CYS X 250      -2.368 -17.740  -4.949  0.00  0.00            
ATOM   4033  N   TRP X 251      -3.084 -18.830  -3.150  0.00  0.00            
ATOM   4034  H   TRP X 251      -3.736 -18.859  -2.378  0.00  0.00            
ATOM   4035  CA  TRP X 251      -1.735 -19.449  -2.934  0.00  0.00            
ATOM   4036  HA  TRP X 251      -0.902 -18.826  -3.260  0.00  0.00            
ATOM   4037  CB  TRP X 251      -1.533 -19.623  -1.365  0.00  0.00            
ATOM   4038  HB2 TRP X 251      -0.506 -19.926  -1.166  0.00  0.00            
ATOM   4039  HB3 TRP X 251      -2.286 -20.367  -1.105  0.00  0.00            
ATOM   4040  CG  TRP X 251      -1.627 -18.454  -0.474  0.00  0.00            
ATOM   4041  CD1 TRP X 251      -1.260 -17.191  -0.759  0.00  0.00            
ATOM   4042  HD1 TRP X 251      -0.754 -16.835  -1.644  0.00  0.00            
ATOM   4043  NE1 TRP X 251      -1.634 -16.389   0.208  0.00  0.00            
ATOM   4044  HE1 TRP X 251      -1.353 -15.419   0.213  0.00  0.00            
ATOM   4045  CE2 TRP X 251      -2.240 -17.050   1.221  0.00  0.00            
ATOM   4046  CZ2 TRP X 251      -2.861 -16.597   2.440  0.00  0.00            
ATOM   4047  HZ2 TRP X 251      -2.951 -15.546   2.672  0.00  0.00            
ATOM   4048  CH2 TRP X 251      -3.484 -17.528   3.329  0.00  0.00            
ATOM   4049  HH2 TRP X 251      -3.893 -17.106   4.236  0.00  0.00            
ATOM   4050  CZ3 TRP X 251      -3.552 -18.905   2.928  0.00  0.00            
ATOM   4051  HZ3 TRP X 251      -4.041 -19.667   3.518  0.00  0.00            
ATOM   4052  CE3 TRP X 251      -3.043 -19.317   1.650  0.00  0.00            
ATOM   4053  HE3 TRP X 251      -3.253 -20.301   1.258  0.00  0.00            
ATOM   4054  CD2 TRP X 251      -2.336 -18.394   0.793  0.00  0.00            
ATOM   4055  C   TRP X 251      -1.560 -20.825  -3.641  0.00  0.00            
ATOM   4056  O   TRP X 251      -0.604 -21.517  -3.309  0.00  0.00            
ATOM   4057  N   MET X 252      -2.427 -21.185  -4.612  0.00  0.00            
ATOM   4058  H   MET X 252      -3.090 -20.478  -4.898  0.00  0.00            
ATOM   4059  CA  MET X 252      -2.210 -22.345  -5.481  0.00  0.00            
ATOM   4060  HA  MET X 252      -2.140 -23.208  -4.819  0.00  0.00            
ATOM   4061  CB  MET X 252      -3.473 -22.736  -6.290  0.00  0.00            
ATOM   4062  HB2 MET X 252      -3.163 -23.620  -6.847  0.00  0.00            
ATOM   4063  HB3 MET X 252      -3.662 -21.871  -6.926  0.00  0.00            
ATOM   4064  CG  MET X 252      -4.539 -23.091  -5.316  0.00  0.00            
ATOM   4065  HG2 MET X 252      -4.775 -22.201  -4.734  0.00  0.00            
ATOM   4066  HG3 MET X 252      -4.138 -23.815  -4.607  0.00  0.00            
ATOM   4067  SD  MET X 252      -6.039 -23.818  -5.992  0.00  0.00            
ATOM   4068  CE  MET X 252      -6.522 -22.723  -7.286  0.00  0.00            
ATOM   4069  HE1 MET X 252      -6.613 -21.699  -6.925  0.00  0.00            
ATOM   4070  HE2 MET X 252      -5.708 -22.737  -8.011  0.00  0.00            
ATOM   4071  HE3 MET X 252      -7.423 -23.006  -7.829  0.00  0.00            
ATOM   4072  C   MET X 252      -1.041 -22.202  -6.356  0.00  0.00            
ATOM   4073  O   MET X 252      -0.622 -21.163  -6.818  0.00  0.00            
ATOM   4074  N   ILE X 253      -0.307 -23.335  -6.671  0.00  0.00            
ATOM   4075  H   ILE X 253      -0.707 -24.223  -6.404  0.00  0.00            
ATOM   4076  CA  ILE X 253       1.064 -23.371  -7.286  0.00  0.00            
ATOM   4077  HA  ILE X 253       1.699 -22.642  -6.782  0.00  0.00            
ATOM   4078  CB  ILE X 253       1.687 -24.813  -7.197  0.00  0.00            
ATOM   4079  HB  ILE X 253       1.059 -25.578  -7.655  0.00  0.00            
ATOM   4080  CG2 ILE X 253       3.074 -24.985  -7.963  0.00  0.00            
ATOM   4081 HG21 ILE X 253       3.573 -25.901  -7.649  0.00  0.00            
ATOM   4082 HG22 ILE X 253       2.930 -25.095  -9.038  0.00  0.00            
ATOM   4083 HG23 ILE X 253       3.664 -24.092  -7.756  0.00  0.00            
ATOM   4084  CG1 ILE X 253       2.029 -25.234  -5.731  0.00  0.00            
ATOM   4085 HG12 ILE X 253       2.956 -24.760  -5.409  0.00  0.00            
ATOM   4086 HG13 ILE X 253       1.163 -24.923  -5.147  0.00  0.00            
ATOM   4087  CD1 ILE X 253       2.139 -26.725  -5.531  0.00  0.00            
ATOM   4088 HD11 ILE X 253       1.890 -26.985  -4.502  0.00  0.00            
ATOM   4089 HD12 ILE X 253       1.443 -27.265  -6.173  0.00  0.00            
ATOM   4090 HD13 ILE X 253       3.172 -27.059  -5.620  0.00  0.00            
ATOM   4091  C   ILE X 253       0.937 -22.979  -8.800  0.00  0.00            
ATOM   4092  O   ILE X 253       1.651 -22.048  -9.198  0.00  0.00            
ATOM   4093  N   ASP X 254       0.130 -23.685  -9.538  0.00  0.00            
ATOM   4094  H   ASP X 254      -0.513 -24.339  -9.114  0.00  0.00            
ATOM   4095  CA  ASP X 254       0.010 -23.437 -10.999  0.00  0.00            
ATOM   4096  HA  ASP X 254       0.957 -23.615 -11.508  0.00  0.00            
ATOM   4097  CB  ASP X 254      -0.915 -24.451 -11.690  0.00  0.00            
ATOM   4098  HB2 ASP X 254      -1.755 -24.594 -11.010  0.00  0.00            
ATOM   4099  HB3 ASP X 254      -0.346 -25.379 -11.757  0.00  0.00            
ATOM   4100  CG  ASP X 254      -1.338 -24.095 -13.166  0.00  0.00            
ATOM   4101  OD1 ASP X 254      -2.290 -24.626 -13.811  0.00  0.00            
ATOM   4102  OD2 ASP X 254      -0.655 -23.297 -13.814  0.00  0.00            
ATOM   4103  C   ASP X 254      -0.460 -21.983 -11.203  0.00  0.00            
ATOM   4104  O   ASP X 254      -1.595 -21.705 -10.770  0.00  0.00            
ATOM   4105  N   ALA X 255       0.317 -20.989 -11.696  0.00  0.00            
ATOM   4106  H   ALA X 255       1.189 -21.304 -12.099  0.00  0.00            
ATOM   4107  CA  ALA X 255      -0.069 -19.637 -11.742  0.00  0.00            
ATOM   4108  HA  ALA X 255      -0.323 -19.369 -10.716  0.00  0.00            
ATOM   4109  CB  ALA X 255       1.158 -18.847 -12.112  0.00  0.00            
ATOM   4110  HB1 ALA X 255       1.072 -17.801 -11.817  0.00  0.00            
ATOM   4111  HB2 ALA X 255       1.983 -19.257 -11.530  0.00  0.00            
ATOM   4112  HB3 ALA X 255       1.226 -18.895 -13.199  0.00  0.00            
ATOM   4113  C   ALA X 255      -1.350 -19.260 -12.568  0.00  0.00            
ATOM   4114  O   ALA X 255      -1.953 -18.296 -12.187  0.00  0.00            
ATOM   4115  N   ASP X 256      -1.678 -20.030 -13.606  0.00  0.00            
ATOM   4116  H   ASP X 256      -1.146 -20.887 -13.552  0.00  0.00            
ATOM   4117  CA  ASP X 256      -2.927 -19.984 -14.266  0.00  0.00            
ATOM   4118  HA  ASP X 256      -3.063 -18.989 -14.690  0.00  0.00            
ATOM   4119  CB  ASP X 256      -2.944 -20.832 -15.533  0.00  0.00            
ATOM   4120  HB2 ASP X 256      -2.800 -21.892 -15.325  0.00  0.00            
ATOM   4121  HB3 ASP X 256      -3.950 -20.717 -15.937  0.00  0.00            
ATOM   4122  CG  ASP X 256      -1.869 -20.375 -16.513  0.00  0.00            
ATOM   4123  OD1 ASP X 256      -0.992 -21.190 -16.970  0.00  0.00            
ATOM   4124  OD2 ASP X 256      -1.978 -19.208 -16.826  0.00  0.00            
ATOM   4125  C   ASP X 256      -4.144 -20.344 -13.428  0.00  0.00            
ATOM   4126  O   ASP X 256      -5.160 -19.703 -13.558  0.00  0.00            
ATOM   4127  N   SER X 257      -4.097 -21.423 -12.628  0.00  0.00            
ATOM   4128  H   SER X 257      -3.241 -21.958 -12.597  0.00  0.00            
ATOM   4129  CA  SER X 257      -5.176 -21.800 -11.659  0.00  0.00            
ATOM   4130  HA  SER X 257      -6.086 -21.887 -12.254  0.00  0.00            
ATOM   4131  CB  SER X 257      -4.868 -23.186 -10.994  0.00  0.00            
ATOM   4132  HB2 SER X 257      -5.799 -23.497 -10.520  0.00  0.00            
ATOM   4133  HB3 SER X 257      -4.640 -23.945 -11.743  0.00  0.00            
ATOM   4134  OG  SER X 257      -3.785 -23.249 -10.076  0.00  0.00            
ATOM   4135  HG  SER X 257      -3.010 -22.831 -10.458  0.00  0.00            
ATOM   4136  C   SER X 257      -5.427 -20.703 -10.551  0.00  0.00            
ATOM   4137  O   SER X 257      -6.529 -20.818  -9.938  0.00  0.00            
ATOM   4138  N   ARG X 258      -4.605 -19.706 -10.348  0.00  0.00            
ATOM   4139  H   ARG X 258      -3.721 -19.795 -10.828  0.00  0.00            
ATOM   4140  CA  ARG X 258      -4.843 -18.593  -9.405  0.00  0.00            
ATOM   4141  HA  ARG X 258      -5.179 -19.067  -8.482  0.00  0.00            
ATOM   4142  CB  ARG X 258      -3.402 -17.943  -9.185  0.00  0.00            
ATOM   4143  HB2 ARG X 258      -3.511 -17.171  -8.423  0.00  0.00            
ATOM   4144  HB3 ARG X 258      -3.172 -17.418 -10.112  0.00  0.00            
ATOM   4145  CG  ARG X 258      -2.297 -18.866  -8.674  0.00  0.00            
ATOM   4146  HG2 ARG X 258      -2.614 -19.447  -7.808  0.00  0.00            
ATOM   4147  HG3 ARG X 258      -2.029 -19.521  -9.503  0.00  0.00            
ATOM   4148  CD  ARG X 258      -1.134 -17.946  -8.301  0.00  0.00            
ATOM   4149  HD2 ARG X 258      -1.316 -17.405  -7.372  0.00  0.00            
ATOM   4150  HD3 ARG X 258      -0.998 -17.216  -9.099  0.00  0.00            
ATOM   4151  NE  ARG X 258       0.065 -18.748  -8.012  0.00  0.00            
ATOM   4152  HE  ARG X 258      -0.126 -19.554  -7.435  0.00  0.00            
ATOM   4153  CZ  ARG X 258       1.334 -18.571  -8.436  0.00  0.00            
ATOM   4154  NH1 ARG X 258       1.708 -17.457  -8.933  0.00  0.00            
ATOM   4155 HH11 ARG X 258       2.670 -17.407  -9.238  0.00  0.00            
ATOM   4156 HH12 ARG X 258       1.143 -16.624  -9.011  0.00  0.00            
ATOM   4157  NH2 ARG X 258       2.249 -19.465  -8.273  0.00  0.00            
ATOM   4158 HH21 ARG X 258       1.991 -20.410  -8.026  0.00  0.00            
ATOM   4159 HH22 ARG X 258       3.147 -19.190  -8.644  0.00  0.00            
ATOM   4160  C   ARG X 258      -5.982 -17.641  -9.971  0.00  0.00            
ATOM   4161  O   ARG X 258      -5.954 -17.173 -11.186  0.00  0.00            
ATOM   4162  N   PRO X 259      -6.999 -17.341  -9.145  0.00  0.00            
ATOM   4163  CD  PRO X 259      -7.192 -17.872  -7.789  0.00  0.00            
ATOM   4164  HD2 PRO X 259      -7.295 -18.957  -7.783  0.00  0.00            
ATOM   4165  HD3 PRO X 259      -6.456 -17.493  -7.079  0.00  0.00            
ATOM   4166  CG  PRO X 259      -8.503 -17.315  -7.257  0.00  0.00            
ATOM   4167  HG2 PRO X 259      -8.600 -17.031  -6.209  0.00  0.00            
ATOM   4168  HG3 PRO X 259      -9.306 -18.042  -7.378  0.00  0.00            
ATOM   4169  CB  PRO X 259      -8.753 -16.102  -8.180  0.00  0.00            
ATOM   4170  HB2 PRO X 259      -9.816 -15.884  -8.284  0.00  0.00            
ATOM   4171  HB3 PRO X 259      -8.216 -15.292  -7.687  0.00  0.00            
ATOM   4172  CA  PRO X 259      -7.971 -16.320  -9.449  0.00  0.00            
ATOM   4173  HA  PRO X 259      -8.702 -16.593 -10.210  0.00  0.00            
ATOM   4174  C   PRO X 259      -7.308 -15.044 -10.022  0.00  0.00            
ATOM   4175  O   PRO X 259      -6.172 -14.724  -9.764  0.00  0.00            
ATOM   4176  N   LYS X 260      -8.104 -14.279 -10.758  0.00  0.00            
ATOM   4177  H   LYS X 260      -9.011 -14.605 -11.059  0.00  0.00            
ATOM   4178  CA  LYS X 260      -7.705 -12.991 -11.382  0.00  0.00            
ATOM   4179  HA  LYS X 260      -6.669 -12.723 -11.174  0.00  0.00            
ATOM   4180  CB  LYS X 260      -7.904 -13.129 -12.879  0.00  0.00            
ATOM   4181  HB2 LYS X 260      -7.648 -12.191 -13.372  0.00  0.00            
ATOM   4182  HB3 LYS X 260      -8.944 -13.372 -13.097  0.00  0.00            
ATOM   4183  CG  LYS X 260      -6.976 -14.217 -13.440  0.00  0.00            
ATOM   4184  HG2 LYS X 260      -5.955 -13.860 -13.303  0.00  0.00            
ATOM   4185  HG3 LYS X 260      -7.112 -15.186 -12.958  0.00  0.00            
ATOM   4186  CD  LYS X 260      -7.141 -14.341 -15.027  0.00  0.00            
ATOM   4187  HD2 LYS X 260      -8.128 -14.709 -15.305  0.00  0.00            
ATOM   4188  HD3 LYS X 260      -7.116 -13.329 -15.433  0.00  0.00            
ATOM   4189  CE  LYS X 260      -6.116 -15.198 -15.817  0.00  0.00            
ATOM   4190  HE2 LYS X 260      -5.080 -14.945 -15.595  0.00  0.00            
ATOM   4191  HE3 LYS X 260      -6.455 -15.123 -16.850  0.00  0.00            
ATOM   4192  NZ  LYS X 260      -6.234 -16.590 -15.319  0.00  0.00            
ATOM   4193  HZ1 LYS X 260      -5.803 -16.671 -14.409  0.00  0.00            
ATOM   4194  HZ2 LYS X 260      -5.762 -17.231 -15.941  0.00  0.00            
ATOM   4195  HZ3 LYS X 260      -7.119 -17.049 -15.160  0.00  0.00            
ATOM   4196  C   LYS X 260      -8.460 -11.831 -10.757  0.00  0.00            
ATOM   4197  O   LYS X 260      -9.627 -12.027 -10.395  0.00  0.00            
ATOM   4198  N   PHE X 261      -7.805 -10.657 -10.719  0.00  0.00            
ATOM   4199  H   PHE X 261      -6.962 -10.545 -11.264  0.00  0.00            
ATOM   4200  CA  PHE X 261      -8.316  -9.475  -9.971  0.00  0.00            
ATOM   4201  HA  PHE X 261      -8.368  -9.770  -8.923  0.00  0.00            
ATOM   4202  CB  PHE X 261      -7.322  -8.281  -9.946  0.00  0.00            
ATOM   4203  HB2 PHE X 261      -7.209  -7.897 -10.959  0.00  0.00            
ATOM   4204  HB3 PHE X 261      -7.785  -7.524  -9.312  0.00  0.00            
ATOM   4205  CG  PHE X 261      -5.974  -8.526  -9.265  0.00  0.00            
ATOM   4206  CD1 PHE X 261      -5.927  -8.794  -7.828  0.00  0.00            
ATOM   4207  HD1 PHE X 261      -6.847  -8.897  -7.271  0.00  0.00            
ATOM   4208  CE1 PHE X 261      -4.654  -9.075  -7.293  0.00  0.00            
ATOM   4209  HE1 PHE X 261      -4.527  -9.541  -6.327  0.00  0.00            
ATOM   4210  CZ  PHE X 261      -3.430  -8.882  -8.064  0.00  0.00            
ATOM   4211  HZ  PHE X 261      -2.480  -9.107  -7.601  0.00  0.00            
ATOM   4212  CE2 PHE X 261      -3.537  -8.657  -9.453  0.00  0.00            
ATOM   4213  HE2 PHE X 261      -2.569  -8.550  -9.920  0.00  0.00            
ATOM   4214  CD2 PHE X 261      -4.782  -8.414 -10.044  0.00  0.00            
ATOM   4215  HD2 PHE X 261      -4.856  -8.147 -11.088  0.00  0.00            
ATOM   4216  C   PHE X 261      -9.667  -9.074 -10.415  0.00  0.00            
ATOM   4217  O   PHE X 261     -10.500  -8.780  -9.572  0.00  0.00            
ATOM   4218  N   ARG X 262      -9.909  -9.071 -11.707  0.00  0.00            
ATOM   4219  H   ARG X 262      -9.105  -9.247 -12.292  0.00  0.00            
ATOM   4220  CA  ARG X 262     -11.245  -8.828 -12.255  0.00  0.00            
ATOM   4221  HA  ARG X 262     -11.565  -7.786 -12.259  0.00  0.00            
ATOM   4222  CB  ARG X 262     -11.214  -9.201 -13.740  0.00  0.00            
ATOM   4223  HB2 ARG X 262     -10.997 -10.269 -13.748  0.00  0.00            
ATOM   4224  HB3 ARG X 262     -10.283  -8.843 -14.179  0.00  0.00            
ATOM   4225  CG  ARG X 262     -12.451  -8.824 -14.605  0.00  0.00            
ATOM   4226  HG2 ARG X 262     -13.282  -9.260 -14.051  0.00  0.00            
ATOM   4227  HG3 ARG X 262     -12.543  -7.739 -14.651  0.00  0.00            
ATOM   4228  CD  ARG X 262     -12.565  -9.326 -16.055  0.00  0.00            
ATOM   4229  HD2 ARG X 262     -11.651  -9.435 -16.638  0.00  0.00            
ATOM   4230  HD3 ARG X 262     -13.206  -8.653 -16.624  0.00  0.00            
ATOM   4231  NE  ARG X 262     -13.057 -10.763 -16.044  0.00  0.00            
ATOM   4232  HE  ARG X 262     -13.253 -11.175 -15.143  0.00  0.00            
ATOM   4233  CZ  ARG X 262     -13.511 -11.482 -17.065  0.00  0.00            
ATOM   4234  NH1 ARG X 262     -13.557 -11.055 -18.279  0.00  0.00            
ATOM   4235 HH11 ARG X 262     -13.146 -10.173 -18.550  0.00  0.00            
ATOM   4236 HH12 ARG X 262     -13.955 -11.685 -18.962  0.00  0.00            
ATOM   4237  NH2 ARG X 262     -13.899 -12.661 -16.776  0.00  0.00            
ATOM   4238 HH21 ARG X 262     -13.759 -13.008 -15.838  0.00  0.00            
ATOM   4239 HH22 ARG X 262     -14.391 -13.155 -17.507  0.00  0.00            
ATOM   4240  C   ARG X 262     -12.314  -9.579 -11.461  0.00  0.00            
ATOM   4241  O   ARG X 262     -13.197  -8.952 -10.926  0.00  0.00            
ATOM   4242  N   GLU X 263     -12.199 -10.940 -11.371  0.00  0.00            
ATOM   4243  H   GLU X 263     -11.415 -11.323 -11.879  0.00  0.00            
ATOM   4244  CA  GLU X 263     -13.117 -11.761 -10.674  0.00  0.00            
ATOM   4245  HA  GLU X 263     -14.116 -11.517 -11.035  0.00  0.00            
ATOM   4246  CB  GLU X 263     -12.796 -13.247 -10.946  0.00  0.00            
ATOM   4247  HB2 GLU X 263     -13.264 -13.879 -10.192  0.00  0.00            
ATOM   4248  HB3 GLU X 263     -11.744 -13.514 -10.848  0.00  0.00            
ATOM   4249  CG  GLU X 263     -13.306 -13.862 -12.327  0.00  0.00            
ATOM   4250  HG2 GLU X 263     -12.625 -14.634 -12.685  0.00  0.00            
ATOM   4251  HG3 GLU X 263     -14.313 -14.259 -12.195  0.00  0.00            
ATOM   4252  CD  GLU X 263     -13.401 -12.897 -13.507  0.00  0.00            
ATOM   4253  OE1 GLU X 263     -14.516 -12.797 -14.016  0.00  0.00            
ATOM   4254  OE2 GLU X 263     -12.364 -12.387 -14.033  0.00  0.00            
ATOM   4255  C   GLU X 263     -13.063 -11.559  -9.192  0.00  0.00            
ATOM   4256  O   GLU X 263     -14.104 -11.572  -8.582  0.00  0.00            
ATOM   4257  N   LEU X 264     -11.954 -11.418  -8.547  0.00  0.00            
ATOM   4258  H   LEU X 264     -11.119 -11.464  -9.113  0.00  0.00            
ATOM   4259  CA  LEU X 264     -11.809 -11.110  -7.061  0.00  0.00            
ATOM   4260  HA  LEU X 264     -12.236 -11.892  -6.433  0.00  0.00            
ATOM   4261  CB  LEU X 264     -10.299 -10.993  -6.669  0.00  0.00            
ATOM   4262  HB2 LEU X 264      -9.721 -10.290  -7.269  0.00  0.00            
ATOM   4263  HB3 LEU X 264     -10.218 -10.574  -5.666  0.00  0.00            
ATOM   4264  CG  LEU X 264      -9.655 -12.439  -6.683  0.00  0.00            
ATOM   4265  HG  LEU X 264     -10.111 -12.931  -7.542  0.00  0.00            
ATOM   4266  CD1 LEU X 264      -8.172 -12.088  -6.983  0.00  0.00            
ATOM   4267 HD11 LEU X 264      -7.661 -13.049  -7.028  0.00  0.00            
ATOM   4268 HD12 LEU X 264      -7.709 -11.581  -6.136  0.00  0.00            
ATOM   4269 HD13 LEU X 264      -8.040 -11.656  -7.975  0.00  0.00            
ATOM   4270  CD2 LEU X 264      -9.856 -13.332  -5.389  0.00  0.00            
ATOM   4271 HD21 LEU X 264      -9.419 -12.900  -4.488  0.00  0.00            
ATOM   4272 HD22 LEU X 264      -9.371 -14.297  -5.540  0.00  0.00            
ATOM   4273 HD23 LEU X 264     -10.885 -13.479  -5.063  0.00  0.00            
ATOM   4274  C   LEU X 264     -12.608  -9.869  -6.579  0.00  0.00            
ATOM   4275  O   LEU X 264     -13.155  -9.906  -5.502  0.00  0.00            
ATOM   4276  N   ILE X 265     -12.690  -8.815  -7.379  0.00  0.00            
ATOM   4277  H   ILE X 265     -12.185  -8.902  -8.249  0.00  0.00            
ATOM   4278  CA  ILE X 265     -13.532  -7.633  -7.133  0.00  0.00            
ATOM   4279  HA  ILE X 265     -13.306  -7.306  -6.118  0.00  0.00            
ATOM   4280  CB  ILE X 265     -13.380  -6.529  -8.192  0.00  0.00            
ATOM   4281  HB  ILE X 265     -13.531  -7.118  -9.096  0.00  0.00            
ATOM   4282  CG2 ILE X 265     -14.382  -5.371  -8.026  0.00  0.00            
ATOM   4283 HG21 ILE X 265     -14.326  -4.571  -8.765  0.00  0.00            
ATOM   4284 HG22 ILE X 265     -14.302  -4.921  -7.036  0.00  0.00            
ATOM   4285 HG23 ILE X 265     -15.405  -5.716  -8.175  0.00  0.00            
ATOM   4286  CG1 ILE X 265     -11.935  -5.992  -8.165  0.00  0.00            
ATOM   4287 HG12 ILE X 265     -11.241  -6.747  -7.796  0.00  0.00            
ATOM   4288 HG13 ILE X 265     -11.852  -5.161  -7.465  0.00  0.00            
ATOM   4289  CD1 ILE X 265     -11.489  -5.575  -9.590  0.00  0.00            
ATOM   4290 HD11 ILE X 265     -10.404  -5.469  -9.601  0.00  0.00            
ATOM   4291 HD12 ILE X 265     -12.079  -4.759 -10.006  0.00  0.00            
ATOM   4292 HD13 ILE X 265     -11.707  -6.400 -10.269  0.00  0.00            
ATOM   4293  C   ILE X 265     -14.986  -8.128  -6.966  0.00  0.00            
ATOM   4294  O   ILE X 265     -15.714  -7.620  -6.090  0.00  0.00            
ATOM   4295  N   ILE X 266     -15.530  -9.139  -7.753  0.00  0.00            
ATOM   4296  H   ILE X 266     -14.916  -9.505  -8.466  0.00  0.00            
ATOM   4297  CA  ILE X 266     -16.904  -9.602  -7.681  0.00  0.00            
ATOM   4298  HA  ILE X 266     -17.561  -8.751  -7.503  0.00  0.00            
ATOM   4299  CB  ILE X 266     -17.326 -10.195  -9.047  0.00  0.00            
ATOM   4300  HB  ILE X 266     -16.743 -11.109  -9.164  0.00  0.00            
ATOM   4301  CG2 ILE X 266     -18.789 -10.554  -9.039  0.00  0.00            
ATOM   4302 HG21 ILE X 266     -19.357  -9.651  -9.262  0.00  0.00            
ATOM   4303 HG22 ILE X 266     -19.180 -11.099  -8.180  0.00  0.00            
ATOM   4304 HG23 ILE X 266     -18.938 -11.254  -9.861  0.00  0.00            
ATOM   4305  CG1 ILE X 266     -16.996  -9.247 -10.219  0.00  0.00            
ATOM   4306 HG12 ILE X 266     -17.374  -8.243 -10.027  0.00  0.00            
ATOM   4307 HG13 ILE X 266     -15.939  -9.007 -10.331  0.00  0.00            
ATOM   4308  CD1 ILE X 266     -17.437  -9.730 -11.603  0.00  0.00            
ATOM   4309 HD11 ILE X 266     -18.477  -9.509 -11.844  0.00  0.00            
ATOM   4310 HD12 ILE X 266     -17.198 -10.791 -11.677  0.00  0.00            
ATOM   4311 HD13 ILE X 266     -16.966  -9.110 -12.366  0.00  0.00            
ATOM   4312  C   ILE X 266     -17.096 -10.671  -6.567  0.00  0.00            
ATOM   4313  O   ILE X 266     -18.076 -10.619  -5.823  0.00  0.00            
ATOM   4314  N   GLU X 267     -16.057 -11.580  -6.395  0.00  0.00            
ATOM   4315  H   GLU X 267     -15.269 -11.627  -7.025  0.00  0.00            
ATOM   4316  CA  GLU X 267     -16.168 -12.677  -5.421  0.00  0.00            
ATOM   4317  HA  GLU X 267     -17.077 -13.193  -5.730  0.00  0.00            
ATOM   4318  CB  GLU X 267     -14.908 -13.528  -5.536  0.00  0.00            
ATOM   4319  HB2 GLU X 267     -14.566 -13.584  -6.569  0.00  0.00            
ATOM   4320  HB3 GLU X 267     -14.154 -13.030  -4.925  0.00  0.00            
ATOM   4321  CG  GLU X 267     -15.115 -14.929  -5.005  0.00  0.00            
ATOM   4322  HG2 GLU X 267     -15.297 -14.933  -3.931  0.00  0.00            
ATOM   4323  HG3 GLU X 267     -14.141 -15.414  -5.075  0.00  0.00            
ATOM   4324  CD  GLU X 267     -16.162 -15.754  -5.866  0.00  0.00            
ATOM   4325  OE1 GLU X 267     -17.102 -16.301  -5.210  0.00  0.00            
ATOM   4326  OE2 GLU X 267     -16.192 -15.700  -7.121  0.00  0.00            
ATOM   4327  C   GLU X 267     -16.414 -12.175  -3.931  0.00  0.00            
ATOM   4328  O   GLU X 267     -17.182 -12.696  -3.114  0.00  0.00            
ATOM   4329  N   PHE X 268     -15.634 -11.154  -3.577  0.00  0.00            
ATOM   4330  H   PHE X 268     -14.834 -11.027  -4.180  0.00  0.00            
ATOM   4331  CA  PHE X 268     -15.811 -10.414  -2.304  0.00  0.00            
ATOM   4332  HA  PHE X 268     -16.156 -11.051  -1.490  0.00  0.00            
ATOM   4333  CB  PHE X 268     -14.490  -9.696  -1.833  0.00  0.00            
ATOM   4334  HB2 PHE X 268     -14.721  -9.214  -0.883  0.00  0.00            
ATOM   4335  HB3 PHE X 268     -14.198  -9.080  -2.683  0.00  0.00            
ATOM   4336  CG  PHE X 268     -13.368 -10.645  -1.523  0.00  0.00            
ATOM   4337  CD1 PHE X 268     -13.267 -11.169  -0.193  0.00  0.00            
ATOM   4338  HD1 PHE X 268     -13.929 -10.803   0.578  0.00  0.00            
ATOM   4339  CE1 PHE X 268     -12.271 -12.147   0.181  0.00  0.00            
ATOM   4340  HE1 PHE X 268     -12.133 -12.472   1.202  0.00  0.00            
ATOM   4341  CZ  PHE X 268     -11.296 -12.474  -0.758  0.00  0.00            
ATOM   4342  HZ  PHE X 268     -10.558 -13.236  -0.555  0.00  0.00            
ATOM   4343  CE2 PHE X 268     -11.401 -11.974  -2.105  0.00  0.00            
ATOM   4344  HE2 PHE X 268     -10.655 -12.262  -2.832  0.00  0.00            
ATOM   4345  CD2 PHE X 268     -12.333 -10.988  -2.449  0.00  0.00            
ATOM   4346  HD2 PHE X 268     -12.251 -10.581  -3.446  0.00  0.00            
ATOM   4347  C   PHE X 268     -16.961  -9.338  -2.467  0.00  0.00            
ATOM   4348  O   PHE X 268     -17.676  -9.056  -1.553  0.00  0.00            
ATOM   4349  N   SER X 269     -17.307  -8.843  -3.675  0.00  0.00            
ATOM   4350  H   SER X 269     -16.830  -9.106  -4.526  0.00  0.00            
ATOM   4351  CA  SER X 269     -18.474  -7.953  -3.788  0.00  0.00            
ATOM   4352  HA  SER X 269     -18.388  -7.199  -3.006  0.00  0.00            
ATOM   4353  CB  SER X 269     -18.599  -7.182  -5.087  0.00  0.00            
ATOM   4354  HB2 SER X 269     -19.522  -6.623  -5.243  0.00  0.00            
ATOM   4355  HB3 SER X 269     -18.433  -7.804  -5.967  0.00  0.00            
ATOM   4356  OG  SER X 269     -17.603  -6.256  -5.133  0.00  0.00            
ATOM   4357  HG  SER X 269     -16.875  -6.740  -5.528  0.00  0.00            
ATOM   4358  C   SER X 269     -19.775  -8.724  -3.492  0.00  0.00            
ATOM   4359  O   SER X 269     -20.765  -8.110  -2.986  0.00  0.00            
ATOM   4360  N   LYS X 270     -19.822 -10.057  -3.764  0.00  0.00            
ATOM   4361  H   LYS X 270     -18.957 -10.457  -4.098  0.00  0.00            
ATOM   4362  CA  LYS X 270     -20.902 -10.962  -3.326  0.00  0.00            
ATOM   4363  HA  LYS X 270     -21.836 -10.572  -3.728  0.00  0.00            
ATOM   4364  CB  LYS X 270     -20.800 -12.336  -4.055  0.00  0.00            
ATOM   4365  HB2 LYS X 270     -21.518 -13.022  -3.605  0.00  0.00            
ATOM   4366  HB3 LYS X 270     -19.806 -12.727  -3.842  0.00  0.00            
ATOM   4367  CG  LYS X 270     -21.017 -12.292  -5.560  0.00  0.00            
ATOM   4368  HG2 LYS X 270     -22.093 -12.190  -5.704  0.00  0.00            
ATOM   4369  HG3 LYS X 270     -20.421 -11.443  -5.894  0.00  0.00            
ATOM   4370  CD  LYS X 270     -20.622 -13.676  -6.070  0.00  0.00            
ATOM   4371  HD2 LYS X 270     -19.657 -13.972  -5.657  0.00  0.00            
ATOM   4372  HD3 LYS X 270     -21.457 -14.347  -5.868  0.00  0.00            
ATOM   4373  CE  LYS X 270     -20.404 -13.499  -7.656  0.00  0.00            
ATOM   4374  HE2 LYS X 270     -21.292 -13.128  -8.167  0.00  0.00            
ATOM   4375  HE3 LYS X 270     -19.577 -12.812  -7.837  0.00  0.00            
ATOM   4376  NZ  LYS X 270     -20.071 -14.816  -8.267  0.00  0.00            
ATOM   4377  HZ1 LYS X 270     -20.921 -15.331  -8.445  0.00  0.00            
ATOM   4378  HZ2 LYS X 270     -19.504 -15.390  -7.659  0.00  0.00            
ATOM   4379  HZ3 LYS X 270     -19.677 -14.736  -9.194  0.00  0.00            
ATOM   4380  C   LYS X 270     -20.980 -11.071  -1.754  0.00  0.00            
ATOM   4381  O   LYS X 270     -22.051 -11.265  -1.204  0.00  0.00            
ATOM   4382  N   MET X 271     -19.868 -10.881  -1.052  0.00  0.00            
ATOM   4383  H   MET X 271     -19.022 -10.626  -1.541  0.00  0.00            
ATOM   4384  CA  MET X 271     -19.817 -10.961   0.399  0.00  0.00            
ATOM   4385  HA  MET X 271     -20.432 -11.769   0.795  0.00  0.00            
ATOM   4386  CB  MET X 271     -18.307 -11.272   0.808  0.00  0.00            
ATOM   4387  HB2 MET X 271     -18.375 -11.300   1.895  0.00  0.00            
ATOM   4388  HB3 MET X 271     -17.667 -10.423   0.564  0.00  0.00            
ATOM   4389  CG  MET X 271     -17.780 -12.669   0.358  0.00  0.00            
ATOM   4390  HG2 MET X 271     -18.476 -13.467   0.617  0.00  0.00            
ATOM   4391  HG3 MET X 271     -17.546 -12.560  -0.701  0.00  0.00            
ATOM   4392  SD  MET X 271     -16.155 -13.146   0.987  0.00  0.00            
ATOM   4393  CE  MET X 271     -15.905 -14.721   0.044  0.00  0.00            
ATOM   4394  HE1 MET X 271     -14.858 -15.017  -0.033  0.00  0.00            
ATOM   4395  HE2 MET X 271     -16.192 -14.500  -0.985  0.00  0.00            
ATOM   4396  HE3 MET X 271     -16.467 -15.582   0.405  0.00  0.00            
ATOM   4397  C   MET X 271     -20.355  -9.686   1.015  0.00  0.00            
ATOM   4398  O   MET X 271     -21.179  -9.684   1.942  0.00  0.00            
ATOM   4399  N   ALA X 272     -20.041  -8.512   0.481  0.00  0.00            
ATOM   4400  H   ALA X 272     -19.216  -8.402  -0.092  0.00  0.00            
ATOM   4401  CA  ALA X 272     -20.582  -7.236   0.844  0.00  0.00            
ATOM   4402  HA  ALA X 272     -20.547  -7.085   1.923  0.00  0.00            
ATOM   4403  CB  ALA X 272     -19.932  -6.170  -0.056  0.00  0.00            
ATOM   4404  HB1 ALA X 272     -18.861  -6.077   0.122  0.00  0.00            
ATOM   4405  HB2 ALA X 272     -20.322  -5.171   0.138  0.00  0.00            
ATOM   4406  HB3 ALA X 272     -20.032  -6.332  -1.129  0.00  0.00            
ATOM   4407  C   ALA X 272     -22.050  -7.156   0.636  0.00  0.00            
ATOM   4408  O   ALA X 272     -22.631  -6.328   1.225  0.00  0.00            
ATOM   4409  N   ARG X 273     -22.594  -8.014  -0.188  0.00  0.00            
ATOM   4410  H   ARG X 273     -21.981  -8.539  -0.795  0.00  0.00            
ATOM   4411  CA  ARG X 273     -23.988  -8.044  -0.395  0.00  0.00            
ATOM   4412  HA  ARG X 273     -24.462  -7.070  -0.514  0.00  0.00            
ATOM   4413  CB  ARG X 273     -24.222  -8.851  -1.714  0.00  0.00            
ATOM   4414  HB2 ARG X 273     -23.403  -8.797  -2.430  0.00  0.00            
ATOM   4415  HB3 ARG X 273     -24.289  -9.900  -1.424  0.00  0.00            
ATOM   4416  CG  ARG X 273     -25.561  -8.410  -2.310  0.00  0.00            
ATOM   4417  HG2 ARG X 273     -25.411  -7.393  -2.672  0.00  0.00            
ATOM   4418  HG3 ARG X 273     -26.350  -8.415  -1.557  0.00  0.00            
ATOM   4419  CD  ARG X 273     -26.000  -9.342  -3.462  0.00  0.00            
ATOM   4420  HD2 ARG X 273     -26.091 -10.351  -3.059  0.00  0.00            
ATOM   4421  HD3 ARG X 273     -26.928  -8.943  -3.869  0.00  0.00            
ATOM   4422  NE  ARG X 273     -25.005  -9.278  -4.526  0.00  0.00            
ATOM   4423  HE  ARG X 273     -24.551  -8.390  -4.684  0.00  0.00            
ATOM   4424  CZ  ARG X 273     -24.758 -10.204  -5.450  0.00  0.00            
ATOM   4425  NH1 ARG X 273     -25.352 -11.406  -5.527  0.00  0.00            
ATOM   4426 HH11 ARG X 273     -26.168 -11.696  -5.007  0.00  0.00            
ATOM   4427 HH12 ARG X 273     -25.216 -12.037  -6.304  0.00  0.00            
ATOM   4428  NH2 ARG X 273     -23.782 -10.002  -6.350  0.00  0.00            
ATOM   4429 HH21 ARG X 273     -23.245  -9.147  -6.360  0.00  0.00            
ATOM   4430 HH22 ARG X 273     -23.690 -10.687  -7.087  0.00  0.00            
ATOM   4431  C   ARG X 273     -24.749  -8.476   0.909  0.00  0.00            
ATOM   4432  O   ARG X 273     -25.910  -8.095   1.183  0.00  0.00            
ATOM   4433  N   ASP X 274     -24.154  -9.360   1.699  0.00  0.00            
ATOM   4434  H   ASP X 274     -23.208  -9.667   1.522  0.00  0.00            
ATOM   4435  CA  ASP X 274     -24.686  -9.821   3.043  0.00  0.00            
ATOM   4436  HA  ASP X 274     -25.174  -8.972   3.522  0.00  0.00            
ATOM   4437  CB  ASP X 274     -25.771 -10.863   2.712  0.00  0.00            
ATOM   4438  HB2 ASP X 274     -26.544 -10.425   2.080  0.00  0.00            
ATOM   4439  HB3 ASP X 274     -25.216 -11.638   2.184  0.00  0.00            
ATOM   4440  CG  ASP X 274     -26.455 -11.416   3.903  0.00  0.00            
ATOM   4441  OD1 ASP X 274     -26.556 -10.758   4.995  0.00  0.00            
ATOM   4442  OD2 ASP X 274     -27.155 -12.447   3.779  0.00  0.00            
ATOM   4443  C   ASP X 274     -23.553 -10.378   4.021  0.00  0.00            
ATOM   4444  O   ASP X 274     -23.211 -11.551   4.023  0.00  0.00            
ATOM   4445  N   PRO X 275     -22.819  -9.454   4.685  0.00  0.00            
ATOM   4446  CD  PRO X 275     -22.894  -7.996   4.495  0.00  0.00            
ATOM   4447  HD2 PRO X 275     -23.738  -7.726   5.131  0.00  0.00            
ATOM   4448  HD3 PRO X 275     -23.099  -7.736   3.457  0.00  0.00            
ATOM   4449  CG  PRO X 275     -21.581  -7.359   4.942  0.00  0.00            
ATOM   4450  HG2 PRO X 275     -20.902  -7.378   4.090  0.00  0.00            
ATOM   4451  HG3 PRO X 275     -21.644  -6.419   5.491  0.00  0.00            
ATOM   4452  CB  PRO X 275     -21.084  -8.424   5.915  0.00  0.00            
ATOM   4453  HB2 PRO X 275     -21.502  -8.219   6.900  0.00  0.00            
ATOM   4454  HB3 PRO X 275     -20.011  -8.546   6.063  0.00  0.00            
ATOM   4455  CA  PRO X 275     -21.547  -9.750   5.362  0.00  0.00            
ATOM   4456  HA  PRO X 275     -20.890 -10.020   4.535  0.00  0.00            
ATOM   4457  C   PRO X 275     -21.578 -10.839   6.403  0.00  0.00            
ATOM   4458  O   PRO X 275     -20.744 -11.708   6.512  0.00  0.00            
ATOM   4459  N   GLN X 276     -22.634 -10.743   7.163  0.00  0.00            
ATOM   4460  H   GLN X 276     -23.249  -9.969   6.959  0.00  0.00            
ATOM   4461  CA  GLN X 276     -22.875 -11.738   8.171  0.00  0.00            
ATOM   4462  HA  GLN X 276     -22.095 -11.720   8.932  0.00  0.00            
ATOM   4463  CB  GLN X 276     -24.089 -11.231   8.971  0.00  0.00            
ATOM   4464  HB2 GLN X 276     -23.863 -10.179   9.143  0.00  0.00            
ATOM   4465  HB3 GLN X 276     -24.134 -11.740   9.934  0.00  0.00            
ATOM   4466  CG  GLN X 276     -25.515 -11.258   8.328  0.00  0.00            
ATOM   4467  HG2 GLN X 276     -25.439 -10.767   7.358  0.00  0.00            
ATOM   4468  HG3 GLN X 276     -26.204 -10.696   8.959  0.00  0.00            
ATOM   4469  CD  GLN X 276     -25.984 -12.686   8.033  0.00  0.00            
ATOM   4470  OE1 GLN X 276     -25.869 -13.644   8.822  0.00  0.00            
ATOM   4471  NE2 GLN X 276     -26.425 -13.039   6.876  0.00  0.00            
ATOM   4472 HE21 GLN X 276     -26.369 -12.482   6.035  0.00  0.00            
ATOM   4473 HE22 GLN X 276     -26.588 -14.033   6.801  0.00  0.00            
ATOM   4474  C   GLN X 276     -22.917 -13.172   7.600  0.00  0.00            
ATOM   4475  O   GLN X 276     -22.575 -14.056   8.376  0.00  0.00            
ATOM   4476  N   ARG X 277     -23.275 -13.450   6.350  0.00  0.00            
ATOM   4477  H   ARG X 277     -23.503 -12.593   5.866  0.00  0.00            
ATOM   4478  CA  ARG X 277     -23.228 -14.773   5.785  0.00  0.00            
ATOM   4479  HA  ARG X 277     -23.800 -15.484   6.380  0.00  0.00            
ATOM   4480  CB  ARG X 277     -23.851 -14.678   4.397  0.00  0.00            
ATOM   4481  HB2 ARG X 277     -24.787 -14.121   4.449  0.00  0.00            
ATOM   4482  HB3 ARG X 277     -23.091 -14.202   3.778  0.00  0.00            
ATOM   4483  CG  ARG X 277     -24.298 -16.034   3.692  0.00  0.00            
ATOM   4484  HG2 ARG X 277     -23.404 -16.623   3.488  0.00  0.00            
ATOM   4485  HG3 ARG X 277     -24.861 -16.627   4.413  0.00  0.00            
ATOM   4486  CD  ARG X 277     -25.110 -15.808   2.431  0.00  0.00            
ATOM   4487  HD2 ARG X 277     -24.403 -15.228   1.838  0.00  0.00            
ATOM   4488  HD3 ARG X 277     -25.314 -16.815   2.066  0.00  0.00            
ATOM   4489  NE  ARG X 277     -26.404 -15.076   2.623  0.00  0.00            
ATOM   4490  HE  ARG X 277     -26.367 -14.344   3.319  0.00  0.00            
ATOM   4491  CZ  ARG X 277     -27.524 -15.251   1.995  0.00  0.00            
ATOM   4492  NH1 ARG X 277     -27.767 -16.207   1.191  0.00  0.00            
ATOM   4493 HH11 ARG X 277     -26.945 -16.677   0.839  0.00  0.00            
ATOM   4494 HH12 ARG X 277     -28.713 -16.375   0.883  0.00  0.00            
ATOM   4495  NH2 ARG X 277     -28.473 -14.324   2.160  0.00  0.00            
ATOM   4496 HH21 ARG X 277     -28.348 -13.591   2.843  0.00  0.00            
ATOM   4497 HH22 ARG X 277     -29.306 -14.328   1.588  0.00  0.00            
ATOM   4498  C   ARG X 277     -21.757 -15.359   5.697  0.00  0.00            
ATOM   4499  O   ARG X 277     -21.641 -16.599   5.712  0.00  0.00            
ATOM   4500  N   TYR X 278     -20.715 -14.551   5.818  0.00  0.00            
ATOM   4501  H   TYR X 278     -20.983 -13.581   5.903  0.00  0.00            
ATOM   4502  CA  TYR X 278     -19.227 -14.779   5.641  0.00  0.00            
ATOM   4503  HA  TYR X 278     -19.062 -15.846   5.488  0.00  0.00            
ATOM   4504  CB  TYR X 278     -18.854 -13.936   4.446  0.00  0.00            
ATOM   4505  HB2 TYR X 278     -17.771 -13.943   4.320  0.00  0.00            
ATOM   4506  HB3 TYR X 278     -19.112 -12.918   4.738  0.00  0.00            
ATOM   4507  CG  TYR X 278     -19.563 -14.316   3.166  0.00  0.00            
ATOM   4508  CD1 TYR X 278     -19.245 -15.552   2.553  0.00  0.00            
ATOM   4509  HD1 TYR X 278     -18.408 -16.126   2.921  0.00  0.00            
ATOM   4510  CE1 TYR X 278     -20.045 -15.918   1.461  0.00  0.00            
ATOM   4511  HE1 TYR X 278     -19.711 -16.766   0.882  0.00  0.00            
ATOM   4512  CZ  TYR X 278     -21.112 -15.166   0.986  0.00  0.00            
ATOM   4513  OH  TYR X 278     -21.845 -15.462  -0.131  0.00  0.00            
ATOM   4514  HH  TYR X 278     -21.532 -16.271  -0.544  0.00  0.00            
ATOM   4515  CE2 TYR X 278     -21.482 -13.983   1.631  0.00  0.00            
ATOM   4516  HE2 TYR X 278     -22.319 -13.420   1.244  0.00  0.00            
ATOM   4517  CD2 TYR X 278     -20.704 -13.545   2.741  0.00  0.00            
ATOM   4518  HD2 TYR X 278     -20.961 -12.586   3.165  0.00  0.00            
ATOM   4519  C   TYR X 278     -18.302 -14.219   6.819  0.00  0.00            
ATOM   4520  O   TYR X 278     -17.281 -14.848   7.000  0.00  0.00            
ATOM   4521  N   LEU X 279     -18.664 -13.235   7.651  0.00  0.00            
ATOM   4522  H   LEU X 279     -19.494 -12.742   7.356  0.00  0.00            
ATOM   4523  CA  LEU X 279     -17.819 -12.697   8.737  0.00  0.00            
ATOM   4524  HA  LEU X 279     -17.013 -13.358   9.055  0.00  0.00            
ATOM   4525  CB  LEU X 279     -17.066 -11.448   8.293  0.00  0.00            
ATOM   4526  HB2 LEU X 279     -16.304 -11.194   9.030  0.00  0.00            
ATOM   4527  HB3 LEU X 279     -17.745 -10.601   8.200  0.00  0.00            
ATOM   4528  CG  LEU X 279     -16.274 -11.519   6.984  0.00  0.00            
ATOM   4529  HG  LEU X 279     -16.125 -12.524   6.591  0.00  0.00            
ATOM   4530  CD1 LEU X 279     -16.942 -10.550   5.919  0.00  0.00            
ATOM   4531 HD11 LEU X 279     -16.351 -10.660   5.010  0.00  0.00            
ATOM   4532 HD12 LEU X 279     -16.909  -9.485   6.149  0.00  0.00            
ATOM   4533 HD13 LEU X 279     -17.974 -10.731   5.619  0.00  0.00            
ATOM   4534  CD2 LEU X 279     -14.832 -10.926   7.143  0.00  0.00            
ATOM   4535 HD21 LEU X 279     -14.213 -11.506   7.827  0.00  0.00            
ATOM   4536 HD22 LEU X 279     -14.374 -10.837   6.158  0.00  0.00            
ATOM   4537 HD23 LEU X 279     -14.960  -9.958   7.628  0.00  0.00            
ATOM   4538  C   LEU X 279     -18.610 -12.316  10.035  0.00  0.00            
ATOM   4539  O   LEU X 279     -19.762 -11.909  10.039  0.00  0.00            
ATOM   4540  N   VAL X 280     -17.991 -12.664  11.148  0.00  0.00            
ATOM   4541  H   VAL X 280     -17.044 -13.001  11.052  0.00  0.00            
ATOM   4542  CA  VAL X 280     -18.509 -12.278  12.450  0.00  0.00            
ATOM   4543  HA  VAL X 280     -19.532 -12.631  12.584  0.00  0.00            
ATOM   4544  CB  VAL X 280     -17.698 -12.914  13.561  0.00  0.00            
ATOM   4545  HB  VAL X 280     -16.707 -12.460  13.567  0.00  0.00            
ATOM   4546  CG1 VAL X 280     -18.300 -12.602  14.948  0.00  0.00            
ATOM   4547 HG11 VAL X 280     -19.284 -13.028  15.141  0.00  0.00            
ATOM   4548 HG12 VAL X 280     -17.724 -13.074  15.744  0.00  0.00            
ATOM   4549 HG13 VAL X 280     -18.216 -11.525  15.089  0.00  0.00            
ATOM   4550  CG2 VAL X 280     -17.535 -14.430  13.548  0.00  0.00            
ATOM   4551 HG21 VAL X 280     -17.184 -14.840  12.601  0.00  0.00            
ATOM   4552 HG22 VAL X 280     -16.946 -14.761  14.404  0.00  0.00            
ATOM   4553 HG23 VAL X 280     -18.498 -14.869  13.808  0.00  0.00            
ATOM   4554  C   VAL X 280     -18.571 -10.751  12.514  0.00  0.00            
ATOM   4555  O   VAL X 280     -17.553 -10.180  12.062  0.00  0.00            
ATOM   4556  N   ILE X 281     -19.627 -10.215  13.040  0.00  0.00            
ATOM   4557  H   ILE X 281     -20.392 -10.844  13.237  0.00  0.00            
ATOM   4558  CA  ILE X 281     -20.009  -8.723  13.102  0.00  0.00            
ATOM   4559  HA  ILE X 281     -19.377  -8.123  12.447  0.00  0.00            
ATOM   4560  CB  ILE X 281     -21.509  -8.624  12.718  0.00  0.00            
ATOM   4561  HB  ILE X 281     -22.074  -9.160  13.481  0.00  0.00            
ATOM   4562  CG2 ILE X 281     -21.899  -7.169  12.849  0.00  0.00            
ATOM   4563 HG21 ILE X 281     -22.040  -6.808  13.867  0.00  0.00            
ATOM   4564 HG22 ILE X 281     -21.146  -6.498  12.436  0.00  0.00            
ATOM   4565 HG23 ILE X 281     -22.901  -7.032  12.442  0.00  0.00            
ATOM   4566  CG1 ILE X 281     -21.761  -9.047  11.289  0.00  0.00            
ATOM   4567 HG12 ILE X 281     -21.435 -10.068  11.091  0.00  0.00            
ATOM   4568 HG13 ILE X 281     -22.834  -9.106  11.108  0.00  0.00            
ATOM   4569  CD1 ILE X 281     -21.135  -8.204  10.136  0.00  0.00            
ATOM   4570 HD11 ILE X 281     -20.238  -7.774  10.581  0.00  0.00            
ATOM   4571 HD12 ILE X 281     -21.803  -7.410   9.803  0.00  0.00            
ATOM   4572 HD13 ILE X 281     -20.667  -8.760   9.323  0.00  0.00            
ATOM   4573  C   ILE X 281     -19.819  -8.342  14.558  0.00  0.00            
ATOM   4574  O   ILE X 281     -20.398  -8.945  15.476  0.00  0.00            
ATOM   4575  N   GLN X 282     -18.917  -7.405  14.908  0.00  0.00            
ATOM   4576  H   GLN X 282     -18.559  -6.898  14.111  0.00  0.00            
ATOM   4577  CA  GLN X 282     -18.225  -7.215  16.181  0.00  0.00            
ATOM   4578  HA  GLN X 282     -18.127  -8.173  16.691  0.00  0.00            
ATOM   4579  CB  GLN X 282     -16.826  -6.768  15.996  0.00  0.00            
ATOM   4580  HB2 GLN X 282     -16.916  -5.754  15.606  0.00  0.00            
ATOM   4581  HB3 GLN X 282     -16.225  -6.850  16.901  0.00  0.00            
ATOM   4582  CG  GLN X 282     -15.942  -7.576  14.962  0.00  0.00            
ATOM   4583  HG2 GLN X 282     -15.014  -7.016  14.845  0.00  0.00            
ATOM   4584  HG3 GLN X 282     -16.457  -7.645  14.004  0.00  0.00            
ATOM   4585  CD  GLN X 282     -15.680  -9.006  15.575  0.00  0.00            
ATOM   4586  OE1 GLN X 282     -15.085  -9.146  16.616  0.00  0.00            
ATOM   4587  NE2 GLN X 282     -15.917 -10.082  14.858  0.00  0.00            
ATOM   4588 HE21 GLN X 282     -16.186 -10.030  13.886  0.00  0.00            
ATOM   4589 HE22 GLN X 282     -15.721 -10.942  15.351  0.00  0.00            
ATOM   4590  C   GLN X 282     -18.891  -6.314  17.199  0.00  0.00            
ATOM   4591  O   GLN X 282     -18.301  -6.057  18.264  0.00  0.00            
ATOM   4592  N   GLY X 283     -20.126  -5.835  16.973  0.00  0.00            
ATOM   4593  H   GLY X 283     -20.496  -5.912  16.037  0.00  0.00            
ATOM   4594  CA  GLY X 283     -20.991  -5.048  17.900  0.00  0.00            
ATOM   4595  HA2 GLY X 283     -20.527  -5.075  18.886  0.00  0.00            
ATOM   4596  HA3 GLY X 283     -21.900  -5.638  18.012  0.00  0.00            
ATOM   4597  C   GLY X 283     -21.353  -3.633  17.435  0.00  0.00            
ATOM   4598  O   GLY X 283     -20.483  -3.004  16.792  0.00  0.00            
ATOM   4599  N   ASP X 284     -22.491  -3.107  17.818  0.00  0.00            
ATOM   4600  H   ASP X 284     -23.119  -3.654  18.389  0.00  0.00            
ATOM   4601  CA  ASP X 284     -22.838  -1.725  17.304  0.00  0.00            
ATOM   4602  HA  ASP X 284     -22.602  -1.768  16.241  0.00  0.00            
ATOM   4603  CB  ASP X 284     -24.288  -1.380  17.486  0.00  0.00            
ATOM   4604  HB2 ASP X 284     -24.560  -1.523  18.531  0.00  0.00            
ATOM   4605  HB3 ASP X 284     -24.410  -0.347  17.161  0.00  0.00            
ATOM   4606  CG  ASP X 284     -25.326  -2.254  16.674  0.00  0.00            
ATOM   4607  OD1 ASP X 284     -24.931  -3.206  15.990  0.00  0.00            
ATOM   4608  OD2 ASP X 284     -26.567  -1.909  16.588  0.00  0.00            
ATOM   4609  C   ASP X 284     -21.982  -0.591  17.795  0.00  0.00            
ATOM   4610  O   ASP X 284     -21.831   0.385  17.083  0.00  0.00            
ATOM   4611  N   GLU X 285     -21.306  -0.760  18.898  0.00  0.00            
ATOM   4612  H   GLU X 285     -21.705  -1.472  19.492  0.00  0.00            
ATOM   4613  CA  GLU X 285     -20.319   0.154  19.410  0.00  0.00            
ATOM   4614  HA  GLU X 285     -20.629   1.192  19.283  0.00  0.00            
ATOM   4615  CB  GLU X 285     -20.043   0.037  20.904  0.00  0.00            
ATOM   4616  HB2 GLU X 285     -19.723  -0.986  21.102  0.00  0.00            
ATOM   4617  HB3 GLU X 285     -19.276   0.713  21.280  0.00  0.00            
ATOM   4618  CG  GLU X 285     -21.363   0.311  21.763  0.00  0.00            
ATOM   4619  HG2 GLU X 285     -21.770   1.291  21.511  0.00  0.00            
ATOM   4620  HG3 GLU X 285     -20.981   0.453  22.774  0.00  0.00            
ATOM   4621  CD  GLU X 285     -22.447  -0.844  21.737  0.00  0.00            
ATOM   4622  OE1 GLU X 285     -22.103  -1.991  21.372  0.00  0.00            
ATOM   4623  OE2 GLU X 285     -23.510  -0.686  22.362  0.00  0.00            
ATOM   4624  C   GLU X 285     -18.973   0.033  18.665  0.00  0.00            
ATOM   4625  O   GLU X 285     -17.998   0.734  19.050  0.00  0.00            
ATOM   4626  N   ARG X 286     -18.917  -0.885  17.659  0.00  0.00            
ATOM   4627  H   ARG X 286     -19.741  -1.448  17.501  0.00  0.00            
ATOM   4628  CA  ARG X 286     -17.710  -1.179  16.884  0.00  0.00            
ATOM   4629  HA  ARG X 286     -16.965  -0.426  17.138  0.00  0.00            
ATOM   4630  CB  ARG X 286     -17.058  -2.516  17.307  0.00  0.00            
ATOM   4631  HB2 ARG X 286     -17.707  -3.379  17.160  0.00  0.00            
ATOM   4632  HB3 ARG X 286     -16.971  -2.403  18.388  0.00  0.00            
ATOM   4633  CG  ARG X 286     -15.718  -2.866  16.757  0.00  0.00            
ATOM   4634  HG2 ARG X 286     -15.829  -3.315  15.770  0.00  0.00            
ATOM   4635  HG3 ARG X 286     -15.143  -1.944  16.670  0.00  0.00            
ATOM   4636  CD  ARG X 286     -14.856  -3.872  17.576  0.00  0.00            
ATOM   4637  HD2 ARG X 286     -15.457  -4.730  17.876  0.00  0.00            
ATOM   4638  HD3 ARG X 286     -14.416  -3.538  18.515  0.00  0.00            
ATOM   4639  NE  ARG X 286     -13.741  -4.216  16.715  0.00  0.00            
ATOM   4640  HE  ARG X 286     -13.375  -3.537  16.063  0.00  0.00            
ATOM   4641  CZ  ARG X 286     -12.878  -5.223  16.881  0.00  0.00            
ATOM   4642  NH1 ARG X 286     -13.116  -6.287  17.517  0.00  0.00            
ATOM   4643 HH11 ARG X 286     -14.012  -6.521  17.920  0.00  0.00            
ATOM   4644 HH12 ARG X 286     -12.338  -6.843  17.840  0.00  0.00            
ATOM   4645  NH2 ARG X 286     -11.769  -5.263  16.255  0.00  0.00            
ATOM   4646 HH21 ARG X 286     -11.690  -4.454  15.656  0.00  0.00            
ATOM   4647 HH22 ARG X 286     -10.997  -5.890  16.436  0.00  0.00            
ATOM   4648  C   ARG X 286     -18.041  -0.970  15.343  0.00  0.00            
ATOM   4649  O   ARG X 286     -18.033  -1.866  14.553  0.00  0.00            
ATOM   4650  N   MET X 287     -18.550   0.236  15.084  0.00  0.00            
ATOM   4651  H   MET X 287     -18.656   0.863  15.869  0.00  0.00            
ATOM   4652  CA  MET X 287     -19.110   0.759  13.794  0.00  0.00            
ATOM   4653  HA  MET X 287     -18.749   0.120  12.988  0.00  0.00            
ATOM   4654  CB  MET X 287     -20.629   0.621  13.844  0.00  0.00            
ATOM   4655  HB2 MET X 287     -20.997  -0.405  13.866  0.00  0.00            
ATOM   4656  HB3 MET X 287     -20.876   1.064  14.809  0.00  0.00            
ATOM   4657  CG  MET X 287     -21.509   1.327  12.864  0.00  0.00            
ATOM   4658  HG2 MET X 287     -22.574   1.133  12.992  0.00  0.00            
ATOM   4659  HG3 MET X 287     -21.516   2.381  13.139  0.00  0.00            
ATOM   4660  SD  MET X 287     -20.929   1.062  11.114  0.00  0.00            
ATOM   4661  CE  MET X 287     -20.873  -0.779  11.203  0.00  0.00            
ATOM   4662  HE1 MET X 287     -20.497  -1.210  10.275  0.00  0.00            
ATOM   4663  HE2 MET X 287     -20.157  -1.101  11.958  0.00  0.00            
ATOM   4664  HE3 MET X 287     -21.884  -1.019  11.534  0.00  0.00            
ATOM   4665  C   MET X 287     -18.549   2.090  13.399  0.00  0.00            
ATOM   4666  O   MET X 287     -17.993   2.194  12.331  0.00  0.00            
ATOM   4667  N   HIE X 288     -18.807   3.165  14.179  0.00  0.00            
ATOM   4668  H   HIE X 288     -19.172   3.079  15.117  0.00  0.00            
ATOM   4669  CA  HIE X 288     -18.779   4.522  13.743  0.00  0.00            
ATOM   4670  HA  HIE X 288     -18.956   4.641  12.674  0.00  0.00            
ATOM   4671  CB  HIE X 288     -19.891   5.280  14.461  0.00  0.00            
ATOM   4672  HB2 HIE X 288     -19.821   5.110  15.536  0.00  0.00            
ATOM   4673  HB3 HIE X 288     -20.861   4.875  14.171  0.00  0.00            
ATOM   4674  CG  HIE X 288     -19.978   6.789  14.310  0.00  0.00            
ATOM   4675  ND1 HIE X 288     -20.468   7.518  13.286  0.00  0.00            
ATOM   4676  CE1 HIE X 288     -20.475   8.833  13.619  0.00  0.00            
ATOM   4677  HE1 HIE X 288     -20.849   9.646  13.016  0.00  0.00            
ATOM   4678  NE2 HIE X 288     -19.830   8.963  14.764  0.00  0.00            
ATOM   4679  HE2 HIE X 288     -19.680   9.807  15.297  0.00  0.00            
ATOM   4680  CD2 HIE X 288     -19.560   7.695  15.257  0.00  0.00            
ATOM   4681  HD2 HIE X 288     -19.090   7.537  16.217  0.00  0.00            
ATOM   4682  C   HIE X 288     -17.421   5.196  13.918  0.00  0.00            
ATOM   4683  O   HIE X 288     -16.784   5.070  14.980  0.00  0.00            
ATOM   4684  N   LEU X 289     -16.962   6.082  13.019  0.00  0.00            
ATOM   4685  H   LEU X 289     -17.458   6.262  12.157  0.00  0.00            
ATOM   4686  CA  LEU X 289     -15.530   6.373  12.782  0.00  0.00            
ATOM   4687  HA  LEU X 289     -15.054   6.030  13.700  0.00  0.00            
ATOM   4688  CB  LEU X 289     -14.984   5.514  11.678  0.00  0.00            
ATOM   4689  HB2 LEU X 289     -15.578   5.833  10.822  0.00  0.00            
ATOM   4690  HB3 LEU X 289     -13.949   5.738  11.421  0.00  0.00            
ATOM   4691  CG  LEU X 289     -15.152   4.008  11.585  0.00  0.00            
ATOM   4692  HG  LEU X 289     -16.198   3.713  11.496  0.00  0.00            
ATOM   4693  CD1 LEU X 289     -14.475   3.608  10.332  0.00  0.00            
ATOM   4694 HD11 LEU X 289     -15.071   4.052   9.534  0.00  0.00            
ATOM   4695 HD12 LEU X 289     -14.341   2.538  10.177  0.00  0.00            
ATOM   4696 HD13 LEU X 289     -13.476   4.043  10.331  0.00  0.00            
ATOM   4697  CD2 LEU X 289     -14.559   3.264  12.654  0.00  0.00            
ATOM   4698 HD21 LEU X 289     -13.498   3.497  12.740  0.00  0.00            
ATOM   4699 HD22 LEU X 289     -15.176   3.327  13.550  0.00  0.00            
ATOM   4700 HD23 LEU X 289     -14.517   2.196  12.438  0.00  0.00            
ATOM   4701  C   LEU X 289     -15.196   7.844  12.572  0.00  0.00            
ATOM   4702  O   LEU X 289     -16.000   8.514  11.984  0.00  0.00            
ATOM   4703  N   PRO X 290     -14.064   8.375  13.068  0.00  0.00            
ATOM   4704  CD  PRO X 290     -12.983   7.604  13.751  0.00  0.00            
ATOM   4705  HD2 PRO X 290     -12.293   7.124  13.057  0.00  0.00            
ATOM   4706  HD3 PRO X 290     -13.306   6.795  14.406  0.00  0.00            
ATOM   4707  CG  PRO X 290     -12.317   8.704  14.641  0.00  0.00            
ATOM   4708  HG2 PRO X 290     -12.818   8.704  15.609  0.00  0.00            
ATOM   4709  HG3 PRO X 290     -11.273   8.432  14.799  0.00  0.00            
ATOM   4710  CB  PRO X 290     -12.545  10.053  13.924  0.00  0.00            
ATOM   4711  HB2 PRO X 290     -12.649  10.880  14.626  0.00  0.00            
ATOM   4712  HB3 PRO X 290     -11.676  10.232  13.291  0.00  0.00            
ATOM   4713  CA  PRO X 290     -13.788   9.790  13.014  0.00  0.00            
ATOM   4714  HA  PRO X 290     -14.635  10.296  13.476  0.00  0.00            
ATOM   4715  C   PRO X 290     -13.604  10.330  11.565  0.00  0.00            
ATOM   4716  O   PRO X 290     -13.161   9.579  10.679  0.00  0.00            
ATOM   4717  N   SER X 291     -13.992  11.572  11.216  0.00  0.00            
ATOM   4718  H   SER X 291     -14.432  12.178  11.894  0.00  0.00            
ATOM   4719  CA  SER X 291     -13.831  12.138   9.885  0.00  0.00            
ATOM   4720  HA  SER X 291     -14.229  11.474   9.118  0.00  0.00            
ATOM   4721  CB  SER X 291     -14.710  13.405   9.708  0.00  0.00            
ATOM   4722  HB2 SER X 291     -15.747  13.077   9.785  0.00  0.00            
ATOM   4723  HB3 SER X 291     -14.527  13.761   8.695  0.00  0.00            
ATOM   4724  OG  SER X 291     -14.380  14.443  10.561  0.00  0.00            
ATOM   4725  HG  SER X 291     -14.481  14.207  11.486  0.00  0.00            
ATOM   4726  C   SER X 291     -12.377  12.540   9.660  0.00  0.00            
ATOM   4727  O   SER X 291     -11.614  12.733  10.600  0.00  0.00            
ATOM   4728  N   PRO X 292     -11.970  12.724   8.462  0.00  0.00            
ATOM   4729  CD  PRO X 292     -12.639  12.478   7.208  0.00  0.00            
ATOM   4730  HD2 PRO X 292     -13.170  11.526   7.210  0.00  0.00            
ATOM   4731  HD3 PRO X 292     -13.275  13.279   6.833  0.00  0.00            
ATOM   4732  CG  PRO X 292     -11.524  12.366   6.131  0.00  0.00            
ATOM   4733  HG2 PRO X 292     -11.893  12.830   5.216  0.00  0.00            
ATOM   4734  HG3 PRO X 292     -11.043  11.400   5.977  0.00  0.00            
ATOM   4735  CB  PRO X 292     -10.479  13.308   6.682  0.00  0.00            
ATOM   4736  HB2 PRO X 292      -9.493  13.108   6.262  0.00  0.00            
ATOM   4737  HB3 PRO X 292     -10.781  14.296   6.336  0.00  0.00            
ATOM   4738  CA  PRO X 292     -10.627  13.330   8.199  0.00  0.00            
ATOM   4739  HA  PRO X 292      -9.960  12.605   8.665  0.00  0.00            
ATOM   4740  C   PRO X 292     -10.387  14.675   8.962  0.00  0.00            
ATOM   4741  O   PRO X 292      -9.286  14.823   9.512  0.00  0.00            
ATOM   4742  N   THR X 293     -11.401  15.519   9.247  0.00  0.00            
ATOM   4743  H   THR X 293     -12.222  15.383   8.674  0.00  0.00            
ATOM   4744  CA  THR X 293     -11.229  16.819   9.983  0.00  0.00            
ATOM   4745  HA  THR X 293     -10.247  17.168   9.662  0.00  0.00            
ATOM   4746  CB  THR X 293     -12.228  17.835   9.580  0.00  0.00            
ATOM   4747  HB  THR X 293     -13.192  17.509   9.970  0.00  0.00            
ATOM   4748  CG2 THR X 293     -11.772  19.229  10.016  0.00  0.00            
ATOM   4749 HG21 THR X 293     -11.754  19.378  11.095  0.00  0.00            
ATOM   4750 HG22 THR X 293     -10.774  19.476   9.654  0.00  0.00            
ATOM   4751 HG23 THR X 293     -12.374  20.028   9.583  0.00  0.00            
ATOM   4752  OG1 THR X 293     -12.277  17.981   8.176  0.00  0.00            
ATOM   4753  HG1 THR X 293     -13.056  17.523   7.852  0.00  0.00            
ATOM   4754  C   THR X 293     -11.142  16.574  11.508  0.00  0.00            
ATOM   4755  O   THR X 293     -10.769  17.498  12.239  0.00  0.00            
ATOM   4756  N   ASP X 294     -11.569  15.407  12.046  0.00  0.00            
ATOM   4757  H   ASP X 294     -11.933  14.775  11.347  0.00  0.00            
ATOM   4758  CA  ASP X 294     -11.335  14.985  13.412  0.00  0.00            
ATOM   4759  HA  ASP X 294     -11.496  15.860  14.041  0.00  0.00            
ATOM   4760  CB  ASP X 294     -12.231  13.848  13.863  0.00  0.00            
ATOM   4761  HB2 ASP X 294     -12.119  12.931  13.285  0.00  0.00            
ATOM   4762  HB3 ASP X 294     -12.133  13.734  14.942  0.00  0.00            
ATOM   4763  CG  ASP X 294     -13.685  14.320  13.788  0.00  0.00            
ATOM   4764  OD1 ASP X 294     -13.983  15.353  14.471  0.00  0.00            
ATOM   4765  OD2 ASP X 294     -14.498  13.676  13.146  0.00  0.00            
ATOM   4766  C   ASP X 294      -9.877  14.446  13.703  0.00  0.00            
ATOM   4767  O   ASP X 294      -9.528  14.256  14.902  0.00  0.00            
ATOM   4768  N   SER X 295      -9.235  13.900  12.676  0.00  0.00            
ATOM   4769  H   SER X 295      -9.587  14.039  11.740  0.00  0.00            
ATOM   4770  CA  SER X 295      -8.008  13.071  12.741  0.00  0.00            
ATOM   4771  HA  SER X 295      -8.143  12.296  13.495  0.00  0.00            
ATOM   4772  CB  SER X 295      -7.611  12.463  11.356  0.00  0.00            
ATOM   4773  HB2 SER X 295      -7.188  13.195  10.668  0.00  0.00            
ATOM   4774  HB3 SER X 295      -8.350  11.938  10.752  0.00  0.00            
ATOM   4775  OG  SER X 295      -6.523  11.545  11.597  0.00  0.00            
ATOM   4776  HG  SER X 295      -6.059  11.155  10.853  0.00  0.00            
ATOM   4777  C   SER X 295      -6.792  13.861  13.236  0.00  0.00            
ATOM   4778  O   SER X 295      -6.459  14.859  12.652  0.00  0.00            
ATOM   4779  N   ASN X 296      -6.104  13.370  14.301  0.00  0.00            
ATOM   4780  H   ASN X 296      -6.382  12.484  14.699  0.00  0.00            
ATOM   4781  CA  ASN X 296      -4.962  14.033  14.994  0.00  0.00            
ATOM   4782  HA  ASN X 296      -5.227  15.084  15.101  0.00  0.00            
ATOM   4783  CB  ASN X 296      -4.812  13.448  16.428  0.00  0.00            
ATOM   4784  HB2 ASN X 296      -5.670  13.722  17.042  0.00  0.00            
ATOM   4785  HB3 ASN X 296      -4.713  12.368  16.319  0.00  0.00            
ATOM   4786  CG  ASN X 296      -3.572  14.048  17.047  0.00  0.00            
ATOM   4787  OD1 ASN X 296      -2.576  13.365  16.890  0.00  0.00            
ATOM   4788  ND2 ASN X 296      -3.567  15.118  17.765  0.00  0.00            
ATOM   4789 HD21 ASN X 296      -4.288  15.824  17.799  0.00  0.00            
ATOM   4790 HD22 ASN X 296      -2.693  15.433  18.164  0.00  0.00            
ATOM   4791  C   ASN X 296      -3.725  14.151  14.048  0.00  0.00            
ATOM   4792  O   ASN X 296      -3.011  15.101  14.030  0.00  0.00            
ATOM   4793  N   PHE X 297      -3.484  13.080  13.292  0.00  0.00            
ATOM   4794  H   PHE X 297      -4.047  12.296  13.589  0.00  0.00            
ATOM   4795  CA  PHE X 297      -2.414  12.808  12.338  0.00  0.00            
ATOM   4796  HA  PHE X 297      -1.513  12.981  12.926  0.00  0.00            
ATOM   4797  CB  PHE X 297      -2.598  11.455  11.770  0.00  0.00            
ATOM   4798  HB2 PHE X 297      -3.595  11.402  11.333  0.00  0.00            
ATOM   4799  HB3 PHE X 297      -2.704  10.791  12.628  0.00  0.00            
ATOM   4800  CG  PHE X 297      -1.535  10.661  10.917  0.00  0.00            
ATOM   4801  CD1 PHE X 297      -1.340  11.079   9.584  0.00  0.00            
ATOM   4802  HD1 PHE X 297      -2.022  11.831   9.216  0.00  0.00            
ATOM   4803  CE1 PHE X 297      -0.358  10.579   8.735  0.00  0.00            
ATOM   4804  HE1 PHE X 297      -0.378  10.833   7.686  0.00  0.00            
ATOM   4805  CZ  PHE X 297       0.484   9.523   9.257  0.00  0.00            
ATOM   4806  HZ  PHE X 297       1.325   9.163   8.683  0.00  0.00            
ATOM   4807  CE2 PHE X 297       0.206   9.029  10.556  0.00  0.00            
ATOM   4808  HE2 PHE X 297       0.795   8.262  11.036  0.00  0.00            
ATOM   4809  CD2 PHE X 297      -0.805   9.614  11.363  0.00  0.00            
ATOM   4810  HD2 PHE X 297      -0.876   9.220  12.366  0.00  0.00            
ATOM   4811  C   PHE X 297      -2.429  13.874  11.253  0.00  0.00            
ATOM   4812  O   PHE X 297      -1.314  14.348  11.030  0.00  0.00            
ATOM   4813  N   TYR X 298      -3.577  14.271  10.736  0.00  0.00            
ATOM   4814  H   TYR X 298      -4.412  13.724  10.891  0.00  0.00            
ATOM   4815  CA  TYR X 298      -3.686  15.409   9.813  0.00  0.00            
ATOM   4816  HA  TYR X 298      -2.748  15.483   9.262  0.00  0.00            
ATOM   4817  CB  TYR X 298      -5.000  15.253   9.043  0.00  0.00            
ATOM   4818  HB2 TYR X 298      -5.196  14.211   8.791  0.00  0.00            
ATOM   4819  HB3 TYR X 298      -5.838  15.699   9.578  0.00  0.00            
ATOM   4820  CG  TYR X 298      -5.011  15.953   7.722  0.00  0.00            
ATOM   4821  CD1 TYR X 298      -4.147  15.537   6.694  0.00  0.00            
ATOM   4822  HD1 TYR X 298      -3.430  14.748   6.866  0.00  0.00            
ATOM   4823  CE1 TYR X 298      -4.203  16.154   5.413  0.00  0.00            
ATOM   4824  HE1 TYR X 298      -3.576  15.778   4.617  0.00  0.00            
ATOM   4825  CZ  TYR X 298      -5.142  17.151   5.165  0.00  0.00            
ATOM   4826  OH  TYR X 298      -5.210  17.752   3.933  0.00  0.00            
ATOM   4827  HH  TYR X 298      -6.123  17.870   3.661  0.00  0.00            
ATOM   4828  CE2 TYR X 298      -5.954  17.606   6.207  0.00  0.00            
ATOM   4829  HE2 TYR X 298      -6.706  18.372   6.089  0.00  0.00            
ATOM   4830  CD2 TYR X 298      -5.938  16.953   7.462  0.00  0.00            
ATOM   4831  HD2 TYR X 298      -6.701  17.115   8.209  0.00  0.00            
ATOM   4832  C   TYR X 298      -3.670  16.710  10.555  0.00  0.00            
ATOM   4833  O   TYR X 298      -2.784  17.513  10.358  0.00  0.00            
ATOM   4834  N   ARG X 299      -4.651  17.006  11.476  0.00  0.00            
ATOM   4835  H   ARG X 299      -5.318  16.300  11.754  0.00  0.00            
ATOM   4836  CA  ARG X 299      -4.889  18.367  11.913  0.00  0.00            
ATOM   4837  HA  ARG X 299      -4.921  19.028  11.047  0.00  0.00            
ATOM   4838  CB  ARG X 299      -6.317  18.314  12.507  0.00  0.00            
ATOM   4839  HB2 ARG X 299      -6.502  19.255  13.025  0.00  0.00            
ATOM   4840  HB3 ARG X 299      -6.343  17.572  13.305  0.00  0.00            
ATOM   4841  CG  ARG X 299      -7.409  18.008  11.485  0.00  0.00            
ATOM   4842  HG2 ARG X 299      -7.254  17.006  11.087  0.00  0.00            
ATOM   4843  HG3 ARG X 299      -8.309  17.809  12.066  0.00  0.00            
ATOM   4844  CD  ARG X 299      -7.706  18.953  10.360  0.00  0.00            
ATOM   4845  HD2 ARG X 299      -6.911  18.860   9.620  0.00  0.00            
ATOM   4846  HD3 ARG X 299      -8.583  18.571   9.837  0.00  0.00            
ATOM   4847  NE  ARG X 299      -7.951  20.361  10.751  0.00  0.00            
ATOM   4848  HE  ARG X 299      -8.062  20.546  11.737  0.00  0.00            
ATOM   4849  CZ  ARG X 299      -7.971  21.386   9.934  0.00  0.00            
ATOM   4850  NH1 ARG X 299      -8.062  22.576  10.369  0.00  0.00            
ATOM   4851 HH11 ARG X 299      -8.115  22.775  11.358  0.00  0.00            
ATOM   4852 HH12 ARG X 299      -7.796  23.333   9.755  0.00  0.00            
ATOM   4853  NH2 ARG X 299      -7.996  21.417   8.678  0.00  0.00            
ATOM   4854 HH21 ARG X 299      -8.075  20.580   8.118  0.00  0.00            
ATOM   4855 HH22 ARG X 299      -7.711  22.283   8.241  0.00  0.00            
ATOM   4856  C   ARG X 299      -3.972  19.012  12.935  0.00  0.00            
ATOM   4857  O   ARG X 299      -4.164  20.156  13.247  0.00  0.00            
ATOM   4858  N   ALA X 300      -2.983  18.319  13.448  0.00  0.00            
ATOM   4859  H   ALA X 300      -2.826  17.366  13.152  0.00  0.00            
ATOM   4860  CA  ALA X 300      -1.926  18.856  14.344  0.00  0.00            
ATOM   4861  HA  ALA X 300      -2.347  19.372  15.207  0.00  0.00            
ATOM   4862  CB  ALA X 300      -1.150  17.642  14.860  0.00  0.00            
ATOM   4863  HB1 ALA X 300      -1.815  17.027  15.467  0.00  0.00            
ATOM   4864  HB2 ALA X 300      -0.276  17.837  15.481  0.00  0.00            
ATOM   4865  HB3 ALA X 300      -0.792  17.041  14.024  0.00  0.00            
ATOM   4866  C   ALA X 300      -0.983  19.862  13.679  0.00  0.00            
ATOM   4867  O   ALA X 300      -0.471  20.687  14.390  0.00  0.00            
ATOM   4868  N   LEU X 301      -0.738  19.730  12.345  0.00  0.00            
ATOM   4869  H   LEU X 301      -1.151  18.962  11.836  0.00  0.00            
ATOM   4870  CA  LEU X 301      -0.021  20.751  11.588  0.00  0.00            
ATOM   4871  HA  LEU X 301       0.984  20.827  12.005  0.00  0.00            
ATOM   4872  CB  LEU X 301       0.034  20.188  10.158  0.00  0.00            
ATOM   4873  HB2 LEU X 301      -0.942  19.865   9.798  0.00  0.00            
ATOM   4874  HB3 LEU X 301       0.324  20.995   9.484  0.00  0.00            
ATOM   4875  CG  LEU X 301       0.953  18.993   9.977  0.00  0.00            
ATOM   4876  HG  LEU X 301       0.509  18.170  10.537  0.00  0.00            
ATOM   4877  CD1 LEU X 301       0.846  18.598   8.514  0.00  0.00            
ATOM   4878 HD11 LEU X 301       1.143  19.498   7.975  0.00  0.00            
ATOM   4879 HD12 LEU X 301      -0.162  18.318   8.207  0.00  0.00            
ATOM   4880 HD13 LEU X 301       1.512  17.766   8.285  0.00  0.00            
ATOM   4881  CD2 LEU X 301       2.466  19.184  10.411  0.00  0.00            
ATOM   4882 HD21 LEU X 301       2.807  20.160  10.064  0.00  0.00            
ATOM   4883 HD22 LEU X 301       3.010  18.293  10.098  0.00  0.00            
ATOM   4884 HD23 LEU X 301       2.494  19.264  11.497  0.00  0.00            
ATOM   4885  C   LEU X 301      -0.693  22.119  11.543  0.00  0.00            
ATOM   4886  O   LEU X 301      -0.083  23.176  11.548  0.00  0.00            
ATOM   4887  N   MET X 302      -2.037  22.045  11.370  0.00  0.00            
ATOM   4888  H   MET X 302      -2.464  21.137  11.255  0.00  0.00            
ATOM   4889  CA  MET X 302      -2.972  23.207  11.340  0.00  0.00            
ATOM   4890  HA  MET X 302      -2.647  24.030  10.703  0.00  0.00            
ATOM   4891  CB  MET X 302      -4.323  22.892  10.643  0.00  0.00            
ATOM   4892  HB2 MET X 302      -4.804  22.159  11.290  0.00  0.00            
ATOM   4893  HB3 MET X 302      -4.926  23.800  10.663  0.00  0.00            
ATOM   4894  CG  MET X 302      -4.228  22.330   9.228  0.00  0.00            
ATOM   4895  HG2 MET X 302      -5.185  22.614   8.790  0.00  0.00            
ATOM   4896  HG3 MET X 302      -3.402  22.854   8.746  0.00  0.00            
ATOM   4897  SD  MET X 302      -3.741  20.533   9.193  0.00  0.00            
ATOM   4898  CE  MET X 302      -3.702  20.168   7.415  0.00  0.00            
ATOM   4899  HE1 MET X 302      -3.180  19.222   7.271  0.00  0.00            
ATOM   4900  HE2 MET X 302      -3.059  20.884   6.902  0.00  0.00            
ATOM   4901  HE3 MET X 302      -4.742  20.170   7.090  0.00  0.00            
ATOM   4902  C   MET X 302      -3.176  23.798  12.746  0.00  0.00            
ATOM   4903  O   MET X 302      -3.376  24.977  12.891  0.00  0.00            
ATOM   4904  N   ASP X 303      -3.113  22.986  13.788  0.00  0.00            
ATOM   4905  H   ASP X 303      -3.070  22.007  13.544  0.00  0.00            
ATOM   4906  CA  ASP X 303      -3.018  23.458  15.190  0.00  0.00            
ATOM   4907  HA  ASP X 303      -3.759  24.206  15.472  0.00  0.00            
ATOM   4908  CB  ASP X 303      -3.281  22.222  16.033  0.00  0.00            
ATOM   4909  HB2 ASP X 303      -4.242  21.784  15.764  0.00  0.00            
ATOM   4910  HB3 ASP X 303      -2.458  21.509  15.981  0.00  0.00            
ATOM   4911  CG  ASP X 303      -3.341  22.540  17.517  0.00  0.00            
ATOM   4912  OD1 ASP X 303      -2.647  21.905  18.312  0.00  0.00            
ATOM   4913  OD2 ASP X 303      -4.185  23.391  17.892  0.00  0.00            
ATOM   4914  C   ASP X 303      -1.707  24.067  15.580  0.00  0.00            
ATOM   4915  O   ASP X 303      -1.670  25.011  16.372  0.00  0.00            
ATOM   4916  N   GLU X 304      -0.585  23.585  15.105  0.00  0.00            
ATOM   4917  H   GLU X 304      -0.686  22.930  14.342  0.00  0.00            
ATOM   4918  CA  GLU X 304       0.750  23.943  15.563  0.00  0.00            
ATOM   4919  HA  GLU X 304       0.839  23.828  16.644  0.00  0.00            
ATOM   4920  CB  GLU X 304       1.642  22.795  15.046  0.00  0.00            
ATOM   4921  HB2 GLU X 304       1.497  21.908  15.663  0.00  0.00            
ATOM   4922  HB3 GLU X 304       1.327  22.647  14.013  0.00  0.00            
ATOM   4923  CG  GLU X 304       3.129  23.066  15.193  0.00  0.00            
ATOM   4924  HG2 GLU X 304       3.325  23.984  14.638  0.00  0.00            
ATOM   4925  HG3 GLU X 304       3.583  22.202  14.708  0.00  0.00            
ATOM   4926  CD  GLU X 304       3.576  23.160  16.643  0.00  0.00            
ATOM   4927  OE1 GLU X 304       4.444  22.401  17.103  0.00  0.00            
ATOM   4928  OE2 GLU X 304       2.968  23.941  17.414  0.00  0.00            
ATOM   4929  C   GLU X 304       1.213  25.354  15.076  0.00  0.00            
ATOM   4930  O   GLU X 304       1.544  25.567  13.903  0.00  0.00            
ATOM   4931  N   GLU X 305       1.328  26.291  16.002  0.00  0.00            
ATOM   4932  H   GLU X 305       1.046  26.037  16.938  0.00  0.00            
ATOM   4933  CA  GLU X 305       1.430  27.704  15.717  0.00  0.00            
ATOM   4934  HA  GLU X 305       1.043  27.856  14.709  0.00  0.00            
ATOM   4935  CB  GLU X 305       0.655  28.492  16.799  0.00  0.00            
ATOM   4936  HB2 GLU X 305      -0.347  28.105  16.984  0.00  0.00            
ATOM   4937  HB3 GLU X 305       0.403  29.476  16.403  0.00  0.00            
ATOM   4938  CG  GLU X 305       1.334  28.782  18.131  0.00  0.00            
ATOM   4939  HG2 GLU X 305       2.049  29.589  17.974  0.00  0.00            
ATOM   4940  HG3 GLU X 305       0.593  29.157  18.837  0.00  0.00            
ATOM   4941  CD  GLU X 305       1.977  27.485  18.776  0.00  0.00            
ATOM   4942  OE1 GLU X 305       1.293  26.454  18.845  0.00  0.00            
ATOM   4943  OE2 GLU X 305       3.174  27.472  19.172  0.00  0.00            
ATOM   4944  C   GLU X 305       2.897  28.210  15.614  0.00  0.00            
ATOM   4945  O   GLU X 305       3.123  29.353  15.340  0.00  0.00            
ATOM   4946  N   ASP X 306       3.794  27.306  15.782  0.00  0.00            
ATOM   4947  H   ASP X 306       3.486  26.491  16.292  0.00  0.00            
ATOM   4948  CA  ASP X 306       5.138  27.347  15.371  0.00  0.00            
ATOM   4949  HA  ASP X 306       5.634  28.214  15.809  0.00  0.00            
ATOM   4950  CB  ASP X 306       5.878  26.065  15.858  0.00  0.00            
ATOM   4951  HB2 ASP X 306       5.490  25.184  15.347  0.00  0.00            
ATOM   4952  HB3 ASP X 306       5.817  25.884  16.932  0.00  0.00            
ATOM   4953  CG  ASP X 306       7.390  26.190  15.573  0.00  0.00            
ATOM   4954  OD1 ASP X 306       7.825  25.566  14.555  0.00  0.00            
ATOM   4955  OD2 ASP X 306       8.046  26.877  16.357  0.00  0.00            
ATOM   4956  C   ASP X 306       5.236  27.521  13.833  0.00  0.00            
ATOM   4957  O   ASP X 306       6.185  28.122  13.248  0.00  0.00            
ATOM   4958  N   MET X 307       4.244  27.032  13.082  0.00  0.00            
ATOM   4959  H   MET X 307       3.435  26.656  13.556  0.00  0.00            
ATOM   4960  CA  MET X 307       3.957  27.252  11.665  0.00  0.00            
ATOM   4961  HA  MET X 307       4.888  27.682  11.296  0.00  0.00            
ATOM   4962  CB  MET X 307       3.591  26.011  10.935  0.00  0.00            
ATOM   4963  HB2 MET X 307       2.707  25.511  11.330  0.00  0.00            
ATOM   4964  HB3 MET X 307       3.215  26.314   9.958  0.00  0.00            
ATOM   4965  CG  MET X 307       4.779  25.035  10.788  0.00  0.00            
ATOM   4966  HG2 MET X 307       5.281  24.987  11.754  0.00  0.00            
ATOM   4967  HG3 MET X 307       5.483  25.483  10.086  0.00  0.00            
ATOM   4968  SD  MET X 307       4.234  23.485  10.094  0.00  0.00            
ATOM   4969  CE  MET X 307       3.695  22.674  11.571  0.00  0.00            
ATOM   4970  HE1 MET X 307       4.539  22.585  12.255  0.00  0.00            
ATOM   4971  HE2 MET X 307       3.351  21.674  11.307  0.00  0.00            
ATOM   4972  HE3 MET X 307       2.945  23.305  12.049  0.00  0.00            
ATOM   4973  C   MET X 307       2.896  28.396  11.353  0.00  0.00            
ATOM   4974  O   MET X 307       2.082  28.687  12.283  0.00  0.00            
ATOM   4975  N   ASP X 308       2.853  28.951  10.188  0.00  0.00            
ATOM   4976  H   ASP X 308       3.507  28.648   9.481  0.00  0.00            
ATOM   4977  CA  ASP X 308       1.786  29.865   9.707  0.00  0.00            
ATOM   4978  HA  ASP X 308       0.949  29.865  10.406  0.00  0.00            
ATOM   4979  CB  ASP X 308       2.431  31.278   9.588  0.00  0.00            
ATOM   4980  HB2 ASP X 308       1.758  31.824   8.927  0.00  0.00            
ATOM   4981  HB3 ASP X 308       2.464  31.725  10.581  0.00  0.00            
ATOM   4982  CG  ASP X 308       3.831  31.493   8.871  0.00  0.00            
ATOM   4983  OD1 ASP X 308       4.438  30.566   8.260  0.00  0.00            
ATOM   4984  OD2 ASP X 308       4.193  32.663   8.741  0.00  0.00            
ATOM   4985  C   ASP X 308       1.150  29.486   8.342  0.00  0.00            
ATOM   4986  O   ASP X 308       1.774  28.719   7.596  0.00  0.00            
ATOM   4987  N   ASP X 309      -0.027  29.971   8.035  0.00  0.00            
ATOM   4988  H   ASP X 309      -0.454  30.447   8.817  0.00  0.00            
ATOM   4989  CA  ASP X 309      -0.698  29.854   6.710  0.00  0.00            
ATOM   4990  HA  ASP X 309      -1.759  30.048   6.871  0.00  0.00            
ATOM   4991  CB  ASP X 309      -0.061  30.682   5.627  0.00  0.00            
ATOM   4992  HB2 ASP X 309       0.712  30.093   5.133  0.00  0.00            
ATOM   4993  HB3 ASP X 309      -0.880  30.884   4.938  0.00  0.00            
ATOM   4994  CG  ASP X 309       0.632  31.994   6.014  0.00  0.00            
ATOM   4995  OD1 ASP X 309      -0.051  32.816   6.781  0.00  0.00            
ATOM   4996  OD2 ASP X 309       1.772  32.293   5.628  0.00  0.00            
ATOM   4997  C   ASP X 309      -0.845  28.381   6.120  0.00  0.00            
ATOM   4998  O   ASP X 309      -0.894  28.167   4.873  0.00  0.00            
ATOM   4999  N   VAL X 310      -0.915  27.307   6.955  0.00  0.00            
ATOM   5000  H   VAL X 310      -0.833  27.556   7.930  0.00  0.00            
ATOM   5001  CA  VAL X 310      -1.153  25.876   6.591  0.00  0.00            
ATOM   5002  HA  VAL X 310      -0.497  25.747   5.730  0.00  0.00            
ATOM   5003  CB  VAL X 310      -0.865  24.829   7.742  0.00  0.00            
ATOM   5004  HB  VAL X 310      -1.466  25.063   8.621  0.00  0.00            
ATOM   5005  CG1 VAL X 310      -1.042  23.361   7.390  0.00  0.00            
ATOM   5006 HG11 VAL X 310      -2.091  23.138   7.198  0.00  0.00            
ATOM   5007 HG12 VAL X 310      -0.850  22.612   8.158  0.00  0.00            
ATOM   5008 HG13 VAL X 310      -0.438  23.154   6.506  0.00  0.00            
ATOM   5009  CG2 VAL X 310       0.578  24.997   8.165  0.00  0.00            
ATOM   5010 HG21 VAL X 310       0.755  25.967   8.629  0.00  0.00            
ATOM   5011 HG22 VAL X 310       0.800  24.297   8.971  0.00  0.00            
ATOM   5012 HG23 VAL X 310       1.229  24.896   7.295  0.00  0.00            
ATOM   5013  C   VAL X 310      -2.568  25.715   6.140  0.00  0.00            
ATOM   5014  O   VAL X 310      -3.470  26.305   6.759  0.00  0.00            
ATOM   5015  N   VAL X 311      -2.840  24.902   5.147  0.00  0.00            
ATOM   5016  H   VAL X 311      -2.055  24.550   4.618  0.00  0.00            
ATOM   5017  CA  VAL X 311      -4.127  24.603   4.461  0.00  0.00            
ATOM   5018  HA  VAL X 311      -4.983  24.771   5.115  0.00  0.00            
ATOM   5019  CB  VAL X 311      -4.247  25.421   3.169  0.00  0.00            
ATOM   5020  HB  VAL X 311      -4.121  26.480   3.393  0.00  0.00            
ATOM   5021  CG1 VAL X 311      -3.397  25.024   1.948  0.00  0.00            
ATOM   5022 HG11 VAL X 311      -2.359  25.021   2.282  0.00  0.00            
ATOM   5023 HG12 VAL X 311      -3.557  25.711   1.117  0.00  0.00            
ATOM   5024 HG13 VAL X 311      -3.700  24.043   1.584  0.00  0.00            
ATOM   5025  CG2 VAL X 311      -5.616  25.503   2.505  0.00  0.00            
ATOM   5026 HG21 VAL X 311      -5.836  24.515   2.100  0.00  0.00            
ATOM   5027 HG22 VAL X 311      -5.617  26.303   1.765  0.00  0.00            
ATOM   5028 HG23 VAL X 311      -6.493  25.675   3.129  0.00  0.00            
ATOM   5029  C   VAL X 311      -4.377  23.044   4.243  0.00  0.00            
ATOM   5030  O   VAL X 311      -3.425  22.304   4.193  0.00  0.00            
ATOM   5031  N   ASP X 312      -5.551  22.471   4.292  0.00  0.00            
ATOM   5032  H   ASP X 312      -6.309  23.102   4.508  0.00  0.00            
ATOM   5033  CA  ASP X 312      -5.915  21.188   3.798  0.00  0.00            
ATOM   5034  HA  ASP X 312      -5.456  20.475   4.482  0.00  0.00            
ATOM   5035  CB  ASP X 312      -7.514  21.023   3.874  0.00  0.00            
ATOM   5036  HB2 ASP X 312      -7.882  21.407   4.826  0.00  0.00            
ATOM   5037  HB3 ASP X 312      -7.857  21.596   3.013  0.00  0.00            
ATOM   5038  CG  ASP X 312      -8.055  19.640   3.609  0.00  0.00            
ATOM   5039  OD1 ASP X 312      -9.208  19.384   4.155  0.00  0.00            
ATOM   5040  OD2 ASP X 312      -7.426  18.783   2.993  0.00  0.00            
ATOM   5041  C   ASP X 312      -5.475  21.071   2.322  0.00  0.00            
ATOM   5042  O   ASP X 312      -5.813  21.808   1.380  0.00  0.00            
ATOM   5043  N   ALA X 313      -4.728  19.963   2.043  0.00  0.00            
ATOM   5044  H   ALA X 313      -4.495  19.362   2.821  0.00  0.00            
ATOM   5045  CA  ALA X 313      -4.255  19.577   0.738  0.00  0.00            
ATOM   5046  HA  ALA X 313      -3.608  20.316   0.267  0.00  0.00            
ATOM   5047  CB  ALA X 313      -3.413  18.244   0.842  0.00  0.00            
ATOM   5048  HB1 ALA X 313      -4.000  17.489   1.366  0.00  0.00            
ATOM   5049  HB2 ALA X 313      -3.120  17.897  -0.149  0.00  0.00            
ATOM   5050  HB3 ALA X 313      -2.479  18.350   1.393  0.00  0.00            
ATOM   5051  C   ALA X 313      -5.390  19.387  -0.312  0.00  0.00            
ATOM   5052  O   ALA X 313      -5.159  19.757  -1.485  0.00  0.00            
ATOM   5053  N   ASP X 314      -6.603  18.963   0.056  0.00  0.00            
ATOM   5054  H   ASP X 314      -6.575  18.470   0.937  0.00  0.00            
ATOM   5055  CA  ASP X 314      -7.866  18.878  -0.707  0.00  0.00            
ATOM   5056  HA  ASP X 314      -7.560  18.423  -1.649  0.00  0.00            
ATOM   5057  CB  ASP X 314      -8.893  18.077   0.024  0.00  0.00            
ATOM   5058  HB2 ASP X 314      -9.819  18.056  -0.550  0.00  0.00            
ATOM   5059  HB3 ASP X 314      -9.087  18.500   1.009  0.00  0.00            
ATOM   5060  CG  ASP X 314      -8.479  16.640   0.200  0.00  0.00
[truncated: 7,352 more chars]
