# Supplementary material for: Structural Basis for the Functional Changes by EGFR Exon 20 Insertion Mutations
Source: Cancers (Basel). 2021 Mar 5;13(5):1120. doi: 10.3390/cancers13051120 (PMC7961794; doi:10.3390/cancers13051120)
Supplement: Supplementary file 1 [file cancers-13-01120-s001.zip › cancers-1093462-supply/FileS13.pdb]

REMARK	Inactive D770insNPG EGFR at 100 ns
REMARK	To obtain the correct residue numbering add 700 to each residue
CRYST1   75.618   75.618   75.618  90.00  90.00  90.00 P 1           1
ATOM      1  N   GLN X   1       0.543  18.548  16.393  0.00  0.00            
ATOM      2  H1  GLN X   1       1.338  17.986  16.662  0.00  0.00            
ATOM      3  H2  GLN X   1       0.503  18.431  15.391  0.00  0.00            
ATOM      4  H3  GLN X   1       0.713  19.516  16.626  0.00  0.00            
ATOM      5  CA  GLN X   1      -0.663  17.883  16.979  0.00  0.00            
ATOM      6  HA  GLN X   1      -0.641  17.960  18.066  0.00  0.00            
ATOM      7  CB  GLN X   1      -1.977  18.529  16.402  0.00  0.00            
ATOM      8  HB2 GLN X   1      -2.792  18.273  17.078  0.00  0.00            
ATOM      9  HB3 GLN X   1      -2.030  19.608  16.548  0.00  0.00            
ATOM     10  CG  GLN X   1      -2.401  18.093  15.034  0.00  0.00            
ATOM     11  HG2 GLN X   1      -1.639  18.552  14.404  0.00  0.00            
ATOM     12  HG3 GLN X   1      -2.442  17.008  14.939  0.00  0.00            
ATOM     13  CD  GLN X   1      -3.760  18.639  14.686  0.00  0.00            
ATOM     14  OE1 GLN X   1      -4.826  18.228  15.218  0.00  0.00            
ATOM     15  NE2 GLN X   1      -3.822  19.550  13.749  0.00  0.00            
ATOM     16 HE21 GLN X   1      -3.002  19.817  13.223  0.00  0.00            
ATOM     17 HE22 GLN X   1      -4.736  19.785  13.388  0.00  0.00            
ATOM     18  C   GLN X   1      -0.639  16.372  16.758  0.00  0.00            
ATOM     19  O   GLN X   1      -0.170  15.948  15.698  0.00  0.00            
ATOM     20  N   ALA X   2      -1.038  15.569  17.796  0.00  0.00            
ATOM     21  H   ALA X   2      -1.528  15.926  18.605  0.00  0.00            
ATOM     22  CA  ALA X   2      -0.753  14.181  17.851  0.00  0.00            
ATOM     23  HA  ALA X   2       0.316  14.167  17.639  0.00  0.00            
ATOM     24  CB  ALA X   2      -0.875  13.823  19.274  0.00  0.00            
ATOM     25  HB1 ALA X   2      -1.795  14.159  19.753  0.00  0.00            
ATOM     26  HB2 ALA X   2      -0.674  12.754  19.336  0.00  0.00            
ATOM     27  HB3 ALA X   2      -0.068  14.340  19.794  0.00  0.00            
ATOM     28  C   ALA X   2      -1.533  13.341  16.830  0.00  0.00            
ATOM     29  O   ALA X   2      -0.947  12.411  16.254  0.00  0.00            
ATOM     30  N   LEU X   3      -2.724  13.756  16.433  0.00  0.00            
ATOM     31  H   LEU X   3      -3.057  14.617  16.844  0.00  0.00            
ATOM     32  CA  LEU X   3      -3.588  13.053  15.433  0.00  0.00            
ATOM     33  HA  LEU X   3      -4.549  13.559  15.338  0.00  0.00            
ATOM     34  CB  LEU X   3      -2.974  13.230  13.997  0.00  0.00            
ATOM     35  HB2 LEU X   3      -1.885  13.218  14.052  0.00  0.00            
ATOM     36  HB3 LEU X   3      -3.240  12.300  13.495  0.00  0.00            
ATOM     37  CG  LEU X   3      -3.476  14.563  13.371  0.00  0.00            
ATOM     38  HG  LEU X   3      -3.646  15.352  14.104  0.00  0.00            
ATOM     39  CD1 LEU X   3      -2.448  15.230  12.411  0.00  0.00            
ATOM     40 HD11 LEU X   3      -2.725  15.013  11.379  0.00  0.00            
ATOM     41 HD12 LEU X   3      -1.479  14.750  12.545  0.00  0.00            
ATOM     42 HD13 LEU X   3      -2.517  16.316  12.469  0.00  0.00            
ATOM     43  CD2 LEU X   3      -4.803  14.329  12.691  0.00  0.00            
ATOM     44 HD21 LEU X   3      -5.468  13.684  13.265  0.00  0.00            
ATOM     45 HD22 LEU X   3      -5.259  15.289  12.449  0.00  0.00            
ATOM     46 HD23 LEU X   3      -4.638  13.879  11.711  0.00  0.00            
ATOM     47  C   LEU X   3      -3.968  11.588  15.777  0.00  0.00            
ATOM     48  O   LEU X   3      -4.752  10.963  15.093  0.00  0.00            
ATOM     49  N   LEU X   4      -3.466  10.997  16.948  0.00  0.00            
ATOM     50  H   LEU X   4      -2.722  11.477  17.435  0.00  0.00            
ATOM     51  CA  LEU X   4      -3.845   9.695  17.375  0.00  0.00            
ATOM     52  HA  LEU X   4      -3.827   9.088  16.469  0.00  0.00            
ATOM     53  CB  LEU X   4      -2.734   9.153  18.300  0.00  0.00            
ATOM     54  HB2 LEU X   4      -1.857   9.177  17.653  0.00  0.00            
ATOM     55  HB3 LEU X   4      -2.534   9.816  19.141  0.00  0.00            
ATOM     56  CG  LEU X   4      -2.937   7.723  18.891  0.00  0.00            
ATOM     57  HG  LEU X   4      -3.868   7.690  19.456  0.00  0.00            
ATOM     58  CD1 LEU X   4      -3.119   6.633  17.805  0.00  0.00            
ATOM     59 HD11 LEU X   4      -4.044   6.820  17.258  0.00  0.00            
ATOM     60 HD12 LEU X   4      -2.298   6.528  17.097  0.00  0.00            
ATOM     61 HD13 LEU X   4      -3.209   5.636  18.237  0.00  0.00            
ATOM     62  CD2 LEU X   4      -1.747   7.322  19.798  0.00  0.00            
ATOM     63 HD21 LEU X   4      -1.832   6.359  20.301  0.00  0.00            
ATOM     64 HD22 LEU X   4      -0.818   7.315  19.228  0.00  0.00            
ATOM     65 HD23 LEU X   4      -1.594   8.081  20.565  0.00  0.00            
ATOM     66  C   LEU X   4      -5.282   9.729  18.044  0.00  0.00            
ATOM     67  O   LEU X   4      -5.497  10.487  18.962  0.00  0.00            
ATOM     68  N   ARG X   5      -6.105   8.757  17.627  0.00  0.00            
ATOM     69  H   ARG X   5      -5.853   8.159  16.854  0.00  0.00            
ATOM     70  CA  ARG X   5      -7.433   8.511  18.173  0.00  0.00            
ATOM     71  HA  ARG X   5      -7.598   9.272  18.936  0.00  0.00            
ATOM     72  CB  ARG X   5      -8.607   8.714  17.138  0.00  0.00            
ATOM     73  HB2 ARG X   5      -8.522   7.825  16.513  0.00  0.00            
ATOM     74  HB3 ARG X   5      -9.560   8.664  17.665  0.00  0.00            
ATOM     75  CG  ARG X   5      -8.482  10.020  16.303  0.00  0.00            
ATOM     76  HG2 ARG X   5      -7.579  10.007  15.693  0.00  0.00            
ATOM     77  HG3 ARG X   5      -9.317   9.953  15.606  0.00  0.00            
ATOM     78  CD  ARG X   5      -8.735  11.308  17.157  0.00  0.00            
ATOM     79  HD2 ARG X   5      -9.200  11.956  16.414  0.00  0.00            
ATOM     80  HD3 ARG X   5      -9.430  11.096  17.969  0.00  0.00            
ATOM     81  NE  ARG X   5      -7.508  11.953  17.724  0.00  0.00            
ATOM     82  HE  ARG X   5      -7.044  11.494  18.494  0.00  0.00            
ATOM     83  CZ  ARG X   5      -7.085  13.187  17.583  0.00  0.00            
ATOM     84  NH1 ARG X   5      -7.446  13.982  16.679  0.00  0.00            
ATOM     85 HH11 ARG X   5      -8.118  13.597  16.032  0.00  0.00            
ATOM     86 HH12 ARG X   5      -7.347  14.978  16.814  0.00  0.00            
ATOM     87  NH2 ARG X   5      -6.143  13.730  18.312  0.00  0.00            
ATOM     88 HH21 ARG X   5      -5.738  13.175  19.052  0.00  0.00            
ATOM     89 HH22 ARG X   5      -5.743  14.558  17.895  0.00  0.00            
ATOM     90  C   ARG X   5      -7.480   7.175  18.889  0.00  0.00            
ATOM     91  O   ARG X   5      -7.420   6.159  18.217  0.00  0.00            
ATOM     92  N   ILE X   6      -7.580   7.165  20.219  0.00  0.00            
ATOM     93  H   ILE X   6      -7.600   8.035  20.732  0.00  0.00            
ATOM     94  CA  ILE X   6      -7.620   5.921  21.008  0.00  0.00            
ATOM     95  HA  ILE X   6      -7.224   5.125  20.379  0.00  0.00            
ATOM     96  CB  ILE X   6      -6.594   6.036  22.150  0.00  0.00            
ATOM     97  HB  ILE X   6      -7.002   6.833  22.771  0.00  0.00            
ATOM     98  CG2 ILE X   6      -6.444   4.680  22.941  0.00  0.00            
ATOM     99 HG21 ILE X   6      -7.346   4.253  23.379  0.00  0.00            
ATOM    100 HG22 ILE X   6      -5.964   3.953  22.285  0.00  0.00            
ATOM    101 HG23 ILE X   6      -5.840   4.736  23.847  0.00  0.00            
ATOM    102  CG1 ILE X   6      -5.207   6.538  21.771  0.00  0.00            
ATOM    103 HG12 ILE X   6      -4.726   5.654  21.353  0.00  0.00            
ATOM    104 HG13 ILE X   6      -5.337   7.416  21.139  0.00  0.00            
ATOM    105  CD1 ILE X   6      -4.431   7.137  22.908  0.00  0.00            
ATOM    106 HD11 ILE X   6      -3.944   6.354  23.490  0.00  0.00            
ATOM    107 HD12 ILE X   6      -3.633   7.686  22.407  0.00  0.00            
ATOM    108 HD13 ILE X   6      -5.000   7.855  23.498  0.00  0.00            
ATOM    109  C   ILE X   6      -9.060   5.689  21.417  0.00  0.00            
ATOM    110  O   ILE X   6      -9.674   6.546  21.989  0.00  0.00            
ATOM    111  N   LEU X   7      -9.708   4.644  20.899  0.00  0.00            
ATOM    112  H   LEU X   7      -9.166   3.983  20.362  0.00  0.00            
ATOM    113  CA  LEU X   7     -11.185   4.491  20.923  0.00  0.00            
ATOM    114  HA  LEU X   7     -11.591   5.297  21.534  0.00  0.00            
ATOM    115  CB  LEU X   7     -11.637   4.370  19.430  0.00  0.00            
ATOM    116  HB2 LEU X   7     -11.100   3.528  18.995  0.00  0.00            
ATOM    117  HB3 LEU X   7     -12.702   4.138  19.412  0.00  0.00            
ATOM    118  CG  LEU X   7     -11.372   5.664  18.601  0.00  0.00            
ATOM    119  HG  LEU X   7     -10.472   6.138  18.995  0.00  0.00            
ATOM    120  CD1 LEU X   7     -11.134   5.409  17.095  0.00  0.00            
ATOM    121 HD11 LEU X   7     -10.281   4.757  16.911  0.00  0.00            
ATOM    122 HD12 LEU X   7     -11.980   4.882  16.653  0.00  0.00            
ATOM    123 HD13 LEU X   7     -10.981   6.387  16.639  0.00  0.00            
ATOM    124  CD2 LEU X   7     -12.585   6.627  18.736  0.00  0.00            
ATOM    125 HD21 LEU X   7     -13.510   6.168  18.386  0.00  0.00            
ATOM    126 HD22 LEU X   7     -12.742   6.821  19.797  0.00  0.00            
ATOM    127 HD23 LEU X   7     -12.392   7.567  18.221  0.00  0.00            
ATOM    128  C   LEU X   7     -11.562   3.242  21.711  0.00  0.00            
ATOM    129  O   LEU X   7     -10.866   2.224  21.653  0.00  0.00            
ATOM    130  N   LYS X   8     -12.719   3.221  22.402  0.00  0.00            
ATOM    131  H   LYS X   8     -13.247   4.080  22.461  0.00  0.00            
ATOM    132  CA  LYS X   8     -13.465   2.001  22.839  0.00  0.00            
ATOM    133  HA  LYS X   8     -12.719   1.331  23.264  0.00  0.00            
ATOM    134  CB  LYS X   8     -14.483   2.433  23.971  0.00  0.00            
ATOM    135  HB2 LYS X   8     -13.916   2.965  24.735  0.00  0.00            
ATOM    136  HB3 LYS X   8     -15.193   3.121  23.512  0.00  0.00            
ATOM    137  CG  LYS X   8     -15.176   1.165  24.554  0.00  0.00            
ATOM    138  HG2 LYS X   8     -15.749   0.680  23.764  0.00  0.00            
ATOM    139  HG3 LYS X   8     -14.337   0.501  24.763  0.00  0.00            
ATOM    140  CD  LYS X   8     -16.085   1.430  25.817  0.00  0.00            
ATOM    141  HD2 LYS X   8     -15.508   1.766  26.679  0.00  0.00            
ATOM    142  HD3 LYS X   8     -16.725   2.286  25.604  0.00  0.00            
ATOM    143  CE  LYS X   8     -16.927   0.216  26.315  0.00  0.00            
ATOM    144  HE2 LYS X   8     -17.409   0.637  27.197  0.00  0.00            
ATOM    145  HE3 LYS X   8     -17.637   0.022  25.511  0.00  0.00            
ATOM    146  NZ  LYS X   8     -16.045  -0.896  26.697  0.00  0.00            
ATOM    147  HZ1 LYS X   8     -16.424  -1.468  27.438  0.00  0.00            
ATOM    148  HZ2 LYS X   8     -15.772  -1.513  25.945  0.00  0.00            
ATOM    149  HZ3 LYS X   8     -15.201  -0.458  27.036  0.00  0.00            
ATOM    150  C   LYS X   8     -13.993   1.170  21.697  0.00  0.00            
ATOM    151  O   LYS X   8     -14.245   1.710  20.637  0.00  0.00            
ATOM    152  N   GLU X   9     -14.230  -0.140  21.887  0.00  0.00            
ATOM    153  H   GLU X   9     -13.913  -0.531  22.763  0.00  0.00            
ATOM    154  CA  GLU X   9     -14.815  -1.097  20.863  0.00  0.00            
ATOM    155  HA  GLU X   9     -14.145  -1.010  20.008  0.00  0.00            
ATOM    156  CB  GLU X   9     -14.720  -2.488  21.450  0.00  0.00            
ATOM    157  HB2 GLU X   9     -14.730  -3.136  20.574  0.00  0.00            
ATOM    158  HB3 GLU X   9     -13.695  -2.675  21.769  0.00  0.00            
ATOM    159  CG  GLU X   9     -15.742  -3.009  22.466  0.00  0.00            
ATOM    160  HG2 GLU X   9     -16.769  -2.695  22.279  0.00  0.00            
ATOM    161  HG3 GLU X   9     -15.688  -4.093  22.369  0.00  0.00            
ATOM    162  CD  GLU X   9     -15.301  -2.753  23.911  0.00  0.00            
ATOM    163  OE1 GLU X   9     -16.100  -3.173  24.765  0.00  0.00            
ATOM    164  OE2 GLU X   9     -14.312  -2.019  24.238  0.00  0.00            
ATOM    165  C   GLU X   9     -16.231  -0.780  20.381  0.00  0.00            
ATOM    166  O   GLU X   9     -16.614  -1.106  19.316  0.00  0.00            
ATOM    167  N   THR X  10     -17.034  -0.156  21.190  0.00  0.00            
ATOM    168  H   THR X  10     -16.711   0.067  22.121  0.00  0.00            
ATOM    169  CA  THR X  10     -18.421   0.207  20.932  0.00  0.00            
ATOM    170  HA  THR X  10     -18.845  -0.591  20.321  0.00  0.00            
ATOM    171  CB  THR X  10     -19.292   0.496  22.203  0.00  0.00            
ATOM    172  HB  THR X  10     -20.209   1.064  22.051  0.00  0.00            
ATOM    173  CG2 THR X  10     -19.771  -0.863  22.808  0.00  0.00            
ATOM    174 HG21 THR X  10     -20.323  -0.621  23.715  0.00  0.00            
ATOM    175 HG22 THR X  10     -20.414  -1.402  22.112  0.00  0.00            
ATOM    176 HG23 THR X  10     -18.851  -1.422  22.980  0.00  0.00            
ATOM    177  OG1 THR X  10     -18.528   1.144  23.229  0.00  0.00            
ATOM    178  HG1 THR X  10     -18.868   2.040  23.287  0.00  0.00            
ATOM    179  C   THR X  10     -18.560   1.459  20.093  0.00  0.00            
ATOM    180  O   THR X  10     -19.655   1.869  19.708  0.00  0.00            
ATOM    181  N   GLU X  11     -17.475   2.150  19.826  0.00  0.00            
ATOM    182  H   GLU X  11     -16.618   1.786  20.215  0.00  0.00            
ATOM    183  CA  GLU X  11     -17.495   3.310  18.976  0.00  0.00            
ATOM    184  HA  GLU X  11     -18.397   3.890  19.168  0.00  0.00            
ATOM    185  CB  GLU X  11     -16.153   4.166  19.255  0.00  0.00            
ATOM    186  HB2 GLU X  11     -15.352   3.542  18.860  0.00  0.00            
ATOM    187  HB3 GLU X  11     -16.232   5.089  18.680  0.00  0.00            
ATOM    188  CG  GLU X  11     -15.890   4.548  20.764  0.00  0.00            
ATOM    189  HG2 GLU X  11     -15.762   3.657  21.378  0.00  0.00            
ATOM    190  HG3 GLU X  11     -14.955   5.106  20.805  0.00  0.00            
ATOM    191  CD  GLU X  11     -17.033   5.418  21.196  0.00  0.00            
ATOM    192  OE1 GLU X  11     -17.189   6.579  20.664  0.00  0.00            
ATOM    193  OE2 GLU X  11     -17.754   4.986  22.139  0.00  0.00            
ATOM    194  C   GLU X  11     -17.420   2.919  17.478  0.00  0.00            
ATOM    195  O   GLU X  11     -17.736   3.705  16.592  0.00  0.00            
ATOM    196  N   PHE X  12     -17.082   1.685  17.142  0.00  0.00            
ATOM    197  H   PHE X  12     -16.925   1.032  17.897  0.00  0.00            
ATOM    198  CA  PHE X  12     -17.069   1.139  15.715  0.00  0.00            
ATOM    199  HA  PHE X  12     -17.541   1.827  15.014  0.00  0.00            
ATOM    200  CB  PHE X  12     -15.586   1.043  15.242  0.00  0.00            
ATOM    201  HB2 PHE X  12     -15.497   0.515  14.292  0.00  0.00            
ATOM    202  HB3 PHE X  12     -15.167   2.046  15.157  0.00  0.00            
ATOM    203  CG  PHE X  12     -14.651   0.278  16.166  0.00  0.00            
ATOM    204  CD1 PHE X  12     -14.437  -1.111  15.981  0.00  0.00            
ATOM    205  HD1 PHE X  12     -14.950  -1.738  15.267  0.00  0.00            
ATOM    206  CE1 PHE X  12     -13.546  -1.779  16.820  0.00  0.00            
ATOM    207  HE1 PHE X  12     -13.211  -2.777  16.575  0.00  0.00            
ATOM    208  CZ  PHE X  12     -12.933  -1.071  17.860  0.00  0.00            
ATOM    209  HZ  PHE X  12     -12.233  -1.618  18.473  0.00  0.00            
ATOM    210  CE2 PHE X  12     -13.134   0.281  18.145  0.00  0.00            
ATOM    211  HE2 PHE X  12     -12.557   0.774  18.912  0.00  0.00            
ATOM    212  CD2 PHE X  12     -13.954   0.959  17.175  0.00  0.00            
ATOM    213  HD2 PHE X  12     -14.048   2.029  17.280  0.00  0.00            
ATOM    214  C   PHE X  12     -17.718  -0.255  15.508  0.00  0.00            
ATOM    215  O   PHE X  12     -18.080  -0.917  16.443  0.00  0.00            
ATOM    216  N   LYS X  13     -17.864  -0.668  14.222  0.00  0.00            
ATOM    217  H   LYS X  13     -17.667  -0.025  13.468  0.00  0.00            
ATOM    218  CA  LYS X  13     -18.368  -1.987  13.913  0.00  0.00            
ATOM    219  HA  LYS X  13     -18.156  -2.633  14.765  0.00  0.00            
ATOM    220  CB  LYS X  13     -19.893  -2.007  13.638  0.00  0.00            
ATOM    221  HB2 LYS X  13     -20.101  -1.113  13.050  0.00  0.00            
ATOM    222  HB3 LYS X  13     -20.190  -2.848  13.013  0.00  0.00            
ATOM    223  CG  LYS X  13     -20.730  -1.874  14.909  0.00  0.00            
ATOM    224  HG2 LYS X  13     -20.581  -0.887  15.345  0.00  0.00            
ATOM    225  HG3 LYS X  13     -21.779  -1.964  14.628  0.00  0.00            
ATOM    226  CD  LYS X  13     -20.486  -3.024  15.932  0.00  0.00            
ATOM    227  HD2 LYS X  13     -20.610  -3.995  15.454  0.00  0.00            
ATOM    228  HD3 LYS X  13     -19.500  -3.039  16.395  0.00  0.00            
ATOM    229  CE  LYS X  13     -21.420  -2.954  17.166  0.00  0.00            
ATOM    230  HE2 LYS X  13     -22.452  -3.080  16.840  0.00  0.00            
ATOM    231  HE3 LYS X  13     -21.163  -3.835  17.754  0.00  0.00            
ATOM    232  NZ  LYS X  13     -21.190  -1.695  17.915  0.00  0.00            
ATOM    233  HZ1 LYS X  13     -20.402  -1.906  18.510  0.00  0.00            
ATOM    234  HZ2 LYS X  13     -21.045  -0.891  17.321  0.00  0.00            
ATOM    235  HZ3 LYS X  13     -21.915  -1.357  18.533  0.00  0.00            
ATOM    236  C   LYS X  13     -17.580  -2.488  12.663  0.00  0.00            
ATOM    237  O   LYS X  13     -17.337  -1.810  11.676  0.00  0.00            
ATOM    238  N   LYS X  14     -17.312  -3.782  12.707  0.00  0.00            
ATOM    239  H   LYS X  14     -17.520  -4.281  13.560  0.00  0.00            
ATOM    240  CA  LYS X  14     -16.669  -4.603  11.601  0.00  0.00            
ATOM    241  HA  LYS X  14     -16.062  -3.869  11.070  0.00  0.00            
ATOM    242  CB  LYS X  14     -15.622  -5.656  12.158  0.00  0.00            
ATOM    243  HB2 LYS X  14     -16.224  -6.280  12.820  0.00  0.00            
ATOM    244  HB3 LYS X  14     -15.264  -6.181  11.273  0.00  0.00            
ATOM    245  CG  LYS X  14     -14.471  -4.912  12.846  0.00  0.00            
ATOM    246  HG2 LYS X  14     -13.965  -4.434  12.008  0.00  0.00            
ATOM    247  HG3 LYS X  14     -14.895  -4.234  13.587  0.00  0.00            
ATOM    248  CD  LYS X  14     -13.563  -5.972  13.496  0.00  0.00            
ATOM    249  HD2 LYS X  14     -13.425  -6.822  12.828  0.00  0.00            
ATOM    250  HD3 LYS X  14     -12.594  -5.488  13.623  0.00  0.00            
ATOM    251  CE  LYS X  14     -14.223  -6.436  14.773  0.00  0.00            
ATOM    252  HE2 LYS X  14     -13.897  -5.725  15.532  0.00  0.00            
ATOM    253  HE3 LYS X  14     -15.309  -6.414  14.686  0.00  0.00            
ATOM    254  NZ  LYS X  14     -13.827  -7.756  15.136  0.00  0.00            
ATOM    255  HZ1 LYS X  14     -12.825  -7.878  15.172  0.00  0.00            
ATOM    256  HZ2 LYS X  14     -14.072  -8.085  16.059  0.00  0.00            
ATOM    257  HZ3 LYS X  14     -14.064  -8.455  14.447  0.00  0.00            
ATOM    258  C   LYS X  14     -17.769  -5.316  10.830  0.00  0.00            
ATOM    259  O   LYS X  14     -18.603  -5.980  11.395  0.00  0.00            
ATOM    260  N   ILE X  15     -17.912  -5.113   9.536  0.00  0.00            
ATOM    261  H   ILE X  15     -17.250  -4.513   9.066  0.00  0.00            
ATOM    262  CA  ILE X  15     -19.039  -5.568   8.702  0.00  0.00            
ATOM    263  HA  ILE X  15     -19.881  -5.792   9.357  0.00  0.00            
ATOM    264  CB  ILE X  15     -19.613  -4.492   7.711  0.00  0.00            
ATOM    265  HB  ILE X  15     -19.056  -4.502   6.774  0.00  0.00            
ATOM    266  CG2 ILE X  15     -21.052  -5.014   7.209  0.00  0.00            
ATOM    267 HG21 ILE X  15     -21.037  -6.050   6.871  0.00  0.00            
ATOM    268 HG22 ILE X  15     -21.853  -5.103   7.943  0.00  0.00            
ATOM    269 HG23 ILE X  15     -21.490  -4.470   6.372  0.00  0.00            
ATOM    270  CG1 ILE X  15     -19.726  -3.003   8.236  0.00  0.00            
ATOM    271 HG12 ILE X  15     -20.507  -2.982   8.996  0.00  0.00            
ATOM    272 HG13 ILE X  15     -18.824  -2.714   8.775  0.00  0.00            
ATOM    273  CD1 ILE X  15     -20.067  -2.040   7.120  0.00  0.00            
ATOM    274 HD11 ILE X  15     -20.801  -2.443   6.423  0.00  0.00            
ATOM    275 HD12 ILE X  15     -20.490  -1.204   7.678  0.00  0.00            
ATOM    276 HD13 ILE X  15     -19.148  -1.714   6.632  0.00  0.00            
ATOM    277  C   ILE X  15     -18.608  -6.879   8.028  0.00  0.00            
ATOM    278  O   ILE X  15     -19.410  -7.807   8.012  0.00  0.00            
ATOM    279  N   LYS X  16     -17.516  -6.809   7.276  0.00  0.00            
ATOM    280  H   LYS X  16     -16.914  -6.005   7.380  0.00  0.00            
ATOM    281  CA  LYS X  16     -17.249  -7.881   6.289  0.00  0.00            
ATOM    282  HA  LYS X  16     -17.540  -8.830   6.740  0.00  0.00            
ATOM    283  CB  LYS X  16     -18.240  -7.564   5.089  0.00  0.00            
ATOM    284  HB2 LYS X  16     -19.197  -7.245   5.502  0.00  0.00            
ATOM    285  HB3 LYS X  16     -17.779  -6.844   4.413  0.00  0.00            
ATOM    286  CG  LYS X  16     -18.592  -8.729   4.229  0.00  0.00            
ATOM    287  HG2 LYS X  16     -17.686  -9.335   4.201  0.00  0.00            
ATOM    288  HG3 LYS X  16     -19.298  -9.337   4.796  0.00  0.00            
ATOM    289  CD  LYS X  16     -19.039  -8.265   2.829  0.00  0.00            
ATOM    290  HD2 LYS X  16     -19.903  -7.609   2.931  0.00  0.00            
ATOM    291  HD3 LYS X  16     -18.142  -7.842   2.376  0.00  0.00            
ATOM    292  CE  LYS X  16     -19.462  -9.617   2.209  0.00  0.00            
ATOM    293  HE2 LYS X  16     -18.772 -10.391   2.543  0.00  0.00            
ATOM    294  HE3 LYS X  16     -20.411  -9.950   2.629  0.00  0.00            
ATOM    295  NZ  LYS X  16     -19.565  -9.506   0.709  0.00  0.00            
ATOM    296  HZ1 LYS X  16     -20.362  -8.949   0.435  0.00  0.00            
ATOM    297  HZ2 LYS X  16     -18.749  -9.073   0.302  0.00  0.00            
ATOM    298  HZ3 LYS X  16     -19.771 -10.408   0.303  0.00  0.00            
ATOM    299  C   LYS X  16     -15.766  -7.979   5.906  0.00  0.00            
ATOM    300  O   LYS X  16     -15.151  -6.974   5.552  0.00  0.00            
ATOM    301  N   VAL X  17     -15.180  -9.130   5.897  0.00  0.00            
ATOM    302  H   VAL X  17     -15.705  -9.990   5.962  0.00  0.00            
ATOM    303  CA  VAL X  17     -13.716  -9.468   5.687  0.00  0.00            
ATOM    304  HA  VAL X  17     -13.191  -8.902   6.457  0.00  0.00            
ATOM    305  CB  VAL X  17     -13.461 -10.959   5.946  0.00  0.00            
ATOM    306  HB  VAL X  17     -14.195 -11.537   5.385  0.00  0.00            
ATOM    307  CG1 VAL X  17     -12.012 -11.327   5.666  0.00  0.00            
ATOM    308 HG11 VAL X  17     -11.932 -11.269   4.580  0.00  0.00            
ATOM    309 HG12 VAL X  17     -11.307 -10.644   6.140  0.00  0.00            
ATOM    310 HG13 VAL X  17     -11.838 -12.336   6.040  0.00  0.00            
ATOM    311  CG2 VAL X  17     -13.777 -11.342   7.344  0.00  0.00            
ATOM    312 HG21 VAL X  17     -14.731 -10.884   7.607  0.00  0.00            
ATOM    313 HG22 VAL X  17     -13.879 -12.426   7.369  0.00  0.00            
ATOM    314 HG23 VAL X  17     -12.982 -11.151   8.064  0.00  0.00            
ATOM    315  C   VAL X  17     -13.275  -9.036   4.333  0.00  0.00            
ATOM    316  O   VAL X  17     -13.972  -9.223   3.328  0.00  0.00            
ATOM    317  N   LEU X  18     -12.122  -8.385   4.281  0.00  0.00            
ATOM    318  H   LEU X  18     -11.772  -8.072   5.175  0.00  0.00            
ATOM    319  CA  LEU X  18     -11.363  -7.989   3.089  0.00  0.00            
ATOM    320  HA  LEU X  18     -12.092  -8.055   2.282  0.00  0.00            
ATOM    321  CB  LEU X  18     -10.963  -6.499   3.215  0.00  0.00            
ATOM    322  HB2 LEU X  18     -10.419  -6.410   4.155  0.00  0.00            
ATOM    323  HB3 LEU X  18     -10.317  -6.153   2.408  0.00  0.00            
ATOM    324  CG  LEU X  18     -12.223  -5.602   3.192  0.00  0.00            
ATOM    325  HG  LEU X  18     -13.004  -6.072   3.789  0.00  0.00            
ATOM    326  CD1 LEU X  18     -11.911  -4.255   3.734  0.00  0.00            
ATOM    327 HD11 LEU X  18     -11.479  -4.207   4.734  0.00  0.00            
ATOM    328 HD12 LEU X  18     -11.310  -3.570   3.137  0.00  0.00            
ATOM    329 HD13 LEU X  18     -12.869  -3.774   3.931  0.00  0.00            
ATOM    330  CD2 LEU X  18     -12.626  -5.396   1.729  0.00  0.00            
ATOM    331 HD21 LEU X  18     -12.791  -6.387   1.306  0.00  0.00            
ATOM    332 HD22 LEU X  18     -13.538  -4.800   1.751  0.00  0.00            
ATOM    333 HD23 LEU X  18     -11.807  -4.878   1.229  0.00  0.00            
ATOM    334  C   LEU X  18     -10.239  -8.934   2.701  0.00  0.00            
ATOM    335  O   LEU X  18      -9.555  -8.563   1.712  0.00  0.00            
ATOM    336  N   GLY X  19      -9.859  -9.854   3.552  0.00  0.00            
ATOM    337  H   GLY X  19     -10.339  -9.890   4.440  0.00  0.00            
ATOM    338  CA  GLY X  19      -8.572 -10.611   3.588  0.00  0.00            
ATOM    339  HA2 GLY X  19      -8.788 -11.575   3.126  0.00  0.00            
ATOM    340  HA3 GLY X  19      -7.707 -10.102   3.163  0.00  0.00            
ATOM    341  C   GLY X  19      -8.227 -10.950   5.130  0.00  0.00            
ATOM    342  O   GLY X  19      -8.783 -10.328   6.036  0.00  0.00            
ATOM    343  N   SER X  20      -7.409 -11.973   5.317  0.00  0.00            
ATOM    344  H   SER X  20      -7.103 -12.431   4.470  0.00  0.00            
ATOM    345  CA  SER X  20      -6.661 -12.337   6.545  0.00  0.00            
ATOM    346  HA  SER X  20      -6.559 -11.483   7.214  0.00  0.00            
ATOM    347  CB  SER X  20      -7.382 -13.476   7.224  0.00  0.00            
ATOM    348  HB2 SER X  20      -6.765 -13.853   8.040  0.00  0.00            
ATOM    349  HB3 SER X  20      -8.268 -13.031   7.676  0.00  0.00            
ATOM    350  OG  SER X  20      -7.593 -14.477   6.222  0.00  0.00            
ATOM    351  HG  SER X  20      -6.855 -15.080   6.107  0.00  0.00            
ATOM    352  C   SER X  20      -5.203 -12.750   6.256  0.00  0.00            
ATOM    353  O   SER X  20      -4.983 -13.274   5.147  0.00  0.00            
ATOM    354  N   GLY X  21      -4.298 -12.812   7.236  0.00  0.00            
ATOM    355  H   GLY X  21      -4.434 -12.372   8.135  0.00  0.00            
ATOM    356  CA  GLY X  21      -2.948 -13.295   6.997  0.00  0.00            
ATOM    357  HA2 GLY X  21      -2.933 -14.149   6.320  0.00  0.00            
ATOM    358  HA3 GLY X  21      -2.343 -12.461   6.643  0.00  0.00            
ATOM    359  C   GLY X  21      -2.189 -13.705   8.232  0.00  0.00            
ATOM    360  O   GLY X  21      -2.740 -14.118   9.252  0.00  0.00            
ATOM    361  N   ALA X  22      -0.874 -13.635   8.243  0.00  0.00            
ATOM    362  H   ALA X  22      -0.326 -13.325   7.453  0.00  0.00            
ATOM    363  CA  ALA X  22       0.008 -14.169   9.289  0.00  0.00            
ATOM    364  HA  ALA X  22      -0.117 -15.251   9.332  0.00  0.00            
ATOM    365  CB  ALA X  22       1.340 -14.036   8.701  0.00  0.00            
ATOM    366  HB1 ALA X  22       2.061 -14.397   9.435  0.00  0.00            
ATOM    367  HB2 ALA X  22       1.453 -14.601   7.775  0.00  0.00            
ATOM    368  HB3 ALA X  22       1.728 -13.032   8.531  0.00  0.00            
ATOM    369  C   ALA X  22      -0.112 -13.550  10.683  0.00  0.00            
ATOM    370  O   ALA X  22       0.519 -13.998  11.593  0.00  0.00            
ATOM    371  N   PHE X  23      -0.908 -12.493  10.880  0.00  0.00            
ATOM    372  H   PHE X  23      -1.583 -12.117  10.229  0.00  0.00            
ATOM    373  CA  PHE X  23      -0.948 -11.689  12.093  0.00  0.00            
ATOM    374  HA  PHE X  23      -0.505 -12.279  12.895  0.00  0.00            
ATOM    375  CB  PHE X  23      -0.159 -10.407  12.099  0.00  0.00            
ATOM    376  HB2 PHE X  23      -0.777  -9.733  11.506  0.00  0.00            
ATOM    377  HB3 PHE X  23      -0.172 -10.004  13.111  0.00  0.00            
ATOM    378  CG  PHE X  23       1.279 -10.443  11.581  0.00  0.00            
ATOM    379  CD1 PHE X  23       1.560 -10.209  10.253  0.00  0.00            
ATOM    380  HD1 PHE X  23       0.790 -10.189   9.496  0.00  0.00            
ATOM    381  CE1 PHE X  23       2.878  -9.978   9.927  0.00  0.00            
ATOM    382  HE1 PHE X  23       3.121  -9.752   8.899  0.00  0.00            
ATOM    383  CZ  PHE X  23       3.985 -10.089  10.853  0.00  0.00            
ATOM    384  HZ  PHE X  23       4.969  -9.956  10.430  0.00  0.00            
ATOM    385  CE2 PHE X  23       3.663 -10.295  12.189  0.00  0.00            
ATOM    386  HE2 PHE X  23       4.424 -10.276  12.956  0.00  0.00            
ATOM    387  CD2 PHE X  23       2.308 -10.469  12.553  0.00  0.00            
ATOM    388  HD2 PHE X  23       2.100 -10.602  13.604  0.00  0.00            
ATOM    389  C   PHE X  23      -2.491 -11.456  12.511  0.00  0.00            
ATOM    390  O   PHE X  23      -2.746 -11.235  13.662  0.00  0.00            
ATOM    391  N   GLY X  24      -3.464 -11.588  11.607  0.00  0.00            
ATOM    392  H   GLY X  24      -3.263 -12.038  10.725  0.00  0.00            
ATOM    393  CA  GLY X  24      -4.876 -11.575  11.990  0.00  0.00            
ATOM    394  HA2 GLY X  24      -5.191 -12.391  12.640  0.00  0.00            
ATOM    395  HA3 GLY X  24      -5.160 -10.719  12.603  0.00  0.00            
ATOM    396  C   GLY X  24      -5.821 -11.410  10.792  0.00  0.00            
ATOM    397  O   GLY X  24      -5.703 -12.150   9.816  0.00  0.00            
ATOM    398  N   THR X  25      -6.718 -10.449  10.926  0.00  0.00            
ATOM    399  H   THR X  25      -6.684  -9.705  11.609  0.00  0.00            
ATOM    400  CA  THR X  25      -7.793 -10.219   9.904  0.00  0.00            
ATOM    401  HA  THR X  25      -7.393 -10.560   8.949  0.00  0.00            
ATOM    402  CB  THR X  25      -9.022 -11.136  10.121  0.00  0.00            
ATOM    403  HB  THR X  25      -9.495 -10.700  11.001  0.00  0.00            
ATOM    404  CG2 THR X  25     -10.096 -11.238   9.055  0.00  0.00            
ATOM    405 HG21 THR X  25     -10.662 -10.306   9.027  0.00  0.00            
ATOM    406 HG22 THR X  25      -9.704 -11.555   8.089  0.00  0.00            
ATOM    407 HG23 THR X  25     -10.855 -11.994   9.260  0.00  0.00            
ATOM    408  OG1 THR X  25      -8.700 -12.516  10.361  0.00  0.00            
ATOM    409  HG1 THR X  25      -8.323 -12.610  11.239  0.00  0.00            
ATOM    410  C   THR X  25      -8.064  -8.666   9.733  0.00  0.00            
ATOM    411  O   THR X  25      -7.708  -7.867  10.598  0.00  0.00            
ATOM    412  N   VAL X  26      -8.602  -8.309   8.524  0.00  0.00            
ATOM    413  H   VAL X  26      -8.766  -9.043   7.849  0.00  0.00            
ATOM    414  CA  VAL X  26      -8.981  -6.898   8.092  0.00  0.00            
ATOM    415  HA  VAL X  26      -8.851  -6.203   8.921  0.00  0.00            
ATOM    416  CB  VAL X  26      -7.950  -6.412   7.105  0.00  0.00            
ATOM    417  HB  VAL X  26      -7.028  -6.395   7.686  0.00  0.00            
ATOM    418  CG1 VAL X  26      -7.549  -7.177   5.839  0.00  0.00            
ATOM    419 HG11 VAL X  26      -8.455  -7.407   5.278  0.00  0.00            
ATOM    420 HG12 VAL X  26      -6.836  -6.620   5.231  0.00  0.00            
ATOM    421 HG13 VAL X  26      -6.921  -8.046   6.030  0.00  0.00            
ATOM    422  CG2 VAL X  26      -8.296  -4.990   6.664  0.00  0.00            
ATOM    423 HG21 VAL X  26      -9.288  -4.990   6.212  0.00  0.00            
ATOM    424 HG22 VAL X  26      -8.516  -4.362   7.527  0.00  0.00            
ATOM    425 HG23 VAL X  26      -7.473  -4.577   6.081  0.00  0.00            
ATOM    426  C   VAL X  26     -10.443  -6.915   7.526  0.00  0.00            
ATOM    427  O   VAL X  26     -10.857  -7.817   6.816  0.00  0.00            
ATOM    428  N   TYR X  27     -11.255  -5.894   7.862  0.00  0.00            
ATOM    429  H   TYR X  27     -10.885  -5.263   8.558  0.00  0.00            
ATOM    430  CA  TYR X  27     -12.712  -5.783   7.626  0.00  0.00            
ATOM    431  HA  TYR X  27     -12.946  -6.522   6.860  0.00  0.00            
ATOM    432  CB  TYR X  27     -13.509  -6.046   8.941  0.00  0.00            
ATOM    433  HB2 TYR X  27     -13.185  -5.195   9.540  0.00  0.00            
ATOM    434  HB3 TYR X  27     -14.572  -5.965   8.713  0.00  0.00            
ATOM    435  CG  TYR X  27     -13.243  -7.360   9.723  0.00  0.00            
ATOM    436  CD1 TYR X  27     -12.030  -7.491  10.371  0.00  0.00            
ATOM    437  HD1 TYR X  27     -11.263  -6.741  10.250  0.00  0.00            
ATOM    438  CE1 TYR X  27     -11.715  -8.714  11.027  0.00  0.00            
ATOM    439  HE1 TYR X  27     -10.772  -8.803  11.546  0.00  0.00            
ATOM    440  CZ  TYR X  27     -12.713  -9.812  11.058  0.00  0.00            
ATOM    441  OH  TYR X  27     -12.530 -10.974  11.768  0.00  0.00            
ATOM    442  HH  TYR X  27     -13.329 -11.485  11.617  0.00  0.00            
ATOM    443  CE2 TYR X  27     -13.999  -9.596  10.487  0.00  0.00            
ATOM    444  HE2 TYR X  27     -14.889 -10.173  10.691  0.00  0.00            
ATOM    445  CD2 TYR X  27     -14.214  -8.372   9.841  0.00  0.00            
ATOM    446  HD2 TYR X  27     -15.143  -8.213   9.313  0.00  0.00            
ATOM    447  C   TYR X  27     -13.110  -4.411   6.970  0.00  0.00            
ATOM    448  O   TYR X  27     -12.644  -3.308   7.359  0.00  0.00            
ATOM    449  N   LYS X  28     -14.127  -4.487   6.063  0.00  0.00            
ATOM    450  H   LYS X  28     -14.499  -5.418   5.935  0.00  0.00            
ATOM    451  CA  LYS X  28     -15.036  -3.357   5.671  0.00  0.00            
ATOM    452  HA  LYS X  28     -14.409  -2.559   5.275  0.00  0.00            
ATOM    453  CB  LYS X  28     -15.976  -3.797   4.555  0.00  0.00            
ATOM    454  HB2 LYS X  28     -15.409  -4.016   3.650  0.00  0.00            
ATOM    455  HB3 LYS X  28     -16.561  -4.627   4.952  0.00  0.00            
ATOM    456  CG  LYS X  28     -17.011  -2.713   4.130  0.00  0.00            
ATOM    457  HG2 LYS X  28     -17.742  -2.566   4.924  0.00  0.00            
ATOM    458  HG3 LYS X  28     -16.448  -1.791   3.989  0.00  0.00            
ATOM    459  CD  LYS X  28     -17.693  -3.188   2.795  0.00  0.00            
ATOM    460  HD2 LYS X  28     -16.980  -3.115   1.974  0.00  0.00            
ATOM    461  HD3 LYS X  28     -18.013  -4.224   2.911  0.00  0.00            
ATOM    462  CE  LYS X  28     -18.976  -2.407   2.582  0.00  0.00            
ATOM    463  HE2 LYS X  28     -19.468  -2.846   1.715  0.00  0.00            
ATOM    464  HE3 LYS X  28     -19.716  -2.351   3.380  0.00  0.00            
ATOM    465  NZ  LYS X  28     -18.694  -1.037   2.262  0.00  0.00            
ATOM    466  HZ1 LYS X  28     -19.532  -0.542   1.993  0.00  0.00            
ATOM    467  HZ2 LYS X  28     -18.260  -0.662   3.093  0.00  0.00            
ATOM    468  HZ3 LYS X  28     -18.020  -0.974   1.512  0.00  0.00            
ATOM    469  C   LYS X  28     -15.784  -2.983   6.955  0.00  0.00            
ATOM    470  O   LYS X  28     -16.252  -3.858   7.726  0.00  0.00            
ATOM    471  N   GLY X  29     -15.956  -1.673   7.237  0.00  0.00            
ATOM    472  H   GLY X  29     -15.598  -1.001   6.574  0.00  0.00            
ATOM    473  CA  GLY X  29     -16.347  -1.234   8.589  0.00  0.00            
ATOM    474  HA2 GLY X  29     -17.103  -1.872   9.048  0.00  0.00            
ATOM    475  HA3 GLY X  29     -15.486  -1.190   9.256  0.00  0.00            
ATOM    476  C   GLY X  29     -16.983   0.155   8.712  0.00  0.00            
ATOM    477  O   GLY X  29     -17.124   0.790   7.675  0.00  0.00            
ATOM    478  N   LEU X  30     -17.383   0.585   9.947  0.00  0.00            
ATOM    479  H   LEU X  30     -17.193  -0.050  10.710  0.00  0.00            
ATOM    480  CA  LEU X  30     -17.951   1.902  10.224  0.00  0.00            
ATOM    481  HA  LEU X  30     -17.572   2.576   9.456  0.00  0.00            
ATOM    482  CB  LEU X  30     -19.509   2.000  10.111  0.00  0.00            
ATOM    483  HB2 LEU X  30     -19.899   1.356  10.900  0.00  0.00            
ATOM    484  HB3 LEU X  30     -19.855   3.004  10.356  0.00  0.00            
ATOM    485  CG  LEU X  30     -20.158   1.574   8.813  0.00  0.00            
ATOM    486  HG  LEU X  30     -19.578   0.719   8.465  0.00  0.00            
ATOM    487  CD1 LEU X  30     -21.603   1.181   9.064  0.00  0.00            
ATOM    488 HD11 LEU X  30     -22.018   2.073   9.532  0.00  0.00            
ATOM    489 HD12 LEU X  30     -22.111   1.038   8.110  0.00  0.00            
ATOM    490 HD13 LEU X  30     -21.778   0.240   9.586  0.00  0.00            
ATOM    491  CD2 LEU X  30     -20.090   2.707   7.752  0.00  0.00            
ATOM    492 HD21 LEU X  30     -20.383   2.355   6.763  0.00  0.00            
ATOM    493 HD22 LEU X  30     -20.561   3.595   8.173  0.00  0.00            
ATOM    494 HD23 LEU X  30     -19.027   2.928   7.653  0.00  0.00            
ATOM    495  C   LEU X  30     -17.430   2.292  11.660  0.00  0.00            
ATOM    496  O   LEU X  30     -17.125   1.444  12.471  0.00  0.00            
ATOM    497  N   TRP X  31     -17.420   3.576  11.907  0.00  0.00            
ATOM    498  H   TRP X  31     -17.766   4.231  11.219  0.00  0.00            
ATOM    499  CA  TRP X  31     -16.933   4.251  13.107  0.00  0.00            
ATOM    500  HA  TRP X  31     -16.998   3.590  13.971  0.00  0.00            
ATOM    501  CB  TRP X  31     -15.409   4.663  13.020  0.00  0.00            
ATOM    502  HB2 TRP X  31     -14.876   3.713  13.057  0.00  0.00            
ATOM    503  HB3 TRP X  31     -15.288   5.098  12.028  0.00  0.00            
ATOM    504  CG  TRP X  31     -14.900   5.608  14.031  0.00  0.00            
ATOM    505  CD1 TRP X  31     -14.933   5.509  15.353  0.00  0.00            
ATOM    506  HD1 TRP X  31     -15.575   4.732  15.742  0.00  0.00            
ATOM    507  NE1 TRP X  31     -14.489   6.623  15.942  0.00  0.00            
ATOM    508  HE1 TRP X  31     -14.588   6.678  16.945  0.00  0.00            
ATOM    509  CE2 TRP X  31     -13.959   7.535  15.040  0.00  0.00            
ATOM    510  CZ2 TRP X  31     -13.303   8.769  15.172  0.00  0.00            
ATOM    511  HZ2 TRP X  31     -13.141   9.202  16.148  0.00  0.00            
ATOM    512  CH2 TRP X  31     -12.948   9.460  13.982  0.00  0.00            
ATOM    513  HH2 TRP X  31     -12.466  10.416  14.125  0.00  0.00            
ATOM    514  CZ3 TRP X  31     -13.008   8.825  12.675  0.00  0.00            
ATOM    515  HZ3 TRP X  31     -12.606   9.249  11.767  0.00  0.00            
ATOM    516  CE3 TRP X  31     -13.671   7.520  12.660  0.00  0.00            
ATOM    517  HE3 TRP X  31     -13.577   6.944  11.751  0.00  0.00            
ATOM    518  CD2 TRP X  31     -14.176   6.875  13.791  0.00  0.00            
ATOM    519  C   TRP X  31     -17.860   5.438  13.278  0.00  0.00            
ATOM    520  O   TRP X  31     -18.084   6.084  12.249  0.00  0.00            
ATOM    521  N   ILE X  32     -18.352   5.682  14.534  0.00  0.00            
ATOM    522  H   ILE X  32     -18.088   4.977  15.207  0.00  0.00            
ATOM    523  CA  ILE X  32     -19.209   6.742  14.946  0.00  0.00            
ATOM    524  HA  ILE X  32     -19.504   7.246  14.025  0.00  0.00            
ATOM    525  CB  ILE X  32     -20.435   6.170  15.592  0.00  0.00            
ATOM    526  HB  ILE X  32     -20.240   5.597  16.498  0.00  0.00            
ATOM    527  CG2 ILE X  32     -21.440   7.228  15.992  0.00  0.00            
ATOM    528 HG21 ILE X  32     -21.472   8.006  15.229  0.00  0.00            
ATOM    529 HG22 ILE X  32     -22.447   6.859  16.186  0.00  0.00            
ATOM    530 HG23 ILE X  32     -21.003   7.641  16.901  0.00  0.00            
ATOM    531  CG1 ILE X  32     -21.065   5.071  14.682  0.00  0.00            
ATOM    532 HG12 ILE X  32     -20.371   4.233  14.608  0.00  0.00            
ATOM    533 HG13 ILE X  32     -21.892   4.663  15.263  0.00  0.00            
ATOM    534  CD1 ILE X  32     -21.612   5.495  13.331  0.00  0.00            
ATOM    535 HD11 ILE X  32     -22.259   6.373  13.335  0.00  0.00            
ATOM    536 HD12 ILE X  32     -20.789   5.911  12.750  0.00  0.00            
ATOM    537 HD13 ILE X  32     -22.166   4.716  12.806  0.00  0.00            
ATOM    538  C   ILE X  32     -18.555   7.806  15.907  0.00  0.00            
ATOM    539  O   ILE X  32     -18.452   7.568  17.131  0.00  0.00            
ATOM    540  N   PRO X  33     -18.005   8.926  15.393  0.00  0.00            
ATOM    541  CD  PRO X  33     -17.899   9.305  14.024  0.00  0.00            
ATOM    542  HD2 PRO X  33     -18.773   9.912  13.788  0.00  0.00            
ATOM    543  HD3 PRO X  33     -17.774   8.392  13.441  0.00  0.00            
ATOM    544  CG  PRO X  33     -16.706  10.238  13.935  0.00  0.00            
ATOM    545  HG2 PRO X  33     -16.916  10.898  13.093  0.00  0.00            
ATOM    546  HG3 PRO X  33     -15.769   9.684  13.878  0.00  0.00            
ATOM    547  CB  PRO X  33     -16.703  11.032  15.230  0.00  0.00            
ATOM    548  HB2 PRO X  33     -17.375  11.880  15.099  0.00  0.00            
ATOM    549  HB3 PRO X  33     -15.706  11.390  15.489  0.00  0.00            
ATOM    550  CA  PRO X  33     -17.230   9.947  16.182  0.00  0.00            
ATOM    551  HA  PRO X  33     -16.370   9.371  16.526  0.00  0.00            
ATOM    552  C   PRO X  33     -17.993  10.644  17.343  0.00  0.00            
ATOM    553  O   PRO X  33     -19.232  10.770  17.263  0.00  0.00            
ATOM    554  N   GLU X  34     -17.335  11.140  18.354  0.00  0.00            
ATOM    555  H   GLU X  34     -16.328  11.063  18.358  0.00  0.00            
ATOM    556  CA  GLU X  34     -17.950  11.880  19.465  0.00  0.00            
ATOM    557  HA  GLU X  34     -18.822  11.297  19.760  0.00  0.00            
ATOM    558  CB  GLU X  34     -17.086  12.089  20.744  0.00  0.00            
ATOM    559  HB2 GLU X  34     -16.240  12.746  20.543  0.00  0.00            
ATOM    560  HB3 GLU X  34     -17.724  12.536  21.506  0.00  0.00            
ATOM    561  CG  GLU X  34     -16.440  10.821  21.351  0.00  0.00            
ATOM    562  HG2 GLU X  34     -15.943  10.190  20.614  0.00  0.00            
ATOM    563  HG3 GLU X  34     -15.689  11.076  22.099  0.00  0.00            
ATOM    564  CD  GLU X  34     -17.489   9.890  22.003  0.00  0.00            
ATOM    565  OE1 GLU X  34     -17.114   9.208  23.036  0.00  0.00            
ATOM    566  OE2 GLU X  34     -18.573   9.683  21.446  0.00  0.00            
ATOM    567  C   GLU X  34     -18.562  13.260  19.023  0.00  0.00            
ATOM    568  O   GLU X  34     -17.914  14.019  18.327  0.00  0.00            
ATOM    569  N   GLY X  35     -19.843  13.463  19.402  0.00  0.00            
ATOM    570  H   GLY X  35     -20.364  12.682  19.774  0.00  0.00            
ATOM    571  CA  GLY X  35     -20.506  14.811  19.449  0.00  0.00            
ATOM    572  HA2 GLY X  35     -20.800  14.994  20.483  0.00  0.00            
ATOM    573  HA3 GLY X  35     -19.823  15.641  19.273  0.00  0.00            
ATOM    574  C   GLY X  35     -21.817  14.823  18.542  0.00  0.00            
ATOM    575  O   GLY X  35     -22.859  15.336  18.909  0.00  0.00            
ATOM    576  N   GLU X  36     -21.732  14.095  17.457  0.00  0.00            
ATOM    577  H   GLU X  36     -20.875  13.583  17.301  0.00  0.00            
ATOM    578  CA  GLU X  36     -22.893  13.953  16.537  0.00  0.00            
ATOM    579  HA  GLU X  36     -23.804  13.810  17.119  0.00  0.00            
ATOM    580  CB  GLU X  36     -23.005  15.236  15.690  0.00  0.00            
ATOM    581  HB2 GLU X  36     -23.015  16.138  16.302  0.00  0.00            
ATOM    582  HB3 GLU X  36     -22.139  15.320  15.034  0.00  0.00            
ATOM    583  CG  GLU X  36     -24.255  15.252  14.758  0.00  0.00            
ATOM    584  HG2 GLU X  36     -24.306  16.286  14.417  0.00  0.00            
ATOM    585  HG3 GLU X  36     -24.089  14.514  13.973  0.00  0.00            
ATOM    586  CD  GLU X  36     -25.557  14.970  15.564  0.00  0.00            
ATOM    587  OE1 GLU X  36     -26.157  13.897  15.389  0.00  0.00            
ATOM    588  OE2 GLU X  36     -25.844  15.633  16.608  0.00  0.00            
ATOM    589  C   GLU X  36     -22.706  12.621  15.802  0.00  0.00            
ATOM    590  O   GLU X  36     -21.593  12.132  15.591  0.00  0.00            
ATOM    591  N   LYS X  37     -23.756  11.840  15.571  0.00  0.00            
ATOM    592  H   LYS X  37     -24.654  12.303  15.576  0.00  0.00            
ATOM    593  CA  LYS X  37     -23.722  10.428  15.283  0.00  0.00            
ATOM    594  HA  LYS X  37     -22.836  10.063  15.802  0.00  0.00            
ATOM    595  CB  LYS X  37     -25.056   9.722  15.783  0.00  0.00            
ATOM    596  HB2 LYS X  37     -25.941  10.080  15.257  0.00  0.00            
ATOM    597  HB3 LYS X  37     -24.959   8.647  15.638  0.00  0.00            
ATOM    598  CG  LYS X  37     -25.373   9.764  17.309  0.00  0.00            
ATOM    599  HG2 LYS X  37     -24.423   9.595  17.817  0.00  0.00            
ATOM    600  HG3 LYS X  37     -25.652  10.763  17.641  0.00  0.00            
ATOM    601  CD  LYS X  37     -26.443   8.825  17.850  0.00  0.00            
ATOM    602  HD2 LYS X  37     -27.423   9.241  17.615  0.00  0.00            
ATOM    603  HD3 LYS X  37     -26.408   7.820  17.429  0.00  0.00            
ATOM    604  CE  LYS X  37     -26.306   8.745  19.372  0.00  0.00            
ATOM    605  HE2 LYS X  37     -25.313   8.392  19.649  0.00  0.00            
ATOM    606  HE3 LYS X  37     -26.420   9.790  19.659  0.00  0.00            
ATOM    607  NZ  LYS X  37     -27.358   7.964  20.087  0.00  0.00            
ATOM    608  HZ1 LYS X  37     -28.272   8.113  19.685  0.00  0.00            
ATOM    609  HZ2 LYS X  37     -27.229   6.963  20.074  0.00  0.00            
ATOM    610  HZ3 LYS X  37     -27.391   8.247  21.056  0.00  0.00            
ATOM    611  C   LYS X  37     -23.391   9.966  13.824  0.00  0.00            
ATOM    612  O   LYS X  37     -23.751   8.904  13.386  0.00  0.00            
ATOM    613  N   VAL X  38     -22.574  10.771  13.192  0.00  0.00            
ATOM    614  H   VAL X  38     -22.139  11.469  13.778  0.00  0.00            
ATOM    615  CA  VAL X  38     -22.095  10.670  11.831  0.00  0.00            
ATOM    616  HA  VAL X  38     -23.013  10.707  11.245  0.00  0.00            
ATOM    617  CB  VAL X  38     -21.195  11.922  11.429  0.00  0.00            
ATOM    618  HB  VAL X  38     -20.895  11.868  10.383  0.00  0.00            
ATOM    619  CG1 VAL X  38     -22.123  13.139  11.557  0.00  0.00            
ATOM    620 HG11 VAL X  38     -21.680  14.017  11.088  0.00  0.00            
ATOM    621 HG12 VAL X  38     -23.094  13.033  11.073  0.00  0.00            
ATOM    622 HG13 VAL X  38     -22.178  13.363  12.622  0.00  0.00            
ATOM    623  CG2 VAL X  38     -19.953  12.085  12.336  0.00  0.00            
ATOM    624 HG21 VAL X  38     -20.164  11.975  13.400  0.00  0.00            
ATOM    625 HG22 VAL X  38     -19.256  11.300  12.042  0.00  0.00            
ATOM    626 HG23 VAL X  38     -19.472  13.059  12.253  0.00  0.00            
ATOM    627  C   VAL X  38     -21.310   9.393  11.571  0.00  0.00            
ATOM    628  O   VAL X  38     -20.559   8.907  12.412  0.00  0.00            
ATOM    629  N   LYS X  39     -21.524   8.795  10.362  0.00  0.00            
ATOM    630  H   LYS X  39     -22.219   9.125   9.707  0.00  0.00            
ATOM    631  CA  LYS X  39     -20.725   7.548   9.985  0.00  0.00            
ATOM    632  HA  LYS X  39     -20.368   7.030  10.874  0.00  0.00            
ATOM    633  CB  LYS X  39     -21.486   6.504   9.301  0.00  0.00            
ATOM    634  HB2 LYS X  39     -21.945   7.068   8.489  0.00  0.00            
ATOM    635  HB3 LYS X  39     -20.792   5.899   8.718  0.00  0.00            
ATOM    636  CG  LYS X  39     -22.368   5.616  10.095  0.00  0.00            
ATOM    637  HG2 LYS X  39     -21.709   4.953  10.655  0.00  0.00            
ATOM    638  HG3 LYS X  39     -22.920   6.274  10.765  0.00  0.00            
ATOM    639  CD  LYS X  39     -23.320   4.816   9.235  0.00  0.00            
ATOM    640  HD2 LYS X  39     -23.969   5.522   8.717  0.00  0.00            
ATOM    641  HD3 LYS X  39     -22.819   4.134   8.549  0.00  0.00            
ATOM    642  CE  LYS X  39     -24.131   3.932  10.194  0.00  0.00            
ATOM    643  HE2 LYS X  39     -23.438   3.146  10.494  0.00  0.00            
ATOM    644  HE3 LYS X  39     -24.496   4.458  11.077  0.00  0.00            
ATOM    645  NZ  LYS X  39     -25.130   3.209   9.413  0.00  0.00            
ATOM    646  HZ1 LYS X  39     -25.358   2.296   9.779  0.00  0.00            
ATOM    647  HZ2 LYS X  39     -25.940   3.790   9.252  0.00  0.00            
ATOM    648  HZ3 LYS X  39     -24.746   3.102   8.484  0.00  0.00            
ATOM    649  C   LYS X  39     -19.393   7.945   9.273  0.00  0.00            
ATOM    650  O   LYS X  39     -19.386   8.763   8.355  0.00  0.00            
ATOM    651  N   ILE X  40     -18.313   7.224   9.520  0.00  0.00            
ATOM    652  H   ILE X  40     -18.374   6.566  10.283  0.00  0.00            
ATOM    653  CA  ILE X  40     -17.094   7.249   8.760  0.00  0.00            
ATOM    654  HA  ILE X  40     -17.275   7.902   7.907  0.00  0.00            
ATOM    655  CB  ILE X  40     -15.935   7.823   9.600  0.00  0.00            
ATOM    656  HB  ILE X  40     -15.960   7.154  10.460  0.00  0.00            
ATOM    657  CG2 ILE X  40     -14.559   7.674   8.909  0.00  0.00            
ATOM    658 HG21 ILE X  40     -14.202   6.650   8.808  0.00  0.00            
ATOM    659 HG22 ILE X  40     -14.596   8.211   7.961  0.00  0.00            
ATOM    660 HG23 ILE X  40     -13.817   8.194   9.515  0.00  0.00            
ATOM    661  CG1 ILE X  40     -16.217   9.269  10.101  0.00  0.00            
ATOM    662 HG12 ILE X  40     -17.183   9.259  10.605  0.00  0.00            
ATOM    663 HG13 ILE X  40     -15.568   9.421  10.963  0.00  0.00            
ATOM    664  CD1 ILE X  40     -16.000  10.450   9.132  0.00  0.00            
ATOM    665 HD11 ILE X  40     -16.763  10.437   8.354  0.00  0.00            
ATOM    666 HD12 ILE X  40     -16.083  11.363   9.722  0.00  0.00            
ATOM    667 HD13 ILE X  40     -15.047  10.383   8.608  0.00  0.00            
ATOM    668  C   ILE X  40     -16.719   5.857   8.256  0.00  0.00            
ATOM    669  O   ILE X  40     -16.656   5.003   9.123  0.00  0.00            
ATOM    670  N   PRO X  41     -16.744   5.526   6.923  0.00  0.00            
ATOM    671  CD  PRO X  41     -17.686   6.209   5.936  0.00  0.00            
ATOM    672  HD2 PRO X  41     -17.146   6.939   5.333  0.00  0.00            
ATOM    673  HD3 PRO X  41     -18.512   6.668   6.480  0.00  0.00            
ATOM    674  CG  PRO X  41     -18.225   5.067   5.113  0.00  0.00            
ATOM    675  HG2 PRO X  41     -18.507   5.398   4.114  0.00  0.00            
ATOM    676  HG3 PRO X  41     -19.098   4.653   5.618  0.00  0.00            
ATOM    677  CB  PRO X  41     -17.115   4.039   5.010  0.00  0.00            
ATOM    678  HB2 PRO X  41     -16.340   4.353   4.310  0.00  0.00            
ATOM    679  HB3 PRO X  41     -17.376   2.983   4.939  0.00  0.00            
ATOM    680  CA  PRO X  41     -16.518   4.193   6.433  0.00  0.00            
ATOM    681  HA  PRO X  41     -16.984   3.502   7.135  0.00  0.00            
ATOM    682  C   PRO X  41     -14.992   3.909   6.439  0.00  0.00            
ATOM    683  O   PRO X  41     -14.124   4.784   6.105  0.00  0.00            
ATOM    684  N   VAL X  42     -14.635   2.797   7.061  0.00  0.00            
ATOM    685  H   VAL X  42     -15.334   2.093   7.251  0.00  0.00            
ATOM    686  CA  VAL X  42     -13.212   2.465   7.444  0.00  0.00            
ATOM    687  HA  VAL X  42     -12.549   3.040   6.798  0.00  0.00            
ATOM    688  CB  VAL X  42     -12.851   2.761   8.915  0.00  0.00            
ATOM    689  HB  VAL X  42     -11.865   2.346   9.126  0.00  0.00            
ATOM    690  CG1 VAL X  42     -12.700   4.225   9.208  0.00  0.00            
ATOM    691 HG11 VAL X  42     -12.301   4.813   8.381  0.00  0.00            
ATOM    692 HG12 VAL X  42     -13.699   4.639   9.346  0.00  0.00            
ATOM    693 HG13 VAL X  42     -12.196   4.313  10.170  0.00  0.00            
ATOM    694  CG2 VAL X  42     -13.754   2.203   9.998  0.00  0.00            
ATOM    695 HG21 VAL X  42     -13.891   1.136   9.819  0.00  0.00            
ATOM    696 HG22 VAL X  42     -13.199   2.257  10.934  0.00  0.00            
ATOM    697 HG23 VAL X  42     -14.740   2.665  10.040  0.00  0.00            
ATOM    698  C   VAL X  42     -12.864   1.036   7.190  0.00  0.00            
ATOM    699  O   VAL X  42     -13.782   0.189   7.115  0.00  0.00            
ATOM    700  N   ALA X  43     -11.573   0.867   6.933  0.00  0.00            
ATOM    701  H   ALA X  43     -11.033   1.714   7.039  0.00  0.00            
ATOM    702  CA  ALA X  43     -10.823  -0.416   7.149  0.00  0.00            
ATOM    703  HA  ALA X  43     -11.434  -1.243   6.789  0.00  0.00            
ATOM    704  CB  ALA X  43      -9.597  -0.551   6.219  0.00  0.00            
ATOM    705  HB1 ALA X  43      -9.102  -1.502   6.415  0.00  0.00            
ATOM    706  HB2 ALA X  43      -9.953  -0.504   5.190  0.00  0.00            
ATOM    707  HB3 ALA X  43      -8.937   0.302   6.375  0.00  0.00            
ATOM    708  C   ALA X  43     -10.285  -0.606   8.562  0.00  0.00            
ATOM    709  O   ALA X  43      -9.521   0.134   9.084  0.00  0.00            
ATOM    710  N   ILE X  44     -10.736  -1.740   9.144  0.00  0.00            
ATOM    711  H   ILE X  44     -11.396  -2.263   8.588  0.00  0.00            
ATOM    712  CA  ILE X  44     -10.536  -2.131  10.517  0.00  0.00            
ATOM    713  HA  ILE X  44      -9.905  -1.363  10.964  0.00  0.00            
ATOM    714  CB  ILE X  44     -11.799  -2.459  11.343  0.00  0.00            
ATOM    715  HB  ILE X  44     -12.410  -3.172  10.789  0.00  0.00            
ATOM    716  CG2 ILE X  44     -11.480  -2.985  12.797  0.00  0.00            
ATOM    717 HG21 ILE X  44     -12.432  -3.221  13.272  0.00  0.00            
ATOM    718 HG22 ILE X  44     -10.806  -3.841  12.782  0.00  0.00            
ATOM    719 HG23 ILE X  44     -10.959  -2.257  13.417  0.00  0.00            
ATOM    720  CG1 ILE X  44     -12.656  -1.205  11.362  0.00  0.00            
ATOM    721 HG12 ILE X  44     -12.059  -0.392  11.776  0.00  0.00            
ATOM    722 HG13 ILE X  44     -12.988  -0.952  10.355  0.00  0.00            
ATOM    723  CD1 ILE X  44     -13.892  -1.139  12.206  0.00  0.00            
ATOM    724 HD11 ILE X  44     -14.760  -1.636  11.773  0.00  0.00            
ATOM    725 HD12 ILE X  44     -13.699  -1.522  13.208  0.00  0.00            
ATOM    726 HD13 ILE X  44     -14.192  -0.094  12.291  0.00  0.00            
ATOM    727  C   ILE X  44      -9.612  -3.421  10.497  0.00  0.00            
ATOM    728  O   ILE X  44     -10.129  -4.507  10.130  0.00  0.00            
ATOM    729  N   LYS X  45      -8.397  -3.380  11.002  0.00  0.00            
ATOM    730  H   LYS X  45      -8.182  -2.428  11.263  0.00  0.00            
ATOM    731  CA  LYS X  45      -7.575  -4.565  11.271  0.00  0.00            
ATOM    732  HA  LYS X  45      -7.921  -5.368  10.621  0.00  0.00            
ATOM    733  CB  LYS X  45      -6.072  -4.261  11.056  0.00  0.00            
ATOM    734  HB2 LYS X  45      -5.786  -3.375  11.622  0.00  0.00            
ATOM    735  HB3 LYS X  45      -5.470  -5.016  11.562  0.00  0.00            
ATOM    736  CG  LYS X  45      -5.559  -4.033   9.661  0.00  0.00            
ATOM    737  HG2 LYS X  45      -5.795  -4.924   9.079  0.00  0.00            
ATOM    738  HG3 LYS X  45      -6.236  -3.329   9.177  0.00  0.00            
ATOM    739  CD  LYS X  45      -4.125  -3.570   9.587  0.00  0.00            
ATOM    740  HD2 LYS X  45      -4.119  -2.592  10.068  0.00  0.00            
ATOM    741  HD3 LYS X  45      -3.494  -4.219  10.195  0.00  0.00            
ATOM    742  CE  LYS X  45      -3.564  -3.483   8.099  0.00  0.00            
ATOM    743  HE2 LYS X  45      -2.489  -3.300   8.096  0.00  0.00            
ATOM    744  HE3 LYS X  45      -3.914  -4.344   7.531  0.00  0.00            
ATOM    745  NZ  LYS X  45      -4.129  -2.309   7.381  0.00  0.00            
ATOM    746  HZ1 LYS X  45      -4.098  -1.478   7.955  0.00  0.00            
ATOM    747  HZ2 LYS X  45      -3.585  -1.973   6.598  0.00  0.00            
ATOM    748  HZ3 LYS X  45      -5.105  -2.465   7.172  0.00  0.00            
ATOM    749  C   LYS X  45      -7.893  -5.054  12.660  0.00  0.00            
ATOM    750  O   LYS X  45      -8.329  -4.315  13.532  0.00  0.00            
ATOM    751  N   GLU X  46      -7.689  -6.310  12.865  0.00  0.00            
ATOM    752  H   GLU X  46      -7.297  -6.831  12.094  0.00  0.00            
ATOM    753  CA  GLU X  46      -7.756  -6.999  14.138  0.00  0.00            
ATOM    754  HA  GLU X  46      -7.581  -6.306  14.961  0.00  0.00            
ATOM    755  CB  GLU X  46      -9.156  -7.636  14.329  0.00  0.00            
ATOM    756  HB2 GLU X  46      -9.938  -6.876  14.347  0.00  0.00            
ATOM    757  HB3 GLU X  46      -9.329  -8.301  13.484  0.00  0.00            
ATOM    758  CG  GLU X  46      -9.345  -8.537  15.529  0.00  0.00            
ATOM    759  HG2 GLU X  46      -8.802  -9.475  15.414  0.00  0.00            
ATOM    760  HG3 GLU X  46      -8.961  -8.101  16.452  0.00  0.00            
ATOM    761  CD  GLU X  46     -10.761  -8.950  15.734  0.00  0.00            
ATOM    762  OE1 GLU X  46     -11.503  -9.247  14.795  0.00  0.00            
ATOM    763  OE2 GLU X  46     -11.143  -9.344  16.890  0.00  0.00            
ATOM    764  C   GLU X  46      -6.569  -7.995  14.148  0.00  0.00            
ATOM    765  O   GLU X  46      -6.277  -8.586  13.155  0.00  0.00            
ATOM    766  N   LEU X  47      -5.958  -8.164  15.334  0.00  0.00            
ATOM    767  H   LEU X  47      -6.297  -7.638  16.127  0.00  0.00            
ATOM    768  CA  LEU X  47      -4.670  -8.926  15.519  0.00  0.00            
ATOM    769  HA  LEU X  47      -4.337  -9.224  14.525  0.00  0.00            
ATOM    770  CB  LEU X  47      -3.562  -8.056  16.142  0.00  0.00            
ATOM    771  HB2 LEU X  47      -3.855  -7.717  17.136  0.00  0.00            
ATOM    772  HB3 LEU X  47      -2.765  -8.790  16.261  0.00  0.00            
ATOM    773  CG  LEU X  47      -3.052  -6.873  15.331  0.00  0.00            
ATOM    774  HG  LEU X  47      -3.762  -6.047  15.389  0.00  0.00            
ATOM    775  CD1 LEU X  47      -1.736  -6.505  16.002  0.00  0.00            
ATOM    776 HD11 LEU X  47      -1.000  -7.226  15.647  0.00  0.00            
ATOM    777 HD12 LEU X  47      -1.331  -5.544  15.684  0.00  0.00            
ATOM    778 HD13 LEU X  47      -1.794  -6.505  17.090  0.00  0.00            
ATOM    779  CD2 LEU X  47      -2.822  -7.226  13.830  0.00  0.00            
ATOM    780 HD21 LEU X  47      -2.387  -8.225  13.800  0.00  0.00            
ATOM    781 HD22 LEU X  47      -3.599  -7.134  13.071  0.00  0.00            
ATOM    782 HD23 LEU X  47      -2.045  -6.515  13.549  0.00  0.00            
ATOM    783  C   LEU X  47      -4.933 -10.182  16.369  0.00  0.00            
ATOM    784  O   LEU X  47      -5.894 -10.172  17.170  0.00  0.00            
ATOM    785  N   ARG X  48      -4.171 -11.243  16.169  0.00  0.00            
ATOM    786  H   ARG X  48      -3.538 -11.162  15.386  0.00  0.00            
ATOM    787  CA  ARG X  48      -4.070 -12.417  17.045  0.00  0.00            
ATOM    788  HA  ARG X  48      -5.138 -12.632  17.084  0.00  0.00            
ATOM    789  CB  ARG X  48      -3.196 -13.588  16.520  0.00  0.00            
ATOM    790  HB2 ARG X  48      -2.152 -13.275  16.495  0.00  0.00            
ATOM    791  HB3 ARG X  48      -3.284 -14.518  17.082  0.00  0.00            
ATOM    792  CG  ARG X  48      -3.665 -13.984  15.147  0.00  0.00            
ATOM    793  HG2 ARG X  48      -4.593 -14.523  15.339  0.00  0.00            
ATOM    794  HG3 ARG X  48      -3.947 -13.147  14.509  0.00  0.00            
ATOM    795  CD  ARG X  48      -2.787 -14.969  14.371  0.00  0.00            
ATOM    796  HD2 ARG X  48      -1.791 -14.560  14.201  0.00  0.00            
ATOM    797  HD3 ARG X  48      -2.570 -15.777  15.069  0.00  0.00            
ATOM    798  NE  ARG X  48      -3.288 -15.396  13.017  0.00  0.00            
ATOM    799  HE  ARG X  48      -4.108 -14.844  12.812  0.00  0.00            
ATOM    800  CZ  ARG X  48      -2.832 -16.373  12.298  0.00  0.00            
ATOM    801  NH1 ARG X  48      -1.726 -17.047  12.473  0.00  0.00            
ATOM    802 HH11 ARG X  48      -1.096 -16.826  13.232  0.00  0.00            
ATOM    803 HH12 ARG X  48      -1.421 -17.636  11.711  0.00  0.00            
ATOM    804  NH2 ARG X  48      -3.453 -16.650  11.204  0.00  0.00            
ATOM    805 HH21 ARG X  48      -4.042 -15.941  10.791  0.00  0.00            
ATOM    806 HH22 ARG X  48      -3.207 -17.422  10.600  0.00  0.00            
ATOM    807  C   ARG X  48      -3.548 -12.094  18.531  0.00  0.00            
ATOM    808  O   ARG X  48      -2.828 -11.069  18.721  0.00  0.00            
ATOM    809  N   GLU X  49      -3.791 -13.027  19.498  0.00  0.00            
ATOM    810  H   GLU X  49      -4.274 -13.875  19.236  0.00  0.00            
ATOM    811  CA  GLU X  49      -3.322 -12.963  20.943  0.00  0.00            
ATOM    812  HA  GLU X  49      -3.643 -11.996  21.332  0.00  0.00            
ATOM    813  CB  GLU X  49      -3.760 -14.208  21.768  0.00  0.00            
ATOM    814  HB2 GLU X  49      -4.848 -14.254  21.723  0.00  0.00            
ATOM    815  HB3 GLU X  49      -3.313 -15.085  21.302  0.00  0.00            
ATOM    816  CG  GLU X  49      -3.353 -14.324  23.225  0.00  0.00            
ATOM    817  HG2 GLU X  49      -3.595 -15.339  23.540  0.00  0.00            
ATOM    818  HG3 GLU X  49      -2.267 -14.266  23.295  0.00  0.00            
ATOM    819  CD  GLU X  49      -3.936 -13.165  24.088  0.00  0.00            
ATOM    820  OE1 GLU X  49      -4.340 -13.368  25.250  0.00  0.00            
ATOM    821  OE2 GLU X  49      -4.112 -12.024  23.610  0.00  0.00            
ATOM    822  C   GLU X  49      -1.787 -12.890  20.928  0.00  0.00            
ATOM    823  O   GLU X  49      -1.081 -13.759  20.470  0.00  0.00            
ATOM    824  N   ALA X  50      -1.247 -11.848  21.560  0.00  0.00            
ATOM    825  H   ALA X  50      -2.001 -11.372  22.035  0.00  0.00            
ATOM    826  CA  ALA X  50       0.147 -11.433  21.739  0.00  0.00            
ATOM    827  HA  ALA X  50       0.063 -10.371  21.969  0.00  0.00            
ATOM    828  CB  ALA X  50       0.643 -12.086  23.016  0.00  0.00            
ATOM    829  HB1 ALA X  50      -0.124 -11.937  23.775  0.00  0.00            
ATOM    830  HB2 ALA X  50       0.851 -13.151  22.908  0.00  0.00            
ATOM    831  HB3 ALA X  50       1.595 -11.642  23.308  0.00  0.00            
ATOM    832  C   ALA X  50       1.076 -11.491  20.531  0.00  0.00            
ATOM    833  O   ALA X  50       2.327 -11.785  20.580  0.00  0.00            
ATOM    834  N   THR X  51       0.521 -11.208  19.299  0.00  0.00            
ATOM    835  H   THR X  51      -0.450 -10.935  19.344  0.00  0.00            
ATOM    836  CA  THR X  51       1.299 -11.183  18.096  0.00  0.00            
ATOM    837  HA  THR X  51       1.752 -12.173  18.046  0.00  0.00            
ATOM    838  CB  THR X  51       0.430 -11.077  16.873  0.00  0.00            
ATOM    839  HB  THR X  51      -0.519 -11.588  17.038  0.00  0.00            
ATOM    840  CG2 THR X  51       0.023  -9.666  16.385  0.00  0.00            
ATOM    841 HG21 THR X  51       0.801  -9.139  15.832  0.00  0.00            
ATOM    842 HG22 THR X  51      -0.688  -9.835  15.576  0.00  0.00            
ATOM    843 HG23 THR X  51      -0.587  -9.199  17.158  0.00  0.00            
ATOM    844  OG1 THR X  51       1.004 -11.802  15.741  0.00  0.00            
ATOM    845  HG1 THR X  51       0.637 -12.664  15.949  0.00  0.00            
ATOM    846  C   THR X  51       2.448 -10.220  18.073  0.00  0.00            
ATOM    847  O   THR X  51       3.506 -10.534  17.510  0.00  0.00            
ATOM    848  N   SER X  52       2.301  -9.047  18.655  0.00  0.00            
ATOM    849  H   SER X  52       1.361  -8.805  18.936  0.00  0.00            
ATOM    850  CA  SER X  52       3.382  -8.036  18.761  0.00  0.00            
ATOM    851  HA  SER X  52       4.094  -8.274  17.971  0.00  0.00            
ATOM    852  CB  SER X  52       2.926  -6.600  18.720  0.00  0.00            
ATOM    853  HB2 SER X  52       2.408  -6.465  17.771  0.00  0.00            
ATOM    854  HB3 SER X  52       2.221  -6.483  19.543  0.00  0.00            
ATOM    855  OG  SER X  52       4.039  -5.788  18.854  0.00  0.00            
ATOM    856  HG  SER X  52       4.120  -5.249  18.063  0.00  0.00            
ATOM    857  C   SER X  52       4.165  -8.318  20.059  0.00  0.00            
ATOM    858  O   SER X  52       3.576  -8.488  21.125  0.00  0.00            
ATOM    859  N   PRO X  53       5.493  -8.397  20.073  0.00  0.00            
ATOM    860  CD  PRO X  53       6.407  -8.389  18.936  0.00  0.00            
ATOM    861  HD2 PRO X  53       6.172  -7.698  18.126  0.00  0.00            
ATOM    862  HD3 PRO X  53       6.466  -9.374  18.472  0.00  0.00            
ATOM    863  CG  PRO X  53       7.719  -7.902  19.463  0.00  0.00            
ATOM    864  HG2 PRO X  53       7.806  -6.815  19.487  0.00  0.00            
ATOM    865  HG3 PRO X  53       8.610  -8.315  18.992  0.00  0.00            
ATOM    866  CB  PRO X  53       7.727  -8.398  20.933  0.00  0.00            
ATOM    867  HB2 PRO X  53       8.393  -7.731  21.481  0.00  0.00            
ATOM    868  HB3 PRO X  53       8.139  -9.396  21.078  0.00  0.00            
ATOM    869  CA  PRO X  53       6.265  -8.302  21.298  0.00  0.00            
ATOM    870  HA  PRO X  53       6.128  -9.126  21.999  0.00  0.00            
ATOM    871  C   PRO X  53       6.015  -7.081  22.263  0.00  0.00            
ATOM    872  O   PRO X  53       6.275  -7.044  23.483  0.00  0.00            
ATOM    873  N   LYS X  54       5.599  -5.965  21.649  0.00  0.00            
ATOM    874  H   LYS X  54       5.452  -6.081  20.657  0.00  0.00            
ATOM    875  CA  LYS X  54       5.436  -4.665  22.318  0.00  0.00            
ATOM    876  HA  LYS X  54       6.269  -4.335  22.939  0.00  0.00            
ATOM    877  CB  LYS X  54       5.182  -3.610  21.275  0.00  0.00            
ATOM    878  HB2 LYS X  54       4.277  -3.970  20.784  0.00  0.00            
ATOM    879  HB3 LYS X  54       4.981  -2.670  21.788  0.00  0.00            
ATOM    880  CG  LYS X  54       6.335  -3.454  20.248  0.00  0.00            
ATOM    881  HG2 LYS X  54       7.200  -3.208  20.865  0.00  0.00            
ATOM    882  HG3 LYS X  54       6.573  -4.344  19.664  0.00  0.00            
ATOM    883  CD  LYS X  54       5.919  -2.337  19.258  0.00  0.00            
ATOM    884  HD2 LYS X  54       5.019  -2.760  18.813  0.00  0.00            
ATOM    885  HD3 LYS X  54       5.524  -1.472  19.791  0.00  0.00            
ATOM    886  CE  LYS X  54       6.978  -2.026  18.224  0.00  0.00            
ATOM    887  HE2 LYS X  54       7.486  -2.920  17.863  0.00  0.00            
ATOM    888  HE3 LYS X  54       6.503  -1.612  17.334  0.00  0.00            
ATOM    889  NZ  LYS X  54       7.981  -1.037  18.623  0.00  0.00            
ATOM    890  HZ1 LYS X  54       8.803  -1.491  18.996  0.00  0.00            
ATOM    891  HZ2 LYS X  54       8.331  -0.594  17.786  0.00  0.00            
ATOM    892  HZ3 LYS X  54       7.710  -0.284  19.239  0.00  0.00            
ATOM    893  C   LYS X  54       4.200  -4.789  23.211  0.00  0.00            
ATOM    894  O   LYS X  54       3.192  -5.461  22.846  0.00  0.00            
ATOM    895  N   ALA X  55       4.305  -4.128  24.335  0.00  0.00            
ATOM    896  H   ALA X  55       5.205  -3.774  24.627  0.00  0.00            
ATOM    897  CA  ALA X  55       3.180  -3.953  25.316  0.00  0.00            
ATOM    898  HA  ALA X  55       2.512  -4.812  25.375  0.00  0.00            
ATOM    899  CB  ALA X  55       3.602  -3.684  26.729  0.00  0.00            
ATOM    900  HB1 ALA X  55       4.384  -2.935  26.856  0.00  0.00            
ATOM    901  HB2 ALA X  55       2.738  -3.328  27.290  0.00  0.00            
ATOM    902  HB3 ALA X  55       3.972  -4.573  27.239  0.00  0.00            
ATOM    903  C   ALA X  55       2.204  -2.779  24.796  0.00  0.00            
ATOM    904  O   ALA X  55       2.560  -2.019  23.911  0.00  0.00            
ATOM    905  N   ASN X  56       0.978  -2.613  25.436  0.00  0.00            
ATOM    906  H   ASN X  56       0.729  -3.318  26.115  0.00  0.00            
ATOM    907  CA  ASN X  56       0.057  -1.702  24.795  0.00  0.00            
ATOM    908  HA  ASN X  56      -0.040  -1.995  23.750  0.00  0.00            
ATOM    909  CB  ASN X  56      -1.279  -1.817  25.494  0.00  0.00            
ATOM    910  HB2 ASN X  56      -1.147  -1.807  26.576  0.00  0.00            
ATOM    911  HB3 ASN X  56      -1.947  -0.994  25.239  0.00  0.00            
ATOM    912  CG  ASN X  56      -2.001  -3.124  25.135  0.00  0.00            
ATOM    913  OD1 ASN X  56      -1.479  -3.968  24.475  0.00  0.00            
ATOM    914  ND2 ASN X  56      -3.310  -3.150  25.411  0.00  0.00            
ATOM    915 HD21 ASN X  56      -3.745  -2.459  26.005  0.00  0.00            
ATOM    916 HD22 ASN X  56      -3.884  -3.937  25.144  0.00  0.00            
ATOM    917  C   ASN X  56       0.493  -0.219  24.693  0.00  0.00            
ATOM    918  O   ASN X  56       0.122   0.410  23.712  0.00  0.00            
ATOM    919  N   LYS X  57       1.325   0.224  25.645  0.00  0.00            
ATOM    920  H   LYS X  57       1.620  -0.374  26.403  0.00  0.00            
ATOM    921  CA  LYS X  57       1.937   1.561  25.601  0.00  0.00            
ATOM    922  HA  LYS X  57       1.120   2.224  25.316  0.00  0.00            
ATOM    923  CB  LYS X  57       2.471   1.923  27.031  0.00  0.00            
ATOM    924  HB2 LYS X  57       2.892   2.928  26.988  0.00  0.00            
ATOM    925  HB3 LYS X  57       1.725   1.799  27.817  0.00  0.00            
ATOM    926  CG  LYS X  57       3.654   1.096  27.534  0.00  0.00            
ATOM    927  HG2 LYS X  57       3.356   0.072  27.306  0.00  0.00            
ATOM    928  HG3 LYS X  57       4.597   1.303  27.028  0.00  0.00            
ATOM    929  CD  LYS X  57       3.935   1.230  29.004  0.00  0.00            
ATOM    930  HD2 LYS X  57       4.247   2.262  29.163  0.00  0.00            
ATOM    931  HD3 LYS X  57       3.054   1.081  29.629  0.00  0.00            
ATOM    932  CE  LYS X  57       5.008   0.233  29.452  0.00  0.00            
ATOM    933  HE2 LYS X  57       5.141   0.248  30.534  0.00  0.00            
ATOM    934  HE3 LYS X  57       4.714  -0.760  29.111  0.00  0.00            
ATOM    935  NZ  LYS X  57       6.303   0.476  28.813  0.00  0.00            
ATOM    936  HZ1 LYS X  57       6.979  -0.167  29.199  0.00  0.00            
ATOM    937  HZ2 LYS X  57       6.298   0.396  27.806  0.00  0.00            
ATOM    938  HZ3 LYS X  57       6.590   1.440  28.909  0.00  0.00            
ATOM    939  C   LYS X  57       2.927   1.775  24.535  0.00  0.00            
ATOM    940  O   LYS X  57       2.936   2.773  23.852  0.00  0.00            
ATOM    941  N   GLU X  58       3.819   0.773  24.244  0.00  0.00            
ATOM    942  H   GLU X  58       3.738  -0.147  24.654  0.00  0.00            
ATOM    943  CA  GLU X  58       4.802   0.736  23.095  0.00  0.00            
ATOM    944  HA  GLU X  58       5.195   1.749  23.007  0.00  0.00            
ATOM    945  CB  GLU X  58       5.956  -0.214  23.315  0.00  0.00            
ATOM    946  HB2 GLU X  58       5.516  -1.049  23.859  0.00  0.00            
ATOM    947  HB3 GLU X  58       6.364  -0.552  22.362  0.00  0.00            
ATOM    948  CG  GLU X  58       7.080   0.407  24.142  0.00  0.00            
ATOM    949  HG2 GLU X  58       7.981  -0.181  23.965  0.00  0.00            
ATOM    950  HG3 GLU X  58       7.287   1.424  23.810  0.00  0.00            
ATOM    951  CD  GLU X  58       6.953   0.402  25.660  0.00  0.00            
ATOM    952  OE1 GLU X  58       7.405   1.399  26.204  0.00  0.00            
ATOM    953  OE2 GLU X  58       6.427  -0.502  26.303  0.00  0.00            
ATOM    954  C   GLU X  58       4.141   0.588  21.678  0.00  0.00            
ATOM    955  O   GLU X  58       4.694   0.911  20.595  0.00  0.00            
ATOM    956  N   ILE X  59       2.980  -0.047  21.605  0.00  0.00            
ATOM    957  H   ILE X  59       2.585  -0.404  22.463  0.00  0.00            
ATOM    958  CA  ILE X  59       2.142  -0.061  20.390  0.00  0.00            
ATOM    959  HA  ILE X  59       2.813  -0.371  19.589  0.00  0.00            
ATOM    960  CB  ILE X  59       0.917  -0.973  20.614  0.00  0.00            
ATOM    961  HB  ILE X  59       0.458  -0.735  21.573  0.00  0.00            
ATOM    962  CG2 ILE X  59      -0.200  -0.875  19.593  0.00  0.00            
ATOM    963 HG21 ILE X  59      -0.983  -1.479  20.051  0.00  0.00            
ATOM    964 HG22 ILE X  59      -0.536   0.152  19.445  0.00  0.00            
ATOM    965 HG23 ILE X  59       0.023  -1.377  18.652  0.00  0.00            
ATOM    966  CG1 ILE X  59       1.494  -2.378  20.654  0.00  0.00            
ATOM    967 HG12 ILE X  59       1.941  -2.585  19.682  0.00  0.00            
ATOM    968 HG13 ILE X  59       2.322  -2.378  21.362  0.00  0.00            
ATOM    969  CD1 ILE X  59       0.554  -3.513  20.931  0.00  0.00            
ATOM    970 HD11 ILE X  59      -0.192  -3.305  21.697  0.00  0.00            
ATOM    971 HD12 ILE X  59       0.077  -3.816  19.999  0.00  0.00            
ATOM    972 HD13 ILE X  59       1.040  -4.404  21.328  0.00  0.00            
ATOM    973  C   ILE X  59       1.545   1.354  20.095  0.00  0.00            
ATOM    974  O   ILE X  59       1.726   1.856  18.987  0.00  0.00            
ATOM    975  N   LEU X  60       1.094   2.169  21.114  0.00  0.00            
ATOM    976  H   LEU X  60       1.246   1.730  22.011  0.00  0.00            
ATOM    977  CA  LEU X  60       0.671   3.567  20.995  0.00  0.00            
ATOM    978  HA  LEU X  60      -0.008   3.620  20.144  0.00  0.00            
ATOM    979  CB  LEU X  60      -0.036   3.881  22.286  0.00  0.00            
ATOM    980  HB2 LEU X  60       0.581   3.578  23.132  0.00  0.00            
ATOM    981  HB3 LEU X  60      -0.242   4.949  22.346  0.00  0.00            
ATOM    982  CG  LEU X  60      -1.375   3.051  22.294  0.00  0.00            
ATOM    983  HG  LEU X  60      -1.300   2.029  21.921  0.00  0.00            
ATOM    984  CD1 LEU X  60      -1.906   3.009  23.714  0.00  0.00            
ATOM    985 HD11 LEU X  60      -2.907   2.585  23.787  0.00  0.00            
ATOM    986 HD12 LEU X  60      -1.254   2.365  24.304  0.00  0.00            
ATOM    987 HD13 LEU X  60      -1.902   3.970  24.229  0.00  0.00            
ATOM    988  CD2 LEU X  60      -2.339   3.752  21.434  0.00  0.00            
ATOM    989 HD21 LEU X  60      -1.885   3.815  20.446  0.00  0.00            
ATOM    990 HD22 LEU X  60      -3.275   3.195  21.390  0.00  0.00            
ATOM    991 HD23 LEU X  60      -2.566   4.774  21.737  0.00  0.00            
ATOM    992  C   LEU X  60       1.727   4.543  20.633  0.00  0.00            
ATOM    993  O   LEU X  60       1.420   5.564  20.051  0.00  0.00            
ATOM    994  N   ASP X  61       2.944   4.300  21.197  0.00  0.00            
ATOM    995  H   ASP X  61       3.042   3.513  21.822  0.00  0.00            
ATOM    996  CA  ASP X  61       4.098   5.061  20.652  0.00  0.00            
ATOM    997  HA  ASP X  61       3.960   6.126  20.840  0.00  0.00            
ATOM    998  CB  ASP X  61       5.344   4.578  21.393  0.00  0.00            
ATOM    999  HB2 ASP X  61       5.427   3.509  21.197  0.00  0.00            
ATOM   1000  HB3 ASP X  61       6.196   5.165  21.050  0.00  0.00            
ATOM   1001  CG  ASP X  61       5.304   4.814  22.920  0.00  0.00            
ATOM   1002  OD1 ASP X  61       6.125   4.293  23.676  0.00  0.00            
ATOM   1003  OD2 ASP X  61       4.616   5.705  23.428  0.00  0.00            
ATOM   1004  C   ASP X  61       4.378   4.740  19.119  0.00  0.00            
ATOM   1005  O   ASP X  61       4.668   5.627  18.327  0.00  0.00            
ATOM   1006  N   GLU X  62       4.178   3.534  18.635  0.00  0.00            
ATOM   1007  H   GLU X  62       4.110   2.747  19.264  0.00  0.00            
ATOM   1008  CA  GLU X  62       4.321   3.301  17.193  0.00  0.00            
ATOM   1009  HA  GLU X  62       5.287   3.722  16.914  0.00  0.00            
ATOM   1010  CB  GLU X  62       4.447   1.800  16.894  0.00  0.00            
ATOM   1011  HB2 GLU X  62       3.632   1.296  17.413  0.00  0.00            
ATOM   1012  HB3 GLU X  62       4.306   1.586  15.834  0.00  0.00            
ATOM   1013  CG  GLU X  62       5.758   1.220  17.400  0.00  0.00            
ATOM   1014  HG2 GLU X  62       5.926   1.669  18.379  0.00  0.00            
ATOM   1015  HG3 GLU X  62       5.726   0.146  17.582  0.00  0.00            
ATOM   1016  CD  GLU X  62       7.009   1.571  16.586  0.00  0.00            
ATOM   1017  OE1 GLU X  62       8.050   1.007  16.913  0.00  0.00            
ATOM   1018  OE2 GLU X  62       6.988   2.483  15.667  0.00  0.00            
ATOM   1019  C   GLU X  62       3.223   3.956  16.390  0.00  0.00            
ATOM   1020  O   GLU X  62       3.457   4.498  15.301  0.00  0.00            
ATOM   1021  N   ALA X  63       1.981   3.853  16.859  0.00  0.00            
ATOM   1022  H   ALA X  63       1.865   3.384  17.746  0.00  0.00            
ATOM   1023  CA  ALA X  63       0.808   4.461  16.180  0.00  0.00            
ATOM   1024  HA  ALA X  63       0.658   3.956  15.226  0.00  0.00            
ATOM   1025  CB  ALA X  63      -0.488   4.195  17.018  0.00  0.00            
ATOM   1026  HB1 ALA X  63      -1.335   4.731  16.590  0.00  0.00            
ATOM   1027  HB2 ALA X  63      -0.814   3.157  16.957  0.00  0.00            
ATOM   1028  HB3 ALA X  63      -0.296   4.559  18.028  0.00  0.00            
ATOM   1029  C   ALA X  63       0.781   5.995  15.982  0.00  0.00            
ATOM   1030  O   ALA X  63       0.401   6.503  14.896  0.00  0.00            
ATOM   1031  N   TYR X  64       1.308   6.664  17.037  0.00  0.00            
ATOM   1032  H   TYR X  64       1.549   6.072  17.819  0.00  0.00            
ATOM   1033  CA  TYR X  64       1.475   8.135  16.938  0.00  0.00            
ATOM   1034  HA  TYR X  64       0.492   8.596  16.847  0.00  0.00            
ATOM   1035  CB  TYR X  64       2.095   8.670  18.250  0.00  0.00            
ATOM   1036  HB2 TYR X  64       1.307   8.766  18.996  0.00  0.00            
ATOM   1037  HB3 TYR X  64       2.838   7.925  18.533  0.00  0.00            
ATOM   1038  CG  TYR X  64       2.839   9.993  18.138  0.00  0.00            
ATOM   1039  CD1 TYR X  64       4.230  10.011  18.036  0.00  0.00            
ATOM   1040  HD1 TYR X  64       4.747   9.096  18.284  0.00  0.00            
ATOM   1041  CE1 TYR X  64       4.848  11.260  17.778  0.00  0.00            
ATOM   1042  HE1 TYR X  64       5.923  11.340  17.705  0.00  0.00            
ATOM   1043  CZ  TYR X  64       4.090  12.443  17.573  0.00  0.00            
ATOM   1044  OH  TYR X  64       4.850  13.544  17.441  0.00  0.00            
ATOM   1045  HH  TYR X  64       5.399  13.649  16.660  0.00  0.00            
ATOM   1046  CE2 TYR X  64       2.699  12.410  17.502  0.00  0.00            
ATOM   1047  HE2 TYR X  64       2.236  13.353  17.251  0.00  0.00            
ATOM   1048  CD2 TYR X  64       2.069  11.158  17.835  0.00  0.00            
ATOM   1049  HD2 TYR X  64       0.994  11.088  17.910  0.00  0.00            
ATOM   1050  C   TYR X  64       2.299   8.581  15.668  0.00  0.00            
ATOM   1051  O   TYR X  64       1.907   9.552  15.000  0.00  0.00            
ATOM   1052  N   VAL X  65       3.322   7.869  15.387  0.00  0.00            
ATOM   1053  H   VAL X  65       3.661   7.173  16.036  0.00  0.00            
ATOM   1054  CA  VAL X  65       4.148   8.126  14.216  0.00  0.00            
ATOM   1055  HA  VAL X  65       4.442   9.174  14.259  0.00  0.00            
ATOM   1056  CB  VAL X  65       5.463   7.330  14.334  0.00  0.00            
ATOM   1057  HB  VAL X  65       5.233   6.311  14.644  0.00  0.00            
ATOM   1058  CG1 VAL X  65       6.250   7.269  12.977  0.00  0.00            
ATOM   1059 HG11 VAL X  65       7.257   6.933  13.223  0.00  0.00            
ATOM   1060 HG12 VAL X  65       5.844   6.561  12.255  0.00  0.00            
ATOM   1061 HG13 VAL X  65       6.306   8.249  12.504  0.00  0.00            
ATOM   1062  CG2 VAL X  65       6.285   7.956  15.480  0.00  0.00            
ATOM   1063 HG21 VAL X  65       7.289   7.531  15.460  0.00  0.00            
ATOM   1064 HG22 VAL X  65       6.291   9.038  15.347  0.00  0.00            
ATOM   1065 HG23 VAL X  65       5.944   7.664  16.474  0.00  0.00            
ATOM   1066  C   VAL X  65       3.454   7.859  12.880  0.00  0.00            
ATOM   1067  O   VAL X  65       3.507   8.809  12.099  0.00  0.00            
ATOM   1068  N   MET X  66       2.646   6.783  12.751  0.00  0.00            
ATOM   1069  H   MET X  66       2.676   6.083  13.479  0.00  0.00            
ATOM   1070  CA  MET X  66       1.731   6.506  11.646  0.00  0.00            
ATOM   1071  HA  MET X  66       2.261   6.479  10.694  0.00  0.00            
ATOM   1072  CB  MET X  66       1.039   5.142  11.814  0.00  0.00            
ATOM   1073  HB2 MET X  66       0.336   5.236  12.642  0.00  0.00            
ATOM   1074  HB3 MET X  66       0.362   4.859  11.008  0.00  0.00            
ATOM   1075  CG  MET X  66       1.842   3.811  12.031  0.00  0.00            
ATOM   1076  HG2 MET X  66       2.467   3.517  11.188  0.00  0.00            
ATOM   1077  HG3 MET X  66       2.609   4.042  12.770  0.00  0.00            
ATOM   1078  SD  MET X  66       1.120   2.339  12.829  0.00  0.00            
ATOM   1079  CE  MET X  66       0.227   1.666  11.524  0.00  0.00            
ATOM   1080  HE1 MET X  66      -0.634   2.296  11.299  0.00  0.00            
ATOM   1081  HE2 MET X  66       0.794   1.656  10.593  0.00  0.00            
ATOM   1082  HE3 MET X  66      -0.187   0.696  11.801  0.00  0.00            
ATOM   1083  C   MET X  66       0.542   7.489  11.470  0.00  0.00            
ATOM   1084  O   MET X  66       0.100   7.750  10.342  0.00  0.00            
ATOM   1085  N   ALA X  67       0.195   8.269  12.512  0.00  0.00            
ATOM   1086  H   ALA X  67       0.592   8.134  13.431  0.00  0.00            
ATOM   1087  CA  ALA X  67      -0.928   9.215  12.424  0.00  0.00            
ATOM   1088  HA  ALA X  67      -1.600   8.954  11.607  0.00  0.00            
ATOM   1089  CB  ALA X  67      -1.750   9.121  13.714  0.00  0.00            
ATOM   1090  HB1 ALA X  67      -2.201   8.147  13.903  0.00  0.00            
ATOM   1091  HB2 ALA X  67      -1.107   9.364  14.559  0.00  0.00            
ATOM   1092  HB3 ALA X  67      -2.528   9.878  13.612  0.00  0.00            
ATOM   1093  C   ALA X  67      -0.568  10.732  12.294  0.00  0.00            
ATOM   1094  O   ALA X  67      -1.184  11.453  11.548  0.00  0.00            
ATOM   1095  N   SER X  68       0.543  11.165  12.955  0.00  0.00            
ATOM   1096  H   SER X  68       0.955  10.524  13.618  0.00  0.00            
ATOM   1097  CA  SER X  68       1.089  12.530  13.002  0.00  0.00            
ATOM   1098  HA  SER X  68       0.266  13.209  13.223  0.00  0.00            
ATOM   1099  CB  SER X  68       2.028  12.697  14.151  0.00  0.00            
ATOM   1100  HB2 SER X  68       2.311  13.749  14.124  0.00  0.00            
ATOM   1101  HB3 SER X  68       1.442  12.497  15.048  0.00  0.00            
ATOM   1102  OG  SER X  68       3.140  11.831  14.020  0.00  0.00            
ATOM   1103  HG  SER X  68       2.862  10.994  14.400  0.00  0.00            
ATOM   1104  C   SER X  68       1.648  13.056  11.674  0.00  0.00            
ATOM   1105  O   SER X  68       1.790  14.262  11.568  0.00  0.00            
ATOM   1106  N   VAL X  69       1.771  12.217  10.648  0.00  0.00            
ATOM   1107  H   VAL X  69       1.652  11.229  10.820  0.00  0.00            
ATOM   1108  CA  VAL X  69       2.186  12.585   9.272  0.00  0.00            
ATOM   1109  HA  VAL X  69       3.166  13.058   9.332  0.00  0.00            
ATOM   1110  CB  VAL X  69       2.229  11.330   8.402  0.00  0.00            
ATOM   1111  HB  VAL X  69       2.510  11.600   7.385  0.00  0.00            
ATOM   1112  CG1 VAL X  69       3.363  10.340   8.749  0.00  0.00            
ATOM   1113 HG11 VAL X  69       3.433   9.512   8.044  0.00  0.00            
ATOM   1114 HG12 VAL X  69       4.244  10.982   8.716  0.00  0.00            
ATOM   1115 HG13 VAL X  69       3.166   9.819   9.686  0.00  0.00            
ATOM   1116  CG2 VAL X  69       0.912  10.535   8.484  0.00  0.00            
ATOM   1117 HG21 VAL X  69       0.658  10.127   9.462  0.00  0.00            
ATOM   1118 HG22 VAL X  69       0.021  11.017   8.083  0.00  0.00            
ATOM   1119 HG23 VAL X  69       1.010   9.644   7.863  0.00  0.00            
ATOM   1120  C   VAL X  69       1.361  13.613   8.484  0.00  0.00            
ATOM   1121  O   VAL X  69       1.768  14.215   7.507  0.00  0.00            
ATOM   1122  N   ASP X  70       0.164  13.853   9.017  0.00  0.00            
ATOM   1123  H   ASP X  70      -0.147  13.405   9.868  0.00  0.00            
ATOM   1124  CA  ASP X  70      -0.713  14.891   8.395  0.00  0.00            
ATOM   1125  HA  ASP X  70      -0.515  14.964   7.325  0.00  0.00            
ATOM   1126  CB  ASP X  70      -2.188  14.442   8.504  0.00  0.00            
ATOM   1127  HB2 ASP X  70      -2.353  13.991   9.483  0.00  0.00            
ATOM   1128  HB3 ASP X  70      -2.805  15.340   8.464  0.00  0.00            
ATOM   1129  CG  ASP X  70      -2.704  13.413   7.486  0.00  0.00            
ATOM   1130  OD1 ASP X  70      -3.936  13.263   7.509  0.00  0.00            
ATOM   1131  OD2 ASP X  70      -2.063  12.868   6.584  0.00  0.00            
ATOM   1132  C   ASP X  70      -0.390  16.312   8.901  0.00  0.00            
ATOM   1133  O   ASP X  70      -0.992  17.259   8.457  0.00  0.00            
ATOM   1134  N   ASN X  71       0.542  16.458   9.836  0.00  0.00            
ATOM   1135  H   ASN X  71       1.074  15.681  10.203  0.00  0.00            
ATOM   1136  CA  ASN X  71       0.987  17.789  10.279  0.00  0.00            
ATOM   1137  HA  ASN X  71       0.085  18.228  10.705  0.00  0.00            
ATOM   1138  CB  ASN X  71       2.032  17.717  11.431  0.00  0.00            
ATOM   1139  HB2 ASN X  71       2.755  16.925  11.232  0.00  0.00            
ATOM   1140  HB3 ASN X  71       2.455  18.716  11.540  0.00  0.00            
ATOM   1141  CG  ASN X  71       1.331  17.513  12.717  0.00  0.00            
ATOM   1142  OD1 ASN X  71       1.007  18.503  13.433  0.00  0.00            
ATOM   1143  ND2 ASN X  71       1.068  16.297  13.095  0.00  0.00            
ATOM   1144 HD21 ASN X  71       1.178  15.452  12.552  0.00  0.00            
ATOM   1145 HD22 ASN X  71       0.446  16.268  13.890  0.00  0.00            
ATOM   1146  C   ASN X  71       1.452  18.787   9.160  0.00  0.00            
ATOM   1147  O   ASN X  71       0.840  19.850   8.937  0.00  0.00            
ATOM   1148  N   PRO X  72       2.418  18.459   8.313  0.00  0.00            
ATOM   1149  CD  PRO X  72       3.368  17.333   8.518  0.00  0.00            
ATOM   1150  HD2 PRO X  72       2.910  16.393   8.213  0.00  0.00            
ATOM   1151  HD3 PRO X  72       3.834  17.326   9.503  0.00  0.00            
ATOM   1152  CG  PRO X  72       4.582  17.597   7.631  0.00  0.00            
ATOM   1153  HG2 PRO X  72       5.034  16.640   7.371  0.00  0.00            
ATOM   1154  HG3 PRO X  72       5.334  18.144   8.201  0.00  0.00            
ATOM   1155  CB  PRO X  72       4.112  18.655   6.653  0.00  0.00            
ATOM   1156  HB2 PRO X  72       4.238  18.272   5.641  0.00  0.00            
ATOM   1157  HB3 PRO X  72       4.716  19.562   6.678  0.00  0.00            
ATOM   1158  CA  PRO X  72       2.636  18.928   6.955  0.00  0.00            
ATOM   1159  HA  PRO X  72       2.495  20.005   6.868  0.00  0.00            
ATOM   1160  C   PRO X  72       1.701  18.336   5.936  0.00  0.00            
ATOM   1161  O   PRO X  72       1.202  19.020   5.093  0.00  0.00            
ATOM   1162  N   GLY X  73       1.387  17.054   6.036  0.00  0.00            
ATOM   1163  H   GLY X  73       1.730  16.403   6.728  0.00  0.00            
ATOM   1164  CA  GLY X  73       0.482  16.437   5.130  0.00  0.00            
ATOM   1165  HA2 GLY X  73       0.263  15.460   5.561  0.00  0.00            
ATOM   1166  HA3 GLY X  73      -0.443  17.012   5.161  0.00  0.00            
ATOM   1167  C   GLY X  73       1.015  16.091   3.765  0.00  0.00            
ATOM   1168  O   GLY X  73       1.795  16.839   3.149  0.00  0.00            
ATOM   1169  N   ASN X  74       0.533  14.960   3.193  0.00  0.00            
ATOM   1170  H   ASN X  74      -0.180  14.435   3.679  0.00  0.00            
ATOM   1171  CA  ASN X  74       0.669  14.702   1.767  0.00  0.00            
ATOM   1172  HA  ASN X  74       0.770  15.663   1.261  0.00  0.00            
ATOM   1173  CB  ASN X  74       1.865  13.779   1.648  0.00  0.00            
ATOM   1174  HB2 ASN X  74       2.687  14.340   2.092  0.00  0.00            
ATOM   1175  HB3 ASN X  74       1.678  12.886   2.244  0.00  0.00            
ATOM   1176  CG  ASN X  74       2.083  13.383   0.196  0.00  0.00            
ATOM   1177  OD1 ASN X  74       1.506  12.431  -0.245  0.00  0.00            
ATOM   1178  ND2 ASN X  74       2.975  14.074  -0.527  0.00  0.00            
ATOM   1179 HD21 ASN X  74       3.422  14.903  -0.162  0.00  0.00            
ATOM   1180 HD22 ASN X  74       2.981  13.863  -1.515  0.00  0.00            
ATOM   1181  C   ASN X  74      -0.636  13.995   1.213  0.00  0.00            
ATOM   1182  O   ASN X  74      -1.235  13.255   1.908  0.00  0.00            
ATOM   1183  N   PRO X  75      -1.056  14.354  -0.058  0.00  0.00            
ATOM   1184  CD  PRO X  75      -0.630  15.465  -0.844  0.00  0.00            
ATOM   1185  HD2 PRO X  75       0.205  15.122  -1.454  0.00  0.00            
ATOM   1186  HD3 PRO X  75      -0.304  16.354  -0.305  0.00  0.00            
ATOM   1187  CG  PRO X  75      -1.771  15.916  -1.682  0.00  0.00            
ATOM   1188  HG2 PRO X  75      -1.525  16.372  -2.641  0.00  0.00            
ATOM   1189  HG3 PRO X  75      -2.451  16.444  -1.014  0.00  0.00            
ATOM   1190  CB  PRO X  75      -2.430  14.497  -1.952  0.00  0.00            
ATOM   1191  HB2 PRO X  75      -1.905  14.070  -2.806  0.00  0.00            
ATOM   1192  HB3 PRO X  75      -3.476  14.539  -2.255  0.00  0.00            
ATOM   1193  CA  PRO X  75      -2.192  13.720  -0.668  0.00  0.00            
ATOM   1194  HA  PRO X  75      -3.050  13.831  -0.005  0.00  0.00            
ATOM   1195  C   PRO X  75      -2.155  12.213  -0.965  0.00  0.00            
ATOM   1196  O   PRO X  75      -3.229  11.589  -1.088  0.00  0.00            
ATOM   1197  N   HID X  76      -0.998  11.602  -1.015  0.00  0.00            
ATOM   1198  H   HID X  76      -0.188  12.159  -0.784  0.00  0.00            
ATOM   1199  CA  HID X  76      -0.755  10.231  -1.513  0.00  0.00            
ATOM   1200  HA  HID X  76      -1.622   9.879  -2.072  0.00  0.00            
ATOM   1201  CB  HID X  76       0.374  10.184  -2.660  0.00  0.00            
ATOM   1202  HB2 HID X  76       1.315  10.606  -2.308  0.00  0.00            
ATOM   1203  HB3 HID X  76       0.485   9.124  -2.886  0.00  0.00            
ATOM   1204  CG  HID X  76      -0.013  10.888  -3.958  0.00  0.00            
ATOM   1205  ND1 HID X  76      -1.082  10.575  -4.766  0.00  0.00            
ATOM   1206  HD1 HID X  76      -1.740   9.829  -4.593  0.00  0.00            
ATOM   1207  CE1 HID X  76      -1.026  11.400  -5.831  0.00  0.00            
ATOM   1208  HE1 HID X  76      -1.747  11.506  -6.629  0.00  0.00            
ATOM   1209  NE2 HID X  76       0.034  12.276  -5.653  0.00  0.00            
ATOM   1210  CD2 HID X  76       0.672  12.011  -4.383  0.00  0.00            
ATOM   1211  HD2 HID X  76       1.388  12.613  -3.844  0.00  0.00            
ATOM   1212  C   HID X  76      -0.721   9.202  -0.352  0.00  0.00            
ATOM   1213  O   HID X  76      -0.216   8.068  -0.442  0.00  0.00            
ATOM   1214  N   VAL X  77      -1.185   9.578   0.859  0.00  0.00            
ATOM   1215  H   VAL X  77      -1.835  10.344   0.962  0.00  0.00            
ATOM   1216  CA  VAL X  77      -0.755   8.931   2.100  0.00  0.00            
ATOM   1217  HA  VAL X  77      -0.570   7.867   1.951  0.00  0.00            
ATOM   1218  CB  VAL X  77       0.520   9.583   2.676  0.00  0.00            
ATOM   1219  HB  VAL X  77       0.359  10.660   2.719  0.00  0.00            
ATOM   1220  CG1 VAL X  77       0.857   9.057   4.091  0.00  0.00            
ATOM   1221 HG11 VAL X  77       0.017   9.038   4.786  0.00  0.00            
ATOM   1222 HG12 VAL X  77       1.194   8.021   4.061  0.00  0.00            
ATOM   1223 HG13 VAL X  77       1.581   9.751   4.517  0.00  0.00            
ATOM   1224  CG2 VAL X  77       1.716   9.361   1.800  0.00  0.00            
ATOM   1225 HG21 VAL X  77       2.617   9.694   2.316  0.00  0.00            
ATOM   1226 HG22 VAL X  77       1.752   8.292   1.591  0.00  0.00            
ATOM   1227 HG23 VAL X  77       1.637   9.951   0.887  0.00  0.00            
ATOM   1228  C   VAL X  77      -1.877   9.071   3.089  0.00  0.00            
ATOM   1229  O   VAL X  77      -2.252  10.244   3.351  0.00  0.00            
ATOM   1230  N   CYS X  78      -2.353   7.851   3.528  0.00  0.00            
ATOM   1231  H   CYS X  78      -1.847   6.992   3.365  0.00  0.00            
ATOM   1232  CA  CYS X  78      -3.428   7.697   4.540  0.00  0.00            
ATOM   1233  HA  CYS X  78      -4.065   8.581   4.494  0.00  0.00            
ATOM   1234  CB  CYS X  78      -4.420   6.613   4.275  0.00  0.00            
ATOM   1235  HB2 CYS X  78      -3.979   5.616   4.311  0.00  0.00            
ATOM   1236  HB3 CYS X  78      -5.143   6.660   5.089  0.00  0.00            
ATOM   1237  SG  CYS X  78      -5.219   6.782   2.737  0.00  0.00            
ATOM   1238  HG  CYS X  78      -6.097   5.827   3.056  0.00  0.00            
ATOM   1239  C   CYS X  78      -2.921   7.616   5.991  0.00  0.00            
ATOM   1240  O   CYS X  78      -2.286   6.644   6.280  0.00  0.00            
ATOM   1241  N   ARG X  79      -3.260   8.570   6.860  0.00  0.00            
ATOM   1242  H   ARG X  79      -3.754   9.375   6.503  0.00  0.00            
ATOM   1243  CA  ARG X  79      -2.854   8.410   8.267  0.00  0.00            
ATOM   1244  HA  ARG X  79      -1.775   8.302   8.382  0.00  0.00            
ATOM   1245  CB  ARG X  79      -3.255   9.697   8.989  0.00  0.00            
ATOM   1246  HB2 ARG X  79      -2.902   9.543  10.008  0.00  0.00            
ATOM   1247  HB3 ARG X  79      -2.730  10.548   8.555  0.00  0.00            
ATOM   1248  CG  ARG X  79      -4.814  10.012   9.132  0.00  0.00            
ATOM   1249  HG2 ARG X  79      -5.161  10.073   8.101  0.00  0.00            
ATOM   1250  HG3 ARG X  79      -5.431   9.238   9.589  0.00  0.00            
ATOM   1251  CD  ARG X  79      -5.016  11.332   9.881  0.00  0.00            
ATOM   1252  HD2 ARG X  79      -4.562  11.327  10.872  0.00  0.00            
ATOM   1253  HD3 ARG X  79      -4.463  12.123   9.374  0.00  0.00            
ATOM   1254  NE  ARG X  79      -6.425  11.764   9.976  0.00  0.00            
ATOM   1255  HE  ARG X  79      -7.006  11.531  10.769  0.00  0.00            
ATOM   1256  CZ  ARG X  79      -7.100  12.644   9.261  0.00  0.00            
ATOM   1257  NH1 ARG X  79      -6.642  13.225   8.198  0.00  0.00            
ATOM   1258 HH11 ARG X  79      -5.708  13.132   7.827  0.00  0.00            
ATOM   1259 HH12 ARG X  79      -7.266  13.780   7.630  0.00  0.00            
ATOM   1260  NH2 ARG X  79      -8.294  13.086   9.632  0.00  0.00            
ATOM   1261 HH21 ARG X  79      -8.677  12.631  10.449  0.00  0.00            
ATOM   1262 HH22 ARG X  79      -8.808  13.657   8.977  0.00  0.00            
ATOM   1263  C   ARG X  79      -3.430   7.198   8.928  0.00  0.00            
ATOM   1264  O   ARG X  79      -4.409   6.633   8.452  0.00  0.00            
ATOM   1265  N   LEU X  80      -2.748   6.559   9.883  0.00  0.00            
ATOM   1266  H   LEU X  80      -1.895   7.061  10.083  0.00  0.00            
ATOM   1267  CA  LEU X  80      -3.490   5.818  10.925  0.00  0.00            
ATOM   1268  HA  LEU X  80      -4.060   4.994  10.495  0.00  0.00            
ATOM   1269  CB  LEU X  80      -2.564   5.093  11.917  0.00  0.00            
ATOM   1270  HB2 LEU X  80      -1.899   4.455  11.335  0.00  0.00            
ATOM   1271  HB3 LEU X  80      -1.970   5.803  12.492  0.00  0.00            
ATOM   1272  CG  LEU X  80      -3.291   4.202  12.906  0.00  0.00            
ATOM   1273  HG  LEU X  80      -4.128   4.836  13.199  0.00  0.00            
ATOM   1274  CD1 LEU X  80      -3.783   2.883  12.298  0.00  0.00            
ATOM   1275 HD11 LEU X  80      -4.159   2.253  13.104  0.00  0.00            
ATOM   1276 HD12 LEU X  80      -4.558   3.100  11.564  0.00  0.00            
ATOM   1277 HD13 LEU X  80      -2.936   2.321  11.903  0.00  0.00            
ATOM   1278  CD2 LEU X  80      -2.477   3.839  14.133  0.00  0.00            
ATOM   1279 HD21 LEU X  80      -3.153   3.468  14.903  0.00  0.00            
ATOM   1280 HD22 LEU X  80      -1.862   2.991  13.831  0.00  0.00            
ATOM   1281 HD23 LEU X  80      -1.854   4.674  14.452  0.00  0.00            
ATOM   1282  C   LEU X  80      -4.579   6.744  11.489  0.00  0.00            
ATOM   1283  O   LEU X  80      -4.208   7.836  11.915  0.00  0.00            
ATOM   1284  N   LEU X  81      -5.814   6.280  11.510  0.00  0.00            
ATOM   1285  H   LEU X  81      -5.941   5.345  11.152  0.00  0.00            
ATOM   1286  CA  LEU X  81      -6.964   7.094  11.889  0.00  0.00            
ATOM   1287  HA  LEU X  81      -6.579   8.114  11.860  0.00  0.00            
ATOM   1288  CB  LEU X  81      -8.096   6.915  10.925  0.00  0.00            
ATOM   1289  HB2 LEU X  81      -7.651   6.837   9.933  0.00  0.00            
ATOM   1290  HB3 LEU X  81      -8.559   5.949  11.126  0.00  0.00            
ATOM   1291  CG  LEU X  81      -9.149   7.971  10.821  0.00  0.00            
ATOM   1292  HG  LEU X  81      -9.272   8.411  11.810  0.00  0.00            
ATOM   1293  CD1 LEU X  81      -8.900   9.148   9.879  0.00  0.00            
ATOM   1294 HD11 LEU X  81      -8.001   9.681  10.189  0.00  0.00            
ATOM   1295 HD12 LEU X  81      -8.691   9.004   8.819  0.00  0.00            
ATOM   1296 HD13 LEU X  81      -9.700   9.887   9.934  0.00  0.00            
ATOM   1297  CD2 LEU X  81     -10.473   7.470  10.219  0.00  0.00            
ATOM   1298 HD21 LEU X  81     -10.521   7.012   9.231  0.00  0.00            
ATOM   1299 HD22 LEU X  81     -10.894   6.768  10.939  0.00  0.00            
ATOM   1300 HD23 LEU X  81     -11.210   8.264  10.099  0.00  0.00            
ATOM   1301  C   LEU X  81      -7.521   6.793  13.241  0.00  0.00            
ATOM   1302  O   LEU X  81      -8.080   7.686  13.875  0.00  0.00            
ATOM   1303  N   GLY X  82      -7.378   5.519  13.645  0.00  0.00            
ATOM   1304  H   GLY X  82      -6.818   4.926  13.050  0.00  0.00            
ATOM   1305  CA  GLY X  82      -7.764   5.007  14.993  0.00  0.00            
ATOM   1306  HA2 GLY X  82      -7.372   5.760  15.677  0.00  0.00            
ATOM   1307  HA3 GLY X  82      -8.851   5.063  15.033  0.00  0.00            
ATOM   1308  C   GLY X  82      -7.244   3.703  15.412  0.00  0.00            
ATOM   1309  O   GLY X  82      -6.640   3.069  14.568  0.00  0.00            
ATOM   1310  N   ILE X  83      -7.277   3.517  16.692  0.00  0.00            
ATOM   1311  H   ILE X  83      -7.656   4.272  17.245  0.00  0.00            
ATOM   1312  CA  ILE X  83      -6.737   2.312  17.377  0.00  0.00            
ATOM   1313  HA  ILE X  83      -6.896   1.493  16.674  0.00  0.00            
ATOM   1314  CB  ILE X  83      -5.240   2.535  17.667  0.00  0.00            
ATOM   1315  HB  ILE X  83      -4.732   2.914  16.781  0.00  0.00            
ATOM   1316  CG2 ILE X  83      -4.965   3.528  18.777  0.00  0.00            
ATOM   1317 HG21 ILE X  83      -3.906   3.593  19.027  0.00  0.00            
ATOM   1318 HG22 ILE X  83      -5.469   4.478  18.601  0.00  0.00            
ATOM   1319 HG23 ILE X  83      -5.376   3.217  19.738  0.00  0.00            
ATOM   1320  CG1 ILE X  83      -4.525   1.234  18.036  0.00  0.00            
ATOM   1321 HG12 ILE X  83      -4.820   0.834  19.006  0.00  0.00            
ATOM   1322 HG13 ILE X  83      -4.777   0.419  17.358  0.00  0.00            
ATOM   1323  CD1 ILE X  83      -2.941   1.338  18.001  0.00  0.00            
ATOM   1324 HD11 ILE X  83      -2.699   1.898  17.097  0.00  0.00            
ATOM   1325 HD12 ILE X  83      -2.561   1.818  18.903  0.00  0.00            
ATOM   1326 HD13 ILE X  83      -2.556   0.320  18.059  0.00  0.00            
ATOM   1327  C   ILE X  83      -7.585   1.798  18.564  0.00  0.00            
ATOM   1328  O   ILE X  83      -8.137   2.671  19.279  0.00  0.00            
ATOM   1329  N   CYS X  84      -7.616   0.500  18.886  0.00  0.00            
ATOM   1330  H   CYS X  84      -7.102  -0.096  18.253  0.00  0.00            
ATOM   1331  CA  CYS X  84      -8.293  -0.085  20.100  0.00  0.00            
ATOM   1332  HA  CYS X  84      -8.377   0.675  20.876  0.00  0.00            
ATOM   1333  CB  CYS X  84      -9.678  -0.431  19.603  0.00  0.00            
ATOM   1334  HB2 CYS X  84     -10.210   0.456  19.261  0.00  0.00            
ATOM   1335  HB3 CYS X  84      -9.595  -1.161  18.798  0.00  0.00            
ATOM   1336  SG  CYS X  84     -10.627  -1.050  21.068  0.00  0.00            
ATOM   1337  HG  CYS X  84     -10.609  -0.033  21.934  0.00  0.00            
ATOM   1338  C   CYS X  84      -7.581  -1.325  20.611  0.00  0.00            
ATOM   1339  O   CYS X  84      -7.254  -2.223  19.810  0.00  0.00            
ATOM   1340  N   LEU X  85      -7.493  -1.421  21.972  0.00  0.00            
ATOM   1341  H   LEU X  85      -8.008  -0.763  22.540  0.00  0.00            
ATOM   1342  CA  LEU X  85      -6.820  -2.518  22.706  0.00  0.00            
ATOM   1343  HA  LEU X  85      -6.874  -3.299  21.948  0.00  0.00            
ATOM   1344  CB  LEU X  85      -5.359  -2.138  23.081  0.00  0.00            
ATOM   1345  HB2 LEU X  85      -5.283  -1.585  24.017  0.00  0.00            
ATOM   1346  HB3 LEU X  85      -4.827  -3.088  23.126  0.00  0.00            
ATOM   1347  CG  LEU X  85      -4.485  -1.282  22.061  0.00  0.00            
ATOM   1348  HG  LEU X  85      -4.765  -1.685  21.088  0.00  0.00            
ATOM   1349  CD1 LEU X  85      -4.679   0.162  22.431  0.00  0.00            
ATOM   1350 HD11 LEU X  85      -4.179   0.748  21.659  0.00  0.00            
ATOM   1351 HD12 LEU X  85      -5.737   0.424  22.432  0.00  0.00            
ATOM   1352 HD13 LEU X  85      -4.372   0.394  23.451  0.00  0.00            
ATOM   1353  CD2 LEU X  85      -2.984  -1.506  22.207  0.00  0.00            
ATOM   1354 HD21 LEU X  85      -2.630  -1.398  23.232  0.00  0.00            
ATOM   1355 HD22 LEU X  85      -2.829  -2.511  21.814  0.00  0.00            
ATOM   1356 HD23 LEU X  85      -2.513  -0.804  21.519  0.00  0.00            
ATOM   1357  C   LEU X  85      -7.601  -3.032  23.978  0.00  0.00            
ATOM   1358  O   LEU X  85      -7.028  -3.646  24.854  0.00  0.00            
ATOM   1359  N   THR X  86      -8.881  -2.775  24.067  0.00  0.00            
ATOM   1360  H   THR X  86      -9.281  -2.141  23.390  0.00  0.00            
ATOM   1361  CA  THR X  86      -9.785  -3.590  24.938  0.00  0.00            
ATOM   1362  HA  THR X  86      -9.349  -3.483  25.931  0.00  0.00            
ATOM   1363  CB  THR X  86     -11.224  -3.006  25.015  0.00  0.00            
ATOM   1364  HB  THR X  86     -11.685  -3.435  25.905  0.00  0.00            
ATOM   1365  CG2 THR X  86     -11.137  -1.532  25.164  0.00  0.00            
ATOM   1366 HG21 THR X  86     -11.993  -1.123  25.701  0.00  0.00            
ATOM   1367 HG22 THR X  86     -10.273  -1.361  25.806  0.00  0.00            
ATOM   1368 HG23 THR X  86     -10.915  -1.027  24.224  0.00  0.00            
ATOM   1369  OG1 THR X  86     -11.959  -3.243  23.878  0.00  0.00            
ATOM   1370  HG1 THR X  86     -12.778  -2.743  23.901  0.00  0.00            
ATOM   1371  C   THR X  86      -9.884  -5.105  24.679  0.00  0.00            
ATOM   1372  O   THR X  86     -10.515  -5.797  25.520  0.00  0.00            
ATOM   1373  N   SER X  87      -9.320  -5.615  23.560  0.00  0.00            
ATOM   1374  H   SER X  87      -8.762  -5.026  22.959  0.00  0.00            
ATOM   1375  CA  SER X  87      -9.248  -7.017  23.265  0.00  0.00            
ATOM   1376  HA  SER X  87      -9.374  -7.592  24.183  0.00  0.00            
ATOM   1377  CB  SER X  87     -10.500  -7.389  22.400  0.00  0.00            
ATOM   1378  HB2 SER X  87     -11.415  -7.109  22.921  0.00  0.00            
ATOM   1379  HB3 SER X  87     -10.435  -6.751  21.518  0.00  0.00            
ATOM   1380  OG  SER X  87     -10.529  -8.730  22.080  0.00  0.00            
ATOM   1381  HG  SER X  87     -10.522  -8.767  21.121  0.00  0.00            
ATOM   1382  C   SER X  87      -7.829  -7.367  22.696  0.00  0.00            
ATOM   1383  O   SER X  87      -6.855  -6.770  23.067  0.00  0.00            
ATOM   1384  N   THR X  88      -7.689  -8.311  21.786  0.00  0.00            
ATOM   1385  H   THR X  88      -8.502  -8.849  21.521  0.00  0.00            
ATOM   1386  CA  THR X  88      -6.606  -8.377  20.864  0.00  0.00            
ATOM   1387  HA  THR X  88      -5.679  -8.222  21.416  0.00  0.00            
ATOM   1388  CB  THR X  88      -6.618  -9.787  20.228  0.00  0.00            
ATOM   1389  HB  THR X  88      -5.754  -9.922  19.578  0.00  0.00            
ATOM   1390  CG2 THR X  88      -6.777 -10.917  21.219  0.00  0.00            
ATOM   1391 HG21 THR X  88      -7.730 -10.971  21.747  0.00  0.00            
ATOM   1392 HG22 THR X  88      -6.554 -11.875  20.749  0.00  0.00            
ATOM   1393 HG23 THR X  88      -6.059 -10.650  21.994  0.00  0.00            
ATOM   1394  OG1 THR X  88      -7.733  -9.960  19.334  0.00  0.00            
ATOM   1395  HG1 THR X  88      -7.329  -9.831  18.472  0.00  0.00            
ATOM   1396  C   THR X  88      -6.712  -7.246  19.892  0.00  0.00            
ATOM   1397  O   THR X  88      -7.775  -6.839  19.501  0.00  0.00            
ATOM   1398  N   VAL X  89      -5.552  -6.594  19.582  0.00  0.00            
ATOM   1399  H   VAL X  89      -4.767  -7.032  20.042  0.00  0.00            
ATOM   1400  CA  VAL X  89      -5.562  -5.218  19.109  0.00  0.00            
ATOM   1401  HA  VAL X  89      -6.068  -4.571  19.826  0.00  0.00            
ATOM   1402  CB  VAL X  89      -4.042  -4.800  18.953  0.00  0.00            
ATOM   1403  HB  VAL X  89      -3.493  -5.518  18.344  0.00  0.00            
ATOM   1404  CG1 VAL X  89      -3.850  -3.486  18.154  0.00  0.00            
ATOM   1405 HG11 VAL X  89      -2.766  -3.373  18.123  0.00  0.00            
ATOM   1406 HG12 VAL X  89      -4.141  -3.682  17.122  0.00  0.00            
ATOM   1407 HG13 VAL X  89      -4.307  -2.631  18.651  0.00  0.00            
ATOM   1408  CG2 VAL X  89      -3.324  -4.777  20.316  0.00  0.00            
ATOM   1409 HG21 VAL X  89      -3.951  -4.160  20.960  0.00  0.00            
ATOM   1410 HG22 VAL X  89      -3.284  -5.804  20.679  0.00  0.00            
ATOM   1411 HG23 VAL X  89      -2.320  -4.367  20.208  0.00  0.00            
ATOM   1412  C   VAL X  89      -6.242  -5.025  17.800  0.00  0.00            
ATOM   1413  O   VAL X  89      -6.151  -5.835  16.867  0.00  0.00            
ATOM   1414  N   GLN X  90      -6.944  -3.900  17.691  0.00  0.00            
ATOM   1415  H   GLN X  90      -6.838  -3.274  18.476  0.00  0.00            
ATOM   1416  CA  GLN X  90      -7.563  -3.426  16.402  0.00  0.00            
ATOM   1417  HA  GLN X  90      -7.463  -4.223  15.666  0.00  0.00            
ATOM   1418  CB  GLN X  90      -9.061  -3.375  16.460  0.00  0.00            
ATOM   1419  HB2 GLN X  90      -9.429  -2.566  17.091  0.00  0.00            
ATOM   1420  HB3 GLN X  90      -9.400  -3.441  15.426  0.00  0.00            
ATOM   1421  CG  GLN X  90      -9.489  -4.658  17.205  0.00  0.00            
ATOM   1422  HG2 GLN X  90      -8.946  -5.559  16.918  0.00  0.00            
ATOM   1423  HG3 GLN X  90      -9.304  -4.416  18.252  0.00  0.00            
ATOM   1424  CD  GLN X  90     -10.996  -4.940  17.092  0.00  0.00            
ATOM   1425  OE1 GLN X  90     -11.586  -5.149  16.029  0.00  0.00            
ATOM   1426  NE2 GLN X  90     -11.767  -4.857  18.179  0.00  0.00            
ATOM   1427 HE21 GLN X  90     -11.398  -4.536  19.063  0.00  0.00            
ATOM   1428 HE22 GLN X  90     -12.743  -5.110  18.121  0.00  0.00            
ATOM   1429  C   GLN X  90      -6.968  -2.071  15.968  0.00  0.00            
ATOM   1430  O   GLN X  90      -6.521  -1.225  16.740  0.00  0.00            
ATOM   1431  N   LEU X  91      -6.774  -1.993  14.628  0.00  0.00            
ATOM   1432  H   LEU X  91      -7.184  -2.679  14.011  0.00  0.00            
ATOM   1433  CA  LEU X  91      -6.246  -0.718  13.974  0.00  0.00            
ATOM   1434  HA  LEU X  91      -6.167   0.035  14.758  0.00  0.00            
ATOM   1435  CB  LEU X  91      -4.857  -0.896  13.450  0.00  0.00            
ATOM   1436  HB2 LEU X  91      -4.857  -1.627  12.642  0.00  0.00            
ATOM   1437  HB3 LEU X  91      -4.478   0.016  12.990  0.00  0.00            
ATOM   1438  CG  LEU X  91      -3.786  -1.142  14.546  0.00  0.00            
ATOM   1439  HG  LEU X  91      -4.212  -1.050  15.545  0.00  0.00            
ATOM   1440  CD1 LEU X  91      -3.403  -2.609  14.404  0.00  0.00            
ATOM   1441 HD11 LEU X  91      -2.982  -2.714  13.404  0.00  0.00            
ATOM   1442 HD12 LEU X  91      -2.729  -3.037  15.147  0.00  0.00            
ATOM   1443 HD13 LEU X  91      -4.265  -3.218  14.131  0.00  0.00            
ATOM   1444  CD2 LEU X  91      -2.438  -0.421  14.417  0.00  0.00            
ATOM   1445 HD21 LEU X  91      -1.883  -0.663  13.511  0.00  0.00            
ATOM   1446 HD22 LEU X  91      -2.503   0.666  14.452  0.00  0.00            
ATOM   1447 HD23 LEU X  91      -1.838  -0.748  15.266  0.00  0.00            
ATOM   1448  C   LEU X  91      -7.114  -0.169  12.824  0.00  0.00            
ATOM   1449  O   LEU X  91      -7.713  -0.927  12.135  0.00  0.00            
ATOM   1450  N   ILE X  92      -7.218   1.150  12.593  0.00  0.00            
ATOM   1451  H   ILE X  92      -6.631   1.742  13.163  0.00  0.00            
ATOM   1452  CA  ILE X  92      -8.267   1.799  11.849  0.00  0.00            
ATOM   1453  HA  ILE X  92      -8.751   1.090  11.177  0.00  0.00            
ATOM   1454  CB  ILE X  92      -9.357   2.237  12.818  0.00  0.00            
ATOM   1455  HB  ILE X  92      -9.080   3.176  13.298  0.00  0.00            
ATOM   1456  CG2 ILE X  92     -10.528   2.721  11.951  0.00  0.00            
ATOM   1457 HG21 ILE X  92     -11.284   3.203  12.571  0.00  0.00            
ATOM   1458 HG22 ILE X  92     -10.238   3.550  11.306  0.00  0.00            
ATOM   1459 HG23 ILE X  92     -10.987   1.949  11.333  0.00  0.00            
ATOM   1460  CG1 ILE X  92      -9.817   1.335  13.911  0.00  0.00            
ATOM   1461 HG12 ILE X  92     -10.212   0.388  13.543  0.00  0.00            
ATOM   1462 HG13 ILE X  92      -8.928   1.084  14.489  0.00  0.00            
ATOM   1463  CD1 ILE X  92     -10.866   1.793  14.905  0.00  0.00            
ATOM   1464 HD11 ILE X  92     -10.783   1.068  15.715  0.00  0.00            
ATOM   1465 HD12 ILE X  92     -10.559   2.796  15.204  0.00  0.00            
ATOM   1466 HD13 ILE X  92     -11.902   1.855  14.571  0.00  0.00            
ATOM   1467  C   ILE X  92      -7.672   2.915  10.960  0.00  0.00            
ATOM   1468  O   ILE X  92      -6.755   3.643  11.345  0.00  0.00            
ATOM   1469  N   THR X  93      -8.228   2.971   9.759  0.00  0.00            
ATOM   1470  H   THR X  93      -9.106   2.487   9.633  0.00  0.00            
ATOM   1471  CA  THR X  93      -7.817   3.752   8.621  0.00  0.00            
ATOM   1472  HA  THR X  93      -7.683   4.780   8.957  0.00  0.00            
ATOM   1473  CB  THR X  93      -6.432   3.321   7.964  0.00  0.00            
ATOM   1474  HB  THR X  93      -5.718   3.187   8.777  0.00  0.00            
ATOM   1475  CG2 THR X  93      -6.571   1.961   7.221  0.00  0.00            
ATOM   1476 HG21 THR X  93      -6.978   1.998   6.210  0.00  0.00            
ATOM   1477 HG22 THR X  93      -5.635   1.403   7.255  0.00  0.00            
ATOM   1478 HG23 THR X  93      -7.228   1.264   7.742  0.00  0.00            
ATOM   1479  OG1 THR X  93      -5.898   4.315   7.098  0.00  0.00            
ATOM   1480  HG1 THR X  93      -5.249   4.787   7.624  0.00  0.00            
ATOM   1481  C   THR X  93      -8.960   3.779   7.583  0.00  0.00            
ATOM   1482  O   THR X  93      -9.874   2.945   7.713  0.00  0.00            
ATOM   1483  N   GLN X  94      -8.919   4.721   6.656  0.00  0.00            
ATOM   1484  H   GLN X  94      -8.193   5.422   6.637  0.00  0.00            
ATOM   1485  CA  GLN X  94     -10.021   4.868   5.655  0.00  0.00            
ATOM   1486  HA  GLN X  94     -10.926   4.916   6.260  0.00  0.00            
ATOM   1487  CB  GLN X  94      -9.722   6.069   4.749  0.00  0.00            
ATOM   1488  HB2 GLN X  94      -8.690   6.283   4.470  0.00  0.00            
ATOM   1489  HB3 GLN X  94     -10.159   5.809   3.785  0.00  0.00            
ATOM   1490  CG  GLN X  94     -10.464   7.339   5.274  0.00  0.00            
ATOM   1491  HG2 GLN X  94     -11.446   7.138   5.703  0.00  0.00            
ATOM   1492  HG3 GLN X  94      -9.871   7.725   6.103  0.00  0.00            
ATOM   1493  CD  GLN X  94     -10.596   8.439   4.280  0.00  0.00            
ATOM   1494  OE1 GLN X  94      -9.626   8.933   3.742  0.00  0.00            
ATOM   1495  NE2 GLN X  94     -11.832   8.841   4.011  0.00  0.00            
ATOM   1496 HE21 GLN X  94     -12.560   8.386   4.544  0.00  0.00            
ATOM   1497 HE22 GLN X  94     -11.962   9.450   3.215  0.00  0.00            
ATOM   1498  C   GLN X  94     -10.183   3.605   4.794  0.00  0.00            
ATOM   1499  O   GLN X  94      -9.168   2.949   4.556  0.00  0.00            
ATOM   1500  N   LEU X  95     -11.403   3.277   4.303  0.00  0.00            
ATOM   1501  H   LEU X  95     -12.027   4.069   4.240  0.00  0.00            
ATOM   1502  CA  LEU X  95     -11.521   2.140   3.370  0.00  0.00            
ATOM   1503  HA  LEU X  95     -10.932   1.256   3.616  0.00  0.00            
ATOM   1504  CB  LEU X  95     -13.006   1.732   3.236  0.00  0.00            
ATOM   1505  HB2 LEU X  95     -13.440   1.640   4.232  0.00  0.00            
ATOM   1506  HB3 LEU X  95     -13.459   2.544   2.668  0.00  0.00            
ATOM   1507  CG  LEU X  95     -13.201   0.449   2.449  0.00  0.00            
ATOM   1508  HG  LEU X  95     -12.816   0.502   1.430  0.00  0.00            
ATOM   1509  CD1 LEU X  95     -12.497  -0.731   3.094  0.00  0.00            
ATOM   1510 HD11 LEU X  95     -11.410  -0.665   3.051  0.00  0.00            
ATOM   1511 HD12 LEU X  95     -12.756  -0.687   4.152  0.00  0.00            
ATOM   1512 HD13 LEU X  95     -12.736  -1.696   2.648  0.00  0.00            
ATOM   1513  CD2 LEU X  95     -14.680   0.144   2.301  0.00  0.00            
ATOM   1514 HD21 LEU X  95     -14.813  -0.832   1.833  0.00  0.00            
ATOM   1515 HD22 LEU X  95     -15.114   0.273   3.293  0.00  0.00            
ATOM   1516 HD23 LEU X  95     -15.091   0.823   1.554  0.00  0.00            
ATOM   1517  C   LEU X  95     -11.012   2.549   2.006  0.00  0.00            
ATOM   1518  O   LEU X  95     -10.443   1.701   1.257  0.00  0.00            
ATOM   1519  N   MET X  96     -11.380   3.746   1.582  0.00  0.00            
ATOM   1520  H   MET X  96     -11.920   4.329   2.205  0.00  0.00            
ATOM   1521  CA  MET X  96     -11.298   4.200   0.203  0.00  0.00            
ATOM   1522  HA  MET X  96     -11.543   5.262   0.224  0.00  0.00            
ATOM   1523  CB  MET X  96      -9.827   4.158  -0.342  0.00  0.00            
ATOM   1524  HB2 MET X  96      -9.445   3.147  -0.202  0.00  0.00            
ATOM   1525  HB3 MET X  96      -9.906   4.456  -1.388  0.00  0.00            
ATOM   1526  CG  MET X  96      -8.856   5.040   0.336  0.00  0.00            
ATOM   1527  HG2 MET X  96      -8.953   5.034   1.422  0.00  0.00            
ATOM   1528  HG3 MET X  96      -7.888   4.702  -0.034  0.00  0.00            
ATOM   1529  SD  MET X  96      -8.865   6.736  -0.127  0.00  0.00            
ATOM   1530  CE  MET X  96      -9.958   7.322   1.166  0.00  0.00            
ATOM   1531  HE1 MET X  96     -10.973   6.942   1.053  0.00  0.00            
ATOM   1532  HE2 MET X  96      -9.542   6.995   2.120  0.00  0.00            
ATOM   1533  HE3 MET X  96     -10.039   8.396   1.332  0.00  0.00            
ATOM   1534  C   MET X  96     -12.387   3.623  -0.752  0.00  0.00            
ATOM   1535  O   MET X  96     -12.690   2.381  -0.784  0.00  0.00            
ATOM   1536  N   PRO X  97     -13.022   4.591  -1.569  0.00  0.00            
ATOM   1537  CD  PRO X  97     -12.527   5.868  -2.024  0.00  0.00            
ATOM   1538  HD2 PRO X  97     -11.946   5.689  -2.929  0.00  0.00            
ATOM   1539  HD3 PRO X  97     -11.875   6.386  -1.320  0.00  0.00            
ATOM   1540  CG  PRO X  97     -13.743   6.772  -2.452  0.00  0.00            
ATOM   1541  HG2 PRO X  97     -13.474   7.497  -3.220  0.00  0.00            
ATOM   1542  HG3 PRO X  97     -14.140   7.328  -1.603  0.00  0.00            
ATOM   1543  CB  PRO X  97     -14.788   5.719  -2.894  0.00  0.00            
ATOM   1544  HB2 PRO X  97     -14.736   5.654  -3.981  0.00  0.00            
ATOM   1545  HB3 PRO X  97     -15.782   6.026  -2.570  0.00  0.00            
ATOM   1546  CA  PRO X  97     -14.349   4.357  -2.199  0.00  0.00            
ATOM   1547  HA  PRO X  97     -15.103   4.311  -1.413  0.00  0.00            
ATOM   1548  C   PRO X  97     -14.411   3.156  -3.187  0.00  0.00            
ATOM   1549  O   PRO X  97     -15.435   2.595  -3.519  0.00  0.00            
ATOM   1550  N   PHE X  98     -13.256   2.914  -3.776  0.00  0.00            
ATOM   1551  H   PHE X  98     -12.507   3.474  -3.395  0.00  0.00            
ATOM   1552  CA  PHE X  98     -12.935   1.917  -4.830  0.00  0.00            
ATOM   1553  HA  PHE X  98     -13.897   1.424  -4.973  0.00  0.00            
ATOM   1554  CB  PHE X  98     -12.601   2.524  -6.166  0.00  0.00            
ATOM   1555  HB2 PHE X  98     -11.537   2.742  -6.251  0.00  0.00            
ATOM   1556  HB3 PHE X  98     -12.841   1.797  -6.941  0.00  0.00            
ATOM   1557  CG  PHE X  98     -13.429   3.720  -6.542  0.00  0.00            
ATOM   1558  CD1 PHE X  98     -12.958   5.024  -6.465  0.00  0.00            
ATOM   1559  HD1 PHE X  98     -11.933   5.236  -6.199  0.00  0.00            
ATOM   1560  CE1 PHE X  98     -13.806   6.109  -6.856  0.00  0.00            
ATOM   1561  HE1 PHE X  98     -13.544   7.156  -6.891  0.00  0.00            
ATOM   1562  CZ  PHE X  98     -15.149   5.907  -7.126  0.00  0.00            
ATOM   1563  HZ  PHE X  98     -15.820   6.740  -7.278  0.00  0.00            
ATOM   1564  CE2 PHE X  98     -15.645   4.539  -7.161  0.00  0.00            
ATOM   1565  HE2 PHE X  98     -16.700   4.345  -7.282  0.00  0.00            
ATOM   1566  CD2 PHE X  98     -14.775   3.498  -6.863  0.00  0.00            
ATOM   1567  HD2 PHE X  98     -15.144   2.485  -6.931  0.00  0.00            
ATOM   1568  C   PHE X  98     -12.003   0.793  -4.360  0.00  0.00            
ATOM   1569  O   PHE X  98     -11.924  -0.247  -4.961  0.00  0.00            
ATOM   1570  N   GLY X  99     -11.402   0.929  -3.181  0.00  0.00            
ATOM   1571  H   GLY X  99     -11.837   1.668  -2.647  0.00  0.00            
ATOM   1572  CA  GLY X  99     -10.599  -0.089  -2.481  0.00  0.00            
ATOM   1573  HA2 GLY X  99     -10.739  -0.061  -1.400  0.00  0.00            
ATOM   1574  HA3 GLY X  99     -10.988  -1.044  -2.836  0.00  0.00            
ATOM   1575  C   GLY X  99      -9.195  -0.179  -2.855  0.00  0.00            
ATOM   1576  O   GLY X  99      -8.575   0.830  -3.237  0.00  0.00            
ATOM   1577  N   CYS X 100      -8.571  -1.313  -2.708  0.00  0.00            
ATOM   1578  H   CYS X 100      -9.185  -2.076  -2.461  0.00  0.00            
ATOM   1579  CA  CYS X 100      -7.131  -1.651  -2.937  0.00  0.00            
ATOM   1580  HA  CYS X 100      -6.604  -0.877  -2.379  0.00  0.00            
ATOM   1581  CB  CYS X 100      -6.845  -3.038  -2.401  0.00  0.00            
ATOM   1582  HB2 CYS X 100      -7.224  -3.093  -1.380  0.00  0.00            
ATOM   1583  HB3 CYS X 100      -7.321  -3.814  -3.000  0.00  0.00            
ATOM   1584  SG  CYS X 100      -5.078  -3.248  -2.424  0.00  0.00            
ATOM   1585  HG  CYS X 100      -4.859  -2.711  -1.221  0.00  0.00            
ATOM   1586  C   CYS X 100      -6.767  -1.429  -4.458  0.00  0.00            
ATOM   1587  O   CYS X 100      -7.594  -1.824  -5.262  0.00  0.00            
ATOM   1588  N   LEU X 101      -5.534  -1.019  -4.778  0.00  0.00            
ATOM   1589  H   LEU X 101      -4.889  -0.893  -4.012  0.00  0.00            
ATOM   1590  CA  LEU X 101      -5.012  -0.989  -6.137  0.00  0.00            
ATOM   1591  HA  LEU X 101      -5.790  -0.525  -6.744  0.00  0.00            
ATOM   1592  CB  LEU X 101      -3.763  -0.120  -6.119  0.00  0.00            
ATOM   1593  HB2 LEU X 101      -3.989   0.735  -5.481  0.00  0.00            
ATOM   1594  HB3 LEU X 101      -3.060  -0.730  -5.552  0.00  0.00            
ATOM   1595  CG  LEU X 101      -3.198   0.195  -7.581  0.00  0.00            
ATOM   1596  HG  LEU X 101      -2.912  -0.731  -8.079  0.00  0.00            
ATOM   1597  CD1 LEU X 101      -4.150   1.014  -8.517  0.00  0.00            
ATOM   1598 HD11 LEU X 101      -3.678   1.345  -9.442  0.00  0.00            
ATOM   1599 HD12 LEU X 101      -5.080   0.509  -8.775  0.00  0.00            
ATOM   1600 HD13 LEU X 101      -4.551   1.937  -8.099  0.00  0.00            
ATOM   1601  CD2 LEU X 101      -1.883   1.026  -7.450  0.00  0.00            
ATOM   1602 HD21 LEU X 101      -1.230   0.289  -6.984  0.00  0.00            
ATOM   1603 HD22 LEU X 101      -1.382   1.290  -8.382  0.00  0.00            
ATOM   1604 HD23 LEU X 101      -1.955   1.881  -6.778  0.00  0.00            
ATOM   1605  C   LEU X 101      -4.682  -2.359  -6.613  0.00  0.00            
ATOM   1606  O   LEU X 101      -5.008  -2.717  -7.721  0.00  0.00            
ATOM   1607  N   LEU X 102      -4.128  -3.267  -5.812  0.00  0.00            
ATOM   1608  H   LEU X 102      -3.747  -2.984  -4.921  0.00  0.00            
ATOM   1609  CA  LEU X 102      -4.067  -4.727  -6.185  0.00  0.00            
ATOM   1610  HA  LEU X 102      -3.366  -4.734  -7.020  0.00  0.00            
ATOM   1611  CB  LEU X 102      -3.516  -5.508  -5.066  0.00  0.00            
ATOM   1612  HB2 LEU X 102      -2.507  -5.181  -4.813  0.00  0.00            
ATOM   1613  HB3 LEU X 102      -4.204  -5.412  -4.226  0.00  0.00            
ATOM   1614  CG  LEU X 102      -3.420  -7.003  -5.372  0.00  0.00            
ATOM   1615  HG  LEU X 102      -4.378  -7.336  -5.771  0.00  0.00            
ATOM   1616  CD1 LEU X 102      -2.404  -7.362  -6.466  0.00  0.00            
ATOM   1617 HD11 LEU X 102      -2.490  -6.649  -7.287  0.00  0.00            
ATOM   1618 HD12 LEU X 102      -1.481  -7.625  -5.949  0.00  0.00            
ATOM   1619 HD13 LEU X 102      -2.782  -8.230  -7.006  0.00  0.00            
ATOM   1620  CD2 LEU X 102      -3.003  -7.794  -4.132  0.00  0.00            
ATOM   1621 HD21 LEU X 102      -3.079  -8.841  -4.426  0.00  0.00            
ATOM   1622 HD22 LEU X 102      -1.967  -7.523  -3.926  0.00  0.00            
ATOM   1623 HD23 LEU X 102      -3.680  -7.725  -3.280  0.00  0.00            
ATOM   1624  C   LEU X 102      -5.350  -5.267  -6.794  0.00  0.00            
ATOM   1625  O   LEU X 102      -5.373  -5.786  -7.896  0.00  0.00            
ATOM   1626  N   ASP X 103      -6.483  -5.052  -6.040  0.00  0.00            
ATOM   1627  H   ASP X 103      -6.417  -4.625  -5.128  0.00  0.00            
ATOM   1628  CA  ASP X 103      -7.795  -5.483  -6.568  0.00  0.00            
ATOM   1629  HA  ASP X 103      -7.682  -6.479  -6.996  0.00  0.00            
ATOM   1630  CB  ASP X 103      -8.720  -5.742  -5.368  0.00  0.00            
ATOM   1631  HB2 ASP X 103      -8.725  -4.903  -4.672  0.00  0.00            
ATOM   1632  HB3 ASP X 103      -9.747  -5.852  -5.716  0.00  0.00            
ATOM   1633  CG  ASP X 103      -8.194  -6.930  -4.556  0.00  0.00            
ATOM   1634  OD1 ASP X 103      -8.404  -8.106  -4.917  0.00  0.00            
ATOM   1635  OD2 ASP X 103      -7.559  -6.647  -3.521  0.00  0.00            
ATOM   1636  C   ASP X 103      -8.269  -4.662  -7.755  0.00  0.00            
ATOM   1637  O   ASP X 103      -8.747  -5.204  -8.767  0.00  0.00            
ATOM   1638  N   TYR X 104      -8.177  -3.338  -7.709  0.00  0.00            
ATOM   1639  H   TYR X 104      -7.826  -2.887  -6.877  0.00  0.00            
ATOM   1640  CA  TYR X 104      -8.706  -2.418  -8.717  0.00  0.00            
ATOM   1641  HA  TYR X 104      -9.750  -2.587  -8.978  0.00  0.00            
ATOM   1642  CB  TYR X 104      -8.418  -0.966  -8.373  0.00  0.00            
ATOM   1643  HB2 TYR X 104      -8.683  -0.806  -7.328  0.00  0.00            
ATOM   1644  HB3 TYR X 104      -7.338  -0.880  -8.493  0.00  0.00            
ATOM   1645  CG  TYR X 104      -9.061   0.145  -9.209  0.00  0.00            
ATOM   1646  CD1 TYR X 104     -10.276   0.691  -8.761  0.00  0.00            
ATOM   1647  HD1 TYR X 104     -10.842   0.468  -7.869  0.00  0.00            
ATOM   1648  CE1 TYR X 104     -10.886   1.702  -9.548  0.00  0.00            
ATOM   1649  HE1 TYR X 104     -11.817   2.159  -9.246  0.00  0.00            
ATOM   1650  CZ  TYR X 104     -10.182   2.288 -10.593  0.00  0.00            
ATOM   1651  OH  TYR X 104     -10.723   3.243 -11.368  0.00  0.00            
ATOM   1652  HH  TYR X 104     -11.360   2.884 -11.989  0.00  0.00            
ATOM   1653  CE2 TYR X 104      -8.948   1.721 -11.074  0.00  0.00            
ATOM   1654  HE2 TYR X 104      -8.372   2.287 -11.791  0.00  0.00            
ATOM   1655  CD2 TYR X 104      -8.396   0.615 -10.408  0.00  0.00            
ATOM   1656  HD2 TYR X 104      -7.525   0.167 -10.863  0.00  0.00            
ATOM   1657  C   TYR X 104      -8.132  -2.799 -10.143  0.00  0.00            
ATOM   1658  O   TYR X 104      -8.900  -2.842 -11.084  0.00  0.00            
ATOM   1659  N   VAL X 105      -6.796  -3.112 -10.252  0.00  0.00            
ATOM   1660  H   VAL X 105      -6.191  -2.919  -9.466  0.00  0.00            
ATOM   1661  CA  VAL X 105      -6.224  -3.298 -11.609  0.00  0.00            
ATOM   1662  HA  VAL X 105      -6.535  -2.416 -12.169  0.00  0.00            
ATOM   1663  CB  VAL X 105      -4.644  -3.270 -11.454  0.00  0.00            
ATOM   1664  HB  VAL X 105      -4.332  -2.345 -10.968  0.00  0.00            
ATOM   1665  CG1 VAL X 105      -4.099  -4.538 -10.762  0.00  0.00            
ATOM   1666 HG11 VAL X 105      -4.355  -4.475  -9.704  0.00  0.00            
ATOM   1667 HG12 VAL X 105      -4.632  -5.381 -11.203  0.00  0.00            
ATOM   1668 HG13 VAL X 105      -3.036  -4.744 -10.888  0.00  0.00            
ATOM   1669  CG2 VAL X 105      -4.059  -3.143 -12.898  0.00  0.00            
ATOM   1670 HG21 VAL X 105      -4.311  -2.194 -13.370  0.00  0.00            
ATOM   1671 HG22 VAL X 105      -2.975  -3.188 -12.787  0.00  0.00            
ATOM   1672 HG23 VAL X 105      -4.432  -4.042 -13.389  0.00  0.00            
ATOM   1673  C   VAL X 105      -6.772  -4.509 -12.414  0.00  0.00            
ATOM   1674  O   VAL X 105      -6.775  -4.510 -13.689  0.00  0.00            
ATOM   1675  N   ARG X 106      -7.287  -5.561 -11.709  0.00  0.00            
ATOM   1676  H   ARG X 106      -7.301  -5.448 -10.705  0.00  0.00            
ATOM   1677  CA  ARG X 106      -7.866  -6.768 -12.292  0.00  0.00            
ATOM   1678  HA  ARG X 106      -7.386  -7.011 -13.240  0.00  0.00            
ATOM   1679  CB  ARG X 106      -7.626  -7.956 -11.339  0.00  0.00            
ATOM   1680  HB2 ARG X 106      -6.578  -8.108 -11.081  0.00  0.00            
ATOM   1681  HB3 ARG X 106      -8.163  -7.904 -10.392  0.00  0.00            
ATOM   1682  CG  ARG X 106      -8.105  -9.294 -12.007  0.00  0.00            
ATOM   1683  HG2 ARG X 106      -9.168  -9.296 -12.246  0.00  0.00            
ATOM   1684  HG3 ARG X 106      -7.692  -9.369 -13.013  0.00  0.00            
ATOM   1685  CD  ARG X 106      -7.981 -10.500 -11.121  0.00  0.00            
ATOM   1686  HD2 ARG X 106      -6.945 -10.572 -10.788  0.00  0.00            
ATOM   1687  HD3 ARG X 106      -8.693 -10.483 -10.296  0.00  0.00            
ATOM   1688  NE  ARG X 106      -8.252 -11.780 -11.839  0.00  0.00            
ATOM   1689  HE  ARG X 106      -7.438 -12.359 -11.987  0.00  0.00            
ATOM   1690  CZ  ARG X 106      -9.366 -12.184 -12.485  0.00  0.00            
ATOM   1691  NH1 ARG X 106     -10.512 -11.626 -12.263  0.00  0.00            
ATOM   1692 HH11 ARG X 106     -10.652 -11.104 -11.410  0.00  0.00            
ATOM   1693 HH12 ARG X 106     -11.331 -12.086 -12.633  0.00  0.00            
ATOM   1694  NH2 ARG X 106      -9.383 -13.193 -13.311  0.00  0.00            
ATOM   1695 HH21 ARG X 106      -8.544 -13.624 -13.675  0.00  0.00            
ATOM   1696 HH22 ARG X 106     -10.269 -13.630 -13.522  0.00  0.00            
ATOM   1697  C   ARG X 106      -9.382  -6.574 -12.510  0.00  0.00            
ATOM   1698  O   ARG X 106      -9.900  -7.073 -13.515  0.00  0.00            
ATOM   1699  N   GLU X 107     -10.097  -5.812 -11.665  0.00  0.00            
ATOM   1700  H   GLU X 107      -9.667  -5.536 -10.794  0.00  0.00            
ATOM   1701  CA  GLU X 107     -11.490  -5.444 -11.843  0.00  0.00            
ATOM   1702  HA  GLU X 107     -12.143  -6.296 -12.027  0.00  0.00            
ATOM   1703  CB  GLU X 107     -12.052  -4.654 -10.648  0.00  0.00            
ATOM   1704  HB2 GLU X 107     -11.868  -5.142  -9.690  0.00  0.00            
ATOM   1705  HB3 GLU X 107     -11.465  -3.736 -10.611  0.00  0.00            
ATOM   1706  CG  GLU X 107     -13.564  -4.324 -10.721  0.00  0.00            
ATOM   1707  HG2 GLU X 107     -13.906  -3.823  -9.815  0.00  0.00            
ATOM   1708  HG3 GLU X 107     -13.731  -3.770 -11.645  0.00  0.00            
ATOM   1709  CD  GLU X 107     -14.487  -5.608 -10.905  0.00  0.00            
ATOM   1710  OE1 GLU X 107     -14.054  -6.663 -10.396  0.00  0.00            
ATOM   1711  OE2 GLU X 107     -15.634  -5.557 -11.413  0.00  0.00            
ATOM   1712  C   GLU X 107     -11.778  -4.609 -13.117  0.00  0.00            
ATOM   1713  O   GLU X 107     -12.775  -4.876 -13.720  0.00  0.00            
ATOM   1714  N   HIE X 108     -10.891  -3.717 -13.538  0.00  0.00            
ATOM   1715  H   HIE X 108      -9.981  -3.744 -13.099  0.00  0.00            
ATOM   1716  CA  HIE X 108     -11.029  -2.908 -14.812  0.00  0.00            
ATOM   1717  HA  HIE X 108     -12.013  -3.174 -15.198  0.00  0.00            
ATOM   1718  CB  HIE X 108     -11.072  -1.394 -14.544  0.00  0.00            
ATOM   1719  HB2 HIE X 108     -10.061  -1.075 -14.290  0.00  0.00            
ATOM   1720  HB3 HIE X 108     -11.372  -0.854 -15.442  0.00  0.00            
ATOM   1721  CG  HIE X 108     -12.010  -0.964 -13.458  0.00  0.00            
ATOM   1722  ND1 HIE X 108     -13.386  -0.831 -13.660  0.00  0.00            
ATOM   1723  CE1 HIE X 108     -13.837  -0.564 -12.433  0.00  0.00            
ATOM   1724  HE1 HIE X 108     -14.881  -0.415 -12.204  0.00  0.00            
ATOM   1725  NE2 HIE X 108     -12.898  -0.592 -11.525  0.00  0.00            
ATOM   1726  HE2 HIE X 108     -13.010  -0.443 -10.532  0.00  0.00            
ATOM   1727  CD2 HIE X 108     -11.675  -0.753 -12.142  0.00  0.00            
ATOM   1728  HD2 HIE X 108     -10.720  -0.915 -11.665  0.00  0.00            
ATOM   1729  C   HIE X 108     -10.066  -3.342 -15.998  0.00  0.00            
ATOM   1730  O   HIE X 108      -9.731  -2.474 -16.786  0.00  0.00            
ATOM   1731  N   LYS X 109      -9.606  -4.583 -15.961  0.00  0.00            
ATOM   1732  H   LYS X 109     -10.014  -5.197 -15.270  0.00  0.00            
ATOM   1733  CA  LYS X 109      -8.445  -5.169 -16.632  0.00  0.00            
ATOM   1734  HA  LYS X 109      -7.530  -4.690 -16.283  0.00  0.00            
ATOM   1735  CB  LYS X 109      -8.423  -6.690 -16.458  0.00  0.00            
ATOM   1736  HB2 LYS X 109      -8.350  -6.929 -15.397  0.00  0.00            
ATOM   1737  HB3 LYS X 109      -9.403  -7.025 -16.797  0.00  0.00            
ATOM   1738  CG  LYS X 109      -7.202  -7.366 -17.102  0.00  0.00            
ATOM   1739  HG2 LYS X 109      -7.116  -7.239 -18.181  0.00  0.00            
ATOM   1740  HG3 LYS X 109      -6.295  -6.916 -16.699  0.00  0.00            
ATOM   1741  CD  LYS X 109      -7.129  -8.822 -16.833  0.00  0.00            
ATOM   1742  HD2 LYS X 109      -7.007  -8.905 -15.753  0.00  0.00            
ATOM   1743  HD3 LYS X 109      -8.059  -9.287 -17.162  0.00  0.00            
ATOM   1744  CE  LYS X 109      -5.960  -9.611 -17.405  0.00  0.00            
ATOM   1745  HE2 LYS X 109      -5.948  -9.602 -18.495  0.00  0.00            
ATOM   1746  HE3 LYS X 109      -5.112  -9.044 -17.020  0.00  0.00            
ATOM   1747  NZ  LYS X 109      -5.872 -11.008 -17.030  0.00  0.00            
ATOM   1748  HZ1 LYS X 109      -6.694 -11.384 -17.481  0.00  0.00            
ATOM   1749  HZ2 LYS X 109      -5.058 -11.491 -17.383  0.00  0.00            
ATOM   1750  HZ3 LYS X 109      -6.051 -11.166 -16.048  0.00  0.00            
ATOM   1751  C   LYS X 109      -8.365  -4.938 -18.152  0.00  0.00            
ATOM   1752  O   LYS X 109      -7.363  -4.728 -18.810  0.00  0.00            
ATOM   1753  N   ASP X 110      -9.572  -4.889 -18.783  0.00  0.00            
ATOM   1754  H   ASP X 110     -10.409  -4.960 -18.223  0.00  0.00            
ATOM   1755  CA  ASP X 110      -9.689  -4.550 -20.222  0.00  0.00            
ATOM   1756  HA  ASP X 110      -8.775  -4.799 -20.762  0.00  0.00            
ATOM   1757  CB  ASP X 110     -10.794  -5.374 -20.866  0.00  0.00            
ATOM   1758  HB2 ASP X 110     -11.687  -4.976 -20.384  0.00  0.00            
ATOM   1759  HB3 ASP X 110     -10.816  -5.211 -21.944  0.00  0.00            
ATOM   1760  CG  ASP X 110     -10.813  -6.825 -20.576  0.00  0.00            
ATOM   1761  OD1 ASP X 110     -11.955  -7.406 -20.600  0.00  0.00            
ATOM   1762  OD2 ASP X 110      -9.712  -7.439 -20.433  0.00  0.00            
ATOM   1763  C   ASP X 110      -9.849  -3.037 -20.550  0.00  0.00            
ATOM   1764  O   ASP X 110      -9.671  -2.523 -21.665  0.00  0.00            
ATOM   1765  N   ASN X 111     -10.192  -2.210 -19.527  0.00  0.00            
ATOM   1766  H   ASN X 111     -10.304  -2.741 -18.675  0.00  0.00            
ATOM   1767  CA  ASN X 111     -10.366  -0.765 -19.655  0.00  0.00            
ATOM   1768  HA  ASN X 111     -10.443  -0.596 -20.729  0.00  0.00            
ATOM   1769  CB  ASN X 111     -11.730  -0.367 -18.990  0.00  0.00            
ATOM   1770  HB2 ASN X 111     -11.669  -0.713 -17.958  0.00  0.00            
ATOM   1771  HB3 ASN X 111     -11.782   0.721 -19.035  0.00  0.00            
ATOM   1772  CG  ASN X 111     -12.928  -1.076 -19.516  0.00  0.00            
ATOM   1773  OD1 ASN X 111     -12.921  -1.456 -20.663  0.00  0.00            
ATOM   1774  ND2 ASN X 111     -13.915  -1.417 -18.689  0.00  0.00            
ATOM   1775 HD21 ASN X 111     -13.920  -1.011 -17.764  0.00  0.00            
ATOM   1776 HD22 ASN X 111     -14.811  -1.378 -19.153  0.00  0.00            
ATOM   1777  C   ASN X 111      -9.260   0.151 -19.034  0.00  0.00            
ATOM   1778  O   ASN X 111      -9.117   1.287 -19.415  0.00  0.00            
ATOM   1779  N   ILE X 112      -8.411  -0.441 -18.254  0.00  0.00            
ATOM   1780  H   ILE X 112      -8.604  -1.419 -18.094  0.00  0.00            
ATOM   1781  CA  ILE X 112      -7.137   0.181 -17.782  0.00  0.00            
ATOM   1782  HA  ILE X 112      -7.234   1.207 -17.425  0.00  0.00            
ATOM   1783  CB  ILE X 112      -6.552  -0.677 -16.683  0.00  0.00            
ATOM   1784  HB  ILE X 112      -6.642  -1.721 -16.983  0.00  0.00            
ATOM   1785  CG2 ILE X 112      -5.026  -0.432 -16.329  0.00  0.00            
ATOM   1786 HG21 ILE X 112      -4.495  -0.680 -17.248  0.00  0.00            
ATOM   1787 HG22 ILE X 112      -4.754   0.555 -15.954  0.00  0.00            
ATOM   1788 HG23 ILE X 112      -4.627  -1.089 -15.557  0.00  0.00            
ATOM   1789  CG1 ILE X 112      -7.380  -0.312 -15.438  0.00  0.00            
ATOM   1790 HG12 ILE X 112      -6.890   0.627 -15.182  0.00  0.00            
ATOM   1791 HG13 ILE X 112      -8.428  -0.081 -15.630  0.00  0.00            
ATOM   1792  CD1 ILE X 112      -7.255  -1.366 -14.357  0.00  0.00            
ATOM   1793 HD11 ILE X 112      -6.241  -1.233 -13.979  0.00  0.00            
ATOM   1794 HD12 ILE X 112      -7.937  -1.041 -13.571  0.00  0.00            
ATOM   1795 HD13 ILE X 112      -7.441  -2.376 -14.720  0.00  0.00            
ATOM   1796  C   ILE X 112      -6.207   0.127 -18.984  0.00  0.00            
ATOM   1797  O   ILE X 112      -6.213  -0.911 -19.691  0.00  0.00            
ATOM   1798  N   GLY X 113      -5.412   1.173 -19.130  0.00  0.00            
ATOM   1799  H   GLY X 113      -5.477   1.955 -18.494  0.00  0.00            
ATOM   1800  CA  GLY X 113      -4.481   1.534 -20.245  0.00  0.00            
ATOM   1801  HA2 GLY X 113      -4.226   0.618 -20.777  0.00  0.00            
ATOM   1802  HA3 GLY X 113      -4.890   2.270 -20.937  0.00  0.00            
ATOM   1803  C   GLY X 113      -3.200   2.205 -19.633  0.00  0.00            
ATOM   1804  O   GLY X 113      -3.064   2.236 -18.415  0.00  0.00            
ATOM   1805  N   SER X 114      -2.302   2.731 -20.498  0.00  0.00            
ATOM   1806  H   SER X 114      -2.575   2.631 -21.465  0.00  0.00            
ATOM   1807  CA  SER X 114      -0.878   2.975 -20.355  0.00  0.00            
ATOM   1808  HA  SER X 114      -0.512   2.092 -19.832  0.00  0.00            
ATOM   1809  CB  SER X 114      -0.364   3.072 -21.795  0.00  0.00            
ATOM   1810  HB2 SER X 114      -0.850   3.793 -22.451  0.00  0.00            
ATOM   1811  HB3 SER X 114       0.717   3.207 -21.758  0.00  0.00            
ATOM   1812  OG  SER X 114      -0.672   1.925 -22.490  0.00  0.00            
ATOM   1813  HG  SER X 114      -1.549   2.088 -22.844  0.00  0.00            
ATOM   1814  C   SER X 114      -0.645   4.206 -19.538  0.00  0.00            
ATOM   1815  O   SER X 114       0.268   4.218 -18.717  0.00  0.00            
ATOM   1816  N   GLN X 115      -1.398   5.279 -19.751  0.00  0.00            
ATOM   1817  H   GLN X 115      -2.074   5.225 -20.499  0.00  0.00            
ATOM   1818  CA  GLN X 115      -1.146   6.522 -19.071  0.00  0.00            
ATOM   1819  HA  GLN X 115      -0.115   6.854 -19.195  0.00  0.00            
ATOM   1820  CB  GLN X 115      -1.924   7.738 -19.771  0.00  0.00            
ATOM   1821  HB2 GLN X 115      -1.673   7.761 -20.831  0.00  0.00            
ATOM   1822  HB3 GLN X 115      -2.998   7.595 -19.650  0.00  0.00            
ATOM   1823  CG  GLN X 115      -1.492   8.959 -19.043  0.00  0.00            
ATOM   1824  HG2 GLN X 115      -0.563   8.837 -18.486  0.00  0.00            
ATOM   1825  HG3 GLN X 115      -1.304   9.769 -19.747  0.00  0.00            
ATOM   1826  CD  GLN X 115      -2.484   9.476 -17.995  0.00  0.00            
ATOM   1827  OE1 GLN X 115      -3.706   9.204 -17.925  0.00  0.00            
ATOM   1828  NE2 GLN X 115      -1.980  10.124 -16.921  0.00  0.00            
ATOM   1829 HE21 GLN X 115      -1.000  10.364 -16.883  0.00  0.00            
ATOM   1830 HE22 GLN X 115      -2.660  10.472 -16.260  0.00  0.00            
ATOM   1831  C   GLN X 115      -1.470   6.369 -17.545  0.00  0.00            
ATOM   1832  O   GLN X 115      -0.589   6.572 -16.698  0.00  0.00            
ATOM   1833  N   TYR X 116      -2.644   5.789 -17.259  0.00  0.00            
ATOM   1834  H   TYR X 116      -3.285   5.586 -18.013  0.00  0.00            
ATOM   1835  CA  TYR X 116      -3.058   5.559 -15.903  0.00  0.00            
ATOM   1836  HA  TYR X 116      -3.136   6.555 -15.467  0.00  0.00            
ATOM   1837  CB  TYR X 116      -4.425   4.835 -16.036  0.00  0.00            
ATOM   1838  HB2 TYR X 116      -4.308   3.792 -16.333  0.00  0.00            
ATOM   1839  HB3 TYR X 116      -5.000   4.849 -15.110  0.00  0.00            
ATOM   1840  CG  TYR X 116      -5.392   5.281 -17.160  0.00  0.00            
ATOM   1841  CD1 TYR X 116      -6.473   6.068 -16.798  0.00  0.00            
ATOM   1842  HD1 TYR X 116      -6.647   6.346 -15.769  0.00  0.00            
ATOM   1843  CE1 TYR X 116      -7.307   6.611 -17.767  0.00  0.00            
ATOM   1844  HE1 TYR X 116      -8.087   7.295 -17.466  0.00  0.00            
ATOM   1845  CZ  TYR X 116      -7.253   6.139 -19.064  0.00  0.00            
ATOM   1846  OH  TYR X 116      -8.132   6.646 -20.019  0.00  0.00            
ATOM   1847  HH  TYR X 116      -8.842   7.222 -19.727  0.00  0.00            
ATOM   1848  CE2 TYR X 116      -6.261   5.244 -19.442  0.00  0.00            
ATOM   1849  HE2 TYR X 116      -6.267   4.925 -20.474  0.00  0.00            
ATOM   1850  CD2 TYR X 116      -5.343   4.819 -18.468  0.00  0.00            
ATOM   1851  HD2 TYR X 116      -4.600   4.102 -18.784  0.00  0.00            
ATOM   1852  C   TYR X 116      -2.048   4.786 -15.046  0.00  0.00            
ATOM   1853  O   TYR X 116      -1.698   5.142 -13.939  0.00  0.00            
ATOM   1854  N   LEU X 117      -1.421   3.785 -15.654  0.00  0.00            
ATOM   1855  H   LEU X 117      -1.735   3.606 -16.598  0.00  0.00            
ATOM   1856  CA  LEU X 117      -0.486   2.841 -15.039  0.00  0.00            
ATOM   1857  HA  LEU X 117      -0.830   2.597 -14.034  0.00  0.00            
ATOM   1858  CB  LEU X 117      -0.419   1.615 -15.969  0.00  0.00            
ATOM   1859  HB2 LEU X 117      -0.383   2.001 -16.988  0.00  0.00            
ATOM   1860  HB3 LEU X 117       0.512   1.131 -15.673  0.00  0.00            
ATOM   1861  CG  LEU X 117      -1.491   0.548 -15.905  0.00  0.00            
ATOM   1862  HG  LEU X 117      -2.456   0.900 -16.270  0.00  0.00            
ATOM   1863  CD1 LEU X 117      -1.099  -0.532 -17.003  0.00  0.00            
ATOM   1864 HD11 LEU X 117      -1.193  -0.070 -17.986  0.00  0.00            
ATOM   1865 HD12 LEU X 117      -0.089  -0.938 -16.957  0.00  0.00            
ATOM   1866 HD13 LEU X 117      -1.772  -1.390 -17.027  0.00  0.00            
ATOM   1867  CD2 LEU X 117      -1.681  -0.053 -14.442  0.00  0.00            
ATOM   1868 HD21 LEU X 117      -2.654  -0.537 -14.355  0.00  0.00            
ATOM   1869 HD22 LEU X 117      -0.817  -0.679 -14.216  0.00  0.00            
ATOM   1870 HD23 LEU X 117      -1.670   0.796 -13.759  0.00  0.00            
ATOM   1871  C   LEU X 117       0.780   3.514 -14.636  0.00  0.00            
ATOM   1872  O   LEU X 117       1.159   3.406 -13.468  0.00  0.00            
ATOM   1873  N   LEU X 118       1.336   4.293 -15.559  0.00  0.00            
ATOM   1874  H   LEU X 118       0.982   4.231 -16.503  0.00  0.00            
ATOM   1875  CA  LEU X 118       2.553   5.082 -15.399  0.00  0.00            
ATOM   1876  HA  LEU X 118       3.268   4.455 -14.867  0.00  0.00            
ATOM   1877  CB  LEU X 118       3.140   5.471 -16.762  0.00  0.00            
ATOM   1878  HB2 LEU X 118       2.368   6.014 -17.307  0.00  0.00            
ATOM   1879  HB3 LEU X 118       3.981   6.117 -16.510  0.00  0.00            
ATOM   1880  CG  LEU X 118       3.680   4.246 -17.657  0.00  0.00            
ATOM   1881  HG  LEU X 118       2.899   3.511 -17.847  0.00  0.00            
ATOM   1882  CD1 LEU X 118       4.084   4.794 -19.081  0.00  0.00            
ATOM   1883 HD11 LEU X 118       4.621   4.079 -19.704  0.00  0.00            
ATOM   1884 HD12 LEU X 118       3.186   4.937 -19.681  0.00  0.00            
ATOM   1885 HD13 LEU X 118       4.612   5.739 -18.956  0.00  0.00            
ATOM   1886  CD2 LEU X 118       4.867   3.548 -17.059  0.00  0.00            
ATOM   1887 HD21 LEU X 118       4.697   3.356 -16.000  0.00  0.00            
ATOM   1888 HD22 LEU X 118       5.225   2.660 -17.581  0.00  0.00            
ATOM   1889 HD23 LEU X 118       5.726   4.216 -17.111  0.00  0.00            
ATOM   1890  C   LEU X 118       2.299   6.275 -14.472  0.00  0.00            
ATOM   1891  O   LEU X 118       3.222   6.740 -13.826  0.00  0.00            
ATOM   1892  N   ASN X 119       1.105   6.803 -14.413  0.00  0.00            
ATOM   1893  H   ASN X 119       0.427   6.504 -15.099  0.00  0.00            
ATOM   1894  CA  ASN X 119       0.797   7.877 -13.422  0.00  0.00            
ATOM   1895  HA  ASN X 119       1.609   8.602 -13.475  0.00  0.00            
ATOM   1896  CB  ASN X 119      -0.418   8.431 -14.184  0.00  0.00            
ATOM   1897  HB2 ASN X 119      -0.119   8.525 -15.228  0.00  0.00            
ATOM   1898  HB3 ASN X 119      -1.171   7.643 -14.153  0.00  0.00            
ATOM   1899  CG  ASN X 119      -0.789   9.789 -13.717  0.00  0.00            
ATOM   1900  OD1 ASN X 119       0.086  10.614 -13.449  0.00  0.00            
ATOM   1901  ND2 ASN X 119      -2.078  10.061 -13.492  0.00  0.00            
ATOM   1902 HD21 ASN X 119      -2.784   9.347 -13.604  0.00  0.00            
ATOM   1903 HD22 ASN X 119      -2.389  10.901 -13.027  0.00  0.00            
ATOM   1904  C   ASN X 119       0.537   7.477 -12.013  0.00  0.00            
ATOM   1905  O   ASN X 119       1.062   8.077 -11.104  0.00  0.00            
ATOM   1906  N   TRP X 120       0.041   6.242 -11.742  0.00  0.00            
ATOM   1907  H   TRP X 120      -0.612   5.885 -12.425  0.00  0.00            
ATOM   1908  CA  TRP X 120       0.057   5.611 -10.418  0.00  0.00            
ATOM   1909  HA  TRP X 120      -0.350   6.383  -9.764  0.00  0.00            
ATOM   1910  CB  TRP X 120      -0.874   4.430 -10.584  0.00  0.00            
ATOM   1911  HB2 TRP X 120      -0.328   3.827 -11.309  0.00  0.00            
ATOM   1912  HB3 TRP X 120      -0.947   3.903  -9.633  0.00  0.00            
ATOM   1913  CG  TRP X 120      -2.285   4.737 -10.984  0.00  0.00            
ATOM   1914  CD1 TRP X 120      -2.995   5.775 -10.575  0.00  0.00            
ATOM   1915  HD1 TRP X 120      -2.681   6.386  -9.742  0.00  0.00            
ATOM   1916  NE1 TRP X 120      -4.279   5.751 -11.071  0.00  0.00            
ATOM   1917  HE1 TRP X 120      -4.965   6.453 -10.830  0.00  0.00            
ATOM   1918  CE2 TRP X 120      -4.460   4.591 -11.764  0.00  0.00            
ATOM   1919  CZ2 TRP X 120      -5.532   4.014 -12.428  0.00  0.00            
ATOM   1920  HZ2 TRP X 120      -6.494   4.497 -12.517  0.00  0.00            
ATOM   1921  CH2 TRP X 120      -5.438   2.759 -13.067  0.00  0.00            
ATOM   1922  HH2 TRP X 120      -6.291   2.320 -13.561  0.00  0.00            
ATOM   1923  CZ3 TRP X 120      -4.263   1.932 -12.894  0.00  0.00            
ATOM   1924  HZ3 TRP X 120      -4.454   0.937 -13.269  0.00  0.00            
ATOM   1925  CE3 TRP X 120      -3.188   2.483 -12.189  0.00  0.00            
ATOM   1926  HE3 TRP X 120      -2.273   1.921 -12.071  0.00  0.00            
ATOM   1927  CD2 TRP X 120      -3.221   3.835 -11.701  0.00  0.00            
ATOM   1928  C   TRP X 120       1.534   5.321  -9.872  0.00  0.00            
ATOM   1929  O   TRP X 120       1.794   5.696  -8.755  0.00  0.00            
ATOM   1930  N   CYS X 121       2.465   4.844 -10.744  0.00  0.00            
ATOM   1931  H   CYS X 121       2.177   4.695 -11.700  0.00  0.00            
ATOM   1932  CA  CYS X 121       3.932   4.753 -10.447  0.00  0.00            
ATOM   1933  HA  CYS X 121       3.994   4.160  -9.535  0.00  0.00            
ATOM   1934  CB  CYS X 121       4.572   4.075 -11.644  0.00  0.00            
ATOM   1935  HB2 CYS X 121       4.311   4.537 -12.596  0.00  0.00            
ATOM   1936  HB3 CYS X 121       5.651   3.927 -11.681  0.00  0.00            
ATOM   1937  SG  CYS X 121       3.821   2.386 -11.879  0.00  0.00            
ATOM   1938  HG  CYS X 121       2.680   2.816 -12.425  0.00  0.00            
ATOM   1939  C   CYS X 121       4.596   6.086 -10.064  0.00  0.00            
ATOM   1940  O   CYS X 121       5.442   6.109  -9.233  0.00  0.00            
ATOM   1941  N   VAL X 122       4.241   7.209 -10.715  0.00  0.00            
ATOM   1942  H   VAL X 122       3.652   7.021 -11.514  0.00  0.00            
ATOM   1943  CA  VAL X 122       4.611   8.612 -10.320  0.00  0.00            
ATOM   1944  HA  VAL X 122       5.684   8.557 -10.140  0.00  0.00            
ATOM   1945  CB  VAL X 122       4.236   9.638 -11.510  0.00  0.00            
ATOM   1946  HB  VAL X 122       3.222   9.482 -11.877  0.00  0.00            
ATOM   1947  CG1 VAL X 122       4.241  11.058 -10.986  0.00  0.00            
ATOM   1948 HG11 VAL X 122       3.521  11.153 -10.173  0.00  0.00            
ATOM   1949 HG12 VAL X 122       5.257  11.371 -10.743  0.00  0.00            
ATOM   1950 HG13 VAL X 122       3.878  11.635 -11.836  0.00  0.00            
ATOM   1951  CG2 VAL X 122       5.271   9.489 -12.607  0.00  0.00            
ATOM   1952 HG21 VAL X 122       5.132   8.591 -13.209  0.00  0.00            
ATOM   1953 HG22 VAL X 122       4.988  10.268 -13.315  0.00  0.00            
ATOM   1954 HG23 VAL X 122       6.235   9.725 -12.157  0.00  0.00            
ATOM   1955  C   VAL X 122       3.930   9.021  -8.987  0.00  0.00            
ATOM   1956  O   VAL X 122       4.647   9.385  -8.024  0.00  0.00            
ATOM   1957  N   GLN X 123       2.654   8.794  -8.783  0.00  0.00            
ATOM   1958  H   GLN X 123       2.151   8.545  -9.622  0.00  0.00            
ATOM   1959  CA  GLN X 123       1.835   9.170  -7.564  0.00  0.00            
ATOM   1960  HA  GLN X 123       1.963  10.248  -7.461  0.00  0.00            
ATOM   1961  CB  GLN X 123       0.374   8.808  -7.806  0.00  0.00            
ATOM   1962  HB2 GLN X 123       0.294   7.788  -8.182  0.00  0.00            
ATOM   1963  HB3 GLN X 123      -0.121   8.809  -6.835  0.00  0.00            
ATOM   1964  CG  GLN X 123      -0.239   9.909  -8.705  0.00  0.00            
ATOM   1965  HG2 GLN X 123      -0.112  10.876  -8.218  0.00  0.00            
ATOM   1966  HG3 GLN X 123       0.287   9.999  -9.655  0.00  0.00            
ATOM   1967  CD  GLN X 123      -1.731   9.763  -8.896  0.00  0.00            
ATOM   1968  OE1 GLN X 123      -2.493   9.238  -8.106  0.00  0.00            
ATOM   1969  NE2 GLN X 123      -2.287  10.460  -9.839  0.00  0.00            
ATOM   1970 HE21 GLN X 123      -1.769  11.164 -10.346  0.00  0.00            
ATOM   1971 HE22 GLN X 123      -3.251  10.238 -10.046  0.00  0.00            
ATOM   1972  C   GLN X 123       2.353   8.443  -6.320  0.00  0.00            
ATOM   1973  O   GLN X 123       2.464   9.011  -5.258  0.00  0.00            
ATOM   1974  N   ILE X 124       2.826   7.171  -6.428  0.00  0.00            
ATOM   1975  H   ILE X 124       2.663   6.732  -7.323  0.00  0.00            
ATOM   1976  CA  ILE X 124       3.469   6.350  -5.463  0.00  0.00            
ATOM   1977  HA  ILE X 124       2.878   6.423  -4.550  0.00  0.00            
ATOM   1978  CB  ILE X 124       3.485   4.910  -5.980  0.00  0.00            
ATOM   1979  HB  ILE X 124       3.786   5.017  -7.022  0.00  0.00            
ATOM   1980  CG2 ILE X 124       4.497   3.995  -5.247  0.00  0.00            
ATOM   1981 HG21 ILE X 124       5.455   4.513  -5.197  0.00  0.00            
ATOM   1982 HG22 ILE X 124       4.202   3.797  -4.217  0.00  0.00            
ATOM   1983 HG23 ILE X 124       4.627   3.024  -5.725  0.00  0.00            
ATOM   1984  CG1 ILE X 124       2.092   4.241  -6.010  0.00  0.00            
ATOM   1985 HG12 ILE X 124       1.803   4.087  -4.970  0.00  0.00            
ATOM   1986 HG13 ILE X 124       1.306   4.913  -6.354  0.00  0.00            
ATOM   1987  CD1 ILE X 124       2.099   2.913  -6.762  0.00  0.00            
ATOM   1988 HD11 ILE X 124       2.423   2.972  -7.801  0.00  0.00            
ATOM   1989 HD12 ILE X 124       2.731   2.188  -6.248  0.00  0.00            
ATOM   1990 HD13 ILE X 124       1.067   2.565  -6.718  0.00  0.00            
ATOM   1991  C   ILE X 124       4.805   6.950  -5.160  0.00  0.00            
ATOM   1992  O   ILE X 124       5.158   7.172  -3.966  0.00  0.00            
ATOM   1993  N   ALA X 125       5.617   7.320  -6.187  0.00  0.00            
ATOM   1994  H   ALA X 125       5.289   7.271  -7.140  0.00  0.00            
ATOM   1995  CA  ALA X 125       6.955   7.921  -5.930  0.00  0.00            
ATOM   1996  HA  ALA X 125       7.559   7.272  -5.295  0.00  0.00            
ATOM   1997  CB  ALA X 125       7.612   7.977  -7.300  0.00  0.00            
ATOM   1998  HB1 ALA X 125       7.499   6.990  -7.749  0.00  0.00            
ATOM   1999  HB2 ALA X 125       7.120   8.702  -7.948  0.00  0.00            
ATOM   2000  HB3 ALA X 125       8.696   8.082  -7.270  0.00  0.00            
ATOM   2001  C   ALA X 125       6.892   9.307  -5.249  0.00  0.00            
ATOM   2002  O   ALA X 125       7.820   9.688  -4.539  0.00  0.00            
ATOM   2003  N   LYS X 126       5.816  10.094  -5.461  0.00  0.00            
ATOM   2004  H   LYS X 126       5.232   9.808  -6.233  0.00  0.00            
ATOM   2005  CA  LYS X 126       5.498  11.297  -4.607  0.00  0.00            
ATOM   2006  HA  LYS X 126       6.315  12.014  -4.526  0.00  0.00            
ATOM   2007  CB  LYS X 126       4.313  12.103  -5.242  0.00  0.00            
ATOM   2008  HB2 LYS X 126       3.444  11.493  -5.491  0.00  0.00            
ATOM   2009  HB3 LYS X 126       4.009  12.847  -4.506  0.00  0.00            
ATOM   2010  CG  LYS X 126       4.801  12.759  -6.545  0.00  0.00            
ATOM   2011  HG2 LYS X 126       5.411  13.620  -6.276  0.00  0.00            
ATOM   2012  HG3 LYS X 126       5.397  12.165  -7.239  0.00  0.00            
ATOM   2013  CD  LYS X 126       3.584  13.346  -7.295  0.00  0.00            
ATOM   2014  HD2 LYS X 126       3.940  13.862  -8.186  0.00  0.00            
ATOM   2015  HD3 LYS X 126       2.953  12.528  -7.644  0.00  0.00            
ATOM   2016  CE  LYS X 126       2.719  14.437  -6.487  0.00  0.00            
ATOM   2017  HE2 LYS X 126       2.635  14.130  -5.445  0.00  0.00            
ATOM   2018  HE3 LYS X 126       3.327  15.342  -6.494  0.00  0.00            
ATOM   2019  NZ  LYS X 126       1.351  14.672  -7.098  0.00  0.00            
ATOM   2020  HZ1 LYS X 126       1.481  14.862  -8.081  0.00  0.00            
ATOM   2021  HZ2 LYS X 126       0.701  13.905  -7.000  0.00  0.00            
ATOM   2022  HZ3 LYS X 126       0.782  15.401  -6.692  0.00  0.00            
ATOM   2023  C   LYS X 126       5.051  11.005  -3.162  0.00  0.00            
ATOM   2024  O   LYS X 126       5.666  11.614  -2.218  0.00  0.00            
ATOM   2025  N   GLY X 127       4.165  10.083  -2.924  0.00  0.00            
ATOM   2026  H   GLY X 127       3.603   9.816  -3.720  0.00  0.00            
ATOM   2027  CA  GLY X 127       3.797   9.631  -1.575  0.00  0.00            
ATOM   2028  HA2 GLY X 127       3.301  10.378  -0.956  0.00  0.00            
ATOM   2029  HA3 GLY X 127       2.985   8.904  -1.603  0.00  0.00            
ATOM   2030  C   GLY X 127       5.040   8.995  -0.878  0.00  0.00            
ATOM   2031  O   GLY X 127       5.281   9.199   0.281  0.00  0.00            
ATOM   2032  N   MET X 128       5.859   8.310  -1.603  0.00  0.00            
ATOM   2033  H   MET X 128       5.670   8.095  -2.571  0.00  0.00            
ATOM   2034  CA  MET X 128       7.102   7.692  -0.980  0.00  0.00            
ATOM   2035  HA  MET X 128       6.763   7.214  -0.061  0.00  0.00            
ATOM   2036  CB  MET X 128       7.714   6.557  -1.788  0.00  0.00            
ATOM   2037  HB2 MET X 128       7.987   6.834  -2.806  0.00  0.00            
ATOM   2038  HB3 MET X 128       8.717   6.325  -1.429  0.00  0.00            
ATOM   2039  CG  MET X 128       6.836   5.229  -1.826  0.00  0.00            
ATOM   2040  HG2 MET X 128       5.936   5.461  -2.394  0.00  0.00            
ATOM   2041  HG3 MET X 128       7.360   4.466  -2.401  0.00  0.00            
ATOM   2042  SD  MET X 128       6.544   4.367  -0.226  0.00  0.00            
ATOM   2043  CE  MET X 128       8.192   3.630  -0.023  0.00  0.00            
ATOM   2044  HE1 MET X 128       8.412   2.956  -0.850  0.00  0.00            
ATOM   2045  HE2 MET X 128       8.982   4.366   0.133  0.00  0.00            
ATOM   2046  HE3 MET X 128       8.182   3.200   0.979  0.00  0.00            
ATOM   2047  C   MET X 128       8.168   8.716  -0.611  0.00  0.00            
ATOM   2048  O   MET X 128       8.721   8.742   0.488  0.00  0.00            
ATOM   2049  N   ASN X 129       8.392   9.704  -1.527  0.00  0.00            
ATOM   2050  H   ASN X 129       7.938   9.680  -2.428  0.00  0.00            
ATOM   2051  CA  ASN X 129       9.425  10.750  -1.304  0.00  0.00            
ATOM   2052  HA  ASN X 129      10.348  10.213  -1.087  0.00  0.00            
ATOM   2053  CB  ASN X 129       9.740  11.568  -2.622  0.00  0.00            
ATOM   2054  HB2 ASN X 129      10.697  11.269  -3.048  0.00  0.00            
ATOM   2055  HB3 ASN X 129       9.008  11.431  -3.417  0.00  0.00            
ATOM   2056  CG  ASN X 129       9.925  13.034  -2.403  0.00  0.00            
ATOM   2057  OD1 ASN X 129       9.083  13.802  -2.832  0.00  0.00            
ATOM   2058  ND2 ASN X 129      10.870  13.506  -1.668  0.00  0.00            
ATOM   2059 HD21 ASN X 129      11.589  12.879  -1.337  0.00  0.00            
ATOM   2060 HD22 ASN X 129      10.887  14.463  -1.346  0.00  0.00            
ATOM   2061  C   ASN X 129       9.044  11.727  -0.141  0.00  0.00            
ATOM   2062  O   ASN X 129       9.935  12.101   0.629  0.00  0.00            
ATOM   2063  N   TYR X 130       7.746  12.035  -0.013  0.00  0.00            
ATOM   2064  H   TYR X 130       7.194  11.745  -0.807  0.00  0.00            
ATOM   2065  CA  TYR X 130       7.192  12.589   1.176  0.00  0.00            
ATOM   2066  HA  TYR X 130       7.543  13.601   1.376  0.00  0.00            
ATOM   2067  CB  TYR X 130       5.642  12.773   1.036  0.00  0.00            
ATOM   2068  HB2 TYR X 130       5.440  13.448   0.204  0.00  0.00            
ATOM   2069  HB3 TYR X 130       5.199  11.845   0.676  0.00  0.00            
ATOM   2070  CG  TYR X 130       5.081  13.276   2.367  0.00  0.00            
ATOM   2071  CD1 TYR X 130       5.331  14.643   2.729  0.00  0.00            
ATOM   2072  HD1 TYR X 130       5.928  15.242   2.058  0.00  0.00            
ATOM   2073  CE1 TYR X 130       4.874  15.152   3.961  0.00  0.00            
ATOM   2074  HE1 TYR X 130       4.879  16.224   4.087  0.00  0.00            
ATOM   2075  CZ  TYR X 130       4.170  14.308   4.873  0.00  0.00            
ATOM   2076  OH  TYR X 130       3.772  14.835   6.062  0.00  0.00            
ATOM   2077  HH  TYR X 130       3.079  14.271   6.415  0.00  0.00            
ATOM   2078  CE2 TYR X 130       3.999  12.963   4.529  0.00  0.00            
ATOM   2079  HE2 TYR X 130       3.482  12.368   5.267  0.00  0.00            
ATOM   2080  CD2 TYR X 130       4.513  12.378   3.315  0.00  0.00            
ATOM   2081  HD2 TYR X 130       4.424  11.333   3.056  0.00  0.00            
ATOM   2082  C   TYR X 130       7.543  11.822   2.473  0.00  0.00            
ATOM   2083  O   TYR X 130       7.947  12.373   3.504  0.00  0.00            
ATOM   2084  N   LEU X 131       7.391  10.525   2.427  0.00  0.00            
ATOM   2085  H   LEU X 131       6.939  10.104   1.627  0.00  0.00            
ATOM   2086  CA  LEU X 131       7.596   9.671   3.581  0.00  0.00            
ATOM   2087  HA  LEU X 131       7.037  10.115   4.404  0.00  0.00            
ATOM   2088  CB  LEU X 131       7.086   8.218   3.319  0.00  0.00            
ATOM   2089  HB2 LEU X 131       7.394   7.978   2.301  0.00  0.00            
ATOM   2090  HB3 LEU X 131       7.661   7.492   3.893  0.00  0.00            
ATOM   2091  CG  LEU X 131       5.542   8.084   3.464  0.00  0.00            
ATOM   2092  HG  LEU X 131       5.117   8.924   2.913  0.00  0.00            
ATOM   2093  CD1 LEU X 131       4.970   6.756   2.950  0.00  0.00            
ATOM   2094 HD11 LEU X 131       4.988   6.024   3.758  0.00  0.00            
ATOM   2095 HD12 LEU X 131       3.910   6.916   2.752  0.00  0.00            
ATOM   2096 HD13 LEU X 131       5.417   6.599   1.968  0.00  0.00            
ATOM   2097  CD2 LEU X 131       4.954   8.312   4.952  0.00  0.00            
ATOM   2098 HD21 LEU X 131       3.882   8.111   4.937  0.00  0.00            
ATOM   2099 HD22 LEU X 131       5.501   7.669   5.643  0.00  0.00            
ATOM   2100 HD23 LEU X 131       5.160   9.343   5.240  0.00  0.00            
ATOM   2101  C   LEU X 131       9.136   9.643   3.955  0.00  0.00            
ATOM   2102  O   LEU X 131       9.526   9.482   5.152  0.00  0.00            
ATOM   2103  N   GLU X 132       9.936   9.705   2.875  0.00  0.00            
ATOM   2104  H   GLU X 132       9.540   9.640   1.948  0.00  0.00            
ATOM   2105  CA  GLU X 132      11.370   9.718   2.924  0.00  0.00            
ATOM   2106  HA  GLU X 132      11.702   8.941   3.613  0.00  0.00            
ATOM   2107  CB  GLU X 132      11.949   9.324   1.559  0.00  0.00            
ATOM   2108  HB2 GLU X 132      11.328   8.522   1.161  0.00  0.00            
ATOM   2109  HB3 GLU X 132      11.706  10.174   0.922  0.00  0.00            
ATOM   2110  CG  GLU X 132      13.412   8.914   1.504  0.00  0.00            
ATOM   2111  HG2 GLU X 132      13.492   8.113   2.239  0.00  0.00            
ATOM   2112  HG3 GLU X 132      13.587   8.494   0.514  0.00  0.00            
ATOM   2113  CD  GLU X 132      14.465   9.956   1.927  0.00  0.00            
ATOM   2114  OE1 GLU X 132      15.468   9.617   2.577  0.00  0.00            
ATOM   2115  OE2 GLU X 132      14.498  11.048   1.297  0.00  0.00            
ATOM   2116  C   GLU X 132      11.940  11.013   3.436  0.00  0.00            
ATOM   2117  O   GLU X 132      12.803  11.034   4.316  0.00  0.00            
ATOM   2118  N   ASP X 133      11.372  12.170   3.044  0.00  0.00            
ATOM   2119  H   ASP X 133      10.704  12.052   2.296  0.00  0.00            
ATOM   2120  CA  ASP X 133      11.652  13.465   3.625  0.00  0.00            
ATOM   2121  HA  ASP X 133      12.728  13.637   3.590  0.00  0.00            
ATOM   2122  CB  ASP X 133      11.140  14.656   2.787  0.00  0.00            
ATOM   2123  HB2 ASP X 133      11.734  14.576   1.876  0.00  0.00            
ATOM   2124  HB3 ASP X 133      10.094  14.376   2.667  0.00  0.00            
ATOM   2125  CG  ASP X 133      11.212  16.051   3.232  0.00  0.00            
ATOM   2126  OD1 ASP X 133      10.218  16.731   3.236  0.00  0.00            
ATOM   2127  OD2 ASP X 133      12.366  16.610   3.330  0.00  0.00            
ATOM   2128  C   ASP X 133      11.308  13.546   5.091  0.00  0.00            
ATOM   2129  O   ASP X 133      11.806  14.428   5.812  0.00  0.00            
ATOM   2130  N   ARG X 134      10.325  12.724   5.541  0.00  0.00            
ATOM   2131  H   ARG X 134       9.870  12.220   4.793  0.00  0.00            
ATOM   2132  CA  ARG X 134       9.821  12.497   6.978  0.00  0.00            
ATOM   2133  HA  ARG X 134       9.963  13.330   7.666  0.00  0.00            
ATOM   2134  CB  ARG X 134       8.367  12.112   6.855  0.00  0.00            
ATOM   2135  HB2 ARG X 134       7.929  12.247   5.866  0.00  0.00            
ATOM   2136  HB3 ARG X 134       8.309  11.044   7.067  0.00  0.00            
ATOM   2137  CG  ARG X 134       7.313  12.819   7.833  0.00  0.00            
ATOM   2138  HG2 ARG X 134       6.453  12.150   7.809  0.00  0.00            
ATOM   2139  HG3 ARG X 134       7.559  12.939   8.889  0.00  0.00            
ATOM   2140  CD  ARG X 134       6.898  14.151   7.190  0.00  0.00            
ATOM   2141  HD2 ARG X 134       6.431  13.944   6.227  0.00  0.00            
ATOM   2142  HD3 ARG X 134       6.066  14.542   7.776  0.00  0.00            
ATOM   2143  NE  ARG X 134       7.948  15.201   7.233  0.00  0.00            
ATOM   2144  HE  ARG X 134       8.198  15.712   8.068  0.00  0.00            
ATOM   2145  CZ  ARG X 134       8.599  15.724   6.135  0.00  0.00            
ATOM   2146  NH1 ARG X 134       8.424  15.255   4.883  0.00  0.00            
ATOM   2147 HH11 ARG X 134       7.748  14.533   4.679  0.00  0.00            
ATOM   2148 HH12 ARG X 134       8.921  15.704   4.126  0.00  0.00            
ATOM   2149  NH2 ARG X 134       9.481  16.703   6.167  0.00  0.00            
ATOM   2150 HH21 ARG X 134       9.912  17.120   6.980  0.00  0.00            
ATOM   2151 HH22 ARG X 134      10.037  16.862   5.339  0.00  0.00            
ATOM   2152  C   ARG X 134      10.570  11.392   7.715  0.00  0.00            
ATOM   2153  O   ARG X 134      10.214  11.107   8.828  0.00  0.00            
ATOM   2154  N   ARG X 135      11.435  10.632   7.070  0.00  0.00            
ATOM   2155  H   ARG X 135      11.416  10.686   6.062  0.00  0.00            
ATOM   2156  CA  ARG X 135      12.294   9.526   7.460  0.00  0.00            
ATOM   2157  HA  ARG X 135      12.754   9.200   6.527  0.00  0.00            
ATOM   2158  CB  ARG X 135      13.424   9.938   8.489  0.00  0.00            
ATOM   2159  HB2 ARG X 135      12.973  10.388   9.373  0.00  0.00            
ATOM   2160  HB3 ARG X 135      13.807   9.054   8.998  0.00  0.00            
ATOM   2161  CG  ARG X 135      14.708  10.668   7.993  0.00  0.00            
ATOM   2162  HG2 ARG X 135      15.377  10.669   8.853  0.00  0.00            
ATOM   2163  HG3 ARG X 135      15.169  10.179   7.134  0.00  0.00            
ATOM   2164  CD  ARG X 135      14.321  12.106   7.615  0.00  0.00            
ATOM   2165  HD2 ARG X 135      13.414  12.159   7.012  0.00  0.00            
ATOM   2166  HD3 ARG X 135      14.182  12.585   8.584  0.00  0.00            
ATOM   2167  NE  ARG X 135      15.467  12.865   7.045  0.00  0.00            
ATOM   2168  HE  ARG X 135      15.982  13.408   7.723  0.00  0.00            
ATOM   2169  CZ  ARG X 135      15.887  12.812   5.802  0.00  0.00            
ATOM   2170  NH1 ARG X 135      15.232  12.254   4.875  0.00  0.00            
ATOM   2171 HH11 ARG X 135      14.269  11.975   4.993  0.00  0.00            
ATOM   2172 HH12 ARG X 135      15.776  11.861   4.120  0.00  0.00            
ATOM   2173  NH2 ARG X 135      17.132  13.271   5.636  0.00  0.00            
ATOM   2174 HH21 ARG X 135      17.614  13.810   6.341  0.00  0.00            
ATOM   2175 HH22 ARG X 135      17.359  13.282   4.651  0.00  0.00            
ATOM   2176  C   ARG X 135      11.611   8.233   7.943  0.00  0.00            
ATOM   2177  O   ARG X 135      12.275   7.224   8.244  0.00  0.00            
ATOM   2178  N   LEU X 136      10.282   8.218   7.892  0.00  0.00            
ATOM   2179  H   LEU X 136       9.786   9.050   7.603  0.00  0.00            
ATOM   2180  CA  LEU X 136       9.350   7.077   8.238  0.00  0.00            
ATOM   2181  HA  LEU X 136       9.705   6.652   9.176  0.00  0.00            
ATOM   2182  CB  LEU X 136       7.954   7.643   8.487  0.00  0.00            
ATOM   2183  HB2 LEU X 136       8.029   8.543   9.098  0.00  0.00            
ATOM   2184  HB3 LEU X 136       7.543   8.006   7.544  0.00  0.00            
ATOM   2185  CG  LEU X 136       7.137   6.726   9.390  0.00  0.00            
ATOM   2186  HG  LEU X 136       7.645   6.771  10.353  0.00  0.00            
ATOM   2187  CD1 LEU X 136       5.640   7.223   9.353  0.00  0.00            
ATOM   2188 HD11 LEU X 136       5.279   7.146   8.328  0.00  0.00            
ATOM   2189 HD12 LEU X 136       5.068   6.591  10.033  0.00  0.00            
ATOM   2190 HD13 LEU X 136       5.659   8.248   9.723  0.00  0.00            
ATOM   2191  CD2 LEU X 136       7.019   5.255   8.965  0.00  0.00            
ATOM   2192 HD21 LEU X 136       6.453   4.783   9.769  0.00  0.00            
ATOM   2193 HD22 LEU X 136       6.570   5.303   7.974  0.00  0.00            
ATOM   2194 HD23 LEU X 136       8.003   4.789   8.903  0.00  0.00            
ATOM   2195  C   LEU X 136       9.403   6.073   7.019  0.00  0.00            
ATOM   2196  O   LEU X 136       8.667   6.012   6.038  0.00  0.00            
ATOM   2197  N   VAL X 137      10.482   5.202   7.048  0.00  0.00            
ATOM   2198  H   VAL X 137      11.238   5.429   7.678  0.00  0.00            
ATOM   2199  CA  VAL X 137      10.599   3.979   6.191  0.00  0.00            
ATOM   2200  HA  VAL X 137      10.772   4.349   5.180  0.00  0.00            
ATOM   2201  CB  VAL X 137      11.707   3.040   6.563  0.00  0.00            
ATOM   2202  HB  VAL X 137      11.463   2.689   7.565  0.00  0.00            
ATOM   2203  CG1 VAL X 137      11.878   1.814   5.717  0.00  0.00            
ATOM   2204 HG11 VAL X 137      12.192   2.113   4.717  0.00  0.00            
ATOM   2205 HG12 VAL X 137      12.586   1.062   6.066  0.00  0.00            
ATOM   2206 HG13 VAL X 137      10.908   1.342   5.560  0.00  0.00            
ATOM   2207  CG2 VAL X 137      13.057   3.862   6.735  0.00  0.00            
ATOM   2208 HG21 VAL X 137      13.272   4.186   5.717  0.00  0.00            
ATOM   2209 HG22 VAL X 137      12.941   4.765   7.334  0.00  0.00            
ATOM   2210 HG23 VAL X 137      13.765   3.134   7.131  0.00  0.00            
ATOM   2211  C   VAL X 137       9.253   3.186   6.192  0.00  0.00            
ATOM   2212  O   VAL X 137       8.584   2.958   7.228  0.00  0.00            
ATOM   2213  N   HIE X 138       8.737   2.739   5.044  0.00  0.00            
ATOM   2214  H   HIE X 138       9.411   2.812   4.295  0.00  0.00            
ATOM   2215  CA  HIE X 138       7.485   1.973   4.945  0.00  0.00            
ATOM   2216  HA  HIE X 138       6.773   2.446   5.621  0.00  0.00            
ATOM   2217  CB  HIE X 138       6.832   1.918   3.511  0.00  0.00            
ATOM   2218  HB2 HIE X 138       6.878   2.911   3.065  0.00  0.00            
ATOM   2219  HB3 HIE X 138       7.364   1.221   2.864  0.00  0.00            
ATOM   2220  CG  HIE X 138       5.436   1.462   3.460  0.00  0.00            
ATOM   2221  ND1 HIE X 138       5.038   0.199   4.007  0.00  0.00            
ATOM   2222  CE1 HIE X 138       3.719   0.108   3.689  0.00  0.00            
ATOM   2223  HE1 HIE X 138       3.079  -0.748   3.846  0.00  0.00            
ATOM   2224  NE2 HIE X 138       3.372   1.180   2.933  0.00  0.00            
ATOM   2225  HE2 HIE X 138       2.457   1.310   2.525  0.00  0.00            
ATOM   2226  CD2 HIE X 138       4.428   1.986   2.712  0.00  0.00            
ATOM   2227  HD2 HIE X 138       4.458   2.816   2.022  0.00  0.00            
ATOM   2228  C   HIE X 138       7.696   0.601   5.492  0.00  0.00            
ATOM   2229  O   HIE X 138       7.013   0.218   6.459  0.00  0.00            
ATOM   2230  N   ARG X 139       8.669  -0.164   5.020  0.00  0.00            
ATOM   2231  H   ARG X 139       9.266   0.234   4.310  0.00  0.00            
ATOM   2232  CA  ARG X 139       8.941  -1.558   5.273  0.00  0.00            
ATOM   2233  HA  ARG X 139       9.478  -1.909   4.392  0.00  0.00            
ATOM   2234  CB  ARG X 139       9.872  -1.601   6.509  0.00  0.00            
ATOM   2235  HB2 ARG X 139      10.212  -2.600   6.782  0.00  0.00            
ATOM   2236  HB3 ARG X 139      10.704  -0.899   6.472  0.00  0.00            
ATOM   2237  CG  ARG X 139       9.255  -1.132   7.861  0.00  0.00            
ATOM   2238  HG2 ARG X 139       9.294  -0.044   7.799  0.00  0.00            
ATOM   2239  HG3 ARG X 139       8.216  -1.462   7.855  0.00  0.00            
ATOM   2240  CD  ARG X 139       9.991  -1.586   9.175  0.00  0.00            
ATOM   2241  HD2 ARG X 139      11.076  -1.551   9.082  0.00  0.00            
ATOM   2242  HD3 ARG X 139       9.704  -0.821   9.896  0.00  0.00            
ATOM   2243  NE  ARG X 139       9.624  -2.960   9.433  0.00  0.00            
ATOM   2244  HE  ARG X 139       9.504  -3.574   8.640  0.00  0.00            
ATOM   2245  CZ  ARG X 139       9.895  -3.709  10.479  0.00  0.00            
ATOM   2246  NH1 ARG X 139      10.504  -3.335  11.580  0.00  0.00            
ATOM   2247 HH11 ARG X 139      11.101  -2.527  11.480  0.00  0.00            
ATOM   2248 HH12 ARG X 139      10.689  -3.977  12.337  0.00  0.00            
ATOM   2249  NH2 ARG X 139       9.360  -4.901  10.429  0.00  0.00            
ATOM   2250 HH21 ARG X 139       8.933  -5.214   9.570  0.00  0.00            
ATOM   2251 HH22 ARG X 139       9.453  -5.508  11.231  0.00  0.00            
ATOM   2252  C   ARG X 139       7.814  -2.560   5.304  0.00  0.00            
ATOM   2253  O   ARG X 139       8.006  -3.576   5.898  0.00  0.00            
ATOM   2254  N   ASP X 140       6.662  -2.261   4.712  0.00  0.00            
ATOM   2255  H   ASP X 140       6.541  -1.339   4.318  0.00  0.00            
ATOM   2256  CA  ASP X 140       5.655  -3.240   4.262  0.00  0.00            
ATOM   2257  HA  ASP X 140       6.228  -4.166   4.319  0.00  0.00            
ATOM   2258  CB  ASP X 140       4.509  -3.238   5.273  0.00  0.00            
ATOM   2259  HB2 ASP X 140       5.013  -3.306   6.237  0.00  0.00            
ATOM   2260  HB3 ASP X 140       3.773  -2.444   5.146  0.00  0.00            
ATOM   2261  CG  ASP X 140       3.718  -4.585   5.091  0.00  0.00            
ATOM   2262  OD1 ASP X 140       4.353  -5.612   4.808  0.00  0.00            
ATOM   2263  OD2 ASP X 140       2.534  -4.617   5.465  0.00  0.00            
ATOM   2264  C   ASP X 140       5.134  -2.963   2.860  0.00  0.00            
ATOM   2265  O   ASP X 140       4.202  -3.560   2.451  0.00  0.00            
ATOM   2266  N   LEU X 141       5.723  -2.069   2.048  0.00  0.00            
ATOM   2267  H   LEU X 141       6.555  -1.595   2.368  0.00  0.00            
ATOM   2268  CA  LEU X 141       5.177  -1.611   0.699  0.00  0.00            
ATOM   2269  HA  LEU X 141       4.131  -1.334   0.827  0.00  0.00            
ATOM   2270  CB  LEU X 141       6.013  -0.408   0.043  0.00  0.00            
ATOM   2271  HB2 LEU X 141       5.758   0.446   0.670  0.00  0.00            
ATOM   2272  HB3 LEU X 141       7.088  -0.549   0.153  0.00  0.00            
ATOM   2273  CG  LEU X 141       5.705  -0.105  -1.403  0.00  0.00            
ATOM   2274  HG  LEU X 141       5.854  -1.026  -1.966  0.00  0.00            
ATOM   2275  CD1 LEU X 141       4.281   0.356  -1.558  0.00  0.00            
ATOM   2276 HD11 LEU X 141       4.144   0.827  -2.532  0.00  0.00            
ATOM   2277 HD12 LEU X 141       3.613  -0.505  -1.560  0.00  0.00            
ATOM   2278 HD13 LEU X 141       4.114   1.026  -0.715  0.00  0.00            
ATOM   2279  CD2 LEU X 141       6.770   0.936  -1.961  0.00  0.00            
ATOM   2280 HD21 LEU X 141       6.712   1.036  -3.045  0.00  0.00            
ATOM   2281 HD22 LEU X 141       6.570   1.905  -1.504  0.00  0.00            
ATOM   2282 HD23 LEU X 141       7.749   0.518  -1.728  0.00  0.00            
ATOM   2283  C   LEU X 141       5.074  -2.821  -0.217  0.00  0.00            
ATOM   2284  O   LEU X 141       6.000  -3.597  -0.407  0.00  0.00            
ATOM   2285  N   ALA X 142       3.845  -2.938  -0.783  0.00  0.00            
ATOM   2286  H   ALA X 142       3.336  -2.067  -0.734  0.00  0.00            
ATOM   2287  CA  ALA X 142       3.325  -3.972  -1.654  0.00  0.00            
ATOM   2288  HA  ALA X 142       4.015  -4.355  -2.406  0.00  0.00            
ATOM   2289  CB  ALA X 142       2.948  -5.130  -0.719  0.00  0.00            
ATOM   2290  HB1 ALA X 142       2.307  -5.794  -1.301  0.00  0.00            
ATOM   2291  HB2 ALA X 142       3.829  -5.614  -0.299  0.00  0.00            
ATOM   2292  HB3 ALA X 142       2.394  -4.705   0.118  0.00  0.00            
ATOM   2293  C   ALA X 142       2.136  -3.416  -2.438  0.00  0.00            
ATOM   2294  O   ALA X 142       1.455  -2.500  -1.889  0.00  0.00            
ATOM   2295  N   ALA X 143       1.665  -4.076  -3.438  0.00  0.00            
ATOM   2296  H   ALA X 143       2.212  -4.773  -3.923  0.00  0.00            
ATOM   2297  CA  ALA X 143       0.520  -3.579  -4.093  0.00  0.00            
ATOM   2298  HA  ALA X 143       0.785  -2.552  -4.346  0.00  0.00            
ATOM   2299  CB  ALA X 143       0.329  -4.204  -5.543  0.00  0.00            
ATOM   2300  HB1 ALA X 143      -0.094  -5.209  -5.515  0.00  0.00            
ATOM   2301  HB2 ALA X 143      -0.251  -3.582  -6.225  0.00  0.00            
ATOM   2302  HB3 ALA X 143       1.315  -4.297  -5.997  0.00  0.00            
ATOM   2303  C   ALA X 143      -0.756  -3.638  -3.249  0.00  0.00            
ATOM   2304  O   ALA X 143      -1.598  -2.800  -3.364  0.00  0.00            
ATOM   2305  N   ARG X 144      -0.830  -4.587  -2.317  0.00  0.00            
ATOM   2306  H   ARG X 144      -0.164  -5.346  -2.349  0.00  0.00            
ATOM   2307  CA  ARG X 144      -1.920  -4.655  -1.273  0.00  0.00            
ATOM   2308  HA  ARG X 144      -2.920  -4.611  -1.705  0.00  0.00            
ATOM   2309  CB  ARG X 144      -1.736  -5.990  -0.500  0.00  0.00            
ATOM   2310  HB2 ARG X 144      -2.586  -6.023   0.182  0.00  0.00            
ATOM   2311  HB3 ARG X 144      -1.861  -6.792  -1.228  0.00  0.00            
ATOM   2312  CG  ARG X 144      -0.460  -6.204   0.335  0.00  0.00            
ATOM   2313  HG2 ARG X 144       0.373  -6.369  -0.348  0.00  0.00            
ATOM   2314  HG3 ARG X 144      -0.212  -5.276   0.850  0.00  0.00            
ATOM   2315  CD  ARG X 144      -0.483  -7.248   1.408  0.00  0.00            
ATOM   2316  HD2 ARG X 144      -1.093  -6.914   2.248  0.00  0.00            
ATOM   2317  HD3 ARG X 144      -0.825  -8.241   1.117  0.00  0.00            
ATOM   2318  NE  ARG X 144       0.973  -7.518   1.874  0.00  0.00            
ATOM   2319  HE  ARG X 144       1.401  -8.300   1.399  0.00  0.00            
ATOM   2320  CZ  ARG X 144       1.616  -7.029   2.940  0.00  0.00            
ATOM   2321  NH1 ARG X 144       0.964  -6.240   3.852  0.00  0.00            
ATOM   2322 HH11 ARG X 144      -0.036  -6.303   3.978  0.00  0.00            
ATOM   2323 HH12 ARG X 144       1.538  -5.741   4.516  0.00  0.00            
ATOM   2324  NH2 ARG X 144       2.848  -7.202   3.082  0.00  0.00            
ATOM   2325 HH21 ARG X 144       3.265  -7.715   2.318  0.00  0.00            
ATOM   2326 HH22 ARG X 144       3.378  -6.737   3.805  0.00  0.00            
ATOM   2327  C   ARG X 144      -1.969  -3.534  -0.258  0.00  0.00            
ATOM   2328  O   ARG X 144      -3.059  -3.367   0.172  0.00  0.00            
ATOM   2329  N   ASN X 145      -0.915  -2.746  -0.040  0.00  0.00            
ATOM   2330  H   ASN X 145      -0.144  -2.968  -0.654  0.00  0.00            
ATOM   2331  CA  ASN X 145      -0.843  -1.566   0.755  0.00  0.00            
ATOM   2332  HA  ASN X 145      -1.666  -1.689   1.459  0.00  0.00            
ATOM   2333  CB  ASN X 145       0.455  -1.692   1.580  0.00  0.00            
ATOM   2334  HB2 ASN X 145       1.337  -1.758   0.943  0.00  0.00            
ATOM   2335  HB3 ASN X 145       0.601  -0.824   2.222  0.00  0.00            
ATOM   2336  CG  ASN X 145       0.400  -2.865   2.566  0.00  0.00            
ATOM   2337  OD1 ASN X 145      -0.632  -3.242   3.107  0.00  0.00            
ATOM   2338  ND2 ASN X 145       1.506  -3.265   3.095  0.00  0.00            
ATOM   2339 HD21 ASN X 145       2.383  -2.993   2.674  0.00  0.00            
ATOM   2340 HD22 ASN X 145       1.333  -3.944   3.822  0.00  0.00            
ATOM   2341  C   ASN X 145      -0.941  -0.248  -0.038  0.00  0.00            
ATOM   2342  O   ASN X 145      -0.509   0.833   0.348  0.00  0.00            
ATOM   2343  N   VAL X 146      -1.649  -0.273  -1.163  0.00  0.00            
ATOM   2344  H   VAL X 146      -2.167  -1.119  -1.351  0.00  0.00            
ATOM   2345  CA  VAL X 146      -1.969   0.962  -1.921  0.00  0.00            
ATOM   2346  HA  VAL X 146      -1.987   1.851  -1.290  0.00  0.00            
ATOM   2347  CB  VAL X 146      -1.070   1.087  -3.180  0.00  0.00            
ATOM   2348  HB  VAL X 146      -1.245   0.239  -3.842  0.00  0.00            
ATOM   2349  CG1 VAL X 146      -1.243   2.420  -3.882  0.00  0.00            
ATOM   2350 HG11 VAL X 146      -2.241   2.402  -4.320  0.00  0.00            
ATOM   2351 HG12 VAL X 146      -0.961   3.230  -3.209  0.00  0.00            
ATOM   2352 HG13 VAL X 146      -0.624   2.390  -4.779  0.00  0.00            
ATOM   2353  CG2 VAL X 146       0.490   1.148  -2.870  0.00  0.00            
ATOM   2354 HG21 VAL X 146       1.031   1.111  -3.816  0.00  0.00            
ATOM   2355 HG22 VAL X 146       0.795   2.012  -2.280  0.00  0.00            
ATOM   2356 HG23 VAL X 146       0.819   0.296  -2.276  0.00  0.00            
ATOM   2357  C   VAL X 146      -3.452   0.836  -2.346  0.00  0.00            
ATOM   2358  O   VAL X 146      -3.910  -0.262  -2.595  0.00  0.00            
ATOM   2359  N   LEU X 147      -4.056   2.024  -2.440  0.00  0.00            
ATOM   2360  H   LEU X 147      -3.510   2.781  -2.055  0.00  0.00            
ATOM   2361  CA  LEU X 147      -5.536   2.151  -2.487  0.00  0.00            
ATOM   2362  HA  LEU X 147      -6.030   1.190  -2.634  0.00  0.00            
ATOM   2363  CB  LEU X 147      -6.090   2.774  -1.248  0.00  0.00            
ATOM   2364  HB2 LEU X 147      -5.987   3.860  -1.242  0.00  0.00            
ATOM   2365  HB3 LEU X 147      -7.180   2.753  -1.243  0.00  0.00            
ATOM   2366  CG  LEU X 147      -5.673   2.151   0.103  0.00  0.00            
ATOM   2367  HG  LEU X 147      -4.595   1.990   0.111  0.00  0.00            
ATOM   2368  CD1 LEU X 147      -5.831   3.051   1.318  0.00  0.00            
ATOM   2369 HD11 LEU X 147      -5.682   2.547   2.273  0.00  0.00            
ATOM   2370 HD12 LEU X 147      -5.141   3.894   1.302  0.00  0.00            
ATOM   2371 HD13 LEU X 147      -6.863   3.396   1.262  0.00  0.00            
ATOM   2372  CD2 LEU X 147      -6.260   0.732   0.280  0.00  0.00            
ATOM   2373 HD21 LEU X 147      -6.026   0.328   1.265  0.00  0.00            
ATOM   2374 HD22 LEU X 147      -7.321   0.640   0.048  0.00  0.00            
ATOM   2375 HD23 LEU X 147      -5.802   0.104  -0.484  0.00  0.00            
ATOM   2376  C   LEU X 147      -5.911   3.069  -3.624  0.00  0.00            
ATOM   2377  O   LEU X 147      -5.151   3.974  -3.940  0.00  0.00            
ATOM   2378  N   VAL X 148      -7.102   2.955  -4.190  0.00  0.00            
ATOM   2379  H   VAL X 148      -7.714   2.298  -3.728  0.00  0.00            
ATOM   2380  CA  VAL X 148      -7.629   3.933  -5.188  0.00  0.00            
ATOM   2381  HA  VAL X 148      -6.865   4.648  -5.493  0.00  0.00            
ATOM   2382  CB  VAL X 148      -8.199   3.262  -6.466  0.00  0.00            
ATOM   2383  HB  VAL X 148      -8.818   2.451  -6.081  0.00  0.00            
ATOM   2384  CG1 VAL X 148      -9.069   4.134  -7.406  0.00  0.00            
ATOM   2385 HG11 VAL X 148      -8.478   4.957  -7.809  0.00  0.00            
ATOM   2386 HG12 VAL X 148      -9.255   3.543  -8.302  0.00  0.00            
ATOM   2387 HG13 VAL X 148      -9.947   4.514  -6.882  0.00  0.00            
ATOM   2388  CG2 VAL X 148      -7.083   2.563  -7.213  0.00  0.00            
ATOM   2389 HG21 VAL X 148      -7.544   1.864  -7.911  0.00  0.00            
ATOM   2390 HG22 VAL X 148      -6.499   3.220  -7.858  0.00  0.00            
ATOM   2391 HG23 VAL X 148      -6.475   1.906  -6.592  0.00  0.00            
ATOM   2392  C   VAL X 148      -8.735   4.776  -4.620  0.00  0.00            
ATOM   2393  O   VAL X 148      -9.680   4.274  -4.060  0.00  0.00            
ATOM   2394  N   LYS X 149      -8.664   6.084  -4.859  0.00  0.00            
ATOM   2395  H   LYS X 149      -7.817   6.488  -5.234  0.00  0.00            
ATOM   2396  CA  LYS X 149      -9.695   7.106  -4.466  0.00  0.00            
ATOM   2397  HA  LYS X 149     -10.325   6.526  -3.791  0.00  0.00            
ATOM   2398  CB  LYS X 149      -9.017   8.328  -3.789  0.00  0.00            
ATOM   2399  HB2 LYS X 149      -8.228   7.882  -3.185  0.00  0.00            
ATOM   2400  HB3 LYS X 149      -8.519   8.869  -4.594  0.00  0.00            
ATOM   2401  CG  LYS X 149      -9.993   9.185  -2.925  0.00  0.00            
ATOM   2402  HG2 LYS X 149     -10.878   9.508  -3.473  0.00  0.00            
ATOM   2403  HG3 LYS X 149     -10.447   8.646  -2.093  0.00  0.00            
ATOM   2404  CD  LYS X 149      -9.261  10.332  -2.199  0.00  0.00            
ATOM   2405  HD2 LYS X 149      -8.601   9.953  -1.419  0.00  0.00            
ATOM   2406  HD3 LYS X 149      -8.676  10.917  -2.909  0.00  0.00            
ATOM   2407  CE  LYS X 149     -10.353  11.204  -1.519  0.00  0.00            
ATOM   2408  HE2 LYS X 149     -11.022  11.502  -2.326  0.00  0.00            
ATOM   2409  HE3 LYS X 149     -10.853  10.528  -0.825  0.00  0.00            
ATOM   2410  NZ  LYS X 149      -9.722  12.357  -0.793  0.00  0.00            
ATOM   2411  HZ1 LYS X 149      -9.262  12.971  -1.449  0.00  0.00            
ATOM   2412  HZ2 LYS X 149     -10.387  12.825  -0.195  0.00  0.00            
ATOM   2413  HZ3 LYS X 149      -9.093  12.051  -0.065  0.00  0.00            
ATOM   2414  C   LYS X 149     -10.625   7.510  -5.578  0.00  0.00            
ATOM   2415  O   LYS X 149     -11.809   7.874  -5.365  0.00  0.00            
ATOM   2416  N   THR X 150     -10.079   7.567  -6.778  0.00  0.00            
ATOM   2417  H   THR X 150      -9.174   7.144  -6.930  0.00  0.00            
ATOM   2418  CA  THR X 150     -10.605   7.994  -8.154  0.00  0.00            
ATOM   2419  HA  THR X 150     -11.532   7.451  -8.335  0.00  0.00            
ATOM   2420  CB  THR X 150     -10.912   9.510  -8.168  0.00  0.00            
ATOM   2421  HB  THR X 150     -11.681   9.607  -7.402  0.00  0.00            
ATOM   2422  CG2 THR X 150      -9.714  10.392  -7.847  0.00  0.00            
ATOM   2423 HG21 THR X 150      -9.944  11.433  -8.078  0.00  0.00            
ATOM   2424 HG22 THR X 150      -9.584  10.319  -6.767  0.00  0.00            
ATOM   2425 HG23 THR X 150      -8.871  10.105  -8.475  0.00  0.00            
ATOM   2426  OG1 THR X 150     -11.458   9.997  -9.309  0.00  0.00            
ATOM   2427  HG1 THR X 150     -12.343   9.657  -9.456  0.00  0.00            
ATOM   2428  C   THR X 150      -9.572   7.562  -9.172  0.00  0.00            
ATOM   2429  O   THR X 150      -8.444   7.593  -8.721  0.00  0.00            
ATOM   2430  N   PRO X 151      -9.734   7.326 -10.524  0.00  0.00            
ATOM   2431  CD  PRO X 151     -11.004   7.402 -11.133  0.00  0.00            
ATOM   2432  HD2 PRO X 151     -11.318   8.362 -11.544  0.00  0.00            
ATOM   2433  HD3 PRO X 151     -11.798   7.010 -10.497  0.00  0.00            
ATOM   2434  CG  PRO X 151     -10.928   6.525 -12.456  0.00  0.00            
ATOM   2435  HG2 PRO X 151     -11.571   6.939 -13.233  0.00  0.00            
ATOM   2436  HG3 PRO X 151     -11.155   5.490 -12.201  0.00  0.00            
ATOM   2437  CB  PRO X 151      -9.482   6.696 -12.927  0.00  0.00            
ATOM   2438  HB2 PRO X 151      -9.372   7.590 -13.541  0.00  0.00            
ATOM   2439  HB3 PRO X 151      -9.151   5.796 -13.446  0.00  0.00            
ATOM   2440  CA  PRO X 151      -8.776   6.824 -11.547  0.00  0.00            
ATOM   2441  HA  PRO X 151      -8.449   5.822 -11.267  0.00  0.00            
ATOM   2442  C   PRO X 151      -7.564   7.775 -11.634  0.00  0.00            
ATOM   2443  O   PRO X 151      -6.532   7.257 -12.046  0.00  0.00            
ATOM   2444  N   GLN X 152      -7.702   9.076 -11.305  0.00  0.00            
ATOM   2445  H   GLN X 152      -8.646   9.308 -11.031  0.00  0.00            
ATOM   2446  CA  GLN X 152      -6.685  10.072 -11.319  0.00  0.00            
ATOM   2447  HA  GLN X 152      -5.969   9.678 -12.040  0.00  0.00            
ATOM   2448  CB  GLN X 152      -7.184  11.393 -11.972  0.00  0.00            
ATOM   2449  HB2 GLN X 152      -8.137  11.604 -11.487  0.00  0.00            
ATOM   2450  HB3 GLN X 152      -6.379  12.117 -11.845  0.00  0.00            
ATOM   2451  CG  GLN X 152      -7.291  11.291 -13.494  0.00  0.00            
ATOM   2452  HG2 GLN X 152      -7.391  12.314 -13.858  0.00  0.00            
ATOM   2453  HG3 GLN X 152      -6.296  10.944 -13.771  0.00  0.00            
ATOM   2454  CD  GLN X 152      -8.526  10.463 -13.955  0.00  0.00            
ATOM   2455  OE1 GLN X 152      -9.611  10.570 -13.387  0.00  0.00            
ATOM   2456  NE2 GLN X 152      -8.490   9.641 -14.966  0.00  0.00            
ATOM   2457 HE21 GLN X 152      -7.704   9.729 -15.593  0.00  0.00            
ATOM   2458 HE22 GLN X 152      -9.281   9.109 -15.301  0.00  0.00            
ATOM   2459  C   GLN X 152      -5.984  10.192  -9.918  0.00  0.00            
ATOM   2460  O   GLN X 152      -5.272  11.219  -9.735  0.00  0.00            
ATOM   2461  N   HIE X 153      -6.257   9.341  -8.913  0.00  0.00            
ATOM   2462  H   HIE X 153      -6.969   8.640  -9.063  0.00  0.00            
ATOM   2463  CA  HIE X 153      -5.768   9.459  -7.525  0.00  0.00            
ATOM   2464  HA  HIE X 153      -4.768   9.888  -7.587  0.00  0.00            
ATOM   2465  CB  HIE X 153      -6.521  10.423  -6.676  0.00  0.00            
ATOM   2466  HB2 HIE X 153      -6.651  11.308  -7.300  0.00  0.00            
ATOM   2467  HB3 HIE X 153      -7.521  10.003  -6.565  0.00  0.00            
ATOM   2468  CG  HIE X 153      -6.018  10.848  -5.291  0.00  0.00            
ATOM   2469  ND1 HIE X 153      -6.677  11.626  -4.374  0.00  0.00            
ATOM   2470  CE1 HIE X 153      -5.888  11.758  -3.318  0.00  0.00            
ATOM   2471  HE1 HIE X 153      -6.134  12.137  -2.336  0.00  0.00            
ATOM   2472  NE2 HIE X 153      -4.687  11.087  -3.534  0.00  0.00            
ATOM   2473  HE2 HIE X 153      -3.923  11.013  -2.878  0.00  0.00            
ATOM   2474  CD2 HIE X 153      -4.741  10.568  -4.847  0.00  0.00            
ATOM   2475  HD2 HIE X 153      -4.015  10.004  -5.413  0.00  0.00            
ATOM   2476  C   HIE X 153      -5.660   8.029  -6.804  0.00  0.00            
ATOM   2477  O   HIE X 153      -6.637   7.287  -6.498  0.00  0.00            
ATOM   2478  N   VAL X 154      -4.433   7.781  -6.310  0.00  0.00            
ATOM   2479  H   VAL X 154      -3.677   8.369  -6.630  0.00  0.00            
ATOM   2480  CA  VAL X 154      -4.122   6.666  -5.336  0.00  0.00            
ATOM   2481  HA  VAL X 154      -5.032   6.171  -4.995  0.00  0.00            
ATOM   2482  CB  VAL X 154      -3.373   5.544  -6.015  0.00  0.00            
ATOM   2483  HB  VAL X 154      -3.293   4.756  -5.266  0.00  0.00            
ATOM   2484  CG1 VAL X 154      -4.105   4.923  -7.276  0.00  0.00            
ATOM   2485 HG11 VAL X 154      -3.581   3.978  -7.417  0.00  0.00            
ATOM   2486 HG12 VAL X 154      -5.096   4.617  -6.942  0.00  0.00            
ATOM   2487 HG13 VAL X 154      -4.121   5.572  -8.152  0.00  0.00            
ATOM   2488  CG2 VAL X 154      -1.943   5.930  -6.376  0.00  0.00            
ATOM   2489 HG21 VAL X 154      -1.461   5.148  -6.962  0.00  0.00            
ATOM   2490 HG22 VAL X 154      -1.854   6.915  -6.835  0.00  0.00            
ATOM   2491 HG23 VAL X 154      -1.387   5.943  -5.439  0.00  0.00            
ATOM   2492  C   VAL X 154      -3.459   7.192  -4.092  0.00  0.00            
ATOM   2493  O   VAL X 154      -2.725   8.146  -4.115  0.00  0.00            
ATOM   2494  N   LYS X 155      -3.705   6.416  -3.027  0.00  0.00            
ATOM   2495  H   LYS X 155      -4.182   5.538  -3.179  0.00  0.00            
ATOM   2496  CA  LYS X 155      -3.092   6.635  -1.656  0.00  0.00            
ATOM   2497  HA  LYS X 155      -2.341   7.424  -1.657  0.00  0.00            
ATOM   2498  CB  LYS X 155      -4.105   7.121  -0.607  0.00  0.00            
ATOM   2499  HB2 LYS X 155      -5.004   6.516  -0.491  0.00  0.00            
ATOM   2500  HB3 LYS X 155      -3.546   7.251   0.319  0.00  0.00            
ATOM   2501  CG  LYS X 155      -4.551   8.482  -1.168  0.00  0.00            
ATOM   2502  HG2 LYS X 155      -3.713   9.067  -1.549  0.00  0.00            
ATOM   2503  HG3 LYS X 155      -5.196   8.369  -2.040  0.00  0.00            
ATOM   2504  CD  LYS X 155      -5.469   9.306  -0.215  0.00  0.00            
ATOM   2505  HD2 LYS X 155      -5.693  10.227  -0.753  0.00  0.00            
ATOM   2506  HD3 LYS X 155      -6.370   8.778   0.097  0.00  0.00            
ATOM   2507  CE  LYS X 155      -4.655   9.777   0.979  0.00  0.00            
ATOM   2508  HE2 LYS X 155      -4.367   8.968   1.650  0.00  0.00            
ATOM   2509  HE3 LYS X 155      -3.736  10.202   0.576  0.00  0.00            
ATOM   2510  NZ  LYS X 155      -5.390  10.803   1.772  0.00  0.00            
ATOM   2511  HZ1 LYS X 155      -6.248  10.423   2.145  0.00  0.00            
ATOM   2512  HZ2 LYS X 155      -4.895  11.295   2.502  0.00  0.00            
ATOM   2513  HZ3 LYS X 155      -5.895  11.392   1.127  0.00  0.00            
ATOM   2514  C   LYS X 155      -2.459   5.386  -1.145  0.00  0.00            
ATOM   2515  O   LYS X 155      -3.052   4.308  -1.285  0.00  0.00            
ATOM   2516  N   ILE X 156      -1.345   5.530  -0.516  0.00  0.00            
ATOM   2517  H   ILE X 156      -1.102   6.488  -0.308  0.00  0.00            
ATOM   2518  CA  ILE X 156      -0.508   4.535   0.140  0.00  0.00            
ATOM   2519  HA  ILE X 156      -0.634   3.598  -0.401  0.00  0.00            
ATOM   2520  CB  ILE X 156       0.941   4.849   0.103  0.00  0.00            
ATOM   2521  HB  ILE X 156       1.064   5.702   0.770  0.00  0.00            
ATOM   2522  CG2 ILE X 156       1.727   3.709   0.782  0.00  0.00            
ATOM   2523 HG21 ILE X 156       1.695   2.738   0.288  0.00  0.00            
ATOM   2524 HG22 ILE X 156       2.797   3.917   0.790  0.00  0.00            
ATOM   2525 HG23 ILE X 156       1.471   3.603   1.836  0.00  0.00            
ATOM   2526  CG1 ILE X 156       1.514   5.196  -1.326  0.00  0.00            
ATOM   2527 HG12 ILE X 156       1.987   4.346  -1.816  0.00  0.00            
ATOM   2528 HG13 ILE X 156       0.683   5.428  -1.992  0.00  0.00            
ATOM   2529  CD1 ILE X 156       2.498   6.345  -1.347  0.00  0.00            
ATOM   2530 HD11 ILE X 156       3.398   6.066  -0.798  0.00  0.00            
ATOM   2531 HD12 ILE X 156       2.782   6.509  -2.386  0.00  0.00            
ATOM   2532 HD13 ILE X 156       2.156   7.224  -0.802  0.00  0.00            
ATOM   2533  C   ILE X 156      -0.874   4.367   1.599  0.00  0.00            
ATOM   2534  O   ILE X 156      -1.043   5.362   2.329  0.00  0.00            
ATOM   2535  N   THR X 157      -0.957   3.146   2.088  0.00  0.00            
ATOM   2536  H   THR X 157      -0.657   2.375   1.509  0.00  0.00            
ATOM   2537  CA  THR X 157      -1.426   2.839   3.450  0.00  0.00            
ATOM   2538  HA  THR X 157      -1.486   3.753   4.040  0.00  0.00            
ATOM   2539  CB  THR X 157      -2.829   2.247   3.404  0.00  0.00            
ATOM   2540  HB  THR X 157      -3.477   2.890   2.809  0.00  0.00            
ATOM   2541  CG2 THR X 157      -3.147   0.836   2.961  0.00  0.00            
ATOM   2542 HG21 THR X 157      -2.390   0.173   3.378  0.00  0.00            
ATOM   2543 HG22 THR X 157      -4.192   0.588   3.149  0.00  0.00            
ATOM   2544 HG23 THR X 157      -3.012   0.729   1.884  0.00  0.00            
ATOM   2545  OG1 THR X 157      -3.375   2.226   4.755  0.00  0.00            
ATOM   2546  HG1 THR X 157      -3.302   1.296   4.978  0.00  0.00            
ATOM   2547  C   THR X 157      -0.315   2.019   4.152  0.00  0.00            
ATOM   2548  O   THR X 157       0.739   1.675   3.661  0.00  0.00            
ATOM   2549  N   ASP X 158      -0.488   1.774   5.437  0.00  0.00            
ATOM   2550  H   ASP X 158      -1.297   2.063   5.968  0.00  0.00            
ATOM   2551  CA  ASP X 158       0.255   0.764   6.205  0.00  0.00            
ATOM   2552  HA  ASP X 158      -0.006   0.974   7.242  0.00  0.00            
ATOM   2553  CB  ASP X 158      -0.146  -0.644   5.823  0.00  0.00            
ATOM   2554  HB2 ASP X 158       0.260  -0.890   4.841  0.00  0.00            
ATOM   2555  HB3 ASP X 158       0.334  -1.273   6.573  0.00  0.00            
ATOM   2556  CG  ASP X 158      -1.619  -0.903   5.836  0.00  0.00            
ATOM   2557  OD1 ASP X 158      -2.498  -0.070   6.149  0.00  0.00            
ATOM   2558  OD2 ASP X 158      -1.980  -2.056   5.631  0.00  0.00            
ATOM   2559  C   ASP X 158       1.733   0.902   6.353  0.00  0.00            
ATOM   2560  O   ASP X 158       2.465  -0.038   6.681  0.00  0.00            
ATOM   2561  N   PHE X 159       2.230   2.044   6.021  0.00  0.00            
ATOM   2562  H   PHE X 159       1.609   2.760   5.673  0.00  0.00            
ATOM   2563  CA  PHE X 159       3.665   2.381   6.381  0.00  0.00            
ATOM   2564  HA  PHE X 159       4.324   1.567   6.077  0.00  0.00            
ATOM   2565  CB  PHE X 159       3.998   3.758   5.769  0.00  0.00            
ATOM   2566  HB2 PHE X 159       5.005   4.127   5.965  0.00  0.00            
ATOM   2567  HB3 PHE X 159       4.040   3.577   4.695  0.00  0.00            
ATOM   2568  CG  PHE X 159       3.013   4.856   5.949  0.00  0.00            
ATOM   2569  CD1 PHE X 159       3.238   5.651   7.080  0.00  0.00            
ATOM   2570  HD1 PHE X 159       4.031   5.392   7.766  0.00  0.00            
ATOM   2571  CE1 PHE X 159       2.221   6.539   7.455  0.00  0.00            
ATOM   2572  HE1 PHE X 159       2.536   7.234   8.220  0.00  0.00            
ATOM   2573  CZ  PHE X 159       1.078   6.708   6.692  0.00  0.00            
ATOM   2574  HZ  PHE X 159       0.247   7.310   7.029  0.00  0.00            
ATOM   2575  CE2 PHE X 159       0.894   5.940   5.513  0.00  0.00            
ATOM   2576  HE2 PHE X 159      -0.087   5.881   5.066  0.00  0.00            
ATOM   2577  CD2 PHE X 159       1.864   4.969   5.144  0.00  0.00            
ATOM   2578  HD2 PHE X 159       1.528   4.202   4.462  0.00  0.00            
ATOM   2579  C   PHE X 159       3.863   2.349   7.880  0.00  0.00            
ATOM   2580  O   PHE X 159       2.939   2.693   8.628  0.00  0.00            
ATOM   2581  N   GLY X 160       4.960   1.786   8.433  0.00  0.00            
ATOM   2582  H   GLY X 160       5.812   1.618   7.917  0.00  0.00            
ATOM   2583  CA  GLY X 160       5.127   1.696   9.889  0.00  0.00            
ATOM   2584  HA2 GLY X 160       6.184   1.714  10.153  0.00  0.00            
ATOM   2585  HA3 GLY X 160       4.715   2.599  10.339  0.00  0.00            
ATOM   2586  C   GLY X 160       4.542   0.479  10.599  0.00  0.00            
ATOM   2587  O   GLY X 160       5.170   0.075  11.593  0.00  0.00            
ATOM   2588  N   LEU X 161       3.398  -0.043  10.111  0.00  0.00            
ATOM   2589  H   LEU X 161       3.101   0.193   9.175  0.00  0.00            
ATOM   2590  CA  LEU X 161       2.690  -1.184  10.845  0.00  0.00            
ATOM   2591  HA  LEU X 161       2.228  -0.884  11.785  0.00  0.00            
ATOM   2592  CB  LEU X 161       1.428  -1.485  10.033  0.00  0.00            
ATOM   2593  HB2 LEU X 161       0.830  -0.590   9.862  0.00  0.00            
ATOM   2594  HB3 LEU X 161       1.793  -1.813   9.060  0.00  0.00            
ATOM   2595  CG  LEU X 161       0.471  -2.633  10.543  0.00  0.00            
ATOM   2596  HG  LEU X 161       0.983  -3.595  10.534  0.00  0.00            
ATOM   2597  CD1 LEU X 161      -0.093  -2.308  11.911  0.00  0.00            
ATOM   2598 HD11 LEU X 161      -0.688  -3.208  12.066  0.00  0.00            
ATOM   2599 HD12 LEU X 161       0.659  -2.270  12.700  0.00  0.00            
ATOM   2600 HD13 LEU X 161      -0.750  -1.439  11.892  0.00  0.00            
ATOM   2601  CD2 LEU X 161      -0.684  -2.812   9.604  0.00  0.00            
ATOM   2602 HD21 LEU X 161      -1.041  -1.823   9.315  0.00  0.00            
ATOM   2603 HD22 LEU X 161      -0.308  -3.221   8.666  0.00  0.00            
ATOM   2604 HD23 LEU X 161      -1.441  -3.474  10.025  0.00  0.00            
ATOM   2605  C   LEU X 161       3.547  -2.432  11.150  0.00  0.00            
ATOM   2606  O   LEU X 161       3.333  -2.972  12.209  0.00  0.00            
ATOM   2607  N   ALA X 162       4.430  -2.770  10.235  0.00  0.00            
ATOM   2608  H   ALA X 162       4.584  -2.263   9.375  0.00  0.00            
ATOM   2609  CA  ALA X 162       5.278  -3.930  10.396  0.00  0.00            
ATOM   2610  HA  ALA X 162       4.596  -4.774  10.500  0.00  0.00            
ATOM   2611  CB  ALA X 162       6.067  -4.158   9.136  0.00  0.00            
ATOM   2612  HB1 ALA X 162       6.699  -3.315   8.857  0.00  0.00            
ATOM   2613  HB2 ALA X 162       6.783  -4.968   9.278  0.00  0.00            
ATOM   2614  HB3 ALA X 162       5.407  -4.330   8.286  0.00  0.00            
ATOM   2615  C   ALA X 162       6.198  -3.738  11.640  0.00  0.00            
ATOM   2616  O   ALA X 162       6.814  -4.669  12.106  0.00  0.00            
ATOM   2617  N   LYS X 163       6.414  -2.507  12.095  0.00  0.00            
ATOM   2618  H   LYS X 163       5.859  -1.782  11.664  0.00  0.00            
ATOM   2619  CA  LYS X 163       7.351  -2.192  13.190  0.00  0.00            
ATOM   2620  HA  LYS X 163       8.230  -2.836  13.162  0.00  0.00            
ATOM   2621  CB  LYS X 163       7.938  -0.762  13.032  0.00  0.00            
ATOM   2622  HB2 LYS X 163       8.210  -0.553  11.998  0.00  0.00            
ATOM   2623  HB3 LYS X 163       7.203  -0.019  13.340  0.00  0.00            
ATOM   2624  CG  LYS X 163       9.250  -0.631  13.782  0.00  0.00            
ATOM   2625  HG2 LYS X 163       9.002  -0.848  14.821  0.00  0.00            
ATOM   2626  HG3 LYS X 163       9.987  -1.357  13.438  0.00  0.00            
ATOM   2627  CD  LYS X 163       9.600   0.814  13.621  0.00  0.00            
ATOM   2628  HD2 LYS X 163       9.881   0.903  12.572  0.00  0.00            
ATOM   2629  HD3 LYS X 163       8.841   1.569  13.827  0.00  0.00            
ATOM   2630  CE  LYS X 163      10.775   1.274  14.410  0.00  0.00            
ATOM   2631  HE2 LYS X 163      11.729   0.816  14.148  0.00  0.00            
ATOM   2632  HE3 LYS X 163      10.874   2.285  14.014  0.00  0.00            
ATOM   2633  NZ  LYS X 163      10.624   1.147  15.820  0.00  0.00            
ATOM   2634  HZ1 LYS X 163      10.768   0.290  16.334  0.00  0.00            
ATOM   2635  HZ2 LYS X 163      11.281   1.831  16.167  0.00  0.00            
ATOM   2636  HZ3 LYS X 163       9.728   1.464  16.160  0.00  0.00            
ATOM   2637  C   LYS X 163       6.538  -2.368  14.494  0.00  0.00            
ATOM   2638  O   LYS X 163       7.000  -2.991  15.421  0.00  0.00            
ATOM   2639  N   LEU X 164       5.244  -1.944  14.465  0.00  0.00            
ATOM   2640  H   LEU X 164       5.029  -1.320  13.701  0.00  0.00            
ATOM   2641  CA  LEU X 164       4.240  -2.199  15.417  0.00  0.00            
ATOM   2642  HA  LEU X 164       4.671  -1.896  16.372  0.00  0.00            
ATOM   2643  CB  LEU X 164       3.031  -1.334  15.107  0.00  0.00            
ATOM   2644  HB2 LEU X 164       3.423  -0.324  14.987  0.00  0.00            
ATOM   2645  HB3 LEU X 164       2.694  -1.608  14.107  0.00  0.00            
ATOM   2646  CG  LEU X 164       1.835  -1.410  16.106  0.00  0.00            
ATOM   2647  HG  LEU X 164       2.117  -1.278  17.151  0.00  0.00            
ATOM   2648  CD1 LEU X 164       0.944  -0.195  15.604  0.00  0.00            
ATOM   2649 HD11 LEU X 164       0.806  -0.311  14.529  0.00  0.00            
ATOM   2650 HD12 LEU X 164       0.049  -0.183  16.225  0.00  0.00            
ATOM   2651 HD13 LEU X 164       1.525   0.697  15.838  0.00  0.00            
ATOM   2652  CD2 LEU X 164       0.967  -2.640  15.971  0.00  0.00            
ATOM   2653 HD21 LEU X 164       1.456  -3.510  16.409  0.00  0.00            
ATOM   2654 HD22 LEU X 164      -0.020  -2.492  16.408  0.00  0.00            
ATOM   2655 HD23 LEU X 164       0.749  -2.862  14.926  0.00  0.00            
ATOM   2656  C   LEU X 164       4.043  -3.700  15.590  0.00  0.00            
ATOM   2657  O   LEU X 164       4.137  -4.148  16.728  0.00  0.00            
ATOM   2658  N   LEU X 165       3.679  -4.480  14.568  0.00  0.00            
ATOM   2659  H   LEU X 165       3.438  -4.046  13.689  0.00  0.00            
ATOM   2660  CA  LEU X 165       3.626  -5.951  14.651  0.00  0.00            
ATOM   2661  HA  LEU X 165       2.841  -6.184  15.370  0.00  0.00            
ATOM   2662  CB  LEU X 165       3.277  -6.451  13.278  0.00  0.00            
ATOM   2663  HB2 LEU X 165       4.025  -6.245  12.513  0.00  0.00            
ATOM   2664  HB3 LEU X 165       3.199  -7.538  13.257  0.00  0.00            
ATOM   2665  CG  LEU X 165       1.982  -5.911  12.697  0.00  0.00            
ATOM   2666  HG  LEU X 165       1.931  -4.823  12.684  0.00  0.00            
ATOM   2667  CD1 LEU X 165       1.771  -6.549  11.267  0.00  0.00            
ATOM   2668 HD11 LEU X 165       1.658  -7.631  11.329  0.00  0.00            
ATOM   2669 HD12 LEU X 165       0.925  -6.075  10.770  0.00  0.00            
ATOM   2670 HD13 LEU X 165       2.641  -6.297  10.661  0.00  0.00            
ATOM   2671  CD2 LEU X 165       0.741  -6.275  13.532  0.00  0.00            
ATOM   2672 HD21 LEU X 165      -0.025  -5.812  12.910  0.00  0.00            
ATOM   2673 HD22 LEU X 165       0.501  -7.320  13.335  0.00  0.00            
ATOM   2674 HD23 LEU X 165       0.867  -6.000  14.579  0.00  0.00            
ATOM   2675  C   LEU X 165       4.940  -6.694  15.171  0.00  0.00            
ATOM   2676  O   LEU X 165       4.851  -7.717  15.813  0.00  0.00            
ATOM   2677  N   GLY X 166       6.053  -6.047  14.898  0.00  0.00            
ATOM   2678  H   GLY X 166       5.954  -5.188  14.377  0.00  0.00            
ATOM   2679  CA  GLY X 166       7.370  -6.625  15.033  0.00  0.00            
ATOM   2680  HA2 GLY X 166       8.124  -5.865  14.828  0.00  0.00            
ATOM   2681  HA3 GLY X 166       7.475  -6.949  16.068  0.00  0.00            
ATOM   2682  C   GLY X 166       7.615  -7.713  14.055  0.00  0.00            
ATOM   2683  O   GLY X 166       7.849  -8.814  14.475  0.00  0.00            
ATOM   2684  N   ALA X 167       7.352  -7.442  12.727  0.00  0.00            
ATOM   2685  H   ALA X 167       7.301  -6.476  12.437  0.00  0.00            
ATOM   2686  CA  ALA X 167       7.383  -8.468  11.648  0.00  0.00            
ATOM   2687  HA  ALA X 167       6.703  -9.261  11.960  0.00  0.00            
ATOM   2688  CB  ALA X 167       6.899  -7.810  10.348  0.00  0.00            
ATOM   2689  HB1 ALA X 167       5.847  -7.587  10.169  0.00  0.00            
ATOM   2690  HB2 ALA X 167       7.654  -7.043  10.175  0.00  0.00            
ATOM   2691  HB3 ALA X 167       7.068  -8.547   9.563  0.00  0.00            
ATOM   2692  C   ALA X 167       8.755  -9.142  11.346  0.00  0.00            
ATOM   2693  O   ALA X 167       8.860 -10.256  10.789  0.00  0.00            
ATOM   2694  N   GLU X 168       9.815  -8.443  11.712  0.00  0.00            
ATOM   2695  H   GLU X 168       9.682  -7.556  12.176  0.00  0.00            
ATOM   2696  CA  GLU X 168      11.202  -8.832  11.392  0.00  0.00            
ATOM   2697  HA  GLU X 168      11.152  -9.269  10.395  0.00  0.00            
ATOM   2698  CB  GLU X 168      12.180  -7.563  11.234  0.00  0.00            
ATOM   2699  HB2 GLU X 168      13.021  -8.087  10.782  0.00  0.00            
ATOM   2700  HB3 GLU X 168      11.865  -6.853  10.469  0.00  0.00            
ATOM   2701  CG  GLU X 168      12.499  -6.867  12.557  0.00  0.00            
ATOM   2702  HG2 GLU X 168      13.108  -7.471  13.230  0.00  0.00            
ATOM   2703  HG3 GLU X 168      13.133  -6.022  12.291  0.00  0.00            
ATOM   2704  CD  GLU X 168      11.332  -6.321  13.407  0.00  0.00            
ATOM   2705  OE1 GLU X 168      11.377  -6.610  14.635  0.00  0.00            
ATOM   2706  OE2 GLU X 168      10.325  -5.836  12.862  0.00  0.00            
ATOM   2707  C   GLU X 168      11.832  -9.752  12.377  0.00  0.00            
ATOM   2708  O   GLU X 168      12.997 -10.212  12.205  0.00  0.00            
ATOM   2709  N   GLU X 169      11.135 -10.049  13.475  0.00  0.00            
ATOM   2710  H   GLU X 169      10.240  -9.582  13.453  0.00  0.00            
ATOM   2711  CA  GLU X 169      11.768 -10.605  14.705  0.00  0.00            
ATOM   2712  HA  GLU X 169      12.553  -9.924  15.032  0.00  0.00            
ATOM   2713  CB  GLU X 169      10.741 -10.603  15.888  0.00  0.00            
ATOM   2714  HB2 GLU X 169      10.313  -9.600  15.877  0.00  0.00            
ATOM   2715  HB3 GLU X 169       9.911 -11.282  15.691  0.00  0.00            
ATOM   2716  CG  GLU X 169      11.280 -10.827  17.351  0.00  0.00            
ATOM   2717  HG2 GLU X 169      10.497 -10.368  17.955  0.00  0.00            
ATOM   2718  HG3 GLU X 169      11.473 -11.870  17.603  0.00  0.00            
ATOM   2719  CD  GLU X 169      12.567 -10.058  17.706  0.00  0.00            
ATOM   2720  OE1 GLU X 169      13.659 -10.662  17.666  0.00  0.00            
ATOM   2721  OE2 GLU X 169      12.560  -8.799  17.886  0.00  0.00            
ATOM   2722  C   GLU X 169      12.409 -11.981  14.628  0.00  0.00            
ATOM   2723  O   GLU X 169      11.788 -12.873  13.977  0.00  0.00            
ATOM   2724  N   LYS X 170      13.562 -12.103  15.309  0.00  0.00            
ATOM   2725  H   LYS X 170      13.762 -11.305  15.895  0.00  0.00            
ATOM   2726  CA  LYS X 170      14.616 -13.172  15.220  0.00  0.00            
ATOM   2727  HA  LYS X 170      14.741 -13.532  14.199  0.00  0.00            
ATOM   2728  CB  LYS X 170      16.044 -12.745  15.735  0.00  0.00            
ATOM   2729  HB2 LYS X 170      16.100 -12.745  16.824  0.00  0.00            
ATOM   2730  HB3 LYS X 170      16.815 -13.470  15.472  0.00  0.00            
ATOM   2731  CG  LYS X 170      16.529 -11.366  15.243  0.00  0.00            
ATOM   2732  HG2 LYS X 170      16.148 -11.342  14.222  0.00  0.00            
ATOM   2733  HG3 LYS X 170      15.931 -10.623  15.770  0.00  0.00            
ATOM   2734  CD  LYS X 170      18.043 -11.030  15.312  0.00  0.00            
ATOM   2735  HD2 LYS X 170      18.383 -11.154  16.340  0.00  0.00            
ATOM   2736  HD3 LYS X 170      18.563 -11.725  14.653  0.00  0.00            
ATOM   2737  CE  LYS X 170      18.390  -9.624  14.835  0.00  0.00            
ATOM   2738  HE2 LYS X 170      17.926  -8.892  15.496  0.00  0.00            
ATOM   2739  HE3 LYS X 170      19.466  -9.543  14.984  0.00  0.00            
ATOM   2740  NZ  LYS X 170      18.010  -9.352  13.453  0.00  0.00            
ATOM   2741  HZ1 LYS X 170      18.519  -9.995  12.864  0.00  0.00            
ATOM   2742  HZ2 LYS X 170      17.023  -9.555  13.387  0.00  0.00            
ATOM   2743  HZ3 LYS X 170      18.018  -8.403  13.106  0.00  0.00            
ATOM   2744  C   LYS X 170      14.213 -14.448  15.980  0.00  0.00            
ATOM   2745  O   LYS X 170      14.721 -15.539  15.690  0.00  0.00            
ATOM   2746  N   GLU X 171      13.237 -14.399  16.884  0.00  0.00            
ATOM   2747  H   GLU X 171      12.730 -13.526  16.917  0.00  0.00            
ATOM   2748  CA  GLU X 171      12.639 -15.521  17.657  0.00  0.00            
ATOM   2749  HA  GLU X 171      13.434 -16.228  17.896  0.00  0.00            
ATOM   2750  CB  GLU X 171      11.910 -15.088  18.952  0.00  0.00            
ATOM   2751  HB2 GLU X 171      12.600 -14.522  19.578  0.00  0.00            
ATOM   2752  HB3 GLU X 171      11.144 -14.348  18.723  0.00  0.00            
ATOM   2753  CG  GLU X 171      11.416 -16.210  19.935  0.00  0.00            
ATOM   2754  HG2 GLU X 171      10.410 -16.503  19.634  0.00  0.00            
ATOM   2755  HG3 GLU X 171      12.036 -17.106  19.896  0.00  0.00            
ATOM   2756  CD  GLU X 171      11.453 -15.805  21.405  0.00  0.00            
ATOM   2757  OE1 GLU X 171      10.422 -15.916  22.099  0.00  0.00            
ATOM   2758  OE2 GLU X 171      12.518 -15.279  21.873  0.00  0.00            
ATOM   2759  C   GLU X 171      11.758 -16.374  16.773  0.00  0.00            
ATOM   2760  O   GLU X 171      11.351 -17.500  17.199  0.00  0.00            
ATOM   2761  N   TYR X 172      11.554 -16.005  15.438  0.00  0.00            
ATOM   2762  H   TYR X 172      12.041 -15.177  15.128  0.00  0.00            
ATOM   2763  CA  TYR X 172      10.848 -16.944  14.516  0.00  0.00            
ATOM   2764  HA  TYR X 172      10.030 -17.430  15.049  0.00  0.00            
ATOM   2765  CB  TYR X 172      10.289 -16.096  13.354  0.00  0.00            
ATOM   2766  HB2 TYR X 172       9.995 -15.076  13.601  0.00  0.00            
ATOM   2767  HB3 TYR X 172      11.152 -15.873  12.727  0.00  0.00            
ATOM   2768  CG  TYR X 172       9.210 -16.576  12.471  0.00  0.00            
ATOM   2769  CD1 TYR X 172       7.948 -16.788  12.968  0.00  0.00            
ATOM   2770  HD1 TYR X 172       7.665 -16.397  13.934  0.00  0.00            
ATOM   2771  CE1 TYR X 172       6.954 -17.111  12.033  0.00  0.00            
ATOM   2772  HE1 TYR X 172       5.923 -17.257  12.322  0.00  0.00            
ATOM   2773  CZ  TYR X 172       7.161 -17.333  10.678  0.00  0.00            
ATOM   2774  OH  TYR X 172       6.100 -17.616   9.847  0.00  0.00            
ATOM   2775  HH  TYR X 172       5.270 -17.613  10.329  0.00  0.00            
ATOM   2776  CE2 TYR X 172       8.485 -17.289  10.212  0.00  0.00            
ATOM   2777  HE2 TYR X 172       8.653 -17.462   9.159  0.00  0.00            
ATOM   2778  CD2 TYR X 172       9.478 -16.829  11.114  0.00  0.00            
ATOM   2779  HD2 TYR X 172      10.481 -16.645  10.758  0.00  0.00            
ATOM   2780  C   TYR X 172      11.869 -17.901  13.917  0.00  0.00            
ATOM   2781  O   TYR X 172      13.048 -17.542  13.646  0.00  0.00            
ATOM   2782  N   HIE X 173      11.495 -19.110  13.560  0.00  0.00            
ATOM   2783  H   HIE X 173      10.539 -19.343  13.789  0.00  0.00            
ATOM   2784  CA  HIE X 173      12.419 -20.231  13.102  0.00  0.00            
ATOM   2785  HA  HIE X 173      13.198 -20.380  13.849  0.00  0.00            
ATOM   2786  CB  HIE X 173      11.450 -21.455  12.972  0.00  0.00            
ATOM   2787  HB2 HIE X 173      11.986 -22.256  12.462  0.00  0.00            
ATOM   2788  HB3 HIE X 173      11.004 -21.902  13.860  0.00  0.00            
ATOM   2789  CG  HIE X 173      10.330 -21.299  12.048  0.00  0.00            
ATOM   2790  ND1 HIE X 173       9.101 -20.607  12.266  0.00  0.00            
ATOM   2791  CE1 HIE X 173       8.480 -20.588  11.099  0.00  0.00            
ATOM   2792  HE1 HIE X 173       7.471 -20.205  11.080  0.00  0.00            
ATOM   2793  NE2 HIE X 173       9.180 -21.230  10.170  0.00  0.00            
ATOM   2794  HE2 HIE X 173       8.843 -21.320   9.222  0.00  0.00            
ATOM   2795  CD2 HIE X 173      10.308 -21.742  10.740  0.00  0.00            
ATOM   2796  HD2 HIE X 173      11.091 -22.235  10.183  0.00  0.00            
ATOM   2797  C   HIE X 173      13.087 -19.951  11.826  0.00  0.00            
ATOM   2798  O   HIE X 173      14.167 -20.493  11.585  0.00  0.00            
ATOM   2799  N   ALA X 174      12.539 -19.069  10.973  0.00  0.00            
ATOM   2800  H   ALA X 174      11.600 -18.791  11.217  0.00  0.00            
ATOM   2801  CA  ALA X 174      13.004 -18.882   9.532  0.00  0.00            
ATOM   2802  HA  ALA X 174      13.805 -19.539   9.194  0.00  0.00            
ATOM   2803  CB  ALA X 174      11.783 -19.243   8.610  0.00  0.00            
ATOM   2804  HB1 ALA X 174      10.935 -18.585   8.800  0.00  0.00            
ATOM   2805  HB2 ALA X 174      12.147 -19.115   7.590  0.00  0.00            
ATOM   2806  HB3 ALA X 174      11.619 -20.309   8.765  0.00  0.00            
ATOM   2807  C   ALA X 174      13.610 -17.523   9.219  0.00  0.00            
ATOM   2808  O   ALA X 174      13.431 -16.538   9.972  0.00  0.00            
ATOM   2809  N   GLU X 175      14.385 -17.414   8.141  0.00  0.00            
ATOM   2810  H   GLU X 175      14.491 -18.226   7.550  0.00  0.00            
ATOM   2811  CA  GLU X 175      15.238 -16.295   7.926  0.00  0.00            
ATOM   2812  HA  GLU X 175      15.757 -16.068   8.857  0.00  0.00            
ATOM   2813  CB  GLU X 175      16.248 -16.620   6.810  0.00  0.00            
ATOM   2814  HB2 GLU X 175      16.816 -17.452   7.227  0.00  0.00            
ATOM   2815  HB3 GLU X 175      15.764 -16.852   5.862  0.00  0.00            
ATOM   2816  CG  GLU X 175      17.313 -15.509   6.575  0.00  0.00            
ATOM   2817  HG2 GLU X 175      17.795 -15.925   5.690  0.00  0.00            
ATOM   2818  HG3 GLU X 175      16.875 -14.573   6.226  0.00  0.00            
ATOM   2819  CD  GLU X 175      18.125 -15.308   7.841  0.00  0.00            
ATOM   2820  OE1 GLU X 175      19.056 -16.021   8.212  0.00  0.00            
ATOM   2821  OE2 GLU X 175      17.833 -14.352   8.559  0.00  0.00            
ATOM   2822  C   GLU X 175      14.387 -15.079   7.462  0.00  0.00            
ATOM   2823  O   GLU X 175      13.358 -15.285   6.855  0.00  0.00            
ATOM   2824  N   GLY X 176      14.855 -13.855   7.855  0.00  0.00            
ATOM   2825  H   GLY X 176      15.779 -13.866   8.261  0.00  0.00            
ATOM   2826  CA  GLY X 176      14.041 -12.657   7.672  0.00  0.00            
ATOM   2827  HA2 GLY X 176      14.717 -11.811   7.791  0.00  0.00            
ATOM   2828  HA3 GLY X 176      13.505 -12.738   6.726  0.00  0.00            
ATOM   2829  C   GLY X 176      12.899 -12.548   8.709  0.00  0.00            
ATOM   2830  O   GLY X 176      12.567 -11.372   9.007  0.00  0.00            
ATOM   2831  N   GLY X 177      12.351 -13.681   9.203  0.00  0.00            
ATOM   2832  H   GLY X 177      12.602 -14.607   8.886  0.00  0.00            
ATOM   2833  CA  GLY X 177      11.187 -13.592  10.101  0.00  0.00            
ATOM   2834  HA2 GLY X 177      11.314 -14.407  10.813  0.00  0.00            
ATOM   2835  HA3 GLY X 177      11.107 -12.638  10.624  0.00  0.00            
ATOM   2836  C   GLY X 177       9.880 -13.719   9.222  0.00  0.00            
ATOM   2837  O   GLY X 177       9.845 -14.420   8.191  0.00  0.00            
ATOM   2838  N   LYS X 178       8.860 -12.880   9.553  0.00  0.00            
ATOM   2839  H   LYS X 178       9.087 -12.327  10.367  0.00  0.00            
ATOM   2840  CA  LYS X 178       7.419 -12.840   9.157  0.00  0.00            
ATOM   2841  HA  LYS X 178       7.170 -13.781   8.667  0.00  0.00            
ATOM   2842  CB  LYS X 178       6.473 -12.697  10.385  0.00  0.00            
ATOM   2843  HB2 LYS X 178       6.858 -11.927  11.053  0.00  0.00            
ATOM   2844  HB3 LYS X 178       5.512 -12.393   9.970  0.00  0.00            
ATOM   2845  CG  LYS X 178       6.357 -14.040  11.215  0.00  0.00            
ATOM   2846  HG2 LYS X 178       5.887 -14.848  10.654  0.00  0.00            
ATOM   2847  HG3 LYS X 178       7.347 -14.374  11.525  0.00  0.00            
ATOM   2848  CD  LYS X 178       5.354 -13.859  12.438  0.00  0.00            
ATOM   2849  HD2 LYS X 178       5.430 -14.729  13.089  0.00  0.00            
ATOM   2850  HD3 LYS X 178       5.621 -12.922  12.925  0.00  0.00            
ATOM   2851  CE  LYS X 178       3.907 -13.879  11.946  0.00  0.00            
ATOM   2852  HE2 LYS X 178       3.714 -12.989  11.348  0.00  0.00            
ATOM   2853  HE3 LYS X 178       3.785 -14.807  11.387  0.00  0.00            
ATOM   2854  NZ  LYS X 178       2.897 -13.927  13.081  0.00  0.00            
ATOM   2855  HZ1 LYS X 178       2.944 -14.869  13.442  0.00  0.00            
ATOM   2856  HZ2 LYS X 178       3.007 -13.214  13.788  0.00  0.00            
ATOM   2857  HZ3 LYS X 178       1.995 -13.722  12.677  0.00  0.00            
ATOM   2858  C   LYS X 178       7.157 -11.741   8.090  0.00  0.00            
ATOM   2859  O   LYS X 178       6.019 -11.674   7.661  0.00  0.00            
ATOM   2860  N   VAL X 179       8.131 -10.932   7.739  0.00  0.00            
ATOM   2861  H   VAL X 179       9.010 -11.071   8.217  0.00  0.00            
ATOM   2862  CA  VAL X 179       8.082  -9.903   6.681  0.00  0.00            
ATOM   2863  HA  VAL X 179       7.307  -9.170   6.905  0.00  0.00            
ATOM   2864  CB  VAL X 179       9.496  -9.154   6.559  0.00  0.00            
ATOM   2865  HB  VAL X 179       9.257  -8.232   6.030  0.00  0.00            
ATOM   2866  CG1 VAL X 179      10.145  -8.892   7.930  0.00  0.00            
ATOM   2867 HG11 VAL X 179      10.677  -9.758   8.326  0.00  0.00            
ATOM   2868 HG12 VAL X 179      10.814  -8.048   7.760  0.00  0.00            
ATOM   2869 HG13 VAL X 179       9.469  -8.411   8.636  0.00  0.00            
ATOM   2870  CG2 VAL X 179      10.582  -9.942   5.817  0.00  0.00            
ATOM   2871 HG21 VAL X 179      10.746 -10.895   6.321  0.00  0.00            
ATOM   2872 HG22 VAL X 179      10.276 -10.199   4.803  0.00  0.00            
ATOM   2873 HG23 VAL X 179      11.528  -9.402   5.770  0.00  0.00            
ATOM   2874  C   VAL X 179       7.645 -10.537   5.363  0.00  0.00            
ATOM   2875  O   VAL X 179       7.780 -11.740   5.130  0.00  0.00            
ATOM   2876  N   PRO X 180       7.177  -9.760   4.363  0.00  0.00            
ATOM   2877  CD  PRO X 180       6.787  -8.348   4.404  0.00  0.00            
ATOM   2878  HD2 PRO X 180       7.670  -7.859   4.817  0.00  0.00            
ATOM   2879  HD3 PRO X 180       5.905  -8.270   5.040  0.00  0.00            
ATOM   2880  CG  PRO X 180       6.561  -7.873   3.010  0.00  0.00            
ATOM   2881  HG2 PRO X 180       7.488  -7.712   2.459  0.00  0.00            
ATOM   2882  HG3 PRO X 180       5.923  -6.990   3.063  0.00  0.00            
ATOM   2883  CB  PRO X 180       5.998  -9.164   2.361  0.00  0.00            
ATOM   2884  HB2 PRO X 180       5.979  -9.195   1.271  0.00  0.00            
ATOM   2885  HB3 PRO X 180       4.975  -9.333   2.695  0.00  0.00            
ATOM   2886  CA  PRO X 180       6.885 -10.258   3.028  0.00  0.00            
ATOM   2887  HA  PRO X 180       6.314 -11.186   3.045  0.00  0.00            
ATOM   2888  C   PRO X 180       8.189 -10.541   2.260  0.00  0.00            
ATOM   2889  O   PRO X 180       8.605  -9.778   1.425  0.00  0.00            
ATOM   2890  N   ILE X 181       8.639 -11.760   2.477  0.00  0.00            
ATOM   2891  H   ILE X 181       8.253 -12.210   3.295  0.00  0.00            
ATOM   2892  CA  ILE X 181       9.892 -12.295   1.816  0.00  0.00            
ATOM   2893  HA  ILE X 181      10.778 -11.783   2.193  0.00  0.00            
ATOM   2894  CB  ILE X 181      10.120 -13.799   2.158  0.00  0.00            
ATOM   2895  HB  ILE X 181       9.302 -14.432   1.815  0.00  0.00            
ATOM   2896  CG2 ILE X 181      11.333 -14.498   1.519  0.00  0.00            
ATOM   2897 HG21 ILE X 181      12.272 -13.968   1.360  0.00  0.00            
ATOM   2898 HG22 ILE X 181      11.507 -15.498   1.915  0.00  0.00            
ATOM   2899 HG23 ILE X 181      11.051 -14.602   0.471  0.00  0.00            
ATOM   2900  CG1 ILE X 181      10.186 -14.089   3.763  0.00  0.00            
ATOM   2901 HG12 ILE X 181       9.360 -13.595   4.276  0.00  0.00            
ATOM   2902 HG13 ILE X 181      10.163 -15.160   3.966  0.00  0.00            
ATOM   2903  CD1 ILE X 181      11.473 -13.595   4.455  0.00  0.00            
ATOM   2904 HD11 ILE X 181      12.272 -14.270   4.149  0.00  0.00            
ATOM   2905 HD12 ILE X 181      11.801 -12.628   4.072  0.00  0.00            
ATOM   2906 HD13 ILE X 181      11.422 -13.600   5.544  0.00  0.00            
ATOM   2907  C   ILE X 181       9.875 -12.202   0.274  0.00  0.00            
ATOM   2908  O   ILE X 181      10.961 -12.063  -0.325  0.00  0.00            
ATOM   2909  N   LYS X 182       8.737 -12.215  -0.427  0.00  0.00            
ATOM   2910  H   LYS X 182       7.878 -12.410   0.068  0.00  0.00            
ATOM   2911  CA  LYS X 182       8.719 -12.139  -1.896  0.00  0.00            
ATOM   2912  HA  LYS X 182       9.670 -12.492  -2.296  0.00  0.00            
ATOM   2913  CB  LYS X 182       7.502 -12.993  -2.397  0.00  0.00            
ATOM   2914  HB2 LYS X 182       6.574 -12.761  -1.876  0.00  0.00            
ATOM   2915  HB3 LYS X 182       7.301 -12.847  -3.459  0.00  0.00            
ATOM   2916  CG  LYS X 182       7.791 -14.487  -2.111  0.00  0.00            
ATOM   2917  HG2 LYS X 182       8.664 -14.767  -2.701  0.00  0.00            
ATOM   2918  HG3 LYS X 182       7.986 -14.732  -1.067  0.00  0.00            
ATOM   2919  CD  LYS X 182       6.608 -15.348  -2.618  0.00  0.00            
ATOM   2920  HD2 LYS X 182       5.798 -15.342  -1.888  0.00  0.00            
ATOM   2921  HD3 LYS X 182       6.078 -14.919  -3.469  0.00  0.00            
ATOM   2922  CE  LYS X 182       7.055 -16.744  -2.952  0.00  0.00            
ATOM   2923  HE2 LYS X 182       7.936 -16.644  -3.585  0.00  0.00            
ATOM   2924  HE3 LYS X 182       7.367 -17.212  -2.018  0.00  0.00            
ATOM   2925  NZ  LYS X 182       5.938 -17.665  -3.313  0.00  0.00            
ATOM   2926  HZ1 LYS X 182       5.079 -17.457  -2.825  0.00  0.00            
ATOM   2927  HZ2 LYS X 182       5.769 -17.465  -4.289  0.00  0.00            
ATOM   2928  HZ3 LYS X 182       6.136 -18.647  -3.186  0.00  0.00            
ATOM   2929  C   LYS X 182       8.731 -10.654  -2.302  0.00  0.00            
ATOM   2930  O   LYS X 182       8.990 -10.344  -3.438  0.00  0.00            
ATOM   2931  N   TRP X 183       8.493  -9.671  -1.379  0.00  0.00            
ATOM   2932  H   TRP X 183       8.356  -9.961  -0.421  0.00  0.00            
ATOM   2933  CA  TRP X 183       8.599  -8.180  -1.654  0.00  0.00            
ATOM   2934  HA  TRP X 183       8.523  -7.869  -2.696  0.00  0.00            
ATOM   2935  CB  TRP X 183       7.304  -7.586  -1.096  0.00  0.00            
ATOM   2936  HB2 TRP X 183       7.271  -7.860  -0.041  0.00  0.00            
ATOM   2937  HB3 TRP X 183       7.356  -6.499  -1.145  0.00  0.00            
ATOM   2938  CG  TRP X 183       5.969  -7.960  -1.751  0.00  0.00            
ATOM   2939  CD1 TRP X 183       5.267  -7.160  -2.581  0.00  0.00            
ATOM   2940  HD1 TRP X 183       5.474  -6.132  -2.840  0.00  0.00            
ATOM   2941  NE1 TRP X 183       4.243  -7.848  -3.093  0.00  0.00            
ATOM   2942  HE1 TRP X 183       3.608  -7.493  -3.793  0.00  0.00            
ATOM   2943  CE2 TRP X 183       4.093  -9.112  -2.552  0.00  0.00            
ATOM   2944  CZ2 TRP X 183       3.191 -10.124  -2.774  0.00  0.00            
ATOM   2945  HZ2 TRP X 183       2.473  -9.909  -3.551  0.00  0.00            
ATOM   2946  CH2 TRP X 183       3.304 -11.311  -2.115  0.00  0.00            
ATOM   2947  HH2 TRP X 183       2.591 -12.100  -2.308  0.00  0.00            
ATOM   2948  CZ3 TRP X 183       4.393 -11.455  -1.202  0.00  0.00            
ATOM   2949  HZ3 TRP X 183       4.414 -12.341  -0.585  0.00  0.00            
ATOM   2950  CE3 TRP X 183       5.305 -10.446  -0.973  0.00  0.00            
ATOM   2951  HE3 TRP X 183       6.189 -10.639  -0.384  0.00  0.00            
ATOM   2952  CD2 TRP X 183       5.199  -9.248  -1.662  0.00  0.00            
ATOM   2953  C   TRP X 183       9.790  -7.377  -1.028  0.00  0.00            
ATOM   2954  O   TRP X 183      10.072  -6.225  -1.337  0.00  0.00            
ATOM   2955  N   MET X 184      10.482  -7.988  -0.021  0.00  0.00            
ATOM   2956  H   MET X 184      10.090  -8.863   0.296  0.00  0.00            
ATOM   2957  CA  MET X 184      11.616  -7.297   0.636  0.00  0.00            
ATOM   2958  HA  MET X 184      11.349  -6.241   0.610  0.00  0.00            
ATOM   2959  CB  MET X 184      11.680  -7.792   2.095  0.00  0.00            
ATOM   2960  HB2 MET X 184      11.977  -8.839   2.143  0.00  0.00            
ATOM   2961  HB3 MET X 184      12.455  -7.159   2.529  0.00  0.00            
ATOM   2962  CG  MET X 184      10.469  -7.645   2.830  0.00  0.00            
ATOM   2963  HG2 MET X 184       9.677  -7.176   2.248  0.00  0.00            
ATOM   2964  HG3 MET X 184      10.201  -8.666   3.104  0.00  0.00            
ATOM   2965  SD  MET X 184      10.466  -6.633   4.337  0.00  0.00            
ATOM   2966  CE  MET X 184      10.162  -4.940   3.676  0.00  0.00            
ATOM   2967  HE1 MET X 184       9.486  -4.928   2.822  0.00  0.00            
ATOM   2968  HE2 MET X 184       9.840  -4.206   4.415  0.00  0.00            
ATOM   2969  HE3 MET X 184      11.150  -4.644   3.323  0.00  0.00            
ATOM   2970  C   MET X 184      13.004  -7.474  -0.040  0.00  0.00            
ATOM   2971  O   MET X 184      13.123  -8.470  -0.661  0.00  0.00            
ATOM   2972  N   ALA X 185      13.968  -6.520   0.023  0.00  0.00            
ATOM   2973  H   ALA X 185      13.707  -5.635   0.433  0.00  0.00            
ATOM   2974  CA  ALA X 185      15.336  -6.524  -0.549  0.00  0.00            
ATOM   2975  HA  ALA X 185      15.235  -6.716  -1.617  0.00  0.00            
ATOM   2976  CB  ALA X 185      15.987  -5.128  -0.400  0.00  0.00            
ATOM   2977  HB1 ALA X 185      15.361  -4.294  -0.716  0.00  0.00            
ATOM   2978  HB2 ALA X 185      16.177  -4.873   0.643  0.00  0.00            
ATOM   2979  HB3 ALA X 185      16.900  -5.048  -0.990  0.00  0.00            
ATOM   2980  C   ALA X 185      16.252  -7.695   0.024  0.00  0.00            
ATOM   2981  O   ALA X 185      15.970  -8.308   1.097  0.00  0.00            
ATOM   2982  N   LEU X 186      17.443  -7.959  -0.657  0.00  0.00            
ATOM   2983  H   LEU X 186      17.586  -7.475  -1.532  0.00  0.00            
ATOM   2984  CA  LEU X 186      18.374  -8.937  -0.057  0.00  0.00            
ATOM   2985  HA  LEU X 186      17.741  -9.807   0.121  0.00  0.00            
ATOM   2986  CB  LEU X 186      19.504  -9.381  -1.029  0.00  0.00            
ATOM   2987  HB2 LEU X 186      19.020  -9.839  -1.892  0.00  0.00            
ATOM   2988  HB3 LEU X 186      20.076  -8.534  -1.406  0.00  0.00            
ATOM   2989  CG  LEU X 186      20.418 -10.503  -0.478  0.00  0.00            
ATOM   2990  HG  LEU X 186      21.070 -10.088   0.291  0.00  0.00            
ATOM   2991  CD1 LEU X 186      19.495 -11.622   0.058  0.00  0.00            
ATOM   2992 HD11 LEU X 186      19.083 -11.309   1.018  0.00  0.00            
ATOM   2993 HD12 LEU X 186      18.716 -11.951  -0.630  0.00  0.00            
ATOM   2994 HD13 LEU X 186      20.094 -12.485   0.349  0.00  0.00            
ATOM   2995  CD2 LEU X 186      21.192 -11.221  -1.577  0.00  0.00            
ATOM   2996 HD21 LEU X 186      21.819 -10.515  -2.122  0.00  0.00            
ATOM   2997 HD22 LEU X 186      21.799 -12.013  -1.137  0.00  0.00            
ATOM   2998 HD23 LEU X 186      20.455 -11.628  -2.269  0.00  0.00            
ATOM   2999  C   LEU X 186      18.785  -8.571   1.373  0.00  0.00            
ATOM   3000  O   LEU X 186      18.503  -9.277   2.370  0.00  0.00            
ATOM   3001  N   GLU X 187      19.192  -7.302   1.543  0.00  0.00            
ATOM   3002  H   GLU X 187      19.280  -6.744   0.706  0.00  0.00            
ATOM   3003  CA  GLU X 187      19.541  -6.862   2.898  0.00  0.00            
ATOM   3004  HA  GLU X 187      20.224  -7.602   3.316  0.00  0.00            
ATOM   3005  CB  GLU X 187      20.439  -5.585   2.819  0.00  0.00            
ATOM   3006  HB2 GLU X 187      20.911  -5.515   3.799  0.00  0.00            
ATOM   3007  HB3 GLU X 187      21.146  -5.739   2.004  0.00  0.00            
ATOM   3008  CG  GLU X 187      19.671  -4.264   2.706  0.00  0.00            
ATOM   3009  HG2 GLU X 187      18.838  -4.280   3.409  0.00  0.00            
ATOM   3010  HG3 GLU X 187      20.294  -3.503   3.176  0.00  0.00            
ATOM   3011  CD  GLU X 187      19.364  -3.852   1.255  0.00  0.00            
ATOM   3012  OE1 GLU X 187      19.457  -4.607   0.257  0.00  0.00            
ATOM   3013  OE2 GLU X 187      19.090  -2.665   1.082  0.00  0.00            
ATOM   3014  C   GLU X 187      18.359  -6.807   3.912  0.00  0.00            
ATOM   3015  O   GLU X 187      18.529  -7.073   5.080  0.00  0.00            
ATOM   3016  N   SER X 188      17.134  -6.563   3.418  0.00  0.00            
ATOM   3017  H   SER X 188      16.962  -6.420   2.433  0.00  0.00            
ATOM   3018  CA  SER X 188      15.921  -6.613   4.334  0.00  0.00            
ATOM   3019  HA  SER X 188      16.199  -6.120   5.265  0.00  0.00            
ATOM   3020  CB  SER X 188      14.794  -5.906   3.569  0.00  0.00            
ATOM   3021  HB2 SER X 188      14.543  -6.420   2.641  0.00  0.00            
ATOM   3022  HB3 SER X 188      13.950  -5.766   4.244  0.00  0.00            
ATOM   3023  OG  SER X 188      15.192  -4.598   3.178  0.00  0.00            
ATOM   3024  HG  SER X 188      15.815  -4.441   3.892  0.00  0.00            
ATOM   3025  C   SER X 188      15.416  -8.037   4.769  0.00  0.00            
ATOM   3026  O   SER X 188      14.461  -8.161   5.548  0.00  0.00            
ATOM   3027  N   ILE X 189      16.089  -9.155   4.285  0.00  0.00            
ATOM   3028  H   ILE X 189      16.886  -8.930   3.707  0.00  0.00            
ATOM   3029  CA  ILE X 189      15.822 -10.544   4.582  0.00  0.00            
ATOM   3030  HA  ILE X 189      15.068 -10.697   5.354  0.00  0.00            
ATOM   3031  CB  ILE X 189      15.440 -11.296   3.288  0.00  0.00            
ATOM   3032  HB  ILE X 189      16.292 -11.215   2.614  0.00  0.00            
ATOM   3033  CG2 ILE X 189      15.100 -12.732   3.606  0.00  0.00            
ATOM   3034 HG21 ILE X 189      14.623 -13.266   2.784  0.00  0.00            
ATOM   3035 HG22 ILE X 189      15.979 -13.279   3.948  0.00  0.00            
ATOM   3036 HG23 ILE X 189      14.380 -12.664   4.421  0.00  0.00            
ATOM   3037  CG1 ILE X 189      14.217 -10.795   2.512  0.00  0.00            
ATOM   3038 HG12 ILE X 189      13.449 -10.880   3.281  0.00  0.00            
ATOM   3039 HG13 ILE X 189      14.225  -9.707   2.444  0.00  0.00            
ATOM   3040  CD1 ILE X 189      13.806 -11.342   1.137  0.00  0.00            
ATOM   3041 HD11 ILE X 189      13.460 -12.375   1.182  0.00  0.00            
ATOM   3042 HD12 ILE X 189      12.969 -10.730   0.801  0.00  0.00            
ATOM   3043 HD13 ILE X 189      14.608 -11.285   0.401  0.00  0.00            
ATOM   3044  C   ILE X 189      17.050 -11.078   5.327  0.00  0.00            
ATOM   3045  O   ILE X 189      16.938 -11.477   6.463  0.00  0.00            
ATOM   3046  N   LEU X 190      18.214 -10.980   4.709  0.00  0.00            
ATOM   3047  H   LEU X 190      18.349 -10.349   3.933  0.00  0.00            
ATOM   3048  CA  LEU X 190      19.538 -11.539   5.150  0.00  0.00            
ATOM   3049  HA  LEU X 190      19.372 -12.537   5.558  0.00  0.00            
ATOM   3050  CB  LEU X 190      20.456 -11.644   3.882  0.00  0.00            
ATOM   3051  HB2 LEU X 190      19.952 -12.262   3.138  0.00  0.00            
ATOM   3052  HB3 LEU X 190      20.508 -10.656   3.424  0.00  0.00            
ATOM   3053  CG  LEU X 190      21.844 -12.266   4.078  0.00  0.00            
ATOM   3054  HG  LEU X 190      22.470 -11.667   4.740  0.00  0.00            
ATOM   3055  CD1 LEU X 190      21.788 -13.711   4.664  0.00  0.00            
ATOM   3056 HD11 LEU X 190      21.445 -13.669   5.697  0.00  0.00            
ATOM   3057 HD12 LEU X 190      21.062 -14.274   4.076  0.00  0.00            
ATOM   3058 HD13 LEU X 190      22.770 -14.177   4.590  0.00  0.00            
ATOM   3059  CD2 LEU X 190      22.460 -12.251   2.676  0.00  0.00            
ATOM   3060 HD21 LEU X 190      22.665 -11.244   2.313  0.00  0.00            
ATOM   3061 HD22 LEU X 190      23.450 -12.703   2.611  0.00  0.00            
ATOM   3062 HD23 LEU X 190      21.840 -12.791   1.960  0.00  0.00            
ATOM   3063  C   LEU X 190      20.210 -10.821   6.332  0.00  0.00            
ATOM   3064  O   LEU X 190      20.719 -11.431   7.284  0.00  0.00            
ATOM   3065  N   HID X 191      20.121  -9.469   6.310  0.00  0.00            
ATOM   3066  H   HID X 191      19.685  -9.107   5.474  0.00  0.00            
ATOM   3067  CA  HID X 191      20.700  -8.638   7.411  0.00  0.00            
ATOM   3068  HA  HID X 191      21.129  -9.331   8.134  0.00  0.00            
ATOM   3069  CB  HID X 191      21.876  -7.769   6.891  0.00  0.00            
ATOM   3070  HB2 HID X 191      21.480  -7.095   6.131  0.00  0.00            
ATOM   3071  HB3 HID X 191      22.298  -7.054   7.597  0.00  0.00            
ATOM   3072  CG  HID X 191      22.909  -8.530   6.088  0.00  0.00            
ATOM   3073  ND1 HID X 191      23.926  -9.343   6.548  0.00  0.00            
ATOM   3074  HD1 HID X 191      24.292  -9.412   7.487  0.00  0.00            
ATOM   3075  CE1 HID X 191      24.421  -9.941   5.464  0.00  0.00            
ATOM   3076  HE1 HID X 191      25.299 -10.570   5.441  0.00  0.00            
ATOM   3077  NE2 HID X 191      23.854  -9.583   4.326  0.00  0.00            
ATOM   3078  CD2 HID X 191      22.794  -8.755   4.759  0.00  0.00            
ATOM   3079  HD2 HID X 191      22.100  -8.251   4.102  0.00  0.00            
ATOM   3080  C   HID X 191      19.618  -7.879   8.132  0.00  0.00            
ATOM   3081  O   HID X 191      19.847  -7.113   9.056  0.00  0.00            
ATOM   3082  N   ARG X 192      18.376  -8.086   7.691  0.00  0.00            
ATOM   3083  H   ARG X 192      18.347  -8.644   6.849  0.00  0.00            
ATOM   3084  CA  ARG X 192      17.218  -7.414   8.235  0.00  0.00            
ATOM   3085  HA  ARG X 192      16.458  -7.558   7.468  0.00  0.00            
ATOM   3086  CB  ARG X 192      16.626  -8.132   9.490  0.00  0.00            
ATOM   3087  HB2 ARG X 192      17.362  -8.081  10.293  0.00  0.00            
ATOM   3088  HB3 ARG X 192      15.730  -7.705   9.942  0.00  0.00            
ATOM   3089  CG  ARG X 192      16.435  -9.649   9.200  0.00  0.00            
ATOM   3090  HG2 ARG X 192      15.814  -9.798   8.316  0.00  0.00            
ATOM   3091  HG3 ARG X 192      17.417 -10.121   9.207  0.00  0.00            
ATOM   3092  CD  ARG X 192      15.671 -10.354  10.283  0.00  0.00            
ATOM   3093  HD2 ARG X 192      15.762  -9.913  11.276  0.00  0.00            
ATOM   3094  HD3 ARG X 192      14.633 -10.138  10.033  0.00  0.00            
ATOM   3095  NE  ARG X 192      16.087 -11.766  10.326  0.00  0.00            
ATOM   3096  HE  ARG X 192      16.885 -12.005   9.754  0.00  0.00            
ATOM   3097  CZ  ARG X 192      15.507 -12.791  10.840  0.00  0.00            
ATOM   3098  NH1 ARG X 192      14.508 -12.716  11.679  0.00  0.00            
ATOM   3099 HH11 ARG X 192      14.086 -11.833  11.929  0.00  0.00            
ATOM   3100 HH12 ARG X 192      14.139 -13.570  12.072  0.00  0.00            
ATOM   3101  NH2 ARG X 192      15.879 -14.006  10.661  0.00  0.00            
ATOM   3102 HH21 ARG X 192      16.672 -14.232  10.078  0.00  0.00            
ATOM   3103 HH22 ARG X 192      15.383 -14.685  11.220  0.00  0.00            
ATOM   3104  C   ARG X 192      17.306  -5.866   8.261  0.00  0.00            
ATOM   3105  O   ARG X 192      16.703  -5.262   9.167  0.00  0.00            
ATOM   3106  N   ILE X 193      17.974  -5.204   7.307  0.00  0.00            
ATOM   3107  H   ILE X 193      18.527  -5.676   6.605  0.00  0.00            
ATOM   3108  CA  ILE X 193      18.070  -3.802   7.217  0.00  0.00            
ATOM   3109  HA  ILE X 193      18.089  -3.306   8.188  0.00  0.00            
ATOM   3110  CB  ILE X 193      19.444  -3.343   6.421  0.00  0.00            
ATOM   3111  HB  ILE X 193      19.533  -4.009   5.563  0.00  0.00            
ATOM   3112  CG2 ILE X 193      19.316  -1.875   5.995  0.00  0.00            
ATOM   3113 HG21 ILE X 193      18.620  -1.851   5.157  0.00  0.00            
ATOM   3114 HG22 ILE X 193      18.889  -1.269   6.794  0.00  0.00            
ATOM   3115 HG23 ILE X 193      20.279  -1.475   5.676  0.00  0.00            
ATOM   3116  CG1 ILE X 193      20.600  -3.706   7.288  0.00  0.00            
ATOM   3117 HG12 ILE X 193      20.667  -3.080   8.178  0.00  0.00            
ATOM   3118 HG13 ILE X 193      20.736  -4.752   7.561  0.00  0.00            
ATOM   3119  CD1 ILE X 193      21.940  -3.433   6.600  0.00  0.00            
ATOM   3120 HD11 ILE X 193      22.688  -3.693   7.349  0.00  0.00            
ATOM   3121 HD12 ILE X 193      22.101  -3.992   5.679  0.00  0.00            
ATOM   3122 HD13 ILE X 193      21.982  -2.368   6.368  0.00  0.00            
ATOM   3123  C   ILE X 193      16.813  -3.221   6.504  0.00  0.00            
ATOM   3124  O   ILE X 193      16.451  -3.722   5.440  0.00  0.00            
ATOM   3125  N   TYR X 194      16.174  -2.207   7.022  0.00  0.00            
ATOM   3126  H   TYR X 194      16.656  -1.793   7.808  0.00  0.00            
ATOM   3127  CA  TYR X 194      15.098  -1.538   6.340  0.00  0.00            
ATOM   3128  HA  TYR X 194      14.932  -1.953   5.346  0.00  0.00            
ATOM   3129  CB  TYR X 194      13.812  -1.838   7.195  0.00  0.00            
ATOM   3130  HB2 TYR X 194      13.923  -1.344   8.160  0.00  0.00            
ATOM   3131  HB3 TYR X 194      12.967  -1.481   6.607  0.00  0.00            
ATOM   3132  CG  TYR X 194      13.606  -3.305   7.426  0.00  0.00            
ATOM   3133  CD1 TYR X 194      13.756  -3.769   8.745  0.00  0.00            
ATOM   3134  HD1 TYR X 194      13.875  -3.012   9.507  0.00  0.00            
ATOM   3135  CE1 TYR X 194      13.617  -5.140   9.050  0.00  0.00            
ATOM   3136  HE1 TYR X 194      13.882  -5.579  10.000  0.00  0.00            
ATOM   3137  CZ  TYR X 194      13.316  -6.001   7.953  0.00  0.00            
ATOM   3138  OH  TYR X 194      13.287  -7.390   8.062  0.00  0.00            
ATOM   3139  HH  TYR X 194      13.536  -7.696   7.187  0.00  0.00            
ATOM   3140  CE2 TYR X 194      13.093  -5.490   6.691  0.00  0.00            
ATOM   3141  HE2 TYR X 194      12.872  -6.189   5.899  0.00  0.00            
ATOM   3142  CD2 TYR X 194      13.206  -4.100   6.361  0.00  0.00            
ATOM   3143  HD2 TYR X 194      13.266  -3.735   5.346  0.00  0.00            
ATOM   3144  C   TYR X 194      15.398  -0.030   6.240  0.00  0.00            
ATOM   3145  O   TYR X 194      15.535   0.699   7.242  0.00  0.00            
ATOM   3146  N   THR X 195      15.454   0.443   4.976  0.00  0.00            
ATOM   3147  H   THR X 195      15.298  -0.182   4.198  0.00  0.00            
ATOM   3148  CA  THR X 195      15.570   1.880   4.626  0.00  0.00            
ATOM   3149  HA  THR X 195      15.380   2.538   5.475  0.00  0.00            
ATOM   3150  CB  THR X 195      17.028   2.146   4.226  0.00  0.00            
ATOM   3151  HB  THR X 195      17.192   3.221   4.301  0.00  0.00            
ATOM   3152  CG2 THR X 195      18.169   1.477   4.957  0.00  0.00            
ATOM   3153 HG21 THR X 195      18.034   1.471   6.038  0.00  0.00            
ATOM   3154 HG22 THR X 195      18.285   0.422   4.707  0.00  0.00            
ATOM   3155 HG23 THR X 195      19.109   1.933   4.646  0.00  0.00            
ATOM   3156  OG1 THR X 195      17.258   1.756   2.909  0.00  0.00            
ATOM   3157  HG1 THR X 195      17.147   0.807   2.823  0.00  0.00            
ATOM   3158  C   THR X 195      14.711   2.206   3.363  0.00  0.00            
ATOM   3159  O   THR X 195      14.280   1.255   2.730  0.00  0.00            
ATOM   3160  N   HIE X 196      14.540   3.493   3.145  0.00  0.00            
ATOM   3161  H   HIE X 196      14.874   4.235   3.743  0.00  0.00            
ATOM   3162  CA  HIE X 196      13.810   3.921   2.007  0.00  0.00            
ATOM   3163  HA  HIE X 196      12.851   3.405   1.964  0.00  0.00            
ATOM   3164  CB  HIE X 196      13.505   5.473   1.911  0.00  0.00            
ATOM   3165  HB2 HIE X 196      14.221   6.049   2.497  0.00  0.00            
ATOM   3166  HB3 HIE X 196      13.567   5.686   0.844  0.00  0.00            
ATOM   3167  CG  HIE X 196      12.193   5.840   2.507  0.00  0.00            
ATOM   3168  ND1 HIE X 196      10.957   5.592   1.854  0.00  0.00            
ATOM   3169  CE1 HIE X 196      10.014   6.012   2.738  0.00  0.00            
ATOM   3170  HE1 HIE X 196       8.978   5.777   2.542  0.00  0.00            
ATOM   3171  NE2 HIE X 196      10.543   6.439   3.873  0.00  0.00            
ATOM   3172  HE2 HIE X 196      10.117   6.794   4.717  0.00  0.00            
ATOM   3173  CD2 HIE X 196      11.901   6.369   3.726  0.00  0.00            
ATOM   3174  HD2 HIE X 196      12.687   6.609   4.427  0.00  0.00            
ATOM   3175  C   HIE X 196      14.326   3.371   0.647  0.00  0.00            
ATOM   3176  O   HIE X 196      13.567   3.016  -0.268  0.00  0.00            
ATOM   3177  N   GLN X 197      15.683   3.241   0.522  0.00  0.00            
ATOM   3178  H   GLN X 197      16.247   3.669   1.242  0.00  0.00            
ATOM   3179  CA  GLN X 197      16.313   2.663  -0.688  0.00  0.00            
ATOM   3180  HA  GLN X 197      15.655   2.887  -1.528  0.00  0.00            
ATOM   3181  CB  GLN X 197      17.760   3.129  -0.951  0.00  0.00            
ATOM   3182  HB2 GLN X 197      18.163   2.487  -1.734  0.00  0.00            
ATOM   3183  HB3 GLN X 197      17.834   4.162  -1.289  0.00  0.00            
ATOM   3184  CG  GLN X 197      18.646   2.909   0.244  0.00  0.00            
ATOM   3185  HG2 GLN X 197      18.404   1.940   0.681  0.00  0.00            
ATOM   3186  HG3 GLN X 197      19.641   2.681  -0.138  0.00  0.00            
ATOM   3187  CD  GLN X 197      18.788   3.950   1.315  0.00  0.00            
ATOM   3188  OE1 GLN X 197      17.845   4.668   1.636  0.00  0.00            
ATOM   3189  NE2 GLN X 197      19.942   4.121   2.033  0.00  0.00            
ATOM   3190 HE21 GLN X 197      20.702   3.493   1.817  0.00  0.00            
ATOM   3191 HE22 GLN X 197      19.863   4.573   2.933  0.00  0.00            
ATOM   3192  C   GLN X 197      16.164   1.078  -0.692  0.00  0.00            
ATOM   3193  O   GLN X 197      16.317   0.444  -1.715  0.00  0.00            
ATOM   3194  N   SER X 198      15.802   0.481   0.447  0.00  0.00            
ATOM   3195  H   SER X 198      15.651   1.172   1.167  0.00  0.00            
ATOM   3196  CA  SER X 198      15.343  -0.894   0.525  0.00  0.00            
ATOM   3197  HA  SER X 198      15.920  -1.449  -0.215  0.00  0.00            
ATOM   3198  CB  SER X 198      15.607  -1.491   1.869  0.00  0.00            
ATOM   3199  HB2 SER X 198      14.944  -1.031   2.602  0.00  0.00            
ATOM   3200  HB3 SER X 198      15.501  -2.575   1.885  0.00  0.00            
ATOM   3201  OG  SER X 198      16.930  -1.179   2.284  0.00  0.00            
ATOM   3202  HG  SER X 198      17.602  -1.710   1.848  0.00  0.00            
ATOM   3203  C   SER X 198      13.841  -1.106   0.142  0.00  0.00            
ATOM   3204  O   SER X 198      13.502  -2.056  -0.579  0.00  0.00            
ATOM   3205  N   ASP X 199      12.947  -0.174   0.520  0.00  0.00            
ATOM   3206  H   ASP X 199      13.139   0.556   1.191  0.00  0.00            
ATOM   3207  CA  ASP X 199      11.580   0.032  -0.058  0.00  0.00            
ATOM   3208  HA  ASP X 199      11.156  -0.953   0.136  0.00  0.00            
ATOM   3209  CB  ASP X 199      10.853   1.099   0.791  0.00  0.00            
ATOM   3210  HB2 ASP X 199      11.481   1.983   0.908  0.00  0.00            
ATOM   3211  HB3 ASP X 199       9.913   1.393   0.324  0.00  0.00            
ATOM   3212  CG  ASP X 199      10.560   0.543   2.239  0.00  0.00            
ATOM   3213  OD1 ASP X 199      10.663  -0.638   2.539  0.00  0.00            
ATOM   3214  OD2 ASP X 199      10.318   1.402   3.082  0.00  0.00            
ATOM   3215  C   ASP X 199      11.563   0.251  -1.600  0.00  0.00            
ATOM   3216  O   ASP X 199      10.554  -0.105  -2.224  0.00  0.00            
ATOM   3217  N   VAL X 200      12.614   0.763  -2.189  0.00  0.00            
ATOM   3218  H   VAL X 200      13.475   0.801  -1.661  0.00  0.00            
ATOM   3219  CA  VAL X 200      12.777   0.895  -3.660  0.00  0.00            
ATOM   3220  HA  VAL X 200      11.965   1.468  -4.110  0.00  0.00            
ATOM   3221  CB  VAL X 200      14.071   1.709  -4.002  0.00  0.00            
ATOM   3222  HB  VAL X 200      14.909   1.421  -3.367  0.00  0.00            
ATOM   3223  CG1 VAL X 200      14.457   1.692  -5.563  0.00  0.00            
ATOM   3224 HG11 VAL X 200      15.486   1.989  -5.767  0.00  0.00            
ATOM   3225 HG12 VAL X 200      14.475   0.642  -5.856  0.00  0.00            
ATOM   3226 HG13 VAL X 200      13.869   2.300  -6.250  0.00  0.00            
ATOM   3227  CG2 VAL X 200      13.886   3.133  -3.746  0.00  0.00            
ATOM   3228 HG21 VAL X 200      13.384   3.302  -2.794  0.00  0.00            
ATOM   3229 HG22 VAL X 200      14.844   3.652  -3.712  0.00  0.00            
ATOM   3230 HG23 VAL X 200      13.236   3.588  -4.493  0.00  0.00            
ATOM   3231  C   VAL X 200      12.820  -0.460  -4.390  0.00  0.00            
ATOM   3232  O   VAL X 200      12.263  -0.651  -5.405  0.00  0.00            
ATOM   3233  N   TRP X 201      13.283  -1.543  -3.677  0.00  0.00            
ATOM   3234  H   TRP X 201      13.693  -1.419  -2.762  0.00  0.00            
ATOM   3235  CA  TRP X 201      13.059  -2.901  -4.076  0.00  0.00            
ATOM   3236  HA  TRP X 201      13.382  -3.016  -5.110  0.00  0.00            
ATOM   3237  CB  TRP X 201      13.853  -3.867  -3.156  0.00  0.00            
ATOM   3238  HB2 TRP X 201      14.867  -3.508  -2.977  0.00  0.00            
ATOM   3239  HB3 TRP X 201      13.222  -3.890  -2.269  0.00  0.00            
ATOM   3240  CG  TRP X 201      13.998  -5.281  -3.600  0.00  0.00            
ATOM   3241  CD1 TRP X 201      13.006  -6.202  -3.497  0.00  0.00            
ATOM   3242  HD1 TRP X 201      12.130  -6.003  -2.897  0.00  0.00            
ATOM   3243  NE1 TRP X 201      13.488  -7.378  -3.933  0.00  0.00            
ATOM   3244  HE1 TRP X 201      12.997  -8.258  -3.866  0.00  0.00            
ATOM   3245  CE2 TRP X 201      14.807  -7.239  -4.279  0.00  0.00            
ATOM   3246  CZ2 TRP X 201      15.743  -8.200  -4.597  0.00  0.00            
ATOM   3247  HZ2 TRP X 201      15.453  -9.232  -4.722  0.00  0.00            
ATOM   3248  CH2 TRP X 201      17.114  -7.847  -4.789  0.00  0.00            
ATOM   3249  HH2 TRP X 201      17.911  -8.553  -4.972  0.00  0.00            
ATOM   3250  CZ3 TRP X 201      17.500  -6.545  -4.544  0.00  0.00            
ATOM   3251  HZ3 TRP X 201      18.551  -6.308  -4.621  0.00  0.00            
ATOM   3252  CE3 TRP X 201      16.536  -5.599  -4.210  0.00  0.00            
ATOM   3253  HE3 TRP X 201      16.813  -4.581  -3.978  0.00  0.00            
ATOM   3254  CD2 TRP X 201      15.154  -5.922  -4.023  0.00  0.00            
ATOM   3255  C   TRP X 201      11.584  -3.275  -4.009  0.00  0.00            
ATOM   3256  O   TRP X 201      11.067  -3.837  -4.985  0.00  0.00            
ATOM   3257  N   SER X 202      10.826  -3.034  -2.897  0.00  0.00            
ATOM   3258  H   SER X 202      11.429  -2.825  -2.114  0.00  0.00            
ATOM   3259  CA  SER X 202       9.415  -3.390  -2.745  0.00  0.00            
ATOM   3260  HA  SER X 202       9.375  -4.448  -3.004  0.00  0.00            
ATOM   3261  CB  SER X 202       8.981  -3.166  -1.278  0.00  0.00            
ATOM   3262  HB2 SER X 202       8.882  -2.105  -1.049  0.00  0.00            
ATOM   3263  HB3 SER X 202       7.979  -3.595  -1.267  0.00  0.00            
ATOM   3264  OG  SER X 202       9.741  -3.821  -0.254  0.00  0.00            
ATOM   3265  HG  SER X 202       9.823  -4.732  -0.547  0.00  0.00            
ATOM   3266  C   SER X 202       8.517  -2.576  -3.691  0.00  0.00            
ATOM   3267  O   SER X 202       7.442  -3.110  -4.071  0.00  0.00            
ATOM   3268  N   TYR X 203       8.936  -1.329  -4.046  0.00  0.00            
ATOM   3269  H   TYR X 203       9.741  -0.861  -3.653  0.00  0.00            
ATOM   3270  CA  TYR X 203       8.418  -0.442  -5.095  0.00  0.00            
ATOM   3271  HA  TYR X 203       7.346  -0.344  -4.923  0.00  0.00            
ATOM   3272  CB  TYR X 203       9.131   0.910  -4.955  0.00  0.00            
ATOM   3273  HB2 TYR X 203       8.773   1.303  -4.004  0.00  0.00            
ATOM   3274  HB3 TYR X 203      10.200   0.696  -4.979  0.00  0.00            
ATOM   3275  CG  TYR X 203       8.832   1.896  -6.155  0.00  0.00            
ATOM   3276  CD1 TYR X 203       7.571   2.648  -6.201  0.00  0.00            
ATOM   3277  HD1 TYR X 203       6.855   2.583  -5.396  0.00  0.00            
ATOM   3278  CE1 TYR X 203       7.315   3.494  -7.271  0.00  0.00            
ATOM   3279  HE1 TYR X 203       6.338   3.949  -7.340  0.00  0.00            
ATOM   3280  CZ  TYR X 203       8.209   3.531  -8.344  0.00  0.00            
ATOM   3281  OH  TYR X 203       7.929   4.218  -9.476  0.00  0.00            
ATOM   3282  HH  TYR X 203       7.292   4.919  -9.322  0.00  0.00            
ATOM   3283  CE2 TYR X 203       9.457   2.840  -8.248  0.00  0.00            
ATOM   3284  HE2 TYR X 203      10.228   3.108  -8.956  0.00  0.00            
ATOM   3285  CD2 TYR X 203       9.827   2.159  -7.110  0.00  0.00            
ATOM   3286  HD2 TYR X 203      10.810   1.725  -7.004  0.00  0.00            
ATOM   3287  C   TYR X 203       8.610  -1.071  -6.527  0.00  0.00            
ATOM   3288  O   TYR X 203       7.663  -1.210  -7.246  0.00  0.00            
ATOM   3289  N   GLY X 204       9.863  -1.480  -6.842  0.00  0.00            
ATOM   3290  H   GLY X 204      10.631  -1.198  -6.250  0.00  0.00            
ATOM   3291  CA  GLY X 204      10.193  -2.486  -7.918  0.00  0.00            
ATOM   3292  HA2 GLY X 204      10.185  -2.003  -8.896  0.00  0.00            
ATOM   3293  HA3 GLY X 204      11.181  -2.900  -7.718  0.00  0.00            
ATOM   3294  C   GLY X 204       9.267  -3.661  -8.019  0.00  0.00            
ATOM   3295  O   GLY X 204       8.813  -3.999  -9.136  0.00  0.00            
ATOM   3296  N   VAL X 205       8.863  -4.347  -6.890  0.00  0.00            
ATOM   3297  H   VAL X 205       9.261  -3.990  -6.033  0.00  0.00            
ATOM   3298  CA  VAL X 205       7.871  -5.503  -6.907  0.00  0.00            
ATOM   3299  HA  VAL X 205       8.078  -6.199  -7.720  0.00  0.00            
ATOM   3300  CB  VAL X 205       8.057  -6.310  -5.602  0.00  0.00            
ATOM   3301  HB  VAL X 205       8.021  -5.614  -4.764  0.00  0.00            
ATOM   3302  CG1 VAL X 205       7.088  -7.501  -5.598  0.00  0.00            
ATOM   3303 HG11 VAL X 205       7.128  -8.009  -6.561  0.00  0.00            
ATOM   3304 HG12 VAL X 205       7.298  -8.240  -4.824  0.00  0.00            
ATOM   3305 HG13 VAL X 205       6.034  -7.250  -5.479  0.00  0.00            
ATOM   3306  CG2 VAL X 205       9.446  -6.906  -5.502  0.00  0.00            
ATOM   3307 HG21 VAL X 205      10.150  -6.092  -5.328  0.00  0.00            
ATOM   3308 HG22 VAL X 205       9.472  -7.655  -4.710  0.00  0.00            
ATOM   3309 HG23 VAL X 205       9.621  -7.328  -6.491  0.00  0.00            
ATOM   3310  C   VAL X 205       6.416  -5.073  -7.088  0.00  0.00            
ATOM   3311  O   VAL X 205       5.606  -5.708  -7.794  0.00  0.00            
ATOM   3312  N   THR X 206       6.102  -4.017  -6.394  0.00  0.00            
ATOM   3313  H   THR X 206       6.713  -3.742  -5.638  0.00  0.00            
ATOM   3314  CA  THR X 206       4.785  -3.313  -6.452  0.00  0.00            
ATOM   3315  HA  THR X 206       4.063  -4.027  -6.055  0.00  0.00            
ATOM   3316  CB  THR X 206       4.772  -2.026  -5.505  0.00  0.00            
ATOM   3317  HB  THR X 206       5.649  -1.387  -5.605  0.00  0.00            
ATOM   3318  CG2 THR X 206       3.567  -1.063  -5.669  0.00  0.00            
ATOM   3319 HG21 THR X 206       2.660  -1.628  -5.452  0.00  0.00            
ATOM   3320 HG22 THR X 206       3.564  -0.270  -4.922  0.00  0.00            
ATOM   3321 HG23 THR X 206       3.473  -0.780  -6.717  0.00  0.00            
ATOM   3322  OG1 THR X 206       4.828  -2.412  -4.107  0.00  0.00            
ATOM   3323  HG1 THR X 206       5.677  -2.839  -3.969  0.00  0.00            
ATOM   3324  C   THR X 206       4.352  -2.983  -7.879  0.00  0.00            
ATOM   3325  O   THR X 206       3.196  -3.247  -8.343  0.00  0.00            
ATOM   3326  N   VAL X 207       5.287  -2.401  -8.561  0.00  0.00            
ATOM   3327  H   VAL X 207       6.186  -2.406  -8.099  0.00  0.00            
ATOM   3328  CA  VAL X 207       5.281  -2.093 -10.027  0.00  0.00            
ATOM   3329  HA  VAL X 207       4.347  -1.550 -10.172  0.00  0.00            
ATOM   3330  CB  VAL X 207       6.410  -1.243 -10.434  0.00  0.00            
ATOM   3331  HB  VAL X 207       7.223  -1.912 -10.151  0.00  0.00            
ATOM   3332  CG1 VAL X 207       6.420  -1.037 -11.991  0.00  0.00            
ATOM   3333 HG11 VAL X 207       7.319  -0.519 -12.324  0.00  0.00            
ATOM   3334 HG12 VAL X 207       6.420  -2.026 -12.448  0.00  0.00            
ATOM   3335 HG13 VAL X 207       5.613  -0.437 -12.412  0.00  0.00            
ATOM   3336  CG2 VAL X 207       6.561   0.193  -9.853  0.00  0.00            
ATOM   3337 HG21 VAL X 207       7.514   0.603 -10.186  0.00  0.00            
ATOM   3338 HG22 VAL X 207       5.699   0.794 -10.142  0.00  0.00            
ATOM   3339 HG23 VAL X 207       6.492   0.215  -8.765  0.00  0.00            
ATOM   3340  C   VAL X 207       5.057  -3.417 -10.816  0.00  0.00            
ATOM   3341  O   VAL X 207       4.136  -3.429 -11.679  0.00  0.00            
ATOM   3342  N   TRP X 208       5.809  -4.498 -10.494  0.00  0.00            
ATOM   3343  H   TRP X 208       6.399  -4.461  -9.675  0.00  0.00            
ATOM   3344  CA  TRP X 208       5.634  -5.827 -11.178  0.00  0.00            
ATOM   3345  HA  TRP X 208       5.759  -5.472 -12.201  0.00  0.00            
ATOM   3346  CB  TRP X 208       6.775  -6.735 -10.842  0.00  0.00            
ATOM   3347  HB2 TRP X 208       7.722  -6.242 -11.063  0.00  0.00            
ATOM   3348  HB3 TRP X 208       6.705  -7.004  -9.788  0.00  0.00            
ATOM   3349  CG  TRP X 208       6.832  -8.066 -11.561  0.00  0.00            
ATOM   3350  CD1 TRP X 208       7.613  -8.284 -12.641  0.00  0.00            
ATOM   3351  HD1 TRP X 208       8.341  -7.615 -13.076  0.00  0.00            
ATOM   3352  NE1 TRP X 208       7.376  -9.574 -13.069  0.00  0.00            
ATOM   3353  HE1 TRP X 208       7.776  -9.957 -13.914  0.00  0.00            
ATOM   3354  CE2 TRP X 208       6.446 -10.239 -12.281  0.00  0.00            
ATOM   3355  CZ2 TRP X 208       5.782 -11.500 -12.211  0.00  0.00            
ATOM   3356  HZ2 TRP X 208       6.144 -12.210 -12.941  0.00  0.00            
ATOM   3357  CH2 TRP X 208       4.801 -11.819 -11.257  0.00  0.00            
ATOM   3358  HH2 TRP X 208       4.310 -12.778 -11.173  0.00  0.00            
ATOM   3359  CZ3 TRP X 208       4.482 -10.849 -10.278  0.00  0.00            
ATOM   3360  HZ3 TRP X 208       3.834 -11.023  -9.431  0.00  0.00            
ATOM   3361  CE3 TRP X 208       5.190  -9.661 -10.225  0.00  0.00            
ATOM   3362  HE3 TRP X 208       5.186  -9.032  -9.347  0.00  0.00            
ATOM   3363  CD2 TRP X 208       6.091  -9.242 -11.291  0.00  0.00            
ATOM   3364  C   TRP X 208       4.285  -6.483 -11.065  0.00  0.00            
ATOM   3365  O   TRP X 208       3.635  -6.890 -12.038  0.00  0.00            
ATOM   3366  N   GLU X 209       3.755  -6.471  -9.813  0.00  0.00            
ATOM   3367  H   GLU X 209       4.286  -6.042  -9.069  0.00  0.00            
ATOM   3368  CA  GLU X 209       2.324  -6.819  -9.526  0.00  0.00            
ATOM   3369  HA  GLU X 209       2.131  -7.873  -9.725  0.00  0.00            
ATOM   3370  CB  GLU X 209       2.065  -6.567  -8.080  0.00  0.00            
ATOM   3371  HB2 GLU X 209       2.539  -5.639  -7.761  0.00  0.00            
ATOM   3372  HB3 GLU X 209       0.983  -6.502  -7.965  0.00  0.00            
ATOM   3373  CG  GLU X 209       2.737  -7.417  -7.045  0.00  0.00            
ATOM   3374  HG2 GLU X 209       2.618  -8.472  -7.288  0.00  0.00            
ATOM   3375  HG3 GLU X 209       3.800  -7.182  -7.102  0.00  0.00            
ATOM   3376  CD  GLU X 209       2.238  -7.185  -5.637  0.00  0.00            
ATOM   3377  OE1 GLU X 209       1.661  -8.147  -5.117  0.00  0.00            
ATOM   3378  OE2 GLU X 209       2.773  -6.308  -4.945  0.00  0.00            
ATOM   3379  C   GLU X 209       1.323  -6.023 -10.369  0.00  0.00            
ATOM   3380  O   GLU X 209       0.466  -6.629 -10.967  0.00  0.00            
ATOM   3381  N   LEU X 210       1.498  -4.721 -10.563  0.00  0.00            
ATOM   3382  H   LEU X 210       2.251  -4.334 -10.012  0.00  0.00            
ATOM   3383  CA  LEU X 210       0.678  -3.739 -11.345  0.00  0.00            
ATOM   3384  HA  LEU X 210      -0.346  -3.875 -11.000  0.00  0.00            
ATOM   3385  CB  LEU X 210       1.043  -2.264 -11.073  0.00  0.00            
ATOM   3386  HB2 LEU X 210       1.085  -2.084  -9.999  0.00  0.00            
ATOM   3387  HB3 LEU X 210       2.025  -2.201 -11.543  0.00  0.00            
ATOM   3388  CG  LEU X 210       0.216  -1.145 -11.684  0.00  0.00            
ATOM   3389  HG  LEU X 210       0.007  -1.606 -12.650  0.00  0.00            
ATOM   3390  CD1 LEU X 210      -1.155  -0.886 -11.003  0.00  0.00            
ATOM   3391 HD11 LEU X 210      -0.929  -0.686  -9.955  0.00  0.00            
ATOM   3392 HD12 LEU X 210      -1.763  -0.091 -11.434  0.00  0.00            
ATOM   3393 HD13 LEU X 210      -1.859  -1.706 -11.145  0.00  0.00            
ATOM   3394  CD2 LEU X 210       0.963   0.150 -11.784  0.00  0.00            
ATOM   3395 HD21 LEU X 210       1.085   0.578 -10.789  0.00  0.00            
ATOM   3396 HD22 LEU X 210       1.918  -0.032 -12.276  0.00  0.00            
ATOM   3397 HD23 LEU X 210       0.310   0.879 -12.265  0.00  0.00            
ATOM   3398  C   LEU X 210       0.700  -4.016 -12.794  0.00  0.00            
ATOM   3399  O   LEU X 210      -0.333  -4.059 -13.383  0.00  0.00            
ATOM   3400  N   MET X 211       1.839  -4.183 -13.387  0.00  0.00            
ATOM   3401  H   MET X 211       2.636  -4.162 -12.768  0.00  0.00            
ATOM   3402  CA  MET X 211       2.145  -4.345 -14.842  0.00  0.00            
ATOM   3403  HA  MET X 211       1.552  -3.586 -15.352  0.00  0.00            
ATOM   3404  CB  MET X 211       3.647  -4.104 -15.011  0.00  0.00            
ATOM   3405  HB2 MET X 211       4.201  -4.806 -14.389  0.00  0.00            
ATOM   3406  HB3 MET X 211       3.732  -4.357 -16.067  0.00  0.00            
ATOM   3407  CG  MET X 211       3.957  -2.619 -14.850  0.00  0.00            
ATOM   3408  HG2 MET X 211       3.440  -2.222 -13.976  0.00  0.00            
ATOM   3409  HG3 MET X 211       5.029  -2.491 -14.696  0.00  0.00            
ATOM   3410  SD  MET X 211       3.597  -1.587 -16.149  0.00  0.00            
ATOM   3411  CE  MET X 211       2.932  -0.252 -15.085  0.00  0.00            
ATOM   3412  HE1 MET X 211       3.571  -0.031 -14.231  0.00  0.00            
ATOM   3413  HE2 MET X 211       2.874   0.698 -15.616  0.00  0.00            
ATOM   3414  HE3 MET X 211       1.965  -0.567 -14.692  0.00  0.00            
ATOM   3415  C   MET X 211       1.739  -5.776 -15.367  0.00  0.00            
ATOM   3416  O   MET X 211       1.786  -6.099 -16.542  0.00  0.00            
ATOM   3417  N   THR X 212       1.341  -6.689 -14.407  0.00  0.00            
ATOM   3418  H   THR X 212       1.319  -6.351 -13.456  0.00  0.00            
ATOM   3419  CA  THR X 212       0.844  -8.021 -14.600  0.00  0.00            
ATOM   3420  HA  THR X 212       0.823  -8.237 -15.668  0.00  0.00            
ATOM   3421  CB  THR X 212       1.730  -9.098 -13.949  0.00  0.00            
ATOM   3422  HB  THR X 212       1.278 -10.075 -14.116  0.00  0.00            
ATOM   3423  CG2 THR X 212       3.168  -9.136 -14.459  0.00  0.00            
ATOM   3424 HG21 THR X 212       3.153  -9.597 -15.447  0.00  0.00            
ATOM   3425 HG22 THR X 212       3.611  -8.140 -14.444  0.00  0.00            
ATOM   3426 HG23 THR X 212       3.737  -9.750 -13.762  0.00  0.00            
ATOM   3427  OG1 THR X 212       1.879  -8.932 -12.526  0.00  0.00            
ATOM   3428  HG1 THR X 212       2.620  -8.332 -12.412  0.00  0.00            
ATOM   3429  C   THR X 212      -0.643  -8.107 -14.133  0.00  0.00            
ATOM   3430  O   THR X 212      -1.077  -9.203 -13.879  0.00  0.00            
ATOM   3431  N   PHE X 213      -1.373  -6.960 -13.996  0.00  0.00            
ATOM   3432  H   PHE X 213      -0.913  -6.067 -14.100  0.00  0.00            
ATOM   3433  CA  PHE X 213      -2.778  -6.930 -13.541  0.00  0.00            
ATOM   3434  HA  PHE X 213      -3.037  -5.871 -13.519  0.00  0.00            
ATOM   3435  CB  PHE X 213      -3.633  -7.545 -14.710  0.00  0.00            
ATOM   3436  HB2 PHE X 213      -3.237  -8.529 -14.958  0.00  0.00            
ATOM   3437  HB3 PHE X 213      -4.679  -7.538 -14.402  0.00  0.00            
ATOM   3438  CG  PHE X 213      -3.455  -6.758 -16.073  0.00  0.00            
ATOM   3439  CD1 PHE X 213      -2.699  -7.262 -17.114  0.00  0.00            
ATOM   3440  HD1 PHE X 213      -2.205  -8.216 -17.011  0.00  0.00            
ATOM   3441  CE1 PHE X 213      -2.398  -6.474 -18.270  0.00  0.00            
ATOM   3442  HE1 PHE X 213      -1.683  -6.765 -19.026  0.00  0.00            
ATOM   3443  CZ  PHE X 213      -3.118  -5.348 -18.595  0.00  0.00            
ATOM   3444  HZ  PHE X 213      -2.953  -4.758 -19.484  0.00  0.00            
ATOM   3445  CE2 PHE X 213      -3.977  -4.892 -17.623  0.00  0.00            
ATOM   3446  HE2 PHE X 213      -4.380  -3.895 -17.729  0.00  0.00            
ATOM   3447  CD2 PHE X 213      -4.142  -5.546 -16.321  0.00  0.00            
ATOM   3448  HD2 PHE X 213      -4.782  -4.995 -15.648  0.00  0.00            
ATOM   3449  C   PHE X 213      -3.056  -7.606 -12.155  0.00  0.00            
ATOM   3450  O   PHE X 213      -4.103  -8.098 -11.883  0.00  0.00            
ATOM   3451  N   GLY X 214      -2.055  -7.691 -11.236  0.00  0.00            
ATOM   3452  H   GLY X 214      -1.168  -7.308 -11.529  0.00  0.00            
ATOM   3453  CA  GLY X 214      -2.131  -8.016  -9.815  0.00  0.00            
ATOM   3454  HA2 GLY X 214      -1.499  -7.281  -9.317  0.00  0.00            
ATOM   3455  HA3 GLY X 214      -3.150  -7.947  -9.436  0.00  0.00            
ATOM   3456  C   GLY X 214      -1.519  -9.421  -9.480  0.00  0.00            
ATOM   3457  O   GLY X 214      -2.030 -10.122  -8.595  0.00  0.00            
ATOM   3458  N   SER X 215      -0.542  -9.876 -10.308  0.00  0.00            
ATOM   3459  H   SER X 215      -0.041  -9.265 -10.937  0.00  0.00            
ATOM   3460  CA  SER X 215      -0.019 -11.226 -10.287  0.00  0.00            
ATOM   3461  HA  SER X 215      -0.915 -11.845 -10.230  0.00  0.00            
ATOM   3462  CB  SER X 215       0.743 -11.789 -11.464  0.00  0.00            
ATOM   3463  HB2 SER X 215       1.681 -11.258 -11.629  0.00  0.00            
ATOM   3464  HB3 SER X 215       0.934 -12.841 -11.251  0.00  0.00            
ATOM   3465  OG  SER X 215      -0.029 -11.841 -12.598  0.00  0.00            
ATOM   3466  HG  SER X 215       0.127 -11.018 -13.065  0.00  0.00            
ATOM   3467  C   SER X 215       0.711 -11.531  -8.964  0.00  0.00            
ATOM   3468  O   SER X 215       1.344 -10.613  -8.457  0.00  0.00            
ATOM   3469  N   LYS X 216       0.781 -12.795  -8.441  0.00  0.00            
ATOM   3470  H   LYS X 216       0.443 -13.631  -8.895  0.00  0.00            
ATOM   3471  CA  LYS X 216       1.667 -13.072  -7.275  0.00  0.00            
ATOM   3472  HA  LYS X 216       1.678 -12.325  -6.481  0.00  0.00            
ATOM   3473  CB  LYS X 216       1.252 -14.319  -6.614  0.00  0.00            
ATOM   3474  HB2 LYS X 216       0.859 -15.017  -7.353  0.00  0.00            
ATOM   3475  HB3 LYS X 216       2.114 -14.876  -6.244  0.00  0.00            
ATOM   3476  CG  LYS X 216       0.120 -14.101  -5.553  0.00  0.00            
ATOM   3477  HG2 LYS X 216       0.547 -13.709  -4.630  0.00  0.00            
ATOM   3478  HG3 LYS X 216      -0.549 -13.400  -6.053  0.00  0.00            
ATOM   3479  CD  LYS X 216      -0.656 -15.334  -5.264  0.00  0.00            
ATOM   3480  HD2 LYS X 216      -1.118 -15.684  -6.187  0.00  0.00            
ATOM   3481  HD3 LYS X 216       0.041 -15.966  -4.713  0.00  0.00            
ATOM   3482  CE  LYS X 216      -1.774 -14.938  -4.230  0.00  0.00            
ATOM   3483  HE2 LYS X 216      -1.310 -14.516  -3.339  0.00  0.00            
ATOM   3484  HE3 LYS X 216      -2.525 -14.272  -4.655  0.00  0.00            
ATOM   3485  NZ  LYS X 216      -2.436 -16.093  -3.743  0.00  0.00            
ATOM   3486  HZ1 LYS X 216      -3.143 -15.866  -3.059  0.00  0.00            
ATOM   3487  HZ2 LYS X 216      -2.899 -16.537  -4.523  0.00  0.00            
ATOM   3488  HZ3 LYS X 216      -1.837 -16.841  -3.423  0.00  0.00            
ATOM   3489  C   LYS X 216       3.125 -13.162  -7.717  0.00  0.00            
ATOM   3490  O   LYS X 216       3.327 -13.861  -8.734  0.00  0.00            
ATOM   3491  N   PRO X 217       4.080 -12.559  -7.035  0.00  0.00            
ATOM   3492  CD  PRO X 217       3.897 -11.580  -5.957  0.00  0.00            
ATOM   3493  HD2 PRO X 217       3.268 -12.069  -5.212  0.00  0.00            
ATOM   3494  HD3 PRO X 217       3.548 -10.639  -6.381  0.00  0.00            
ATOM   3495  CG  PRO X 217       5.249 -11.235  -5.327  0.00  0.00            
ATOM   3496  HG2 PRO X 217       5.602 -11.873  -4.516  0.00  0.00            
ATOM   3497  HG3 PRO X 217       5.264 -10.263  -4.833  0.00  0.00            
ATOM   3498  CB  PRO X 217       6.109 -11.362  -6.519  0.00  0.00            
ATOM   3499  HB2 PRO X 217       7.118 -11.683  -6.260  0.00  0.00            
ATOM   3500  HB3 PRO X 217       6.014 -10.449  -7.107  0.00  0.00            
ATOM   3501  CA  PRO X 217       5.487 -12.569  -7.286  0.00  0.00            
ATOM   3502  HA  PRO X 217       5.728 -12.508  -8.347  0.00  0.00            
ATOM   3503  C   PRO X 217       6.073 -13.838  -6.824  0.00  0.00            
ATOM   3504  O   PRO X 217       5.912 -14.174  -5.661  0.00  0.00            
ATOM   3505  N   TYR X 218       6.789 -14.621  -7.665  0.00  0.00            
ATOM   3506  H   TYR X 218       7.011 -14.200  -8.556  0.00  0.00            
ATOM   3507  CA  TYR X 218       7.376 -15.988  -7.390  0.00  0.00            
ATOM   3508  HA  TYR X 218       7.790 -16.405  -8.308  0.00  0.00            
ATOM   3509  CB  TYR X 218       8.565 -15.887  -6.440  0.00  0.00            
ATOM   3510  HB2 TYR X 218       8.099 -15.472  -5.546  0.00  0.00            
ATOM   3511  HB3 TYR X 218       9.082 -16.821  -6.219  0.00  0.00            
ATOM   3512  CG  TYR X 218       9.672 -14.909  -6.842  0.00  0.00            
ATOM   3513  CD1 TYR X 218      10.512 -15.152  -7.984  0.00  0.00            
ATOM   3514  HD1 TYR X 218      10.263 -16.021  -8.575  0.00  0.00            
ATOM   3515  CE1 TYR X 218      11.676 -14.313  -8.302  0.00  0.00            
ATOM   3516  HE1 TYR X 218      12.308 -14.475  -9.164  0.00  0.00            
ATOM   3517  CZ  TYR X 218      11.903 -13.170  -7.535  0.00  0.00            
ATOM   3518  OH  TYR X 218      13.030 -12.468  -7.685  0.00  0.00            
ATOM   3519  HH  TYR X 218      13.011 -11.551  -7.404  0.00  0.00            
ATOM   3520  CE2 TYR X 218      11.042 -12.909  -6.406  0.00  0.00            
ATOM   3521  HE2 TYR X 218      11.227 -12.124  -5.687  0.00  0.00            
ATOM   3522  CD2 TYR X 218       9.967 -13.745  -6.077  0.00  0.00            
ATOM   3523  HD2 TYR X 218       9.397 -13.454  -5.207  0.00  0.00            
ATOM   3524  C   TYR X 218       6.300 -17.078  -7.014  0.00  0.00            
ATOM   3525  O   TYR X 218       6.375 -17.635  -5.972  0.00  0.00            
ATOM   3526  N   ASP X 219       5.298 -17.221  -7.878  0.00  0.00            
ATOM   3527  H   ASP X 219       5.342 -16.788  -8.789  0.00  0.00            
ATOM   3528  CA  ASP X 219       4.112 -18.066  -7.585  0.00  0.00            
ATOM   3529  HA  ASP X 219       3.980 -17.854  -6.524  0.00  0.00            
ATOM   3530  CB  ASP X 219       2.921 -17.518  -8.358  0.00  0.00            
ATOM   3531  HB2 ASP X 219       2.806 -16.448  -8.185  0.00  0.00            
ATOM   3532  HB3 ASP X 219       3.175 -17.607  -9.414  0.00  0.00            
ATOM   3533  CG  ASP X 219       1.600 -18.181  -8.026  0.00  0.00            
ATOM   3534  OD1 ASP X 219       1.421 -18.523  -6.863  0.00  0.00            
ATOM   3535  OD2 ASP X 219       0.716 -18.233  -8.898  0.00  0.00            
ATOM   3536  C   ASP X 219       4.438 -19.560  -7.660  0.00  0.00            
ATOM   3537  O   ASP X 219       5.139 -20.042  -8.575  0.00  0.00            
ATOM   3538  N   GLY X 220       3.973 -20.379  -6.699  0.00  0.00            
ATOM   3539  H   GLY X 220       3.275 -19.966  -6.097  0.00  0.00            
ATOM   3540  CA  GLY X 220       4.247 -21.833  -6.508  0.00  0.00            
ATOM   3541  HA2 GLY X 220       3.604 -22.253  -5.734  0.00  0.00            
ATOM   3542  HA3 GLY X 220       4.002 -22.391  -7.411  0.00  0.00            
ATOM   3543  C   GLY X 220       5.762 -22.138  -6.173  0.00  0.00            
ATOM   3544  O   GLY X 220       6.079 -23.267  -5.705  0.00  0.00            
ATOM   3545  N   ILE X 221       6.627 -21.105  -6.205  0.00  0.00            
ATOM   3546  H   ILE X 221       6.341 -20.228  -6.616  0.00  0.00            
ATOM   3547  CA  ILE X 221       7.977 -21.222  -5.640  0.00  0.00            
ATOM   3548  HA  ILE X 221       8.330 -22.218  -5.905  0.00  0.00            
ATOM   3549  CB  ILE X 221       8.845 -20.102  -6.370  0.00  0.00            
ATOM   3550  HB  ILE X 221       8.343 -19.137  -6.431  0.00  0.00            
ATOM   3551  CG2 ILE X 221      10.190 -19.966  -5.635  0.00  0.00            
ATOM   3552 HG21 ILE X 221      10.646 -20.944  -5.791  0.00  0.00            
ATOM   3553 HG22 ILE X 221      10.895 -19.383  -6.227  0.00  0.00            
ATOM   3554 HG23 ILE X 221      10.093 -19.677  -4.588  0.00  0.00            
ATOM   3555  CG1 ILE X 221       9.049 -20.428  -7.838  0.00  0.00            
ATOM   3556 HG12 ILE X 221       9.791 -21.217  -7.954  0.00  0.00            
ATOM   3557 HG13 ILE X 221       8.172 -20.917  -8.263  0.00  0.00            
ATOM   3558  CD1 ILE X 221       9.514 -19.225  -8.726  0.00  0.00            
ATOM   3559 HD11 ILE X 221       9.443 -19.519  -9.773  0.00  0.00            
ATOM   3560 HD12 ILE X 221       8.895 -18.329  -8.683  0.00  0.00            
ATOM   3561 HD13 ILE X 221      10.515 -18.910  -8.430  0.00  0.00            
ATOM   3562  C   ILE X 221       7.995 -21.038  -4.093  0.00  0.00            
ATOM   3563  O   ILE X 221       7.286 -20.147  -3.602  0.00  0.00            
ATOM   3564  N   PRO X 222       8.729 -21.804  -3.258  0.00  0.00            
ATOM   3565  CD  PRO X 222       9.225 -23.071  -3.671  0.00  0.00            
ATOM   3566  HD2 PRO X 222      10.230 -22.958  -4.077  0.00  0.00            
ATOM   3567  HD3 PRO X 222       8.523 -23.490  -4.391  0.00  0.00            
ATOM   3568  CG  PRO X 222       9.230 -23.979  -2.408  0.00  0.00            
ATOM   3569  HG2 PRO X 222       9.832 -24.877  -2.551  0.00  0.00            
ATOM   3570  HG3 PRO X 222       8.221 -24.345  -2.217  0.00  0.00            
ATOM   3571  CB  PRO X 222       9.676 -22.948  -1.382  0.00  0.00            
ATOM   3572  HB2 PRO X 222      10.750 -22.843  -1.534  0.00  0.00            
ATOM   3573  HB3 PRO X 222       9.480 -23.305  -0.371  0.00  0.00            
ATOM   3574  CA  PRO X 222       8.905 -21.695  -1.780  0.00  0.00            
ATOM   3575  HA  PRO X 222       7.897 -21.701  -1.363  0.00  0.00            
ATOM   3576  C   PRO X 222       9.453 -20.386  -1.223  0.00  0.00            
ATOM   3577  O   PRO X 222      10.467 -19.821  -1.726  0.00  0.00            
ATOM   3578  N   ALA X 223       8.835 -19.855  -0.188  0.00  0.00            
ATOM   3579  H   ALA X 223       8.062 -20.367   0.213  0.00  0.00            
ATOM   3580  CA  ALA X 223       9.208 -18.509   0.236  0.00  0.00            
ATOM   3581  HA  ALA X 223       9.157 -17.842  -0.624  0.00  0.00            
ATOM   3582  CB  ALA X 223       8.170 -18.100   1.248  0.00  0.00            
ATOM   3583  HB1 ALA X 223       8.107 -18.752   2.118  0.00  0.00            
ATOM   3584  HB2 ALA X 223       8.344 -17.080   1.590  0.00  0.00            
ATOM   3585  HB3 ALA X 223       7.193 -18.067   0.764  0.00  0.00            
ATOM   3586  C   ALA X 223      10.649 -18.389   0.798  0.00  0.00            
ATOM   3587  O   ALA X 223      11.320 -17.426   0.496  0.00  0.00            
ATOM   3588  N   SER X 224      11.157 -19.403   1.554  0.00  0.00            
ATOM   3589  H   SER X 224      10.633 -20.263   1.623  0.00  0.00            
ATOM   3590  CA  SER X 224      12.554 -19.504   2.063  0.00  0.00            
ATOM   3591  HA  SER X 224      12.697 -18.589   2.638  0.00  0.00            
ATOM   3592  CB  SER X 224      12.642 -20.669   3.117  0.00  0.00            
ATOM   3593  HB2 SER X 224      12.457 -21.623   2.624  0.00  0.00            
ATOM   3594  HB3 SER X 224      13.662 -20.663   3.499  0.00  0.00            
ATOM   3595  OG  SER X 224      11.715 -20.531   4.199  0.00  0.00            
ATOM   3596  HG  SER X 224      11.881 -21.317   4.725  0.00  0.00            
ATOM   3597  C   SER X 224      13.694 -19.585   1.082  0.00  0.00            
ATOM   3598  O   SER X 224      14.806 -19.311   1.350  0.00  0.00            
ATOM   3599  N   GLU X 225      13.388 -19.957  -0.173  0.00  0.00            
ATOM   3600  H   GLU X 225      12.405 -20.097  -0.356  0.00  0.00            
ATOM   3601  CA  GLU X 225      14.483 -20.025  -1.221  0.00  0.00            
ATOM   3602  HA  GLU X 225      15.361 -20.527  -0.814  0.00  0.00            
ATOM   3603  CB  GLU X 225      14.023 -20.931  -2.417  0.00  0.00            
ATOM   3604  HB2 GLU X 225      13.110 -20.595  -2.909  0.00  0.00            
ATOM   3605  HB3 GLU X 225      14.686 -20.839  -3.278  0.00  0.00            
ATOM   3606  CG  GLU X 225      13.773 -22.399  -2.040  0.00  0.00            
ATOM   3607  HG2 GLU X 225      13.028 -22.380  -1.243  0.00  0.00            
ATOM   3608  HG3 GLU X 225      13.387 -22.939  -2.904  0.00  0.00            
ATOM   3609  CD  GLU X 225      15.152 -22.931  -1.545  0.00  0.00            
ATOM   3610  OE1 GLU X 225      16.236 -22.557  -2.130  0.00  0.00            
ATOM   3611  OE2 GLU X 225      15.094 -23.766  -0.572  0.00  0.00            
ATOM   3612  C   GLU X 225      14.851 -18.612  -1.856  0.00  0.00            
ATOM   3613  O   GLU X 225      15.870 -18.470  -2.464  0.00  0.00            
ATOM   3614  N   ILE X 226      14.033 -17.566  -1.642  0.00  0.00            
ATOM   3615  H   ILE X 226      13.172 -17.623  -1.116  0.00  0.00            
ATOM   3616  CA  ILE X 226      14.165 -16.280  -2.307  0.00  0.00            
ATOM   3617  HA  ILE X 226      14.149 -16.464  -3.381  0.00  0.00            
ATOM   3618  CB  ILE X 226      12.888 -15.397  -2.066  0.00  0.00            
ATOM   3619  HB  ILE X 226      12.705 -15.505  -0.997  0.00  0.00            
ATOM   3620  CG2 ILE X 226      13.335 -14.002  -2.378  0.00  0.00            
ATOM   3621 HG21 ILE X 226      12.442 -13.415  -2.594  0.00  0.00            
ATOM   3622 HG22 ILE X 226      13.994 -13.592  -1.613  0.00  0.00            
ATOM   3623 HG23 ILE X 226      13.855 -13.986  -3.335  0.00  0.00            
ATOM   3624  CG1 ILE X 226      11.641 -15.998  -2.736  0.00  0.00            
ATOM   3625 HG12 ILE X 226      11.375 -16.924  -2.227  0.00  0.00            
ATOM   3626 HG13 ILE X 226      10.871 -15.237  -2.605  0.00  0.00            
ATOM   3627  CD1 ILE X 226      11.711 -16.171  -4.288  0.00  0.00            
ATOM   3628 HD11 ILE X 226      10.867 -16.728  -4.695  0.00  0.00            
ATOM   3629 HD12 ILE X 226      11.736 -15.147  -4.660  0.00  0.00            
ATOM   3630 HD13 ILE X 226      12.582 -16.784  -4.519  0.00  0.00            
ATOM   3631  C   ILE X 226      15.575 -15.690  -2.215  0.00  0.00            
ATOM   3632  O   ILE X 226      16.137 -15.356  -3.230  0.00  0.00            
ATOM   3633  N   SER X 227      16.179 -15.525  -1.041  0.00  0.00            
ATOM   3634  H   SER X 227      15.705 -15.896  -0.230  0.00  0.00            
ATOM   3635  CA  SER X 227      17.504 -14.968  -0.854  0.00  0.00            
ATOM   3636  HA  SER X 227      17.468 -13.931  -1.188  0.00  0.00            
ATOM   3637  CB  SER X 227      17.760 -14.935   0.623  0.00  0.00            
ATOM   3638  HB2 SER X 227      17.643 -15.961   0.974  0.00  0.00            
ATOM   3639  HB3 SER X 227      18.770 -14.555   0.780  0.00  0.00            
ATOM   3640  OG  SER X 227      16.734 -14.259   1.328  0.00  0.00            
ATOM   3641  HG  SER X 227      16.132 -14.929   1.658  0.00  0.00            
ATOM   3642  C   SER X 227      18.628 -15.773  -1.584  0.00  0.00            
ATOM   3643  O   SER X 227      19.746 -15.284  -1.725  0.00  0.00            
ATOM   3644  N   SER X 228      18.408 -16.994  -1.964  0.00  0.00            
ATOM   3645  H   SER X 228      17.518 -17.371  -1.671  0.00  0.00            
ATOM   3646  CA  SER X 228      19.249 -17.855  -2.809  0.00  0.00            
ATOM   3647  HA  SER X 228      20.286 -17.604  -2.586  0.00  0.00            
ATOM   3648  CB  SER X 228      19.029 -19.382  -2.383  0.00  0.00            
ATOM   3649  HB2 SER X 228      17.984 -19.690  -2.353  0.00  0.00            
ATOM   3650  HB3 SER X 228      19.611 -19.967  -3.095  0.00  0.00            
ATOM   3651  OG  SER X 228      19.625 -19.656  -1.186  0.00  0.00            
ATOM   3652  HG  SER X 228      19.059 -19.228  -0.539  0.00  0.00            
ATOM   3653  C   SER X 228      18.908 -17.786  -4.310  0.00  0.00            
ATOM   3654  O   SER X 228      19.774 -17.946  -5.141  0.00  0.00            
ATOM   3655  N   ILE X 229      17.682 -17.473  -4.611  0.00  0.00            
ATOM   3656  H   ILE X 229      16.983 -17.537  -3.885  0.00  0.00            
ATOM   3657  CA  ILE X 229      17.188 -17.099  -5.979  0.00  0.00            
ATOM   3658  HA  ILE X 229      17.519 -17.818  -6.728  0.00  0.00            
ATOM   3659  CB  ILE X 229      15.602 -17.110  -6.023  0.00  0.00            
ATOM   3660  HB  ILE X 229      15.206 -16.847  -5.042  0.00  0.00            
ATOM   3661  CG2 ILE X 229      14.872 -16.304  -7.043  0.00  0.00            
ATOM   3662 HG21 ILE X 229      14.763 -16.786  -8.014  0.00  0.00            
ATOM   3663 HG22 ILE X 229      13.870 -16.157  -6.641  0.00  0.00            
ATOM   3664 HG23 ILE X 229      15.412 -15.394  -7.306  0.00  0.00            
ATOM   3665  CG1 ILE X 229      15.296 -18.559  -6.308  0.00  0.00            
ATOM   3666 HG12 ILE X 229      15.527 -18.879  -7.324  0.00  0.00            
ATOM   3667 HG13 ILE X 229      15.926 -19.203  -5.695  0.00  0.00            
ATOM   3668  CD1 ILE X 229      13.901 -19.029  -5.863  0.00  0.00            
ATOM   3669 HD11 ILE X 229      13.712 -19.005  -4.790  0.00  0.00            
ATOM   3670 HD12 ILE X 229      13.076 -18.585  -6.419  0.00  0.00            
ATOM   3671 HD13 ILE X 229      13.803 -20.084  -6.118  0.00  0.00            
ATOM   3672  C   ILE X 229      17.818 -15.748  -6.419  0.00  0.00            
ATOM   3673  O   ILE X 229      18.231 -15.667  -7.531  0.00  0.00            
ATOM   3674  N   LEU X 230      18.043 -14.827  -5.482  0.00  0.00            
ATOM   3675  H   LEU X 230      17.457 -14.872  -4.661  0.00  0.00            
ATOM   3676  CA  LEU X 230      18.839 -13.638  -5.650  0.00  0.00            
ATOM   3677  HA  LEU X 230      18.536 -13.170  -6.587  0.00  0.00            
ATOM   3678  CB  LEU X 230      18.468 -12.669  -4.574  0.00  0.00            
ATOM   3679  HB2 LEU X 230      18.906 -12.993  -3.631  0.00  0.00            
ATOM   3680  HB3 LEU X 230      19.011 -11.741  -4.750  0.00  0.00            
ATOM   3681  CG  LEU X 230      16.945 -12.276  -4.550  0.00  0.00            
ATOM   3682  HG  LEU X 230      16.383 -13.193  -4.377  0.00  0.00            
ATOM   3683  CD1 LEU X 230      16.807 -11.314  -3.282  0.00  0.00            
ATOM   3684 HD11 LEU X 230      15.782 -11.109  -2.973  0.00  0.00            
ATOM   3685 HD12 LEU X 230      17.297 -11.784  -2.429  0.00  0.00            
ATOM   3686 HD13 LEU X 230      17.379 -10.401  -3.441  0.00  0.00            
ATOM   3687  CD2 LEU X 230      16.387 -11.615  -5.861  0.00  0.00            
ATOM   3688 HD21 LEU X 230      17.027 -10.770  -6.114  0.00  0.00            
ATOM   3689 HD22 LEU X 230      16.538 -12.216  -6.757  0.00  0.00            
ATOM   3690 HD23 LEU X 230      15.330 -11.358  -5.785  0.00  0.00            
ATOM   3691  C   LEU X 230      20.371 -13.880  -5.683  0.00  0.00            
ATOM   3692  O   LEU X 230      21.111 -13.200  -6.452  0.00  0.00            
ATOM   3693  N   GLU X 231      20.918 -14.857  -4.964  0.00  0.00            
ATOM   3694  H   GLU X 231      20.376 -15.378  -4.289  0.00  0.00            
ATOM   3695  CA  GLU X 231      22.347 -15.037  -4.988  0.00  0.00            
ATOM   3696  HA  GLU X 231      22.929 -14.118  -4.925  0.00  0.00            
ATOM   3697  CB  GLU X 231      22.879 -16.024  -3.873  0.00  0.00            
ATOM   3698  HB2 GLU X 231      22.812 -15.394  -2.986  0.00  0.00            
ATOM   3699  HB3 GLU X 231      22.212 -16.871  -3.719  0.00  0.00            
ATOM   3700  CG  GLU X 231      24.299 -16.657  -3.988  0.00  0.00            
ATOM   3701  HG2 GLU X 231      24.592 -16.951  -2.980  0.00  0.00            
ATOM   3702  HG3 GLU X 231      24.271 -17.506  -4.671  0.00  0.00            
ATOM   3703  CD  GLU X 231      25.411 -15.667  -4.372  0.00  0.00            
ATOM   3704  OE1 GLU X 231      25.339 -14.504  -4.006  0.00  0.00            
ATOM   3705  OE2 GLU X 231      26.344 -16.025  -5.152  0.00  0.00            
ATOM   3706  C   GLU X 231      22.675 -15.721  -6.315  0.00  0.00            
ATOM   3707  O   GLU X 231      23.631 -15.346  -6.917  0.00  0.00            
ATOM   3708  N   LYS X 232      21.896 -16.687  -6.781  0.00  0.00            
ATOM   3709  H   LYS X 232      21.272 -17.133  -6.123  0.00  0.00            
ATOM   3710  CA  LYS X 232      22.038 -17.328  -8.131  0.00  0.00            
ATOM   3711  HA  LYS X 232      23.086 -17.602  -8.256  0.00  0.00            
ATOM   3712  CB  LYS X 232      21.125 -18.579  -8.146  0.00  0.00            
ATOM   3713  HB2 LYS X 232      20.163 -18.255  -7.749  0.00  0.00            
ATOM   3714  HB3 LYS X 232      21.084 -19.031  -9.137  0.00  0.00            
ATOM   3715  CG  LYS X 232      21.775 -19.706  -7.295  0.00  0.00            
ATOM   3716  HG2 LYS X 232      22.708 -20.068  -7.727  0.00  0.00            
ATOM   3717  HG3 LYS X 232      21.987 -19.403  -6.270  0.00  0.00            
ATOM   3718  CD  LYS X 232      20.945 -20.979  -7.327  0.00  0.00            
ATOM   3719  HD2 LYS X 232      20.648 -21.144  -8.363  0.00  0.00            
ATOM   3720  HD3 LYS X 232      21.549 -21.827  -7.008  0.00  0.00            
ATOM   3721  CE  LYS X 232      19.734 -20.708  -6.386  0.00  0.00            
ATOM   3722  HE2 LYS X 232      20.082 -20.933  -5.377  0.00  0.00            
ATOM   3723  HE3 LYS X 232      19.309 -19.707  -6.469  0.00  0.00            
ATOM   3724  NZ  LYS X 232      18.619 -21.644  -6.757  0.00  0.00            
ATOM   3725  HZ1 LYS X 232      18.880 -22.586  -7.011  0.00  0.00            
ATOM   3726  HZ2 LYS X 232      17.929 -21.734  -6.024  0.00  0.00            
ATOM   3727  HZ3 LYS X 232      18.091 -21.253  -7.524  0.00  0.00            
ATOM   3728  C   LYS X 232      21.828 -16.456  -9.335  0.00  0.00            
ATOM   3729  O   LYS X 232      22.083 -16.980 -10.418  0.00  0.00            
ATOM   3730  N   GLY X 233      21.332 -15.245  -9.141  0.00  0.00            
ATOM   3731  H   GLY X 233      21.270 -15.066  -8.149  0.00  0.00            
ATOM   3732  CA  GLY X 233      21.110 -14.253 -10.206  0.00  0.00            
ATOM   3733  HA2 GLY X 233      21.280 -13.307  -9.691  0.00  0.00            
ATOM   3734  HA3 GLY X 233      21.833 -14.508 -10.980  0.00  0.00            
ATOM   3735  C   GLY X 233      19.718 -14.181 -10.903  0.00  0.00            
ATOM   3736  O   GLY X 233      19.535 -13.477 -11.872  0.00  0.00            
ATOM   3737  N   GLU X 234      18.764 -14.931 -10.420  0.00  0.00            
ATOM   3738  H   GLU X 234      19.063 -15.594  -9.720  0.00  0.00            
ATOM   3739  CA  GLU X 234      17.425 -14.992 -10.856  0.00  0.00            
ATOM   3740  HA  GLU X 234      17.419 -15.167 -11.932  0.00  0.00            
ATOM   3741  CB  GLU X 234      16.694 -16.209 -10.301  0.00  0.00            
ATOM   3742  HB2 GLU X 234      16.458 -16.140  -9.239  0.00  0.00            
ATOM   3743  HB3 GLU X 234      15.676 -16.232 -10.691  0.00  0.00            
ATOM   3744  CG  GLU X 234      17.283 -17.573 -10.402  0.00  0.00            
ATOM   3745  HG2 GLU X 234      18.072 -17.641  -9.653  0.00  0.00            
ATOM   3746  HG3 GLU X 234      16.551 -18.274 -10.003  0.00  0.00            
ATOM   3747  CD  GLU X 234      17.750 -17.934 -11.842  0.00  0.00            
ATOM   3748  OE1 GLU X 234      18.739 -18.700 -12.008  0.00  0.00            
ATOM   3749  OE2 GLU X 234      17.119 -17.529 -12.828  0.00  0.00            
ATOM   3750  C   GLU X 234      16.617 -13.644 -10.536  0.00  0.00            
ATOM   3751  O   GLU X 234      16.895 -12.892  -9.611  0.00  0.00            
ATOM   3752  N   ARG X 235      15.546 -13.414 -11.273  0.00  0.00            
ATOM   3753  H   ARG X 235      15.251 -14.082 -11.971  0.00  0.00            
ATOM   3754  CA  ARG X 235      14.602 -12.190 -11.028  0.00  0.00            
ATOM   3755  HA  ARG X 235      14.610 -11.869  -9.987  0.00  0.00            
ATOM   3756  CB  ARG X 235      15.107 -10.963 -11.848  0.00  0.00            
ATOM   3757  HB2 ARG X 235      15.159 -11.112 -12.927  0.00  0.00            
ATOM   3758  HB3 ARG X 235      14.356 -10.181 -11.734  0.00  0.00            
ATOM   3759  CG  ARG X 235      16.480 -10.424 -11.360  0.00  0.00            
ATOM   3760  HG2 ARG X 235      17.336 -11.077 -11.532  0.00  0.00            
ATOM   3761  HG3 ARG X 235      16.691  -9.527 -11.942  0.00  0.00            
ATOM   3762  CD  ARG X 235      16.421  -9.858  -9.905  0.00  0.00            
ATOM   3763  HD2 ARG X 235      15.602  -9.152  -9.764  0.00  0.00            
ATOM   3764  HD3 ARG X 235      16.250 -10.640  -9.166  0.00  0.00            
ATOM   3765  NE  ARG X 235      17.733  -9.213  -9.551  0.00  0.00            
ATOM   3766  HE  ARG X 235      17.850  -8.239  -9.792  0.00  0.00            
ATOM   3767  CZ  ARG X 235      18.719  -9.781  -8.942  0.00  0.00            
ATOM   3768  NH1 ARG X 235      18.851 -11.068  -8.627  0.00  0.00            
ATOM   3769 HH11 ARG X 235      18.072 -11.666  -8.864  0.00  0.00            
ATOM   3770 HH12 ARG X 235      19.738 -11.451  -8.333  0.00  0.00            
ATOM   3771  NH2 ARG X 235      19.784  -9.128  -8.683  0.00  0.00            
ATOM   3772 HH21 ARG X 235      19.830  -8.143  -8.902  0.00  0.00            
ATOM   3773 HH22 ARG X 235      20.522  -9.633  -8.213  0.00  0.00            
ATOM   3774  C   ARG X 235      13.191 -12.535 -11.464  0.00  0.00            
ATOM   3775  O   ARG X 235      12.979 -13.402 -12.302  0.00  0.00            
ATOM   3776  N   LEU X 236      12.252 -11.672 -10.973  0.00  0.00            
ATOM   3777  H   LEU X 236      12.576 -10.877 -10.441  0.00  0.00            
ATOM   3778  CA  LEU X 236      10.953 -11.626 -11.546  0.00  0.00            
ATOM   3779  HA  LEU X 236      10.638 -12.661 -11.413  0.00  0.00            
ATOM   3780  CB  LEU X 236      10.071 -10.608 -10.760  0.00  0.00            
ATOM   3781  HB2 LEU X 236      10.556  -9.632 -10.749  0.00  0.00            
ATOM   3782  HB3 LEU X 236       9.178 -10.516 -11.378  0.00  0.00            
ATOM   3783  CG  LEU X 236       9.557 -10.986  -9.336  0.00  0.00            
ATOM   3784  HG  LEU X 236      10.389 -11.298  -8.705  0.00  0.00            
ATOM   3785  CD1 LEU X 236       8.897  -9.767  -8.680  0.00  0.00            
ATOM   3786 HD11 LEU X 236       9.607  -8.944  -8.759  0.00  0.00            
ATOM   3787 HD12 LEU X 236       7.929  -9.545  -9.128  0.00  0.00            
ATOM   3788 HD13 LEU X 236       8.746  -9.927  -7.612  0.00  0.00            
ATOM   3789  CD2 LEU X 236       8.551 -12.146  -9.337  0.00  0.00            
ATOM   3790 HD21 LEU X 236       7.889 -11.963 -10.183  0.00  0.00            
ATOM   3791 HD22 LEU X 236       9.232 -12.994  -9.406  0.00  0.00            
ATOM   3792 HD23 LEU X 236       7.982 -12.231  -8.411  0.00  0.00            
ATOM   3793  C   LEU X 236      11.166 -11.281 -13.039  0.00  0.00            
ATOM   3794  O   LEU X 236      11.915 -10.339 -13.250  0.00  0.00            
ATOM   3795  N   PRO X 237      10.533 -11.966 -13.984  0.00  0.00            
ATOM   3796  CD  PRO X 237       9.546 -13.010 -13.768  0.00  0.00            
ATOM   3797  HD2 PRO X 237       8.767 -12.481 -13.219  0.00  0.00            
ATOM   3798  HD3 PRO X 237      10.040 -13.883 -13.342  0.00  0.00            
ATOM   3799  CG  PRO X 237       9.037 -13.382 -15.188  0.00  0.00            
ATOM   3800  HG2 PRO X 237       8.166 -12.787 -15.460  0.00  0.00            
ATOM   3801  HG3 PRO X 237       8.872 -14.446 -15.354  0.00  0.00            
ATOM   3802  CB  PRO X 237      10.237 -12.996 -16.096  0.00  0.00            
ATOM   3803  HB2 PRO X 237       9.924 -12.906 -17.136  0.00  0.00            
ATOM   3804  HB3 PRO X 237      11.011 -13.763 -16.109  0.00  0.00            
ATOM   3805  CA  PRO X 237      10.690 -11.700 -15.445  0.00  0.00            
ATOM   3806  HA  PRO X 237      11.757 -11.561 -15.621  0.00  0.00            
ATOM   3807  C   PRO X 237       9.971 -10.429 -15.976  0.00  0.00            
ATOM   3808  O   PRO X 237       9.016  -9.907 -15.460  0.00  0.00            
ATOM   3809  N   GLN X 238      10.414  -9.952 -17.166  0.00  0.00            
ATOM   3810  H   GLN X 238      11.167 -10.496 -17.562  0.00  0.00            
ATOM   3811  CA  GLN X 238       9.735  -8.894 -17.938  0.00  0.00            
ATOM   3812  HA  GLN X 238       9.787  -7.933 -17.427  0.00  0.00            
ATOM   3813  CB  GLN X 238      10.476  -8.729 -19.275  0.00  0.00            
ATOM   3814  HB2 GLN X 238      11.402  -8.182 -19.095  0.00  0.00            
ATOM   3815  HB3 GLN X 238      10.651  -9.695 -19.749  0.00  0.00            
ATOM   3816  CG  GLN X 238       9.764  -7.779 -20.308  0.00  0.00            
ATOM   3817  HG2 GLN X 238       8.921  -8.274 -20.791  0.00  0.00            
ATOM   3818  HG3 GLN X 238       9.304  -6.929 -19.804  0.00  0.00            
ATOM   3819  CD  GLN X 238      10.699  -7.242 -21.422  0.00  0.00            
ATOM   3820  OE1 GLN X 238      11.683  -7.893 -21.737  0.00  0.00            
ATOM   3821  NE2 GLN X 238      10.410  -6.098 -21.924  0.00  0.00            
ATOM   3822 HE21 GLN X 238       9.571  -5.614 -21.640  0.00  0.00            
ATOM   3823 HE22 GLN X 238      10.909  -5.967 -22.792  0.00  0.00            
ATOM   3824  C   GLN X 238       8.225  -9.180 -18.158  0.00  0.00            
ATOM   3825  O   GLN X 238       7.913 -10.142 -18.895  0.00  0.00            
ATOM   3826  N   PRO X 239       7.330  -8.316 -17.624  0.00  0.00            
ATOM   3827  CD  PRO X 239       7.564  -7.265 -16.694  0.00  0.00            
ATOM   3828  HD2 PRO X 239       7.800  -6.333 -17.208  0.00  0.00            
ATOM   3829  HD3 PRO X 239       8.285  -7.457 -15.899  0.00  0.00            
ATOM   3830  CG  PRO X 239       6.206  -7.124 -16.076  0.00  0.00            
ATOM   3831  HG2 PRO X 239       5.924  -6.174 -15.623  0.00  0.00            
ATOM   3832  HG3 PRO X 239       6.158  -7.970 -15.390  0.00  0.00            
ATOM   3833  CB  PRO X 239       5.146  -7.413 -17.145  0.00  0.00            
ATOM   3834  HB2 PRO X 239       4.977  -6.448 -17.623  0.00  0.00            
ATOM   3835  HB3 PRO X 239       4.245  -7.832 -16.698  0.00  0.00            
ATOM   3836  CA  PRO X 239       5.886  -8.367 -18.012  0.00  0.00            
ATOM   3837  HA  PRO X 239       5.510  -9.342 -17.702  0.00  0.00            
ATOM   3838  C   PRO X 239       5.639  -8.111 -19.463  0.00  0.00            
ATOM   3839  O   PRO X 239       6.332  -7.266 -19.977  0.00  0.00            
ATOM   3840  N   PRO X 240       4.831  -8.842 -20.177  0.00  0.00            
ATOM   3841  CD  PRO X 240       4.321 -10.219 -19.894  0.00  0.00            
ATOM   3842  HD2 PRO X 240       3.373 -10.075 -19.376  0.00  0.00            
ATOM   3843  HD3 PRO X 240       5.074 -10.755 -19.318  0.00  0.00            
ATOM   3844  CG  PRO X 240       4.262 -10.948 -21.185  0.00  0.00            
ATOM   3845  HG2 PRO X 240       3.568 -11.784 -21.116  0.00  0.00            
ATOM   3846  HG3 PRO X 240       5.302 -11.162 -21.431  0.00  0.00            
ATOM   3847  CB  PRO X 240       3.816  -9.832 -22.143  0.00  0.00            
ATOM   3848  HB2 PRO X 240       2.774  -9.515 -22.098  0.00  0.00            
ATOM   3849  HB3 PRO X 240       3.941 -10.030 -23.207  0.00  0.00            
ATOM   3850  CA  PRO X 240       4.732  -8.655 -21.653  0.00  0.00            
ATOM   3851  HA  PRO X 240       5.699  -8.844 -22.118  0.00  0.00            
ATOM   3852  C   PRO X 240       4.263  -7.290 -22.245  0.00  0.00            
ATOM   3853  O   PRO X 240       4.489  -6.994 -23.413  0.00  0.00            
ATOM   3854  N   ILE X 241       3.537  -6.480 -21.431  0.00  0.00            
ATOM   3855  H   ILE X 241       3.192  -6.884 -20.572  0.00  0.00            
ATOM   3856  CA  ILE X 241       3.253  -5.136 -21.825  0.00  0.00            
ATOM   3857  HA  ILE X 241       3.070  -5.066 -22.897  0.00  0.00            
ATOM   3858  CB  ILE X 241       1.916  -4.596 -21.145  0.00  0.00            
ATOM   3859  HB  ILE X 241       1.647  -3.624 -21.558  0.00  0.00            
ATOM   3860  CG2 ILE X 241       0.827  -5.660 -21.260  0.00  0.00            
ATOM   3861 HG21 ILE X 241       0.989  -6.213 -22.185  0.00  0.00            
ATOM   3862 HG22 ILE X 241       0.820  -6.311 -20.385  0.00  0.00            
ATOM   3863 HG23 ILE X 241      -0.083  -5.063 -21.199  0.00  0.00            
ATOM   3864  CG1 ILE X 241       2.058  -4.325 -19.590  0.00  0.00            
ATOM   3865 HG12 ILE X 241       2.167  -5.199 -18.949  0.00  0.00            
ATOM   3866 HG13 ILE X 241       2.937  -3.714 -19.384  0.00  0.00            
ATOM   3867  CD1 ILE X 241       0.909  -3.491 -18.916  0.00  0.00            
ATOM   3868 HD11 ILE X 241       1.235  -3.208 -17.914  0.00  0.00            
ATOM   3869 HD12 ILE X 241       0.692  -2.595 -19.496  0.00  0.00            
ATOM   3870 HD13 ILE X 241      -0.028  -4.044 -18.857  0.00  0.00            
ATOM   3871  C   ILE X 241       4.313  -4.088 -21.507  0.00  0.00            
ATOM   3872  O   ILE X 241       4.213  -3.071 -22.164  0.00  0.00            
ATOM   3873  N   CYS X 242       5.281  -4.370 -20.639  0.00  0.00            
ATOM   3874  H   CYS X 242       5.390  -5.368 -20.529  0.00  0.00            
ATOM   3875  CA  CYS X 242       6.467  -3.524 -20.487  0.00  0.00            
ATOM   3876  HA  CYS X 242       6.184  -2.487 -20.306  0.00  0.00            
ATOM   3877  CB  CYS X 242       7.260  -4.038 -19.235  0.00  0.00            
ATOM   3878  HB2 CYS X 242       7.394  -5.114 -19.344  0.00  0.00            
ATOM   3879  HB3 CYS X 242       8.167  -3.440 -19.322  0.00  0.00            
ATOM   3880  SG  CYS X 242       6.403  -3.675 -17.659  0.00  0.00            
ATOM   3881  HG  CYS X 242       5.207  -3.721 -18.252  0.00  0.00            
ATOM   3882  C   CYS X 242       7.309  -3.581 -21.808  0.00  0.00            
ATOM   3883  O   CYS X 242       7.461  -4.703 -22.314  0.00  0.00            
ATOM   3884  N   THR X 243       7.762  -2.466 -22.367  0.00  0.00            
ATOM   3885  H   THR X 243       7.366  -1.559 -22.170  0.00  0.00            
ATOM   3886  CA  THR X 243       9.000  -2.479 -23.143  0.00  0.00            
ATOM   3887  HA  THR X 243       8.937  -3.407 -23.711  0.00  0.00            
ATOM   3888  CB  THR X 243       9.074  -1.369 -24.180  0.00  0.00            
ATOM   3889  HB  THR X 243       9.979  -1.653 -24.716  0.00  0.00            
ATOM   3890  CG2 THR X 243       7.987  -1.402 -25.290  0.00  0.00            
ATOM   3891 HG21 THR X 243       8.141  -0.633 -26.047  0.00  0.00            
ATOM   3892 HG22 THR X 243       7.919  -2.337 -25.846  0.00  0.00            
ATOM   3893 HG23 THR X 243       7.041  -1.089 -24.848  0.00  0.00            
ATOM   3894  OG1 THR X 243       8.961  -0.076 -23.532  0.00  0.00            
ATOM   3895  HG1 THR X 243       8.920   0.561 -24.249  0.00  0.00            
ATOM   3896  C   THR X 243      10.239  -2.544 -22.196  0.00  0.00            
ATOM   3897  O   THR X 243      10.257  -2.226 -21.005  0.00  0.00            
ATOM   3898  N   ILE X 244      11.366  -2.915 -22.872  0.00  0.00            
ATOM   3899  H   ILE X 244      11.179  -3.331 -23.773  0.00  0.00            
ATOM   3900  CA  ILE X 244      12.638  -3.169 -22.111  0.00  0.00            
ATOM   3901  HA  ILE X 244      12.385  -3.921 -21.364  0.00  0.00            
ATOM   3902  CB  ILE X 244      13.786  -3.626 -23.103  0.00  0.00            
ATOM   3903  HB  ILE X 244      13.415  -4.384 -23.793  0.00  0.00            
ATOM   3904  CG2 ILE X 244      14.310  -2.557 -24.005  0.00  0.00            
ATOM   3905 HG21 ILE X 244      13.508  -1.962 -24.442  0.00  0.00            
ATOM   3906 HG22 ILE X 244      14.912  -1.861 -23.422  0.00  0.00            
ATOM   3907 HG23 ILE X 244      14.913  -2.906 -24.844  0.00  0.00            
ATOM   3908  CG1 ILE X 244      15.010  -4.220 -22.355  0.00  0.00            
ATOM   3909 HG12 ILE X 244      15.775  -4.512 -23.075  0.00  0.00            
ATOM   3910 HG13 ILE X 244      15.287  -3.474 -21.609  0.00  0.00            
ATOM   3911  CD1 ILE X 244      14.621  -5.453 -21.621  0.00  0.00            
ATOM   3912 HD11 ILE X 244      14.300  -5.078 -20.649  0.00  0.00            
ATOM   3913 HD12 ILE X 244      13.710  -5.898 -22.020  0.00  0.00            
ATOM   3914 HD13 ILE X 244      15.388  -6.227 -21.652  0.00  0.00            
ATOM   3915  C   ILE X 244      13.115  -2.035 -21.163  0.00  0.00            
ATOM   3916  O   ILE X 244      13.621  -2.250 -20.097  0.00  0.00            
ATOM   3917  N   ASP X 245      12.959  -0.782 -21.644  0.00  0.00            
ATOM   3918  H   ASP X 245      12.583  -0.699 -22.577  0.00  0.00            
ATOM   3919  CA  ASP X 245      13.289   0.412 -20.831  0.00  0.00            
ATOM   3920  HA  ASP X 245      14.340   0.302 -20.565  0.00  0.00            
ATOM   3921  CB  ASP X 245      12.978   1.637 -21.637  0.00  0.00            
ATOM   3922  HB2 ASP X 245      11.922   1.638 -21.907  0.00  0.00            
ATOM   3923  HB3 ASP X 245      13.089   2.523 -21.012  0.00  0.00            
ATOM   3924  CG  ASP X 245      13.769   1.783 -22.877  0.00  0.00            
ATOM   3925  OD1 ASP X 245      13.452   1.163 -23.912  0.00  0.00            
ATOM   3926  OD2 ASP X 245      14.825   2.428 -22.872  0.00  0.00            
ATOM   3927  C   ASP X 245      12.460   0.439 -19.571  0.00  0.00            
ATOM   3928  O   ASP X 245      13.026   0.814 -18.554  0.00  0.00            
ATOM   3929  N   VAL X 246      11.234   0.035 -19.603  0.00  0.00            
ATOM   3930  H   VAL X 246      10.961  -0.315 -20.510  0.00  0.00            
ATOM   3931  CA  VAL X 246      10.358  -0.050 -18.367  0.00  0.00            
ATOM   3932  HA  VAL X 246      10.549   0.896 -17.860  0.00  0.00            
ATOM   3933  CB  VAL X 246       8.875  -0.129 -18.647  0.00  0.00            
ATOM   3934  HB  VAL X 246       8.723  -1.017 -19.261  0.00  0.00            
ATOM   3935  CG1 VAL X 246       8.035  -0.001 -17.390  0.00  0.00            
ATOM   3936 HG11 VAL X 246       8.059  -0.910 -16.790  0.00  0.00            
ATOM   3937 HG12 VAL X 246       8.450   0.823 -16.809  0.00  0.00            
ATOM   3938 HG13 VAL X 246       6.974   0.130 -17.605  0.00  0.00            
ATOM   3939  CG2 VAL X 246       8.321   0.998 -19.469  0.00  0.00            
ATOM   3940 HG21 VAL X 246       8.498   0.727 -20.510  0.00  0.00            
ATOM   3941 HG22 VAL X 246       7.242   1.081 -19.336  0.00  0.00            
ATOM   3942 HG23 VAL X 246       8.891   1.913 -19.312  0.00  0.00            
ATOM   3943  C   VAL X 246      10.846  -1.172 -17.508  0.00  0.00            
ATOM   3944  O   VAL X 246      10.888  -0.945 -16.292  0.00  0.00            
ATOM   3945  N   TYR X 247      11.187  -2.334 -18.057  0.00  0.00            
ATOM   3946  H   TYR X 247      11.020  -2.441 -19.048  0.00  0.00            
ATOM   3947  CA  TYR X 247      11.785  -3.396 -17.264  0.00  0.00            
ATOM   3948  HA  TYR X 247      11.116  -3.705 -16.461  0.00  0.00            
ATOM   3949  CB  TYR X 247      12.020  -4.649 -18.182  0.00  0.00            
ATOM   3950  HB2 TYR X 247      11.188  -4.836 -18.861  0.00  0.00            
ATOM   3951  HB3 TYR X 247      12.679  -4.412 -19.018  0.00  0.00            
ATOM   3952  CG  TYR X 247      12.421  -5.928 -17.456  0.00  0.00            
ATOM   3953  CD1 TYR X 247      11.568  -6.335 -16.410  0.00  0.00            
ATOM   3954  HD1 TYR X 247      10.620  -5.835 -16.278  0.00  0.00            
ATOM   3955  CE1 TYR X 247      11.973  -7.443 -15.655  0.00  0.00            
ATOM   3956  HE1 TYR X 247      11.438  -7.647 -14.739  0.00  0.00            
ATOM   3957  CZ  TYR X 247      13.217  -8.111 -15.927  0.00  0.00            
ATOM   3958  OH  TYR X 247      13.512  -9.154 -15.162  0.00  0.00            
ATOM   3959  HH  TYR X 247      13.112  -9.296 -14.301  0.00  0.00            
ATOM   3960  CE2 TYR X 247      14.028  -7.706 -16.952  0.00  0.00            
ATOM   3961  HE2 TYR X 247      14.869  -8.350 -17.163  0.00  0.00            
ATOM   3962  CD2 TYR X 247      13.695  -6.506 -17.617  0.00  0.00            
ATOM   3963  HD2 TYR X 247      14.363  -6.081 -18.352  0.00  0.00            
ATOM   3964  C   TYR X 247      13.169  -2.997 -16.680  0.00  0.00            
ATOM   3965  O   TYR X 247      13.474  -3.460 -15.559  0.00  0.00            
ATOM   3966  N   MET X 248      14.034  -2.206 -17.289  0.00  0.00            
ATOM   3967  H   MET X 248      13.815  -1.879 -18.219  0.00  0.00            
ATOM   3968  CA  MET X 248      15.318  -1.713 -16.723  0.00  0.00            
ATOM   3969  HA  MET X 248      15.972  -2.571 -16.568  0.00  0.00            
ATOM   3970  CB  MET X 248      15.968  -0.966 -17.901  0.00  0.00            
ATOM   3971  HB2 MET X 248      16.129  -1.711 -18.679  0.00  0.00            
ATOM   3972  HB3 MET X 248      15.200  -0.260 -18.218  0.00  0.00            
ATOM   3973  CG  MET X 248      17.284  -0.293 -17.826  0.00  0.00            
ATOM   3974  HG2 MET X 248      17.663   0.031 -18.794  0.00  0.00            
ATOM   3975  HG3 MET X 248      17.099   0.484 -17.084  0.00  0.00            
ATOM   3976  SD  MET X 248      18.666  -1.348 -17.239  0.00  0.00            
ATOM   3977  CE  MET X 248      18.733  -2.887 -18.237  0.00  0.00            
ATOM   3978  HE1 MET X 248      17.802  -3.052 -18.779  0.00  0.00            
ATOM   3979  HE2 MET X 248      19.444  -2.717 -19.046  0.00  0.00            
ATOM   3980  HE3 MET X 248      18.984  -3.786 -17.674  0.00  0.00            
ATOM   3981  C   MET X 248      15.234  -0.911 -15.397  0.00  0.00            
ATOM   3982  O   MET X 248      16.108  -0.998 -14.545  0.00  0.00            
ATOM   3983  N   ILE X 249      14.183  -0.179 -15.129  0.00  0.00            
ATOM   3984  H   ILE X 249      13.513  -0.147 -15.884  0.00  0.00            
ATOM   3985  CA  ILE X 249      13.867   0.386 -13.790  0.00  0.00            
ATOM   3986  HA  ILE X 249      14.741   0.909 -13.401  0.00  0.00            
ATOM   3987  CB  ILE X 249      12.742   1.409 -13.771  0.00  0.00            
ATOM   3988  HB  ILE X 249      11.871   0.834 -14.083  0.00  0.00            
ATOM   3989  CG2 ILE X 249      12.531   1.979 -12.405  0.00  0.00            
ATOM   3990 HG21 ILE X 249      11.847   2.826 -12.447  0.00  0.00            
ATOM   3991 HG22 ILE X 249      12.164   1.186 -11.754  0.00  0.00            
ATOM   3992 HG23 ILE X 249      13.526   2.279 -12.076  0.00  0.00            
ATOM   3993  CG1 ILE X 249      12.793   2.613 -14.784  0.00  0.00            
ATOM   3994 HG12 ILE X 249      12.946   2.221 -15.790  0.00  0.00            
ATOM   3995 HG13 ILE X 249      11.914   3.251 -14.876  0.00  0.00            
ATOM   3996  CD1 ILE X 249      13.873   3.586 -14.500  0.00  0.00            
ATOM   3997 HD11 ILE X 249      13.655   4.123 -13.577  0.00  0.00            
ATOM   3998 HD12 ILE X 249      14.830   3.075 -14.387  0.00  0.00            
ATOM   3999 HD13 ILE X 249      13.860   4.284 -15.337  0.00  0.00            
ATOM   4000  C   ILE X 249      13.669  -0.643 -12.748  0.00  0.00            
ATOM   4001  O   ILE X 249      14.254  -0.514 -11.709  0.00  0.00            
ATOM   4002  N   MET X 250      12.916  -1.732 -13.025  0.00  0.00            
ATOM   4003  H   MET X 250      12.535  -1.742 -13.961  0.00  0.00            
ATOM   4004  CA  MET X 250      12.775  -2.838 -12.065  0.00  0.00            
ATOM   4005  HA  MET X 250      12.325  -2.480 -11.140  0.00  0.00            
ATOM   4006  CB  MET X 250      11.834  -3.828 -12.691  0.00  0.00            
ATOM   4007  HB2 MET X 250      12.239  -4.226 -13.621  0.00  0.00            
ATOM   4008  HB3 MET X 250      11.741  -4.672 -12.007  0.00  0.00            
ATOM   4009  CG  MET X 250      10.418  -3.275 -12.878  0.00  0.00            
ATOM   4010  HG2 MET X 250      10.114  -2.911 -11.897  0.00  0.00            
ATOM   4011  HG3 MET X 250      10.331  -2.412 -13.537  0.00  0.00            
ATOM   4012  SD  MET X 250       9.243  -4.426 -13.577  0.00  0.00            
ATOM   4013  CE  MET X 250       8.260  -3.402 -14.725  0.00  0.00            
ATOM   4014  HE1 MET X 250       7.821  -2.551 -14.204  0.00  0.00            
ATOM   4015  HE2 MET X 250       8.826  -3.147 -15.621  0.00  0.00            
ATOM   4016  HE3 MET X 250       7.481  -4.083 -15.066  0.00  0.00            
ATOM   4017  C   MET X 250      14.098  -3.456 -11.702  0.00  0.00            
ATOM   4018  O   MET X 250      14.297  -3.563 -10.478  0.00  0.00            
ATOM   4019  N   VAL X 251      15.026  -3.743 -12.601  0.00  0.00            
ATOM   4020  H   VAL X 251      14.780  -3.560 -13.563  0.00  0.00            
ATOM   4021  CA  VAL X 251      16.347  -4.410 -12.293  0.00  0.00            
ATOM   4022  HA  VAL X 251      16.117  -5.196 -11.574  0.00  0.00            
ATOM   4023  CB  VAL X 251      17.100  -5.125 -13.397  0.00  0.00            
ATOM   4024  HB  VAL X 251      18.041  -5.480 -12.976  0.00  0.00            
ATOM   4025  CG1 VAL X 251      16.429  -6.393 -13.975  0.00  0.00            
ATOM   4026 HG11 VAL X 251      16.258  -7.155 -13.214  0.00  0.00            
ATOM   4027 HG12 VAL X 251      15.482  -6.217 -14.486  0.00  0.00            
ATOM   4028 HG13 VAL X 251      17.049  -6.954 -14.674  0.00  0.00            
ATOM   4029  CG2 VAL X 251      17.395  -4.215 -14.585  0.00  0.00            
ATOM   4030 HG21 VAL X 251      17.979  -4.800 -15.296  0.00  0.00            
ATOM   4031 HG22 VAL X 251      16.432  -3.831 -14.925  0.00  0.00            
ATOM   4032 HG23 VAL X 251      18.060  -3.409 -14.274  0.00  0.00            
ATOM   4033  C   VAL X 251      17.227  -3.357 -11.550  0.00  0.00            
ATOM   4034  O   VAL X 251      18.008  -3.765 -10.652  0.00  0.00            
ATOM   4035  N   LYS X 252      17.049  -2.070 -11.808  0.00  0.00            
ATOM   4036  H   LYS X 252      16.585  -1.852 -12.677  0.00  0.00            
ATOM   4037  CA  LYS X 252      17.750  -0.952 -11.040  0.00  0.00            
ATOM   4038  HA  LYS X 252      18.786  -1.243 -10.863  0.00  0.00            
ATOM   4039  CB  LYS X 252      17.775   0.385 -11.875  0.00  0.00            
ATOM   4040  HB2 LYS X 252      16.753   0.455 -12.249  0.00  0.00            
ATOM   4041  HB3 LYS X 252      18.061   1.279 -11.320  0.00  0.00            
ATOM   4042  CG  LYS X 252      18.740   0.231 -13.073  0.00  0.00            
ATOM   4043  HG2 LYS X 252      19.750  -0.021 -12.749  0.00  0.00            
ATOM   4044  HG3 LYS X 252      18.514  -0.648 -13.676  0.00  0.00            
ATOM   4045  CD  LYS X 252      18.706   1.447 -13.933  0.00  0.00            
ATOM   4046  HD2 LYS X 252      17.663   1.648 -14.178  0.00  0.00            
ATOM   4047  HD3 LYS X 252      19.003   2.238 -13.245  0.00  0.00            
ATOM   4048  CE  LYS X 252      19.582   1.467 -15.253  0.00  0.00            
ATOM   4049  HE2 LYS X 252      19.080   0.815 -15.968  0.00  0.00            
ATOM   4050  HE3 LYS X 252      19.364   2.494 -15.546  0.00  0.00            
ATOM   4051  NZ  LYS X 252      20.996   1.308 -14.982  0.00  0.00            
ATOM   4052  HZ1 LYS X 252      21.281   2.027 -14.334  0.00  0.00            
ATOM   4053  HZ2 LYS X 252      21.042   0.446 -14.458  0.00  0.00            
ATOM   4054  HZ3 LYS X 252      21.528   1.182 -15.831  0.00  0.00            
ATOM   4055  C   LYS X 252      17.216  -0.752  -9.585  0.00  0.00            
ATOM   4056  O   LYS X 252      18.053  -0.433  -8.695  0.00  0.00            
ATOM   4057  N   CYS X 253      15.995  -1.202  -9.367  0.00  0.00            
ATOM   4058  H   CYS X 253      15.461  -1.345 -10.211  0.00  0.00            
ATOM   4059  CA  CYS X 253      15.510  -1.499  -8.087  0.00  0.00            
ATOM   4060  HA  CYS X 253      15.859  -0.727  -7.402  0.00  0.00            
ATOM   4061  CB  CYS X 253      13.945  -1.469  -8.110  0.00  0.00            
ATOM   4062  HB2 CYS X 253      13.606  -2.383  -8.598  0.00  0.00            
ATOM   4063  HB3 CYS X 253      13.591  -1.667  -7.098  0.00  0.00            
ATOM   4064  SG  CYS X 253      13.330   0.118  -8.817  0.00  0.00            
ATOM   4065  HG  CYS X 253      13.920  -0.096  -9.997  0.00  0.00            
ATOM   4066  C   CYS X 253      16.109  -2.834  -7.507  0.00  0.00            
ATOM   4067  O   CYS X 253      16.562  -2.798  -6.411  0.00  0.00            
ATOM   4068  N   TRP X 254      16.159  -3.892  -8.271  0.00  0.00            
ATOM   4069  H   TRP X 254      15.673  -3.920  -9.156  0.00  0.00            
ATOM   4070  CA  TRP X 254      16.612  -5.155  -7.729  0.00  0.00            
ATOM   4071  HA  TRP X 254      16.342  -5.197  -6.674  0.00  0.00            
ATOM   4072  CB  TRP X 254      15.861  -6.336  -8.358  0.00  0.00            
ATOM   4073  HB2 TRP X 254      16.173  -6.541  -9.382  0.00  0.00            
ATOM   4074  HB3 TRP X 254      16.145  -7.280  -7.893  0.00  0.00            
ATOM   4075  CG  TRP X 254      14.391  -6.290  -8.326  0.00  0.00            
ATOM   4076  CD1 TRP X 254      13.604  -5.841  -7.294  0.00  0.00            
ATOM   4077  HD1 TRP X 254      13.957  -5.473  -6.341  0.00  0.00            
ATOM   4078  NE1 TRP X 254      12.280  -5.970  -7.701  0.00  0.00            
ATOM   4079  HE1 TRP X 254      11.532  -5.752  -7.058  0.00  0.00            
ATOM   4080  CE2 TRP X 254      12.199  -6.441  -8.949  0.00  0.00            
ATOM   4081  CZ2 TRP X 254      11.092  -6.747  -9.758  0.00  0.00            
ATOM   4082  HZ2 TRP X 254      10.123  -6.667  -9.288  0.00  0.00            
ATOM   4083  CH2 TRP X 254      11.296  -7.120 -11.048  0.00  0.00            
ATOM   4084  HH2 TRP X 254      10.392  -7.268 -11.620  0.00  0.00            
ATOM   4085  CZ3 TRP X 254      12.577  -7.275 -11.619  0.00  0.00            
ATOM   4086  HZ3 TRP X 254      12.698  -7.471 -12.674  0.00  0.00            
ATOM   4087  CE3 TRP X 254      13.671  -7.091 -10.723  0.00  0.00            
ATOM   4088  HE3 TRP X 254      14.650  -7.311 -11.123  0.00  0.00            
ATOM   4089  CD2 TRP X 254      13.550  -6.682  -9.400  0.00  0.00            
ATOM   4090  C   TRP X 254      18.082  -5.318  -7.996  0.00  0.00            
ATOM   4091  O   TRP X 254      18.586  -6.270  -8.651  0.00  0.00            
ATOM   4092  N   MET X 255      18.863  -4.342  -7.475  0.00  0.00            
ATOM   4093  H   MET X 255      18.472  -3.531  -7.017  0.00  0.00            
ATOM   4094  CA  MET X 255      20.354  -4.573  -7.283  0.00  0.00            
ATOM   4095  HA  MET X 255      20.828  -5.372  -7.853  0.00  0.00            
ATOM   4096  CB  MET X 255      21.120  -3.232  -7.515  0.00  0.00            
ATOM   4097  HB2 MET X 255      20.633  -2.367  -7.065  0.00  0.00            
ATOM   4098  HB3 MET X 255      22.171  -3.213  -7.224  0.00  0.00            
ATOM   4099  CG  MET X 255      21.085  -2.919  -9.049  0.00  0.00            
ATOM   4100  HG2 MET X 255      21.167  -3.908  -9.499  0.00  0.00            
ATOM   4101  HG3 MET X 255      20.149  -2.437  -9.332  0.00  0.00            
ATOM   4102  SD  MET X 255      22.635  -2.201  -9.747  0.00  0.00            
ATOM   4103  CE  MET X 255      22.001  -0.657 -10.388  0.00  0.00            
ATOM   4104  HE1 MET X 255      21.413  -0.101  -9.658  0.00  0.00            
ATOM   4105  HE2 MET X 255      22.870  -0.053 -10.651  0.00  0.00            
ATOM   4106  HE3 MET X 255      21.419  -0.803 -11.298  0.00  0.00            
ATOM   4107  C   MET X 255      20.637  -4.921  -5.830  0.00  0.00            
ATOM   4108  O   MET X 255      19.941  -4.468  -4.887  0.00  0.00            
ATOM   4109  N   ILE X 256      21.710  -5.667  -5.611  0.00  0.00            
ATOM   4110  H   ILE X 256      22.283  -5.979  -6.382  0.00  0.00            
ATOM   4111  CA  ILE X 256      22.219  -5.901  -4.261  0.00  0.00            
ATOM   4112  HA  ILE X 256      21.368  -6.377  -3.775  0.00  0.00            
ATOM   4113  CB  ILE X 256      23.362  -6.996  -4.401  0.00  0.00            
ATOM   4114  HB  ILE X 256      24.169  -6.607  -5.022  0.00  0.00            
ATOM   4115  CG2 ILE X 256      23.989  -7.279  -3.016  0.00  0.00            
ATOM   4116 HG21 ILE X 256      24.623  -6.418  -2.805  0.00  0.00            
ATOM   4117 HG22 ILE X 256      23.219  -7.497  -2.275  0.00  0.00            
ATOM   4118 HG23 ILE X 256      24.675  -8.126  -3.010  0.00  0.00            
ATOM   4119  CG1 ILE X 256      22.779  -8.315  -5.072  0.00  0.00            
ATOM   4120 HG12 ILE X 256      22.590  -8.163  -6.134  0.00  0.00            
ATOM   4121 HG13 ILE X 256      23.550  -9.078  -4.967  0.00  0.00            
ATOM   4122  CD1 ILE X 256      21.472  -8.920  -4.488  0.00  0.00            
ATOM   4123 HD11 ILE X 256      21.516  -9.976  -4.754  0.00  0.00            
ATOM   4124 HD12 ILE X 256      21.396  -8.693  -3.425  0.00  0.00            
ATOM   4125 HD13 ILE X 256      20.715  -8.352  -5.029  0.00  0.00            
ATOM   4126  C   ILE X 256      22.708  -4.655  -3.499  0.00  0.00            
ATOM   4127  O   ILE X 256      22.303  -4.417  -2.381  0.00  0.00            
ATOM   4128  N   ASP X 257      23.486  -3.804  -4.121  0.00  0.00            
ATOM   4129  H   ASP X 257      23.730  -3.956  -5.090  0.00  0.00            
ATOM   4130  CA  ASP X 257      23.928  -2.467  -3.494  0.00  0.00            
ATOM   4131  HA  ASP X 257      24.223  -2.791  -2.495  0.00  0.00            
ATOM   4132  CB  ASP X 257      25.195  -1.896  -4.227  0.00  0.00            
ATOM   4133  HB2 ASP X 257      26.039  -2.529  -3.951  0.00  0.00            
ATOM   4134  HB3 ASP X 257      25.085  -1.955  -5.310  0.00  0.00            
ATOM   4135  CG  ASP X 257      25.579  -0.453  -3.934  0.00  0.00            
ATOM   4136  OD1 ASP X 257      25.501   0.335  -4.903  0.00  0.00            
ATOM   4137  OD2 ASP X 257      25.807  -0.124  -2.745  0.00  0.00            
ATOM   4138  C   ASP X 257      22.795  -1.413  -3.448  0.00  0.00            
ATOM   4139  O   ASP X 257      22.215  -1.014  -4.460  0.00  0.00            
ATOM   4140  N   ALA X 258      22.431  -1.001  -2.217  0.00  0.00            
ATOM   4141  H   ALA X 258      22.668  -1.620  -1.454  0.00  0.00            
ATOM   4142  CA  ALA X 258      21.323  -0.009  -2.091  0.00  0.00            
ATOM   4143  HA  ALA X 258      20.606  -0.473  -2.767  0.00  0.00            
ATOM   4144  CB  ALA X 258      20.800   0.038  -0.625  0.00  0.00            
ATOM   4145  HB1 ALA X 258      19.851   0.575  -0.616  0.00  0.00            
ATOM   4146  HB2 ALA X 258      20.665  -0.961  -0.211  0.00  0.00            
ATOM   4147  HB3 ALA X 258      21.499   0.454   0.101  0.00  0.00            
ATOM   4148  C   ALA X 258      21.688   1.367  -2.666  0.00  0.00            
ATOM   4149  O   ALA X 258      20.751   2.040  -3.110  0.00  0.00            
ATOM   4150  N   ASP X 259      22.949   1.854  -2.635  0.00  0.00            
ATOM   4151  H   ASP X 259      23.671   1.269  -2.240  0.00  0.00            
ATOM   4152  CA  ASP X 259      23.377   3.049  -3.250  0.00  0.00            
ATOM   4153  HA  ASP X 259      22.635   3.761  -2.891  0.00  0.00            
ATOM   4154  CB  ASP X 259      24.765   3.506  -2.695  0.00  0.00            
ATOM   4155  HB2 ASP X 259      25.544   2.825  -3.037  0.00  0.00            
ATOM   4156  HB3 ASP X 259      24.891   4.480  -3.168  0.00  0.00            
ATOM   4157  CG  ASP X 259      24.837   3.777  -1.210  0.00  0.00            
ATOM   4158  OD1 ASP X 259      25.940   3.672  -0.740  0.00  0.00            
ATOM   4159  OD2 ASP X 259      23.866   4.256  -0.542  0.00  0.00            
ATOM   4160  C   ASP X 259      23.156   3.118  -4.770  0.00  0.00            
ATOM   4161  O   ASP X 259      22.875   4.226  -5.291  0.00  0.00            
ATOM   4162  N   SER X 260      23.247   1.997  -5.517  0.00  0.00            
ATOM   4163  H   SER X 260      23.506   1.213  -4.935  0.00  0.00            
ATOM   4164  CA  SER X 260      23.069   1.776  -6.969  0.00  0.00            
ATOM   4165  HA  SER X 260      23.518   2.628  -7.478  0.00  0.00            
ATOM   4166  CB  SER X 260      23.695   0.447  -7.436  0.00  0.00            
ATOM   4167  HB2 SER X 260      23.436  -0.395  -6.793  0.00  0.00            
ATOM   4168  HB3 SER X 260      23.400   0.227  -8.462  0.00  0.00            
ATOM   4169  OG  SER X 260      25.080   0.517  -7.295  0.00  0.00            
ATOM   4170  HG  SER X 260      25.277   0.435  -6.359  0.00  0.00            
ATOM   4171  C   SER X 260      21.656   1.868  -7.351  0.00  0.00            
ATOM   4172  O   SER X 260      21.377   1.947  -8.551  0.00  0.00            
ATOM   4173  N   ARG X 261      20.652   1.832  -6.396  0.00  0.00            
ATOM   4174  H   ARG X 261      20.864   1.993  -5.422  0.00  0.00            
ATOM   4175  CA  ARG X 261      19.234   1.926  -6.790  0.00  0.00            
ATOM   4176  HA  ARG X 261      19.036   1.258  -7.628  0.00  0.00            
ATOM   4177  CB  ARG X 261      18.415   1.231  -5.640  0.00  0.00            
ATOM   4178  HB2 ARG X 261      18.350   1.901  -4.782  0.00  0.00            
ATOM   4179  HB3 ARG X 261      17.467   1.009  -6.129  0.00  0.00            
ATOM   4180  CG  ARG X 261      18.901  -0.135  -5.305  0.00  0.00            
ATOM   4181  HG2 ARG X 261      18.697  -0.858  -6.095  0.00  0.00            
ATOM   4182  HG3 ARG X 261      19.922  -0.059  -4.932  0.00  0.00            
ATOM   4183  CD  ARG X 261      18.123  -0.653  -4.141  0.00  0.00            
ATOM   4184  HD2 ARG X 261      18.224  -0.040  -3.245  0.00  0.00            
ATOM   4185  HD3 ARG X 261      17.089  -0.732  -4.477  0.00  0.00            
ATOM   4186  NE  ARG X 261      18.593  -2.034  -3.870  0.00  0.00            
ATOM   4187  HE  ARG X 261      19.039  -2.495  -4.650  0.00  0.00            
ATOM   4188  CZ  ARG X 261      18.773  -2.532  -2.575  0.00  0.00            
ATOM   4189  NH1 ARG X 261      18.305  -1.856  -1.593  0.00  0.00            
ATOM   4190 HH11 ARG X 261      17.733  -1.049  -1.800  0.00  0.00            
ATOM   4191 HH12 ARG X 261      18.523  -2.235  -0.683  0.00  0.00            
ATOM   4192  NH2 ARG X 261      19.450  -3.605  -2.296  0.00  0.00            
ATOM   4193 HH21 ARG X 261      20.084  -3.974  -2.991  0.00  0.00            
ATOM   4194 HH22 ARG X 261      19.449  -3.910  -1.333  0.00  0.00            
ATOM   4195  C   ARG X 261      18.776   3.392  -7.038  0.00  0.00            
ATOM   4196  O   ARG X 261      19.296   4.209  -6.287  0.00  0.00            
ATOM   4197  N   PRO X 262      17.837   3.623  -7.951  0.00  0.00            
ATOM   4198  CD  PRO X 262      17.104   2.556  -8.676  0.00  0.00            
ATOM   4199  HD2 PRO X 262      16.691   1.791  -8.018  0.00  0.00            
ATOM   4200  HD3 PRO X 262      17.785   2.294  -9.485  0.00  0.00            
ATOM   4201  CG  PRO X 262      15.963   3.320  -9.334  0.00  0.00            
ATOM   4202  HG2 PRO X 262      15.044   3.117  -8.785  0.00  0.00            
ATOM   4203  HG3 PRO X 262      15.801   2.985 -10.359  0.00  0.00            
ATOM   4204  CB  PRO X 262      16.302   4.825  -9.226  0.00  0.00            
ATOM   4205  HB2 PRO X 262      15.347   5.349  -9.211  0.00  0.00            
ATOM   4206  HB3 PRO X 262      16.928   5.189 -10.040  0.00  0.00            
ATOM   4207  CA  PRO X 262      17.180   4.888  -8.027  0.00  0.00            
ATOM   4208  HA  PRO X 262      17.896   5.701  -8.147  0.00  0.00            
ATOM   4209  C   PRO X 262      16.411   5.282  -6.822  0.00  0.00            
ATOM   4210  O   PRO X 262      15.615   4.558  -6.289  0.00  0.00            
ATOM   4211  N   LYS X 263      16.616   6.486  -6.362  0.00  0.00            
ATOM   4212  H   LYS X 263      17.284   7.066  -6.850  0.00  0.00            
ATOM   4213  CA  LYS X 263      15.902   7.085  -5.171  0.00  0.00            
ATOM   4214  HA  LYS X 263      15.787   6.234  -4.500  0.00  0.00            
ATOM   4215  CB  LYS X 263      16.815   8.133  -4.499  0.00  0.00            
ATOM   4216  HB2 LYS X 263      17.129   8.847  -5.261  0.00  0.00            
ATOM   4217  HB3 LYS X 263      16.141   8.650  -3.816  0.00  0.00            
ATOM   4218  CG  LYS X 263      18.011   7.557  -3.707  0.00  0.00            
ATOM   4219  HG2 LYS X 263      17.665   6.926  -2.888  0.00  0.00            
ATOM   4220  HG3 LYS X 263      18.498   6.892  -4.420  0.00  0.00            
ATOM   4221  CD  LYS X 263      18.859   8.692  -3.295  0.00  0.00            
ATOM   4222  HD2 LYS X 263      19.279   9.153  -4.189  0.00  0.00            
ATOM   4223  HD3 LYS X 263      18.301   9.343  -2.621  0.00  0.00            
ATOM   4224  CE  LYS X 263      20.055   8.171  -2.460  0.00  0.00            
ATOM   4225  HE2 LYS X 263      20.644   9.015  -2.103  0.00  0.00            
ATOM   4226  HE3 LYS X 263      19.541   7.742  -1.599  0.00  0.00            
ATOM   4227  NZ  LYS X 263      20.887   7.140  -3.127  0.00  0.00            
ATOM   4228  HZ1 LYS X 263      20.399   6.257  -3.088  0.00  0.00            
ATOM   4229  HZ2 LYS X 263      20.972   7.323  -4.117  0.00  0.00            
ATOM   4230  HZ3 LYS X 263      21.764   6.982  -2.653  0.00  0.00            
ATOM   4231  C   LYS X 263      14.507   7.643  -5.506  0.00  0.00            
ATOM   4232  O   LYS X 263      14.372   8.218  -6.587  0.00  0.00            
ATOM   4233  N   PHE X 264      13.565   7.514  -4.556  0.00  0.00            
ATOM   4234  H   PHE X 264      13.734   6.940  -3.742  0.00  0.00            
ATOM   4235  CA  PHE X 264      12.162   7.916  -4.809  0.00  0.00            
ATOM   4236  HA  PHE X 264      11.705   7.271  -5.559  0.00  0.00            
ATOM   4237  CB  PHE X 264      11.317   7.720  -3.540  0.00  0.00            
ATOM   4238  HB2 PHE X 264      11.837   8.327  -2.799  0.00  0.00            
ATOM   4239  HB3 PHE X 264      10.340   8.203  -3.533  0.00  0.00            
ATOM   4240  CG  PHE X 264      11.079   6.303  -3.144  0.00  0.00            
ATOM   4241  CD1 PHE X 264      10.413   5.452  -4.010  0.00  0.00            
ATOM   4242  HD1 PHE X 264      10.191   5.650  -5.049  0.00  0.00            
ATOM   4243  CE1 PHE X 264      10.235   4.117  -3.610  0.00  0.00            
ATOM   4244  HE1 PHE X 264       9.751   3.416  -4.274  0.00  0.00            
ATOM   4245  CZ  PHE X 264      10.566   3.651  -2.280  0.00  0.00            
ATOM   4246  HZ  PHE X 264      10.260   2.698  -1.873  0.00  0.00            
ATOM   4247  CE2 PHE X 264      11.197   4.581  -1.447  0.00  0.00            
ATOM   4248  HE2 PHE X 264      11.541   4.300  -0.462  0.00  0.00            
ATOM   4249  CD2 PHE X 264      11.538   5.825  -1.980  0.00  0.00            
ATOM   4250  HD2 PHE X 264      12.120   6.484  -1.352  0.00  0.00            
ATOM   4251  C   PHE X 264      12.011   9.393  -5.248  0.00  0.00            
ATOM   4252  O   PHE X 264      11.217   9.646  -6.173  0.00  0.00            
ATOM   4253  N   ARG X 265      12.880  10.271  -4.737  0.00  0.00            
ATOM   4254  H   ARG X 265      13.377  10.125  -3.870  0.00  0.00            
ATOM   4255  CA  ARG X 265      12.878  11.662  -5.279  0.00  0.00            
ATOM   4256  HA  ARG X 265      11.930  12.126  -5.006  0.00  0.00            
ATOM   4257  CB  ARG X 265      14.044  12.366  -4.580  0.00  0.00            
ATOM   4258  HB2 ARG X 265      13.961  12.312  -3.494  0.00  0.00            
ATOM   4259  HB3 ARG X 265      14.979  11.861  -4.823  0.00  0.00            
ATOM   4260  CG  ARG X 265      13.972  13.872  -4.795  0.00  0.00            
ATOM   4261  HG2 ARG X 265      14.058  14.105  -5.856  0.00  0.00            
ATOM   4262  HG3 ARG X 265      13.022  14.252  -4.418  0.00  0.00            
ATOM   4263  CD  ARG X 265      15.064  14.520  -3.942  0.00  0.00            
ATOM   4264  HD2 ARG X 265      14.738  15.559  -3.901  0.00  0.00            
ATOM   4265  HD3 ARG X 265      15.053  14.096  -2.937  0.00  0.00            
ATOM   4266  NE  ARG X 265      16.388  14.398  -4.483  0.00  0.00            
ATOM   4267  HE  ARG X 265      16.428  14.093  -5.445  0.00  0.00            
ATOM   4268  CZ  ARG X 265      17.445  15.006  -4.003  0.00  0.00            
ATOM   4269  NH1 ARG X 265      17.559  15.663  -2.878  0.00  0.00            
ATOM   4270 HH11 ARG X 265      16.694  15.807  -2.377  0.00  0.00            
ATOM   4271 HH12 ARG X 265      18.475  15.926  -2.544  0.00  0.00            
ATOM   4272  NH2 ARG X 265      18.488  14.994  -4.680  0.00  0.00            
ATOM   4273 HH21 ARG X 265      18.555  14.598  -5.607  0.00  0.00            
ATOM   4274 HH22 ARG X 265      19.287  15.485  -4.304  0.00  0.00            
ATOM   4275  C   ARG X 265      12.987  11.745  -6.812  0.00  0.00            
ATOM   4276  O   ARG X 265      12.186  12.389  -7.466  0.00  0.00            
ATOM   4277  N   GLU X 266      13.987  11.071  -7.321  0.00  0.00            
ATOM   4278  H   GLU X 266      14.475  10.450  -6.691  0.00  0.00            
ATOM   4279  CA  GLU X 266      14.289  10.972  -8.765  0.00  0.00            
ATOM   4280  HA  GLU X 266      14.347  11.990  -9.152  0.00  0.00            
ATOM   4281  CB  GLU X 266      15.741  10.406  -8.927  0.00  0.00            
ATOM   4282  HB2 GLU X 266      15.752   9.402  -8.501  0.00  0.00            
ATOM   4283  HB3 GLU X 266      15.952  10.392  -9.997  0.00  0.00            
ATOM   4284  CG  GLU X 266      16.776  11.119  -8.142  0.00  0.00            
ATOM   4285  HG2 GLU X 266      16.717  10.739  -7.122  0.00  0.00            
ATOM   4286  HG3 GLU X 266      17.739  10.804  -8.544  0.00  0.00            
ATOM   4287  CD  GLU X 266      16.733  12.636  -8.258  0.00  0.00            
ATOM   4288  OE1 GLU X 266      17.080  13.069  -9.371  0.00  0.00            
ATOM   4289  OE2 GLU X 266      16.473  13.423  -7.310  0.00  0.00            
ATOM   4290  C   GLU X 266      13.427  10.078  -9.610  0.00  0.00            
ATOM   4291  O   GLU X 266      13.199  10.433 -10.789  0.00  0.00            
ATOM   4292  N   LEU X 267      12.785   9.039  -9.041  0.00  0.00            
ATOM   4293  H   LEU X 267      13.024   8.806  -8.088  0.00  0.00            
ATOM   4294  CA  LEU X 267      11.750   8.214  -9.693  0.00  0.00            
ATOM   4295  HA  LEU X 267      12.222   7.876 -10.616  0.00  0.00            
ATOM   4296  CB  LEU X 267      11.389   7.048  -8.721  0.00  0.00            
ATOM   4297  HB2 LEU X 267      11.056   7.326  -7.721  0.00  0.00            
ATOM   4298  HB3 LEU X 267      10.450   6.588  -9.028  0.00  0.00            
ATOM   4299  CG  LEU X 267      12.397   5.927  -8.706  0.00  0.00            
ATOM   4300  HG  LEU X 267      13.329   6.438  -8.464  0.00  0.00            
ATOM   4301  CD1 LEU X 267      12.256   4.885  -7.595  0.00  0.00            
ATOM   4302 HD11 LEU X 267      12.795   3.996  -7.923  0.00  0.00            
ATOM   4303 HD12 LEU X 267      12.808   5.119  -6.684  0.00  0.00            
ATOM   4304 HD13 LEU X 267      11.179   4.736  -7.509  0.00  0.00            
ATOM   4305  CD2 LEU X 267      12.419   5.172 -10.057  0.00  0.00            
ATOM   4306 HD21 LEU X 267      13.050   4.283 -10.055  0.00  0.00            
ATOM   4307 HD22 LEU X 267      11.394   4.877 -10.282  0.00  0.00            
ATOM   4308 HD23 LEU X 267      12.825   5.817 -10.836  0.00  0.00            
ATOM   4309  C   LEU X 267      10.439   8.978 -10.017  0.00  0.00            
ATOM   4310  O   LEU X 267       9.697   8.662 -11.002  0.00  0.00            
ATOM   4311  N   ILE X 268      10.150  10.070  -9.308  0.00  0.00            
ATOM   4312  H   ILE X 268      10.677  10.352  -8.494  0.00  0.00            
ATOM   4313  CA  ILE X 268       9.138  10.967  -9.767  0.00  0.00            
ATOM   4314  HA  ILE X 268       8.188  10.443  -9.879  0.00  0.00            
ATOM   4315  CB  ILE X 268       8.994  12.239  -8.774  0.00  0.00            
ATOM   4316  HB  ILE X 268      10.004  12.605  -8.591  0.00  0.00            
ATOM   4317  CG2 ILE X 268       8.069  13.279  -9.412  0.00  0.00            
ATOM   4318 HG21 ILE X 268       7.208  12.771  -9.848  0.00  0.00            
ATOM   4319 HG22 ILE X 268       7.810  13.999  -8.636  0.00  0.00            
ATOM   4320 HG23 ILE X 268       8.700  13.773 -10.151  0.00  0.00            
ATOM   4321  CG1 ILE X 268       8.447  11.750  -7.395  0.00  0.00            
ATOM   4322 HG12 ILE X 268       7.454  11.319  -7.525  0.00  0.00            
ATOM   4323 HG13 ILE X 268       9.177  11.022  -7.040  0.00  0.00            
ATOM   4324  CD1 ILE X 268       8.449  12.812  -6.312  0.00  0.00            
ATOM   4325 HD11 ILE X 268       9.282  13.515  -6.267  0.00  0.00            
ATOM   4326 HD12 ILE X 268       7.500  13.323  -6.473  0.00  0.00            
ATOM   4327 HD13 ILE X 268       8.382  12.203  -5.411  0.00  0.00            
ATOM   4328  C   ILE X 268       9.417  11.462 -11.242  0.00  0.00            
ATOM   4329  O   ILE X 268       8.477  11.397 -12.081  0.00  0.00            
ATOM   4330  N   ILE X 269      10.684  11.792 -11.561  0.00  0.00            
ATOM   4331  H   ILE X 269      11.421  11.750 -10.873  0.00  0.00            
ATOM   4332  CA  ILE X 269      10.985  12.309 -12.885  0.00  0.00            
ATOM   4333  HA  ILE X 269      10.157  12.909 -13.264  0.00  0.00            
ATOM   4334  CB  ILE X 269      12.285  13.180 -12.933  0.00  0.00            
ATOM   4335  HB  ILE X 269      12.909  12.799 -12.124  0.00  0.00            
ATOM   4336  CG2 ILE X 269      13.071  13.073 -14.259  0.00  0.00            
ATOM   4337 HG21 ILE X 269      13.418  12.061 -14.465  0.00  0.00            
ATOM   4338 HG22 ILE X 269      12.450  13.438 -15.077  0.00  0.00            
ATOM   4339 HG23 ILE X 269      14.020  13.609 -14.237  0.00  0.00            
ATOM   4340  CG1 ILE X 269      12.137  14.653 -12.620  0.00  0.00            
ATOM   4341 HG12 ILE X 269      13.126  15.111 -12.643  0.00  0.00            
ATOM   4342 HG13 ILE X 269      11.494  15.073 -13.394  0.00  0.00            
ATOM   4343  CD1 ILE X 269      11.581  14.933 -11.220  0.00  0.00            
ATOM   4344 HD11 ILE X 269      12.344  14.920 -10.443  0.00  0.00            
ATOM   4345 HD12 ILE X 269      11.250  15.971 -11.227  0.00  0.00            
ATOM   4346 HD13 ILE X 269      10.798  14.217 -10.972  0.00  0.00            
ATOM   4347  C   ILE X 269      11.052  11.193 -13.840  0.00  0.00            
ATOM   4348  O   ILE X 269      10.661  11.392 -14.989  0.00  0.00            
ATOM   4349  N   GLU X 270      11.599  10.030 -13.464  0.00  0.00            
ATOM   4350  H   GLU X 270      11.983   9.932 -12.535  0.00  0.00            
ATOM   4351  CA  GLU X 270      11.805   8.914 -14.462  0.00  0.00            
ATOM   4352  HA  GLU X 270      12.296   9.320 -15.347  0.00  0.00            
ATOM   4353  CB  GLU X 270      12.713   7.771 -13.975  0.00  0.00            
ATOM   4354  HB2 GLU X 270      12.223   7.368 -13.088  0.00  0.00            
ATOM   4355  HB3 GLU X 270      12.666   7.016 -14.760  0.00  0.00            
ATOM   4356  CG  GLU X 270      14.143   8.087 -13.634  0.00  0.00            
ATOM   4357  HG2 GLU X 270      14.202   8.801 -12.812  0.00  0.00            
ATOM   4358  HG3 GLU X 270      14.671   7.148 -13.470  0.00  0.00            
ATOM   4359  CD  GLU X 270      14.857   8.703 -14.846  0.00  0.00            
ATOM   4360  OE1 GLU X 270      15.775   9.533 -14.557  0.00  0.00            
ATOM   4361  OE2 GLU X 270      14.551   8.422 -16.019  0.00  0.00            
ATOM   4362  C   GLU X 270      10.466   8.381 -14.933  0.00  0.00            
ATOM   4363  O   GLU X 270      10.357   8.227 -16.133  0.00  0.00            
ATOM   4364  N   PHE X 271       9.547   8.135 -14.050  0.00  0.00            
ATOM   4365  H   PHE X 271       9.770   8.231 -13.069  0.00  0.00            
ATOM   4366  CA  PHE X 271       8.243   7.752 -14.497  0.00  0.00            
ATOM   4367  HA  PHE X 271       8.352   7.055 -15.328  0.00  0.00            
ATOM   4368  CB  PHE X 271       7.545   6.941 -13.460  0.00  0.00            
ATOM   4369  HB2 PHE X 271       7.615   7.358 -12.456  0.00  0.00            
ATOM   4370  HB3 PHE X 271       6.473   6.893 -13.654  0.00  0.00            
ATOM   4371  CG  PHE X 271       7.846   5.405 -13.452  0.00  0.00            
ATOM   4372  CD1 PHE X 271       7.470   4.584 -14.539  0.00  0.00            
ATOM   4373  HD1 PHE X 271       6.994   4.976 -15.425  0.00  0.00            
ATOM   4374  CE1 PHE X 271       7.796   3.243 -14.532  0.00  0.00            
ATOM   4375  HE1 PHE X 271       7.520   2.704 -15.427  0.00  0.00            
ATOM   4376  CZ  PHE X 271       8.541   2.675 -13.509  0.00  0.00            
ATOM   4377  HZ  PHE X 271       8.780   1.623 -13.484  0.00  0.00            
ATOM   4378  CE2 PHE X 271       8.980   3.426 -12.455  0.00  0.00            
ATOM   4379  HE2 PHE X 271       9.565   3.085 -11.614  0.00  0.00            
ATOM   4380  CD2 PHE X 271       8.765   4.843 -12.518  0.00  0.00            
ATOM   4381  HD2 PHE X 271       9.150   5.445 -11.708  0.00  0.00            
ATOM   4382  C   PHE X 271       7.429   8.878 -15.124  0.00  0.00            
ATOM   4383  O   PHE X 271       6.574   8.583 -15.929  0.00  0.00            
ATOM   4384  N   SER X 272       7.641  10.151 -14.643  0.00  0.00            
ATOM   4385  H   SER X 272       8.040  10.226 -13.718  0.00  0.00            
ATOM   4386  CA  SER X 272       7.040  11.347 -15.276  0.00  0.00            
ATOM   4387  HA  SER X 272       5.966  11.169 -15.328  0.00  0.00            
ATOM   4388  CB  SER X 272       7.162  12.706 -14.581  0.00  0.00            
ATOM   4389  HB2 SER X 272       8.203  12.921 -14.342  0.00  0.00            
ATOM   4390  HB3 SER X 272       6.817  13.544 -15.187  0.00  0.00            
ATOM   4391  OG  SER X 272       6.558  12.555 -13.286  0.00  0.00            
ATOM   4392  HG  SER X 272       7.250  12.159 -12.750  0.00  0.00            
ATOM   4393  C   SER X 272       7.398  11.445 -16.775  0.00  0.00            
ATOM   4394  O   SER X 272       6.514  11.563 -17.592  0.00  0.00            
ATOM   4395  N   LYS X 273       8.698  11.298 -17.084  0.00  0.00            
ATOM   4396  H   LYS X 273       9.349  11.172 -16.322  0.00  0.00            
ATOM   4397  CA  LYS X 273       9.229  11.097 -18.456  0.00  0.00            
ATOM   4398  HA  LYS X 273       9.052  12.016 -19.014  0.00  0.00            
ATOM   4399  CB  LYS X 273      10.761  10.819 -18.550  0.00  0.00            
ATOM   4400  HB2 LYS X 273      11.097  10.015 -17.896  0.00  0.00            
ATOM   4401  HB3 LYS X 273      11.068  10.526 -19.554  0.00  0.00            
ATOM   4402  CG  LYS X 273      11.489  12.122 -18.150  0.00  0.00            
ATOM   4403  HG2 LYS X 273      11.269  12.899 -18.882  0.00  0.00            
ATOM   4404  HG3 LYS X 273      11.207  12.290 -17.110  0.00  0.00            
ATOM   4405  CD  LYS X 273      13.067  11.904 -18.178  0.00  0.00            
ATOM   4406  HD2 LYS X 273      13.379  10.911 -17.852  0.00  0.00            
ATOM   4407  HD3 LYS X 273      13.367  11.939 -19.225  0.00  0.00            
ATOM   4408  CE  LYS X 273      13.912  12.999 -17.488  0.00  0.00            
ATOM   4409  HE2 LYS X 273      13.730  13.863 -18.127  0.00  0.00            
ATOM   4410  HE3 LYS X 273      13.568  13.283 -16.494  0.00  0.00            
ATOM   4411  NZ  LYS X 273      15.322  12.815 -17.570  0.00  0.00            
ATOM   4412  HZ1 LYS X 273      15.605  12.114 -16.900  0.00  0.00            
ATOM   4413  HZ2 LYS X 273      15.727  12.702 -18.489  0.00  0.00            
ATOM   4414  HZ3 LYS X 273      15.701  13.679 -17.209  0.00  0.00            
ATOM   4415  C   LYS X 273       8.696   9.891 -19.251  0.00  0.00            
ATOM   4416  O   LYS X 273       8.509  10.069 -20.455  0.00  0.00            
ATOM   4417  N   MET X 274       8.215   8.857 -18.590  0.00  0.00            
ATOM   4418  H   MET X 274       8.310   8.819 -17.585  0.00  0.00            
ATOM   4419  CA  MET X 274       7.396   7.767 -19.206  0.00  0.00            
ATOM   4420  HA  MET X 274       7.656   7.600 -20.251  0.00  0.00            
ATOM   4421  CB  MET X 274       7.489   6.388 -18.547  0.00  0.00            
ATOM   4422  HB2 MET X 274       7.024   6.516 -17.569  0.00  0.00            
ATOM   4423  HB3 MET X 274       6.847   5.726 -19.128  0.00  0.00            
ATOM   4424  CG  MET X 274       8.954   5.905 -18.439  0.00  0.00            
ATOM   4425  HG2 MET X 274       9.409   6.115 -19.408  0.00  0.00            
ATOM   4426  HG3 MET X 274       9.570   6.501 -17.765  0.00  0.00            
ATOM   4427  SD  MET X 274       9.139   4.196 -17.850  0.00  0.00            
ATOM   4428  CE  MET X 274      10.941   4.061 -18.080  0.00  0.00            
ATOM   4429  HE1 MET X 274      11.197   4.421 -19.077  0.00  0.00            
ATOM   4430  HE2 MET X 274      11.282   4.816 -17.371  0.00  0.00            
ATOM   4431  HE3 MET X 274      11.354   3.063 -17.938  0.00  0.00            
ATOM   4432  C   MET X 274       5.930   8.143 -19.331  0.00  0.00            
ATOM   4433  O   MET X 274       5.484   7.958 -20.458  0.00  0.00            
ATOM   4434  N   ALA X 275       5.228   8.600 -18.327  0.00  0.00            
ATOM   4435  H   ALA X 275       5.701   8.753 -17.448  0.00  0.00            
ATOM   4436  CA  ALA X 275       3.811   8.966 -18.361  0.00  0.00            
ATOM   4437  HA  ALA X 275       3.273   8.099 -18.744  0.00  0.00            
ATOM   4438  CB  ALA X 275       3.255   9.258 -16.969  0.00  0.00            
ATOM   4439  HB1 ALA X 275       2.171   9.153 -17.025  0.00  0.00            
ATOM   4440  HB2 ALA X 275       3.725   8.738 -16.134  0.00  0.00            
ATOM   4441  HB3 ALA X 275       3.486  10.305 -16.772  0.00  0.00            
ATOM   4442  C   ALA X 275       3.561  10.116 -19.351  0.00  0.00            
ATOM   4443  O   ALA X 275       2.402  10.267 -19.767  0.00  0.00            
ATOM   4444  N   ARG X 276       4.569  10.877 -19.853  0.00  0.00            
ATOM   4445  H   ARG X 276       5.409  10.618 -19.356  0.00  0.00            
ATOM   4446  CA  ARG X 276       4.592  11.867 -20.991  0.00  0.00            
ATOM   4447  HA  ARG X 276       3.817  12.621 -20.859  0.00  0.00            
ATOM   4448  CB  ARG X 276       5.985  12.481 -20.920  0.00  0.00            
ATOM   4449  HB2 ARG X 276       6.090  13.033 -19.986  0.00  0.00            
ATOM   4450  HB3 ARG X 276       6.750  11.706 -20.962  0.00  0.00            
ATOM   4451  CG  ARG X 276       6.349  13.396 -22.066  0.00  0.00            
ATOM   4452  HG2 ARG X 276       6.595  12.751 -22.910  0.00  0.00            
ATOM   4453  HG3 ARG X 276       5.505  14.054 -22.272  0.00  0.00            
ATOM   4454  CD  ARG X 276       7.536  14.315 -21.719  0.00  0.00            
ATOM   4455  HD2 ARG X 276       7.394  15.238 -22.281  0.00  0.00            
ATOM   4456  HD3 ARG X 276       7.406  14.724 -20.717  0.00  0.00            
ATOM   4457  NE  ARG X 276       8.913  13.649 -21.942  0.00  0.00            
ATOM   4458  HE  ARG X 276       9.046  12.959 -22.668  0.00  0.00            
ATOM   4459  CZ  ARG X 276      10.084  14.006 -21.449  0.00  0.00            
ATOM   4460  NH1 ARG X 276      10.168  14.864 -20.396  0.00  0.00            
ATOM   4461 HH11 ARG X 276       9.378  14.828 -19.768  0.00  0.00            
ATOM   4462 HH12 ARG X 276      11.065  15.094 -19.992  0.00  0.00            
ATOM   4463  NH2 ARG X 276      11.169  13.438 -21.866  0.00  0.00            
ATOM   4464 HH21 ARG X 276      11.179  12.982 -22.766  0.00  0.00            
ATOM   4465 HH22 ARG X 276      12.024  13.546 -21.339  0.00  0.00            
ATOM   4466  C   ARG X 276       4.339  11.323 -22.441  0.00  0.00            
ATOM   4467  O   ARG X 276       3.728  12.041 -23.223  0.00  0.00            
ATOM   4468  N   ASP X 277       4.755  10.089 -22.723  0.00  0.00            
ATOM   4469  H   ASP X 277       5.147   9.644 -21.906  0.00  0.00            
ATOM   4470  CA  ASP X 277       4.593   9.260 -23.908  0.00  0.00            
ATOM   4471  HA  ASP X 277       3.676   9.563 -24.413  0.00  0.00            
ATOM   4472  CB  ASP X 277       5.786   9.568 -24.825  0.00  0.00            
ATOM   4473  HB2 ASP X 277       5.770  10.619 -25.112  0.00  0.00            
ATOM   4474  HB3 ASP X 277       6.726   9.408 -24.296  0.00  0.00            
ATOM   4475  CG  ASP X 277       6.002   8.847 -26.203  0.00  0.00            
ATOM   4476  OD1 ASP X 277       5.118   8.093 -26.717  0.00  0.00            
ATOM   4477  OD2 ASP X 277       7.025   9.173 -26.857  0.00  0.00            
ATOM   4478  C   ASP X 277       4.427   7.724 -23.561  0.00  0.00            
ATOM   4479  O   ASP X 277       5.317   6.960 -23.950  0.00  0.00            
ATOM   4480  N   PRO X 278       3.259   7.292 -23.058  0.00  0.00            
ATOM   4481  CD  PRO X 278       2.080   8.090 -22.713  0.00  0.00            
ATOM   4482  HD2 PRO X 278       1.480   8.344 -23.586  0.00  0.00            
ATOM   4483  HD3 PRO X 278       2.440   9.044 -22.326  0.00  0.00            
ATOM   4484  CG  PRO X 278       1.281   7.307 -21.687  0.00  0.00            
ATOM   4485  HG2 PRO X 278       0.197   7.423 -21.695  0.00  0.00            
ATOM   4486  HG3 PRO X 278       1.691   7.621 -20.727  0.00  0.00            
ATOM   4487  CB  PRO X 278       1.638   5.839 -22.103  0.00  0.00            
ATOM   4488  HB2 PRO X 278       0.887   5.483 -22.808  0.00  0.00            
ATOM   4489  HB3 PRO X 278       1.595   5.228 -21.201  0.00  0.00            
ATOM   4490  CA  PRO X 278       3.088   5.877 -22.621  0.00  0.00            
ATOM   4491  HA  PRO X 278       3.744   5.614 -21.791  0.00  0.00            
ATOM   4492  C   PRO X 278       3.174   4.798 -23.664  0.00  0.00            
ATOM   4493  O   PRO X 278       3.436   3.685 -23.274  0.00  0.00            
ATOM   4494  N   GLN X 279       2.971   5.037 -24.993  0.00  0.00            
ATOM   4495  H   GLN X 279       2.778   6.005 -25.206  0.00  0.00            
ATOM   4496  CA  GLN X 279       3.095   3.958 -25.999  0.00  0.00            
ATOM   4497  HA  GLN X 279       2.616   3.074 -25.578  0.00  0.00            
ATOM   4498  CB  GLN X 279       2.441   4.478 -27.299  0.00  0.00            
ATOM   4499  HB2 GLN X 279       3.007   5.374 -27.552  0.00  0.00            
ATOM   4500  HB3 GLN X 279       2.479   3.766 -28.123  0.00  0.00            
ATOM   4501  CG  GLN X 279       0.975   4.915 -26.981  0.00  0.00            
ATOM   4502  HG2 GLN X 279       0.414   3.987 -26.865  0.00  0.00            
ATOM   4503  HG3 GLN X 279       0.782   5.502 -26.083  0.00  0.00            
ATOM   4504  CD  GLN X 279       0.223   5.520 -28.122  0.00  0.00            
ATOM   4505  OE1 GLN X 279       0.726   6.392 -28.800  0.00  0.00            
ATOM   4506  NE2 GLN X 279      -1.024   5.115 -28.377  0.00  0.00            
ATOM   4507 HE21 GLN X 279      -1.334   4.295 -27.876  0.00  0.00            
ATOM   4508 HE22 GLN X 279      -1.565   5.418 -29.174  0.00  0.00            
ATOM   4509  C   GLN X 279       4.563   3.537 -26.283  0.00  0.00            
ATOM   4510  O   GLN X 279       4.760   2.373 -26.560  0.00  0.00            
ATOM   4511  N   ARG X 280       5.596   4.344 -25.996  0.00  0.00            
ATOM   4512  H   ARG X 280       5.346   5.283 -25.722  0.00  0.00            
ATOM   4513  CA  ARG X 280       7.012   4.007 -26.011  0.00  0.00            
ATOM   4514  HA  ARG X 280       7.281   3.550 -26.963  0.00  0.00            
ATOM   4515  CB  ARG X 280       7.814   5.345 -25.782  0.00  0.00            
ATOM   4516  HB2 ARG X 280       7.620   5.823 -26.742  0.00  0.00            
ATOM   4517  HB3 ARG X 280       7.548   5.901 -24.883  0.00  0.00            
ATOM   4518  CG  ARG X 280       9.327   5.318 -25.606  0.00  0.00            
ATOM   4519  HG2 ARG X 280       9.694   6.344 -25.643  0.00  0.00            
ATOM   4520  HG3 ARG X 280       9.565   4.914 -24.622  0.00  0.00            
ATOM   4521  CD  ARG X 280      10.095   4.619 -26.696  0.00  0.00            
ATOM   4522  HD2 ARG X 280       9.524   3.724 -26.943  0.00  0.00            
ATOM   4523  HD3 ARG X 280      10.105   5.269 -27.570  0.00  0.00            
ATOM   4524  NE  ARG X 280      11.508   4.389 -26.376  0.00  0.00            
ATOM   4525  HE  ARG X 280      12.092   4.962 -26.968  0.00  0.00            
ATOM   4526  CZ  ARG X 280      12.072   3.391 -25.627  0.00  0.00            
ATOM   4527  NH1 ARG X 280      11.446   2.598 -24.903  0.00  0.00            
ATOM   4528 HH11 ARG X 280      10.439   2.659 -24.954  0.00  0.00            
ATOM   4529 HH12 ARG X 280      11.958   1.864 -24.433  0.00  0.00            
ATOM   4530  NH2 ARG X 280      13.339   3.363 -25.507  0.00  0.00            
ATOM   4531 HH21 ARG X 280      13.759   4.188 -25.912  0.00  0.00            
ATOM   4532 HH22 ARG X 280      13.744   2.706 -24.855  0.00  0.00            
ATOM   4533  C   ARG X 280       7.343   2.975 -24.915  0.00  0.00            
ATOM   4534  O   ARG X 280       8.303   2.256 -25.010  0.00  0.00            
ATOM   4535  N   TYR X 281       6.431   2.947 -23.872  0.00  0.00            
ATOM   4536  H   TYR X 281       5.759   3.697 -23.956  0.00  0.00            
ATOM   4537  CA  TYR X 281       6.770   2.148 -22.712  0.00  0.00            
ATOM   4538  HA  TYR X 281       7.761   1.738 -22.908  0.00  0.00            
ATOM   4539  CB  TYR X 281       6.965   3.175 -21.617  0.00  0.00            
ATOM   4540  HB2 TYR X 281       6.047   3.748 -21.486  0.00  0.00            
ATOM   4541  HB3 TYR X 281       7.069   2.726 -20.630  0.00  0.00            
ATOM   4542  CG  TYR X 281       8.172   4.009 -21.764  0.00  0.00            
ATOM   4543  CD1 TYR X 281       9.484   3.559 -21.528  0.00  0.00            
ATOM   4544  HD1 TYR X 281       9.581   2.511 -21.285  0.00  0.00            
ATOM   4545  CE1 TYR X 281      10.653   4.356 -21.596  0.00  0.00            
ATOM   4546  HE1 TYR X 281      11.629   3.933 -21.411  0.00  0.00            
ATOM   4547  CZ  TYR X 281      10.456   5.730 -21.883  0.00  0.00            
ATOM   4548  OH  TYR X 281      11.489   6.616 -21.944  0.00  0.00            
ATOM   4549  HH  TYR X 281      12.201   6.105 -21.553  0.00  0.00            
ATOM   4550  CE2 TYR X 281       9.191   6.229 -22.106  0.00  0.00            
ATOM   4551  HE2 TYR X 281       8.999   7.260 -22.361  0.00  0.00            
ATOM   4552  CD2 TYR X 281       8.018   5.399 -22.063  0.00  0.00            
ATOM   4553  HD2 TYR X 281       7.037   5.833 -22.195  0.00  0.00            
ATOM   4554  C   TYR X 281       5.819   0.968 -22.467  0.00  0.00            
ATOM   4555  O   TYR X 281       6.243   0.052 -21.812  0.00  0.00            
ATOM   4556  N   LEU X 282       4.552   1.035 -22.983  0.00  0.00            
ATOM   4557  H   LEU X 282       4.247   1.930 -23.337  0.00  0.00            
ATOM   4558  CA  LEU X 282       3.596   0.004 -22.789  0.00  0.00            
ATOM   4559  HA  LEU X 282       4.122  -0.893 -22.462  0.00  0.00            
ATOM   4560  CB  LEU X 282       2.556   0.451 -21.661  0.00  0.00            
ATOM   4561  HB2 LEU X 282       2.143   1.422 -21.937  0.00  0.00            
ATOM   4562  HB3 LEU X 282       1.757  -0.290 -21.660  0.00  0.00            
ATOM   4563  CG  LEU X 282       3.055   0.469 -20.240  0.00  0.00            
ATOM   4564  HG  LEU X 282       3.900   1.138 -20.074  0.00  0.00            
ATOM   4565  CD1 LEU X 282       1.875   0.892 -19.297  0.00  0.00            
ATOM   4566 HD11 LEU X 282       2.193   0.979 -18.258  0.00  0.00            
ATOM   4567 HD12 LEU X 282       1.453   1.867 -19.540  0.00  0.00            
ATOM   4568 HD13 LEU X 282       1.002   0.250 -19.419  0.00  0.00            
ATOM   4569  CD2 LEU X 282       3.444  -1.067 -19.827  0.00  0.00            
ATOM   4570 HD21 LEU X 282       2.776  -1.841 -20.207  0.00  0.00            
ATOM   4571 HD22 LEU X 282       4.435  -1.292 -20.223  0.00  0.00            
ATOM   4572 HD23 LEU X 282       3.456  -1.086 -18.738  0.00  0.00            
ATOM   4573  C   LEU X 282       2.839  -0.366 -24.073  0.00  0.00            
ATOM   4574  O   LEU X 282       2.333   0.489 -24.842  0.00  0.00            
ATOM   4575  N   VAL X 283       2.649  -1.721 -24.301  0.00  0.00            
ATOM   4576  H   VAL X 283       2.911  -2.394 -23.594  0.00  0.00            
ATOM   4577  CA  VAL X 283       1.908  -2.192 -25.503  0.00  0.00            
ATOM   4578  HA  VAL X 283       1.662  -1.300 -26.080  0.00  0.00            
ATOM   4579  CB  VAL X 283       2.829  -3.072 -26.384  0.00  0.00            
ATOM   4580  HB  VAL X 283       2.339  -3.342 -27.320  0.00  0.00            
ATOM   4581  CG1 VAL X 283       4.117  -2.279 -26.739  0.00  0.00            
ATOM   4582 HG11 VAL X 283       3.885  -1.737 -27.656  0.00  0.00            
ATOM   4583 HG12 VAL X 283       4.468  -1.604 -25.959  0.00  0.00            
ATOM   4584 HG13 VAL X 283       4.869  -3.012 -27.031  0.00  0.00            
ATOM   4585  CG2 VAL X 283       3.298  -4.400 -25.680  0.00  0.00            
ATOM   4586 HG21 VAL X 283       2.448  -4.985 -25.327  0.00  0.00            
ATOM   4587 HG22 VAL X 283       3.748  -5.079 -26.404  0.00  0.00            
ATOM   4588 HG23 VAL X 283       4.066  -4.139 -24.952  0.00  0.00            
ATOM   4589  C   VAL X 283       0.485  -2.782 -25.219  0.00  0.00            
ATOM   4590  O   VAL X 283       0.084  -3.757 -25.858  0.00  0.00            
ATOM   4591  N   ILE X 284      -0.246  -2.241 -24.253  0.00  0.00            
ATOM   4592  H   ILE X 284       0.108  -1.377 -23.867  0.00  0.00            
ATOM   4593  CA  ILE X 284      -1.658  -2.698 -24.004  0.00  0.00            
ATOM   4594  HA  ILE X 284      -1.661  -3.735 -23.668  0.00  0.00            
ATOM   4595  CB  ILE X 284      -2.230  -1.903 -22.804  0.00  0.00            
ATOM   4596  HB  ILE X 284      -2.173  -0.881 -23.179  0.00  0.00            
ATOM   4597  CG2 ILE X 284      -3.703  -2.310 -22.461  0.00  0.00            
ATOM   4598 HG21 ILE X 284      -4.440  -2.362 -23.262  0.00  0.00            
ATOM   4599 HG22 ILE X 284      -3.615  -3.310 -22.037  0.00  0.00            
ATOM   4600 HG23 ILE X 284      -4.208  -1.660 -21.745  0.00  0.00            
ATOM   4601  CG1 ILE X 284      -1.412  -2.154 -21.576  0.00  0.00            
ATOM   4602 HG12 ILE X 284      -1.424  -3.198 -21.262  0.00  0.00            
ATOM   4603 HG13 ILE X 284      -0.354  -1.902 -21.644  0.00  0.00            
ATOM   4604  CD1 ILE X 284      -1.826  -1.310 -20.382  0.00  0.00            
ATOM   4605 HD11 ILE X 284      -1.970  -0.302 -20.773  0.00  0.00            
ATOM   4606 HD12 ILE X 284      -2.771  -1.681 -19.985  0.00  0.00            
ATOM   4607 HD13 ILE X 284      -1.066  -1.461 -19.615  0.00  0.00            
ATOM   4608  C   ILE X 284      -2.562  -2.687 -25.215  0.00  0.00            
ATOM   4609  O   ILE X 284      -2.786  -1.597 -25.714  0.00  0.00            
ATOM   4610  N   GLN X 285      -3.101  -3.850 -25.582  0.00  0.00            
ATOM   4611  H   GLN X 285      -3.046  -4.508 -24.817  0.00  0.00            
ATOM   4612  CA  GLN X 285      -3.756  -4.196 -26.862  0.00  0.00            
ATOM   4613  HA  GLN X 285      -3.073  -3.896 -27.657  0.00  0.00            
ATOM   4614  CB  GLN X 285      -4.067  -5.726 -26.952  0.00  0.00            
ATOM   4615  HB2 GLN X 285      -4.350  -6.092 -25.965  0.00  0.00            
ATOM   4616  HB3 GLN X 285      -4.778  -6.123 -27.675  0.00  0.00            
ATOM   4617  CG  GLN X 285      -2.764  -6.406 -27.317  0.00  0.00            
ATOM   4618  HG2 GLN X 285      -1.978  -5.998 -26.682  0.00  0.00            
ATOM   4619  HG3 GLN X 285      -2.892  -7.466 -27.097  0.00  0.00            
ATOM   4620  CD  GLN X 285      -2.368  -6.047 -28.726  0.00  0.00            
ATOM   4621  OE1 GLN X 285      -3.151  -5.683 -29.618  0.00  0.00            
ATOM   4622  NE2 GLN X 285      -1.101  -6.341 -29.092  0.00  0.00            
ATOM   4623 HE21 GLN X 285      -0.381  -6.804 -28.556  0.00  0.00            
ATOM   4624 HE22 GLN X 285      -0.859  -6.201 -30.063  0.00  0.00            
ATOM   4625  C   GLN X 285      -5.085  -3.406 -27.087  0.00  0.00            
ATOM   4626  O   GLN X 285      -6.166  -3.948 -26.908  0.00  0.00            
ATOM   4627  N   GLY X 286      -5.004  -2.124 -27.500  0.00  0.00            
ATOM   4628  H   GLY X 286      -4.055  -1.786 -27.584  0.00  0.00            
ATOM   4629  CA  GLY X 286      -6.078  -1.263 -27.994  0.00  0.00            
ATOM   4630  HA2 GLY X 286      -5.521  -0.764 -28.787  0.00  0.00            
ATOM   4631  HA3 GLY X 286      -6.958  -1.811 -28.331  0.00  0.00            
ATOM   4632  C   GLY X 286      -6.467  -0.211 -26.975  0.00  0.00            
ATOM   4633  O   GLY X 286      -7.561   0.301 -27.116  0.00  0.00            
ATOM   4634  N   ASP X 287      -5.680   0.045 -25.925  0.00  0.00            
ATOM   4635  H   ASP X 287      -4.909  -0.585 -25.755  0.00  0.00            
ATOM   4636  CA  ASP X 287      -6.059   1.013 -24.847  0.00  0.00            
ATOM   4637  HA  ASP X 287      -7.076   0.822 -24.506  0.00  0.00            
ATOM   4638  CB  ASP X 287      -5.016   1.043 -23.755  0.00  0.00            
ATOM   4639  HB2 ASP X 287      -5.383   1.680 -22.950  0.00  0.00            
ATOM   4640  HB3 ASP X 287      -4.969   0.015 -23.397  0.00  0.00            
ATOM   4641  CG  ASP X 287      -3.643   1.556 -24.001  0.00  0.00            
ATOM   4642  OD1 ASP X 287      -3.234   2.297 -23.107  0.00  0.00            
ATOM   4643  OD2 ASP X 287      -3.097   1.307 -25.100  0.00  0.00            
ATOM   4644  C   ASP X 287      -6.169   2.434 -25.441  0.00  0.00            
ATOM   4645  O   ASP X 287      -7.044   3.220 -25.108  0.00  0.00            
ATOM   4646  N   GLU X 288      -5.404   2.769 -26.514  0.00  0.00            
ATOM   4647  H   GLU X 288      -4.736   2.045 -26.738  0.00  0.00            
ATOM   4648  CA  GLU X 288      -5.469   3.945 -27.311  0.00  0.00            
ATOM   4649  HA  GLU X 288      -5.536   4.767 -26.599  0.00  0.00            
ATOM   4650  CB  GLU X 288      -4.251   4.266 -28.228  0.00  0.00            
ATOM   4651  HB2 GLU X 288      -4.521   5.179 -28.758  0.00  0.00            
ATOM   4652  HB3 GLU X 288      -3.421   4.501 -27.562  0.00  0.00            
ATOM   4653  CG  GLU X 288      -3.899   3.074 -29.136  0.00  0.00            
ATOM   4654  HG2 GLU X 288      -4.883   2.663 -29.362  0.00  0.00            
ATOM   4655  HG3 GLU X 288      -3.370   3.510 -29.984  0.00  0.00            
ATOM   4656  CD  GLU X 288      -3.129   2.027 -28.419  0.00  0.00            
ATOM   4657  OE1 GLU X 288      -1.962   2.300 -28.030  0.00  0.00            
ATOM   4658  OE2 GLU X 288      -3.612   0.862 -28.157  0.00  0.00            
ATOM   4659  C   GLU X 288      -6.863   4.066 -27.975  0.00  0.00            
ATOM   4660  O   GLU X 288      -7.102   5.152 -28.465  0.00  0.00            
ATOM   4661  N   ARG X 289      -7.692   3.016 -27.974  0.00  0.00            
ATOM   4662  H   ARG X 289      -7.328   2.161 -27.580  0.00  0.00            
ATOM   4663  CA  ARG X 289      -9.095   3.033 -28.428  0.00  0.00            
ATOM   4664  HA  ARG X 289      -9.281   4.026 -28.838  0.00  0.00            
ATOM   4665  CB  ARG X 289      -9.316   1.999 -29.516  0.00  0.00            
ATOM   4666  HB2 ARG X 289      -8.916   1.045 -29.169  0.00  0.00            
ATOM   4667  HB3 ARG X 289     -10.364   1.860 -29.780  0.00  0.00            
ATOM   4668  CG  ARG X 289      -8.592   2.410 -30.774  0.00  0.00            
ATOM   4669  HG2 ARG X 289      -8.983   3.385 -31.065  0.00  0.00            
ATOM   4670  HG3 ARG X 289      -7.505   2.412 -30.690  0.00  0.00            
ATOM   4671  CD  ARG X 289      -8.837   1.469 -31.966  0.00  0.00            
ATOM   4672  HD2 ARG X 289      -9.877   1.505 -32.292  0.00  0.00            
ATOM   4673  HD3 ARG X 289      -8.255   1.833 -32.813  0.00  0.00            
ATOM   4674  NE  ARG X 289      -8.546   0.041 -31.711  0.00  0.00            
ATOM   4675  HE  ARG X 289      -9.344  -0.570 -31.614  0.00  0.00            
ATOM   4676  CZ  ARG X 289      -7.283  -0.501 -31.540  0.00  0.00            
ATOM   4677  NH1 ARG X 289      -6.205   0.263 -31.597  0.00  0.00            
ATOM   4678 HH11 ARG X 289      -6.340   1.259 -31.700  0.00  0.00            
ATOM   4679 HH12 ARG X 289      -5.274  -0.083 -31.412  0.00  0.00            
ATOM   4680  NH2 ARG X 289      -7.126  -1.809 -31.323  0.00  0.00            
ATOM   4681 HH21 ARG X 289      -8.000  -2.303 -31.429  0.00  0.00            
ATOM   4682 HH22 ARG X 289      -6.205  -2.216 -31.403  0.00  0.00            
ATOM   4683  C   ARG X 289     -10.161   2.916 -27.325  0.00  0.00            
ATOM   4684  O   ARG X 289     -11.345   2.799 -27.677  0.00  0.00            
ATOM   4685  N   MET X 290      -9.778   3.001 -26.050  0.00  0.00            
ATOM   4686  H   MET X 290      -8.815   3.253 -25.878  0.00  0.00            
ATOM   4687  CA  MET X 290     -10.627   2.853 -24.885  0.00  0.00            
ATOM   4688  HA  MET X 290     -11.552   3.402 -25.063  0.00  0.00            
ATOM   4689  CB  MET X 290     -10.827   1.374 -24.400  0.00  0.00            
ATOM   4690  HB2 MET X 290      -9.963   0.806 -24.746  0.00  0.00            
ATOM   4691  HB3 MET X 290     -10.793   1.320 -23.312  0.00  0.00            
ATOM   4692  CG  MET X 290     -12.182   0.754 -24.922  0.00  0.00            
ATOM   4693  HG2 MET X 290     -12.173   0.886 -26.004  0.00  0.00            
ATOM   4694  HG3 MET X 290     -12.194  -0.335 -24.881  0.00  0.00            
ATOM   4695  SD  MET X 290     -13.765   1.274 -24.087  0.00  0.00            
ATOM   4696  CE  MET X 290     -13.329   1.172 -22.396  0.00  0.00            
ATOM   4697  HE1 MET X 290     -14.207   1.090 -21.755  0.00  0.00            
ATOM   4698  HE2 MET X 290     -12.691   0.309 -22.204  0.00  0.00            
ATOM   4699  HE3 MET X 290     -12.702   1.988 -22.037  0.00  0.00            
ATOM   4700  C   MET X 290     -10.088   3.693 -23.712  0.00  0.00            
ATOM   4701  O   MET X 290      -9.294   3.186 -22.883  0.00  0.00            
ATOM   4702  N   HID X 291     -10.546   4.912 -23.546  0.00  0.00            
ATOM   4703  H   HID X 291     -11.230   5.298 -24.180  0.00  0.00            
ATOM   4704  CA  HID X 291     -10.275   5.592 -22.260  0.00  0.00            
ATOM   4705  HA  HID X 291      -9.206   5.594 -22.044  0.00  0.00            
ATOM   4706  CB  HID X 291     -10.836   7.070 -22.418  0.00  0.00            
ATOM   4707  HB2 HID X 291     -11.915   6.920 -22.448  0.00  0.00            
ATOM   4708  HB3 HID X 291     -10.532   7.599 -21.515  0.00  0.00            
ATOM   4709  CG  HID X 291     -10.484   7.905 -23.689  0.00  0.00            
ATOM   4710  ND1 HID X 291     -11.172   7.874 -24.871  0.00  0.00            
ATOM   4711  HD1 HID X 291     -11.973   7.309 -25.116  0.00  0.00            
ATOM   4712  CE1 HID X 291     -10.694   8.804 -25.676  0.00  0.00            
ATOM   4713  HE1 HID X 291     -11.012   8.869 -26.706  0.00  0.00            
ATOM   4714  NE2 HID X 291      -9.695   9.496 -25.086  0.00  0.00            
ATOM   4715  CD2 HID X 291      -9.508   8.909 -23.789  0.00  0.00            
ATOM   4716  HD2 HID X 291      -8.867   9.145 -22.953  0.00  0.00            
ATOM   4717  C   HID X 291     -11.043   4.822 -21.191  0.00  0.00            
ATOM   4718  O   HID X 291     -12.153   4.277 -21.397  0.00  0.00            
ATOM   4719  N   LEU X 292     -10.534   4.865 -19.951  0.00  0.00            
ATOM   4720  H   LEU X 292      -9.663   5.343 -19.768  0.00  0.00            
ATOM   4721  CA  LEU X 292     -10.955   4.105 -18.808  0.00  0.00            
ATOM   4722  HA  LEU X 292     -11.170   3.096 -19.159  0.00  0.00            
ATOM   4723  CB  LEU X 292      -9.760   3.995 -17.797  0.00  0.00            
ATOM   4724  HB2 LEU X 292      -8.915   3.434 -18.196  0.00  0.00            
ATOM   4725  HB3 LEU X 292      -9.455   5.036 -17.688  0.00  0.00            
ATOM   4726  CG  LEU X 292     -10.074   3.552 -16.416  0.00  0.00            
ATOM   4727  HG  LEU X 292     -10.938   3.987 -15.913  0.00  0.00            
ATOM   4728  CD1 LEU X 292     -10.319   2.031 -16.419  0.00  0.00            
ATOM   4729 HD11 LEU X 292     -10.552   1.589 -15.450  0.00  0.00            
ATOM   4730 HD12 LEU X 292     -11.129   1.798 -17.110  0.00  0.00            
ATOM   4731 HD13 LEU X 292      -9.399   1.557 -16.764  0.00  0.00            
ATOM   4732  CD2 LEU X 292      -8.774   3.733 -15.602  0.00  0.00            
ATOM   4733 HD21 LEU X 292      -8.975   3.456 -14.567  0.00  0.00            
ATOM   4734 HD22 LEU X 292      -7.858   3.175 -15.791  0.00  0.00            
ATOM   4735 HD23 LEU X 292      -8.537   4.797 -15.604  0.00  0.00            
ATOM   4736  C   LEU X 292     -12.307   4.690 -18.239  0.00  0.00            
ATOM   4737  O   LEU X 292     -12.218   5.696 -17.549  0.00  0.00            
ATOM   4738  N   PRO X 293     -13.414   4.001 -18.253  0.00  0.00            
ATOM   4739  CD  PRO X 293     -13.621   2.750 -18.996  0.00  0.00            
ATOM   4740  HD2 PRO X 293     -13.129   1.933 -18.468  0.00  0.00            
ATOM   4741  HD3 PRO X 293     -13.213   2.790 -20.006  0.00  0.00            
ATOM   4742  CG  PRO X 293     -15.158   2.568 -19.152  0.00  0.00            
ATOM   4743  HG2 PRO X 293     -15.409   1.507 -19.138  0.00  0.00            
ATOM   4744  HG3 PRO X 293     -15.557   3.092 -20.020  0.00  0.00            
ATOM   4745  CB  PRO X 293     -15.602   3.230 -17.845  0.00  0.00            
ATOM   4746  HB2 PRO X 293     -15.436   2.514 -17.040  0.00  0.00            
ATOM   4747  HB3 PRO X 293     -16.664   3.457 -17.928  0.00  0.00            
ATOM   4748  CA  PRO X 293     -14.673   4.443 -17.698  0.00  0.00            
ATOM   4749  HA  PRO X 293     -14.933   5.372 -18.206  0.00  0.00            
ATOM   4750  C   PRO X 293     -14.615   4.735 -16.209  0.00  0.00            
ATOM   4751  O   PRO X 293     -13.761   4.260 -15.444  0.00  0.00            
ATOM   4752  N   SER X 294     -15.593   5.525 -15.728  0.00  0.00            
ATOM   4753  H   SER X 294     -16.241   5.922 -16.393  0.00  0.00            
ATOM   4754  CA  SER X 294     -15.834   5.776 -14.372  0.00  0.00            
ATOM   4755  HA  SER X 294     -14.960   6.285 -13.967  0.00  0.00            
ATOM   4756  CB  SER X 294     -17.052   6.658 -14.159  0.00  0.00            
ATOM   4757  HB2 SER X 294     -16.853   7.469 -14.859  0.00  0.00            
ATOM   4758  HB3 SER X 294     -17.970   6.140 -14.436  0.00  0.00            
ATOM   4759  OG  SER X 294     -17.077   7.148 -12.817  0.00  0.00            
ATOM   4760  HG  SER X 294     -17.517   8.001 -12.830  0.00  0.00            
ATOM   4761  C   SER X 294     -16.206   4.447 -13.655  0.00  0.00            
ATOM   4762  O   SER X 294     -17.081   3.726 -14.079  0.00  0.00            
ATOM   4763  N   PRO X 295     -15.527   4.213 -12.528  0.00  0.00            
ATOM   4764  CD  PRO X 295     -14.272   4.831 -12.108  0.00  0.00            
ATOM   4765  HD2 PRO X 295     -14.436   5.902 -12.218  0.00  0.00            
ATOM   4766  HD3 PRO X 295     -13.520   4.593 -12.860  0.00  0.00            
ATOM   4767  CG  PRO X 295     -14.001   4.437 -10.679  0.00  0.00            
ATOM   4768  HG2 PRO X 295     -14.423   4.925  -9.801  0.00  0.00            
ATOM   4769  HG3 PRO X 295     -12.922   4.450 -10.528  0.00  0.00            
ATOM   4770  CB  PRO X 295     -14.577   3.008 -10.720  0.00  0.00            
ATOM   4771  HB2 PRO X 295     -14.837   2.801  -9.682  0.00  0.00            
ATOM   4772  HB3 PRO X 295     -13.739   2.376 -11.016  0.00  0.00            
ATOM   4773  CA  PRO X 295     -15.794   3.052 -11.669  0.00  0.00            
ATOM   4774  HA  PRO X 295     -15.740   2.054 -12.103  0.00  0.00            
ATOM   4775  C   PRO X 295     -17.105   3.149 -10.823  0.00  0.00            
ATOM   4776  O   PRO X 295     -17.251   2.360  -9.869  0.00  0.00            
ATOM   4777  N   THR X 296     -17.984   4.087 -11.148  0.00  0.00            
ATOM   4778  H   THR X 296     -17.836   4.689 -11.946  0.00  0.00            
ATOM   4779  CA  THR X 296     -19.193   4.439 -10.402  0.00  0.00            
ATOM   4780  HA  THR X 296     -18.872   4.738  -9.404  0.00  0.00            
ATOM   4781  CB  THR X 296     -19.759   5.690 -11.090  0.00  0.00            
ATOM   4782  HB  THR X 296     -19.005   6.477 -11.104  0.00  0.00            
ATOM   4783  CG2 THR X 296     -20.194   5.493 -12.589  0.00  0.00            
ATOM   4784 HG21 THR X 296     -19.354   5.009 -13.085  0.00  0.00            
ATOM   4785 HG22 THR X 296     -21.152   5.001 -12.758  0.00  0.00            
ATOM   4786 HG23 THR X 296     -20.317   6.449 -13.098  0.00  0.00            
ATOM   4787  OG1 THR X 296     -20.826   6.152 -10.328  0.00  0.00            
ATOM   4788  HG1 THR X 296     -20.398   6.604  -9.597  0.00  0.00            
ATOM   4789  C   THR X 296     -20.172   3.222 -10.353  0.00  0.00            
ATOM   4790  O   THR X 296     -20.910   3.136  -9.362  0.00  0.00            
ATOM   4791  N   ASP X 297     -20.167   2.351 -11.350  0.00  0.00            
ATOM   4792  H   ASP X 297     -19.588   2.605 -12.138  0.00  0.00            
ATOM   4793  CA  ASP X 297     -21.024   1.125 -11.383  0.00  0.00            
ATOM   4794  HA  ASP X 297     -21.922   1.367 -10.815  0.00  0.00            
ATOM   4795  CB  ASP X 297     -21.441   0.857 -12.839  0.00  0.00            
ATOM   4796  HB2 ASP X 297     -22.229   0.104 -12.830  0.00  0.00            
ATOM   4797  HB3 ASP X 297     -21.835   1.831 -13.127  0.00  0.00            
ATOM   4798  CG  ASP X 297     -20.361   0.460 -13.791  0.00  0.00            
ATOM   4799  OD1 ASP X 297     -19.664   1.400 -14.281  0.00  0.00            
ATOM   4800  OD2 ASP X 297     -20.216  -0.731 -14.184  0.00  0.00            
ATOM   4801  C   ASP X 297     -20.396  -0.147 -10.862  0.00  0.00            
ATOM   4802  O   ASP X 297     -21.023  -1.259 -10.801  0.00  0.00            
ATOM   4803  N   SER X 298     -19.203  -0.052 -10.271  0.00  0.00            
ATOM   4804  H   SER X 298     -18.590   0.750 -10.247  0.00  0.00            
ATOM   4805  CA  SER X 298     -18.509  -1.126  -9.511  0.00  0.00            
ATOM   4806  HA  SER X 298     -18.639  -1.980 -10.175  0.00  0.00            
ATOM   4807  CB  SER X 298     -17.066  -0.954  -9.560  0.00  0.00            
ATOM   4808  HB2 SER X 298     -16.545  -1.877  -9.304  0.00  0.00            
ATOM   4809  HB3 SER X 298     -16.844  -0.622 -10.574  0.00  0.00            
ATOM   4810  OG  SER X 298     -16.556  -0.027  -8.645  0.00  0.00            
ATOM   4811  HG  SER X 298     -16.813   0.835  -8.979  0.00  0.00            
ATOM   4812  C   SER X 298     -19.142  -1.501  -8.195  0.00  0.00            
ATOM   4813  O   SER X 298     -19.464  -0.630  -7.347  0.00  0.00            
ATOM   4814  N   ASN X 299     -19.255  -2.822  -7.972  0.00  0.00            
ATOM   4815  H   ASN X 299     -19.015  -3.502  -8.680  0.00  0.00            
ATOM   4816  CA  ASN X 299     -20.123  -3.325  -6.873  0.00  0.00            
ATOM   4817  HA  ASN X 299     -21.133  -3.001  -7.125  0.00  0.00            
ATOM   4818  CB  ASN X 299     -20.149  -4.870  -7.047  0.00  0.00            
ATOM   4819  HB2 ASN X 299     -20.428  -5.117  -8.071  0.00  0.00            
ATOM   4820  HB3 ASN X 299     -19.142  -5.215  -6.810  0.00  0.00            
ATOM   4821  CG  ASN X 299     -21.090  -5.608  -6.096  0.00  0.00            
ATOM   4822  OD1 ASN X 299     -20.768  -6.403  -5.218  0.00  0.00            
ATOM   4823  ND2 ASN X 299     -22.308  -5.249  -6.177  0.00  0.00            
ATOM   4824 HD21 ASN X 299     -22.595  -4.653  -6.940  0.00  0.00            
ATOM   4825 HD22 ASN X 299     -22.978  -5.302  -5.422  0.00  0.00            
ATOM   4826  C   ASN X 299     -19.580  -2.826  -5.519  0.00  0.00            
ATOM   4827  O   ASN X 299     -20.368  -2.447  -4.635  0.00  0.00            
ATOM   4828  N   PHE X 300     -18.264  -2.866  -5.331  0.00  0.00            
ATOM   4829  H   PHE X 300     -17.716  -3.285  -6.069  0.00  0.00            
ATOM   4830  CA  PHE X 300     -17.697  -2.324  -4.125  0.00  0.00            
ATOM   4831  HA  PHE X 300     -17.947  -2.970  -3.284  0.00  0.00            
ATOM   4832  CB  PHE X 300     -16.129  -2.420  -4.213  0.00  0.00            
ATOM   4833  HB2 PHE X 300     -15.812  -3.383  -4.615  0.00  0.00            
ATOM   4834  HB3 PHE X 300     -15.811  -1.675  -4.942  0.00  0.00            
ATOM   4835  CG  PHE X 300     -15.441  -2.203  -2.875  0.00  0.00            
ATOM   4836  CD1 PHE X 300     -14.833  -3.263  -2.196  0.00  0.00            
ATOM   4837  HD1 PHE X 300     -14.798  -4.201  -2.731  0.00  0.00            
ATOM   4838  CE1 PHE X 300     -14.043  -3.048  -1.017  0.00  0.00            
ATOM   4839  HE1 PHE X 300     -13.676  -3.903  -0.470  0.00  0.00            
ATOM   4840  CZ  PHE X 300     -13.855  -1.717  -0.610  0.00  0.00            
ATOM   4841  HZ  PHE X 300     -13.224  -1.548   0.250  0.00  0.00            
ATOM   4842  CE2 PHE X 300     -14.362  -0.661  -1.340  0.00  0.00            
ATOM   4843  HE2 PHE X 300     -14.011   0.346  -1.169  0.00  0.00            
ATOM   4844  CD2 PHE X 300     -15.199  -0.898  -2.461  0.00  0.00            
ATOM   4845  HD2 PHE X 300     -15.597  -0.033  -2.970  0.00  0.00            
ATOM   4846  C   PHE X 300     -18.228  -0.872  -3.784  0.00  0.00            
ATOM   4847  O   PHE X 300     -18.506  -0.582  -2.633  0.00  0.00            
ATOM   4848  N   TYR X 301     -18.285   0.061  -4.740  0.00  0.00            
ATOM   4849  H   TYR X 301     -18.107  -0.232  -5.690  0.00  0.00            
ATOM   4850  CA  TYR X 301     -18.810   1.466  -4.593  0.00  0.00            
ATOM   4851  HA  TYR X 301     -18.359   1.908  -3.704  0.00  0.00            
ATOM   4852  CB  TYR X 301     -18.447   2.324  -5.846  0.00  0.00            
ATOM   4853  HB2 TYR X 301     -17.369   2.223  -5.966  0.00  0.00            
ATOM   4854  HB3 TYR X 301     -19.050   1.869  -6.632  0.00  0.00            
ATOM   4855  CG  TYR X 301     -18.876   3.772  -5.757  0.00  0.00            
ATOM   4856  CD1 TYR X 301     -18.075   4.625  -5.018  0.00  0.00            
ATOM   4857  HD1 TYR X 301     -17.152   4.204  -4.647  0.00  0.00            
ATOM   4858  CE1 TYR X 301     -18.474   5.994  -4.788  0.00  0.00            
ATOM   4859  HE1 TYR X 301     -17.869   6.707  -4.247  0.00  0.00            
ATOM   4860  CZ  TYR X 301     -19.632   6.475  -5.361  0.00  0.00            
ATOM   4861  OH  TYR X 301     -19.840   7.822  -5.355  0.00  0.00            
ATOM   4862  HH  TYR X 301     -19.102   8.373  -5.087  0.00  0.00            
ATOM   4863  CE2 TYR X 301     -20.428   5.615  -6.145  0.00  0.00            
ATOM   4864  HE2 TYR X 301     -21.325   6.038  -6.572  0.00  0.00            
ATOM   4865  CD2 TYR X 301     -20.072   4.241  -6.332  0.00  0.00            
ATOM   4866  HD2 TYR X 301     -20.675   3.541  -6.891  0.00  0.00            
ATOM   4867  C   TYR X 301     -20.357   1.494  -4.374  0.00  0.00            
ATOM   4868  O   TYR X 301     -20.850   2.356  -3.615  0.00  0.00            
ATOM   4869  N   ARG X 302     -21.104   0.556  -4.975  0.00  0.00            
ATOM   4870  H   ARG X 302     -20.711   0.016  -5.733  0.00  0.00            
ATOM   4871  CA  ARG X 302     -22.496   0.498  -4.790  0.00  0.00            
ATOM   4872  HA  ARG X 302     -22.985   1.465  -4.909  0.00  0.00            
ATOM   4873  CB  ARG X 302     -23.258  -0.487  -5.726  0.00  0.00            
ATOM   4874  HB2 ARG X 302     -22.804  -1.469  -5.595  0.00  0.00            
ATOM   4875  HB3 ARG X 302     -24.310  -0.573  -5.455  0.00  0.00            
ATOM   4876  CG  ARG X 302     -23.097  -0.236  -7.171  0.00  0.00            
ATOM   4877  HG2 ARG X 302     -22.297  -0.857  -7.574  0.00  0.00            
ATOM   4878  HG3 ARG X 302     -23.956  -0.606  -7.729  0.00  0.00            
ATOM   4879  CD  ARG X 302     -22.845   1.223  -7.645  0.00  0.00            
ATOM   4880  HD2 ARG X 302     -21.972   1.689  -7.189  0.00  0.00            
ATOM   4881  HD3 ARG X 302     -22.724   1.260  -8.728  0.00  0.00            
ATOM   4882  NE  ARG X 302     -24.036   2.062  -7.388  0.00  0.00            
ATOM   4883  HE  ARG X 302     -24.800   1.610  -6.907  0.00  0.00            
ATOM   4884  CZ  ARG X 302     -24.205   3.304  -7.734  0.00  0.00            
ATOM   4885  NH1 ARG X 302     -25.292   3.877  -7.534  0.00  0.00            
ATOM   4886 HH11 ARG X 302     -25.879   3.397  -6.867  0.00  0.00            
ATOM   4887 HH12 ARG X 302     -25.261   4.872  -7.705  0.00  0.00            
ATOM   4888  NH2 ARG X 302     -23.307   4.028  -8.285  0.00  0.00            
ATOM   4889 HH21 ARG X 302     -22.522   3.548  -8.701  0.00  0.00            
ATOM   4890 HH22 ARG X 302     -23.442   4.997  -8.536  0.00  0.00            
ATOM   4891  C   ARG X 302     -22.817   0.220  -3.311  0.00  0.00            
ATOM   4892  O   ARG X 302     -23.663   0.806  -2.662  0.00  0.00            
ATOM   4893  N   ALA X 303     -22.030  -0.763  -2.761  0.00  0.00            
ATOM   4894  H   ALA X 303     -21.404  -1.319  -3.326  0.00  0.00            
ATOM   4895  CA  ALA X 303     -21.815  -1.018  -1.332  0.00  0.00            
ATOM   4896  HA  ALA X 303     -22.830  -1.156  -0.960  0.00  0.00            
ATOM   4897  CB  ALA X 303     -21.133  -2.409  -1.175  0.00  0.00            
ATOM   4898  HB1 ALA X 303     -20.924  -2.546  -0.114  0.00  0.00            
ATOM   4899  HB2 ALA X 303     -21.824  -3.191  -1.489  0.00  0.00            
ATOM   4900  HB3 ALA X 303     -20.274  -2.378  -1.845  0.00  0.00            
ATOM   4901  C   ALA X 303     -21.122   0.149  -0.528  0.00  0.00            
ATOM   4902  O   ALA X 303     -20.580  -0.118   0.572  0.00  0.00            
ATOM   4903  N   LEU X 304     -21.288   1.409  -0.905  0.00  0.00            
ATOM   4904  H   LEU X 304     -21.658   1.559  -1.833  0.00  0.00            
ATOM   4905  CA  LEU X 304     -21.061   2.708  -0.241  0.00  0.00            
ATOM   4906  HA  LEU X 304     -21.161   2.583   0.838  0.00  0.00            
ATOM   4907  CB  LEU X 304     -19.630   3.227  -0.586  0.00  0.00            
ATOM   4908  HB2 LEU X 304     -19.605   3.298  -1.673  0.00  0.00            
ATOM   4909  HB3 LEU X 304     -19.455   4.260  -0.287  0.00  0.00            
ATOM   4910  CG  LEU X 304     -18.458   2.413   0.023  0.00  0.00            
ATOM   4911  HG  LEU X 304     -18.548   1.389  -0.341  0.00  0.00            
ATOM   4912  CD1 LEU X 304     -17.189   2.985  -0.606  0.00  0.00            
ATOM   4913 HD11 LEU X 304     -17.051   2.583  -1.609  0.00  0.00            
ATOM   4914 HD12 LEU X 304     -17.126   4.073  -0.584  0.00  0.00            
ATOM   4915 HD13 LEU X 304     -16.368   2.562  -0.027  0.00  0.00            
ATOM   4916  CD2 LEU X 304     -18.349   2.522   1.601  0.00  0.00            
ATOM   4917 HD21 LEU X 304     -17.466   1.923   1.822  0.00  0.00            
ATOM   4918 HD22 LEU X 304     -19.319   2.114   1.887  0.00  0.00            
ATOM   4919 HD23 LEU X 304     -18.155   3.566   1.844  0.00  0.00            
ATOM   4920  C   LEU X 304     -22.191   3.683  -0.711  0.00  0.00            
ATOM   4921  O   LEU X 304     -22.777   4.323   0.136  0.00  0.00            
ATOM   4922  N   MET X 305     -22.565   3.725  -1.948  0.00  0.00            
ATOM   4923  H   MET X 305     -21.974   3.245  -2.611  0.00  0.00            
ATOM   4924  CA  MET X 305     -23.543   4.735  -2.483  0.00  0.00            
ATOM   4925  HA  MET X 305     -23.538   5.537  -1.744  0.00  0.00            
ATOM   4926  CB  MET X 305     -23.149   5.213  -3.876  0.00  0.00            
ATOM   4927  HB2 MET X 305     -22.253   5.781  -3.625  0.00  0.00            
ATOM   4928  HB3 MET X 305     -22.917   4.354  -4.505  0.00  0.00            
ATOM   4929  CG  MET X 305     -24.163   6.115  -4.563  0.00  0.00            
ATOM   4930  HG2 MET X 305     -24.775   5.407  -5.121  0.00  0.00            
ATOM   4931  HG3 MET X 305     -24.884   6.569  -3.883  0.00  0.00            
ATOM   4932  SD  MET X 305     -23.543   7.389  -5.643  0.00  0.00            
ATOM   4933  CE  MET X 305     -23.053   8.622  -4.394  0.00  0.00            
ATOM   4934  HE1 MET X 305     -22.816   9.521  -4.963  0.00  0.00            
ATOM   4935  HE2 MET X 305     -23.894   8.744  -3.711  0.00  0.00            
ATOM   4936  HE3 MET X 305     -22.185   8.223  -3.869  0.00  0.00            
ATOM   4937  C   MET X 305     -25.047   4.319  -2.445  0.00  0.00            
ATOM   4938  O   MET X 305     -25.910   5.126  -2.203  0.00  0.00            
ATOM   4939  N   ASP X 306     -25.315   2.996  -2.555  0.00  0.00            
ATOM   4940  H   ASP X 306     -24.588   2.299  -2.630  0.00  0.00            
ATOM   4941  CA  ASP X 306     -26.704   2.572  -2.501  0.00  0.00            
ATOM   4942  HA  ASP X 306     -27.245   3.421  -2.920  0.00  0.00            
ATOM   4943  CB  ASP X 306     -26.901   1.551  -3.554  0.00  0.00            
ATOM   4944  HB2 ASP X 306     -26.314   0.665  -3.312  0.00  0.00            
ATOM   4945  HB3 ASP X 306     -27.935   1.214  -3.631  0.00  0.00            
ATOM   4946  CG  ASP X 306     -26.559   1.831  -4.978  0.00  0.00            
ATOM   4947  OD1 ASP X 306     -26.685   2.965  -5.454  0.00  0.00            
ATOM   4948  OD2 ASP X 306     -26.245   0.947  -5.820  0.00  0.00            
ATOM   4949  C   ASP X 306     -27.235   2.036  -1.160  0.00  0.00            
ATOM   4950  O   ASP X 306     -28.338   1.560  -1.087  0.00  0.00            
ATOM   4951  N   GLU X 307     -26.394   1.970  -0.154  0.00  0.00            
ATOM   4952  H   GLU X 307     -25.534   2.470  -0.330  0.00  0.00            
ATOM   4953  CA  GLU X 307     -26.774   1.552   1.221  0.00  0.00            
ATOM   4954  HA  GLU X 307     -27.337   0.628   1.090  0.00  0.00            
ATOM   4955  CB  GLU X 307     -25.468   1.329   1.990  0.00  0.00            
ATOM   4956  HB2 GLU X 307     -24.679   2.053   1.783  0.00  0.00            
ATOM   4957  HB3 GLU X 307     -25.623   1.458   3.061  0.00  0.00            
ATOM   4958  CG  GLU X 307     -24.875  -0.106   1.714  0.00  0.00            
ATOM   4959  HG2 GLU X 307     -24.997  -0.291   0.647  0.00  0.00            
ATOM   4960  HG3 GLU X 307     -23.802  -0.047   1.898  0.00  0.00            
ATOM   4961  CD  GLU X 307     -25.497  -1.198   2.526  0.00  0.00            
ATOM   4962  OE1 GLU X 307     -24.813  -2.052   3.058  0.00  0.00            
ATOM   4963  OE2 GLU X 307     -26.754  -1.249   2.468  0.00  0.00            
ATOM   4964  C   GLU X 307     -27.643   2.547   1.972  0.00  0.00            
ATOM   4965  O   GLU X 307     -27.597   3.727   1.606  0.00  0.00            
ATOM   4966  N   GLU X 308     -28.347   2.072   3.000  0.00  0.00            
ATOM   4967  H   GLU X 308     -28.213   1.118   3.305  0.00  0.00            
ATOM   4968  CA  GLU X 308     -29.099   2.966   3.880  0.00  0.00            
ATOM   4969  HA  GLU X 308     -29.701   3.618   3.246  0.00  0.00            
ATOM   4970  CB  GLU X 308     -30.083   2.235   4.852  0.00  0.00            
ATOM   4971  HB2 GLU X 308     -29.581   1.409   5.355  0.00  0.00            
ATOM   4972  HB3 GLU X 308     -30.448   2.998   5.540  0.00  0.00            
ATOM   4973  CG  GLU X 308     -31.365   1.593   4.243  0.00  0.00            
ATOM   4974  HG2 GLU X 308     -31.096   0.986   3.378  0.00  0.00            
ATOM   4975  HG3 GLU X 308     -31.830   0.915   4.959  0.00  0.00            
ATOM   4976  CD  GLU X 308     -32.448   2.601   3.746  0.00  0.00            
ATOM   4977  OE1 GLU X 308     -32.292   3.856   3.731  0.00  0.00            
ATOM   4978  OE2 GLU X 308     -33.498   2.139   3.259  0.00  0.00            
ATOM   4979  C   GLU X 308     -28.184   3.866   4.748  0.00  0.00            
ATOM   4980  O   GLU X 308     -28.606   4.584   5.635  0.00  0.00            
ATOM   4981  N   ASP X 309     -26.821   3.633   4.621  0.00  0.00            
ATOM   4982  H   ASP X 309     -26.595   2.790   4.111  0.00  0.00            
ATOM   4983  CA  ASP X 309     -25.748   4.437   5.219  0.00  0.00            
ATOM   4984  HA  ASP X 309     -25.998   4.345   6.276  0.00  0.00            
ATOM   4985  CB  ASP X 309     -24.416   3.720   4.988  0.00  0.00            
ATOM   4986  HB2 ASP X 309     -24.335   3.440   3.938  0.00  0.00            
ATOM   4987  HB3 ASP X 309     -23.597   4.412   5.188  0.00  0.00            
ATOM   4988  CG  ASP X 309     -24.274   2.446   5.839  0.00  0.00            
ATOM   4989  OD1 ASP X 309     -24.921   2.373   6.888  0.00  0.00            
ATOM   4990  OD2 ASP X 309     -23.414   1.600   5.474  0.00  0.00            
ATOM   4991  C   ASP X 309     -25.737   5.965   4.797  0.00  0.00            
ATOM   4992  O   ASP X 309     -25.307   6.758   5.616  0.00  0.00            
ATOM   4993  N   MET X 310     -26.181   6.301   3.574  0.00  0.00            
ATOM   4994  H   MET X 310     -26.384   5.510   2.980  0.00  0.00            
ATOM   4995  CA  MET X 310     -26.208   7.699   3.132  0.00  0.00            
ATOM   4996  HA  MET X 310     -25.191   8.093   3.123  0.00  0.00            
ATOM   4997  CB  MET X 310     -26.987   7.840   1.823  0.00  0.00            
ATOM   4998  HB2 MET X 310     -27.881   7.223   1.737  0.00  0.00            
ATOM   4999  HB3 MET X 310     -27.322   8.874   1.750  0.00  0.00            
ATOM   5000  CG  MET X 310     -26.032   7.442   0.685  0.00  0.00            
ATOM   5001  HG2 MET X 310     -25.486   6.537   0.950  0.00  0.00            
ATOM   5002  HG3 MET X 310     -26.612   7.127  -0.182  0.00  0.00            
ATOM   5003  SD  MET X 310     -24.673   8.591   0.097  0.00  0.00            
ATOM   5004  CE  MET X 310     -25.658   9.706  -0.982  0.00  0.00            
ATOM   5005  HE1 MET X 310     -25.190  10.671  -1.176  0.00  0.00            
ATOM   5006  HE2 MET X 310     -25.816   9.173  -1.920  0.00  0.00            
ATOM   5007  HE3 MET X 310     -26.634   9.910  -0.541  0.00  0.00            
ATOM   5008  C   MET X 310     -26.920   8.601   4.105  0.00  0.00            
ATOM   5009  O   MET X 310     -26.548   9.739   4.268  0.00  0.00            
ATOM   5010  N   ASP X 311     -27.968   8.124   4.813  0.00  0.00            
ATOM   5011  H   ASP X 311     -28.033   7.124   4.943  0.00  0.00            
ATOM   5012  CA  ASP X 311     -28.688   8.865   5.931  0.00  0.00            
ATOM   5013  HA  ASP X 311     -29.414   9.583   5.551  0.00  0.00            
ATOM   5014  CB  ASP X 311     -29.449   7.807   6.741  0.00  0.00            
ATOM   5015  HB2 ASP X 311     -28.628   7.102   6.874  0.00  0.00            
ATOM   5016  HB3 ASP X 311     -29.778   8.043   7.753  0.00  0.00            
ATOM   5017  CG  ASP X 311     -30.494   6.985   6.032  0.00  0.00            
ATOM   5018  OD1 ASP X 311     -31.428   6.598   6.737  0.00  0.00            
ATOM   5019  OD2 ASP X 311     -30.497   6.701   4.801  0.00  0.00            
ATOM   5020  C   ASP X 311     -27.716   9.638   6.839  0.00  0.00            
ATOM   5021  O   ASP X 311     -28.000  10.681   7.358  0.00  0.00            
ATOM   5022  N   ASP X 312     -26.494   9.103   7.032  0.00  0.00            
ATOM   5023  H   ASP X 312     -26.312   8.257   6.513  0.00  0.00            
ATOM   5024  CA  ASP X 312     -25.624   9.359   8.151  0.00  0.00            
ATOM   5025  HA  ASP X 312     -25.895  10.358   8.494  0.00  0.00            
ATOM   5026  CB  ASP X 312     -25.860   8.350   9.300  0.00  0.00            
ATOM   5027  HB2 ASP X 312     -25.720   7.334   8.932  0.00  0.00            
ATOM   5028  HB3 ASP X 312     -24.969   8.527   9.901  0.00  0.00            
ATOM   5029  CG  ASP X 312     -27.043   8.549  10.225  0.00  0.00            
ATOM   5030  OD1 ASP X 312     -26.968   9.372  11.145  0.00  0.00            
ATOM   5031  OD2 ASP X 312     -28.039   7.908   9.947  0.00  0.00            
ATOM   5032  C   ASP X 312     -24.161   9.448   7.687  0.00  0.00            
ATOM   5033  O   ASP X 312     -23.418  10.029   8.460  0.00  0.00            
ATOM   5034  N   VAL X 313     -23.678   8.981   6.530  0.00  0.00            
ATOM   5035  H   VAL X 313     -24.345   8.521   5.926  0.00  0.00            
ATOM   5036  CA  VAL X 313     -22.282   9.145   6.170  0.00  0.00            
ATOM   5037  HA  VAL X 313     -21.721   8.768   7.025  0.00  0.00            
ATOM   5038  CB  VAL X 313     -21.846   8.217   4.988  0.00  0.00            
ATOM   5039  HB  VAL X 313     -22.626   8.104   4.236  0.00  0.00            
ATOM   5040  CG1 VAL X 313     -20.576   8.660   4.251  0.00  0.00            
ATOM   5041 HG11 VAL X 313     -19.765   8.656   4.980  0.00  0.00            
ATOM   5042 HG12 VAL X 313     -20.399   7.910   3.480  0.00  0.00            
ATOM   5043 HG13 VAL X 313     -20.609   9.686   3.884  0.00  0.00            
ATOM   5044  CG2 VAL X 313     -21.607   6.728   5.466  0.00  0.00            
ATOM   5045 HG21 VAL X 313     -20.677   6.599   6.021  0.00  0.00            
ATOM   5046 HG22 VAL X 313     -22.488   6.368   5.997  0.00  0.00            
ATOM   5047 HG23 VAL X 313     -21.537   5.990   4.668  0.00  0.00            
ATOM   5048  C   VAL X 313     -21.899  10.600   5.910  0.00  0.00            
ATOM   5049  O   VAL X 313     -22.537  11.423   5.201  0.00  0.00            
ATOM   5050  N   VAL X 314     -20.744  11.021   6.463  0.00  0.00            
ATOM   5051  H   VAL X 314     -20.252  10.404   7.094  0.00  0.00            
ATOM   5052  CA  VAL X 314     -20.029  12.246   6.107  0.00  0.00            
ATOM   5053  HA  VAL X 314     -20.573  12.746   5.306  0.00  0.00            
ATOM   5054  CB  VAL X 314     -19.870  13.188   7.363  0.00  0.00            
ATOM   5055  HB  VAL X 314     -19.461  14.119   6.970  0.00  0.00            
ATOM   5056  CG1 VAL X 314     -21.183  13.598   7.938  0.00  0.00            
ATOM   5057 HG11 VAL X 314     -21.665  12.791   8.490  0.00  0.00            
ATOM   5058 HG12 VAL X 314     -21.093  14.471   8.584  0.00  0.00            
ATOM   5059 HG13 VAL X 314     -21.789  13.944   7.100  0.00  0.00            
ATOM   5060  CG2 VAL X 314     -18.945  12.605   8.445  0.00  0.00
[truncated: 10,117 more chars]
