# Supplementary material for: Structural Basis for the Functional Changes by EGFR Exon 20 Insertion Mutations
Source: Cancers (Basel). 2021 Mar 5;13(5):1120. doi: 10.3390/cancers13051120 (PMC7961794; doi:10.3390/cancers13051120)
Supplement: Supplementary file 1 [file cancers-13-01120-s001.zip › cancers-1093462-supply/FileS14.pdb]

REMARK	Inactive D770insNPG EGFR at 300 ns
REMARK	To obtain the correct residue numbering add 700 to each residue
CRYST1   75.594   75.594   75.594  90.00  90.00  90.00 P 1           1
ATOM      1  N   GLN X   1      10.510  15.314 -20.486  0.00  0.00            
ATOM      2  H1  GLN X   1      10.832  16.055 -21.091  0.00  0.00            
ATOM      3  H2  GLN X   1       9.654  14.960 -20.889  0.00  0.00            
ATOM      4  H3  GLN X   1      10.187  15.683 -19.603  0.00  0.00            
ATOM      5  CA  GLN X   1      11.510  14.197 -20.296  0.00  0.00            
ATOM      6  HA  GLN X   1      12.024  14.149 -21.256  0.00  0.00            
ATOM      7  CB  GLN X   1      12.517  14.396 -19.118  0.00  0.00            
ATOM      8  HB2 GLN X   1      13.373  13.738 -19.265  0.00  0.00            
ATOM      9  HB3 GLN X   1      13.014  15.364 -19.188  0.00  0.00            
ATOM     10  CG  GLN X   1      11.938  14.165 -17.676  0.00  0.00            
ATOM     11  HG2 GLN X   1      12.134  15.119 -17.188  0.00  0.00            
ATOM     12  HG3 GLN X   1      10.886  13.889 -17.597  0.00  0.00            
ATOM     13  CD  GLN X   1      12.753  13.080 -16.943  0.00  0.00            
ATOM     14  OE1 GLN X   1      13.293  12.192 -17.535  0.00  0.00            
ATOM     15  NE2 GLN X   1      12.708  13.082 -15.652  0.00  0.00            
ATOM     16 HE21 GLN X   1      12.124  13.748 -15.167  0.00  0.00            
ATOM     17 HE22 GLN X   1      12.908  12.234 -15.140  0.00  0.00            
ATOM     18  C   GLN X   1      10.845  12.845 -20.172  0.00  0.00            
ATOM     19  O   GLN X   1       9.711  12.747 -19.742  0.00  0.00            
ATOM     20  N   ALA X   2      11.406  11.769 -20.708  0.00  0.00            
ATOM     21  H   ALA X   2      12.232  11.866 -21.280  0.00  0.00            
ATOM     22  CA  ALA X   2      10.751  10.496 -20.829  0.00  0.00            
ATOM     23  HA  ALA X   2       9.826  10.628 -21.392  0.00  0.00            
ATOM     24  CB  ALA X   2      11.686   9.585 -21.660  0.00  0.00            
ATOM     25  HB1 ALA X   2      11.164   8.701 -22.025  0.00  0.00            
ATOM     26  HB2 ALA X   2      11.870  10.184 -22.552  0.00  0.00            
ATOM     27  HB3 ALA X   2      12.677   9.452 -21.225  0.00  0.00            
ATOM     28  C   ALA X   2      10.369   9.845 -19.511  0.00  0.00            
ATOM     29  O   ALA X   2      10.927  10.098 -18.491  0.00  0.00            
ATOM     30  N   LEU X   3       9.446   8.933 -19.701  0.00  0.00            
ATOM     31  H   LEU X   3       8.960   8.855 -20.583  0.00  0.00            
ATOM     32  CA  LEU X   3       8.816   8.216 -18.586  0.00  0.00            
ATOM     33  HA  LEU X   3       8.107   7.583 -19.120  0.00  0.00            
ATOM     34  CB  LEU X   3       9.674   7.087 -17.892  0.00  0.00            
ATOM     35  HB2 LEU X   3      10.291   7.614 -17.164  0.00  0.00            
ATOM     36  HB3 LEU X   3       8.999   6.451 -17.320  0.00  0.00            
ATOM     37  CG  LEU X   3      10.562   6.226 -18.776  0.00  0.00            
ATOM     38  HG  LEU X   3      11.139   6.946 -19.357  0.00  0.00            
ATOM     39  CD1 LEU X   3      11.465   5.226 -18.034  0.00  0.00            
ATOM     40 HD11 LEU X   3      12.169   5.848 -17.481  0.00  0.00            
ATOM     41 HD12 LEU X   3      11.970   4.484 -18.651  0.00  0.00            
ATOM     42 HD13 LEU X   3      10.849   4.637 -17.355  0.00  0.00            
ATOM     43  CD2 LEU X   3       9.787   5.551 -19.822  0.00  0.00            
ATOM     44 HD21 LEU X   3       9.293   4.724 -19.312  0.00  0.00            
ATOM     45 HD22 LEU X   3       9.229   6.245 -20.450  0.00  0.00            
ATOM     46 HD23 LEU X   3      10.565   5.133 -20.462  0.00  0.00            
ATOM     47  C   LEU X   3       7.931   9.045 -17.628  0.00  0.00            
ATOM     48  O   LEU X   3       7.218   8.444 -16.788  0.00  0.00            
ATOM     49  N   LEU X   4       7.920  10.375 -17.668  0.00  0.00            
ATOM     50  H   LEU X   4       8.464  10.743 -18.436  0.00  0.00            
ATOM     51  CA  LEU X   4       6.966  11.262 -16.962  0.00  0.00            
ATOM     52  HA  LEU X   4       6.332  10.586 -16.389  0.00  0.00            
ATOM     53  CB  LEU X   4       7.743  12.163 -16.002  0.00  0.00            
ATOM     54  HB2 LEU X   4       8.416  11.521 -15.433  0.00  0.00            
ATOM     55  HB3 LEU X   4       8.375  12.845 -16.571  0.00  0.00            
ATOM     56  CG  LEU X   4       6.831  12.983 -14.980  0.00  0.00            
ATOM     57  HG  LEU X   4       6.281  13.695 -15.595  0.00  0.00            
ATOM     58  CD1 LEU X   4       5.807  12.101 -14.183  0.00  0.00            
ATOM     59 HD11 LEU X   4       5.146  11.499 -14.807  0.00  0.00            
ATOM     60 HD12 LEU X   4       6.275  11.414 -13.478  0.00  0.00            
ATOM     61 HD13 LEU X   4       5.107  12.812 -13.745  0.00  0.00            
ATOM     62  CD2 LEU X   4       7.651  13.886 -13.996  0.00  0.00            
ATOM     63 HD21 LEU X   4       7.062  14.649 -13.487  0.00  0.00            
ATOM     64 HD22 LEU X   4       7.937  13.248 -13.159  0.00  0.00            
ATOM     65 HD23 LEU X   4       8.457  14.421 -14.497  0.00  0.00            
ATOM     66  C   LEU X   4       5.943  12.085 -17.797  0.00  0.00            
ATOM     67  O   LEU X   4       6.306  12.880 -18.669  0.00  0.00            
ATOM     68  N   ARG X   5       4.687  11.701 -17.592  0.00  0.00            
ATOM     69  H   ARG X   5       4.555  10.916 -16.970  0.00  0.00            
ATOM     70  CA  ARG X   5       3.539  12.322 -18.157  0.00  0.00            
ATOM     71  HA  ARG X   5       3.696  12.812 -19.118  0.00  0.00            
ATOM     72  CB  ARG X   5       2.402  11.236 -18.379  0.00  0.00            
ATOM     73  HB2 ARG X   5       2.205  10.706 -17.447  0.00  0.00            
ATOM     74  HB3 ARG X   5       1.471  11.761 -18.591  0.00  0.00            
ATOM     75  CG  ARG X   5       2.657  10.166 -19.469  0.00  0.00            
ATOM     76  HG2 ARG X   5       1.792   9.502 -19.477  0.00  0.00            
ATOM     77  HG3 ARG X   5       2.551  10.653 -20.438  0.00  0.00            
ATOM     78  CD  ARG X   5       3.808   9.168 -19.351  0.00  0.00            
ATOM     79  HD2 ARG X   5       4.606   9.907 -19.291  0.00  0.00            
ATOM     80  HD3 ARG X   5       3.693   8.598 -18.429  0.00  0.00            
ATOM     81  NE  ARG X   5       4.027   8.381 -20.534  0.00  0.00            
ATOM     82  HE  ARG X   5       3.989   8.820 -21.442  0.00  0.00            
ATOM     83  CZ  ARG X   5       4.594   7.191 -20.513  0.00  0.00            
ATOM     84  NH1 ARG X   5       4.953   6.494 -19.470  0.00  0.00            
ATOM     85 HH11 ARG X   5       5.270   6.935 -18.618  0.00  0.00            
ATOM     86 HH12 ARG X   5       5.270   5.553 -19.658  0.00  0.00            
ATOM     87  NH2 ARG X   5       4.618   6.518 -21.627  0.00  0.00            
ATOM     88 HH21 ARG X   5       4.152   7.015 -22.373  0.00  0.00            
ATOM     89 HH22 ARG X   5       4.930   5.560 -21.701  0.00  0.00            
ATOM     90  C   ARG X   5       3.139  13.418 -17.179  0.00  0.00            
ATOM     91  O   ARG X   5       2.611  13.231 -16.107  0.00  0.00            
ATOM     92  N   ILE X   6       3.561  14.691 -17.611  0.00  0.00            
ATOM     93  H   ILE X   6       4.149  14.891 -18.407  0.00  0.00            
ATOM     94  CA  ILE X   6       2.808  15.871 -17.067  0.00  0.00            
ATOM     95  HA  ILE X   6       2.703  15.713 -15.994  0.00  0.00            
ATOM     96  CB  ILE X   6       3.679  17.173 -17.118  0.00  0.00            
ATOM     97  HB  ILE X   6       4.002  17.270 -18.155  0.00  0.00            
ATOM     98  CG2 ILE X   6       2.820  18.426 -16.720  0.00  0.00            
ATOM     99 HG21 ILE X   6       2.083  18.551 -17.513  0.00  0.00            
ATOM    100 HG22 ILE X   6       2.395  18.263 -15.730  0.00  0.00            
ATOM    101 HG23 ILE X   6       3.324  19.386 -16.614  0.00  0.00            
ATOM    102  CG1 ILE X   6       4.924  16.927 -16.304  0.00  0.00            
ATOM    103 HG12 ILE X   6       4.595  17.218 -15.306  0.00  0.00            
ATOM    104 HG13 ILE X   6       5.298  15.912 -16.440  0.00  0.00            
ATOM    105  CD1 ILE X   6       6.018  17.949 -16.589  0.00  0.00            
ATOM    106 HD11 ILE X   6       6.433  17.816 -17.588  0.00  0.00            
ATOM    107 HD12 ILE X   6       5.688  18.988 -16.571  0.00  0.00            
ATOM    108 HD13 ILE X   6       6.776  17.908 -15.806  0.00  0.00            
ATOM    109  C   ILE X   6       1.487  15.939 -17.738  0.00  0.00            
ATOM    110  O   ILE X   6       1.490  15.994 -18.967  0.00  0.00            
ATOM    111  N   LEU X   7       0.381  16.144 -17.019  0.00  0.00            
ATOM    112  H   LEU X   7       0.502  16.154 -16.017  0.00  0.00            
ATOM    113  CA  LEU X   7      -0.985  16.134 -17.518  0.00  0.00            
ATOM    114  HA  LEU X   7      -0.949  15.893 -18.580  0.00  0.00            
ATOM    115  CB  LEU X   7      -1.917  15.065 -16.917  0.00  0.00            
ATOM    116  HB2 LEU X   7      -1.902  15.096 -15.828  0.00  0.00            
ATOM    117  HB3 LEU X   7      -2.895  15.248 -17.364  0.00  0.00            
ATOM    118  CG  LEU X   7      -1.495  13.561 -17.114  0.00  0.00            
ATOM    119  HG  LEU X   7      -0.580  13.288 -16.589  0.00  0.00            
ATOM    120  CD1 LEU X   7      -2.612  12.804 -16.476  0.00  0.00            
ATOM    121 HD11 LEU X   7      -3.517  12.809 -17.083  0.00  0.00            
ATOM    122 HD12 LEU X   7      -2.327  11.752 -16.484  0.00  0.00            
ATOM    123 HD13 LEU X   7      -2.904  13.231 -15.516  0.00  0.00            
ATOM    124  CD2 LEU X   7      -1.297  13.001 -18.541  0.00  0.00            
ATOM    125 HD21 LEU X   7      -0.554  13.575 -19.095  0.00  0.00            
ATOM    126 HD22 LEU X   7      -0.993  11.956 -18.473  0.00  0.00            
ATOM    127 HD23 LEU X   7      -2.212  13.246 -19.081  0.00  0.00            
ATOM    128  C   LEU X   7      -1.709  17.483 -17.452  0.00  0.00            
ATOM    129  O   LEU X   7      -1.567  18.195 -16.469  0.00  0.00            
ATOM    130  N   LYS X   8      -2.493  17.910 -18.456  0.00  0.00            
ATOM    131  H   LYS X   8      -2.540  17.369 -19.308  0.00  0.00            
ATOM    132  CA  LYS X   8      -3.493  18.977 -18.324  0.00  0.00            
ATOM    133  HA  LYS X   8      -3.134  19.652 -17.547  0.00  0.00            
ATOM    134  CB  LYS X   8      -3.560  19.719 -19.616  0.00  0.00            
ATOM    135  HB2 LYS X   8      -2.599  20.106 -19.954  0.00  0.00            
ATOM    136  HB3 LYS X   8      -3.950  19.042 -20.377  0.00  0.00            
ATOM    137  CG  LYS X   8      -4.519  20.907 -19.606  0.00  0.00            
ATOM    138  HG2 LYS X   8      -5.491  20.417 -19.676  0.00  0.00            
ATOM    139  HG3 LYS X   8      -4.391  21.444 -18.666  0.00  0.00            
ATOM    140  CD  LYS X   8      -4.482  21.806 -20.847  0.00  0.00            
ATOM    141  HD2 LYS X   8      -3.492  22.229 -20.678  0.00  0.00            
ATOM    142  HD3 LYS X   8      -4.373  21.343 -21.828  0.00  0.00            
ATOM    143  CE  LYS X   8      -5.641  22.802 -21.002  0.00  0.00            
ATOM    144  HE2 LYS X   8      -5.348  23.570 -21.718  0.00  0.00            
ATOM    145  HE3 LYS X   8      -6.515  22.416 -21.527  0.00  0.00            
ATOM    146  NZ  LYS X   8      -5.984  23.472 -19.713  0.00  0.00            
ATOM    147  HZ1 LYS X   8      -5.157  23.597 -19.147  0.00  0.00            
ATOM    148  HZ2 LYS X   8      -6.446  24.357 -19.868  0.00  0.00            
ATOM    149  HZ3 LYS X   8      -6.565  22.821 -19.205  0.00  0.00            
ATOM    150  C   LYS X   8      -4.879  18.413 -17.976  0.00  0.00            
ATOM    151  O   LYS X   8      -5.209  17.261 -18.304  0.00  0.00            
ATOM    152  N   GLU X   9      -5.728  19.168 -17.225  0.00  0.00            
ATOM    153  H   GLU X   9      -5.297  19.985 -16.818  0.00  0.00            
ATOM    154  CA  GLU X   9      -7.015  18.692 -16.684  0.00  0.00            
ATOM    155  HA  GLU X   9      -6.630  17.828 -16.141  0.00  0.00            
ATOM    156  CB  GLU X   9      -7.532  19.725 -15.752  0.00  0.00            
ATOM    157  HB2 GLU X   9      -8.168  19.193 -15.045  0.00  0.00            
ATOM    158  HB3 GLU X   9      -6.673  20.105 -15.198  0.00  0.00            
ATOM    159  CG  GLU X   9      -8.284  20.959 -16.333  0.00  0.00            
ATOM    160  HG2 GLU X   9      -9.241  20.650 -16.753  0.00  0.00            
ATOM    161  HG3 GLU X   9      -8.532  21.516 -15.429  0.00  0.00            
ATOM    162  CD  GLU X   9      -7.535  21.749 -17.444  0.00  0.00            
ATOM    163  OE1 GLU X   9      -8.115  22.074 -18.487  0.00  0.00            
ATOM    164  OE2 GLU X   9      -6.371  22.119 -17.259  0.00  0.00            
ATOM    165  C   GLU X   9      -8.005  18.210 -17.721  0.00  0.00            
ATOM    166  O   GLU X   9      -9.008  17.563 -17.345  0.00  0.00            
ATOM    167  N   THR X  10      -7.722  18.457 -18.989  0.00  0.00            
ATOM    168  H   THR X  10      -6.876  18.996 -19.112  0.00  0.00            
ATOM    169  CA  THR X  10      -8.529  17.996 -20.125  0.00  0.00            
ATOM    170  HA  THR X  10      -9.568  18.282 -19.963  0.00  0.00            
ATOM    171  CB  THR X  10      -8.088  18.710 -21.444  0.00  0.00            
ATOM    172  HB  THR X  10      -8.610  18.287 -22.303  0.00  0.00            
ATOM    173  CG2 THR X  10      -8.339  20.196 -21.418  0.00  0.00            
ATOM    174 HG21 THR X  10      -7.952  20.564 -20.468  0.00  0.00            
ATOM    175 HG22 THR X  10      -7.881  20.699 -22.270  0.00  0.00            
ATOM    176 HG23 THR X  10      -9.412  20.387 -21.460  0.00  0.00            
ATOM    177  OG1 THR X  10      -6.711  18.522 -21.555  0.00  0.00            
ATOM    178  HG1 THR X  10      -6.460  17.718 -22.016  0.00  0.00            
ATOM    179  C   THR X  10      -8.323  16.465 -20.250  0.00  0.00            
ATOM    180  O   THR X  10      -9.014  15.900 -21.146  0.00  0.00            
ATOM    181  N   GLU X  11      -7.396  15.839 -19.506  0.00  0.00            
ATOM    182  H   GLU X  11      -6.828  16.455 -18.942  0.00  0.00            
ATOM    183  CA  GLU X  11      -7.030  14.442 -19.782  0.00  0.00            
ATOM    184  HA  GLU X  11      -7.228  14.264 -20.839  0.00  0.00            
ATOM    185  CB  GLU X  11      -5.485  14.249 -19.614  0.00  0.00            
ATOM    186  HB2 GLU X  11      -5.164  14.614 -18.639  0.00  0.00            
ATOM    187  HB3 GLU X  11      -5.242  13.190 -19.526  0.00  0.00            
ATOM    188  CG  GLU X  11      -4.631  15.098 -20.579  0.00  0.00            
ATOM    189  HG2 GLU X  11      -4.967  16.126 -20.713  0.00  0.00            
ATOM    190  HG3 GLU X  11      -3.612  15.069 -20.193  0.00  0.00            
ATOM    191  CD  GLU X  11      -4.498  14.459 -21.915  0.00  0.00            
ATOM    192  OE1 GLU X  11      -3.449  13.979 -22.272  0.00  0.00            
ATOM    193  OE2 GLU X  11      -5.488  14.375 -22.617  0.00  0.00            
ATOM    194  C   GLU X  11      -7.854  13.366 -18.959  0.00  0.00            
ATOM    195  O   GLU X  11      -7.932  12.142 -19.316  0.00  0.00            
ATOM    196  N   PHE X  12      -8.477  13.736 -17.849  0.00  0.00            
ATOM    197  H   PHE X  12      -8.372  14.709 -17.597  0.00  0.00            
ATOM    198  CA  PHE X  12      -9.217  12.822 -16.899  0.00  0.00            
ATOM    199  HA  PHE X  12      -9.420  11.975 -17.555  0.00  0.00            
ATOM    200  CB  PHE X  12      -8.120  12.578 -15.805  0.00  0.00            
ATOM    201  HB2 PHE X  12      -8.397  12.050 -14.893  0.00  0.00            
ATOM    202  HB3 PHE X  12      -7.332  11.938 -16.202  0.00  0.00            
ATOM    203  CG  PHE X  12      -7.428  13.751 -15.350  0.00  0.00            
ATOM    204  CD1 PHE X  12      -7.973  14.383 -14.198  0.00  0.00            
ATOM    205  HD1 PHE X  12      -8.872  13.979 -13.757  0.00  0.00            
ATOM    206  CE1 PHE X  12      -7.312  15.496 -13.629  0.00  0.00            
ATOM    207  HE1 PHE X  12      -7.717  15.866 -12.698  0.00  0.00            
ATOM    208  CZ  PHE X  12      -6.106  16.010 -14.149  0.00  0.00            
ATOM    209  HZ  PHE X  12      -5.555  16.745 -13.580  0.00  0.00            
ATOM    210  CE2 PHE X  12      -5.537  15.310 -15.191  0.00  0.00            
ATOM    211  HE2 PHE X  12      -4.627  15.728 -15.594  0.00  0.00            
ATOM    212  CD2 PHE X  12      -6.182  14.193 -15.782  0.00  0.00            
ATOM    213  HD2 PHE X  12      -5.690  13.611 -16.548  0.00  0.00            
ATOM    214  C   PHE X  12     -10.497  13.523 -16.383  0.00  0.00            
ATOM    215  O   PHE X  12     -10.669  14.737 -16.536  0.00  0.00            
ATOM    216  N   LYS X  13     -11.336  12.747 -15.715  0.00  0.00            
ATOM    217  H   LYS X  13     -11.213  11.763 -15.525  0.00  0.00            
ATOM    218  CA  LYS X  13     -12.482  13.400 -14.925  0.00  0.00            
ATOM    219  HA  LYS X  13     -12.456  14.487 -14.850  0.00  0.00            
ATOM    220  CB  LYS X  13     -13.807  13.112 -15.660  0.00  0.00            
ATOM    221  HB2 LYS X  13     -14.641  13.455 -15.049  0.00  0.00            
ATOM    222  HB3 LYS X  13     -13.738  13.630 -16.617  0.00  0.00            
ATOM    223  CG  LYS X  13     -14.183  11.716 -16.109  0.00  0.00            
ATOM    224  HG2 LYS X  13     -13.532  11.417 -16.930  0.00  0.00            
ATOM    225  HG3 LYS X  13     -14.081  11.155 -15.180  0.00  0.00            
ATOM    226  CD  LYS X  13     -15.656  11.748 -16.536  0.00  0.00            
ATOM    227  HD2 LYS X  13     -16.133  10.789 -16.736  0.00  0.00            
ATOM    228  HD3 LYS X  13     -16.267  12.170 -15.738  0.00  0.00            
ATOM    229  CE  LYS X  13     -15.777  12.488 -17.860  0.00  0.00            
ATOM    230  HE2 LYS X  13     -15.249  13.438 -17.770  0.00  0.00            
ATOM    231  HE3 LYS X  13     -15.345  11.871 -18.647  0.00  0.00            
ATOM    232  NZ  LYS X  13     -17.158  12.665 -18.352  0.00  0.00            
ATOM    233  HZ1 LYS X  13     -17.643  13.377 -17.825  0.00  0.00            
ATOM    234  HZ2 LYS X  13     -17.084  12.922 -19.327  0.00  0.00            
ATOM    235  HZ3 LYS X  13     -17.614  11.789 -18.143  0.00  0.00            
ATOM    236  C   LYS X  13     -12.593  12.780 -13.537  0.00  0.00            
ATOM    237  O   LYS X  13     -12.268  11.624 -13.339  0.00  0.00            
ATOM    238  N   LYS X  14     -13.119  13.546 -12.608  0.00  0.00            
ATOM    239  H   LYS X  14     -13.499  14.445 -12.868  0.00  0.00            
ATOM    240  CA  LYS X  14     -13.337  13.109 -11.176  0.00  0.00            
ATOM    241  HA  LYS X  14     -12.721  12.254 -10.898  0.00  0.00            
ATOM    242  CB  LYS X  14     -13.203  14.337 -10.221  0.00  0.00            
ATOM    243  HB2 LYS X  14     -13.594  15.231 -10.708  0.00  0.00            
ATOM    244  HB3 LYS X  14     -13.725  14.051  -9.308  0.00  0.00            
ATOM    245  CG  LYS X  14     -11.668  14.510 -10.008  0.00  0.00            
ATOM    246  HG2 LYS X  14     -11.472  13.899  -9.127  0.00  0.00            
ATOM    247  HG3 LYS X  14     -11.119  14.248 -10.912  0.00  0.00            
ATOM    248  CD  LYS X  14     -11.192  15.893  -9.457  0.00  0.00            
ATOM    249  HD2 LYS X  14     -10.158  15.800  -9.126  0.00  0.00            
ATOM    250  HD3 LYS X  14     -11.226  16.694 -10.196  0.00  0.00            
ATOM    251  CE  LYS X  14     -12.063  16.428  -8.331  0.00  0.00            
ATOM    252  HE2 LYS X  14     -13.065  16.609  -8.721  0.00  0.00            
ATOM    253  HE3 LYS X  14     -12.186  15.741  -7.494  0.00  0.00            
ATOM    254  NZ  LYS X  14     -11.448  17.721  -7.902  0.00  0.00            
ATOM    255  HZ1 LYS X  14     -10.459  17.615  -7.723  0.00  0.00            
ATOM    256  HZ2 LYS X  14     -11.514  18.407  -8.641  0.00  0.00            
ATOM    257  HZ3 LYS X  14     -11.914  18.124  -7.102  0.00  0.00            
ATOM    258  C   LYS X  14     -14.782  12.724 -10.921  0.00  0.00            
ATOM    259  O   LYS X  14     -15.740  13.375 -11.166  0.00  0.00            
ATOM    260  N   ILE X  15     -14.942  11.582 -10.219  0.00  0.00            
ATOM    261  H   ILE X  15     -14.088  11.143  -9.904  0.00  0.00            
ATOM    262  CA  ILE X  15     -16.295  10.944 -10.031  0.00  0.00            
ATOM    263  HA  ILE X  15     -17.147  11.556 -10.327  0.00  0.00            
ATOM    264  CB  ILE X  15     -16.281   9.656 -10.885  0.00  0.00            
ATOM    265  HB  ILE X  15     -15.395   9.036 -10.748  0.00  0.00            
ATOM    266  CG2 ILE X  15     -17.542   8.802 -10.758  0.00  0.00            
ATOM    267 HG21 ILE X  15     -17.303   7.845 -11.222  0.00  0.00            
ATOM    268 HG22 ILE X  15     -17.816   8.385  -9.789  0.00  0.00            
ATOM    269 HG23 ILE X  15     -18.364   9.412 -11.131  0.00  0.00            
ATOM    270  CG1 ILE X  15     -16.238  10.098 -12.382  0.00  0.00            
ATOM    271 HG12 ILE X  15     -16.890  10.957 -12.538  0.00  0.00            
ATOM    272 HG13 ILE X  15     -15.198  10.312 -12.628  0.00  0.00            
ATOM    273  CD1 ILE X  15     -16.658   9.035 -13.436  0.00  0.00            
ATOM    274 HD11 ILE X  15     -17.738   8.910 -13.366  0.00  0.00            
ATOM    275 HD12 ILE X  15     -16.403   9.424 -14.422  0.00  0.00            
ATOM    276 HD13 ILE X  15     -16.013   8.168 -13.296  0.00  0.00            
ATOM    277  C   ILE X  15     -16.349  10.551  -8.544  0.00  0.00            
ATOM    278  O   ILE X  15     -16.063   9.383  -8.224  0.00  0.00            
ATOM    279  N   LYS X  16     -16.791  11.444  -7.635  0.00  0.00            
ATOM    280  H   LYS X  16     -16.978  12.365  -8.004  0.00  0.00            
ATOM    281  CA  LYS X  16     -16.939  11.340  -6.107  0.00  0.00            
ATOM    282  HA  LYS X  16     -17.157  12.316  -5.673  0.00  0.00            
ATOM    283  CB  LYS X  16     -18.207  10.514  -5.677  0.00  0.00            
ATOM    284  HB2 LYS X  16     -18.046   9.479  -5.981  0.00  0.00            
ATOM    285  HB3 LYS X  16     -18.333  10.536  -4.595  0.00  0.00            
ATOM    286  CG  LYS X  16     -19.527  10.897  -6.388  0.00  0.00            
ATOM    287  HG2 LYS X  16     -19.461  10.751  -7.466  0.00  0.00            
ATOM    288  HG3 LYS X  16     -20.317  10.200  -6.106  0.00  0.00            
ATOM    289  CD  LYS X  16     -20.063  12.324  -6.229  0.00  0.00            
ATOM    290  HD2 LYS X  16     -19.417  13.160  -6.497  0.00  0.00            
ATOM    291  HD3 LYS X  16     -20.911  12.416  -6.907  0.00  0.00            
ATOM    292  CE  LYS X  16     -20.466  12.576  -4.784  0.00  0.00            
ATOM    293  HE2 LYS X  16     -19.710  12.047  -4.204  0.00  0.00            
ATOM    294  HE3 LYS X  16     -20.529  13.624  -4.493  0.00  0.00            
ATOM    295  NZ  LYS X  16     -21.794  12.020  -4.582  0.00  0.00            
ATOM    296  HZ1 LYS X  16     -22.371  12.383  -5.328  0.00  0.00            
ATOM    297  HZ2 LYS X  16     -21.780  11.011  -4.548  0.00  0.00            
ATOM    298  HZ3 LYS X  16     -22.225  12.188  -3.684  0.00  0.00            
ATOM    299  C   LYS X  16     -15.655  11.078  -5.302  0.00  0.00            
ATOM    300  O   LYS X  16     -14.662  10.428  -5.698  0.00  0.00            
ATOM    301  N   VAL X  17     -15.682  11.438  -4.030  0.00  0.00            
ATOM    302  H   VAL X  17     -16.407  12.086  -3.758  0.00  0.00            
ATOM    303  CA  VAL X  17     -14.624  11.168  -3.088  0.00  0.00            
ATOM    304  HA  VAL X  17     -13.631  11.399  -3.473  0.00  0.00            
ATOM    305  CB  VAL X  17     -14.739  12.040  -1.820  0.00  0.00            
ATOM    306  HB  VAL X  17     -15.773  12.007  -1.479  0.00  0.00            
ATOM    307  CG1 VAL X  17     -13.647  11.741  -0.835  0.00  0.00            
ATOM    308 HG11 VAL X  17     -12.636  11.970  -1.172  0.00  0.00            
ATOM    309 HG12 VAL X  17     -13.679  12.500  -0.053  0.00  0.00            
ATOM    310 HG13 VAL X  17     -13.693  10.839  -0.226  0.00  0.00            
ATOM    311  CG2 VAL X  17     -14.245  13.498  -2.323  0.00  0.00            
ATOM    312 HG21 VAL X  17     -13.410  13.445  -3.022  0.00  0.00            
ATOM    313 HG22 VAL X  17     -15.045  13.971  -2.892  0.00  0.00            
ATOM    314 HG23 VAL X  17     -14.044  14.256  -1.565  0.00  0.00            
ATOM    315  C   VAL X  17     -14.506   9.653  -2.778  0.00  0.00            
ATOM    316  O   VAL X  17     -15.543   8.971  -2.603  0.00  0.00            
ATOM    317  N   LEU X  18     -13.290   9.144  -2.577  0.00  0.00            
ATOM    318  H   LEU X  18     -12.456   9.667  -2.803  0.00  0.00            
ATOM    319  CA  LEU X  18     -12.985   7.802  -1.942  0.00  0.00            
ATOM    320  HA  LEU X  18     -13.743   7.022  -2.014  0.00  0.00            
ATOM    321  CB  LEU X  18     -11.743   7.327  -2.818  0.00  0.00            
ATOM    322  HB2 LEU X  18     -11.027   8.143  -2.906  0.00  0.00            
ATOM    323  HB3 LEU X  18     -11.279   6.485  -2.305  0.00  0.00            
ATOM    324  CG  LEU X  18     -12.122   6.825  -4.239  0.00  0.00            
ATOM    325  HG  LEU X  18     -12.130   7.696  -4.894  0.00  0.00            
ATOM    326  CD1 LEU X  18     -11.124   5.790  -4.683  0.00  0.00            
ATOM    327 HD11 LEU X  18     -11.084   5.661  -5.765  0.00  0.00            
ATOM    328 HD12 LEU X  18     -10.138   6.049  -4.298  0.00  0.00            
ATOM    329 HD13 LEU X  18     -11.404   4.812  -4.291  0.00  0.00            
ATOM    330  CD2 LEU X  18     -13.504   6.096  -4.329  0.00  0.00            
ATOM    331 HD21 LEU X  18     -13.543   5.394  -5.162  0.00  0.00            
ATOM    332 HD22 LEU X  18     -13.723   5.479  -3.458  0.00  0.00            
ATOM    333 HD23 LEU X  18     -14.344   6.789  -4.381  0.00  0.00            
ATOM    334  C   LEU X  18     -12.575   7.966  -0.475  0.00  0.00            
ATOM    335  O   LEU X  18     -12.983   7.152   0.365  0.00  0.00            
ATOM    336  N   GLY X  19     -11.847   9.104  -0.183  0.00  0.00            
ATOM    337  H   GLY X  19     -11.546   9.725  -0.921  0.00  0.00            
ATOM    338  CA  GLY X  19     -11.416   9.321   1.230  0.00  0.00            
ATOM    339  HA2 GLY X  19     -12.288   9.188   1.869  0.00  0.00            
ATOM    340  HA3 GLY X  19     -10.723   8.519   1.483  0.00  0.00            
ATOM    341  C   GLY X  19     -10.747  10.628   1.479  0.00  0.00            
ATOM    342  O   GLY X  19     -10.463  11.444   0.657  0.00  0.00            
ATOM    343  N   SER X  20     -10.487  10.830   2.797  0.00  0.00            
ATOM    344  H   SER X  20     -10.583  10.125   3.515  0.00  0.00            
ATOM    345  CA  SER X  20      -9.790  12.063   3.308  0.00  0.00            
ATOM    346  HA  SER X  20      -9.331  12.554   2.450  0.00  0.00            
ATOM    347  CB  SER X  20     -10.844  13.135   3.753  0.00  0.00            
ATOM    348  HB2 SER X  20     -11.489  13.369   2.906  0.00  0.00            
ATOM    349  HB3 SER X  20     -11.442  12.760   4.583  0.00  0.00            
ATOM    350  OG  SER X  20     -10.296  14.353   4.177  0.00  0.00            
ATOM    351  HG  SER X  20     -10.904  14.837   4.741  0.00  0.00            
ATOM    352  C   SER X  20      -8.613  11.814   4.276  0.00  0.00            
ATOM    353  O   SER X  20      -8.565  10.653   4.754  0.00  0.00            
ATOM    354  N   GLY X  21      -7.731  12.810   4.436  0.00  0.00            
ATOM    355  H   GLY X  21      -7.911  13.713   4.023  0.00  0.00            
ATOM    356  CA  GLY X  21      -6.434  12.705   5.192  0.00  0.00            
ATOM    357  HA2 GLY X  21      -6.657  12.411   6.218  0.00  0.00            
ATOM    358  HA3 GLY X  21      -5.769  12.102   4.573  0.00  0.00            
ATOM    359  C   GLY X  21      -5.789  14.124   5.236  0.00  0.00            
ATOM    360  O   GLY X  21      -6.108  15.022   4.456  0.00  0.00            
ATOM    361  N   ALA X  22      -4.948  14.342   6.226  0.00  0.00            
ATOM    362  H   ALA X  22      -5.021  13.721   7.019  0.00  0.00            
ATOM    363  CA  ALA X  22      -4.416  15.710   6.556  0.00  0.00            
ATOM    364  HA  ALA X  22      -5.204  16.414   6.824  0.00  0.00            
ATOM    365  CB  ALA X  22      -3.513  15.716   7.843  0.00  0.00            
ATOM    366  HB1 ALA X  22      -3.779  15.021   8.640  0.00  0.00            
ATOM    367  HB2 ALA X  22      -2.501  15.433   7.552  0.00  0.00            
ATOM    368  HB3 ALA X  22      -3.347  16.727   8.215  0.00  0.00            
ATOM    369  C   ALA X  22      -3.582  16.294   5.374  0.00  0.00            
ATOM    370  O   ALA X  22      -3.547  17.513   5.305  0.00  0.00            
ATOM    371  N   PHE X  23      -2.948  15.484   4.508  0.00  0.00            
ATOM    372  H   PHE X  23      -3.098  14.486   4.542  0.00  0.00            
ATOM    373  CA  PHE X  23      -2.144  16.011   3.374  0.00  0.00            
ATOM    374  HA  PHE X  23      -1.486  16.814   3.706  0.00  0.00            
ATOM    375  CB  PHE X  23      -1.115  14.949   3.002  0.00  0.00            
ATOM    376  HB2 PHE X  23      -1.712  14.076   2.737  0.00  0.00            
ATOM    377  HB3 PHE X  23      -0.652  15.367   2.108  0.00  0.00            
ATOM    378  CG  PHE X  23      -0.012  14.567   3.985  0.00  0.00            
ATOM    379  CD1 PHE X  23       0.026  13.197   4.229  0.00  0.00            
ATOM    380  HD1 PHE X  23      -0.593  12.471   3.724  0.00  0.00            
ATOM    381  CE1 PHE X  23       1.151  12.803   5.013  0.00  0.00            
ATOM    382  HE1 PHE X  23       1.187  11.741   5.206  0.00  0.00            
ATOM    383  CZ  PHE X  23       2.052  13.658   5.573  0.00  0.00            
ATOM    384  HZ  PHE X  23       2.930  13.237   6.041  0.00  0.00            
ATOM    385  CE2 PHE X  23       1.958  15.072   5.271  0.00  0.00            
ATOM    386  HE2 PHE X  23       2.663  15.797   5.649  0.00  0.00            
ATOM    387  CD2 PHE X  23       0.879  15.490   4.454  0.00  0.00            
ATOM    388  HD2 PHE X  23       0.698  16.475   4.050  0.00  0.00            
ATOM    389  C   PHE X  23      -3.021  16.379   2.162  0.00  0.00            
ATOM    390  O   PHE X  23      -2.802  17.402   1.501  0.00  0.00            
ATOM    391  N   GLY X  24      -4.196  15.708   2.004  0.00  0.00            
ATOM    392  H   GLY X  24      -4.395  15.021   2.718  0.00  0.00            
ATOM    393  CA  GLY X  24      -5.162  15.965   0.948  0.00  0.00            
ATOM    394  HA2 GLY X  24      -5.694  16.906   1.090  0.00  0.00            
ATOM    395  HA3 GLY X  24      -4.653  16.018  -0.014  0.00  0.00            
ATOM    396  C   GLY X  24      -6.278  14.784   0.873  0.00  0.00            
ATOM    397  O   GLY X  24      -6.200  13.718   1.465  0.00  0.00            
ATOM    398  N   THR X  25      -7.283  15.153   0.129  0.00  0.00            
ATOM    399  H   THR X  25      -7.227  16.030  -0.369  0.00  0.00            
ATOM    400  CA  THR X  25      -8.443  14.339  -0.256  0.00  0.00            
ATOM    401  HA  THR X  25      -8.550  13.607   0.545  0.00  0.00            
ATOM    402  CB  THR X  25      -9.684  15.171  -0.553  0.00  0.00            
ATOM    403  HB  THR X  25      -9.587  15.485  -1.592  0.00  0.00            
ATOM    404  CG2 THR X  25     -11.036  14.429  -0.338  0.00  0.00            
ATOM    405 HG21 THR X  25     -11.163  13.564  -0.989  0.00  0.00            
ATOM    406 HG22 THR X  25     -11.008  14.098   0.700  0.00  0.00            
ATOM    407 HG23 THR X  25     -11.811  15.155  -0.581  0.00  0.00            
ATOM    408  OG1 THR X  25      -9.696  16.285   0.368  0.00  0.00            
ATOM    409  HG1 THR X  25     -10.560  16.463   0.746  0.00  0.00            
ATOM    410  C   THR X  25      -8.091  13.461  -1.493  0.00  0.00            
ATOM    411  O   THR X  25      -7.125  13.763  -2.226  0.00  0.00            
ATOM    412  N   VAL X  26      -8.783  12.344  -1.674  0.00  0.00            
ATOM    413  H   VAL X  26      -9.441  12.121  -0.941  0.00  0.00            
ATOM    414  CA  VAL X  26      -8.678  11.476  -2.891  0.00  0.00            
ATOM    415  HA  VAL X  26      -8.186  12.126  -3.614  0.00  0.00            
ATOM    416  CB  VAL X  26      -7.749  10.234  -2.695  0.00  0.00            
ATOM    417  HB  VAL X  26      -6.761  10.687  -2.613  0.00  0.00            
ATOM    418  CG1 VAL X  26      -8.132   9.519  -1.368  0.00  0.00            
ATOM    419 HG11 VAL X  26      -7.571   8.603  -1.182  0.00  0.00            
ATOM    420 HG12 VAL X  26      -7.845  10.190  -0.558  0.00  0.00            
ATOM    421 HG13 VAL X  26      -9.197   9.288  -1.380  0.00  0.00            
ATOM    422  CG2 VAL X  26      -7.814   9.131  -3.848  0.00  0.00            
ATOM    423 HG21 VAL X  26      -8.861   9.029  -4.130  0.00  0.00            
ATOM    424 HG22 VAL X  26      -7.368   9.467  -4.784  0.00  0.00            
ATOM    425 HG23 VAL X  26      -7.346   8.212  -3.495  0.00  0.00            
ATOM    426  C   VAL X  26     -10.066  11.127  -3.487  0.00  0.00            
ATOM    427  O   VAL X  26     -11.005  10.687  -2.785  0.00  0.00            
ATOM    428  N   TYR X  27     -10.153  11.224  -4.806  0.00  0.00            
ATOM    429  H   TYR X  27      -9.392  11.640  -5.324  0.00  0.00            
ATOM    430  CA  TYR X  27     -11.313  11.030  -5.617  0.00  0.00            
ATOM    431  HA  TYR X  27     -12.193  10.792  -5.020  0.00  0.00            
ATOM    432  CB  TYR X  27     -11.699  12.329  -6.449  0.00  0.00            
ATOM    433  HB2 TYR X  27     -10.950  12.746  -7.123  0.00  0.00            
ATOM    434  HB3 TYR X  27     -12.572  12.026  -7.028  0.00  0.00            
ATOM    435  CG  TYR X  27     -12.128  13.641  -5.718  0.00  0.00            
ATOM    436  CD1 TYR X  27     -11.131  14.350  -5.108  0.00  0.00            
ATOM    437  HD1 TYR X  27     -10.086  14.081  -5.052  0.00  0.00            
ATOM    438  CE1 TYR X  27     -11.384  15.578  -4.558  0.00  0.00            
ATOM    439  HE1 TYR X  27     -10.485  16.104  -4.274  0.00  0.00            
ATOM    440  CZ  TYR X  27     -12.665  16.073  -4.424  0.00  0.00            
ATOM    441  OH  TYR X  27     -12.944  17.212  -3.747  0.00  0.00            
ATOM    442  HH  TYR X  27     -13.888  17.382  -3.785  0.00  0.00            
ATOM    443  CE2 TYR X  27     -13.729  15.273  -4.983  0.00  0.00            
ATOM    444  HE2 TYR X  27     -14.774  15.521  -4.870  0.00  0.00            
ATOM    445  CD2 TYR X  27     -13.472  14.128  -5.755  0.00  0.00            
ATOM    446  HD2 TYR X  27     -14.340  13.585  -6.099  0.00  0.00            
ATOM    447  C   TYR X  27     -11.133   9.853  -6.556  0.00  0.00            
ATOM    448  O   TYR X  27      -9.986   9.622  -7.011  0.00  0.00            
ATOM    449  N   LYS X  28     -12.244   9.219  -6.902  0.00  0.00            
ATOM    450  H   LYS X  28     -13.123   9.546  -6.528  0.00  0.00            
ATOM    451  CA  LYS X  28     -12.228   8.247  -8.046  0.00  0.00            
ATOM    452  HA  LYS X  28     -11.301   7.678  -7.985  0.00  0.00            
ATOM    453  CB  LYS X  28     -13.403   7.355  -7.987  0.00  0.00            
ATOM    454  HB2 LYS X  28     -13.472   6.995  -6.961  0.00  0.00            
ATOM    455  HB3 LYS X  28     -14.257   8.016  -8.136  0.00  0.00            
ATOM    456  CG  LYS X  28     -13.423   6.162  -8.958  0.00  0.00            
ATOM    457  HG2 LYS X  28     -13.665   6.560  -9.943  0.00  0.00            
ATOM    458  HG3 LYS X  28     -12.485   5.610  -8.891  0.00  0.00            
ATOM    459  CD  LYS X  28     -14.566   5.158  -8.660  0.00  0.00            
ATOM    460  HD2 LYS X  28     -14.513   4.307  -9.338  0.00  0.00            
ATOM    461  HD3 LYS X  28     -14.468   4.743  -7.657  0.00  0.00            
ATOM    462  CE  LYS X  28     -15.970   5.755  -8.733  0.00  0.00            
ATOM    463  HE2 LYS X  28     -16.012   6.769  -8.337  0.00  0.00            
ATOM    464  HE3 LYS X  28     -16.205   5.836  -9.794  0.00  0.00            
ATOM    465  NZ  LYS X  28     -16.969   4.978  -7.951  0.00  0.00            
ATOM    466  HZ1 LYS X  28     -16.787   3.986  -7.897  0.00  0.00            
ATOM    467  HZ2 LYS X  28     -17.102   5.333  -7.015  0.00  0.00            
ATOM    468  HZ3 LYS X  28     -17.854   5.063  -8.431  0.00  0.00            
ATOM    469  C   LYS X  28     -12.352   9.012  -9.375  0.00  0.00            
ATOM    470  O   LYS X  28     -12.730  10.165  -9.356  0.00  0.00            
ATOM    471  N   GLY X  29     -11.864   8.431 -10.508  0.00  0.00            
ATOM    472  H   GLY X  29     -11.361   7.564 -10.384  0.00  0.00            
ATOM    473  CA  GLY X  29     -11.825   9.033 -11.875  0.00  0.00            
ATOM    474  HA2 GLY X  29     -12.761   9.553 -12.076  0.00  0.00            
ATOM    475  HA3 GLY X  29     -11.164   9.896 -11.960  0.00  0.00            
ATOM    476  C   GLY X  29     -11.599   8.074 -13.077  0.00  0.00            
ATOM    477  O   GLY X  29     -11.525   6.855 -12.851  0.00  0.00            
ATOM    478  N   LEU X  30     -11.449   8.681 -14.215  0.00  0.00            
ATOM    479  H   LEU X  30     -11.476   9.690 -14.219  0.00  0.00            
ATOM    480  CA  LEU X  30     -11.067   8.067 -15.496  0.00  0.00            
ATOM    481  HA  LEU X  30     -10.624   7.094 -15.284  0.00  0.00            
ATOM    482  CB  LEU X  30     -12.188   7.976 -16.517  0.00  0.00            
ATOM    483  HB2 LEU X  30     -12.577   8.991 -16.596  0.00  0.00            
ATOM    484  HB3 LEU X  30     -11.853   7.598 -17.483  0.00  0.00            
ATOM    485  CG  LEU X  30     -13.377   7.074 -16.119  0.00  0.00            
ATOM    486  HG  LEU X  30     -13.917   7.309 -15.202  0.00  0.00            
ATOM    487  CD1 LEU X  30     -14.455   7.240 -17.195  0.00  0.00            
ATOM    488 HD11 LEU X  30     -15.337   6.712 -16.832  0.00  0.00            
ATOM    489 HD12 LEU X  30     -14.807   8.269 -17.261  0.00  0.00            
ATOM    490 HD13 LEU X  30     -14.249   6.744 -18.143  0.00  0.00            
ATOM    491  CD2 LEU X  30     -13.082   5.652 -16.107  0.00  0.00            
ATOM    492 HD21 LEU X  30     -14.019   5.118 -15.945  0.00  0.00            
ATOM    493 HD22 LEU X  30     -12.523   5.340 -16.989  0.00  0.00            
ATOM    494 HD23 LEU X  30     -12.457   5.389 -15.254  0.00  0.00            
ATOM    495  C   LEU X  30     -10.020   8.987 -16.173  0.00  0.00            
ATOM    496  O   LEU X  30     -10.247  10.217 -16.227  0.00  0.00            
ATOM    497  N   TRP X  31      -9.118   8.363 -16.850  0.00  0.00            
ATOM    498  H   TRP X  31      -9.124   7.354 -16.910  0.00  0.00            
ATOM    499  CA  TRP X  31      -8.134   9.127 -17.690  0.00  0.00            
ATOM    500  HA  TRP X  31      -8.342  10.197 -17.686  0.00  0.00            
ATOM    501  CB  TRP X  31      -6.789   8.855 -16.957  0.00  0.00            
ATOM    502  HB2 TRP X  31      -6.761   9.481 -16.065  0.00  0.00            
ATOM    503  HB3 TRP X  31      -6.702   7.817 -16.637  0.00  0.00            
ATOM    504  CG  TRP X  31      -5.466   9.137 -17.657  0.00  0.00            
ATOM    505  CD1 TRP X  31      -5.120  10.313 -18.208  0.00  0.00            
ATOM    506  HD1 TRP X  31      -5.774  11.156 -18.379  0.00  0.00            
ATOM    507  NE1 TRP X  31      -3.895  10.158 -18.689  0.00  0.00            
ATOM    508  HE1 TRP X  31      -3.358  10.878 -19.150  0.00  0.00            
ATOM    509  CE2 TRP X  31      -3.361   8.863 -18.542  0.00  0.00            
ATOM    510  CZ2 TRP X  31      -2.195   8.242 -18.781  0.00  0.00            
ATOM    511  HZ2 TRP X  31      -1.326   8.740 -19.187  0.00  0.00            
ATOM    512  CH2 TRP X  31      -2.038   6.862 -18.447  0.00  0.00            
ATOM    513  HH2 TRP X  31      -1.058   6.470 -18.678  0.00  0.00            
ATOM    514  CZ3 TRP X  31      -3.087   6.087 -17.896  0.00  0.00            
ATOM    515  HZ3 TRP X  31      -2.933   5.066 -17.580  0.00  0.00            
ATOM    516  CE3 TRP X  31      -4.293   6.764 -17.502  0.00  0.00            
ATOM    517  HE3 TRP X  31      -5.093   6.183 -17.067  0.00  0.00            
ATOM    518  CD2 TRP X  31      -4.423   8.151 -17.893  0.00  0.00            
ATOM    519  C   TRP X  31      -7.987   8.563 -19.070  0.00  0.00            
ATOM    520  O   TRP X  31      -8.048   7.337 -19.273  0.00  0.00            
ATOM    521  N   ILE X  32      -7.507   9.366 -20.017  0.00  0.00            
ATOM    522  H   ILE X  32      -7.453  10.350 -19.799  0.00  0.00            
ATOM    523  CA  ILE X  32      -7.136   8.976 -21.354  0.00  0.00            
ATOM    524  HA  ILE X  32      -7.294   7.936 -21.642  0.00  0.00            
ATOM    525  CB  ILE X  32      -7.873   9.762 -22.410  0.00  0.00            
ATOM    526  HB  ILE X  32      -7.701  10.829 -22.273  0.00  0.00            
ATOM    527  CG2 ILE X  32      -7.333   9.495 -23.864  0.00  0.00            
ATOM    528 HG21 ILE X  32      -6.274   9.690 -24.035  0.00  0.00            
ATOM    529 HG22 ILE X  32      -7.584   8.481 -24.175  0.00  0.00            
ATOM    530 HG23 ILE X  32      -7.755  10.091 -24.672  0.00  0.00            
ATOM    531  CG1 ILE X  32      -9.383   9.522 -22.432  0.00  0.00            
ATOM    532 HG12 ILE X  32      -9.507   8.442 -22.512  0.00  0.00            
ATOM    533 HG13 ILE X  32      -9.700   9.944 -21.478  0.00  0.00            
ATOM    534  CD1 ILE X  32     -10.147  10.143 -23.640  0.00  0.00            
ATOM    535 HD11 ILE X  32     -11.157   9.890 -23.318  0.00  0.00            
ATOM    536 HD12 ILE X  32      -9.910  11.197 -23.787  0.00  0.00            
ATOM    537 HD13 ILE X  32     -10.060   9.568 -24.562  0.00  0.00            
ATOM    538  C   ILE X  32      -5.546   9.280 -21.498  0.00  0.00            
ATOM    539  O   ILE X  32      -5.155  10.468 -21.426  0.00  0.00            
ATOM    540  N   PRO X  33      -4.720   8.266 -21.847  0.00  0.00            
ATOM    541  CD  PRO X  33      -5.079   6.842 -21.917  0.00  0.00            
ATOM    542  HD2 PRO X  33      -5.572   6.549 -22.844  0.00  0.00            
ATOM    543  HD3 PRO X  33      -5.787   6.519 -21.153  0.00  0.00            
ATOM    544  CG  PRO X  33      -3.738   6.039 -21.787  0.00  0.00            
ATOM    545  HG2 PRO X  33      -3.893   5.165 -22.419  0.00  0.00            
ATOM    546  HG3 PRO X  33      -3.634   5.690 -20.759  0.00  0.00            
ATOM    547  CB  PRO X  33      -2.622   6.970 -22.274  0.00  0.00            
ATOM    548  HB2 PRO X  33      -2.366   6.753 -23.311  0.00  0.00            
ATOM    549  HB3 PRO X  33      -1.823   6.838 -21.544  0.00  0.00            
ATOM    550  CA  PRO X  33      -3.283   8.430 -22.128  0.00  0.00            
ATOM    551  HA  PRO X  33      -2.772   8.966 -21.328  0.00  0.00            
ATOM    552  C   PRO X  33      -2.941   9.211 -23.375  0.00  0.00            
ATOM    553  O   PRO X  33      -3.792   9.628 -24.183  0.00  0.00            
ATOM    554  N   GLU X  34      -1.632   9.521 -23.649  0.00  0.00            
ATOM    555  H   GLU X  34      -0.859   9.061 -23.190  0.00  0.00            
ATOM    556  CA  GLU X  34      -1.294  10.598 -24.619  0.00  0.00            
ATOM    557  HA  GLU X  34      -1.972  11.407 -24.349  0.00  0.00            
ATOM    558  CB  GLU X  34       0.074  11.157 -24.313  0.00  0.00            
ATOM    559  HB2 GLU X  34       0.011  11.485 -23.276  0.00  0.00            
ATOM    560  HB3 GLU X  34       0.764  10.344 -24.537  0.00  0.00            
ATOM    561  CG  GLU X  34       0.470  12.288 -25.205  0.00  0.00            
ATOM    562  HG2 GLU X  34       1.381  12.683 -24.755  0.00  0.00            
ATOM    563  HG3 GLU X  34       0.524  11.894 -26.220  0.00  0.00            
ATOM    564  CD  GLU X  34      -0.538  13.466 -25.137  0.00  0.00            
ATOM    565  OE1 GLU X  34      -0.259  14.515 -24.482  0.00  0.00            
ATOM    566  OE2 GLU X  34      -1.631  13.376 -25.725  0.00  0.00            
ATOM    567  C   GLU X  34      -1.508  10.143 -26.048  0.00  0.00            
ATOM    568  O   GLU X  34      -0.869   9.146 -26.431  0.00  0.00            
ATOM    569  N   GLY X  35      -2.329  10.832 -26.820  0.00  0.00            
ATOM    570  H   GLY X  35      -2.787  11.604 -26.358  0.00  0.00            
ATOM    571  CA  GLY X  35      -2.615  10.486 -28.208  0.00  0.00            
ATOM    572  HA2 GLY X  35      -3.009  11.260 -28.866  0.00  0.00            
ATOM    573  HA3 GLY X  35      -1.642  10.180 -28.593  0.00  0.00            
ATOM    574  C   GLY X  35      -3.641   9.390 -28.320  0.00  0.00            
ATOM    575  O   GLY X  35      -4.356   9.314 -29.352  0.00  0.00            
ATOM    576  N   GLU X  36      -3.881   8.614 -27.289  0.00  0.00            
ATOM    577  H   GLU X  36      -3.360   8.714 -26.430  0.00  0.00            
ATOM    578  CA  GLU X  36      -4.957   7.556 -27.267  0.00  0.00            
ATOM    579  HA  GLU X  36      -4.864   6.883 -28.119  0.00  0.00            
ATOM    580  CB  GLU X  36      -4.781   6.607 -25.947  0.00  0.00            
ATOM    581  HB2 GLU X  36      -4.868   7.258 -25.077  0.00  0.00            
ATOM    582  HB3 GLU X  36      -5.486   5.785 -25.822  0.00  0.00            
ATOM    583  CG  GLU X  36      -3.371   5.968 -26.000  0.00  0.00            
ATOM    584  HG2 GLU X  36      -2.606   6.706 -25.759  0.00  0.00            
ATOM    585  HG3 GLU X  36      -3.303   5.154 -25.278  0.00  0.00            
ATOM    586  CD  GLU X  36      -2.994   5.160 -27.306  0.00  0.00            
ATOM    587  OE1 GLU X  36      -1.808   5.146 -27.657  0.00  0.00            
ATOM    588  OE2 GLU X  36      -3.895   4.588 -27.979  0.00  0.00            
ATOM    589  C   GLU X  36      -6.331   8.156 -27.294  0.00  0.00            
ATOM    590  O   GLU X  36      -6.437   9.368 -27.134  0.00  0.00            
ATOM    591  N   LYS X  37      -7.391   7.298 -27.413  0.00  0.00            
ATOM    592  H   LYS X  37      -7.239   6.311 -27.563  0.00  0.00            
ATOM    593  CA  LYS X  37      -8.705   7.670 -27.152  0.00  0.00            
ATOM    594  HA  LYS X  37      -8.809   8.708 -26.837  0.00  0.00            
ATOM    595  CB  LYS X  37      -9.619   7.607 -28.436  0.00  0.00            
ATOM    596  HB2 LYS X  37     -10.636   7.896 -28.172  0.00  0.00            
ATOM    597  HB3 LYS X  37      -9.187   8.164 -29.267  0.00  0.00            
ATOM    598  CG  LYS X  37      -9.631   6.095 -28.887  0.00  0.00            
ATOM    599  HG2 LYS X  37      -8.690   5.696 -29.264  0.00  0.00            
ATOM    600  HG3 LYS X  37      -9.795   5.545 -27.960  0.00  0.00            
ATOM    601  CD  LYS X  37     -10.751   5.713 -29.891  0.00  0.00            
ATOM    602  HD2 LYS X  37     -11.738   5.562 -29.454  0.00  0.00            
ATOM    603  HD3 LYS X  37     -10.690   6.551 -30.586  0.00  0.00            
ATOM    604  CE  LYS X  37     -10.257   4.422 -30.666  0.00  0.00            
ATOM    605  HE2 LYS X  37      -9.250   4.629 -31.028  0.00  0.00            
ATOM    606  HE3 LYS X  37     -10.172   3.488 -30.112  0.00  0.00            
ATOM    607  NZ  LYS X  37     -11.220   4.110 -31.766  0.00  0.00            
ATOM    608  HZ1 LYS X  37     -11.282   4.839 -32.463  0.00  0.00            
ATOM    609  HZ2 LYS X  37     -10.885   3.261 -32.199  0.00  0.00            
ATOM    610  HZ3 LYS X  37     -12.135   3.914 -31.386  0.00  0.00            
ATOM    611  C   LYS X  37      -9.407   6.850 -25.992  0.00  0.00            
ATOM    612  O   LYS X  37     -10.626   7.016 -25.750  0.00  0.00            
ATOM    613  N   VAL X  38      -8.740   5.801 -25.400  0.00  0.00            
ATOM    614  H   VAL X  38      -7.793   5.590 -25.679  0.00  0.00            
ATOM    615  CA  VAL X  38      -9.387   4.773 -24.458  0.00  0.00            
ATOM    616  HA  VAL X  38     -10.416   4.597 -24.769  0.00  0.00            
ATOM    617  CB  VAL X  38      -8.701   3.364 -24.415  0.00  0.00            
ATOM    618  HB  VAL X  38      -9.104   2.703 -23.648  0.00  0.00            
ATOM    619  CG1 VAL X  38      -8.985   2.707 -25.750  0.00  0.00            
ATOM    620 HG11 VAL X  38      -8.817   3.367 -26.601  0.00  0.00            
ATOM    621 HG12 VAL X  38      -8.277   1.878 -25.776  0.00  0.00            
ATOM    622 HG13 VAL X  38      -9.989   2.284 -25.790  0.00  0.00            
ATOM    623  CG2 VAL X  38      -7.268   3.594 -24.221  0.00  0.00            
ATOM    624 HG21 VAL X  38      -7.165   4.146 -23.287  0.00  0.00            
ATOM    625 HG22 VAL X  38      -6.680   2.704 -23.994  0.00  0.00            
ATOM    626 HG23 VAL X  38      -6.798   4.123 -25.049  0.00  0.00            
ATOM    627  C   VAL X  38      -9.367   5.344 -23.024  0.00  0.00            
ATOM    628  O   VAL X  38      -8.476   6.104 -22.622  0.00  0.00            
ATOM    629  N   LYS X  39     -10.413   5.049 -22.224  0.00  0.00            
ATOM    630  H   LYS X  39     -11.184   4.526 -22.615  0.00  0.00            
ATOM    631  CA  LYS X  39     -10.406   5.364 -20.808  0.00  0.00            
ATOM    632  HA  LYS X  39      -9.678   6.151 -20.612  0.00  0.00            
ATOM    633  CB  LYS X  39     -11.810   5.690 -20.370  0.00  0.00            
ATOM    634  HB2 LYS X  39     -12.506   4.913 -20.684  0.00  0.00            
ATOM    635  HB3 LYS X  39     -11.866   5.661 -19.282  0.00  0.00            
ATOM    636  CG  LYS X  39     -12.319   7.078 -20.677  0.00  0.00            
ATOM    637  HG2 LYS X  39     -13.181   7.211 -20.024  0.00  0.00            
ATOM    638  HG3 LYS X  39     -11.687   7.806 -20.170  0.00  0.00            
ATOM    639  CD  LYS X  39     -12.733   7.491 -22.102  0.00  0.00            
ATOM    640  HD2 LYS X  39     -12.924   8.562 -22.158  0.00  0.00            
ATOM    641  HD3 LYS X  39     -11.897   7.401 -22.796  0.00  0.00            
ATOM    642  CE  LYS X  39     -13.888   6.612 -22.581  0.00  0.00            
ATOM    643  HE2 LYS X  39     -13.548   5.596 -22.383  0.00  0.00            
ATOM    644  HE3 LYS X  39     -14.762   6.826 -21.965  0.00  0.00            
ATOM    645  NZ  LYS X  39     -14.185   6.815 -24.073  0.00  0.00            
ATOM    646  HZ1 LYS X  39     -13.363   6.907 -24.652  0.00  0.00            
ATOM    647  HZ2 LYS X  39     -14.701   6.080 -24.536  0.00  0.00            
ATOM    648  HZ3 LYS X  39     -14.685   7.690 -24.129  0.00  0.00            
ATOM    649  C   LYS X  39      -9.881   4.220 -19.934  0.00  0.00            
ATOM    650  O   LYS X  39     -10.328   3.074 -19.992  0.00  0.00            
ATOM    651  N   ILE X  40      -9.090   4.630 -18.944  0.00  0.00            
ATOM    652  H   ILE X  40      -8.763   5.585 -18.936  0.00  0.00            
ATOM    653  CA  ILE X  40      -8.601   3.774 -17.807  0.00  0.00            
ATOM    654  HA  ILE X  40      -8.948   2.743 -17.858  0.00  0.00            
ATOM    655  CB  ILE X  40      -7.054   3.688 -17.879  0.00  0.00            
ATOM    656  HB  ILE X  40      -6.716   4.721 -17.788  0.00  0.00            
ATOM    657  CG2 ILE X  40      -6.527   2.926 -16.602  0.00  0.00            
ATOM    658 HG21 ILE X  40      -6.990   1.950 -16.460  0.00  0.00            
ATOM    659 HG22 ILE X  40      -5.447   2.789 -16.670  0.00  0.00            
ATOM    660 HG23 ILE X  40      -6.654   3.466 -15.663  0.00  0.00            
ATOM    661  CG1 ILE X  40      -6.594   3.248 -19.243  0.00  0.00            
ATOM    662 HG12 ILE X  40      -6.905   2.204 -19.209  0.00  0.00            
ATOM    663 HG13 ILE X  40      -7.135   3.802 -20.010  0.00  0.00            
ATOM    664  CD1 ILE X  40      -5.095   3.290 -19.500  0.00  0.00            
ATOM    665 HD11 ILE X  40      -4.682   4.285 -19.333  0.00  0.00            
ATOM    666 HD12 ILE X  40      -4.563   2.675 -18.775  0.00  0.00            
ATOM    667 HD13 ILE X  40      -4.824   2.971 -20.506  0.00  0.00            
ATOM    668  C   ILE X  40      -9.222   4.315 -16.482  0.00  0.00            
ATOM    669  O   ILE X  40      -9.289   5.534 -16.342  0.00  0.00            
ATOM    670  N   PRO X  41      -9.780   3.472 -15.568  0.00  0.00            
ATOM    671  CD  PRO X  41     -10.207   2.124 -15.757  0.00  0.00            
ATOM    672  HD2 PRO X  41      -9.329   1.515 -15.543  0.00  0.00            
ATOM    673  HD3 PRO X  41     -10.504   1.924 -16.787  0.00  0.00            
ATOM    674  CG  PRO X  41     -11.211   1.740 -14.748  0.00  0.00            
ATOM    675  HG2 PRO X  41     -11.181   0.674 -14.522  0.00  0.00            
ATOM    676  HG3 PRO X  41     -12.183   1.983 -15.177  0.00  0.00            
ATOM    677  CB  PRO X  41     -10.848   2.692 -13.532  0.00  0.00            
ATOM    678  HB2 PRO X  41     -10.232   2.118 -12.840  0.00  0.00            
ATOM    679  HB3 PRO X  41     -11.774   2.954 -13.019  0.00  0.00            
ATOM    680  CA  PRO X  41     -10.161   3.894 -14.213  0.00  0.00            
ATOM    681  HA  PRO X  41     -10.800   4.776 -14.200  0.00  0.00            
ATOM    682  C   PRO X  41      -8.995   4.359 -13.387  0.00  0.00            
ATOM    683  O   PRO X  41      -8.026   3.616 -13.255  0.00  0.00            
ATOM    684  N   VAL X  42      -9.007   5.539 -12.781  0.00  0.00            
ATOM    685  H   VAL X  42      -9.887   6.025 -12.691  0.00  0.00            
ATOM    686  CA  VAL X  42      -7.849   6.140 -12.093  0.00  0.00            
ATOM    687  HA  VAL X  42      -7.053   5.412 -11.935  0.00  0.00            
ATOM    688  CB  VAL X  42      -7.160   7.283 -12.919  0.00  0.00            
ATOM    689  HB  VAL X  42      -6.598   7.879 -12.201  0.00  0.00            
ATOM    690  CG1 VAL X  42      -6.191   6.728 -14.015  0.00  0.00            
ATOM    691 HG11 VAL X  42      -5.617   5.874 -13.655  0.00  0.00            
ATOM    692 HG12 VAL X  42      -6.798   6.289 -14.807  0.00  0.00            
ATOM    693 HG13 VAL X  42      -5.666   7.578 -14.450  0.00  0.00            
ATOM    694  CG2 VAL X  42      -8.119   8.262 -13.551  0.00  0.00            
ATOM    695 HG21 VAL X  42      -7.587   9.173 -13.824  0.00  0.00            
ATOM    696 HG22 VAL X  42      -8.504   7.604 -14.330  0.00  0.00            
ATOM    697 HG23 VAL X  42      -8.949   8.567 -12.913  0.00  0.00            
ATOM    698  C   VAL X  42      -8.307   6.635 -10.706  0.00  0.00            
ATOM    699  O   VAL X  42      -9.444   7.096 -10.546  0.00  0.00            
ATOM    700  N   ALA X  43      -7.346   6.623  -9.805  0.00  0.00            
ATOM    701  H   ALA X  43      -6.509   6.090  -9.995  0.00  0.00            
ATOM    702  CA  ALA X  43      -7.367   7.416  -8.526  0.00  0.00            
ATOM    703  HA  ALA X  43      -8.438   7.504  -8.343  0.00  0.00            
ATOM    704  CB  ALA X  43      -6.775   6.800  -7.265  0.00  0.00            
ATOM    705  HB1 ALA X  43      -5.695   6.774  -7.410  0.00  0.00            
ATOM    706  HB2 ALA X  43      -7.051   7.329  -6.352  0.00  0.00            
ATOM    707  HB3 ALA X  43      -7.213   5.802  -7.276  0.00  0.00            
ATOM    708  C   ALA X  43      -6.824   8.840  -8.782  0.00  0.00            
ATOM    709  O   ALA X  43      -5.813   9.002  -9.469  0.00  0.00            
ATOM    710  N   ILE X  44      -7.381   9.833  -8.148  0.00  0.00            
ATOM    711  H   ILE X  44      -8.045   9.662  -7.407  0.00  0.00            
ATOM    712  CA  ILE X  44      -6.939  11.240  -8.140  0.00  0.00            
ATOM    713  HA  ILE X  44      -5.974  11.192  -8.644  0.00  0.00            
ATOM    714  CB  ILE X  44      -7.916  12.101  -9.071  0.00  0.00            
ATOM    715  HB  ILE X  44      -8.900  12.335  -8.664  0.00  0.00            
ATOM    716  CG2 ILE X  44      -7.247  13.497  -9.200  0.00  0.00            
ATOM    717 HG21 ILE X  44      -6.255  13.309  -9.612  0.00  0.00            
ATOM    718 HG22 ILE X  44      -7.860  14.093  -9.876  0.00  0.00            
ATOM    719 HG23 ILE X  44      -7.190  14.005  -8.237  0.00  0.00            
ATOM    720  CG1 ILE X  44      -8.030  11.338 -10.435  0.00  0.00            
ATOM    721 HG12 ILE X  44      -7.084  11.290 -10.973  0.00  0.00            
ATOM    722 HG13 ILE X  44      -8.443  10.338 -10.299  0.00  0.00            
ATOM    723  CD1 ILE X  44      -8.978  12.045 -11.471  0.00  0.00            
ATOM    724 HD11 ILE X  44     -10.009  12.210 -11.157  0.00  0.00            
ATOM    725 HD12 ILE X  44      -8.455  12.990 -11.622  0.00  0.00            
ATOM    726 HD13 ILE X  44      -8.988  11.565 -12.449  0.00  0.00            
ATOM    727  C   ILE X  44      -6.831  11.769  -6.733  0.00  0.00            
ATOM    728  O   ILE X  44      -7.803  12.314  -6.187  0.00  0.00            
ATOM    729  N   LYS X  45      -5.635  11.714  -6.111  0.00  0.00            
ATOM    730  H   LYS X  45      -4.889  11.304  -6.656  0.00  0.00            
ATOM    731  CA  LYS X  45      -5.404  12.308  -4.832  0.00  0.00            
ATOM    732  HA  LYS X  45      -6.180  12.163  -4.080  0.00  0.00            
ATOM    733  CB  LYS X  45      -4.236  11.635  -4.065  0.00  0.00            
ATOM    734  HB2 LYS X  45      -4.520  10.591  -3.941  0.00  0.00            
ATOM    735  HB3 LYS X  45      -3.325  11.785  -4.646  0.00  0.00            
ATOM    736  CG  LYS X  45      -3.984  12.061  -2.640  0.00  0.00            
ATOM    737  HG2 LYS X  45      -3.839  13.142  -2.633  0.00  0.00            
ATOM    738  HG3 LYS X  45      -4.909  11.947  -2.076  0.00  0.00            
ATOM    739  CD  LYS X  45      -2.833  11.301  -1.951  0.00  0.00            
ATOM    740  HD2 LYS X  45      -1.927  11.406  -2.548  0.00  0.00            
ATOM    741  HD3 LYS X  45      -2.698  11.739  -0.962  0.00  0.00            
ATOM    742  CE  LYS X  45      -3.084   9.785  -1.665  0.00  0.00            
ATOM    743  HE2 LYS X  45      -3.816   9.819  -0.858  0.00  0.00            
ATOM    744  HE3 LYS X  45      -3.603   9.109  -2.345  0.00  0.00            
ATOM    745  NZ  LYS X  45      -1.853   9.194  -1.314  0.00  0.00            
ATOM    746  HZ1 LYS X  45      -1.068   9.112  -1.944  0.00  0.00            
ATOM    747  HZ2 LYS X  45      -1.538   9.615  -0.452  0.00  0.00            
ATOM    748  HZ3 LYS X  45      -1.936   8.194  -1.197  0.00  0.00            
ATOM    749  C   LYS X  45      -5.022  13.829  -5.077  0.00  0.00            
ATOM    750  O   LYS X  45      -4.154  14.082  -5.938  0.00  0.00            
ATOM    751  N   GLU X  46      -5.716  14.805  -4.460  0.00  0.00            
ATOM    752  H   GLU X  46      -6.461  14.465  -3.869  0.00  0.00            
ATOM    753  CA  GLU X  46      -5.500  16.263  -4.509  0.00  0.00            
ATOM    754  HA  GLU X  46      -4.759  16.521  -5.265  0.00  0.00            
ATOM    755  CB  GLU X  46      -6.802  16.947  -4.904  0.00  0.00            
ATOM    756  HB2 GLU X  46      -7.652  16.603  -4.315  0.00  0.00            
ATOM    757  HB3 GLU X  46      -6.714  18.013  -4.697  0.00  0.00            
ATOM    758  CG  GLU X  46      -7.122  16.912  -6.391  0.00  0.00            
ATOM    759  HG2 GLU X  46      -6.205  17.187  -6.912  0.00  0.00            
ATOM    760  HG3 GLU X  46      -7.211  15.842  -6.578  0.00  0.00            
ATOM    761  CD  GLU X  46      -8.255  17.822  -6.872  0.00  0.00            
ATOM    762  OE1 GLU X  46      -8.941  18.466  -6.035  0.00  0.00            
ATOM    763  OE2 GLU X  46      -8.534  17.750  -8.081  0.00  0.00            
ATOM    764  C   GLU X  46      -4.978  16.884  -3.143  0.00  0.00            
ATOM    765  O   GLU X  46      -5.575  16.694  -2.058  0.00  0.00            
ATOM    766  N   LEU X  47      -3.795  17.512  -3.203  0.00  0.00            
ATOM    767  H   LEU X  47      -3.453  17.485  -4.152  0.00  0.00            
ATOM    768  CA  LEU X  47      -3.006  18.096  -2.060  0.00  0.00            
ATOM    769  HA  LEU X  47      -3.244  17.626  -1.106  0.00  0.00            
ATOM    770  CB  LEU X  47      -1.518  17.921  -2.385  0.00  0.00            
ATOM    771  HB2 LEU X  47      -1.305  18.480  -3.296  0.00  0.00            
ATOM    772  HB3 LEU X  47      -0.995  18.341  -1.526  0.00  0.00            
ATOM    773  CG  LEU X  47      -0.937  16.484  -2.532  0.00  0.00            
ATOM    774  HG  LEU X  47      -1.268  16.037  -3.469  0.00  0.00            
ATOM    775  CD1 LEU X  47       0.575  16.610  -2.524  0.00  0.00            
ATOM    776 HD11 LEU X  47       1.071  15.644  -2.426  0.00  0.00            
ATOM    777 HD12 LEU X  47       1.008  16.924  -3.473  0.00  0.00            
ATOM    778 HD13 LEU X  47       0.873  17.144  -1.622  0.00  0.00            
ATOM    779  CD2 LEU X  47      -1.424  15.643  -1.333  0.00  0.00            
ATOM    780 HD21 LEU X  47      -1.291  16.252  -0.438  0.00  0.00            
ATOM    781 HD22 LEU X  47      -2.485  15.448  -1.484  0.00  0.00            
ATOM    782 HD23 LEU X  47      -1.096  14.604  -1.299  0.00  0.00            
ATOM    783  C   LEU X  47      -3.372  19.560  -1.972  0.00  0.00            
ATOM    784  O   LEU X  47      -3.542  20.262  -2.955  0.00  0.00            
ATOM    785  N   ARG X  48      -3.269  20.006  -0.713  0.00  0.00            
ATOM    786  H   ARG X  48      -2.868  19.287  -0.127  0.00  0.00            
ATOM    787  CA  ARG X  48      -3.511  21.328  -0.219  0.00  0.00            
ATOM    788  HA  ARG X  48      -4.484  21.660  -0.583  0.00  0.00            
ATOM    789  CB  ARG X  48      -3.462  21.358   1.282  0.00  0.00            
ATOM    790  HB2 ARG X  48      -2.455  21.047   1.560  0.00  0.00            
ATOM    791  HB3 ARG X  48      -3.518  22.396   1.611  0.00  0.00            
ATOM    792  CG  ARG X  48      -4.594  20.583   1.879  0.00  0.00            
ATOM    793  HG2 ARG X  48      -5.536  21.127   1.809  0.00  0.00            
ATOM    794  HG3 ARG X  48      -4.721  19.583   1.465  0.00  0.00            
ATOM    795  CD  ARG X  48      -4.339  20.500   3.375  0.00  0.00            
ATOM    796  HD2 ARG X  48      -3.414  19.964   3.587  0.00  0.00            
ATOM    797  HD3 ARG X  48      -4.316  21.551   3.661  0.00  0.00            
ATOM    798  NE  ARG X  48      -5.392  19.912   4.222  0.00  0.00            
ATOM    799  HE  ARG X  48      -6.124  19.480   3.676  0.00  0.00            
ATOM    800  CZ  ARG X  48      -5.347  19.818   5.568  0.00  0.00            
ATOM    801  NH1 ARG X  48      -4.442  20.323   6.343  0.00  0.00            
ATOM    802 HH11 ARG X  48      -3.808  21.040   6.020  0.00  0.00            
ATOM    803 HH12 ARG X  48      -4.264  19.847   7.215  0.00  0.00            
ATOM    804  NH2 ARG X  48      -6.340  19.182   6.091  0.00  0.00            
ATOM    805 HH21 ARG X  48      -6.980  18.740   5.447  0.00  0.00            
ATOM    806 HH22 ARG X  48      -6.333  19.105   7.098  0.00  0.00            
ATOM    807  C   ARG X  48      -2.452  22.355  -0.744  0.00  0.00            
ATOM    808  O   ARG X  48      -1.299  21.977  -1.000  0.00  0.00            
ATOM    809  N   GLU X  49      -2.811  23.647  -0.954  0.00  0.00            
ATOM    810  H   GLU X  49      -3.753  23.881  -0.672  0.00  0.00            
ATOM    811  CA  GLU X  49      -1.870  24.582  -1.625  0.00  0.00            
ATOM    812  HA  GLU X  49      -1.471  23.974  -2.437  0.00  0.00            
ATOM    813  CB  GLU X  49      -2.593  25.874  -2.195  0.00  0.00            
ATOM    814  HB2 GLU X  49      -3.064  26.448  -1.397  0.00  0.00            
ATOM    815  HB3 GLU X  49      -1.920  26.602  -2.647  0.00  0.00            
ATOM    816  CG  GLU X  49      -3.673  25.595  -3.228  0.00  0.00            
ATOM    817  HG2 GLU X  49      -4.587  25.273  -2.729  0.00  0.00            
ATOM    818  HG3 GLU X  49      -3.946  26.540  -3.699  0.00  0.00            
ATOM    819  CD  GLU X  49      -3.316  24.507  -4.267  0.00  0.00            
ATOM    820  OE1 GLU X  49      -4.099  23.547  -4.418  0.00  0.00            
ATOM    821  OE2 GLU X  49      -2.247  24.653  -4.891  0.00  0.00            
ATOM    822  C   GLU X  49      -0.663  24.956  -0.834  0.00  0.00            
ATOM    823  O   GLU X  49      -0.837  25.438   0.283  0.00  0.00            
ATOM    824  N   ALA X  50       0.570  24.869  -1.310  0.00  0.00            
ATOM    825  H   ALA X  50       0.598  24.842  -2.319  0.00  0.00            
ATOM    826  CA  ALA X  50       1.903  24.847  -0.636  0.00  0.00            
ATOM    827  HA  ALA X  50       2.596  24.286  -1.263  0.00  0.00            
ATOM    828  CB  ALA X  50       2.428  26.276  -0.561  0.00  0.00            
ATOM    829  HB1 ALA X  50       3.379  26.317  -0.031  0.00  0.00            
ATOM    830  HB2 ALA X  50       2.374  26.758  -1.537  0.00  0.00            
ATOM    831  HB3 ALA X  50       1.713  26.895  -0.019  0.00  0.00            
ATOM    832  C   ALA X  50       1.981  24.015   0.661  0.00  0.00            
ATOM    833  O   ALA X  50       2.536  24.534   1.677  0.00  0.00            
ATOM    834  N   THR X  51       1.446  22.773   0.682  0.00  0.00            
ATOM    835  H   THR X  51       0.831  22.535  -0.083  0.00  0.00            
ATOM    836  CA  THR X  51       1.571  22.017   1.865  0.00  0.00            
ATOM    837  HA  THR X  51       1.385  22.628   2.748  0.00  0.00            
ATOM    838  CB  THR X  51       0.517  20.886   1.790  0.00  0.00            
ATOM    839  HB  THR X  51      -0.445  21.384   1.670  0.00  0.00            
ATOM    840  CG2 THR X  51       0.717  19.839   0.703  0.00  0.00            
ATOM    841 HG21 THR X  51       1.641  19.268   0.786  0.00  0.00            
ATOM    842 HG22 THR X  51       0.035  19.012   0.901  0.00  0.00            
ATOM    843 HG23 THR X  51       0.640  20.334  -0.265  0.00  0.00            
ATOM    844  OG1 THR X  51       0.517  20.181   3.012  0.00  0.00            
ATOM    845  HG1 THR X  51      -0.236  20.579   3.454  0.00  0.00            
ATOM    846  C   THR X  51       3.001  21.380   2.094  0.00  0.00            
ATOM    847  O   THR X  51       3.434  21.282   3.284  0.00  0.00            
ATOM    848  N   SER X  52       3.809  21.130   1.021  0.00  0.00            
ATOM    849  H   SER X  52       3.441  21.211   0.084  0.00  0.00            
ATOM    850  CA  SER X  52       5.173  20.537   1.097  0.00  0.00            
ATOM    851  HA  SER X  52       5.292  19.929   1.994  0.00  0.00            
ATOM    852  CB  SER X  52       5.382  19.729  -0.273  0.00  0.00            
ATOM    853  HB2 SER X  52       4.674  18.900  -0.252  0.00  0.00            
ATOM    854  HB3 SER X  52       5.135  20.347  -1.136  0.00  0.00            
ATOM    855  OG  SER X  52       6.671  19.121  -0.418  0.00  0.00            
ATOM    856  HG  SER X  52       6.623  18.325  -0.951  0.00  0.00            
ATOM    857  C   SER X  52       6.243  21.640   1.099  0.00  0.00            
ATOM    858  O   SER X  52       5.907  22.672   0.463  0.00  0.00            
ATOM    859  N   PRO X  53       7.500  21.483   1.568  0.00  0.00            
ATOM    860  CD  PRO X  53       7.991  20.306   2.272  0.00  0.00            
ATOM    861  HD2 PRO X  53       8.065  19.440   1.614  0.00  0.00            
ATOM    862  HD3 PRO X  53       7.356  20.208   3.153  0.00  0.00            
ATOM    863  CG  PRO X  53       9.316  20.622   2.783  0.00  0.00            
ATOM    864  HG2 PRO X  53      10.105  20.096   2.246  0.00  0.00            
ATOM    865  HG3 PRO X  53       9.392  20.263   3.809  0.00  0.00            
ATOM    866  CB  PRO X  53       9.456  22.143   2.660  0.00  0.00            
ATOM    867  HB2 PRO X  53      10.514  22.366   2.524  0.00  0.00            
ATOM    868  HB3 PRO X  53       9.175  22.556   3.628  0.00  0.00            
ATOM    869  CA  PRO X  53       8.484  22.516   1.602  0.00  0.00            
ATOM    870  HA  PRO X  53       8.028  23.488   1.790  0.00  0.00            
ATOM    871  C   PRO X  53       9.287  22.510   0.308  0.00  0.00            
ATOM    872  O   PRO X  53      10.109  23.411   0.189  0.00  0.00            
ATOM    873  N   LYS X  54       8.993  21.594  -0.652  0.00  0.00            
ATOM    874  H   LYS X  54       8.214  20.965  -0.516  0.00  0.00            
ATOM    875  CA  LYS X  54       9.696  21.471  -1.942  0.00  0.00            
ATOM    876  HA  LYS X  54      10.725  21.818  -1.852  0.00  0.00            
ATOM    877  CB  LYS X  54       9.702  20.006  -2.491  0.00  0.00            
ATOM    878  HB2 LYS X  54       8.767  19.541  -2.178  0.00  0.00            
ATOM    879  HB3 LYS X  54       9.797  19.966  -3.576  0.00  0.00            
ATOM    880  CG  LYS X  54      10.855  19.200  -1.822  0.00  0.00            
ATOM    881  HG2 LYS X  54      11.808  19.716  -1.941  0.00  0.00            
ATOM    882  HG3 LYS X  54      10.525  19.086  -0.790  0.00  0.00            
ATOM    883  CD  LYS X  54      11.017  17.801  -2.420  0.00  0.00            
ATOM    884  HD2 LYS X  54      10.067  17.269  -2.476  0.00  0.00            
ATOM    885  HD3 LYS X  54      11.299  18.018  -3.450  0.00  0.00            
ATOM    886  CE  LYS X  54      12.151  16.965  -1.806  0.00  0.00            
ATOM    887  HE2 LYS X  54      12.415  16.157  -2.489  0.00  0.00            
ATOM    888  HE3 LYS X  54      13.049  17.554  -1.619  0.00  0.00            
ATOM    889  NZ  LYS X  54      11.791  16.440  -0.492  0.00  0.00            
ATOM    890  HZ1 LYS X  54      11.635  17.151   0.208  0.00  0.00            
ATOM    891  HZ2 LYS X  54      11.079  15.724  -0.520  0.00  0.00            
ATOM    892  HZ3 LYS X  54      12.559  15.916  -0.096  0.00  0.00            
ATOM    893  C   LYS X  54       9.117  22.490  -2.945  0.00  0.00            
ATOM    894  O   LYS X  54       7.913  22.826  -2.947  0.00  0.00            
ATOM    895  N   ALA X  55      10.021  22.960  -3.845  0.00  0.00            
ATOM    896  H   ALA X  55      10.977  22.635  -3.867  0.00  0.00            
ATOM    897  CA  ALA X  55       9.592  23.720  -5.002  0.00  0.00            
ATOM    898  HA  ALA X  55       8.758  24.361  -4.717  0.00  0.00            
ATOM    899  CB  ALA X  55      10.743  24.653  -5.331  0.00  0.00            
ATOM    900  HB1 ALA X  55      11.654  24.101  -5.564  0.00  0.00            
ATOM    901  HB2 ALA X  55      10.428  25.241  -6.192  0.00  0.00            
ATOM    902  HB3 ALA X  55      10.870  25.345  -4.498  0.00  0.00            
ATOM    903  C   ALA X  55       9.249  22.799  -6.155  0.00  0.00            
ATOM    904  O   ALA X  55       9.568  21.599  -6.154  0.00  0.00            
ATOM    905  N   ASN X  56       8.334  23.260  -7.010  0.00  0.00            
ATOM    906  H   ASN X  56       8.110  24.245  -7.027  0.00  0.00            
ATOM    907  CA  ASN X  56       7.693  22.278  -7.900  0.00  0.00            
ATOM    908  HA  ASN X  56       7.157  21.576  -7.261  0.00  0.00            
ATOM    909  CB  ASN X  56       6.632  23.065  -8.710  0.00  0.00            
ATOM    910  HB2 ASN X  56       5.842  23.540  -8.129  0.00  0.00            
ATOM    911  HB3 ASN X  56       7.139  23.903  -9.187  0.00  0.00            
ATOM    912  CG  ASN X  56       6.026  22.140  -9.776  0.00  0.00            
ATOM    913  OD1 ASN X  56       6.297  22.306 -10.986  0.00  0.00            
ATOM    914  ND2 ASN X  56       5.171  21.207  -9.490  0.00  0.00            
ATOM    915 HD21 ASN X  56       4.839  21.099  -8.542  0.00  0.00            
ATOM    916 HD22 ASN X  56       4.623  20.869 -10.268  0.00  0.00            
ATOM    917  C   ASN X  56       8.598  21.594  -8.900  0.00  0.00            
ATOM    918  O   ASN X  56       8.344  20.503  -9.381  0.00  0.00            
ATOM    919  N   LYS X  57       9.758  22.129  -9.231  0.00  0.00            
ATOM    920  H   LYS X  57       9.898  23.072  -8.897  0.00  0.00            
ATOM    921  CA  LYS X  57      10.847  21.370  -9.997  0.00  0.00            
ATOM    922  HA  LYS X  57      10.490  20.879 -10.902  0.00  0.00            
ATOM    923  CB  LYS X  57      11.855  22.394 -10.450  0.00  0.00            
ATOM    924  HB2 LYS X  57      12.585  21.956 -11.131  0.00  0.00            
ATOM    925  HB3 LYS X  57      11.321  23.144 -11.033  0.00  0.00            
ATOM    926  CG  LYS X  57      12.677  23.099  -9.280  0.00  0.00            
ATOM    927  HG2 LYS X  57      12.069  23.192  -8.380  0.00  0.00            
ATOM    928  HG3 LYS X  57      13.478  22.453  -8.923  0.00  0.00            
ATOM    929  CD  LYS X  57      13.279  24.394  -9.859  0.00  0.00            
ATOM    930  HD2 LYS X  57      12.464  25.036 -10.194  0.00  0.00            
ATOM    931  HD3 LYS X  57      13.807  24.973  -9.101  0.00  0.00            
ATOM    932  CE  LYS X  57      14.180  23.955 -11.007  0.00  0.00            
ATOM    933  HE2 LYS X  57      14.912  23.221 -10.671  0.00  0.00            
ATOM    934  HE3 LYS X  57      13.584  23.494 -11.795  0.00  0.00            
ATOM    935  NZ  LYS X  57      15.133  25.042 -11.457  0.00  0.00            
ATOM    936  HZ1 LYS X  57      14.563  25.854 -11.649  0.00  0.00            
ATOM    937  HZ2 LYS X  57      15.843  25.305 -10.788  0.00  0.00            
ATOM    938  HZ3 LYS X  57      15.580  24.750 -12.314  0.00  0.00            
ATOM    939  C   LYS X  57      11.470  20.164  -9.160  0.00  0.00            
ATOM    940  O   LYS X  57      11.603  19.070  -9.764  0.00  0.00            
ATOM    941  N   GLU X  58      11.618  20.417  -7.835  0.00  0.00            
ATOM    942  H   GLU X  58      11.419  21.341  -7.479  0.00  0.00            
ATOM    943  CA  GLU X  58      11.982  19.414  -6.810  0.00  0.00            
ATOM    944  HA  GLU X  58      12.880  18.959  -7.228  0.00  0.00            
ATOM    945  CB  GLU X  58      12.271  19.995  -5.426  0.00  0.00            
ATOM    946  HB2 GLU X  58      11.358  20.361  -4.956  0.00  0.00            
ATOM    947  HB3 GLU X  58      12.679  19.118  -4.923  0.00  0.00            
ATOM    948  CG  GLU X  58      13.370  21.025  -5.514  0.00  0.00            
ATOM    949  HG2 GLU X  58      14.249  20.589  -5.989  0.00  0.00            
ATOM    950  HG3 GLU X  58      12.925  21.796  -6.143  0.00  0.00            
ATOM    951  CD  GLU X  58      13.761  21.772  -4.203  0.00  0.00            
ATOM    952  OE1 GLU X  58      13.108  22.788  -3.770  0.00  0.00            
ATOM    953  OE2 GLU X  58      14.676  21.306  -3.525  0.00  0.00            
ATOM    954  C   GLU X  58      10.955  18.281  -6.753  0.00  0.00            
ATOM    955  O   GLU X  58      11.363  17.181  -6.726  0.00  0.00            
ATOM    956  N   ILE X  59       9.611  18.684  -6.711  0.00  0.00            
ATOM    957  H   ILE X  59       9.519  19.690  -6.727  0.00  0.00            
ATOM    958  CA  ILE X  59       8.420  17.846  -6.925  0.00  0.00            
ATOM    959  HA  ILE X  59       8.311  17.034  -6.206  0.00  0.00            
ATOM    960  CB  ILE X  59       7.100  18.620  -6.672  0.00  0.00            
ATOM    961  HB  ILE X  59       6.996  19.494  -7.314  0.00  0.00            
ATOM    962  CG2 ILE X  59       5.869  17.816  -7.201  0.00  0.00            
ATOM    963 HG21 ILE X  59       5.622  16.872  -6.716  0.00  0.00            
ATOM    964 HG22 ILE X  59       4.966  18.407  -7.050  0.00  0.00            
ATOM    965 HG23 ILE X  59       6.026  17.682  -8.272  0.00  0.00            
ATOM    966  CG1 ILE X  59       6.951  19.162  -5.159  0.00  0.00            
ATOM    967 HG12 ILE X  59       6.998  18.330  -4.456  0.00  0.00            
ATOM    968 HG13 ILE X  59       7.838  19.759  -4.950  0.00  0.00            
ATOM    969  CD1 ILE X  59       5.758  20.147  -4.948  0.00  0.00            
ATOM    970 HD11 ILE X  59       4.792  19.674  -4.770  0.00  0.00            
ATOM    971 HD12 ILE X  59       5.871  20.877  -4.146  0.00  0.00            
ATOM    972 HD13 ILE X  59       5.598  20.679  -5.886  0.00  0.00            
ATOM    973  C   ILE X  59       8.558  17.027  -8.218  0.00  0.00            
ATOM    974  O   ILE X  59       8.355  15.851  -8.175  0.00  0.00            
ATOM    975  N   LEU X  60       8.900  17.585  -9.398  0.00  0.00            
ATOM    976  H   LEU X  60       8.867  18.595  -9.415  0.00  0.00            
ATOM    977  CA  LEU X  60       8.821  16.864 -10.619  0.00  0.00            
ATOM    978  HA  LEU X  60       7.910  16.266 -10.613  0.00  0.00            
ATOM    979  CB  LEU X  60       8.564  17.789 -11.813  0.00  0.00            
ATOM    980  HB2 LEU X  60       9.276  18.610 -11.722  0.00  0.00            
ATOM    981  HB3 LEU X  60       8.759  17.176 -12.693  0.00  0.00            
ATOM    982  CG  LEU X  60       7.212  18.508 -11.816  0.00  0.00            
ATOM    983  HG  LEU X  60       6.843  18.791 -10.830  0.00  0.00            
ATOM    984  CD1 LEU X  60       7.075  19.718 -12.752  0.00  0.00            
ATOM    985 HD11 LEU X  60       7.775  20.487 -12.425  0.00  0.00            
ATOM    986 HD12 LEU X  60       7.228  19.308 -13.750  0.00  0.00            
ATOM    987 HD13 LEU X  60       6.081  20.164 -12.726  0.00  0.00            
ATOM    988  CD2 LEU X  60       6.104  17.574 -12.320  0.00  0.00            
ATOM    989 HD21 LEU X  60       5.084  17.957 -12.282  0.00  0.00            
ATOM    990 HD22 LEU X  60       6.246  17.251 -13.352  0.00  0.00            
ATOM    991 HD23 LEU X  60       6.178  16.673 -11.710  0.00  0.00            
ATOM    992  C   LEU X  60       9.980  15.860 -10.898  0.00  0.00            
ATOM    993  O   LEU X  60       9.910  15.008 -11.731  0.00  0.00            
ATOM    994  N   ASP X  61      11.163  16.035 -10.173  0.00  0.00            
ATOM    995  H   ASP X  61      11.127  16.894  -9.643  0.00  0.00            
ATOM    996  CA  ASP X  61      12.257  15.072  -9.984  0.00  0.00            
ATOM    997  HA  ASP X  61      12.442  14.527 -10.909  0.00  0.00            
ATOM    998  CB  ASP X  61      13.534  15.818  -9.639  0.00  0.00            
ATOM    999  HB2 ASP X  61      13.337  16.550  -8.856  0.00  0.00            
ATOM   1000  HB3 ASP X  61      14.283  15.099  -9.306  0.00  0.00            
ATOM   1001  CG  ASP X  61      14.113  16.537 -10.887  0.00  0.00            
ATOM   1002  OD1 ASP X  61      14.973  17.325 -10.532  0.00  0.00            
ATOM   1003  OD2 ASP X  61      13.716  16.444 -12.074  0.00  0.00            
ATOM   1004  C   ASP X  61      11.859  13.992  -8.938  0.00  0.00            
ATOM   1005  O   ASP X  61      12.382  12.885  -9.060  0.00  0.00            
ATOM   1006  N   GLU X  62      10.845  14.229  -8.111  0.00  0.00            
ATOM   1007  H   GLU X  62      10.603  15.166  -7.822  0.00  0.00            
ATOM   1008  CA  GLU X  62      10.244  13.063  -7.315  0.00  0.00            
ATOM   1009  HA  GLU X  62      11.082  12.381  -7.172  0.00  0.00            
ATOM   1010  CB  GLU X  62       9.820  13.534  -5.904  0.00  0.00            
ATOM   1011  HB2 GLU X  62       8.964  14.199  -6.022  0.00  0.00            
ATOM   1012  HB3 GLU X  62       9.384  12.688  -5.373  0.00  0.00            
ATOM   1013  CG  GLU X  62      10.811  14.124  -4.907  0.00  0.00            
ATOM   1014  HG2 GLU X  62      10.971  15.121  -5.319  0.00  0.00            
ATOM   1015  HG3 GLU X  62      10.239  14.256  -3.988  0.00  0.00            
ATOM   1016  CD  GLU X  62      12.078  13.325  -4.611  0.00  0.00            
ATOM   1017  OE1 GLU X  62      13.139  13.929  -4.398  0.00  0.00            
ATOM   1018  OE2 GLU X  62      11.977  12.100  -4.419  0.00  0.00            
ATOM   1019  C   GLU X  62       9.191  12.281  -8.117  0.00  0.00            
ATOM   1020  O   GLU X  62       9.263  11.022  -8.141  0.00  0.00            
ATOM   1021  N   ALA X  63       8.321  12.949  -8.852  0.00  0.00            
ATOM   1022  H   ALA X  63       8.511  13.935  -8.742  0.00  0.00            
ATOM   1023  CA  ALA X  63       7.326  12.479  -9.744  0.00  0.00            
ATOM   1024  HA  ALA X  63       6.734  11.822  -9.107  0.00  0.00            
ATOM   1025  CB  ALA X  63       6.566  13.679 -10.332  0.00  0.00            
ATOM   1026  HB1 ALA X  63       7.260  14.232 -10.965  0.00  0.00            
ATOM   1027  HB2 ALA X  63       5.804  13.230 -10.969  0.00  0.00            
ATOM   1028  HB3 ALA X  63       6.154  14.250  -9.501  0.00  0.00            
ATOM   1029  C   ALA X  63       7.945  11.626 -10.814  0.00  0.00            
ATOM   1030  O   ALA X  63       7.465  10.607 -11.167  0.00  0.00            
ATOM   1031  N   TYR X  64       9.170  11.967 -11.261  0.00  0.00            
ATOM   1032  H   TYR X  64       9.683  12.600 -10.665  0.00  0.00            
ATOM   1033  CA  TYR X  64       9.906  11.122 -12.230  0.00  0.00            
ATOM   1034  HA  TYR X  64       9.265  10.882 -13.079  0.00  0.00            
ATOM   1035  CB  TYR X  64      11.136  11.952 -12.597  0.00  0.00            
ATOM   1036  HB2 TYR X  64      10.803  12.739 -13.273  0.00  0.00            
ATOM   1037  HB3 TYR X  64      11.589  12.364 -11.695  0.00  0.00            
ATOM   1038  CG  TYR X  64      12.156  11.122 -13.319  0.00  0.00            
ATOM   1039  CD1 TYR X  64      13.532  11.235 -12.932  0.00  0.00            
ATOM   1040  HD1 TYR X  64      13.944  11.965 -12.251  0.00  0.00            
ATOM   1041  CE1 TYR X  64      14.533  10.430 -13.545  0.00  0.00            
ATOM   1042  HE1 TYR X  64      15.575  10.406 -13.262  0.00  0.00            
ATOM   1043  CZ  TYR X  64      14.222   9.568 -14.623  0.00  0.00            
ATOM   1044  OH  TYR X  64      15.265   8.923 -15.245  0.00  0.00            
ATOM   1045  HH  TYR X  64      15.929   9.602 -15.386  0.00  0.00            
ATOM   1046  CE2 TYR X  64      12.872   9.530 -15.020  0.00  0.00            
ATOM   1047  HE2 TYR X  64      12.601   8.710 -15.668  0.00  0.00            
ATOM   1048  CD2 TYR X  64      11.817  10.251 -14.384  0.00  0.00            
ATOM   1049  HD2 TYR X  64      10.781  10.179 -14.681  0.00  0.00            
ATOM   1050  C   TYR X  64      10.366   9.831 -11.645  0.00  0.00            
ATOM   1051  O   TYR X  64      10.187   8.831 -12.309  0.00  0.00            
ATOM   1052  N   VAL X  65      10.992   9.854 -10.488  0.00  0.00            
ATOM   1053  H   VAL X  65      11.129  10.677  -9.919  0.00  0.00            
ATOM   1054  CA  VAL X  65      11.293   8.548  -9.750  0.00  0.00            
ATOM   1055  HA  VAL X  65      11.904   7.937 -10.416  0.00  0.00            
ATOM   1056  CB  VAL X  65      12.117   8.986  -8.528  0.00  0.00            
ATOM   1057  HB  VAL X  65      11.633   9.901  -8.188  0.00  0.00            
ATOM   1058  CG1 VAL X  65      12.099   8.074  -7.305  0.00  0.00            
ATOM   1059 HG11 VAL X  65      12.755   8.508  -6.550  0.00  0.00            
ATOM   1060 HG12 VAL X  65      11.041   7.993  -7.057  0.00  0.00            
ATOM   1061 HG13 VAL X  65      12.491   7.073  -7.489  0.00  0.00            
ATOM   1062  CG2 VAL X  65      13.554   9.186  -8.927  0.00  0.00            
ATOM   1063 HG21 VAL X  65      13.956   8.323  -9.458  0.00  0.00            
ATOM   1064 HG22 VAL X  65      13.689   9.971  -9.671  0.00  0.00            
ATOM   1065 HG23 VAL X  65      14.089   9.510  -8.034  0.00  0.00            
ATOM   1066  C   VAL X  65      10.049   7.760  -9.484  0.00  0.00            
ATOM   1067  O   VAL X  65      10.089   6.546  -9.692  0.00  0.00            
ATOM   1068  N   MET X  66       8.950   8.343  -9.117  0.00  0.00            
ATOM   1069  H   MET X  66       8.933   9.347  -9.008  0.00  0.00            
ATOM   1070  CA  MET X  66       7.709   7.639  -8.768  0.00  0.00            
ATOM   1071  HA  MET X  66       7.926   6.804  -8.102  0.00  0.00            
ATOM   1072  CB  MET X  66       6.760   8.572  -7.920  0.00  0.00            
ATOM   1073  HB2 MET X  66       6.633   9.436  -8.572  0.00  0.00            
ATOM   1074  HB3 MET X  66       5.839   8.077  -7.612  0.00  0.00            
ATOM   1075  CG  MET X  66       7.407   8.934  -6.606  0.00  0.00            
ATOM   1076  HG2 MET X  66       7.136   8.082  -5.983  0.00  0.00            
ATOM   1077  HG3 MET X  66       8.466   8.954  -6.865  0.00  0.00            
ATOM   1078  SD  MET X  66       6.846  10.440  -5.729  0.00  0.00            
ATOM   1079  CE  MET X  66       5.059  10.104  -5.657  0.00  0.00            
ATOM   1080  HE1 MET X  66       4.693   9.821  -6.644  0.00  0.00            
ATOM   1081  HE2 MET X  66       4.811   9.298  -4.966  0.00  0.00            
ATOM   1082  HE3 MET X  66       4.502  10.857  -5.100  0.00  0.00            
ATOM   1083  C   MET X  66       6.909   7.196 -10.039  0.00  0.00            
ATOM   1084  O   MET X  66       6.080   6.343  -9.876  0.00  0.00            
ATOM   1085  N   ALA X  67       7.225   7.773 -11.228  0.00  0.00            
ATOM   1086  H   ALA X  67       7.805   8.597 -11.156  0.00  0.00            
ATOM   1087  CA  ALA X  67       6.600   7.380 -12.538  0.00  0.00            
ATOM   1088  HA  ALA X  67       5.681   6.879 -12.230  0.00  0.00            
ATOM   1089  CB  ALA X  67       6.327   8.669 -13.421  0.00  0.00            
ATOM   1090  HB1 ALA X  67       7.212   9.155 -13.832  0.00  0.00            
ATOM   1091  HB2 ALA X  67       5.845   8.339 -14.341  0.00  0.00            
ATOM   1092  HB3 ALA X  67       5.792   9.514 -12.986  0.00  0.00            
ATOM   1093  C   ALA X  67       7.472   6.310 -13.287  0.00  0.00            
ATOM   1094  O   ALA X  67       6.967   5.227 -13.535  0.00  0.00            
ATOM   1095  N   SER X  68       8.815   6.592 -13.483  0.00  0.00            
ATOM   1096  H   SER X  68       9.159   7.514 -13.256  0.00  0.00            
ATOM   1097  CA  SER X  68       9.688   5.630 -14.175  0.00  0.00            
ATOM   1098  HA  SER X  68       9.094   5.452 -15.072  0.00  0.00            
ATOM   1099  CB  SER X  68      10.982   6.292 -14.552  0.00  0.00            
ATOM   1100  HB2 SER X  68      11.532   5.520 -15.091  0.00  0.00            
ATOM   1101  HB3 SER X  68      10.791   7.161 -15.182  0.00  0.00            
ATOM   1102  OG  SER X  68      11.661   6.667 -13.334  0.00  0.00            
ATOM   1103  HG  SER X  68      11.133   7.357 -12.925  0.00  0.00            
ATOM   1104  C   SER X  68       9.843   4.199 -13.561  0.00  0.00            
ATOM   1105  O   SER X  68      10.405   3.301 -14.184  0.00  0.00            
ATOM   1106  N   VAL X  69       9.416   4.046 -12.307  0.00  0.00            
ATOM   1107  H   VAL X  69       9.070   4.889 -11.870  0.00  0.00            
ATOM   1108  CA  VAL X  69       9.560   2.845 -11.434  0.00  0.00            
ATOM   1109  HA  VAL X  69      10.627   2.774 -11.222  0.00  0.00            
ATOM   1110  CB  VAL X  69       8.844   3.126 -10.166  0.00  0.00            
ATOM   1111  HB  VAL X  69       9.156   4.124  -9.859  0.00  0.00            
ATOM   1112  CG1 VAL X  69       7.301   3.136 -10.290  0.00  0.00            
ATOM   1113 HG11 VAL X  69       6.867   2.142 -10.397  0.00  0.00            
ATOM   1114 HG12 VAL X  69       6.817   3.521  -9.392  0.00  0.00            
ATOM   1115 HG13 VAL X  69       7.080   3.836 -11.096  0.00  0.00            
ATOM   1116  CG2 VAL X  69       9.281   2.131  -9.121  0.00  0.00            
ATOM   1117 HG21 VAL X  69       8.834   1.141  -9.212  0.00  0.00            
ATOM   1118 HG22 VAL X  69      10.364   2.019  -9.154  0.00  0.00            
ATOM   1119 HG23 VAL X  69       9.013   2.592  -8.170  0.00  0.00            
ATOM   1120  C   VAL X  69       9.241   1.502 -12.072  0.00  0.00            
ATOM   1121  O   VAL X  69       9.877   0.497 -11.710  0.00  0.00            
ATOM   1122  N   ASP X  70       8.247   1.386 -12.966  0.00  0.00            
ATOM   1123  H   ASP X  70       7.875   2.264 -13.300  0.00  0.00            
ATOM   1124  CA  ASP X  70       7.810  -0.012 -13.457  0.00  0.00            
ATOM   1125  HA  ASP X  70       8.179  -0.682 -12.681  0.00  0.00            
ATOM   1126  CB  ASP X  70       6.330  -0.177 -13.333  0.00  0.00            
ATOM   1127  HB2 ASP X  70       6.084  -1.233 -13.226  0.00  0.00            
ATOM   1128  HB3 ASP X  70       5.910   0.245 -12.420  0.00  0.00            
ATOM   1129  CG  ASP X  70       5.574   0.595 -14.436  0.00  0.00            
ATOM   1130  OD1 ASP X  70       6.056   1.565 -15.105  0.00  0.00            
ATOM   1131  OD2 ASP X  70       4.357   0.345 -14.549  0.00  0.00            
ATOM   1132  C   ASP X  70       8.353  -0.377 -14.828  0.00  0.00            
ATOM   1133  O   ASP X  70       8.112  -1.438 -15.346  0.00  0.00            
ATOM   1134  N   ASN X  71       9.184   0.501 -15.429  0.00  0.00            
ATOM   1135  H   ASN X  71       9.337   1.417 -15.033  0.00  0.00            
ATOM   1136  CA  ASN X  71       9.765   0.373 -16.803  0.00  0.00            
ATOM   1137  HA  ASN X  71       8.958   0.285 -17.531  0.00  0.00            
ATOM   1138  CB  ASN X  71      10.526   1.585 -17.204  0.00  0.00            
ATOM   1139  HB2 ASN X  71       9.945   2.384 -16.742  0.00  0.00            
ATOM   1140  HB3 ASN X  71      11.498   1.669 -16.719  0.00  0.00            
ATOM   1141  CG  ASN X  71      10.657   1.800 -18.755  0.00  0.00            
ATOM   1142  OD1 ASN X  71       9.741   1.795 -19.510  0.00  0.00            
ATOM   1143  ND2 ASN X  71      11.853   1.993 -19.247  0.00  0.00            
ATOM   1144 HD21 ASN X  71      12.668   2.065 -18.656  0.00  0.00            
ATOM   1145 HD22 ASN X  71      11.918   2.031 -20.255  0.00  0.00            
ATOM   1146  C   ASN X  71      10.650  -0.932 -16.927  0.00  0.00            
ATOM   1147  O   ASN X  71      10.514  -1.585 -17.971  0.00  0.00            
ATOM   1148  N   PRO X  72      11.501  -1.352 -15.879  0.00  0.00            
ATOM   1149  CD  PRO X  72      12.178  -0.484 -14.942  0.00  0.00            
ATOM   1150  HD2 PRO X  72      11.626  -0.623 -14.012  0.00  0.00            
ATOM   1151  HD3 PRO X  72      12.089   0.546 -15.287  0.00  0.00            
ATOM   1152  CG  PRO X  72      13.571  -0.950 -14.806  0.00  0.00            
ATOM   1153  HG2 PRO X  72      14.060  -0.543 -13.921  0.00  0.00            
ATOM   1154  HG3 PRO X  72      14.107  -0.619 -15.695  0.00  0.00            
ATOM   1155  CB  PRO X  72      13.337  -2.548 -14.853  0.00  0.00            
ATOM   1156  HB2 PRO X  72      13.060  -2.956 -13.881  0.00  0.00            
ATOM   1157  HB3 PRO X  72      14.251  -3.089 -15.100  0.00  0.00            
ATOM   1158  CA  PRO X  72      12.223  -2.670 -15.939  0.00  0.00            
ATOM   1159  HA  PRO X  72      12.692  -2.776 -16.917  0.00  0.00            
ATOM   1160  C   PRO X  72      11.325  -3.928 -15.649  0.00  0.00            
ATOM   1161  O   PRO X  72      11.827  -5.050 -15.606  0.00  0.00            
ATOM   1162  N   GLY X  73      10.055  -3.755 -15.395  0.00  0.00            
ATOM   1163  H   GLY X  73       9.672  -2.826 -15.496  0.00  0.00            
ATOM   1164  CA  GLY X  73       9.096  -4.875 -15.230  0.00  0.00            
ATOM   1165  HA2 GLY X  73       8.164  -4.330 -15.377  0.00  0.00            
ATOM   1166  HA3 GLY X  73       9.343  -5.519 -16.074  0.00  0.00            
ATOM   1167  C   GLY X  73       8.928  -5.469 -13.871  0.00  0.00            
ATOM   1168  O   GLY X  73       9.894  -6.119 -13.419  0.00  0.00            
ATOM   1169  N   ASN X  74       7.702  -5.387 -13.310  0.00  0.00            
ATOM   1170  H   ASN X  74       7.053  -4.751 -13.751  0.00  0.00            
ATOM   1171  CA  ASN X  74       7.298  -6.041 -12.072  0.00  0.00            
ATOM   1172  HA  ASN X  74       7.838  -6.985 -11.996  0.00  0.00            
ATOM   1173  CB  ASN X  74       7.600  -5.158 -10.862  0.00  0.00            
ATOM   1174  HB2 ASN X  74       8.660  -4.923 -10.961  0.00  0.00            
ATOM   1175  HB3 ASN X  74       6.993  -4.253 -10.880  0.00  0.00            
ATOM   1176  CG  ASN X  74       7.348  -5.847  -9.510  0.00  0.00            
ATOM   1177  OD1 ASN X  74       6.417  -5.456  -8.815  0.00  0.00            
ATOM   1178  ND2 ASN X  74       8.020  -6.862  -9.158  0.00  0.00            
ATOM   1179 HD21 ASN X  74       8.532  -7.306  -9.907  0.00  0.00            
ATOM   1180 HD22 ASN X  74       7.680  -7.312  -8.320  0.00  0.00            
ATOM   1181  C   ASN X  74       5.757  -6.239 -12.063  0.00  0.00            
ATOM   1182  O   ASN X  74       5.128  -5.249 -12.459  0.00  0.00            
ATOM   1183  N   PRO X  75       5.159  -7.331 -11.555  0.00  0.00            
ATOM   1184  CD  PRO X  75       5.888  -8.579 -11.178  0.00  0.00            
ATOM   1185  HD2 PRO X  75       6.399  -8.452 -10.224  0.00  0.00            
ATOM   1186  HD3 PRO X  75       6.633  -8.794 -11.944  0.00  0.00            
ATOM   1187  CG  PRO X  75       4.894  -9.790 -11.213  0.00  0.00            
ATOM   1188  HG2 PRO X  75       4.704 -10.086 -10.182  0.00  0.00            
ATOM   1189  HG3 PRO X  75       5.303 -10.604 -11.810  0.00  0.00            
ATOM   1190  CB  PRO X  75       3.618  -9.100 -11.806  0.00  0.00            
ATOM   1191  HB2 PRO X  75       2.660  -9.595 -11.647  0.00  0.00            
ATOM   1192  HB3 PRO X  75       3.805  -9.129 -12.880  0.00  0.00            
ATOM   1193  CA  PRO X  75       3.726  -7.620 -11.502  0.00  0.00            
ATOM   1194  HA  PRO X  75       3.241  -7.067 -12.306  0.00  0.00            
ATOM   1195  C   PRO X  75       3.032  -7.187 -10.186  0.00  0.00            
ATOM   1196  O   PRO X  75       1.865  -7.532 -10.050  0.00  0.00            
ATOM   1197  N   HID X  76       3.747  -6.525  -9.281  0.00  0.00            
ATOM   1198  H   HID X  76       4.661  -6.153  -9.493  0.00  0.00            
ATOM   1199  CA  HID X  76       3.346  -6.243  -7.940  0.00  0.00            
ATOM   1200  HA  HID X  76       2.287  -6.500  -7.962  0.00  0.00            
ATOM   1201  CB  HID X  76       3.904  -7.184  -6.863  0.00  0.00            
ATOM   1202  HB2 HID X  76       4.990  -7.099  -6.881  0.00  0.00            
ATOM   1203  HB3 HID X  76       3.587  -6.910  -5.856  0.00  0.00            
ATOM   1204  CG  HID X  76       3.480  -8.621  -7.086  0.00  0.00            
ATOM   1205  ND1 HID X  76       2.218  -9.027  -7.284  0.00  0.00            
ATOM   1206  HD1 HID X  76       1.393  -8.494  -7.049  0.00  0.00            
ATOM   1207  CE1 HID X  76       2.299 -10.320  -7.702  0.00  0.00            
ATOM   1208  HE1 HID X  76       1.396 -10.896  -7.840  0.00  0.00            
ATOM   1209  NE2 HID X  76       3.548 -10.782  -7.806  0.00  0.00            
ATOM   1210  CD2 HID X  76       4.322  -9.652  -7.439  0.00  0.00            
ATOM   1211  HD2 HID X  76       5.401  -9.630  -7.392  0.00  0.00            
ATOM   1212  C   HID X  76       3.421  -4.774  -7.483  0.00  0.00            
ATOM   1213  O   HID X  76       3.410  -4.511  -6.312  0.00  0.00            
ATOM   1214  N   VAL X  77       3.781  -3.812  -8.401  0.00  0.00            
ATOM   1215  H   VAL X  77       3.967  -4.111  -9.348  0.00  0.00            
ATOM   1216  CA  VAL X  77       3.784  -2.318  -8.071  0.00  0.00            
ATOM   1217  HA  VAL X  77       3.255  -2.205  -7.125  0.00  0.00            
ATOM   1218  CB  VAL X  77       5.250  -1.849  -7.883  0.00  0.00            
ATOM   1219  HB  VAL X  77       5.203  -0.770  -7.738  0.00  0.00            
ATOM   1220  CG1 VAL X  77       5.885  -2.484  -6.645  0.00  0.00            
ATOM   1221 HG11 VAL X  77       5.368  -2.347  -5.696  0.00  0.00            
ATOM   1222 HG12 VAL X  77       5.914  -3.555  -6.842  0.00  0.00            
ATOM   1223 HG13 VAL X  77       6.956  -2.319  -6.525  0.00  0.00            
ATOM   1224  CG2 VAL X  77       6.105  -2.038  -9.119  0.00  0.00            
ATOM   1225 HG21 VAL X  77       5.967  -3.077  -9.420  0.00  0.00            
ATOM   1226 HG22 VAL X  77       5.747  -1.233  -9.761  0.00  0.00            
ATOM   1227 HG23 VAL X  77       7.169  -1.897  -8.928  0.00  0.00            
ATOM   1228  C   VAL X  77       2.990  -1.469  -9.128  0.00  0.00            
ATOM   1229  O   VAL X  77       3.121  -1.741 -10.317  0.00  0.00            
ATOM   1230  N   CYS X  78       2.271  -0.436  -8.631  0.00  0.00            
ATOM   1231  H   CYS X  78       2.095  -0.262  -7.652  0.00  0.00            
ATOM   1232  CA  CYS X  78       1.579   0.495  -9.517  0.00  0.00            
ATOM   1233  HA  CYS X  78       1.417   0.089 -10.515  0.00  0.00            
ATOM   1234  CB  CYS X  78       0.131   0.734  -8.954  0.00  0.00            
ATOM   1235  HB2 CYS X  78       0.182   0.958  -7.889  0.00  0.00            
ATOM   1236  HB3 CYS X  78      -0.344   1.588  -9.436  0.00  0.00            
ATOM   1237  SG  CYS X  78      -0.747  -0.813  -9.119  0.00  0.00            
ATOM   1238  HG  CYS X  78      -1.020  -0.767 -10.426  0.00  0.00            
ATOM   1239  C   CYS X  78       2.363   1.784  -9.479  0.00  0.00            
ATOM   1240  O   CYS X  78       2.461   2.335  -8.335  0.00  0.00            
ATOM   1241  N   ARG X  79       2.840   2.282 -10.653  0.00  0.00            
ATOM   1242  H   ARG X  79       2.767   1.722 -11.491  0.00  0.00            
ATOM   1243  CA  ARG X  79       3.442   3.563 -10.790  0.00  0.00            
ATOM   1244  HA  ARG X  79       4.174   3.683  -9.992  0.00  0.00            
ATOM   1245  CB  ARG X  79       4.129   3.592 -12.151  0.00  0.00            
ATOM   1246  HB2 ARG X  79       4.617   4.565 -12.091  0.00  0.00            
ATOM   1247  HB3 ARG X  79       4.855   2.780 -12.197  0.00  0.00            
ATOM   1248  CG  ARG X  79       3.258   3.462 -13.391  0.00  0.00            
ATOM   1249  HG2 ARG X  79       2.943   2.442 -13.611  0.00  0.00            
ATOM   1250  HG3 ARG X  79       2.380   4.052 -13.130  0.00  0.00            
ATOM   1251  CD  ARG X  79       4.000   4.005 -14.642  0.00  0.00            
ATOM   1252  HD2 ARG X  79       4.425   4.998 -14.491  0.00  0.00            
ATOM   1253  HD3 ARG X  79       4.871   3.434 -14.964  0.00  0.00            
ATOM   1254  NE  ARG X  79       3.152   4.217 -15.814  0.00  0.00            
ATOM   1255  HE  ARG X  79       2.499   4.988 -15.831  0.00  0.00            
ATOM   1256  CZ  ARG X  79       3.213   3.500 -16.916  0.00  0.00            
ATOM   1257  NH1 ARG X  79       3.987   2.448 -17.019  0.00  0.00            
ATOM   1258 HH11 ARG X  79       4.523   2.098 -16.238  0.00  0.00            
ATOM   1259 HH12 ARG X  79       3.795   1.805 -17.773  0.00  0.00            
ATOM   1260  NH2 ARG X  79       2.522   3.835 -17.995  0.00  0.00            
ATOM   1261 HH21 ARG X  79       2.109   4.756 -18.048  0.00  0.00            
ATOM   1262 HH22 ARG X  79       2.632   3.281 -18.832  0.00  0.00            
ATOM   1263  C   ARG X  79       2.553   4.814 -10.715  0.00  0.00            
ATOM   1264  O   ARG X  79       1.335   4.765 -10.957  0.00  0.00            
ATOM   1265  N   LEU X  80       3.099   5.951 -10.396  0.00  0.00            
ATOM   1266  H   LEU X  80       4.099   6.087 -10.359  0.00  0.00            
ATOM   1267  CA  LEU X  80       2.415   7.234 -10.705  0.00  0.00            
ATOM   1268  HA  LEU X  80       1.426   7.245 -10.245  0.00  0.00            
ATOM   1269  CB  LEU X  80       3.211   8.419 -10.108  0.00  0.00            
ATOM   1270  HB2 LEU X  80       3.400   8.374  -9.035  0.00  0.00            
ATOM   1271  HB3 LEU X  80       4.167   8.465 -10.630  0.00  0.00            
ATOM   1272  CG  LEU X  80       2.590   9.827 -10.357  0.00  0.00            
ATOM   1273  HG  LEU X  80       2.350  10.000 -11.406  0.00  0.00            
ATOM   1274  CD1 LEU X  80       1.306  10.079  -9.701  0.00  0.00            
ATOM   1275 HD11 LEU X  80       1.260   9.779  -8.654  0.00  0.00            
ATOM   1276 HD12 LEU X  80       1.090  11.141  -9.814  0.00  0.00            
ATOM   1277 HD13 LEU X  80       0.511   9.542 -10.217  0.00  0.00            
ATOM   1278  CD2 LEU X  80       3.609  10.949 -10.138  0.00  0.00            
ATOM   1279 HD21 LEU X  80       3.703  11.261  -9.098  0.00  0.00            
ATOM   1280 HD22 LEU X  80       4.579  10.596 -10.489  0.00  0.00            
ATOM   1281 HD23 LEU X  80       3.330  11.834 -10.710  0.00  0.00            
ATOM   1282  C   LEU X  80       2.226   7.380 -12.228  0.00  0.00            
ATOM   1283  O   LEU X  80       3.146   7.240 -13.069  0.00  0.00            
ATOM   1284  N   LEU X  81       0.957   7.470 -12.569  0.00  0.00            
ATOM   1285  H   LEU X  81       0.244   7.456 -11.854  0.00  0.00            
ATOM   1286  CA  LEU X  81       0.587   7.529 -13.976  0.00  0.00            
ATOM   1287  HA  LEU X  81       1.264   6.932 -14.587  0.00  0.00            
ATOM   1288  CB  LEU X  81      -0.887   7.063 -14.192  0.00  0.00            
ATOM   1289  HB2 LEU X  81      -1.459   7.719 -13.537  0.00  0.00            
ATOM   1290  HB3 LEU X  81      -1.149   7.209 -15.240  0.00  0.00            
ATOM   1291  CG  LEU X  81      -1.109   5.595 -13.842  0.00  0.00            
ATOM   1292  HG  LEU X  81      -0.825   5.314 -12.827  0.00  0.00            
ATOM   1293  CD1 LEU X  81      -2.581   5.395 -13.871  0.00  0.00            
ATOM   1294 HD11 LEU X  81      -2.852   4.427 -13.451  0.00  0.00            
ATOM   1295 HD12 LEU X  81      -3.003   6.137 -13.193  0.00  0.00            
ATOM   1296 HD13 LEU X  81      -2.960   5.317 -14.890  0.00  0.00            
ATOM   1297  CD2 LEU X  81      -0.240   4.660 -14.656  0.00  0.00            
ATOM   1298 HD21 LEU X  81       0.793   4.912 -14.419  0.00  0.00            
ATOM   1299 HD22 LEU X  81      -0.538   3.654 -14.358  0.00  0.00            
ATOM   1300 HD23 LEU X  81      -0.552   4.819 -15.689  0.00  0.00            
ATOM   1301  C   LEU X  81       0.773   8.880 -14.610  0.00  0.00            
ATOM   1302  O   LEU X  81       1.123   8.918 -15.817  0.00  0.00            
ATOM   1303  N   GLY X  82       0.557   9.948 -13.864  0.00  0.00            
ATOM   1304  H   GLY X  82       0.233   9.804 -12.919  0.00  0.00            
ATOM   1305  CA  GLY X  82       0.945  11.311 -14.163  0.00  0.00            
ATOM   1306  HA2 GLY X  82       2.029  11.292 -14.278  0.00  0.00            
ATOM   1307  HA3 GLY X  82       0.478  11.649 -15.087  0.00  0.00            
ATOM   1308  C   GLY X  82       0.580  12.285 -13.040  0.00  0.00            
ATOM   1309  O   GLY X  82       0.028  11.899 -11.996  0.00  0.00            
ATOM   1310  N   ILE X  83       0.817  13.533 -13.322  0.00  0.00            
ATOM   1311  H   ILE X  83       1.293  13.705 -14.196  0.00  0.00            
ATOM   1312  CA  ILE X  83       0.648  14.655 -12.373  0.00  0.00            
ATOM   1313  HA  ILE X  83      -0.017  14.366 -11.559  0.00  0.00            
ATOM   1314  CB  ILE X  83       2.043  14.847 -11.729  0.00  0.00            
ATOM   1315  HB  ILE X  83       2.308  13.843 -11.398  0.00  0.00            
ATOM   1316  CG2 ILE X  83       3.128  15.333 -12.658  0.00  0.00            
ATOM   1317 HG21 ILE X  83       2.791  16.303 -13.023  0.00  0.00            
ATOM   1318 HG22 ILE X  83       4.093  15.390 -12.154  0.00  0.00            
ATOM   1319 HG23 ILE X  83       3.273  14.586 -13.439  0.00  0.00            
ATOM   1320  CG1 ILE X  83       1.926  15.739 -10.495  0.00  0.00            
ATOM   1321 HG12 ILE X  83       1.924  16.787 -10.797  0.00  0.00            
ATOM   1322 HG13 ILE X  83       1.010  15.402 -10.009  0.00  0.00            
ATOM   1323  CD1 ILE X  83       3.042  15.353  -9.529  0.00  0.00            
ATOM   1324 HD11 ILE X  83       2.844  15.874  -8.593  0.00  0.00            
ATOM   1325 HD12 ILE X  83       3.083  14.296  -9.267  0.00  0.00            
ATOM   1326 HD13 ILE X  83       3.985  15.627 -10.002  0.00  0.00            
ATOM   1327  C   ILE X  83       0.065  15.846 -13.172  0.00  0.00            
ATOM   1328  O   ILE X  83       0.691  16.282 -14.199  0.00  0.00            
ATOM   1329  N   CYS X  84      -0.879  16.490 -12.539  0.00  0.00            
ATOM   1330  H   CYS X  84      -1.202  16.133 -11.652  0.00  0.00            
ATOM   1331  CA  CYS X  84      -1.477  17.705 -13.040  0.00  0.00            
ATOM   1332  HA  CYS X  84      -0.892  18.174 -13.831  0.00  0.00            
ATOM   1333  CB  CYS X  84      -2.888  17.291 -13.604  0.00  0.00            
ATOM   1334  HB2 CYS X  84      -2.760  16.496 -14.339  0.00  0.00            
ATOM   1335  HB3 CYS X  84      -3.514  16.991 -12.764  0.00  0.00            
ATOM   1336  SG  CYS X  84      -3.785  18.660 -14.336  0.00  0.00            
ATOM   1337  HG  CYS X  84      -4.680  18.495 -13.357  0.00  0.00            
ATOM   1338  C   CYS X  84      -1.420  18.859 -12.011  0.00  0.00            
ATOM   1339  O   CYS X  84      -1.515  18.616 -10.808  0.00  0.00            
ATOM   1340  N   LEU X  85      -1.271  20.031 -12.454  0.00  0.00            
ATOM   1341  H   LEU X  85      -1.381  20.078 -13.457  0.00  0.00            
ATOM   1342  CA  LEU X  85      -0.906  21.164 -11.651  0.00  0.00            
ATOM   1343  HA  LEU X  85      -0.966  20.859 -10.606  0.00  0.00            
ATOM   1344  CB  LEU X  85       0.555  21.499 -11.898  0.00  0.00            
ATOM   1345  HB2 LEU X  85       0.559  21.779 -12.951  0.00  0.00            
ATOM   1346  HB3 LEU X  85       0.825  22.381 -11.317  0.00  0.00            
ATOM   1347  CG  LEU X  85       1.542  20.385 -11.517  0.00  0.00            
ATOM   1348  HG  LEU X  85       1.355  19.402 -11.949  0.00  0.00            
ATOM   1349  CD1 LEU X  85       2.940  20.636 -11.999  0.00  0.00            
ATOM   1350 HD11 LEU X  85       3.237  21.635 -11.678  0.00  0.00            
ATOM   1351 HD12 LEU X  85       3.621  19.842 -11.693  0.00  0.00            
ATOM   1352 HD13 LEU X  85       3.016  20.577 -13.084  0.00  0.00            
ATOM   1353  CD2 LEU X  85       1.645  20.198 -10.010  0.00  0.00            
ATOM   1354 HD21 LEU X  85       1.908  21.117  -9.487  0.00  0.00            
ATOM   1355 HD22 LEU X  85       0.662  19.809  -9.742  0.00  0.00            
ATOM   1356 HD23 LEU X  85       2.396  19.435  -9.804  0.00  0.00            
ATOM   1357  C   LEU X  85      -1.768  22.394 -11.894  0.00  0.00            
ATOM   1358  O   LEU X  85      -1.647  23.388 -11.172  0.00  0.00            
ATOM   1359  N   THR X  86      -2.704  22.437 -12.907  0.00  0.00            
ATOM   1360  H   THR X  86      -2.833  21.547 -13.366  0.00  0.00            
ATOM   1361  CA  THR X  86      -3.140  23.646 -13.523  0.00  0.00            
ATOM   1362  HA  THR X  86      -2.268  24.183 -13.895  0.00  0.00            
ATOM   1363  CB  THR X  86      -3.927  23.406 -14.865  0.00  0.00            
ATOM   1364  HB  THR X  86      -3.971  24.400 -15.312  0.00  0.00            
ATOM   1365  CG2 THR X  86      -3.198  22.413 -15.792  0.00  0.00            
ATOM   1366 HG21 THR X  86      -3.703  22.524 -16.752  0.00  0.00            
ATOM   1367 HG22 THR X  86      -2.120  22.562 -15.851  0.00  0.00            
ATOM   1368 HG23 THR X  86      -3.400  21.405 -15.430  0.00  0.00            
ATOM   1369  OG1 THR X  86      -5.184  22.747 -14.679  0.00  0.00            
ATOM   1370  HG1 THR X  86      -5.425  22.421 -15.549  0.00  0.00            
ATOM   1371  C   THR X  86      -3.934  24.623 -12.622  0.00  0.00            
ATOM   1372  O   THR X  86      -3.968  25.789 -12.986  0.00  0.00            
ATOM   1373  N   SER X  87      -4.404  24.166 -11.422  0.00  0.00            
ATOM   1374  H   SER X  87      -4.435  23.162 -11.317  0.00  0.00            
ATOM   1375  CA  SER X  87      -4.901  25.050 -10.324  0.00  0.00            
ATOM   1376  HA  SER X  87      -4.397  26.013 -10.404  0.00  0.00            
ATOM   1377  CB  SER X  87      -6.400  25.212 -10.594  0.00  0.00            
ATOM   1378  HB2 SER X  87      -6.625  25.564 -11.601  0.00  0.00            
ATOM   1379  HB3 SER X  87      -6.926  24.285 -10.365  0.00  0.00            
ATOM   1380  OG  SER X  87      -6.872  26.221  -9.729  0.00  0.00            
ATOM   1381  HG  SER X  87      -6.536  27.019 -10.146  0.00  0.00            
ATOM   1382  C   SER X  87      -4.542  24.472  -8.954  0.00  0.00            
ATOM   1383  O   SER X  87      -4.379  25.203  -7.991  0.00  0.00            
ATOM   1384  N   THR X  88      -4.374  23.156  -8.894  0.00  0.00            
ATOM   1385  H   THR X  88      -4.630  22.649  -9.730  0.00  0.00            
ATOM   1386  CA  THR X  88      -3.997  22.284  -7.778  0.00  0.00            
ATOM   1387  HA  THR X  88      -3.416  22.900  -7.091  0.00  0.00            
ATOM   1388  CB  THR X  88      -5.271  21.988  -6.992  0.00  0.00            
ATOM   1389  HB  THR X  88      -5.792  22.933  -6.837  0.00  0.00            
ATOM   1390  CG2 THR X  88      -6.360  21.066  -7.547  0.00  0.00            
ATOM   1391 HG21 THR X  88      -5.951  20.153  -7.979  0.00  0.00            
ATOM   1392 HG22 THR X  88      -7.103  20.789  -6.799  0.00  0.00            
ATOM   1393 HG23 THR X  88      -7.013  21.601  -8.237  0.00  0.00            
ATOM   1394  OG1 THR X  88      -4.945  21.566  -5.719  0.00  0.00            
ATOM   1395  HG1 THR X  88      -4.390  22.291  -5.422  0.00  0.00            
ATOM   1396  C   THR X  88      -3.227  21.095  -8.234  0.00  0.00            
ATOM   1397  O   THR X  88      -3.454  20.619  -9.340  0.00  0.00            
ATOM   1398  N   VAL X  89      -2.338  20.572  -7.338  0.00  0.00            
ATOM   1399  H   VAL X  89      -2.147  21.203  -6.573  0.00  0.00            
ATOM   1400  CA  VAL X  89      -1.617  19.228  -7.437  0.00  0.00            
ATOM   1401  HA  VAL X  89      -1.050  19.154  -8.365  0.00  0.00            
ATOM   1402  CB  VAL X  89      -0.521  19.079  -6.361  0.00  0.00            
ATOM   1403  HB  VAL X  89      -0.855  19.409  -5.378  0.00  0.00            
ATOM   1404  CG1 VAL X  89      -0.080  17.622  -6.202  0.00  0.00            
ATOM   1405 HG11 VAL X  89      -0.824  16.972  -5.741  0.00  0.00            
ATOM   1406 HG12 VAL X  89       0.160  17.138  -7.149  0.00  0.00            
ATOM   1407 HG13 VAL X  89       0.793  17.645  -5.550  0.00  0.00            
ATOM   1408  CG2 VAL X  89       0.620  20.030  -6.621  0.00  0.00            
ATOM   1409 HG21 VAL X  89       0.988  20.289  -5.628  0.00  0.00            
ATOM   1410 HG22 VAL X  89       1.479  19.535  -7.073  0.00  0.00            
ATOM   1411 HG23 VAL X  89       0.253  20.921  -7.131  0.00  0.00            
ATOM   1412  C   VAL X  89      -2.650  18.093  -7.340  0.00  0.00            
ATOM   1413  O   VAL X  89      -3.183  17.637  -6.362  0.00  0.00            
ATOM   1414  N   GLN X  90      -2.873  17.555  -8.515  0.00  0.00            
ATOM   1415  H   GLN X  90      -2.202  17.783  -9.234  0.00  0.00            
ATOM   1416  CA  GLN X  90      -3.634  16.343  -8.760  0.00  0.00            
ATOM   1417  HA  GLN X  90      -4.302  16.071  -7.943  0.00  0.00            
ATOM   1418  CB  GLN X  90      -4.543  16.516  -9.979  0.00  0.00            
ATOM   1419  HB2 GLN X  90      -4.011  17.159 -10.681  0.00  0.00            
ATOM   1420  HB3 GLN X  90      -4.748  15.523 -10.378  0.00  0.00            
ATOM   1421  CG  GLN X  90      -5.876  17.171  -9.689  0.00  0.00            
ATOM   1422  HG2 GLN X  90      -6.552  16.435  -9.253  0.00  0.00            
ATOM   1423  HG3 GLN X  90      -5.671  17.785  -8.812  0.00  0.00            
ATOM   1424  CD  GLN X  90      -6.513  18.068 -10.835  0.00  0.00            
ATOM   1425  OE1 GLN X  90      -5.924  18.465 -11.786  0.00  0.00            
ATOM   1426  NE2 GLN X  90      -7.801  18.360 -10.744  0.00  0.00            
ATOM   1427 HE21 GLN X  90      -8.332  18.052  -9.941  0.00  0.00            
ATOM   1428 HE22 GLN X  90      -8.169  19.057 -11.375  0.00  0.00            
ATOM   1429  C   GLN X  90      -2.671  15.174  -8.972  0.00  0.00            
ATOM   1430  O   GLN X  90      -1.656  15.297  -9.681  0.00  0.00            
ATOM   1431  N   LEU X  91      -2.958  13.928  -8.503  0.00  0.00            
ATOM   1432  H   LEU X  91      -3.782  13.887  -7.921  0.00  0.00            
ATOM   1433  CA  LEU X  91      -2.089  12.754  -8.495  0.00  0.00            
ATOM   1434  HA  LEU X  91      -1.300  12.989  -9.209  0.00  0.00            
ATOM   1435  CB  LEU X  91      -1.504  12.469  -7.092  0.00  0.00            
ATOM   1436  HB2 LEU X  91      -2.249  12.374  -6.302  0.00  0.00            
ATOM   1437  HB3 LEU X  91      -1.021  11.493  -7.151  0.00  0.00            
ATOM   1438  CG  LEU X  91      -0.373  13.456  -6.729  0.00  0.00            
ATOM   1439  HG  LEU X  91      -0.635  14.478  -7.005  0.00  0.00            
ATOM   1440  CD1 LEU X  91      -0.109  13.363  -5.222  0.00  0.00            
ATOM   1441 HD11 LEU X  91      -0.162  12.303  -4.977  0.00  0.00            
ATOM   1442 HD12 LEU X  91       0.860  13.795  -4.972  0.00  0.00            
ATOM   1443 HD13 LEU X  91      -0.839  13.933  -4.647  0.00  0.00            
ATOM   1444  CD2 LEU X  91       0.893  12.975  -7.343  0.00  0.00            
ATOM   1445 HD21 LEU X  91       0.871  13.137  -8.421  0.00  0.00            
ATOM   1446 HD22 LEU X  91       1.734  13.558  -6.969  0.00  0.00            
ATOM   1447 HD23 LEU X  91       1.014  11.948  -6.999  0.00  0.00            
ATOM   1448  C   LEU X  91      -2.798  11.521  -8.982  0.00  0.00            
ATOM   1449  O   LEU X  91      -3.619  10.933  -8.290  0.00  0.00            
ATOM   1450  N   ILE X  92      -2.371  10.977 -10.144  0.00  0.00            
ATOM   1451  H   ILE X  92      -1.541  11.341 -10.589  0.00  0.00            
ATOM   1452  CA  ILE X  92      -3.062   9.983 -10.947  0.00  0.00            
ATOM   1453  HA  ILE X  92      -4.069  10.020 -10.531  0.00  0.00            
ATOM   1454  CB  ILE X  92      -3.149  10.406 -12.407  0.00  0.00            
ATOM   1455  HB  ILE X  92      -2.214  10.197 -12.926  0.00  0.00            
ATOM   1456  CG2 ILE X  92      -4.170   9.470 -13.080  0.00  0.00            
ATOM   1457 HG21 ILE X  92      -4.893   9.216 -12.306  0.00  0.00            
ATOM   1458 HG22 ILE X  92      -4.532  10.037 -13.938  0.00  0.00            
ATOM   1459 HG23 ILE X  92      -3.757   8.537 -13.465  0.00  0.00            
ATOM   1460  CG1 ILE X  92      -3.457  11.880 -12.763  0.00  0.00            
ATOM   1461 HG12 ILE X  92      -2.859  12.524 -12.120  0.00  0.00            
ATOM   1462 HG13 ILE X  92      -3.159  12.076 -13.793  0.00  0.00            
ATOM   1463  CD1 ILE X  92      -4.890  12.292 -12.523  0.00  0.00            
ATOM   1464 HD11 ILE X  92      -5.602  11.684 -13.080  0.00  0.00            
ATOM   1465 HD12 ILE X  92      -5.087  12.416 -11.458  0.00  0.00            
ATOM   1466 HD13 ILE X  92      -4.901  13.318 -12.890  0.00  0.00            
ATOM   1467  C   ILE X  92      -2.431   8.618 -10.734  0.00  0.00            
ATOM   1468  O   ILE X  92      -1.267   8.428 -10.990  0.00  0.00            
ATOM   1469  N   THR X  93      -3.153   7.553 -10.396  0.00  0.00            
ATOM   1470  H   THR X  93      -4.096   7.717 -10.072  0.00  0.00            
ATOM   1471  CA  THR X  93      -2.652   6.123 -10.125  0.00  0.00            
ATOM   1472  HA  THR X  93      -1.863   5.900 -10.844  0.00  0.00            
ATOM   1473  CB  THR X  93      -2.053   6.013  -8.722  0.00  0.00            
ATOM   1474  HB  THR X  93      -1.735   4.980  -8.578  0.00  0.00            
ATOM   1475  CG2 THR X  93      -0.898   6.918  -8.258  0.00  0.00            
ATOM   1476 HG21 THR X  93      -1.171   7.954  -8.462  0.00  0.00            
ATOM   1477 HG22 THR X  93      -0.738   6.920  -7.180  0.00  0.00            
ATOM   1478 HG23 THR X  93      -0.002   6.679  -8.830  0.00  0.00            
ATOM   1479  OG1 THR X  93      -3.139   6.241  -7.853  0.00  0.00            
ATOM   1480  HG1 THR X  93      -3.239   5.438  -7.337  0.00  0.00            
ATOM   1481  C   THR X  93      -3.796   5.146 -10.488  0.00  0.00            
ATOM   1482  O   THR X  93      -4.954   5.500 -10.659  0.00  0.00            
ATOM   1483  N   GLN X  94      -3.484   3.848 -10.620  0.00  0.00            
ATOM   1484  H   GLN X  94      -2.517   3.629 -10.815  0.00  0.00            
ATOM   1485  CA  GLN X  94      -4.429   2.866 -11.103  0.00  0.00            
ATOM   1486  HA  GLN X  94      -5.066   3.325 -11.858  0.00  0.00            
ATOM   1487  CB  GLN X  94      -3.614   1.737 -11.701  0.00  0.00            
ATOM   1488  HB2 GLN X  94      -2.865   2.102 -12.403  0.00  0.00            
ATOM   1489  HB3 GLN X  94      -2.981   1.400 -10.880  0.00  0.00            
ATOM   1490  CG  GLN X  94      -4.333   0.488 -12.216  0.00  0.00            
ATOM   1491  HG2 GLN X  94      -4.999   0.078 -11.457  0.00  0.00            
ATOM   1492  HG3 GLN X  94      -4.937   0.617 -13.114  0.00  0.00            
ATOM   1493  CD  GLN X  94      -3.445  -0.650 -12.570  0.00  0.00            
ATOM   1494  OE1 GLN X  94      -2.239  -0.644 -12.447  0.00  0.00            
ATOM   1495  NE2 GLN X  94      -4.036  -1.702 -13.109  0.00  0.00            
ATOM   1496 HE21 GLN X  94      -5.022  -1.637 -13.320  0.00  0.00            
ATOM   1497 HE22 GLN X  94      -3.415  -2.433 -13.426  0.00  0.00            
ATOM   1498  C   GLN X  94      -5.385   2.470 -10.030  0.00  0.00            
ATOM   1499  O   GLN X  94      -5.034   2.034  -8.953  0.00  0.00            
ATOM   1500  N   LEU X  95      -6.695   2.669 -10.269  0.00  0.00            
ATOM   1501  H   LEU X  95      -6.973   3.037 -11.168  0.00  0.00            
ATOM   1502  CA  LEU X  95      -7.864   2.403  -9.330  0.00  0.00            
ATOM   1503  HA  LEU X  95      -7.833   3.108  -8.499  0.00  0.00            
ATOM   1504  CB  LEU X  95      -9.101   2.966  -9.966  0.00  0.00            
ATOM   1505  HB2 LEU X  95      -8.932   3.981 -10.326  0.00  0.00            
ATOM   1506  HB3 LEU X  95      -9.306   2.433 -10.894  0.00  0.00            
ATOM   1507  CG  LEU X  95     -10.402   2.876  -9.146  0.00  0.00            
ATOM   1508  HG  LEU X  95     -10.537   1.867  -8.756  0.00  0.00            
ATOM   1509  CD1 LEU X  95     -10.417   3.804  -7.938  0.00  0.00            
ATOM   1510 HD11 LEU X  95     -11.404   4.139  -7.618  0.00  0.00            
ATOM   1511 HD12 LEU X  95      -9.870   3.355  -7.108  0.00  0.00            
ATOM   1512 HD13 LEU X  95      -9.975   4.767  -8.194  0.00  0.00            
ATOM   1513  CD2 LEU X  95     -11.641   3.177  -9.949  0.00  0.00            
ATOM   1514 HD21 LEU X  95     -11.808   2.436 -10.730  0.00  0.00            
ATOM   1515 HD22 LEU X  95     -12.604   3.139  -9.440  0.00  0.00            
ATOM   1516 HD23 LEU X  95     -11.535   4.220 -10.247  0.00  0.00            
ATOM   1517  C   LEU X  95      -8.050   0.941  -8.927  0.00  0.00            
ATOM   1518  O   LEU X  95      -8.296   0.637  -7.801  0.00  0.00            
ATOM   1519  N   MET X  96      -7.845   0.073  -9.855  0.00  0.00            
ATOM   1520  H   MET X  96      -7.487   0.499 -10.698  0.00  0.00            
ATOM   1521  CA  MET X  96      -8.099  -1.350  -9.966  0.00  0.00            
ATOM   1522  HA  MET X  96      -7.705  -1.574 -10.957  0.00  0.00            
ATOM   1523  CB  MET X  96      -7.192  -2.133  -9.017  0.00  0.00            
ATOM   1524  HB2 MET X  96      -7.763  -2.363  -8.118  0.00  0.00            
ATOM   1525  HB3 MET X  96      -7.100  -3.092  -9.529  0.00  0.00            
ATOM   1526  CG  MET X  96      -5.751  -1.687  -8.831  0.00  0.00            
ATOM   1527  HG2 MET X  96      -5.500  -1.303  -9.820  0.00  0.00            
ATOM   1528  HG3 MET X  96      -5.852  -0.785  -8.228  0.00  0.00            
ATOM   1529  SD  MET X  96      -4.461  -2.855  -8.398  0.00  0.00            
ATOM   1530  CE  MET X  96      -4.243  -3.725 -10.004  0.00  0.00            
ATOM   1531  HE1 MET X  96      -3.656  -3.133 -10.706  0.00  0.00            
ATOM   1532  HE2 MET X  96      -3.818  -4.708  -9.800  0.00  0.00            
ATOM   1533  HE3 MET X  96      -5.209  -3.890 -10.481  0.00  0.00            
ATOM   1534  C   MET X  96      -9.553  -1.716  -9.826  0.00  0.00            
ATOM   1535  O   MET X  96     -10.364  -0.853  -9.434  0.00  0.00            
ATOM   1536  N   PRO X  97     -10.015  -2.979 -10.098  0.00  0.00            
ATOM   1537  CD  PRO X  97      -9.331  -4.064 -10.800  0.00  0.00            
ATOM   1538  HD2 PRO X  97      -9.101  -4.869 -10.102  0.00  0.00            
ATOM   1539  HD3 PRO X  97      -8.454  -3.819 -11.400  0.00  0.00            
ATOM   1540  CG  PRO X  97     -10.336  -4.610 -11.844  0.00  0.00            
ATOM   1541  HG2 PRO X  97     -10.073  -5.613 -12.178  0.00  0.00            
ATOM   1542  HG3 PRO X  97     -10.461  -3.990 -12.732  0.00  0.00            
ATOM   1543  CB  PRO X  97     -11.493  -4.612 -10.900  0.00  0.00            
ATOM   1544  HB2 PRO X  97     -11.333  -5.341 -10.106  0.00  0.00            
ATOM   1545  HB3 PRO X  97     -12.458  -4.685 -11.402  0.00  0.00            
ATOM   1546  CA  PRO X  97     -11.437  -3.296 -10.134  0.00  0.00            
ATOM   1547  HA  PRO X  97     -11.908  -2.586 -10.814  0.00  0.00            
ATOM   1548  C   PRO X  97     -12.148  -3.421  -8.740  0.00  0.00            
ATOM   1549  O   PRO X  97     -13.312  -3.084  -8.608  0.00  0.00            
ATOM   1550  N   PHE X  98     -11.325  -3.811  -7.735  0.00  0.00            
ATOM   1551  H   PHE X  98     -10.362  -3.960  -7.998  0.00  0.00            
ATOM   1552  CA  PHE X  98     -11.828  -3.914  -6.323  0.00  0.00            
ATOM   1553  HA  PHE X  98     -12.900  -3.722  -6.294  0.00  0.00            
ATOM   1554  CB  PHE X  98     -11.488  -5.353  -5.821  0.00  0.00            
ATOM   1555  HB2 PHE X  98     -10.451  -5.667  -5.936  0.00  0.00            
ATOM   1556  HB3 PHE X  98     -11.799  -5.394  -4.777  0.00  0.00            
ATOM   1557  CG  PHE X  98     -12.267  -6.422  -6.590  0.00  0.00            
ATOM   1558  CD1 PHE X  98     -11.653  -7.050  -7.690  0.00  0.00            
ATOM   1559  HD1 PHE X  98     -10.734  -6.644  -8.087  0.00  0.00            
ATOM   1560  CE1 PHE X  98     -12.190  -8.148  -8.291  0.00  0.00            
ATOM   1561  HE1 PHE X  98     -11.757  -8.651  -9.144  0.00  0.00            
ATOM   1562  CZ  PHE X  98     -13.298  -8.810  -7.749  0.00  0.00            
ATOM   1563  HZ  PHE X  98     -13.485  -9.810  -8.114  0.00  0.00            
ATOM   1564  CE2 PHE X  98     -13.925  -8.227  -6.646  0.00  0.00            
ATOM   1565  HE2 PHE X  98     -14.717  -8.794  -6.181  0.00  0.00            
ATOM   1566  CD2 PHE X  98     -13.406  -7.012  -6.053  0.00  0.00            
ATOM   1567  HD2 PHE X  98     -13.913  -6.633  -5.178  0.00  0.00            
ATOM   1568  C   PHE X  98     -11.254  -2.944  -5.332  0.00  0.00            
ATOM   1569  O   PHE X  98     -11.563  -3.019  -4.109  0.00  0.00            
ATOM   1570  N   GLY X  99     -10.442  -1.996  -5.840  0.00  0.00            
ATOM   1571  H   GLY X  99     -10.236  -2.103  -6.823  0.00  0.00            
ATOM   1572  CA  GLY X  99      -9.848  -0.861  -5.061  0.00  0.00            
ATOM   1573  HA2 GLY X  99      -9.490  -0.042  -5.685  0.00  0.00            
ATOM   1574  HA3 GLY X  99     -10.620  -0.484  -4.390  0.00  0.00            
ATOM   1575  C   GLY X  99      -8.562  -1.247  -4.268  0.00  0.00            
ATOM   1576  O   GLY X  99      -7.734  -2.040  -4.697  0.00  0.00            
ATOM   1577  N   CYS X 100      -8.594  -0.866  -2.934  0.00  0.00            
ATOM   1578  H   CYS X 100      -9.335  -0.246  -2.639  0.00  0.00            
ATOM   1579  CA  CYS X 100      -7.628  -1.169  -1.890  0.00  0.00            
ATOM   1580  HA  CYS X 100      -6.666  -1.392  -2.351  0.00  0.00            
ATOM   1581  CB  CYS X 100      -7.553   0.100  -1.074  0.00  0.00            
ATOM   1582  HB2 CYS X 100      -6.996   0.846  -1.641  0.00  0.00            
ATOM   1583  HB3 CYS X 100      -8.540   0.545  -0.950  0.00  0.00            
ATOM   1584  SG  CYS X 100      -6.573  -0.193   0.386  0.00  0.00            
ATOM   1585  HG  CYS X 100      -5.630  -0.830  -0.315  0.00  0.00            
ATOM   1586  C   CYS X 100      -8.037  -2.357  -1.001  0.00  0.00            
ATOM   1587  O   CYS X 100      -9.180  -2.567  -0.546  0.00  0.00            
ATOM   1588  N   LEU X 101      -7.059  -3.133  -0.660  0.00  0.00            
ATOM   1589  H   LEU X 101      -6.147  -2.965  -1.060  0.00  0.00            
ATOM   1590  CA  LEU X 101      -7.049  -4.334   0.116  0.00  0.00            
ATOM   1591  HA  LEU X 101      -7.627  -5.122  -0.366  0.00  0.00            
ATOM   1592  CB  LEU X 101      -5.576  -4.798   0.172  0.00  0.00            
ATOM   1593  HB2 LEU X 101      -4.962  -4.545  -0.694  0.00  0.00            
ATOM   1594  HB3 LEU X 101      -5.051  -4.201   0.917  0.00  0.00            
ATOM   1595  CG  LEU X 101      -5.279  -6.172   0.680  0.00  0.00            
ATOM   1596  HG  LEU X 101      -5.609  -6.151   1.719  0.00  0.00            
ATOM   1597  CD1 LEU X 101      -6.141  -7.132   0.018  0.00  0.00            
ATOM   1598 HD11 LEU X 101      -7.169  -6.991   0.351  0.00  0.00            
ATOM   1599 HD12 LEU X 101      -5.983  -7.128  -1.061  0.00  0.00            
ATOM   1600 HD13 LEU X 101      -5.828  -8.112   0.377  0.00  0.00            
ATOM   1601  CD2 LEU X 101      -3.909  -6.606   0.569  0.00  0.00            
ATOM   1602 HD21 LEU X 101      -3.280  -5.898   1.110  0.00  0.00            
ATOM   1603 HD22 LEU X 101      -3.705  -7.601   0.964  0.00  0.00            
ATOM   1604 HD23 LEU X 101      -3.549  -6.523  -0.456  0.00  0.00            
ATOM   1605  C   LEU X 101      -7.603  -4.105   1.532  0.00  0.00            
ATOM   1606  O   LEU X 101      -8.256  -5.086   1.936  0.00  0.00            
ATOM   1607  N   LEU X 102      -7.307  -3.031   2.226  0.00  0.00            
ATOM   1608  H   LEU X 102      -6.696  -2.402   1.725  0.00  0.00            
ATOM   1609  CA  LEU X 102      -7.672  -2.878   3.608  0.00  0.00            
ATOM   1610  HA  LEU X 102      -7.297  -3.756   4.134  0.00  0.00            
ATOM   1611  CB  LEU X 102      -6.862  -1.670   4.193  0.00  0.00            
ATOM   1612  HB2 LEU X 102      -5.827  -2.002   4.275  0.00  0.00            
ATOM   1613  HB3 LEU X 102      -6.828  -0.778   3.568  0.00  0.00            
ATOM   1614  CG  LEU X 102      -7.238  -1.223   5.648  0.00  0.00            
ATOM   1615  HG  LEU X 102      -6.411  -0.571   5.926  0.00  0.00            
ATOM   1616  CD1 LEU X 102      -8.566  -0.442   5.826  0.00  0.00            
ATOM   1617 HD11 LEU X 102      -9.500  -0.983   5.674  0.00  0.00            
ATOM   1618 HD12 LEU X 102      -8.618   0.021   6.811  0.00  0.00            
ATOM   1619 HD13 LEU X 102      -8.629   0.287   5.018  0.00  0.00            
ATOM   1620  CD2 LEU X 102      -7.271  -2.412   6.666  0.00  0.00            
ATOM   1621 HD21 LEU X 102      -7.318  -2.034   7.687  0.00  0.00            
ATOM   1622 HD22 LEU X 102      -8.156  -3.023   6.489  0.00  0.00            
ATOM   1623 HD23 LEU X 102      -6.403  -3.065   6.572  0.00  0.00            
ATOM   1624  C   LEU X 102      -9.170  -2.772   3.771  0.00  0.00            
ATOM   1625  O   LEU X 102      -9.836  -3.420   4.539  0.00  0.00            
ATOM   1626  N   ASP X 103      -9.721  -1.899   2.954  0.00  0.00            
ATOM   1627  H   ASP X 103      -9.110  -1.399   2.324  0.00  0.00            
ATOM   1628  CA  ASP X 103     -11.205  -1.742   2.788  0.00  0.00            
ATOM   1629  HA  ASP X 103     -11.755  -1.442   3.680  0.00  0.00            
ATOM   1630  CB  ASP X 103     -11.575  -0.611   1.830  0.00  0.00            
ATOM   1631  HB2 ASP X 103     -11.103  -0.796   0.865  0.00  0.00            
ATOM   1632  HB3 ASP X 103     -12.664  -0.571   1.823  0.00  0.00            
ATOM   1633  CG  ASP X 103     -11.121   0.780   2.181  0.00  0.00            
ATOM   1634  OD1 ASP X 103     -11.047   1.566   1.280  0.00  0.00            
ATOM   1635  OD2 ASP X 103     -11.008   1.132   3.388  0.00  0.00            
ATOM   1636  C   ASP X 103     -11.854  -3.055   2.226  0.00  0.00            
ATOM   1637  O   ASP X 103     -13.049  -3.256   2.292  0.00  0.00            
ATOM   1638  N   TYR X 104     -11.074  -4.070   1.795  0.00  0.00            
ATOM   1639  H   TYR X 104     -10.099  -3.823   1.882  0.00  0.00            
ATOM   1640  CA  TYR X 104     -11.449  -5.405   1.218  0.00  0.00            
ATOM   1641  HA  TYR X 104     -12.488  -5.218   0.947  0.00  0.00            
ATOM   1642  CB  TYR X 104     -10.669  -5.754  -0.015  0.00  0.00            
ATOM   1643  HB2 TYR X 104     -10.604  -5.018  -0.816  0.00  0.00            
ATOM   1644  HB3 TYR X 104      -9.648  -5.959   0.308  0.00  0.00            
ATOM   1645  CG  TYR X 104     -11.149  -7.049  -0.681  0.00  0.00            
ATOM   1646  CD1 TYR X 104     -12.117  -7.013  -1.669  0.00  0.00            
ATOM   1647  HD1 TYR X 104     -12.474  -6.078  -2.075  0.00  0.00            
ATOM   1648  CE1 TYR X 104     -12.535  -8.195  -2.295  0.00  0.00            
ATOM   1649  HE1 TYR X 104     -13.414  -8.168  -2.922  0.00  0.00            
ATOM   1650  CZ  TYR X 104     -12.035  -9.445  -1.857  0.00  0.00            
ATOM   1651  OH  TYR X 104     -12.442 -10.584  -2.480  0.00  0.00            
ATOM   1652  HH  TYR X 104     -13.331 -10.457  -2.818  0.00  0.00            
ATOM   1653  CE2 TYR X 104     -11.035  -9.432  -0.844  0.00  0.00            
ATOM   1654  HE2 TYR X 104     -10.597 -10.382  -0.576  0.00  0.00            
ATOM   1655  CD2 TYR X 104     -10.582  -8.268  -0.246  0.00  0.00            
ATOM   1656  HD2 TYR X 104      -9.762  -8.334   0.453  0.00  0.00            
ATOM   1657  C   TYR X 104     -11.426  -6.443   2.337  0.00  0.00            
ATOM   1658  O   TYR X 104     -12.434  -7.126   2.538  0.00  0.00            
ATOM   1659  N   VAL X 105     -10.336  -6.584   3.088  0.00  0.00            
ATOM   1660  H   VAL X 105      -9.522  -6.016   2.900  0.00  0.00            
ATOM   1661  CA  VAL X 105     -10.225  -7.641   4.158  0.00  0.00            
ATOM   1662  HA  VAL X 105     -10.517  -8.602   3.736  0.00  0.00            
ATOM   1663  CB  VAL X 105      -8.752  -7.807   4.702  0.00  0.00            
ATOM   1664  HB  VAL X 105      -8.693  -8.669   5.366  0.00  0.00            
ATOM   1665  CG1 VAL X 105      -7.885  -8.231   3.508  0.00  0.00            
ATOM   1666 HG11 VAL X 105      -7.949  -7.415   2.789  0.00  0.00            
ATOM   1667 HG12 VAL X 105      -6.913  -8.577   3.861  0.00  0.00            
ATOM   1668 HG13 VAL X 105      -8.361  -9.044   2.959  0.00  0.00            
ATOM   1669  CG2 VAL X 105      -8.084  -6.557   5.411  0.00  0.00            
ATOM   1670 HG21 VAL X 105      -8.595  -6.236   6.319  0.00  0.00            
ATOM   1671 HG22 VAL X 105      -7.093  -6.906   5.700  0.00  0.00            
ATOM   1672 HG23 VAL X 105      -8.099  -5.660   4.791  0.00  0.00            
ATOM   1673  C   VAL X 105     -10.999  -7.330   5.391  0.00  0.00            
ATOM   1674  O   VAL X 105     -11.338  -8.325   6.125  0.00  0.00            
ATOM   1675  N   ARG X 106     -11.267  -6.033   5.697  0.00  0.00            
ATOM   1676  H   ARG X 106     -10.908  -5.283   5.124  0.00  0.00            
ATOM   1677  CA  ARG X 106     -12.137  -5.660   6.830  0.00  0.00            
ATOM   1678  HA  ARG X 106     -11.816  -6.136   7.757  0.00  0.00            
ATOM   1679  CB  ARG X 106     -12.113  -4.093   7.031  0.00  0.00            
ATOM   1680  HB2 ARG X 106     -12.593  -3.828   7.973  0.00  0.00            
ATOM   1681  HB3 ARG X 106     -11.084  -3.788   7.222  0.00  0.00            
ATOM   1682  CG  ARG X 106     -12.652  -3.161   5.895  0.00  0.00            
ATOM   1683  HG2 ARG X 106     -12.064  -2.265   5.697  0.00  0.00            
ATOM   1684  HG3 ARG X 106     -12.559  -3.653   4.927  0.00  0.00            
ATOM   1685  CD  ARG X 106     -14.094  -2.799   6.213  0.00  0.00            
ATOM   1686  HD2 ARG X 106     -14.528  -3.759   6.491  0.00  0.00            
ATOM   1687  HD3 ARG X 106     -14.131  -2.122   7.066  0.00  0.00            
ATOM   1688  NE  ARG X 106     -14.871  -2.148   5.150  0.00  0.00            
ATOM   1689  HE  ARG X 106     -15.375  -2.805   4.572  0.00  0.00            
ATOM   1690  CZ  ARG X 106     -14.775  -0.850   4.853  0.00  0.00            
ATOM   1691  NH1 ARG X 106     -14.290   0.096   5.635  0.00  0.00            
ATOM   1692 HH11 ARG X 106     -13.877  -0.065   6.543  0.00  0.00            
ATOM   1693 HH12 ARG X 106     -14.386   1.060   5.350  0.00  0.00            
ATOM   1694  NH2 ARG X 106     -15.412  -0.363   3.842  0.00  0.00            
ATOM   1695 HH21 ARG X 106     -15.994  -1.044   3.376  0.00  0.00            
ATOM   1696 HH22 ARG X 106     -15.642   0.621   3.831  0.00  0.00            
ATOM   1697  C   ARG X 106     -13.505  -6.216   6.557  0.00  0.00            
ATOM   1698  O   ARG X 106     -14.264  -6.311   7.496  0.00  0.00            
ATOM   1699  N   GLU X 107     -13.813  -6.536   5.335  0.00  0.00            
ATOM   1700  H   GLU X 107     -13.150  -6.477   4.575  0.00  0.00            
ATOM   1701  CA  GLU X 107     -15.139  -6.811   4.874  0.00  0.00            
ATOM   1702  HA  GLU X 107     -15.837  -6.516   5.657  0.00  0.00            
ATOM   1703  CB  GLU X 107     -15.441  -5.878   3.641  0.00  0.00            
ATOM   1704  HB2 GLU X 107     -15.405  -4.842   3.978  0.00  0.00            
ATOM   1705  HB3 GLU X 107     -14.646  -5.980   2.902  0.00  0.00            
ATOM   1706  CG  GLU X 107     -16.752  -5.992   2.990  0.00  0.00            
ATOM   1707  HG2 GLU X 107     -16.829  -5.221   2.224  0.00  0.00            
ATOM   1708  HG3 GLU X 107     -16.867  -6.988   2.561  0.00  0.00            
ATOM   1709  CD  GLU X 107     -17.903  -5.965   3.941  0.00  0.00            
ATOM   1710  OE1 GLU X 107     -18.545  -6.994   4.053  0.00  0.00            
ATOM   1711  OE2 GLU X 107     -18.315  -4.839   4.373  0.00  0.00            
ATOM   1712  C   GLU X 107     -15.384  -8.256   4.483  0.00  0.00            
ATOM   1713  O   GLU X 107     -16.360  -8.850   4.880  0.00  0.00            
ATOM   1714  N   HIE X 108     -14.555  -8.851   3.634  0.00  0.00            
ATOM   1715  H   HIE X 108     -13.869  -8.276   3.166  0.00  0.00            
ATOM   1716  CA  HIE X 108     -14.624 -10.297   3.177  0.00  0.00            
ATOM   1717  HA  HIE X 108     -15.656 -10.636   3.088  0.00  0.00            
ATOM   1718  CB  HIE X 108     -14.033 -10.413   1.736  0.00  0.00            
ATOM   1719  HB2 HIE X 108     -13.053  -9.939   1.689  0.00  0.00            
ATOM   1720  HB3 HIE X 108     -13.903 -11.469   1.497  0.00  0.00            
ATOM   1721  CG  HIE X 108     -14.874  -9.733   0.694  0.00  0.00            
ATOM   1722  ND1 HIE X 108     -16.056 -10.319   0.180  0.00  0.00            
ATOM   1723  CE1 HIE X 108     -16.594  -9.366  -0.541  0.00  0.00            
ATOM   1724  HE1 HIE X 108     -17.636  -9.530  -0.771  0.00  0.00            
ATOM   1725  NE2 HIE X 108     -15.818  -8.305  -0.633  0.00  0.00            
ATOM   1726  HE2 HIE X 108     -15.925  -7.441  -1.144  0.00  0.00            
ATOM   1727  CD2 HIE X 108     -14.789  -8.442   0.264  0.00  0.00            
ATOM   1728  HD2 HIE X 108     -14.036  -7.716   0.534  0.00  0.00            
ATOM   1729  C   HIE X 108     -14.038 -11.251   4.235  0.00  0.00            
ATOM   1730  O   HIE X 108     -13.832 -12.444   3.927  0.00  0.00            
ATOM   1731  N   LYS X 109     -13.788 -10.795   5.501  0.00  0.00            
ATOM   1732  H   LYS X 109     -13.976  -9.818   5.672  0.00  0.00            
ATOM   1733  CA  LYS X 109     -13.351 -11.666   6.604  0.00  0.00            
ATOM   1734  HA  LYS X 109     -12.483 -12.212   6.233  0.00  0.00            
ATOM   1735  CB  LYS X 109     -12.839 -10.872   7.765  0.00  0.00            
ATOM   1736  HB2 LYS X 109     -12.661 -11.506   8.634  0.00  0.00            
ATOM   1737  HB3 LYS X 109     -11.874 -10.478   7.445  0.00  0.00            
ATOM   1738  CG  LYS X 109     -13.775  -9.693   8.309  0.00  0.00            
ATOM   1739  HG2 LYS X 109     -13.660  -8.925   7.545  0.00  0.00            
ATOM   1740  HG3 LYS X 109     -14.807 -10.021   8.434  0.00  0.00            
ATOM   1741  CD  LYS X 109     -13.230  -9.182   9.657  0.00  0.00            
ATOM   1742  HD2 LYS X 109     -12.818  -9.984  10.269  0.00  0.00            
ATOM   1743  HD3 LYS X 109     -12.426  -8.480   9.433  0.00  0.00            
ATOM   1744  CE  LYS X 109     -14.321  -8.293  10.362  0.00  0.00            
ATOM   1745  HE2 LYS X 109     -14.703  -7.713   9.522  0.00  0.00            
ATOM   1746  HE3 LYS X 109     -15.162  -8.903  10.692  0.00  0.00            
ATOM   1747  NZ  LYS X 109     -13.730  -7.424  11.442  0.00  0.00            
ATOM   1748  HZ1 LYS X 109     -13.575  -8.013  12.247  0.00  0.00            
ATOM   1749  HZ2 LYS X 109     -12.783  -7.225  11.153  0.00  0.00            
ATOM   1750  HZ3 LYS X 109     -14.281  -6.583  11.544  0.00  0.00            
ATOM   1751  C   LYS X 109     -14.318 -12.791   6.960  0.00  0.00            
ATOM   1752  O   LYS X 109     -14.020 -13.651   7.777  0.00  0.00            
ATOM   1753  N   ASP X 110     -15.438 -12.865   6.326  0.00  0.00            
ATOM   1754  H   ASP X 110     -15.548 -12.168   5.603  0.00  0.00            
ATOM   1755  CA  ASP X 110     -16.437 -13.916   6.445  0.00  0.00            
ATOM   1756  HA  ASP X 110     -16.348 -14.262   7.475  0.00  0.00            
ATOM   1757  CB  ASP X 110     -17.915 -13.467   6.174  0.00  0.00            
ATOM   1758  HB2 ASP X 110     -18.531 -14.333   5.932  0.00  0.00            
ATOM   1759  HB3 ASP X 110     -18.381 -13.040   7.063  0.00  0.00            
ATOM   1760  CG  ASP X 110     -18.036 -12.316   5.122  0.00  0.00            
ATOM   1761  OD1 ASP X 110     -19.074 -11.606   5.267  0.00  0.00            
ATOM   1762  OD2 ASP X 110     -17.323 -12.211   4.059  0.00  0.00            
ATOM   1763  C   ASP X 110     -16.117 -15.108   5.483  0.00  0.00            
ATOM   1764  O   ASP X 110     -16.666 -16.262   5.634  0.00  0.00            
ATOM   1765  N   ASN X 111     -15.266 -14.912   4.471  0.00  0.00            
ATOM   1766  H   ASN X 111     -14.978 -13.969   4.254  0.00  0.00            
ATOM   1767  CA  ASN X 111     -14.994 -15.805   3.394  0.00  0.00            
ATOM   1768  HA  ASN X 111     -15.278 -16.827   3.645  0.00  0.00            
ATOM   1769  CB  ASN X 111     -16.025 -15.432   2.340  0.00  0.00            
ATOM   1770  HB2 ASN X 111     -15.828 -14.395   2.068  0.00  0.00            
ATOM   1771  HB3 ASN X 111     -15.861 -16.094   1.489  0.00  0.00            
ATOM   1772  CG  ASN X 111     -17.478 -15.759   2.706  0.00  0.00            
ATOM   1773  OD1 ASN X 111     -17.992 -16.841   2.556  0.00  0.00            
ATOM   1774  ND2 ASN X 111     -18.299 -14.881   3.082  0.00  0.00            
ATOM   1775 HD21 ASN X 111     -18.157 -13.894   3.247  0.00  0.00            
ATOM   1776 HD22 ASN X 111     -19.254 -15.208   3.075  0.00  0.00            
ATOM   1777  C   ASN X 111     -13.587 -15.821   2.831  0.00  0.00            
ATOM   1778  O   ASN X 111     -13.392 -16.663   1.954  0.00  0.00            
ATOM   1779  N   ILE X 112     -12.651 -15.059   3.353  0.00  0.00            
ATOM   1780  H   ILE X 112     -12.823 -14.405   4.103  0.00  0.00            
ATOM   1781  CA  ILE X 112     -11.239 -15.258   3.031  0.00  0.00            
ATOM   1782  HA  ILE X 112     -11.110 -15.357   1.953  0.00  0.00            
ATOM   1783  CB  ILE X 112     -10.480 -13.926   3.426  0.00  0.00            
ATOM   1784  HB  ILE X 112     -10.859 -13.623   4.402  0.00  0.00            
ATOM   1785  CG2 ILE X 112      -8.948 -14.007   3.438  0.00  0.00            
ATOM   1786 HG21 ILE X 112      -8.600 -14.667   4.232  0.00  0.00            
ATOM   1787 HG22 ILE X 112      -8.657 -14.490   2.506  0.00  0.00            
ATOM   1788 HG23 ILE X 112      -8.590 -13.000   3.654  0.00  0.00            
ATOM   1789  CG1 ILE X 112     -10.936 -12.778   2.376  0.00  0.00            
ATOM   1790 HG12 ILE X 112     -10.515 -12.954   1.387  0.00  0.00            
ATOM   1791 HG13 ILE X 112     -12.016 -12.814   2.234  0.00  0.00            
ATOM   1792  CD1 ILE X 112     -10.675 -11.288   2.872  0.00  0.00            
ATOM   1793 HD11 ILE X 112      -9.600 -11.139   2.967  0.00  0.00            
ATOM   1794 HD12 ILE X 112     -11.061 -10.596   2.124  0.00  0.00            
ATOM   1795 HD13 ILE X 112     -11.155 -11.040   3.819  0.00  0.00            
ATOM   1796  C   ILE X 112     -10.533 -16.538   3.617  0.00  0.00            
ATOM   1797  O   ILE X 112     -10.476 -16.667   4.831  0.00  0.00            
ATOM   1798  N   GLY X 113      -9.861 -17.374   2.777  0.00  0.00            
ATOM   1799  H   GLY X 113      -9.785 -17.279   1.775  0.00  0.00            
ATOM   1800  CA  GLY X 113      -9.112 -18.484   3.300  0.00  0.00            
ATOM   1801  HA2 GLY X 113      -9.545 -18.710   4.274  0.00  0.00            
ATOM   1802  HA3 GLY X 113      -9.280 -19.376   2.697  0.00  0.00            
ATOM   1803  C   GLY X 113      -7.589 -18.156   3.559  0.00  0.00            
ATOM   1804  O   GLY X 113      -6.971 -17.132   3.223  0.00  0.00            
ATOM   1805  N   SER X 114      -6.983 -18.964   4.343  0.00  0.00            
ATOM   1806  H   SER X 114      -7.472 -19.813   4.589  0.00  0.00            
ATOM   1807  CA  SER X 114      -5.598 -18.818   4.753  0.00  0.00            
ATOM   1808  HA  SER X 114      -5.443 -17.926   5.361  0.00  0.00            
ATOM   1809  CB  SER X 114      -5.173 -20.098   5.562  0.00  0.00            
ATOM   1810  HB2 SER X 114      -4.104 -20.226   5.735  0.00  0.00            
ATOM   1811  HB3 SER X 114      -5.767 -20.084   6.476  0.00  0.00            
ATOM   1812  OG  SER X 114      -5.716 -21.260   4.906  0.00  0.00            
ATOM   1813  HG  SER X 114      -6.524 -21.528   5.350  0.00  0.00            
ATOM   1814  C   SER X 114      -4.584 -18.799   3.594  0.00  0.00            
ATOM   1815  O   SER X 114      -3.616 -18.057   3.621  0.00  0.00            
ATOM   1816  N   GLN X 115      -4.832 -19.648   2.512  0.00  0.00            
ATOM   1817  H   GLN X 115      -5.514 -20.392   2.550  0.00  0.00            
ATOM   1818  CA  GLN X 115      -4.111 -19.586   1.293  0.00  0.00            
ATOM   1819  HA  GLN X 115      -3.090 -19.841   1.578  0.00  0.00            
ATOM   1820  CB  GLN X 115      -4.681 -20.685   0.357  0.00  0.00            
ATOM   1821  HB2 GLN X 115      -3.883 -20.771  -0.380  0.00  0.00            
ATOM   1822  HB3 GLN X 115      -4.746 -21.608   0.934  0.00  0.00            
ATOM   1823  CG  GLN X 115      -6.001 -20.343  -0.365  0.00  0.00            
ATOM   1824  HG2 GLN X 115      -5.990 -19.295  -0.667  0.00  0.00            
ATOM   1825  HG3 GLN X 115      -5.912 -20.904  -1.295  0.00  0.00            
ATOM   1826  CD  GLN X 115      -7.301 -20.757   0.435  0.00  0.00            
ATOM   1827  OE1 GLN X 115      -7.435 -20.598   1.612  0.00  0.00            
ATOM   1828  NE2 GLN X 115      -8.295 -21.271  -0.187  0.00  0.00            
ATOM   1829 HE21 GLN X 115      -8.243 -21.406  -1.187  0.00  0.00            
ATOM   1830 HE22 GLN X 115      -9.067 -21.618   0.364  0.00  0.00            
ATOM   1831  C   GLN X 115      -4.041 -18.242   0.587  0.00  0.00            
ATOM   1832  O   GLN X 115      -3.092 -17.999  -0.145  0.00  0.00            
ATOM   1833  N   TYR X 116      -5.032 -17.376   0.755  0.00  0.00            
ATOM   1834  H   TYR X 116      -5.649 -17.468   1.549  0.00  0.00            
ATOM   1835  CA  TYR X 116      -4.969 -16.049   0.154  0.00  0.00            
ATOM   1836  HA  TYR X 116      -4.442 -16.091  -0.800  0.00  0.00            
ATOM   1837  CB  TYR X 116      -6.386 -15.481  -0.008  0.00  0.00            
ATOM   1838  HB2 TYR X 116      -6.857 -15.241   0.945  0.00  0.00            
ATOM   1839  HB3 TYR X 116      -6.324 -14.517  -0.512  0.00  0.00            
ATOM   1840  CG  TYR X 116      -7.327 -16.379  -0.866  0.00  0.00            
ATOM   1841  CD1 TYR X 116      -8.119 -17.432  -0.284  0.00  0.00            
ATOM   1842  HD1 TYR X 116      -8.056 -17.658   0.771  0.00  0.00            
ATOM   1843  CE1 TYR X 116      -8.955 -18.201  -1.181  0.00  0.00            
ATOM   1844  HE1 TYR X 116      -9.486 -19.000  -0.686  0.00  0.00            
ATOM   1845  CZ  TYR X 116      -9.003 -17.893  -2.560  0.00  0.00            
ATOM   1846  OH  TYR X 116      -9.644 -18.689  -3.453  0.00  0.00            
ATOM   1847  HH  TYR X 116      -9.993 -19.490  -3.055  0.00  0.00            
ATOM   1848  CE2 TYR X 116      -8.267 -16.858  -3.102  0.00  0.00            
ATOM   1849  HE2 TYR X 116      -8.366 -16.661  -4.159  0.00  0.00            
ATOM   1850  CD2 TYR X 116      -7.397 -16.082  -2.239  0.00  0.00            
ATOM   1851  HD2 TYR X 116      -6.789 -15.273  -2.617  0.00  0.00            
ATOM   1852  C   TYR X 116      -4.152 -15.097   1.054  0.00  0.00            
ATOM   1853  O   TYR X 116      -3.230 -14.460   0.487  0.00  0.00            
ATOM   1854  N   LEU X 117      -4.412 -15.059   2.359  0.00  0.00            
ATOM   1855  H   LEU X 117      -5.046 -15.768   2.697  0.00  0.00            
ATOM   1856  CA  LEU X 117      -3.708 -14.228   3.334  0.00  0.00            
ATOM   1857  HA  LEU X 117      -3.647 -13.186   3.021  0.00  0.00            
ATOM   1858  CB  LEU X 117      -4.280 -14.376   4.796  0.00  0.00            
ATOM   1859  HB2 LEU X 117      -4.702 -15.378   4.872  0.00  0.00            
ATOM   1860  HB3 LEU X 117      -3.481 -14.356   5.537  0.00  0.00            
ATOM   1861  CG  LEU X 117      -5.425 -13.306   5.105  0.00  0.00            
ATOM   1862  HG  LEU X 117      -6.266 -13.493   4.438  0.00  0.00            
ATOM   1863  CD1 LEU X 117      -5.988 -13.740   6.507  0.00  0.00            
ATOM   1864 HD11 LEU X 117      -6.937 -13.237   6.693  0.00  0.00            
ATOM   1865 HD12 LEU X 117      -6.265 -14.793   6.458  0.00  0.00            
ATOM   1866 HD13 LEU X 117      -5.299 -13.482   7.312  0.00  0.00            
ATOM   1867  CD2 LEU X 117      -5.174 -11.789   4.947  0.00  0.00            
ATOM   1868 HD21 LEU X 117      -5.983 -11.152   5.301  0.00  0.00            
ATOM   1869 HD22 LEU X 117      -4.263 -11.535   5.490  0.00  0.00            
ATOM   1870 HD23 LEU X 117      -5.008 -11.562   3.894  0.00  0.00            
ATOM   1871  C   LEU X 117      -2.149 -14.540   3.266  0.00  0.00            
ATOM   1872  O   LEU X 117      -1.315 -13.670   3.346  0.00  0.00            
ATOM   1873  N   LEU X 118      -1.785 -15.813   3.022  0.00  0.00            
ATOM   1874  H   LEU X 118      -2.446 -16.574   3.087  0.00  0.00            
ATOM   1875  CA  LEU X 118      -0.430 -16.327   2.882  0.00  0.00            
ATOM   1876  HA  LEU X 118       0.152 -15.739   3.592  0.00  0.00            
ATOM   1877  CB  LEU X 118      -0.375 -17.804   3.164  0.00  0.00            
ATOM   1878  HB2 LEU X 118      -1.255 -18.228   2.681  0.00  0.00            
ATOM   1879  HB3 LEU X 118       0.513 -18.257   2.721  0.00  0.00            
ATOM   1880  CG  LEU X 118      -0.345 -18.121   4.682  0.00  0.00            
ATOM   1881  HG  LEU X 118      -1.020 -17.493   5.264  0.00  0.00            
ATOM   1882  CD1 LEU X 118      -0.889 -19.522   4.856  0.00  0.00            
ATOM   1883 HD11 LEU X 118      -0.274 -20.272   4.358  0.00  0.00            
ATOM   1884 HD12 LEU X 118      -0.798 -19.709   5.926  0.00  0.00            
ATOM   1885 HD13 LEU X 118      -1.953 -19.574   4.628  0.00  0.00            
ATOM   1886  CD2 LEU X 118       1.138 -17.922   5.172  0.00  0.00            
ATOM   1887 HD21 LEU X 118       1.269 -18.042   6.247  0.00  0.00            
ATOM   1888 HD22 LEU X 118       1.831 -18.505   4.565  0.00  0.00            
ATOM   1889 HD23 LEU X 118       1.325 -16.849   5.126  0.00  0.00            
ATOM   1890  C   LEU X 118       0.187 -15.872   1.505  0.00  0.00            
ATOM   1891  O   LEU X 118       1.330 -15.459   1.462  0.00  0.00            
ATOM   1892  N   ASN X 119      -0.646 -15.906   0.414  0.00  0.00            
ATOM   1893  H   ASN X 119      -1.598 -16.238   0.470  0.00  0.00            
ATOM   1894  CA  ASN X 119      -0.221 -15.380  -0.885  0.00  0.00            
ATOM   1895  HA  ASN X 119       0.738 -15.875  -1.034  0.00  0.00            
ATOM   1896  CB  ASN X 119      -1.272 -15.783  -1.912  0.00  0.00            
ATOM   1897  HB2 ASN X 119      -1.617 -16.786  -1.663  0.00  0.00            
ATOM   1898  HB3 ASN X 119      -2.230 -15.273  -1.809  0.00  0.00            
ATOM   1899  CG  ASN X 119      -0.952 -15.777  -3.357  0.00  0.00            
ATOM   1900  OD1 ASN X 119       0.220 -15.845  -3.726  0.00  0.00            
ATOM   1901  ND2 ASN X 119      -1.930 -15.731  -4.186  0.00  0.00            
ATOM   1902 HD21 ASN X 119      -2.861 -15.583  -3.822  0.00  0.00            
ATOM   1903 HD22 ASN X 119      -1.808 -16.011  -5.148  0.00  0.00            
ATOM   1904  C   ASN X 119       0.108 -13.924  -0.820  0.00  0.00            
ATOM   1905  O   ASN X 119       1.226 -13.560  -1.232  0.00  0.00            
ATOM   1906  N   TRP X 120      -0.721 -13.114  -0.162  0.00  0.00            
ATOM   1907  H   TRP X 120      -1.565 -13.594   0.115  0.00  0.00            
ATOM   1908  CA  TRP X 120      -0.512 -11.658  -0.070  0.00  0.00            
ATOM   1909  HA  TRP X 120      -0.205 -11.365  -1.074  0.00  0.00            
ATOM   1910  CB  TRP X 120      -1.850 -10.942   0.353  0.00  0.00            
ATOM   1911  HB2 TRP X 120      -2.080 -11.247   1.374  0.00  0.00            
ATOM   1912  HB3 TRP X 120      -1.647  -9.872   0.406  0.00  0.00            
ATOM   1913  CG  TRP X 120      -3.097 -11.206  -0.449  0.00  0.00            
ATOM   1914  CD1 TRP X 120      -3.145 -11.483  -1.752  0.00  0.00            
ATOM   1915  HD1 TRP X 120      -2.323 -11.530  -2.452  0.00  0.00            
ATOM   1916  NE1 TRP X 120      -4.472 -11.672  -2.088  0.00  0.00            
ATOM   1917  HE1 TRP X 120      -4.877 -11.868  -2.992  0.00  0.00            
ATOM   1918  CE2 TRP X 120      -5.313 -11.434  -1.035  0.00  0.00            
ATOM   1919  CZ2 TRP X 120      -6.716 -11.432  -0.937  0.00  0.00            
ATOM   1920  HZ2 TRP X 120      -7.287 -11.768  -1.790  0.00  0.00            
ATOM   1921  CH2 TRP X 120      -7.270 -11.161   0.343  0.00  0.00            
ATOM   1922  HH2 TRP X 120      -8.314 -11.285   0.593  0.00  0.00            
ATOM   1923  CZ3 TRP X 120      -6.437 -10.890   1.457  0.00  0.00            
ATOM   1924  HZ3 TRP X 120      -6.840 -10.776   2.453  0.00  0.00            
ATOM   1925  CE3 TRP X 120      -5.039 -10.800   1.278  0.00  0.00            
ATOM   1926  HE3 TRP X 120      -4.357 -10.484   2.053  0.00  0.00            
ATOM   1927  CD2 TRP X 120      -4.452 -11.141   0.030  0.00  0.00            
ATOM   1928  C   TRP X 120       0.765 -11.291   0.765  0.00  0.00            
ATOM   1929  O   TRP X 120       1.507 -10.394   0.368  0.00  0.00            
ATOM   1930  N   CYS X 121       1.256 -12.144   1.743  0.00  0.00            
ATOM   1931  H   CYS X 121       0.557 -12.693   2.223  0.00  0.00            
ATOM   1932  CA  CYS X 121       2.548 -12.044   2.422  0.00  0.00            
ATOM   1933  HA  CYS X 121       2.692 -11.099   2.947  0.00  0.00            
ATOM   1934  CB  CYS X 121       2.773 -12.969   3.585  0.00  0.00            
ATOM   1935  HB2 CYS X 121       2.655 -13.945   3.114  0.00  0.00            
ATOM   1936  HB3 CYS X 121       3.760 -12.744   3.989  0.00  0.00            
ATOM   1937  SG  CYS X 121       1.488 -12.668   4.797  0.00  0.00            
ATOM   1938  HG  CYS X 121       0.509 -13.340   4.186  0.00  0.00            
ATOM   1939  C   CYS X 121       3.706 -12.235   1.489  0.00  0.00            
ATOM   1940  O   CYS X 121       4.726 -11.529   1.510  0.00  0.00            
ATOM   1941  N   VAL X 122       3.544 -13.203   0.509  0.00  0.00            
ATOM   1942  H   VAL X 122       2.702 -13.756   0.435  0.00  0.00            
ATOM   1943  CA  VAL X 122       4.427 -13.193  -0.663  0.00  0.00            
ATOM   1944  HA  VAL X 122       5.459 -13.062  -0.337  0.00  0.00            
ATOM   1945  CB  VAL X 122       4.391 -14.528  -1.454  0.00  0.00            
ATOM   1946  HB  VAL X 122       3.474 -14.691  -2.019  0.00  0.00            
ATOM   1947  CG1 VAL X 122       5.453 -14.628  -2.531  0.00  0.00            
ATOM   1948 HG11 VAL X 122       5.369 -15.544  -3.115  0.00  0.00            
ATOM   1949 HG12 VAL X 122       5.430 -13.763  -3.195  0.00  0.00            
ATOM   1950 HG13 VAL X 122       6.379 -14.728  -1.964  0.00  0.00            
ATOM   1951  CG2 VAL X 122       4.529 -15.717  -0.595  0.00  0.00            
ATOM   1952 HG21 VAL X 122       4.464 -16.612  -1.215  0.00  0.00            
ATOM   1953 HG22 VAL X 122       5.454 -15.652  -0.022  0.00  0.00            
ATOM   1954 HG23 VAL X 122       3.622 -15.803   0.003  0.00  0.00            
ATOM   1955  C   VAL X 122       4.311 -11.934  -1.566  0.00  0.00            
ATOM   1956  O   VAL X 122       5.296 -11.199  -1.783  0.00  0.00            
ATOM   1957  N   GLN X 123       3.130 -11.632  -2.127  0.00  0.00            
ATOM   1958  H   GLN X 123       2.345 -12.227  -1.905  0.00  0.00            
ATOM   1959  CA  GLN X 123       3.050 -10.571  -3.153  0.00  0.00            
ATOM   1960  HA  GLN X 123       3.705 -10.792  -3.996  0.00  0.00            
ATOM   1961  CB  GLN X 123       1.660 -10.646  -3.834  0.00  0.00            
ATOM   1962  HB2 GLN X 123       0.803 -10.468  -3.183  0.00  0.00            
ATOM   1963  HB3 GLN X 123       1.726  -9.837  -4.562  0.00  0.00            
ATOM   1964  CG  GLN X 123       1.460 -11.982  -4.596  0.00  0.00            
ATOM   1965  HG2 GLN X 123       2.234 -12.019  -5.363  0.00  0.00            
ATOM   1966  HG3 GLN X 123       1.598 -12.841  -3.941  0.00  0.00            
ATOM   1967  CD  GLN X 123       0.108 -12.065  -5.220  0.00  0.00            
ATOM   1968  OE1 GLN X 123      -0.578 -11.059  -5.474  0.00  0.00            
ATOM   1969  NE2 GLN X 123      -0.252 -13.346  -5.470  0.00  0.00            
ATOM   1970 HE21 GLN X 123       0.188 -14.114  -4.985  0.00  0.00            
ATOM   1971 HE22 GLN X 123      -1.185 -13.597  -5.766  0.00  0.00            
ATOM   1972  C   GLN X 123       3.395  -9.138  -2.655  0.00  0.00            
ATOM   1973  O   GLN X 123       4.007  -8.403  -3.435  0.00  0.00            
ATOM   1974  N   ILE X 124       3.076  -8.792  -1.425  0.00  0.00            
ATOM   1975  H   ILE X 124       2.587  -9.428  -0.811  0.00  0.00            
ATOM   1976  CA  ILE X 124       3.476  -7.485  -0.798  0.00  0.00            
ATOM   1977  HA  ILE X 124       3.318  -6.697  -1.534  0.00  0.00            
ATOM   1978  CB  ILE X 124       2.661  -7.155   0.469  0.00  0.00            
ATOM   1979  HB  ILE X 124       2.842  -8.022   1.103  0.00  0.00            
ATOM   1980  CG2 ILE X 124       3.058  -5.784   1.053  0.00  0.00            
ATOM   1981 HG21 ILE X 124       4.141  -5.782   1.183  0.00  0.00            
ATOM   1982 HG22 ILE X 124       2.781  -5.079   0.269  0.00  0.00            
ATOM   1983 HG23 ILE X 124       2.539  -5.551   1.982  0.00  0.00            
ATOM   1984  CG1 ILE X 124       1.133  -7.124   0.163  0.00  0.00            
ATOM   1985 HG12 ILE X 124       0.976  -6.126  -0.247  0.00  0.00            
ATOM   1986 HG13 ILE X 124       0.882  -7.810  -0.646  0.00  0.00            
ATOM   1987  CD1 ILE X 124       0.113  -7.286   1.285  0.00  0.00            
ATOM   1988 HD11 ILE X 124       0.321  -6.597   2.103  0.00  0.00            
ATOM   1989 HD12 ILE X 124      -0.855  -7.135   0.807  0.00  0.00            
ATOM   1990 HD13 ILE X 124       0.152  -8.329   1.598  0.00  0.00            
ATOM   1991  C   ILE X 124       5.045  -7.541  -0.607  0.00  0.00            
ATOM   1992  O   ILE X 124       5.776  -6.611  -0.968  0.00  0.00            
ATOM   1993  N   ALA X 125       5.622  -8.660  -0.100  0.00  0.00            
ATOM   1994  H   ALA X 125       5.093  -9.515  -0.001  0.00  0.00            
ATOM   1995  CA  ALA X 125       7.106  -8.774  -0.005  0.00  0.00            
ATOM   1996  HA  ALA X 125       7.500  -8.054   0.712  0.00  0.00            
ATOM   1997  CB  ALA X 125       7.541 -10.160   0.628  0.00  0.00            
ATOM   1998  HB1 ALA X 125       6.856 -10.269   1.469  0.00  0.00            
ATOM   1999  HB2 ALA X 125       7.189 -10.945  -0.042  0.00  0.00            
ATOM   2000  HB3 ALA X 125       8.604 -10.251   0.854  0.00  0.00            
ATOM   2001  C   ALA X 125       7.800  -8.685  -1.432  0.00  0.00            
ATOM   2002  O   ALA X 125       8.851  -8.079  -1.638  0.00  0.00            
ATOM   2003  N   LYS X 126       7.148  -9.199  -2.513  0.00  0.00            
ATOM   2004  H   LYS X 126       6.229  -9.605  -2.416  0.00  0.00            
ATOM   2005  CA  LYS X 126       7.740  -9.183  -3.901  0.00  0.00            
ATOM   2006  HA  LYS X 126       8.747  -9.580  -4.028  0.00  0.00            
ATOM   2007  CB  LYS X 126       6.907 -10.022  -4.887  0.00  0.00            
ATOM   2008  HB2 LYS X 126       5.857  -9.744  -4.798  0.00  0.00            
ATOM   2009  HB3 LYS X 126       7.202  -9.724  -5.894  0.00  0.00            
ATOM   2010  CG  LYS X 126       7.087 -11.504  -4.746  0.00  0.00            
ATOM   2011  HG2 LYS X 126       8.154 -11.645  -4.918  0.00  0.00            
ATOM   2012  HG3 LYS X 126       6.923 -11.761  -3.699  0.00  0.00            
ATOM   2013  CD  LYS X 126       6.319 -12.456  -5.701  0.00  0.00            
ATOM   2014  HD2 LYS X 126       6.635 -13.470  -5.456  0.00  0.00            
ATOM   2015  HD3 LYS X 126       5.260 -12.311  -5.486  0.00  0.00            
ATOM   2016  CE  LYS X 126       6.585 -12.150  -7.179  0.00  0.00            
ATOM   2017  HE2 LYS X 126       6.437 -11.074  -7.268  0.00  0.00            
ATOM   2018  HE3 LYS X 126       7.632 -12.231  -7.469  0.00  0.00            
ATOM   2019  NZ  LYS X 126       5.741 -12.884  -8.099  0.00  0.00            
ATOM   2020  HZ1 LYS X 126       5.809 -12.637  -9.076  0.00  0.00            
ATOM   2021  HZ2 LYS X 126       5.807 -13.878  -7.931  0.00  0.00            
ATOM   2022  HZ3 LYS X 126       4.815 -12.586  -7.828  0.00  0.00            
ATOM   2023  C   LYS X 126       7.838  -7.791  -4.506  0.00  0.00            
ATOM   2024  O   LYS X 126       8.798  -7.360  -5.156  0.00  0.00            
ATOM   2025  N   GLY X 127       6.798  -6.959  -4.366  0.00  0.00            
ATOM   2026  H   GLY X 127       5.936  -7.411  -4.096  0.00  0.00            
ATOM   2027  CA  GLY X 127       6.871  -5.521  -4.690  0.00  0.00            
ATOM   2028  HA2 GLY X 127       7.159  -5.591  -5.739  0.00  0.00            
ATOM   2029  HA3 GLY X 127       5.858  -5.137  -4.574  0.00  0.00            
ATOM   2030  C   GLY X 127       7.965  -4.772  -3.963  0.00  0.00            
ATOM   2031  O   GLY X 127       8.807  -4.051  -4.550  0.00  0.00            
ATOM   2032  N   MET X 128       8.118  -5.045  -2.683  0.00  0.00            
ATOM   2033  H   MET X 128       7.477  -5.681  -2.231  0.00  0.00            
ATOM   2034  CA  MET X 128       9.236  -4.497  -1.851  0.00  0.00            
ATOM   2035  HA  MET X 128       9.194  -3.436  -2.095  0.00  0.00            
ATOM   2036  CB  MET X 128       9.070  -4.712  -0.416  0.00  0.00            
ATOM   2037  HB2 MET X 128       8.839  -5.750  -0.178  0.00  0.00            
ATOM   2038  HB3 MET X 128       9.981  -4.642   0.178  0.00  0.00            
ATOM   2039  CG  MET X 128       7.921  -3.882   0.145  0.00  0.00            
ATOM   2040  HG2 MET X 128       7.007  -4.244  -0.326  0.00  0.00            
ATOM   2041  HG3 MET X 128       7.849  -3.902   1.232  0.00  0.00            
ATOM   2042  SD  MET X 128       7.954  -2.178  -0.226  0.00  0.00            
ATOM   2043  CE  MET X 128       9.546  -1.966   0.646  0.00  0.00            
ATOM   2044  HE1 MET X 128       9.553  -2.250   1.698  0.00  0.00            
ATOM   2045  HE2 MET X 128      10.425  -2.465   0.237  0.00  0.00            
ATOM   2046  HE3 MET X 128       9.795  -0.906   0.595  0.00  0.00            
ATOM   2047  C   MET X 128      10.673  -4.945  -2.355  0.00  0.00            
ATOM   2048  O   MET X 128      11.633  -4.179  -2.256  0.00  0.00            
ATOM   2049  N   ASN X 129      10.703  -6.197  -2.859  0.00  0.00            
ATOM   2050  H   ASN X 129       9.879  -6.767  -2.734  0.00  0.00            
ATOM   2051  CA  ASN X 129      11.893  -6.872  -3.398  0.00  0.00            
ATOM   2052  HA  ASN X 129      12.620  -6.683  -2.609  0.00  0.00            
ATOM   2053  CB  ASN X 129      11.548  -8.316  -3.724  0.00  0.00            
ATOM   2054  HB2 ASN X 129      10.994  -8.770  -2.902  0.00  0.00            
ATOM   2055  HB3 ASN X 129      10.877  -8.434  -4.575  0.00  0.00            
ATOM   2056  CG  ASN X 129      12.808  -9.165  -3.877  0.00  0.00            
ATOM   2057  OD1 ASN X 129      13.873  -8.750  -3.505  0.00  0.00            
ATOM   2058  ND2 ASN X 129      12.666 -10.413  -4.370  0.00  0.00            
ATOM   2059 HD21 ASN X 129      11.764 -10.612  -4.780  0.00  0.00            
ATOM   2060 HD22 ASN X 129      13.461 -11.033  -4.303  0.00  0.00            
ATOM   2061  C   ASN X 129      12.352  -6.137  -4.670  0.00  0.00            
ATOM   2062  O   ASN X 129      13.526  -5.907  -4.835  0.00  0.00            
ATOM   2063  N   TYR X 130      11.439  -5.597  -5.480  0.00  0.00            
ATOM   2064  H   TYR X 130      10.510  -5.965  -5.335  0.00  0.00            
ATOM   2065  CA  TYR X 130      11.639  -4.876  -6.767  0.00  0.00            
ATOM   2066  HA  TYR X 130      12.484  -5.301  -7.308  0.00  0.00            
ATOM   2067  CB  TYR X 130      10.404  -5.128  -7.644  0.00  0.00            
ATOM   2068  HB2 TYR X 130      10.387  -6.181  -7.925  0.00  0.00            
ATOM   2069  HB3 TYR X 130       9.557  -4.806  -7.037  0.00  0.00            
ATOM   2070  CG  TYR X 130      10.340  -4.298  -8.926  0.00  0.00            
ATOM   2071  CD1 TYR X 130      10.999  -4.780 -10.023  0.00  0.00            
ATOM   2072  HD1 TYR X 130      11.425  -5.772  -9.994  0.00  0.00            
ATOM   2073  CE1 TYR X 130      10.982  -4.087 -11.206  0.00  0.00            
ATOM   2074  HE1 TYR X 130      11.462  -4.548 -12.056  0.00  0.00            
ATOM   2075  CZ  TYR X 130      10.456  -2.741 -11.267  0.00  0.00            
ATOM   2076  OH  TYR X 130      10.301  -2.141 -12.474  0.00  0.00            
ATOM   2077  HH  TYR X 130      10.027  -1.226 -12.376  0.00  0.00            
ATOM   2078  CE2 TYR X 130       9.771  -2.305 -10.133  0.00  0.00            
ATOM   2079  HE2 TYR X 130       9.228  -1.372 -10.158  0.00  0.00            
ATOM   2080  CD2 TYR X 130       9.734  -3.023  -8.939  0.00  0.00            
ATOM   2081  HD2 TYR X 130       9.262  -2.593  -8.068  0.00  0.00            
ATOM   2082  C   TYR X 130      11.928  -3.359  -6.490  0.00  0.00            
ATOM   2083  O   TYR X 130      12.816  -2.729  -7.056  0.00  0.00            
ATOM   2084  N   LEU X 131      11.173  -2.697  -5.572  0.00  0.00            
ATOM   2085  H   LEU X 131      10.506  -3.261  -5.065  0.00  0.00            
ATOM   2086  CA  LEU X 131      11.461  -1.311  -5.131  0.00  0.00            
ATOM   2087  HA  LEU X 131      11.493  -0.657  -6.003  0.00  0.00            
ATOM   2088  CB  LEU X 131      10.268  -0.828  -4.203  0.00  0.00            
ATOM   2089  HB2 LEU X 131      10.114  -1.532  -3.385  0.00  0.00            
ATOM   2090  HB3 LEU X 131      10.639   0.118  -3.810  0.00  0.00            
ATOM   2091  CG  LEU X 131       8.957  -0.604  -4.959  0.00  0.00            
ATOM   2092  HG  LEU X 131       8.762  -1.506  -5.540  0.00  0.00            
ATOM   2093  CD1 LEU X 131       7.689  -0.634  -3.999  0.00  0.00            
ATOM   2094 HD11 LEU X 131       6.802  -0.536  -4.625  0.00  0.00            
ATOM   2095 HD12 LEU X 131       7.648  -1.603  -3.503  0.00  0.00            
ATOM   2096 HD13 LEU X 131       7.746   0.196  -3.295  0.00  0.00            
ATOM   2097  CD2 LEU X 131       8.851   0.686  -5.798  0.00  0.00            
ATOM   2098 HD21 LEU X 131       7.891   0.670  -6.315  0.00  0.00            
ATOM   2099 HD22 LEU X 131       9.042   1.651  -5.330  0.00  0.00            
ATOM   2100 HD23 LEU X 131       9.514   0.665  -6.663  0.00  0.00            
ATOM   2101  C   LEU X 131      12.743  -1.203  -4.421  0.00  0.00            
ATOM   2102  O   LEU X 131      13.416  -0.170  -4.524  0.00  0.00            
ATOM   2103  N   GLU X 132      13.169  -2.273  -3.733  0.00  0.00            
ATOM   2104  H   GLU X 132      12.505  -2.988  -3.473  0.00  0.00            
ATOM   2105  CA  GLU X 132      14.524  -2.402  -3.130  0.00  0.00            
ATOM   2106  HA  GLU X 132      14.796  -1.476  -2.622  0.00  0.00            
ATOM   2107  CB  GLU X 132      14.582  -3.478  -2.024  0.00  0.00            
ATOM   2108  HB2 GLU X 132      14.128  -3.126  -1.098  0.00  0.00            
ATOM   2109  HB3 GLU X 132      14.015  -4.330  -2.400  0.00  0.00            
ATOM   2110  CG  GLU X 132      15.897  -3.955  -1.511  0.00  0.00            
ATOM   2111  HG2 GLU X 132      16.482  -3.063  -1.286  0.00  0.00            
ATOM   2112  HG3 GLU X 132      15.719  -4.443  -0.553  0.00  0.00            
ATOM   2113  CD  GLU X 132      16.709  -4.987  -2.314  0.00  0.00            
ATOM   2114  OE1 GLU X 132      16.174  -6.062  -2.720  0.00  0.00            
ATOM   2115  OE2 GLU X 132      17.936  -4.849  -2.348  0.00  0.00            
ATOM   2116  C   GLU X 132      15.695  -2.603  -4.152  0.00  0.00            
ATOM   2117  O   GLU X 132      16.882  -2.236  -3.930  0.00  0.00            
ATOM   2118  N   ASP X 133      15.394  -3.117  -5.349  0.00  0.00            
ATOM   2119  H   ASP X 133      14.467  -3.496  -5.474  0.00  0.00            
ATOM   2120  CA  ASP X 133      16.201  -3.035  -6.623  0.00  0.00            
ATOM   2121  HA  ASP X 133      17.274  -3.177  -6.498  0.00  0.00            
ATOM   2122  CB  ASP X 133      15.799  -4.126  -7.672  0.00  0.00            
ATOM   2123  HB2 ASP X 133      14.902  -3.757  -8.169  0.00  0.00            
ATOM   2124  HB3 ASP X 133      16.538  -4.140  -8.474  0.00  0.00            
ATOM   2125  CG  ASP X 133      15.732  -5.592  -7.157  0.00  0.00            
ATOM   2126  OD1 ASP X 133      14.985  -6.383  -7.770  0.00  0.00            
ATOM   2127  OD2 ASP X 133      16.408  -5.897  -6.191  0.00  0.00            
ATOM   2128  C   ASP X 133      16.182  -1.561  -7.236  0.00  0.00            
ATOM   2129  O   ASP X 133      17.204  -0.871  -7.474  0.00  0.00            
ATOM   2130  N   ARG X 134      15.005  -0.972  -7.389  0.00  0.00            
ATOM   2131  H   ARG X 134      14.187  -1.499  -7.117  0.00  0.00            
ATOM   2132  CA  ARG X 134      14.898   0.422  -7.700  0.00  0.00            
ATOM   2133  HA  ARG X 134      15.411   0.774  -8.595  0.00  0.00            
ATOM   2134  CB  ARG X 134      13.387   0.677  -8.035  0.00  0.00            
ATOM   2135  HB2 ARG X 134      12.823   0.514  -7.117  0.00  0.00            
ATOM   2136  HB3 ARG X 134      13.299   1.726  -8.319  0.00  0.00            
ATOM   2137  CG  ARG X 134      12.775  -0.060  -9.262  0.00  0.00            
ATOM   2138  HG2 ARG X 134      12.615  -1.103  -8.986  0.00  0.00            
ATOM   2139  HG3 ARG X 134      11.775   0.341  -9.422  0.00  0.00            
ATOM   2140  CD  ARG X 134      13.368  -0.191 -10.663  0.00  0.00            
ATOM   2141  HD2 ARG X 134      12.541  -0.343 -11.357  0.00  0.00            
ATOM   2142  HD3 ARG X 134      13.737   0.779 -10.996  0.00  0.00            
ATOM   2143  NE  ARG X 134      14.405  -1.256 -10.944  0.00  0.00            
ATOM   2144  HE  ARG X 134      14.033  -2.193 -11.009  0.00  0.00            
ATOM   2145  CZ  ARG X 134      15.700  -1.128 -10.924  0.00  0.00            
ATOM   2146  NH1 ARG X 134      16.358  -0.012 -10.783  0.00  0.00            
ATOM   2147 HH11 ARG X 134      15.847   0.845 -10.629  0.00  0.00            
ATOM   2148 HH12 ARG X 134      17.364  -0.020 -10.875  0.00  0.00            
ATOM   2149  NH2 ARG X 134      16.444  -2.157 -11.025  0.00  0.00            
ATOM   2150 HH21 ARG X 134      16.071  -2.958 -11.513  0.00  0.00            
ATOM   2151 HH22 ARG X 134      17.435  -1.981 -11.111  0.00  0.00            
ATOM   2152  C   ARG X 134      15.416   1.411  -6.658  0.00  0.00            
ATOM   2153  O   ARG X 134      15.278   2.642  -6.860  0.00  0.00            
ATOM   2154  N   ARG X 135      15.896   0.977  -5.460  0.00  0.00            
ATOM   2155  H   ARG X 135      15.833  -0.009  -5.254  0.00  0.00            
ATOM   2156  CA  ARG X 135      16.468   1.841  -4.345  0.00  0.00            
ATOM   2157  HA  ARG X 135      16.754   1.209  -3.504  0.00  0.00            
ATOM   2158  CB  ARG X 135      17.775   2.547  -4.945  0.00  0.00            
ATOM   2159  HB2 ARG X 135      17.536   3.215  -5.773  0.00  0.00            
ATOM   2160  HB3 ARG X 135      18.227   3.161  -4.166  0.00  0.00            
ATOM   2161  CG  ARG X 135      18.838   1.553  -5.407  0.00  0.00            
ATOM   2162  HG2 ARG X 135      18.514   0.917  -6.231  0.00  0.00            
ATOM   2163  HG3 ARG X 135      19.633   2.091  -5.922  0.00  0.00            
ATOM   2164  CD  ARG X 135      19.320   0.461  -4.352  0.00  0.00            
ATOM   2165  HD2 ARG X 135      19.567   0.933  -3.401  0.00  0.00            
ATOM   2166  HD3 ARG X 135      18.546  -0.297  -4.233  0.00  0.00            
ATOM   2167  NE  ARG X 135      20.469  -0.323  -4.867  0.00  0.00            
ATOM   2168  HE  ARG X 135      21.376   0.121  -4.839  0.00  0.00            
ATOM   2169  CZ  ARG X 135      20.464  -1.622  -5.129  0.00  0.00            
ATOM   2170  NH1 ARG X 135      19.528  -2.419  -4.795  0.00  0.00            
ATOM   2171 HH11 ARG X 135      18.718  -2.097  -4.284  0.00  0.00            
ATOM   2172 HH12 ARG X 135      19.549  -3.391  -5.070  0.00  0.00            
ATOM   2173  NH2 ARG X 135      21.528  -2.168  -5.573  0.00  0.00            
ATOM   2174 HH21 ARG X 135      22.298  -1.558  -5.808  0.00  0.00            
ATOM   2175 HH22 ARG X 135      21.673  -3.149  -5.764  0.00  0.00            
ATOM   2176  C   ARG X 135      15.471   2.849  -3.719  0.00  0.00            
ATOM   2177  O   ARG X 135      15.881   3.668  -2.888  0.00  0.00            
ATOM   2178  N   LEU X 136      14.221   2.758  -4.065  0.00  0.00            
ATOM   2179  H   LEU X 136      13.944   2.009  -4.684  0.00  0.00            
ATOM   2180  CA  LEU X 136      13.136   3.663  -3.618  0.00  0.00            
ATOM   2181  HA  LEU X 136      13.443   4.709  -3.608  0.00  0.00            
ATOM   2182  CB  LEU X 136      12.051   3.576  -4.739  0.00  0.00            
ATOM   2183  HB2 LEU X 136      12.486   3.638  -5.736  0.00  0.00            
ATOM   2184  HB3 LEU X 136      11.626   2.576  -4.649  0.00  0.00            
ATOM   2185  CG  LEU X 136      10.908   4.658  -4.763  0.00  0.00            
ATOM   2186  HG  LEU X 136      11.335   5.660  -4.711  0.00  0.00            
ATOM   2187  CD1 LEU X 136      10.190   4.723  -6.141  0.00  0.00            
ATOM   2188 HD11 LEU X 136      10.251   3.714  -6.550  0.00  0.00            
ATOM   2189 HD12 LEU X 136       9.178   5.058  -5.912  0.00  0.00            
ATOM   2190 HD13 LEU X 136      10.615   5.471  -6.810  0.00  0.00            
ATOM   2191  CD2 LEU X 136       9.972   4.563  -3.585  0.00  0.00            
ATOM   2192 HD21 LEU X 136       9.537   3.572  -3.459  0.00  0.00            
ATOM   2193 HD22 LEU X 136      10.579   4.646  -2.684  0.00  0.00            
ATOM   2194 HD23 LEU X 136       9.285   5.409  -3.555  0.00  0.00            
ATOM   2195  C   LEU X 136      12.712   3.098  -2.203  0.00  0.00            
ATOM   2196  O   LEU X 136      11.973   2.105  -2.212  0.00  0.00            
ATOM   2197  N   VAL X 137      13.064   3.713  -1.045  0.00  0.00            
ATOM   2198  H   VAL X 137      13.750   4.454  -1.075  0.00  0.00            
ATOM   2199  CA  VAL X 137      12.517   3.334   0.247  0.00  0.00            
ATOM   2200  HA  VAL X 137      12.653   2.261   0.382  0.00  0.00            
ATOM   2201  CB  VAL X 137      13.280   3.997   1.355  0.00  0.00            
ATOM   2202  HB  VAL X 137      13.227   5.067   1.157  0.00  0.00            
ATOM   2203  CG1 VAL X 137      12.751   3.779   2.797  0.00  0.00            
ATOM   2204 HG11 VAL X 137      12.526   2.716   2.885  0.00  0.00            
ATOM   2205 HG12 VAL X 137      13.359   4.208   3.594  0.00  0.00            
ATOM   2206 HG13 VAL X 137      11.784   4.272   2.896  0.00  0.00            
ATOM   2207  CG2 VAL X 137      14.743   3.532   1.272  0.00  0.00            
ATOM   2208 HG21 VAL X 137      15.248   3.860   2.181  0.00  0.00            
ATOM   2209 HG22 VAL X 137      14.657   2.447   1.221  0.00  0.00            
ATOM   2210 HG23 VAL X 137      15.203   3.957   0.380  0.00  0.00            
ATOM   2211  C   VAL X 137      11.040   3.723   0.325  0.00  0.00            
ATOM   2212  O   VAL X 137      10.625   4.857  -0.066  0.00  0.00            
ATOM   2213  N   HIE X 138      10.100   2.863   0.681  0.00  0.00            
ATOM   2214  H   HIE X 138      10.440   1.980   1.034  0.00  0.00            
ATOM   2215  CA  HIE X 138       8.657   3.031   0.493  0.00  0.00            
ATOM   2216  HA  HIE X 138       8.503   3.142  -0.580  0.00  0.00            
ATOM   2217  CB  HIE X 138       7.926   1.699   0.834  0.00  0.00            
ATOM   2218  HB2 HIE X 138       8.421   0.922   0.252  0.00  0.00            
ATOM   2219  HB3 HIE X 138       7.987   1.582   1.916  0.00  0.00            
ATOM   2220  CG  HIE X 138       6.418   1.670   0.637  0.00  0.00            
ATOM   2221  ND1 HIE X 138       5.545   2.638   1.133  0.00  0.00            
ATOM   2222  CE1 HIE X 138       4.377   2.252   0.592  0.00  0.00            
ATOM   2223  HE1 HIE X 138       3.432   2.721   0.825  0.00  0.00            
ATOM   2224  NE2 HIE X 138       4.445   1.103  -0.087  0.00  0.00            
ATOM   2225  HE2 HIE X 138       3.611   0.663  -0.449  0.00  0.00            
ATOM   2226  CD2 HIE X 138       5.758   0.721  -0.050  0.00  0.00            
ATOM   2227  HD2 HIE X 138       6.269  -0.058  -0.597  0.00  0.00            
ATOM   2228  C   HIE X 138       8.148   4.307   1.361  0.00  0.00            
ATOM   2229  O   HIE X 138       7.508   5.178   0.784  0.00  0.00            
ATOM   2230  N   ARG X 139       8.576   4.317   2.655  0.00  0.00            
ATOM   2231  H   ARG X 139       9.235   3.595   2.910  0.00  0.00            
ATOM   2232  CA  ARG X 139       8.196   5.361   3.606  0.00  0.00            
ATOM   2233  HA  ARG X 139       8.586   5.141   4.600  0.00  0.00            
ATOM   2234  CB  ARG X 139       8.889   6.708   3.288  0.00  0.00            
ATOM   2235  HB2 ARG X 139       8.535   7.070   2.324  0.00  0.00            
ATOM   2236  HB3 ARG X 139       8.618   7.412   4.075  0.00  0.00            
ATOM   2237  CG  ARG X 139      10.376   6.745   3.080  0.00  0.00            
ATOM   2238  HG2 ARG X 139      10.819   6.393   4.011  0.00  0.00            
ATOM   2239  HG3 ARG X 139      10.709   6.170   2.216  0.00  0.00            
ATOM   2240  CD  ARG X 139      10.994   8.161   2.686  0.00  0.00            
ATOM   2241  HD2 ARG X 139      12.073   8.024   2.754  0.00  0.00            
ATOM   2242  HD3 ARG X 139      10.823   8.457   1.651  0.00  0.00            
ATOM   2243  NE  ARG X 139      10.541   9.189   3.651  0.00  0.00            
ATOM   2244  HE  ARG X 139      10.011   8.860   4.447  0.00  0.00            
ATOM   2245  CZ  ARG X 139      10.800  10.465   3.564  0.00  0.00            
ATOM   2246  NH1 ARG X 139      11.645  11.078   2.773  0.00  0.00            
ATOM   2247 HH11 ARG X 139      12.220  10.572   2.114  0.00  0.00            
ATOM   2248 HH12 ARG X 139      11.802  12.061   2.944  0.00  0.00            
ATOM   2249  NH2 ARG X 139      10.124  11.264   4.330  0.00  0.00            
ATOM   2250 HH21 ARG X 139       9.360  10.842   4.838  0.00  0.00            
ATOM   2251 HH22 ARG X 139      10.225  12.260   4.200  0.00  0.00            
ATOM   2252  C   ARG X 139       6.710   5.508   3.820  0.00  0.00            
ATOM   2253  O   ARG X 139       6.321   6.598   4.284  0.00  0.00            
ATOM   2254  N   ASP X 140       5.799   4.544   3.452  0.00  0.00            
ATOM   2255  H   ASP X 140       6.111   3.812   2.830  0.00  0.00            
ATOM   2256  CA  ASP X 140       4.328   4.732   3.553  0.00  0.00            
ATOM   2257  HA  ASP X 140       4.162   5.062   4.578  0.00  0.00            
ATOM   2258  CB  ASP X 140       3.806   5.864   2.661  0.00  0.00            
ATOM   2259  HB2 ASP X 140       4.491   6.709   2.587  0.00  0.00            
ATOM   2260  HB3 ASP X 140       3.720   5.510   1.634  0.00  0.00            
ATOM   2261  CG  ASP X 140       2.377   6.349   3.052  0.00  0.00            
ATOM   2262  OD1 ASP X 140       2.001   6.576   4.226  0.00  0.00            
ATOM   2263  OD2 ASP X 140       1.520   6.553   2.137  0.00  0.00            
ATOM   2264  C   ASP X 140       3.571   3.390   3.565  0.00  0.00            
ATOM   2265  O   ASP X 140       2.388   3.422   3.506  0.00  0.00            
ATOM   2266  N   LEU X 141       4.250   2.242   3.702  0.00  0.00            
ATOM   2267  H   LEU X 141       5.242   2.360   3.553  0.00  0.00            
ATOM   2268  CA  LEU X 141       3.744   0.853   3.723  0.00  0.00            
ATOM   2269  HA  LEU X 141       3.134   0.663   2.840  0.00  0.00            
ATOM   2270  CB  LEU X 141       4.957  -0.158   3.703  0.00  0.00            
ATOM   2271  HB2 LEU X 141       5.747   0.133   3.011  0.00  0.00            
ATOM   2272  HB3 LEU X 141       5.311  -0.240   4.731  0.00  0.00            
ATOM   2273  CG  LEU X 141       4.521  -1.569   3.434  0.00  0.00            
ATOM   2274  HG  LEU X 141       3.888  -1.941   4.240  0.00  0.00            
ATOM   2275  CD1 LEU X 141       3.732  -1.748   2.115  0.00  0.00            
ATOM   2276 HD11 LEU X 141       2.670  -1.504   2.150  0.00  0.00            
ATOM   2277 HD12 LEU X 141       4.214  -1.104   1.380  0.00  0.00            
ATOM   2278 HD13 LEU X 141       3.820  -2.783   1.786  0.00  0.00            
ATOM   2279  CD2 LEU X 141       5.705  -2.493   3.146  0.00  0.00            
ATOM   2280 HD21 LEU X 141       6.407  -2.165   2.379  0.00  0.00            
ATOM   2281 HD22 LEU X 141       6.257  -2.654   4.072  0.00  0.00            
ATOM   2282 HD23 LEU X 141       5.404  -3.525   2.970  0.00  0.00            
ATOM   2283  C   LEU X 141       2.804   0.619   4.861  0.00  0.00            
ATOM   2284  O   LEU X 141       3.263   0.563   6.004  0.00  0.00            
ATOM   2285  N   ALA X 142       1.510   0.389   4.499  0.00  0.00            
ATOM   2286  H   ALA X 142       1.274   0.399   3.517  0.00  0.00            
ATOM   2287  CA  ALA X 142       0.277   0.098   5.225  0.00  0.00            
ATOM   2288  HA  ALA X 142       0.646  -0.467   6.082  0.00  0.00            
ATOM   2289  CB  ALA X 142      -0.288   1.443   5.531  0.00  0.00            
ATOM   2290  HB1 ALA X 142      -1.204   1.349   6.114  0.00  0.00            
ATOM   2291  HB2 ALA X 142       0.417   1.990   6.157  0.00  0.00            
ATOM   2292  HB3 ALA X 142      -0.481   2.115   4.694  0.00  0.00            
ATOM   2293  C   ALA X 142      -0.633  -0.766   4.332  0.00  0.00            
ATOM   2294  O   ALA X 142      -0.180  -1.003   3.229  0.00  0.00            
ATOM   2295  N   ALA X 143      -1.736  -1.316   4.843  0.00  0.00            
ATOM   2296  H   ALA X 143      -1.975  -1.117   5.804  0.00  0.00            
ATOM   2297  CA  ALA X 143      -2.668  -2.161   4.036  0.00  0.00            
ATOM   2298  HA  ALA X 143      -2.104  -2.701   3.276  0.00  0.00            
ATOM   2299  CB  ALA X 143      -3.340  -3.243   4.960  0.00  0.00            
ATOM   2300  HB1 ALA X 143      -4.068  -3.714   4.299  0.00  0.00            
ATOM   2301  HB2 ALA X 143      -2.519  -3.876   5.297  0.00  0.00            
ATOM   2302  HB3 ALA X 143      -3.859  -2.848   5.833  0.00  0.00            
ATOM   2303  C   ALA X 143      -3.505  -1.178   3.125  0.00  0.00            
ATOM   2304  O   ALA X 143      -3.754  -1.596   2.017  0.00  0.00            
ATOM   2305  N   ARG X 144      -3.815   0.095   3.514  0.00  0.00            
ATOM   2306  H   ARG X 144      -3.556   0.298   4.469  0.00  0.00            
ATOM   2307  CA  ARG X 144      -4.274   1.186   2.631  0.00  0.00            
ATOM   2308  HA  ARG X 144      -5.305   1.010   2.324  0.00  0.00            
ATOM   2309  CB  ARG X 144      -4.101   2.491   3.373  0.00  0.00            
ATOM   2310  HB2 ARG X 144      -4.698   2.482   4.285  0.00  0.00            
ATOM   2311  HB3 ARG X 144      -3.033   2.609   3.557  0.00  0.00            
ATOM   2312  CG  ARG X 144      -4.533   3.818   2.704  0.00  0.00            
ATOM   2313  HG2 ARG X 144      -4.519   4.579   3.485  0.00  0.00            
ATOM   2314  HG3 ARG X 144      -3.754   4.039   1.975  0.00  0.00            
ATOM   2315  CD  ARG X 144      -5.909   3.845   2.071  0.00  0.00            
ATOM   2316  HD2 ARG X 144      -5.959   4.811   1.569  0.00  0.00            
ATOM   2317  HD3 ARG X 144      -5.986   3.135   1.248  0.00  0.00            
ATOM   2318  NE  ARG X 144      -6.994   3.732   3.038  0.00  0.00            
ATOM   2319  HE  ARG X 144      -6.771   4.075   3.961  0.00  0.00            
ATOM   2320  CZ  ARG X 144      -8.116   3.033   2.856  0.00  0.00            
ATOM   2321  NH1 ARG X 144      -8.521   2.438   1.764  0.00  0.00            
ATOM   2322 HH11 ARG X 144      -8.127   2.795   0.905  0.00  0.00            
ATOM   2323 HH12 ARG X 144      -9.472   2.099   1.817  0.00  0.00            
ATOM   2324  NH2 ARG X 144      -8.861   2.779   3.868  0.00  0.00            
ATOM   2325 HH21 ARG X 144      -8.596   3.226   4.734  0.00  0.00            
ATOM   2326 HH22 ARG X 144      -9.761   2.325   3.805  0.00  0.00            
ATOM   2327  C   ARG X 144      -3.368   1.204   1.310  0.00  0.00            
ATOM   2328  O   ARG X 144      -3.973   1.495   0.285  0.00  0.00            
ATOM   2329  N   ASN X 145      -2.030   0.940   1.450  0.00  0.00            
ATOM   2330  H   ASN X 145      -1.673   0.532   2.302  0.00  0.00            
ATOM   2331  CA  ASN X 145      -1.072   1.125   0.393  0.00  0.00            
ATOM   2332  HA  ASN X 145      -1.345   1.975  -0.233  0.00  0.00            
ATOM   2333  CB  ASN X 145       0.286   1.693   0.900  0.00  0.00            
ATOM   2334  HB2 ASN X 145       0.639   1.182   1.796  0.00  0.00            
ATOM   2335  HB3 ASN X 145       1.087   1.541   0.177  0.00  0.00            
ATOM   2336  CG  ASN X 145       0.244   3.123   1.420  0.00  0.00            
ATOM   2337  OD1 ASN X 145      -0.508   3.378   2.360  0.00  0.00            
ATOM   2338  ND2 ASN X 145       1.019   3.903   0.790  0.00  0.00            
ATOM   2339 HD21 ASN X 145       1.367   3.562  -0.096  0.00  0.00            
ATOM   2340 HD22 ASN X 145       1.249   4.835   1.106  0.00  0.00            
ATOM   2341  C   ASN X 145      -0.978  -0.060  -0.577  0.00  0.00            
ATOM   2342  O   ASN X 145       0.046  -0.148  -1.250  0.00  0.00            
ATOM   2343  N   VAL X 146      -1.979  -0.927  -0.601  0.00  0.00            
ATOM   2344  H   VAL X 146      -2.785  -0.744  -0.020  0.00  0.00            
ATOM   2345  CA  VAL X 146      -1.943  -2.154  -1.395  0.00  0.00            
ATOM   2346  HA  VAL X 146      -1.294  -1.947  -2.246  0.00  0.00            
ATOM   2347  CB  VAL X 146      -1.335  -3.286  -0.573  0.00  0.00            
ATOM   2348  HB  VAL X 146      -2.069  -3.425   0.221  0.00  0.00            
ATOM   2349  CG1 VAL X 146      -1.408  -4.662  -1.284  0.00  0.00            
ATOM   2350 HG11 VAL X 146      -1.334  -5.477  -0.563  0.00  0.00            
ATOM   2351 HG12 VAL X 146      -2.318  -4.907  -1.832  0.00  0.00            
ATOM   2352 HG13 VAL X 146      -0.548  -4.710  -1.951  0.00  0.00            
ATOM   2353  CG2 VAL X 146       0.097  -3.002   0.024  0.00  0.00            
ATOM   2354 HG21 VAL X 146       0.422  -3.812   0.677  0.00  0.00            
ATOM   2355 HG22 VAL X 146       0.825  -2.867  -0.776  0.00  0.00            
ATOM   2356 HG23 VAL X 146       0.070  -2.117   0.659  0.00  0.00            
ATOM   2357  C   VAL X 146      -3.366  -2.437  -1.958  0.00  0.00            
ATOM   2358  O   VAL X 146      -4.385  -2.108  -1.335  0.00  0.00            
ATOM   2359  N   LEU X 147      -3.423  -2.896  -3.175  0.00  0.00            
ATOM   2360  H   LEU X 147      -2.509  -3.029  -3.583  0.00  0.00            
ATOM   2361  CA  LEU X 147      -4.488  -2.810  -4.181  0.00  0.00            
ATOM   2362  HA  LEU X 147      -5.450  -2.550  -3.739  0.00  0.00            
ATOM   2363  CB  LEU X 147      -4.171  -1.756  -5.233  0.00  0.00            
ATOM   2364  HB2 LEU X 147      -3.244  -1.980  -5.762  0.00  0.00            
ATOM   2365  HB3 LEU X 147      -5.069  -1.624  -5.838  0.00  0.00            
ATOM   2366  CG  LEU X 147      -3.908  -0.332  -4.804  0.00  0.00            
ATOM   2367  HG  LEU X 147      -3.068  -0.423  -4.116  0.00  0.00            
ATOM   2368  CD1 LEU X 147      -3.611   0.626  -5.955  0.00  0.00            
ATOM   2369 HD11 LEU X 147      -4.454   0.884  -6.595  0.00  0.00            
ATOM   2370 HD12 LEU X 147      -3.267   1.596  -5.596  0.00  0.00            
ATOM   2371 HD13 LEU X 147      -2.783   0.203  -6.525  0.00  0.00            
ATOM   2372  CD2 LEU X 147      -5.015   0.330  -4.006  0.00  0.00            
ATOM   2373 HD21 LEU X 147      -5.980   0.262  -4.509  0.00  0.00            
ATOM   2374 HD22 LEU X 147      -5.056  -0.188  -3.048  0.00  0.00            
ATOM   2375 HD23 LEU X 147      -4.862   1.395  -3.829  0.00  0.00            
ATOM   2376  C   LEU X 147      -4.678  -4.153  -4.939  0.00  0.00            
ATOM   2377  O   LEU X 147      -3.807  -4.980  -4.898  0.00  0.00            
ATOM   2378  N   VAL X 148      -5.810  -4.330  -5.621  0.00  0.00            
ATOM   2379  H   VAL X 148      -6.454  -3.552  -5.587  0.00  0.00            
ATOM   2380  CA  VAL X 148      -6.285  -5.622  -6.151  0.00  0.00            
ATOM   2381  HA  VAL X 148      -5.478  -6.336  -6.319  0.00  0.00            
ATOM   2382  CB  VAL X 148      -7.070  -6.220  -4.964  0.00  0.00            
ATOM   2383  HB  VAL X 148      -6.332  -6.415  -4.187  0.00  0.00            
ATOM   2384  CG1 VAL X 148      -8.115  -5.275  -4.342  0.00  0.00            
ATOM   2385 HG11 VAL X 148      -8.904  -5.818  -3.822  0.00  0.00            
ATOM   2386 HG12 VAL X 148      -7.635  -4.635  -3.602  0.00  0.00            
ATOM   2387 HG13 VAL X 148      -8.680  -4.634  -5.018  0.00  0.00            
ATOM   2388  CG2 VAL X 148      -7.653  -7.604  -5.333  0.00  0.00            
ATOM   2389 HG21 VAL X 148      -7.974  -8.253  -4.518  0.00  0.00            
ATOM   2390 HG22 VAL X 148      -8.561  -7.313  -5.861  0.00  0.00            
ATOM   2391 HG23 VAL X 148      -7.006  -8.063  -6.080  0.00  0.00            
ATOM   2392  C   VAL X 148      -7.037  -5.582  -7.507  0.00  0.00            
ATOM   2393  O   VAL X 148      -8.096  -4.997  -7.701  0.00  0.00            
ATOM   2394  N   LYS X 149      -6.378  -6.369  -8.364  0.00  0.00            
ATOM   2395  H   LYS X 149      -5.581  -6.892  -8.030  0.00  0.00            
ATOM   2396  CA  LYS X 149      -6.808  -6.674  -9.710  0.00  0.00            
ATOM   2397  HA  LYS X 149      -7.129  -5.757 -10.204  0.00  0.00            
ATOM   2398  CB  LYS X 149      -5.503  -7.182 -10.474  0.00  0.00            
ATOM   2399  HB2 LYS X 149      -4.882  -6.292 -10.374  0.00  0.00            
ATOM   2400  HB3 LYS X 149      -5.109  -8.037  -9.925  0.00  0.00            
ATOM   2401  CG  LYS X 149      -5.594  -7.523 -11.964  0.00  0.00            
ATOM   2402  HG2 LYS X 149      -6.394  -8.258 -12.060  0.00  0.00            
ATOM   2403  HG3 LYS X 149      -5.804  -6.592 -12.490  0.00  0.00            
ATOM   2404  CD  LYS X 149      -4.340  -8.114 -12.524  0.00  0.00            
ATOM   2405  HD2 LYS X 149      -3.423  -7.564 -12.313  0.00  0.00            
ATOM   2406  HD3 LYS X 149      -4.227  -9.150 -12.206  0.00  0.00            
ATOM   2407  CE  LYS X 149      -4.612  -8.156 -14.005  0.00  0.00            
ATOM   2408  HE2 LYS X 149      -5.255  -9.016 -14.193  0.00  0.00            
ATOM   2409  HE3 LYS X 149      -4.946  -7.151 -14.263  0.00  0.00            
ATOM   2410  NZ  LYS X 149      -3.348  -8.440 -14.775  0.00  0.00            
ATOM   2411  HZ1 LYS X 149      -3.052  -9.406 -14.750  0.00  0.00            
ATOM   2412  HZ2 LYS X 149      -3.438  -8.180 -15.747  0.00  0.00            
ATOM   2413  HZ3 LYS X 149      -2.600  -7.873 -14.401  0.00  0.00            
ATOM   2414  C   LYS X 149      -7.915  -7.652  -9.779  0.00  0.00            
ATOM   2415  O   LYS X 149      -8.869  -7.457 -10.609  0.00  0.00            
ATOM   2416  N   THR X 150      -7.793  -8.721  -9.015  0.00  0.00            
ATOM   2417  H   THR X 150      -6.978  -8.660  -8.421  0.00  0.00            
ATOM   2418  CA  THR X 150      -8.633  -9.889  -8.755  0.00  0.00            
ATOM   2419  HA  THR X 150      -9.636  -9.466  -8.700  0.00  0.00            
ATOM   2420  CB  THR X 150      -8.583 -10.799  -9.963  0.00  0.00            
ATOM   2421  HB  THR X 150      -8.923 -10.209 -10.815  0.00  0.00            
ATOM   2422  CG2 THR X 150      -7.172 -11.279 -10.314  0.00  0.00            
ATOM   2423 HG21 THR X 150      -6.683 -10.636 -11.046  0.00  0.00            
ATOM   2424 HG22 THR X 150      -6.549 -11.520  -9.453  0.00  0.00            
ATOM   2425 HG23 THR X 150      -7.208 -12.195 -10.904  0.00  0.00            
ATOM   2426  OG1 THR X 150      -9.413 -11.906  -9.804  0.00  0.00            
ATOM   2427  HG1 THR X 150      -8.880 -12.687  -9.639  0.00  0.00            
ATOM   2428  C   THR X 150      -8.131 -10.530  -7.495  0.00  0.00            
ATOM   2429  O   THR X 150      -6.896 -10.430  -7.320  0.00  0.00            
ATOM   2430  N   PRO X 151      -8.898 -11.195  -6.602  0.00  0.00            
ATOM   2431  CD  PRO X 151     -10.280 -11.455  -6.799  0.00  0.00            
ATOM   2432  HD2 PRO X 151     -10.265 -12.435  -7.275  0.00  0.00            
ATOM   2433  HD3 PRO X 151     -10.698 -10.588  -7.310  0.00  0.00            
ATOM   2434  CG  PRO X 151     -10.732 -11.476  -5.390  0.00  0.00            
ATOM   2435  HG2 PRO X 151     -11.588 -12.139  -5.263  0.00  0.00            
ATOM   2436  HG3 PRO X 151     -10.988 -10.500  -4.978  0.00  0.00            
ATOM   2437  CB  PRO X 151      -9.610 -12.159  -4.606  0.00  0.00            
ATOM   2438  HB2 PRO X 151      -9.788 -13.226  -4.735  0.00  0.00            
ATOM   2439  HB3 PRO X 151      -9.817 -11.884  -3.572  0.00  0.00            
ATOM   2440  CA  PRO X 151      -8.387 -11.509  -5.265  0.00  0.00            
ATOM   2441  HA  PRO X 151      -8.261 -10.540  -4.783  0.00  0.00            
ATOM   2442  C   PRO X 151      -7.124 -12.421  -5.228  0.00  0.00            
ATOM   2443  O   PRO X 151      -6.628 -12.469  -4.141  0.00  0.00            
ATOM   2444  N   GLN X 152      -6.709 -13.148  -6.280  0.00  0.00            
ATOM   2445  H   GLN X 152      -7.173 -13.065  -7.174  0.00  0.00            
ATOM   2446  CA  GLN X 152      -5.475 -13.891  -6.304  0.00  0.00            
ATOM   2447  HA  GLN X 152      -5.326 -14.355  -5.329  0.00  0.00            
ATOM   2448  CB  GLN X 152      -5.598 -15.000  -7.371  0.00  0.00            
ATOM   2449  HB2 GLN X 152      -5.406 -14.589  -8.362  0.00  0.00            
ATOM   2450  HB3 GLN X 152      -4.812 -15.746  -7.245  0.00  0.00            
ATOM   2451  CG  GLN X 152      -6.921 -15.785  -7.432  0.00  0.00            
ATOM   2452  HG2 GLN X 152      -6.702 -16.735  -7.921  0.00  0.00            
ATOM   2453  HG3 GLN X 152      -7.272 -15.876  -6.405  0.00  0.00            
ATOM   2454  CD  GLN X 152      -8.027 -15.055  -8.272  0.00  0.00            
ATOM   2455  OE1 GLN X 152      -7.974 -13.905  -8.586  0.00  0.00            
ATOM   2456  NE2 GLN X 152      -9.030 -15.784  -8.616  0.00  0.00            
ATOM   2457 HE21 GLN X 152      -9.046 -16.744  -8.302  0.00  0.00            
ATOM   2458 HE22 GLN X 152      -9.507 -15.489  -9.456  0.00  0.00            
ATOM   2459  C   GLN X 152      -4.171 -13.030  -6.478  0.00  0.00            
ATOM   2460  O   GLN X 152      -3.037 -13.517  -6.418  0.00  0.00            
ATOM   2461  N   HIE X 153      -4.374 -11.751  -6.888  0.00  0.00            
ATOM   2462  H   HIE X 153      -5.320 -11.397  -6.854  0.00  0.00            
ATOM   2463  CA  HIE X 153      -3.327 -10.829  -7.414  0.00  0.00            
ATOM   2464  HA  HIE X 153      -2.404 -11.274  -7.044  0.00  0.00            
ATOM   2465  CB  HIE X 153      -3.388 -10.882  -8.987  0.00  0.00            
ATOM   2466  HB2 HIE X 153      -3.677 -11.893  -9.272  0.00  0.00            
ATOM   2467  HB3 HIE X 153      -4.203 -10.233  -9.308  0.00  0.00            
ATOM   2468  CG  HIE X 153      -2.106 -10.518  -9.763  0.00  0.00            
ATOM   2469  ND1 HIE X 153      -1.746 -10.774 -11.104  0.00  0.00            
ATOM   2470  CE1 HIE X 153      -0.759  -9.965 -11.419  0.00  0.00            
ATOM   2471  HE1 HIE X 153      -0.337  -9.960 -12.413  0.00  0.00            
ATOM   2472  NE2 HIE X 153      -0.337  -9.351 -10.366  0.00  0.00            
ATOM   2473  HE2 HIE X 153       0.471  -8.746 -10.327  0.00  0.00            
ATOM   2474  CD2 HIE X 153      -1.236  -9.534  -9.365  0.00  0.00            
ATOM   2475  HD2 HIE X 153      -1.218  -8.965  -8.448  0.00  0.00            
ATOM   2476  C   HIE X 153      -3.506  -9.409  -6.842  0.00  0.00            
ATOM   2477  O   HIE X 153      -4.325  -8.604  -7.305  0.00  0.00            
ATOM   2478  N   VAL X 154      -2.601  -9.063  -5.949  0.00  0.00            
ATOM   2479  H   VAL X 154      -1.849  -9.700  -5.732  0.00  0.00            
ATOM   2480  CA  VAL X 154      -2.491  -7.708  -5.426  0.00  0.00            
ATOM   2481  HA  VAL X 154      -3.330  -7.049  -5.650  0.00  0.00            
ATOM   2482  CB  VAL X 154      -2.373  -7.656  -3.887  0.00  0.00            
ATOM   2483  HB  VAL X 154      -2.383  -6.654  -3.459  0.00  0.00            
ATOM   2484  CG1 VAL X 154      -3.662  -8.182  -3.354  0.00  0.00            
ATOM   2485 HG11 VAL X 154      -4.458  -7.654  -3.880  0.00  0.00            
ATOM   2486 HG12 VAL X 154      -3.783  -9.227  -3.638  0.00  0.00            
ATOM   2487 HG13 VAL X 154      -3.852  -7.928  -2.312  0.00  0.00            
ATOM   2488  CG2 VAL X 154      -1.323  -8.510  -3.202  0.00  0.00            
ATOM   2489 HG21 VAL X 154      -1.454  -8.415  -2.124  0.00  0.00            
ATOM   2490 HG22 VAL X 154      -1.437  -9.540  -3.539  0.00  0.00            
ATOM   2491 HG23 VAL X 154      -0.290  -8.239  -3.422  0.00  0.00            
ATOM   2492  C   VAL X 154      -1.223  -6.930  -5.904  0.00  0.00            
ATOM   2493  O   VAL X 154      -0.251  -7.547  -6.339  0.00  0.00            
ATOM   2494  N   LYS X 155      -1.197  -5.602  -5.745  0.00  0.00            
ATOM   2495  H   LYS X 155      -2.020  -5.087  -5.467  0.00  0.00            
ATOM   2496  CA  LYS X 155      -0.089  -4.720  -6.100  0.00  0.00            
ATOM   2497  HA  LYS X 155       0.828  -5.305  -6.030  0.00  0.00            
ATOM   2498  CB  LYS X 155      -0.202  -4.083  -7.473  0.00  0.00            
ATOM   2499  HB2 LYS X 155      -1.142  -3.534  -7.418  0.00  0.00            
ATOM   2500  HB3 LYS X 155       0.512  -3.313  -7.764  0.00  0.00            
ATOM   2501  CG  LYS X 155      -0.327  -5.093  -8.603  0.00  0.00            
ATOM   2502  HG2 LYS X 155       0.398  -5.901  -8.512  0.00  0.00            
ATOM   2503  HG3 LYS X 155      -1.288  -5.606  -8.559  0.00  0.00            
ATOM   2504  CD  LYS X 155      -0.199  -4.431 -10.025  0.00  0.00            
ATOM   2505  HD2 LYS X 155      -1.082  -3.793 -10.044  0.00  0.00            
ATOM   2506  HD3 LYS X 155       0.723  -3.857 -10.118  0.00  0.00            
ATOM   2507  CE  LYS X 155      -0.421  -5.468 -11.132  0.00  0.00            
ATOM   2508  HE2 LYS X 155       0.107  -6.407 -10.963  0.00  0.00            
ATOM   2509  HE3 LYS X 155      -1.496  -5.648 -11.156  0.00  0.00            
ATOM   2510  NZ  LYS X 155      -0.040  -4.986 -12.460  0.00  0.00            
ATOM   2511  HZ1 LYS X 155      -0.147  -5.656 -13.208  0.00  0.00            
ATOM   2512  HZ2 LYS X 155      -0.634  -4.289 -12.887  0.00  0.00            
ATOM   2513  HZ3 LYS X 155       0.942  -4.756 -12.517  0.00  0.00            
ATOM   2514  C   LYS X 155       0.059  -3.592  -5.014  0.00  0.00            
ATOM   2515  O   LYS X 155      -0.932  -3.130  -4.406  0.00  0.00            
ATOM   2516  N   ILE X 156       1.286  -3.137  -4.715  0.00  0.00            
ATOM   2517  H   ILE X 156       2.093  -3.580  -5.133  0.00  0.00            
ATOM   2518  CA  ILE X 156       1.590  -1.962  -3.813  0.00  0.00            
ATOM   2519  HA  ILE X 156       0.856  -2.094  -3.017  0.00  0.00            
ATOM   2520  CB  ILE X 156       3.028  -2.064  -3.238  0.00  0.00            
ATOM   2521  HB  ILE X 156       3.757  -1.948  -4.040  0.00  0.00            
ATOM   2522  CG2 ILE X 156       3.190  -1.031  -2.129  0.00  0.00            
ATOM   2523 HG21 ILE X 156       2.473  -1.129  -1.314  0.00  0.00            
ATOM   2524 HG22 ILE X 156       4.172  -1.084  -1.659  0.00  0.00            
ATOM   2525 HG23 ILE X 156       3.020   0.007  -2.413  0.00  0.00            
ATOM   2526  CG1 ILE X 156       3.323  -3.437  -2.600  0.00  0.00            
ATOM   2527 HG12 ILE X 156       2.715  -3.536  -1.702  0.00  0.00            
ATOM   2528 HG13 ILE X 156       2.982  -4.236  -3.259  0.00  0.00            
ATOM   2529  CD1 ILE X 156       4.804  -3.759  -2.428  0.00  0.00            
ATOM   2530 HD11 ILE X 156       5.173  -3.275  -1.525  0.00  0.00            
ATOM   2531 HD12 ILE X 156       4.867  -4.848  -2.427  0.00  0.00            
ATOM   2532 HD13 ILE X 156       5.281  -3.372  -3.328  0.00  0.00            
ATOM   2533  C   ILE X 156       1.445  -0.606  -4.494  0.00  0.00            
ATOM   2534  O   ILE X 156       1.755  -0.489  -5.691  0.00  0.00            
ATOM   2535  N   THR X 157       1.161   0.455  -3.759  0.00  0.00            
ATOM   2536  H   THR X 157       0.993   0.295  -2.776  0.00  0.00            
ATOM   2537  CA  THR X 157       1.052   1.892  -4.107  0.00  0.00            
ATOM   2538  HA  THR X 157       1.727   2.026  -4.953  0.00  0.00            
ATOM   2539  CB  THR X 157      -0.362   2.281  -4.483  0.00  0.00            
ATOM   2540  HB  THR X 157      -0.799   1.472  -5.069  0.00  0.00            
ATOM   2541  CG2 THR X 157      -1.261   2.427  -3.283  0.00  0.00            
ATOM   2542 HG21 THR X 157      -2.244   2.821  -3.540  0.00  0.00            
ATOM   2543 HG22 THR X 157      -1.452   1.428  -2.892  0.00  0.00            
ATOM   2544 HG23 THR X 157      -0.733   3.095  -2.602  0.00  0.00            
ATOM   2545  OG1 THR X 157      -0.454   3.500  -5.229  0.00  0.00            
ATOM   2546  HG1 THR X 157       0.248   3.419  -5.878  0.00  0.00            
ATOM   2547  C   THR X 157       1.587   2.947  -3.107  0.00  0.00            
ATOM   2548  O   THR X 157       1.952   2.663  -1.977  0.00  0.00            
ATOM   2549  N   ASP X 158       1.662   4.194  -3.556  0.00  0.00            
ATOM   2550  H   ASP X 158       1.149   4.387  -4.405  0.00  0.00            
ATOM   2551  CA  ASP X 158       2.115   5.415  -2.876  0.00  0.00            
ATOM   2552  HA  ASP X 158       2.232   6.141  -3.681  0.00  0.00            
ATOM   2553  CB  ASP X 158       0.902   5.763  -2.016  0.00  0.00            
ATOM   2554  HB2 ASP X 158       0.446   4.888  -1.554  0.00  0.00            
ATOM   2555  HB3 ASP X 158       1.072   6.494  -1.225  0.00  0.00            
ATOM   2556  CG  ASP X 158      -0.197   6.443  -2.774  0.00  0.00            
ATOM   2557  OD1 ASP X 158      -1.167   6.739  -2.098  0.00  0.00            
ATOM   2558  OD2 ASP X 158      -0.072   6.705  -3.995  0.00  0.00            
ATOM   2559  C   ASP X 158       3.446   5.413  -2.136  0.00  0.00            
ATOM   2560  O   ASP X 158       3.688   6.332  -1.304  0.00  0.00            
ATOM   2561  N   PHE X 159       4.439   4.595  -2.538  0.00  0.00            
ATOM   2562  H   PHE X 159       4.300   4.002  -3.344  0.00  0.00            
ATOM   2563  CA  PHE X 159       5.910   4.597  -2.154  0.00  0.00            
ATOM   2564  HA  PHE X 159       6.019   4.487  -1.075  0.00  0.00            
ATOM   2565  CB  PHE X 159       6.466   3.302  -2.590  0.00  0.00            
ATOM   2566  HB2 PHE X 159       7.539   3.403  -2.756  0.00  0.00            
ATOM   2567  HB3 PHE X 159       6.364   2.484  -1.877  0.00  0.00            
ATOM   2568  CG  PHE X 159       6.125   2.798  -3.969  0.00  0.00            
ATOM   2569  CD1 PHE X 159       6.686   3.454  -5.091  0.00  0.00            
ATOM   2570  HD1 PHE X 159       7.447   4.210  -4.966  0.00  0.00            
ATOM   2571  CE1 PHE X 159       6.160   3.160  -6.332  0.00  0.00            
ATOM   2572  HE1 PHE X 159       6.410   3.780  -7.181  0.00  0.00            
ATOM   2573  CZ  PHE X 159       5.259   2.130  -6.612  0.00  0.00            
ATOM   2574  HZ  PHE X 159       4.827   1.914  -7.578  0.00  0.00            
ATOM   2575  CE2 PHE X 159       4.716   1.465  -5.534  0.00  0.00            
ATOM   2576  HE2 PHE X 159       3.963   0.702  -5.664  0.00  0.00            
ATOM   2577  CD2 PHE X 159       5.117   1.808  -4.184  0.00  0.00            
ATOM   2578  HD2 PHE X 159       4.724   1.267  -3.335  0.00  0.00            
ATOM   2579  C   PHE X 159       6.497   5.921  -2.679  0.00  0.00            
ATOM   2580  O   PHE X 159       6.157   6.335  -3.800  0.00  0.00            
ATOM   2581  N   GLY X 160       7.372   6.591  -1.849  0.00  0.00            
ATOM   2582  H   GLY X 160       7.590   6.217  -0.936  0.00  0.00            
ATOM   2583  CA  GLY X 160       8.045   7.802  -2.304  0.00  0.00            
ATOM   2584  HA2 GLY X 160       8.973   7.891  -1.738  0.00  0.00            
ATOM   2585  HA3 GLY X 160       8.311   7.755  -3.360  0.00  0.00            
ATOM   2586  C   GLY X 160       7.238   9.078  -2.231  0.00  0.00            
ATOM   2587  O   GLY X 160       7.664  10.179  -2.626  0.00  0.00            
ATOM   2588  N   LEU X 161       6.000   8.941  -1.758  0.00  0.00            
ATOM   2589  H   LEU X 161       5.672   8.014  -1.529  0.00  0.00            
ATOM   2590  CA  LEU X 161       5.013  10.080  -1.602  0.00  0.00            
ATOM   2591  HA  LEU X 161       5.096  10.714  -2.484  0.00  0.00            
ATOM   2592  CB  LEU X 161       3.601   9.577  -1.620  0.00  0.00            
ATOM   2593  HB2 LEU X 161       3.409   8.967  -2.503  0.00  0.00            
ATOM   2594  HB3 LEU X 161       3.452   8.857  -0.816  0.00  0.00            
ATOM   2595  CG  LEU X 161       2.512  10.590  -1.497  0.00  0.00            
ATOM   2596  HG  LEU X 161       2.647  11.177  -0.589  0.00  0.00            
ATOM   2597  CD1 LEU X 161       2.363  11.526  -2.754  0.00  0.00            
ATOM   2598 HD11 LEU X 161       3.133  12.288  -2.636  0.00  0.00            
ATOM   2599 HD12 LEU X 161       2.381  11.024  -3.721  0.00  0.00            
ATOM   2600 HD13 LEU X 161       1.416  12.067  -2.775  0.00  0.00            
ATOM   2601  CD2 LEU X 161       1.194   9.895  -1.437  0.00  0.00            
ATOM   2602 HD21 LEU X 161       1.178   9.322  -0.510  0.00  0.00            
ATOM   2603 HD22 LEU X 161       0.458  10.697  -1.382  0.00  0.00            
ATOM   2604 HD23 LEU X 161       1.109   9.223  -2.291  0.00  0.00            
ATOM   2605  C   LEU X 161       5.318  10.994  -0.338  0.00  0.00            
ATOM   2606  O   LEU X 161       5.349  12.177  -0.440  0.00  0.00            
ATOM   2607  N   ALA X 162       5.744  10.361   0.791  0.00  0.00            
ATOM   2608  H   ALA X 162       5.792   9.356   0.700  0.00  0.00            
ATOM   2609  CA  ALA X 162       6.404  11.082   1.938  0.00  0.00            
ATOM   2610  HA  ALA X 162       5.629  11.765   2.285  0.00  0.00            
ATOM   2611  CB  ALA X 162       6.598   9.983   2.943  0.00  0.00            
ATOM   2612  HB1 ALA X 162       5.697   9.516   3.341  0.00  0.00            
ATOM   2613  HB2 ALA X 162       7.317   9.261   2.556  0.00  0.00            
ATOM   2614  HB3 ALA X 162       7.189  10.400   3.759  0.00  0.00            
ATOM   2615  C   ALA X 162       7.649  11.862   1.463  0.00  0.00            
ATOM   2616  O   ALA X 162       8.048  12.916   1.958  0.00  0.00            
ATOM   2617  N   LYS X 163       8.332  11.354   0.375  0.00  0.00            
ATOM   2618  H   LYS X 163       8.002  10.493  -0.036  0.00  0.00            
ATOM   2619  CA  LYS X 163       9.526  12.064  -0.225  0.00  0.00            
ATOM   2620  HA  LYS X 163      10.038  12.422   0.668  0.00  0.00            
ATOM   2621  CB  LYS X 163      10.501  11.169  -0.982  0.00  0.00            
ATOM   2622  HB2 LYS X 163      10.533  10.212  -0.461  0.00  0.00            
ATOM   2623  HB3 LYS X 163      10.216  10.865  -1.989  0.00  0.00            
ATOM   2624  CG  LYS X 163      11.873  11.764  -1.062  0.00  0.00            
ATOM   2625  HG2 LYS X 163      11.846  12.595  -1.767  0.00  0.00            
ATOM   2626  HG3 LYS X 163      12.336  12.130  -0.146  0.00  0.00            
ATOM   2627  CD  LYS X 163      12.824  10.736  -1.491  0.00  0.00            
ATOM   2628  HD2 LYS X 163      12.871   9.942  -0.746  0.00  0.00            
ATOM   2629  HD3 LYS X 163      12.618  10.322  -2.478  0.00  0.00            
ATOM   2630  CE  LYS X 163      14.242  11.303  -1.572  0.00  0.00            
ATOM   2631  HE2 LYS X 163      14.290  11.966  -0.708  0.00  0.00            
ATOM   2632  HE3 LYS X 163      14.987  10.535  -1.363  0.00  0.00            
ATOM   2633  NZ  LYS X 163      14.561  12.045  -2.861  0.00  0.00            
ATOM   2634  HZ1 LYS X 163      15.446  12.508  -2.715  0.00  0.00            
ATOM   2635  HZ2 LYS X 163      14.481  11.447  -3.671  0.00  0.00            
ATOM   2636  HZ3 LYS X 163      13.966  12.827  -3.093  0.00  0.00            
ATOM   2637  C   LYS X 163       9.178  13.349  -1.040  0.00  0.00            
ATOM   2638  O   LYS X 163       9.781  14.396  -0.929  0.00  0.00            
ATOM   2639  N   LEU X 164       8.014  13.284  -1.736  0.00  0.00            
ATOM   2640  H   LEU X 164       7.672  12.358  -1.952  0.00  0.00            
ATOM   2641  CA  LEU X 164       7.346  14.434  -2.411  0.00  0.00            
ATOM   2642  HA  LEU X 164       8.052  14.955  -3.058  0.00  0.00            
ATOM   2643  CB  LEU X 164       6.331  13.878  -3.408  0.00  0.00            
ATOM   2644  HB2 LEU X 164       6.919  13.166  -3.988  0.00  0.00            
ATOM   2645  HB3 LEU X 164       5.581  13.226  -2.962  0.00  0.00            
ATOM   2646  CG  LEU X 164       5.582  14.875  -4.324  0.00  0.00            
ATOM   2647  HG  LEU X 164       6.234  15.747  -4.377  0.00  0.00            
ATOM   2648  CD1 LEU X 164       5.377  14.258  -5.684  0.00  0.00            
ATOM   2649 HD11 LEU X 164       4.929  13.269  -5.592  0.00  0.00            
ATOM   2650 HD12 LEU X 164       4.778  14.916  -6.314  0.00  0.00            
ATOM   2651 HD13 LEU X 164       6.331  14.161  -6.203  0.00  0.00            
ATOM   2652  CD2 LEU X 164       4.269  15.285  -3.833  0.00  0.00            
ATOM   2653 HD21 LEU X 164       3.872  15.994  -4.560  0.00  0.00            
ATOM   2654 HD22 LEU X 164       3.624  14.406  -3.836  0.00  0.00            
ATOM   2655 HD23 LEU X 164       4.232  15.763  -2.854  0.00  0.00            
ATOM   2656  C   LEU X 164       6.649  15.414  -1.455  0.00  0.00            
ATOM   2657  O   LEU X 164       6.566  16.621  -1.685  0.00  0.00            
ATOM   2658  N   LEU X 165       6.225  14.968  -0.267  0.00  0.00            
ATOM   2659  H   LEU X 165       6.163  13.976  -0.090  0.00  0.00            
ATOM   2660  CA  LEU X 165       5.732  15.759   0.839  0.00  0.00            
ATOM   2661  HA  LEU X 165       5.140  16.584   0.440  0.00  0.00            
ATOM   2662  CB  LEU X 165       4.804  14.821   1.687  0.00  0.00            
ATOM   2663  HB2 LEU X 165       5.284  13.849   1.807  0.00  0.00            
ATOM   2664  HB3 LEU X 165       4.780  15.263   2.683  0.00  0.00            
ATOM   2665  CG  LEU X 165       3.408  14.649   1.100  0.00  0.00            
ATOM   2666  HG  LEU X 165       3.476  14.390   0.043  0.00  0.00            
ATOM   2667  CD1 LEU X 165       2.745  13.527   1.880  0.00  0.00            
ATOM   2668 HD11 LEU X 165       2.731  13.765   2.944  0.00  0.00            
ATOM   2669 HD12 LEU X 165       1.720  13.351   1.554  0.00  0.00            
ATOM   2670 HD13 LEU X 165       3.330  12.610   1.824  0.00  0.00            
ATOM   2671  CD2 LEU X 165       2.582  15.904   1.246  0.00  0.00            
ATOM   2672 HD21 LEU X 165       3.129  16.766   0.865  0.00  0.00            
ATOM   2673 HD22 LEU X 165       1.667  15.827   0.658  0.00  0.00            
ATOM   2674 HD23 LEU X 165       2.315  16.086   2.288  0.00  0.00            
ATOM   2675  C   LEU X 165       6.811  16.393   1.729  0.00  0.00            
ATOM   2676  O   LEU X 165       6.522  17.221   2.517  0.00  0.00            
ATOM   2677  N   GLY X 166       8.095  15.918   1.623  0.00  0.00            
ATOM   2678  H   GLY X 166       8.144  15.129   0.994  0.00  0.00            
ATOM   2679  CA  GLY X 166       9.193  16.347   2.473  0.00  0.00            
ATOM   2680  HA2 GLY X 166      10.130  15.860   2.204  0.00  0.00            
ATOM   2681  HA3 GLY X 166       9.366  17.423   2.461  0.00  0.00            
ATOM   2682  C   GLY X 166       8.926  16.035   3.965  0.00  0.00            
ATOM   2683  O   GLY X 166       9.474  16.710   4.840  0.00  0.00            
ATOM   2684  N   ALA X 167       8.088  15.045   4.225  0.00  0.00            
ATOM   2685  H   ALA X 167       7.711  14.550   3.429  0.00  0.00            
ATOM   2686  CA  ALA X 167       7.367  14.773   5.418  0.00  0.00            
ATOM   2687  HA  ALA X 167       6.777  15.665   5.626  0.00  0.00            
ATOM   2688  CB  ALA X 167       6.441  13.595   5.133  0.00  0.00            
ATOM   2689  HB1 ALA X 167       5.936  13.321   6.060  0.00  0.00            
ATOM   2690  HB2 ALA X 167       5.768  14.043   4.402  0.00  0.00            
ATOM   2691  HB3 ALA X 167       7.018  12.751   4.756  0.00  0.00            
ATOM   2692  C   ALA X 167       8.281  14.481   6.667  0.00  0.00            
ATOM   2693  O   ALA X 167       7.845  14.662   7.776  0.00  0.00            
ATOM   2694  N   GLU X 168       9.542  14.138   6.532  0.00  0.00            
ATOM   2695  H   GLU X 168       9.960  14.076   5.615  0.00  0.00            
ATOM   2696  CA  GLU X 168      10.522  13.778   7.646  0.00  0.00            
ATOM   2697  HA  GLU X 168      10.022  13.043   8.277  0.00  0.00            
ATOM   2698  CB  GLU X 168      11.828  13.161   7.035  0.00  0.00            
ATOM   2699  HB2 GLU X 168      12.377  12.882   7.935  0.00  0.00            
ATOM   2700  HB3 GLU X 168      11.483  12.288   6.482  0.00  0.00            
ATOM   2701  CG  GLU X 168      12.707  14.127   6.147  0.00  0.00            
ATOM   2702  HG2 GLU X 168      12.605  15.154   6.498  0.00  0.00            
ATOM   2703  HG3 GLU X 168      13.741  13.823   6.311  0.00  0.00            
ATOM   2704  CD  GLU X 168      12.410  13.796   4.634  0.00  0.00            
ATOM   2705  OE1 GLU X 168      11.219  13.743   4.281  0.00  0.00            
ATOM   2706  OE2 GLU X 168      13.341  13.462   3.892  0.00  0.00            
ATOM   2707  C   GLU X 168      10.913  14.919   8.548  0.00  0.00            
ATOM   2708  O   GLU X 168      11.755  14.727   9.436  0.00  0.00            
ATOM   2709  N   GLU X 169      10.360  16.107   8.358  0.00  0.00            
ATOM   2710  H   GLU X 169       9.764  16.187   7.547  0.00  0.00            
ATOM   2711  CA  GLU X 169      10.693  17.274   9.261  0.00  0.00            
ATOM   2712  HA  GLU X 169      11.764  17.316   9.459  0.00  0.00            
ATOM   2713  CB  GLU X 169      10.324  18.585   8.540  0.00  0.00            
ATOM   2714  HB2 GLU X 169       9.279  18.553   8.234  0.00  0.00            
ATOM   2715  HB3 GLU X 169      10.510  19.396   9.244  0.00  0.00            
ATOM   2716  CG  GLU X 169      11.138  18.693   7.197  0.00  0.00            
ATOM   2717  HG2 GLU X 169      10.818  17.872   6.556  0.00  0.00            
ATOM   2718  HG3 GLU X 169      10.920  19.629   6.682  0.00  0.00            
ATOM   2719  CD  GLU X 169      12.617  18.748   7.417  0.00  0.00            
ATOM   2720  OE1 GLU X 169      13.356  18.340   6.423  0.00  0.00            
ATOM   2721  OE2 GLU X 169      13.132  19.283   8.433  0.00  0.00            
ATOM   2722  C   GLU X 169       9.971  17.246  10.596  0.00  0.00            
ATOM   2723  O   GLU X 169       8.781  17.072  10.706  0.00  0.00            
ATOM   2724  N   LYS X 170      10.769  17.428  11.680  0.00  0.00            
ATOM   2725  H   LYS X 170      11.756  17.584  11.535  0.00  0.00            
ATOM   2726  CA  LYS X 170      10.312  17.734  13.073  0.00  0.00            
ATOM   2727  HA  LYS X 170       9.480  17.039  13.192  0.00  0.00            
ATOM   2728  CB  LYS X 170      11.431  17.519  14.106  0.00  0.00            
ATOM   2729  HB2 LYS X 170      12.232  18.161  13.740  0.00  0.00            
ATOM   2730  HB3 LYS X 170      11.083  17.809  15.097  0.00  0.00            
ATOM   2731  CG  LYS X 170      11.995  16.074  14.232  0.00  0.00            
ATOM   2732  HG2 LYS X 170      12.214  15.734  13.220  0.00  0.00            
ATOM   2733  HG3 LYS X 170      12.987  16.213  14.661  0.00  0.00            
ATOM   2734  CD  LYS X 170      11.147  15.062  15.034  0.00  0.00            
ATOM   2735  HD2 LYS X 170      10.174  15.005  14.547  0.00  0.00            
ATOM   2736  HD3 LYS X 170      11.620  14.085  14.938  0.00  0.00            
ATOM   2737  CE  LYS X 170      10.942  15.359  16.530  0.00  0.00            
ATOM   2738  HE2 LYS X 170      11.899  15.560  17.011  0.00  0.00            
ATOM   2739  HE3 LYS X 170      10.297  16.223  16.696  0.00  0.00            
ATOM   2740  NZ  LYS X 170      10.386  14.249  17.266  0.00  0.00            
ATOM   2741  HZ1 LYS X 170      10.958  13.418  17.245  0.00  0.00            
ATOM   2742  HZ2 LYS X 170      10.129  14.455  18.221  0.00  0.00            
ATOM   2743  HZ3 LYS X 170       9.515  14.044  16.796  0.00  0.00            
ATOM   2744  C   LYS X 170       9.749  19.153  13.086  0.00  0.00            
ATOM   2745  O   LYS X 170      10.452  20.085  13.241  0.00  0.00            
ATOM   2746  N   GLU X 171       8.480  19.368  12.694  0.00  0.00            
ATOM   2747  H   GLU X 171       7.918  18.553  12.494  0.00  0.00            
ATOM   2748  CA  GLU X 171       7.851  20.774  12.622  0.00  0.00            
ATOM   2749  HA  GLU X 171       8.588  21.459  12.203  0.00  0.00            
ATOM   2750  CB  GLU X 171       6.599  20.731  11.802  0.00  0.00            
ATOM   2751  HB2 GLU X 171       5.754  20.379  12.394  0.00  0.00            
ATOM   2752  HB3 GLU X 171       6.421  21.793  11.632  0.00  0.00            
ATOM   2753  CG  GLU X 171       6.587  20.048  10.391  0.00  0.00            
ATOM   2754  HG2 GLU X 171       6.930  19.021  10.512  0.00  0.00            
ATOM   2755  HG3 GLU X 171       5.534  20.093  10.111  0.00  0.00            
ATOM   2756  CD  GLU X 171       7.396  20.782   9.313  0.00  0.00            
ATOM   2757  OE1 GLU X 171       8.384  21.491   9.702  0.00  0.00            
ATOM   2758  OE2 GLU X 171       7.027  20.651   8.121  0.00  0.00            
ATOM   2759  C   GLU X 171       7.525  21.197  14.017  0.00  0.00            
ATOM   2760  O   GLU X 171       7.103  22.326  14.225  0.00  0.00            
ATOM   2761  N   TYR X 172       7.658  20.300  15.040  0.00  0.00            
ATOM   2762  H   TYR X 172       7.946  19.357  14.821  0.00  0.00            
ATOM   2763  CA  TYR X 172       7.506  20.441  16.474  0.00  0.00            
ATOM   2764  HA  TYR X 172       7.675  21.469  16.795  0.00  0.00            
ATOM   2765  CB  TYR X 172       6.037  20.142  16.807  0.00  0.00            
ATOM   2766  HB2 TYR X 172       5.404  20.773  16.182  0.00  0.00            
ATOM   2767  HB3 TYR X 172       5.798  19.110  16.551  0.00  0.00            
ATOM   2768  CG  TYR X 172       5.536  20.543  18.206  0.00  0.00            
ATOM   2769  CD1 TYR X 172       5.310  21.894  18.474  0.00  0.00            
ATOM   2770  HD1 TYR X 172       5.507  22.571  17.657  0.00  0.00            
ATOM   2771  CE1 TYR X 172       4.799  22.310  19.754  0.00  0.00            
ATOM   2772  HE1 TYR X 172       4.703  23.379  19.874  0.00  0.00            
ATOM   2773  CZ  TYR X 172       4.451  21.417  20.708  0.00  0.00            
ATOM   2774  OH  TYR X 172       3.887  21.745  21.938  0.00  0.00            
ATOM   2775  HH  TYR X 172       3.552  22.637  21.820  0.00  0.00            
ATOM   2776  CE2 TYR X 172       4.623  20.037  20.399  0.00  0.00            
ATOM   2777  HE2 TYR X 172       4.297  19.372  21.185  0.00  0.00            
ATOM   2778  CD2 TYR X 172       5.208  19.578  19.161  0.00  0.00            
ATOM   2779  HD2 TYR X 172       5.155  18.511  19.005  0.00  0.00            
ATOM   2780  C   TYR X 172       8.414  19.500  17.205  0.00  0.00            
ATOM   2781  O   TYR X 172       8.978  18.557  16.620  0.00  0.00            
ATOM   2782  N   HIE X 173       8.592  19.649  18.520  0.00  0.00            
ATOM   2783  H   HIE X 173       7.903  20.153  19.059  0.00  0.00            
ATOM   2784  CA  HIE X 173       9.501  18.856  19.336  0.00  0.00            
ATOM   2785  HA  HIE X 173      10.439  18.702  18.802  0.00  0.00            
ATOM   2786  CB  HIE X 173      10.077  19.676  20.413  0.00  0.00            
ATOM   2787  HB2 HIE X 173      10.960  19.130  20.743  0.00  0.00            
ATOM   2788  HB3 HIE X 173      10.414  20.615  19.975  0.00  0.00            
ATOM   2789  CG  HIE X 173       9.162  19.810  21.554  0.00  0.00            
ATOM   2790  ND1 HIE X 173       7.948  20.504  21.488  0.00  0.00            
ATOM   2791  CE1 HIE X 173       7.439  20.287  22.713  0.00  0.00            
ATOM   2792  HE1 HIE X 173       6.504  20.780  22.935  0.00  0.00            
ATOM   2793  NE2 HIE X 173       8.270  19.562  23.524  0.00  0.00            
ATOM   2794  HE2 HIE X 173       8.060  19.316  24.481  0.00  0.00            
ATOM   2795  CD2 HIE X 173       9.316  19.199  22.786  0.00  0.00            
ATOM   2796  HD2 HIE X 173      10.181  18.625  23.082  0.00  0.00            
ATOM   2797  C   HIE X 173       8.956  17.527  19.780  0.00  0.00            
ATOM   2798  O   HIE X 173       9.507  16.450  19.540  0.00  0.00            
ATOM   2799  N   ALA X 174       7.776  17.490  20.391  0.00  0.00            
ATOM   2800  H   ALA X 174       7.182  18.300  20.487  0.00  0.00            
ATOM   2801  CA  ALA X 174       7.090  16.216  20.665  0.00  0.00            
ATOM   2802  HA  ALA X 174       7.821  15.579  21.162  0.00  0.00            
ATOM   2803  CB  ALA X 174       5.855  16.563  21.544  0.00  0.00            
ATOM   2804  HB1 ALA X 174       5.371  15.664  21.926  0.00  0.00            
ATOM   2805  HB2 ALA X 174       6.072  17.280  22.336  0.00  0.00            
ATOM   2806  HB3 ALA X 174       5.079  17.052  20.954  0.00  0.00            
ATOM   2807  C   ALA X 174       6.546  15.553  19.352  0.00  0.00            
ATOM   2808  O   ALA X 174       6.082  16.236  18.450  0.00  0.00            
ATOM   2809  N   GLU X 175       6.508  14.223  19.289  0.00  0.00            
ATOM   2810  H   GLU X 175       6.926  13.724  20.062  0.00  0.00            
ATOM   2811  CA  GLU X 175       5.791  13.471  18.373  0.00  0.00            
ATOM   2812  HA  GLU X 175       6.017  13.715  17.335  0.00  0.00            
ATOM   2813  CB  GLU X 175       6.057  11.960  18.481  0.00  0.00            
ATOM   2814  HB2 GLU X 175       5.621  11.503  19.369  0.00  0.00            
ATOM   2815  HB3 GLU X 175       5.506  11.409  17.719  0.00  0.00            
ATOM   2816  CG  GLU X 175       7.548  11.540  18.289  0.00  0.00            
ATOM   2817  HG2 GLU X 175       8.188  11.920  19.086  0.00  0.00            
ATOM   2818  HG3 GLU X 175       7.625  10.458  18.397  0.00  0.00            
ATOM   2819  CD  GLU X 175       8.166  11.903  16.947  0.00  0.00            
ATOM   2820  OE1 GLU X 175       8.871  11.052  16.371  0.00  0.00            
ATOM   2821  OE2 GLU X 175       8.035  13.009  16.393  0.00  0.00            
ATOM   2822  C   GLU X 175       4.262  13.704  18.418  0.00  0.00            
ATOM   2823  O   GLU X 175       3.683  14.033  19.391  0.00  0.00            
ATOM   2824  N   GLY X 176       3.583  13.380  17.263  0.00  0.00            
ATOM   2825  H   GLY X 176       4.127  13.044  16.481  0.00  0.00            
ATOM   2826  CA  GLY X 176       2.172  13.810  16.940  0.00  0.00            
ATOM   2827  HA2 GLY X 176       1.506  13.000  17.240  0.00  0.00            
ATOM   2828  HA3 GLY X 176       1.960  14.768  17.414  0.00  0.00            
ATOM   2829  C   GLY X 176       1.895  14.142  15.466  0.00  0.00            
ATOM   2830  O   GLY X 176       0.925  14.779  15.252  0.00  0.00            
ATOM   2831  N   GLY X 177       2.818  13.897  14.558  0.00  0.00            
ATOM   2832  H   GLY X 177       3.630  13.442  14.950  0.00  0.00            
ATOM   2833  CA  GLY X 177       2.839  14.360  13.138  0.00  0.00            
ATOM   2834  HA2 GLY X 177       2.566  15.415  13.099  0.00  0.00            
ATOM   2835  HA3 GLY X 177       3.813  14.317  12.652  0.00  0.00            
ATOM   2836  C   GLY X 177       1.873  13.711  12.121  0.00  0.00            
ATOM   2837  O   GLY X 177       1.076  12.878  12.501  0.00  0.00            
ATOM   2838  N   LYS X 178       1.925  14.110  10.832  0.00  0.00            
ATOM   2839  H   LYS X 178       2.478  14.916  10.577  0.00  0.00            
ATOM   2840  CA  LYS X 178       1.114  13.494   9.768  0.00  0.00            
ATOM   2841  HA  LYS X 178       0.147  13.297  10.231  0.00  0.00            
ATOM   2842  CB  LYS X 178       0.928  14.616   8.696  0.00  0.00            
ATOM   2843  HB2 LYS X 178       1.893  14.858   8.251  0.00  0.00            
ATOM   2844  HB3 LYS X 178       0.386  14.056   7.934  0.00  0.00            
ATOM   2845  CG  LYS X 178       0.097  15.796   9.141  0.00  0.00            
ATOM   2846  HG2 LYS X 178      -0.923  15.414   9.177  0.00  0.00            
ATOM   2847  HG3 LYS X 178       0.483  16.290  10.033  0.00  0.00            
ATOM   2848  CD  LYS X 178       0.027  16.898   8.095  0.00  0.00            
ATOM   2849  HD2 LYS X 178      -0.259  16.582   7.092  0.00  0.00            
ATOM   2850  HD3 LYS X 178      -0.795  17.512   8.463  0.00  0.00            
ATOM   2851  CE  LYS X 178       1.238  17.793   8.175  0.00  0.00            
ATOM   2852  HE2 LYS X 178       1.578  17.978   9.195  0.00  0.00            
ATOM   2853  HE3 LYS X 178       2.100  17.301   7.726  0.00  0.00            
ATOM   2854  NZ  LYS X 178       1.075  19.007   7.388  0.00  0.00            
ATOM   2855  HZ1 LYS X 178       0.139  19.386   7.348  0.00  0.00            
ATOM   2856  HZ2 LYS X 178       1.712  19.740   7.665  0.00  0.00            
ATOM   2857  HZ3 LYS X 178       1.308  18.719   6.449  0.00  0.00            
ATOM   2858  C   LYS X 178       1.709  12.179   9.202  0.00  0.00            
ATOM   2859  O   LYS X 178       1.133  11.370   8.512  0.00  0.00            
ATOM   2860  N   VAL X 179       2.959  11.931   9.551  0.00  0.00            
ATOM   2861  H   VAL X 179       3.349  12.506  10.283  0.00  0.00            
ATOM   2862  CA  VAL X 179       3.620  10.573   9.394  0.00  0.00            
ATOM   2863  HA  VAL X 179       3.357  10.221   8.397  0.00  0.00            
ATOM   2864  CB  VAL X 179       5.186  10.652   9.424  0.00  0.00            
ATOM   2865  HB  VAL X 179       5.672   9.684   9.305  0.00  0.00            
ATOM   2866  CG1 VAL X 179       5.824  11.609   8.383  0.00  0.00            
ATOM   2867 HG11 VAL X 179       5.367  11.425   7.411  0.00  0.00            
ATOM   2868 HG12 VAL X 179       5.791  12.651   8.700  0.00  0.00            
ATOM   2869 HG13 VAL X 179       6.888  11.377   8.341  0.00  0.00            
ATOM   2870  CG2 VAL X 179       5.558  11.315  10.749  0.00  0.00            
ATOM   2871 HG21 VAL X 179       5.361  10.692  11.622  0.00  0.00            
ATOM   2872 HG22 VAL X 179       6.571  11.708  10.662  0.00  0.00            
ATOM   2873 HG23 VAL X 179       5.035  12.238  10.996  0.00  0.00            
ATOM   2874  C   VAL X 179       3.060   9.577  10.346  0.00  0.00            
ATOM   2875  O   VAL X 179       2.818   9.954  11.536  0.00  0.00            
ATOM   2876  N   PRO X 180       3.035   8.242  10.046  0.00  0.00            
ATOM   2877  CD  PRO X 180       3.390   7.646   8.800  0.00  0.00            
ATOM   2878  HD2 PRO X 180       4.465   7.627   8.618  0.00  0.00            
ATOM   2879  HD3 PRO X 180       2.967   8.177   7.948  0.00  0.00            
ATOM   2880  CG  PRO X 180       2.703   6.247   8.820  0.00  0.00            
ATOM   2881  HG2 PRO X 180       3.432   5.437   8.839  0.00  0.00            
ATOM   2882  HG3 PRO X 180       2.182   6.075   7.878  0.00  0.00            
ATOM   2883  CB  PRO X 180       1.690   6.257   9.944  0.00  0.00            
ATOM   2884  HB2 PRO X 180       1.472   5.320  10.457  0.00  0.00            
ATOM   2885  HB3 PRO X 180       0.745   6.669   9.592  0.00  0.00            
ATOM   2886  CA  PRO X 180       2.423   7.216  10.932  0.00  0.00            
ATOM   2887  HA  PRO X 180       1.667   7.782  11.477  0.00  0.00            
ATOM   2888  C   PRO X 180       3.265   6.567  12.002  0.00  0.00            
ATOM   2889  O   PRO X 180       3.833   5.500  11.770  0.00  0.00            
ATOM   2890  N   ILE X 181       3.443   7.288  13.107  0.00  0.00            
ATOM   2891  H   ILE X 181       2.927   8.147  13.236  0.00  0.00            
ATOM   2892  CA  ILE X 181       4.345   6.830  14.240  0.00  0.00            
ATOM   2893  HA  ILE X 181       5.376   6.847  13.887  0.00  0.00            
ATOM   2894  CB  ILE X 181       4.146   7.904  15.380  0.00  0.00            
ATOM   2895  HB  ILE X 181       3.105   7.862  15.699  0.00  0.00            
ATOM   2896  CG2 ILE X 181       4.825   7.426  16.681  0.00  0.00            
ATOM   2897 HG21 ILE X 181       4.491   6.434  16.986  0.00  0.00            
ATOM   2898 HG22 ILE X 181       5.896   7.355  16.487  0.00  0.00            
ATOM   2899 HG23 ILE X 181       4.691   8.188  17.449  0.00  0.00            
ATOM   2900  CG1 ILE X 181       4.596   9.288  14.884  0.00  0.00            
ATOM   2901 HG12 ILE X 181       4.373   9.398  13.823  0.00  0.00            
ATOM   2902 HG13 ILE X 181       4.044  10.065  15.413  0.00  0.00            
ATOM   2903  CD1 ILE X 181       6.033   9.666  14.952  0.00  0.00            
ATOM   2904 HD11 ILE X 181       6.286  10.660  14.583  0.00  0.00            
ATOM   2905 HD12 ILE X 181       6.433   9.763  15.961  0.00  0.00            
ATOM   2906 HD13 ILE X 181       6.623   8.900  14.447  0.00  0.00            
ATOM   2907  C   ILE X 181       3.956   5.407  14.778  0.00  0.00            
ATOM   2908  O   ILE X 181       4.824   4.607  15.035  0.00  0.00            
ATOM   2909  N   LYS X 182       2.647   5.093  14.878  0.00  0.00            
ATOM   2910  H   LYS X 182       1.881   5.741  14.764  0.00  0.00            
ATOM   2911  CA  LYS X 182       2.257   3.710  15.245  0.00  0.00            
ATOM   2912  HA  LYS X 182       2.707   3.337  16.166  0.00  0.00            
ATOM   2913  CB  LYS X 182       0.704   3.718  15.546  0.00  0.00            
ATOM   2914  HB2 LYS X 182       0.084   3.730  14.650  0.00  0.00            
ATOM   2915  HB3 LYS X 182       0.409   2.723  15.881  0.00  0.00            
ATOM   2916  CG  LYS X 182       0.229   4.822  16.503  0.00  0.00            
ATOM   2917  HG2 LYS X 182       0.942   4.919  17.321  0.00  0.00            
ATOM   2918  HG3 LYS X 182       0.308   5.768  15.967  0.00  0.00            
ATOM   2919  CD  LYS X 182      -1.207   4.717  17.048  0.00  0.00            
ATOM   2920  HD2 LYS X 182      -1.924   4.674  16.229  0.00  0.00            
ATOM   2921  HD3 LYS X 182      -1.213   3.796  17.630  0.00  0.00            
ATOM   2922  CE  LYS X 182      -1.525   5.997  17.870  0.00  0.00            
ATOM   2923  HE2 LYS X 182      -0.760   6.080  18.642  0.00  0.00            
ATOM   2924  HE3 LYS X 182      -1.580   6.931  17.311  0.00  0.00            
ATOM   2925  NZ  LYS X 182      -2.806   5.790  18.625  0.00  0.00            
ATOM   2926  HZ1 LYS X 182      -3.569   5.901  17.971  0.00  0.00            
ATOM   2927  HZ2 LYS X 182      -2.659   4.904  19.086  0.00  0.00            
ATOM   2928  HZ3 LYS X 182      -2.991   6.574  19.234  0.00  0.00            
ATOM   2929  C   LYS X 182       2.609   2.529  14.245  0.00  0.00            
ATOM   2930  O   LYS X 182       2.769   1.377  14.674  0.00  0.00            
ATOM   2931  N   TRP X 183       2.990   2.880  13.025  0.00  0.00            
ATOM   2932  H   TRP X 183       2.990   3.846  12.730  0.00  0.00            
ATOM   2933  CA  TRP X 183       3.504   1.976  11.960  0.00  0.00            
ATOM   2934  HA  TRP X 183       3.290   0.938  12.212  0.00  0.00            
ATOM   2935  CB  TRP X 183       2.755   2.304  10.628  0.00  0.00            
ATOM   2936  HB2 TRP X 183       2.757   3.375  10.425  0.00  0.00            
ATOM   2937  HB3 TRP X 183       3.225   1.847   9.757  0.00  0.00            
ATOM   2938  CG  TRP X 183       1.393   1.789  10.423  0.00  0.00            
ATOM   2939  CD1 TRP X 183       1.070   0.958   9.433  0.00  0.00            
ATOM   2940  HD1 TRP X 183       1.725   0.439   8.749  0.00  0.00            
ATOM   2941  NE1 TRP X 183      -0.272   0.674   9.426  0.00  0.00            
ATOM   2942  HE1 TRP X 183      -0.807   0.002   8.896  0.00  0.00            
ATOM   2943  CE2 TRP X 183      -0.878   1.519  10.326  0.00  0.00            
ATOM   2944  CZ2 TRP X 183      -2.200   1.606  10.740  0.00  0.00            
ATOM   2945  HZ2 TRP X 183      -2.968   1.074  10.198  0.00  0.00            
ATOM   2946  CH2 TRP X 183      -2.568   2.584  11.719  0.00  0.00            
ATOM   2947  HH2 TRP X 183      -3.624   2.704  11.915  0.00  0.00            
ATOM   2948  CZ3 TRP X 183      -1.565   3.403  12.300  0.00  0.00            
ATOM   2949  HZ3 TRP X 183      -1.959   4.163  12.958  0.00  0.00            
ATOM   2950  CE3 TRP X 183      -0.220   3.258  11.913  0.00  0.00            
ATOM   2951  HE3 TRP X 183       0.485   3.943  12.360  0.00  0.00            
ATOM   2952  CD2 TRP X 183       0.181   2.218  11.016  0.00  0.00            
ATOM   2953  C   TRP X 183       4.995   2.105  11.801  0.00  0.00            
ATOM   2954  O   TRP X 183       5.579   1.180  11.247  0.00  0.00            
ATOM   2955  N   MET X 184       5.640   3.229  12.160  0.00  0.00            
ATOM   2956  H   MET X 184       5.083   4.000  12.500  0.00  0.00            
ATOM   2957  CA  MET X 184       7.132   3.383  11.982  0.00  0.00            
ATOM   2958  HA  MET X 184       7.376   2.966  11.005  0.00  0.00            
ATOM   2959  CB  MET X 184       7.534   4.827  12.158  0.00  0.00            
ATOM   2960  HB2 MET X 184       7.239   5.186  13.144  0.00  0.00            
ATOM   2961  HB3 MET X 184       8.613   4.952  12.245  0.00  0.00            
ATOM   2962  CG  MET X 184       6.989   5.785  11.032  0.00  0.00            
ATOM   2963  HG2 MET X 184       7.645   5.567  10.189  0.00  0.00            
ATOM   2964  HG3 MET X 184       6.021   5.379  10.738  0.00  0.00            
ATOM   2965  SD  MET X 184       6.751   7.512  11.289  0.00  0.00            
ATOM   2966  CE  MET X 184       8.399   8.030  11.794  0.00  0.00            
ATOM   2967  HE1 MET X 184       8.675   7.441  12.668  0.00  0.00            
ATOM   2968  HE2 MET X 184       9.137   7.871  11.007  0.00  0.00            
ATOM   2969  HE3 MET X 184       8.426   9.061  12.148  0.00  0.00            
ATOM   2970  C   MET X 184       8.086   2.484  12.821  0.00  0.00            
ATOM   2971  O   MET X 184       7.939   2.331  14.034  0.00  0.00            
ATOM   2972  N   ALA X 185       9.173   2.014  12.121  0.00  0.00            
ATOM   2973  H   ALA X 185       9.144   2.197  11.128  0.00  0.00            
ATOM   2974  CA  ALA X 185      10.375   1.513  12.818  0.00  0.00            
ATOM   2975  HA  ALA X 185      10.096   0.638  13.406  0.00  0.00            
ATOM   2976  CB  ALA X 185      11.537   1.134  11.839  0.00  0.00            
ATOM   2977  HB1 ALA X 185      12.086   0.245  12.151  0.00  0.00            
ATOM   2978  HB2 ALA X 185      11.052   0.914  10.888  0.00  0.00            
ATOM   2979  HB3 ALA X 185      12.147   2.037  11.841  0.00  0.00            
ATOM   2980  C   ALA X 185      10.956   2.508  13.804  0.00  0.00            
ATOM   2981  O   ALA X 185      10.958   3.739  13.529  0.00  0.00            
ATOM   2982  N   LEU X 186      11.545   2.050  14.935  0.00  0.00            
ATOM   2983  H   LEU X 186      11.681   1.067  15.124  0.00  0.00            
ATOM   2984  CA  LEU X 186      11.897   2.959  16.022  0.00  0.00            
ATOM   2985  HA  LEU X 186      10.956   3.494  16.154  0.00  0.00            
ATOM   2986  CB  LEU X 186      12.099   2.017  17.265  0.00  0.00            
ATOM   2987  HB2 LEU X 186      11.162   1.466  17.340  0.00  0.00            
ATOM   2988  HB3 LEU X 186      12.887   1.323  16.969  0.00  0.00            
ATOM   2989  CG  LEU X 186      12.479   2.749  18.542  0.00  0.00            
ATOM   2990  HG  LEU X 186      13.455   3.220  18.418  0.00  0.00            
ATOM   2991  CD1 LEU X 186      11.353   3.700  19.039  0.00  0.00            
ATOM   2992 HD11 LEU X 186      11.608   4.151  19.997  0.00  0.00            
ATOM   2993 HD12 LEU X 186      11.276   4.477  18.278  0.00  0.00            
ATOM   2994 HD13 LEU X 186      10.341   3.309  19.139  0.00  0.00            
ATOM   2995  CD2 LEU X 186      12.574   1.652  19.556  0.00  0.00            
ATOM   2996 HD21 LEU X 186      11.750   0.947  19.447  0.00  0.00            
ATOM   2997 HD22 LEU X 186      13.490   1.099  19.348  0.00  0.00            
ATOM   2998 HD23 LEU X 186      12.639   2.086  20.554  0.00  0.00            
ATOM   2999  C   LEU X 186      13.051   3.906  15.800  0.00  0.00            
ATOM   3000  O   LEU X 186      13.040   4.958  16.451  0.00  0.00            
ATOM   3001  N   GLU X 187      13.933   3.657  14.774  0.00  0.00            
ATOM   3002  H   GLU X 187      13.859   2.741  14.355  0.00  0.00            
ATOM   3003  CA  GLU X 187      14.982   4.573  14.249  0.00  0.00            
ATOM   3004  HA  GLU X 187      15.436   5.115  15.078  0.00  0.00            
ATOM   3005  CB  GLU X 187      16.065   3.751  13.487  0.00  0.00            
ATOM   3006  HB2 GLU X 187      16.755   4.557  13.237  0.00  0.00            
ATOM   3007  HB3 GLU X 187      16.622   3.079  14.139  0.00  0.00            
ATOM   3008  CG  GLU X 187      15.779   3.028  12.132  0.00  0.00            
ATOM   3009  HG2 GLU X 187      15.320   3.742  11.448  0.00  0.00            
ATOM   3010  HG3 GLU X 187      16.741   2.754  11.699  0.00  0.00            
ATOM   3011  CD  GLU X 187      14.958   1.750  12.111  0.00  0.00            
ATOM   3012  OE1 GLU X 187      14.661   1.225  13.183  0.00  0.00            
ATOM   3013  OE2 GLU X 187      14.843   1.137  11.041  0.00  0.00            
ATOM   3014  C   GLU X 187      14.416   5.689  13.336  0.00  0.00            
ATOM   3015  O   GLU X 187      14.957   6.797  13.128  0.00  0.00            
ATOM   3016  N   SER X 188      13.224   5.450  12.759  0.00  0.00            
ATOM   3017  H   SER X 188      12.809   4.570  13.030  0.00  0.00            
ATOM   3018  CA  SER X 188      12.427   6.430  11.999  0.00  0.00            
ATOM   3019  HA  SER X 188      13.123   6.942  11.335  0.00  0.00            
ATOM   3020  CB  SER X 188      11.479   5.617  11.112  0.00  0.00            
ATOM   3021  HB2 SER X 188      10.868   4.936  11.704  0.00  0.00            
ATOM   3022  HB3 SER X 188      10.831   6.297  10.559  0.00  0.00            
ATOM   3023  OG  SER X 188      12.218   4.955  10.206  0.00  0.00            
ATOM   3024  HG  SER X 188      12.886   5.549   9.856  0.00  0.00            
ATOM   3025  C   SER X 188      11.757   7.394  12.998  0.00  0.00            
ATOM   3026  O   SER X 188      11.423   8.578  12.684  0.00  0.00            
ATOM   3027  N   ILE X 189      11.498   6.956  14.177  0.00  0.00            
ATOM   3028  H   ILE X 189      11.847   6.047  14.445  0.00  0.00            
ATOM   3029  CA  ILE X 189      10.686   7.746  15.148  0.00  0.00            
ATOM   3030  HA  ILE X 189       9.906   8.380  14.726  0.00  0.00            
ATOM   3031  CB  ILE X 189       9.878   6.815  16.150  0.00  0.00            
ATOM   3032  HB  ILE X 189      10.614   6.022  16.275  0.00  0.00            
ATOM   3033  CG2 ILE X 189       9.442   7.524  17.441  0.00  0.00            
ATOM   3034 HG21 ILE X 189       9.119   6.732  18.117  0.00  0.00            
ATOM   3035 HG22 ILE X 189      10.225   8.160  17.853  0.00  0.00            
ATOM   3036 HG23 ILE X 189       8.514   8.055  17.228  0.00  0.00            
ATOM   3037  CG1 ILE X 189       8.704   6.150  15.398  0.00  0.00            
ATOM   3038 HG12 ILE X 189       7.975   6.944  15.237  0.00  0.00            
ATOM   3039 HG13 ILE X 189       9.002   5.785  14.415  0.00  0.00            
ATOM   3040  CD1 ILE X 189       7.961   5.024  16.117  0.00  0.00            
ATOM   3041 HD11 ILE X 189       8.714   4.327  16.483  0.00  0.00            
ATOM   3042 HD12 ILE X 189       7.332   5.363  16.941  0.00  0.00            
ATOM   3043 HD13 ILE X 189       7.199   4.582  15.475  0.00  0.00            
ATOM   3044  C   ILE X 189      11.738   8.588  15.870  0.00  0.00            
ATOM   3045  O   ILE X 189      11.672   9.816  15.991  0.00  0.00            
ATOM   3046  N   LEU X 190      12.777   7.965  16.443  0.00  0.00            
ATOM   3047  H   LEU X 190      12.771   6.955  16.440  0.00  0.00            
ATOM   3048  CA  LEU X 190      13.833   8.652  17.148  0.00  0.00            
ATOM   3049  HA  LEU X 190      13.414   9.327  17.894  0.00  0.00            
ATOM   3050  CB  LEU X 190      14.722   7.668  17.934  0.00  0.00            
ATOM   3051  HB2 LEU X 190      15.006   6.859  17.260  0.00  0.00            
ATOM   3052  HB3 LEU X 190      15.641   8.176  18.226  0.00  0.00            
ATOM   3053  CG  LEU X 190      14.020   7.109  19.207  0.00  0.00            
ATOM   3054  HG  LEU X 190      13.108   6.597  18.899  0.00  0.00            
ATOM   3055  CD1 LEU X 190      14.781   6.064  20.030  0.00  0.00            
ATOM   3056 HD11 LEU X 190      15.550   6.535  20.643  0.00  0.00            
ATOM   3057 HD12 LEU X 190      14.108   5.570  20.730  0.00  0.00            
ATOM   3058 HD13 LEU X 190      15.239   5.302  19.400  0.00  0.00            
ATOM   3059  CD2 LEU X 190      13.687   8.211  20.291  0.00  0.00            
ATOM   3060 HD21 LEU X 190      13.222   7.803  21.188  0.00  0.00            
ATOM   3061 HD22 LEU X 190      14.579   8.702  20.680  0.00  0.00            
ATOM   3062 HD23 LEU X 190      13.104   9.028  19.867  0.00  0.00            
ATOM   3063  C   LEU X 190      14.720   9.621  16.272  0.00  0.00            
ATOM   3064  O   LEU X 190      15.020  10.725  16.728  0.00  0.00            
ATOM   3065  N   HID X 191      15.099   9.252  15.090  0.00  0.00            
ATOM   3066  H   HID X 191      14.898   8.278  14.909  0.00  0.00            
ATOM   3067  CA  HID X 191      16.054  10.028  14.219  0.00  0.00            
ATOM   3068  HA  HID X 191      16.083  11.039  14.626  0.00  0.00            
ATOM   3069  CB  HID X 191      17.429   9.461  14.293  0.00  0.00            
ATOM   3070  HB2 HID X 191      17.303   8.438  13.937  0.00  0.00            
ATOM   3071  HB3 HID X 191      18.130   9.928  13.601  0.00  0.00            
ATOM   3072  CG  HID X 191      17.915   9.507  15.775  0.00  0.00            
ATOM   3073  ND1 HID X 191      18.093   8.436  16.643  0.00  0.00            
ATOM   3074  HD1 HID X 191      17.905   7.476  16.391  0.00  0.00            
ATOM   3075  CE1 HID X 191      18.557   8.864  17.839  0.00  0.00            
ATOM   3076  HE1 HID X 191      18.689   8.271  18.732  0.00  0.00            
ATOM   3077  NE2 HID X 191      18.642  10.216  17.778  0.00  0.00            
ATOM   3078  CD2 HID X 191      18.171  10.639  16.507  0.00  0.00            
ATOM   3079  HD2 HID X 191      18.143  11.683  16.233  0.00  0.00            
ATOM   3080  C   HID X 191      15.697  10.233  12.706  0.00  0.00            
ATOM   3081  O   HID X 191      16.566  10.717  11.976  0.00  0.00            
ATOM   3082  N   ARG X 192      14.481   9.947  12.332  0.00  0.00            
ATOM   3083  H   ARG X 192      13.908   9.607  13.091  0.00  0.00            
ATOM   3084  CA  ARG X 192      13.971  10.172  10.966  0.00  0.00            
ATOM   3085  HA  ARG X 192      13.025   9.633  10.916  0.00  0.00            
ATOM   3086  CB  ARG X 192      13.675  11.636  10.600  0.00  0.00            
ATOM   3087  HB2 ARG X 192      14.556  12.264  10.737  0.00  0.00            
ATOM   3088  HB3 ARG X 192      13.463  11.661   9.531  0.00  0.00            
ATOM   3089  CG  ARG X 192      12.443  12.226  11.381  0.00  0.00            
ATOM   3090  HG2 ARG X 192      12.531  11.942  12.430  0.00  0.00            
ATOM   3091  HG3 ARG X 192      12.367  13.306  11.260  0.00  0.00            
ATOM   3092  CD  ARG X 192      11.131  11.643  10.978  0.00  0.00            
ATOM   3093  HD2 ARG X 192      10.931  11.940   9.949  0.00  0.00            
ATOM   3094  HD3 ARG X 192      11.289  10.578  11.147  0.00  0.00            
ATOM   3095  NE  ARG X 192       9.993  12.076  11.827  0.00  0.00            
ATOM   3096  HE  ARG X 192       9.399  12.806  11.460  0.00  0.00            
ATOM   3097  CZ  ARG X 192       9.716  11.703  13.080  0.00  0.00            
ATOM   3098  NH1 ARG X 192      10.250  10.838  13.826  0.00  0.00            
ATOM   3099 HH11 ARG X 192      10.900  10.207  13.379  0.00  0.00            
ATOM   3100 HH12 ARG X 192       9.905  10.753  14.772  0.00  0.00            
ATOM   3101  NH2 ARG X 192       8.820  12.367  13.671  0.00  0.00            
ATOM   3102 HH21 ARG X 192       8.471  13.199  13.218  0.00  0.00            
ATOM   3103 HH22 ARG X 192       8.698  12.291  14.671  0.00  0.00            
ATOM   3104  C   ARG X 192      14.843   9.414   9.882  0.00  0.00            
ATOM   3105  O   ARG X 192      14.867   9.621   8.643  0.00  0.00            
ATOM   3106  N   ILE X 193      15.643   8.429  10.282  0.00  0.00            
ATOM   3107  H   ILE X 193      15.815   8.244  11.260  0.00  0.00            
ATOM   3108  CA  ILE X 193      16.231   7.559   9.293  0.00  0.00            
ATOM   3109  HA  ILE X 193      16.636   8.144   8.468  0.00  0.00            
ATOM   3110  CB  ILE X 193      17.392   6.764  10.005  0.00  0.00            
ATOM   3111  HB  ILE X 193      16.948   6.152  10.790  0.00  0.00            
ATOM   3112  CG2 ILE X 193      17.965   5.745   9.065  0.00  0.00            
ATOM   3113 HG21 ILE X 193      18.446   4.977   9.671  0.00  0.00            
ATOM   3114 HG22 ILE X 193      17.255   5.154   8.487  0.00  0.00            
ATOM   3115 HG23 ILE X 193      18.740   6.249   8.487  0.00  0.00            
ATOM   3116  CG1 ILE X 193      18.488   7.720  10.674  0.00  0.00            
ATOM   3117 HG12 ILE X 193      18.931   8.292   9.859  0.00  0.00            
ATOM   3118 HG13 ILE X 193      18.027   8.427  11.364  0.00  0.00            
ATOM   3119  CD1 ILE X 193      19.629   6.990  11.363  0.00  0.00            
ATOM   3120 HD11 ILE X 193      20.332   7.720  11.765  0.00  0.00            
ATOM   3121 HD12 ILE X 193      19.272   6.353  12.172  0.00  0.00            
ATOM   3122 HD13 ILE X 193      20.137   6.346  10.645  0.00  0.00            
ATOM   3123  C   ILE X 193      15.172   6.653   8.717  0.00  0.00            
ATOM   3124  O   ILE X 193      14.437   6.027   9.436  0.00  0.00            
ATOM   3125  N   TYR X 194      15.133   6.510   7.395  0.00  0.00            
ATOM   3126  H   TYR X 194      15.727   7.136   6.869  0.00  0.00            
ATOM   3127  CA  TYR X 194      14.299   5.571   6.681  0.00  0.00            
ATOM   3128  HA  TYR X 194      13.835   4.876   7.381  0.00  0.00            
ATOM   3129  CB  TYR X 194      13.145   6.293   5.991  0.00  0.00            
ATOM   3130  HB2 TYR X 194      13.618   7.042   5.357  0.00  0.00            
ATOM   3131  HB3 TYR X 194      12.646   5.599   5.315  0.00  0.00            
ATOM   3132  CG  TYR X 194      12.194   7.010   6.885  0.00  0.00            
ATOM   3133  CD1 TYR X 194      12.355   8.419   7.183  0.00  0.00            
ATOM   3134  HD1 TYR X 194      13.213   8.976   6.836  0.00  0.00            
ATOM   3135  CE1 TYR X 194      11.282   9.015   7.910  0.00  0.00            
ATOM   3136  HE1 TYR X 194      11.378  10.045   8.220  0.00  0.00            
ATOM   3137  CZ  TYR X 194      10.136   8.278   8.312  0.00  0.00            
ATOM   3138  OH  TYR X 194       9.049   8.998   8.823  0.00  0.00            
ATOM   3139  HH  TYR X 194       8.281   8.424   8.869  0.00  0.00            
ATOM   3140  CE2 TYR X 194      10.018   6.906   7.964  0.00  0.00            
ATOM   3141  HE2 TYR X 194       9.149   6.365   8.308  0.00  0.00            
ATOM   3142  CD2 TYR X 194      11.091   6.275   7.377  0.00  0.00            
ATOM   3143  HD2 TYR X 194      11.045   5.207   7.227  0.00  0.00            
ATOM   3144  C   TYR X 194      15.127   4.682   5.716  0.00  0.00            
ATOM   3145  O   TYR X 194      15.695   5.223   4.809  0.00  0.00            
ATOM   3146  N   THR X 195      15.247   3.363   5.953  0.00  0.00            
ATOM   3147  H   THR X 195      14.881   3.039   6.837  0.00  0.00            
ATOM   3148  CA  THR X 195      15.861   2.370   4.996  0.00  0.00            
ATOM   3149  HA  THR X 195      16.326   2.836   4.127  0.00  0.00            
ATOM   3150  CB  THR X 195      16.962   1.583   5.647  0.00  0.00            
ATOM   3151  HB  THR X 195      17.478   0.941   4.933  0.00  0.00            
ATOM   3152  CG2 THR X 195      18.021   2.430   6.350  0.00  0.00            
ATOM   3153 HG21 THR X 195      17.567   3.230   6.934  0.00  0.00            
ATOM   3154 HG22 THR X 195      18.560   1.689   6.941  0.00  0.00            
ATOM   3155 HG23 THR X 195      18.651   2.937   5.619  0.00  0.00            
ATOM   3156  OG1 THR X 195      16.374   0.785   6.651  0.00  0.00            
ATOM   3157  HG1 THR X 195      16.139   1.319   7.413  0.00  0.00            
ATOM   3158  C   THR X 195      14.871   1.310   4.438  0.00  0.00            
ATOM   3159  O   THR X 195      13.670   1.437   4.792  0.00  0.00            
ATOM   3160  N   HIE X 196      15.208   0.366   3.603  0.00  0.00            
ATOM   3161  H   HIE X 196      16.170   0.358   3.296  0.00  0.00            
ATOM   3162  CA  HIE X 196      14.213  -0.714   3.376  0.00  0.00            
ATOM   3163  HA  HIE X 196      13.269  -0.209   3.173  0.00  0.00            
ATOM   3164  CB  HIE X 196      14.704  -1.542   2.128  0.00  0.00            
ATOM   3165  HB2 HIE X 196      15.687  -1.946   2.372  0.00  0.00            
ATOM   3166  HB3 HIE X 196      13.977  -2.343   1.996  0.00  0.00            
ATOM   3167  CG  HIE X 196      14.817  -0.651   0.891  0.00  0.00            
ATOM   3168  ND1 HIE X 196      15.906  -0.432   0.039  0.00  0.00            
ATOM   3169  CE1 HIE X 196      15.524   0.411  -0.906  0.00  0.00            
ATOM   3170  HE1 HIE X 196      16.159   1.015  -1.538  0.00  0.00            
ATOM   3171  NE2 HIE X 196      14.146   0.559  -0.821  0.00  0.00            
ATOM   3172  HE2 HIE X 196      13.581   1.087  -1.470  0.00  0.00            
ATOM   3173  CD2 HIE X 196      13.718  -0.197   0.236  0.00  0.00            
ATOM   3174  HD2 HIE X 196      12.695  -0.220   0.582  0.00  0.00            
ATOM   3175  C   HIE X 196      14.214  -1.654   4.567  0.00  0.00            
ATOM   3176  O   HIE X 196      13.127  -2.187   4.819  0.00  0.00            
ATOM   3177  N   GLN X 197      15.265  -1.761   5.382  0.00  0.00            
ATOM   3178  H   GLN X 197      16.179  -1.543   5.011  0.00  0.00            
ATOM   3179  CA  GLN X 197      15.085  -2.377   6.724  0.00  0.00            
ATOM   3180  HA  GLN X 197      14.669  -3.379   6.621  0.00  0.00            
ATOM   3181  CB  GLN X 197      16.424  -2.502   7.388  0.00  0.00            
ATOM   3182  HB2 GLN X 197      17.073  -1.627   7.417  0.00  0.00            
ATOM   3183  HB3 GLN X 197      16.274  -3.007   8.342  0.00  0.00            
ATOM   3184  CG  GLN X 197      17.455  -3.372   6.609  0.00  0.00            
ATOM   3185  HG2 GLN X 197      17.833  -2.760   5.790  0.00  0.00            
ATOM   3186  HG3 GLN X 197      18.254  -3.600   7.315  0.00  0.00            
ATOM   3187  CD  GLN X 197      16.861  -4.739   6.122  0.00  0.00            
ATOM   3188  OE1 GLN X 197      16.571  -4.945   4.969  0.00  0.00            
ATOM   3189  NE2 GLN X 197      16.653  -5.670   7.022  0.00  0.00            
ATOM   3190 HE21 GLN X 197      17.005  -5.702   7.968  0.00  0.00            
ATOM   3191 HE22 GLN X 197      16.247  -6.561   6.775  0.00  0.00            
ATOM   3192  C   GLN X 197      14.044  -1.637   7.574  0.00  0.00            
ATOM   3193  O   GLN X 197      13.360  -2.304   8.372  0.00  0.00            
ATOM   3194  N   SER X 198      13.814  -0.347   7.349  0.00  0.00            
ATOM   3195  H   SER X 198      14.459   0.128   6.734  0.00  0.00            
ATOM   3196  CA  SER X 198      12.748   0.432   8.072  0.00  0.00            
ATOM   3197  HA  SER X 198      12.836   0.060   9.093  0.00  0.00            
ATOM   3198  CB  SER X 198      13.018   1.950   8.022  0.00  0.00            
ATOM   3199  HB2 SER X 198      12.854   2.285   6.998  0.00  0.00            
ATOM   3200  HB3 SER X 198      12.311   2.426   8.702  0.00  0.00            
ATOM   3201  OG  SER X 198      14.359   2.199   8.450  0.00  0.00            
ATOM   3202  HG  SER X 198      14.504   2.023   9.382  0.00  0.00            
ATOM   3203  C   SER X 198      11.419   0.040   7.441  0.00  0.00            
ATOM   3204  O   SER X 198      10.492  -0.108   8.233  0.00  0.00            
ATOM   3205  N   ASP X 199      11.345  -0.243   6.133  0.00  0.00            
ATOM   3206  H   ASP X 199      12.157  -0.036   5.569  0.00  0.00            
ATOM   3207  CA  ASP X 199      10.145  -0.859   5.489  0.00  0.00            
ATOM   3208  HA  ASP X 199       9.288  -0.274   5.822  0.00  0.00            
ATOM   3209  CB  ASP X 199      10.207  -0.880   3.948  0.00  0.00            
ATOM   3210  HB2 ASP X 199      10.902  -1.655   3.623  0.00  0.00            
ATOM   3211  HB3 ASP X 199       9.214  -1.210   3.642  0.00  0.00            
ATOM   3212  CG  ASP X 199      10.480   0.499   3.324  0.00  0.00            
ATOM   3213  OD1 ASP X 199      10.102   1.492   3.948  0.00  0.00            
ATOM   3214  OD2 ASP X 199      10.964   0.605   2.170  0.00  0.00            
ATOM   3215  C   ASP X 199       9.917  -2.329   6.035  0.00  0.00            
ATOM   3216  O   ASP X 199       8.745  -2.739   6.085  0.00  0.00            
ATOM   3217  N   VAL X 200      10.919  -3.094   6.533  0.00  0.00            
ATOM   3218  H   VAL X 200      11.848  -2.706   6.614  0.00  0.00            
ATOM   3219  CA  VAL X 200      10.638  -4.441   7.097  0.00  0.00            
ATOM   3220  HA  VAL X 200      10.057  -4.973   6.343  0.00  0.00            
ATOM   3221  CB  VAL X 200      11.900  -5.238   7.185  0.00  0.00            
ATOM   3222  HB  VAL X 200      12.595  -4.674   7.807  0.00  0.00            
ATOM   3223  CG1 VAL X 200      11.734  -6.623   7.809  0.00  0.00            
ATOM   3224 HG11 VAL X 200      12.616  -7.256   7.706  0.00  0.00            
ATOM   3225 HG12 VAL X 200      11.421  -6.581   8.852  0.00  0.00            
ATOM   3226 HG13 VAL X 200      10.972  -7.169   7.254  0.00  0.00            
ATOM   3227  CG2 VAL X 200      12.593  -5.491   5.866  0.00  0.00            
ATOM   3228 HG21 VAL X 200      11.955  -6.145   5.271  0.00  0.00            
ATOM   3229 HG22 VAL X 200      12.845  -4.596   5.296  0.00  0.00            
ATOM   3230 HG23 VAL X 200      13.571  -5.934   6.052  0.00  0.00            
ATOM   3231  C   VAL X 200       9.825  -4.465   8.403  0.00  0.00            
ATOM   3232  O   VAL X 200       8.969  -5.302   8.606  0.00  0.00            
ATOM   3233  N   TRP X 201      10.081  -3.532   9.296  0.00  0.00            
ATOM   3234  H   TRP X 201      10.796  -2.847   9.098  0.00  0.00            
ATOM   3235  CA  TRP X 201       9.252  -3.310  10.452  0.00  0.00            
ATOM   3236  HA  TRP X 201       9.364  -4.191  11.084  0.00  0.00            
ATOM   3237  CB  TRP X 201       9.695  -2.090  11.363  0.00  0.00            
ATOM   3238  HB2 TRP X 201      10.759  -2.124  11.598  0.00  0.00            
ATOM   3239  HB3 TRP X 201       9.686  -1.155  10.803  0.00  0.00            
ATOM   3240  CG  TRP X 201       9.026  -1.812  12.659  0.00  0.00            
ATOM   3241  CD1 TRP X 201       7.806  -1.274  12.738  0.00  0.00            
ATOM   3242  HD1 TRP X 201       7.144  -1.086  11.906  0.00  0.00            
ATOM   3243  NE1 TRP X 201       7.530  -0.912  14.063  0.00  0.00            
ATOM   3244  HE1 TRP X 201       6.603  -0.562  14.257  0.00  0.00            
ATOM   3245  CE2 TRP X 201       8.558  -1.122  14.864  0.00  0.00            
ATOM   3246  CZ2 TRP X 201       8.704  -0.919  16.288  0.00  0.00            
ATOM   3247  HZ2 TRP X 201       7.919  -0.537  16.923  0.00  0.00            
ATOM   3248  CH2 TRP X 201       9.950  -1.229  16.886  0.00  0.00            
ATOM   3249  HH2 TRP X 201      10.129  -1.039  17.934  0.00  0.00            
ATOM   3250  CZ3 TRP X 201      10.954  -1.754  16.059  0.00  0.00            
ATOM   3251  HZ3 TRP X 201      11.874  -2.166  16.446  0.00  0.00            
ATOM   3252  CE3 TRP X 201      10.757  -2.051  14.685  0.00  0.00            
ATOM   3253  HE3 TRP X 201      11.589  -2.507  14.170  0.00  0.00            
ATOM   3254  CD2 TRP X 201       9.532  -1.712  14.034  0.00  0.00            
ATOM   3255  C   TRP X 201       7.745  -3.060  10.057  0.00  0.00            
ATOM   3256  O   TRP X 201       6.814  -3.540  10.670  0.00  0.00            
ATOM   3257  N   SER X 202       7.496  -2.092   9.157  0.00  0.00            
ATOM   3258  H   SER X 202       8.322  -1.679   8.750  0.00  0.00            
ATOM   3259  CA  SER X 202       6.182  -1.534   8.882  0.00  0.00            
ATOM   3260  HA  SER X 202       5.676  -1.555   9.847  0.00  0.00            
ATOM   3261  CB  SER X 202       6.258  -0.144   8.242  0.00  0.00            
ATOM   3262  HB2 SER X 202       6.872  -0.239   7.347  0.00  0.00            
ATOM   3263  HB3 SER X 202       5.269   0.230   7.976  0.00  0.00            
ATOM   3264  OG  SER X 202       6.901   0.745   9.087  0.00  0.00            
ATOM   3265  HG  SER X 202       6.358   0.922   9.859  0.00  0.00            
ATOM   3266  C   SER X 202       5.491  -2.539   7.848  0.00  0.00            
ATOM   3267  O   SER X 202       4.301  -2.679   7.832  0.00  0.00            
ATOM   3268  N   TYR X 203       6.288  -3.357   7.095  0.00  0.00            
ATOM   3269  H   TYR X 203       7.297  -3.308   7.106  0.00  0.00            
ATOM   3270  CA  TYR X 203       5.793  -4.649   6.606  0.00  0.00            
ATOM   3271  HA  TYR X 203       4.930  -4.397   5.990  0.00  0.00            
ATOM   3272  CB  TYR X 203       6.881  -5.320   5.782  0.00  0.00            
ATOM   3273  HB2 TYR X 203       7.055  -4.709   4.896  0.00  0.00            
ATOM   3274  HB3 TYR X 203       7.803  -5.283   6.361  0.00  0.00            
ATOM   3275  CG  TYR X 203       6.518  -6.733   5.242  0.00  0.00            
ATOM   3276  CD1 TYR X 203       6.013  -6.927   3.933  0.00  0.00            
ATOM   3277  HD1 TYR X 203       6.020  -6.071   3.275  0.00  0.00            
ATOM   3278  CE1 TYR X 203       5.504  -8.173   3.523  0.00  0.00            
ATOM   3279  HE1 TYR X 203       5.219  -8.084   2.485  0.00  0.00            
ATOM   3280  CZ  TYR X 203       5.500  -9.319   4.411  0.00  0.00            
ATOM   3281  OH  TYR X 203       4.795 -10.450   4.074  0.00  0.00            
ATOM   3282  HH  TYR X 203       4.961 -10.768   3.183  0.00  0.00            
ATOM   3283  CE2 TYR X 203       6.074  -9.126   5.666  0.00  0.00            
ATOM   3284  HE2 TYR X 203       6.056  -9.962   6.349  0.00  0.00            
ATOM   3285  CD2 TYR X 203       6.593  -7.875   6.119  0.00  0.00            
ATOM   3286  HD2 TYR X 203       6.851  -7.709   7.155  0.00  0.00            
ATOM   3287  C   TYR X 203       5.318  -5.602   7.762  0.00  0.00            
ATOM   3288  O   TYR X 203       4.126  -6.041   7.716  0.00  0.00            
ATOM   3289  N   GLY X 204       6.123  -5.723   8.911  0.00  0.00            
ATOM   3290  H   GLY X 204       7.023  -5.266   8.944  0.00  0.00            
ATOM   3291  CA  GLY X 204       5.667  -6.248  10.227  0.00  0.00            
ATOM   3292  HA2 GLY X 204       5.558  -7.327  10.116  0.00  0.00            
ATOM   3293  HA3 GLY X 204       6.430  -6.016  10.969  0.00  0.00            
ATOM   3294  C   GLY X 204       4.308  -5.728  10.704  0.00  0.00            
ATOM   3295  O   GLY X 204       3.476  -6.551  11.106  0.00  0.00            
ATOM   3296  N   VAL X 205       3.933  -4.521  10.475  0.00  0.00            
ATOM   3297  H   VAL X 205       4.546  -4.045   9.829  0.00  0.00            
ATOM   3298  CA  VAL X 205       2.630  -4.037  10.896  0.00  0.00            
ATOM   3299  HA  VAL X 205       2.111  -4.617  11.660  0.00  0.00            
ATOM   3300  CB  VAL X 205       2.605  -2.560  11.468  0.00  0.00            
ATOM   3301  HB  VAL X 205       2.976  -1.911  10.675  0.00  0.00            
ATOM   3302  CG1 VAL X 205       1.224  -2.029  11.831  0.00  0.00            
ATOM   3303 HG11 VAL X 205       0.782  -2.761  12.507  0.00  0.00            
ATOM   3304 HG12 VAL X 205       1.305  -1.048  12.299  0.00  0.00            
ATOM   3305 HG13 VAL X 205       0.628  -2.009  10.919  0.00  0.00            
ATOM   3306  CG2 VAL X 205       3.554  -2.534  12.683  0.00  0.00            
ATOM   3307 HG21 VAL X 205       4.564  -2.904  12.506  0.00  0.00            
ATOM   3308 HG22 VAL X 205       3.581  -1.481  12.962  0.00  0.00            
ATOM   3309 HG23 VAL X 205       3.059  -3.049  13.506  0.00  0.00            
ATOM   3310  C   VAL X 205       1.622  -4.209   9.736  0.00  0.00            
ATOM   3311  O   VAL X 205       0.523  -4.630  10.004  0.00  0.00            
ATOM   3312  N   THR X 206       1.978  -4.173   8.432  0.00  0.00            
ATOM   3313  H   THR X 206       2.860  -3.742   8.195  0.00  0.00            
ATOM   3314  CA  THR X 206       1.045  -4.370   7.343  0.00  0.00            
ATOM   3315  HA  THR X 206       0.330  -3.547   7.380  0.00  0.00            
ATOM   3316  CB  THR X 206       1.739  -4.206   5.997  0.00  0.00            
ATOM   3317  HB  THR X 206       2.453  -5.019   5.866  0.00  0.00            
ATOM   3318  CG2 THR X 206       0.812  -4.316   4.837  0.00  0.00            
ATOM   3319 HG21 THR X 206      -0.101  -3.769   5.072  0.00  0.00            
ATOM   3320 HG22 THR X 206       1.319  -3.932   3.952  0.00  0.00            
ATOM   3321 HG23 THR X 206       0.507  -5.349   4.667  0.00  0.00            
ATOM   3322  OG1 THR X 206       2.418  -3.008   5.913  0.00  0.00            
ATOM   3323  HG1 THR X 206       3.050  -2.923   6.630  0.00  0.00            
ATOM   3324  C   THR X 206       0.412  -5.784   7.438  0.00  0.00            
ATOM   3325  O   THR X 206      -0.797  -5.973   7.413  0.00  0.00            
ATOM   3326  N   VAL X 207       1.270  -6.813   7.462  0.00  0.00            
ATOM   3327  H   VAL X 207       2.271  -6.679   7.472  0.00  0.00            
ATOM   3328  CA  VAL X 207       0.769  -8.194   7.636  0.00  0.00            
ATOM   3329  HA  VAL X 207       0.100  -8.335   6.787  0.00  0.00            
ATOM   3330  CB  VAL X 207       1.815  -9.376   7.573  0.00  0.00            
ATOM   3331  HB  VAL X 207       1.295 -10.332   7.632  0.00  0.00            
ATOM   3332  CG1 VAL X 207       2.546  -9.389   6.238  0.00  0.00            
ATOM   3333 HG11 VAL X 207       1.747  -9.339   5.499  0.00  0.00            
ATOM   3334 HG12 VAL X 207       3.106  -8.464   6.099  0.00  0.00            
ATOM   3335 HG13 VAL X 207       3.096 -10.306   6.028  0.00  0.00            
ATOM   3336  CG2 VAL X 207       2.929  -9.419   8.603  0.00  0.00            
ATOM   3337 HG21 VAL X 207       3.336 -10.429   8.646  0.00  0.00            
ATOM   3338 HG22 VAL X 207       3.661  -8.692   8.252  0.00  0.00            
ATOM   3339 HG23 VAL X 207       2.486  -9.026   9.518  0.00  0.00            
ATOM   3340  C   VAL X 207      -0.104  -8.376   8.885  0.00  0.00            
ATOM   3341  O   VAL X 207      -1.120  -9.038   8.888  0.00  0.00            
ATOM   3342  N   TRP X 208       0.262  -7.743  10.008  0.00  0.00            
ATOM   3343  H   TRP X 208       1.103  -7.191   9.914  0.00  0.00            
ATOM   3344  CA  TRP X 208      -0.504  -7.704  11.231  0.00  0.00            
ATOM   3345  HA  TRP X 208      -0.668  -8.735  11.543  0.00  0.00            
ATOM   3346  CB  TRP X 208       0.404  -7.026  12.340  0.00  0.00            
ATOM   3347  HB2 TRP X 208       1.308  -7.633  12.384  0.00  0.00            
ATOM   3348  HB3 TRP X 208       0.661  -6.033  11.970  0.00  0.00            
ATOM   3349  CG  TRP X 208      -0.219  -7.030  13.667  0.00  0.00            
ATOM   3350  CD1 TRP X 208      -0.141  -8.024  14.613  0.00  0.00            
ATOM   3351  HD1 TRP X 208       0.428  -8.923  14.429  0.00  0.00            
ATOM   3352  NE1 TRP X 208      -0.945  -7.641  15.668  0.00  0.00            
ATOM   3353  HE1 TRP X 208      -1.198  -8.251  16.432  0.00  0.00            
ATOM   3354  CE2 TRP X 208      -1.576  -6.449  15.424  0.00  0.00            
ATOM   3355  CZ2 TRP X 208      -2.584  -5.723  16.130  0.00  0.00            
ATOM   3356  HZ2 TRP X 208      -2.946  -6.017  17.104  0.00  0.00            
ATOM   3357  CH2 TRP X 208      -3.004  -4.480  15.633  0.00  0.00            
ATOM   3358  HH2 TRP X 208      -3.785  -3.973  16.181  0.00  0.00            
ATOM   3359  CZ3 TRP X 208      -2.570  -4.047  14.412  0.00  0.00            
ATOM   3360  HZ3 TRP X 208      -2.840  -3.040  14.129  0.00  0.00            
ATOM   3361  CE3 TRP X 208      -1.559  -4.791  13.725  0.00  0.00            
ATOM   3362  HE3 TRP X 208      -1.243  -4.479  12.740  0.00  0.00            
ATOM   3363  CD2 TRP X 208      -1.094  -6.013  14.199  0.00  0.00            
ATOM   3364  C   TRP X 208      -1.898  -7.102  11.075  0.00  0.00            
ATOM   3365  O   TRP X 208      -2.842  -7.731  11.516  0.00  0.00            
ATOM   3366  N   GLU X 209      -2.071  -6.040  10.369  0.00  0.00            
ATOM   3367  H   GLU X 209      -1.281  -5.504  10.040  0.00  0.00            
ATOM   3368  CA  GLU X 209      -3.369  -5.481  10.200  0.00  0.00            
ATOM   3369  HA  GLU X 209      -3.884  -5.362  11.153  0.00  0.00            
ATOM   3370  CB  GLU X 209      -3.285  -4.014   9.663  0.00  0.00            
ATOM   3371  HB2 GLU X 209      -2.768  -3.310  10.314  0.00  0.00            
ATOM   3372  HB3 GLU X 209      -2.730  -4.178   8.739  0.00  0.00            
ATOM   3373  CG  GLU X 209      -4.552  -3.290   9.300  0.00  0.00            
ATOM   3374  HG2 GLU X 209      -4.987  -3.853   8.474  0.00  0.00            
ATOM   3375  HG3 GLU X 209      -5.211  -3.177  10.160  0.00  0.00            
ATOM   3376  CD  GLU X 209      -4.396  -1.850   8.824  0.00  0.00            
ATOM   3377  OE1 GLU X 209      -5.240  -1.054   9.182  0.00  0.00            
ATOM   3378  OE2 GLU X 209      -3.479  -1.537   8.047  0.00  0.00            
ATOM   3379  C   GLU X 209      -4.234  -6.359   9.237  0.00  0.00            
ATOM   3380  O   GLU X 209      -5.426  -6.448   9.482  0.00  0.00            
ATOM   3381  N   LEU X 210      -3.623  -7.083   8.294  0.00  0.00            
ATOM   3382  H   LEU X 210      -2.650  -6.981   8.045  0.00  0.00            
ATOM   3383  CA  LEU X 210      -4.364  -7.882   7.333  0.00  0.00            
ATOM   3384  HA  LEU X 210      -5.261  -7.332   7.049  0.00  0.00            
ATOM   3385  CB  LEU X 210      -3.523  -8.282   6.110  0.00  0.00            
ATOM   3386  HB2 LEU X 210      -2.573  -8.677   6.470  0.00  0.00            
ATOM   3387  HB3 LEU X 210      -3.986  -9.114   5.581  0.00  0.00            
ATOM   3388  CG  LEU X 210      -3.222  -7.231   5.056  0.00  0.00            
ATOM   3389  HG  LEU X 210      -2.897  -6.324   5.567  0.00  0.00            
ATOM   3390  CD1 LEU X 210      -2.126  -7.851   4.198  0.00  0.00            
ATOM   3391 HD11 LEU X 210      -2.453  -8.841   3.880  0.00  0.00            
ATOM   3392 HD12 LEU X 210      -1.936  -7.198   3.346  0.00  0.00            
ATOM   3393 HD13 LEU X 210      -1.208  -7.936   4.779  0.00  0.00            
ATOM   3394  CD2 LEU X 210      -4.340  -6.828   4.189  0.00  0.00            
ATOM   3395 HD21 LEU X 210      -3.990  -6.167   3.396  0.00  0.00            
ATOM   3396 HD22 LEU X 210      -4.741  -7.714   3.697  0.00  0.00            
ATOM   3397 HD23 LEU X 210      -5.071  -6.312   4.812  0.00  0.00            
ATOM   3398  C   LEU X 210      -4.888  -9.154   8.016  0.00  0.00            
ATOM   3399  O   LEU X 210      -5.901  -9.776   7.660  0.00  0.00            
ATOM   3400  N   MET X 211      -4.190  -9.633   9.025  0.00  0.00            
ATOM   3401  H   MET X 211      -3.387  -9.060   9.243  0.00  0.00            
ATOM   3402  CA  MET X 211      -4.608 -10.823   9.809  0.00  0.00            
ATOM   3403  HA  MET X 211      -5.286 -11.458   9.237  0.00  0.00            
ATOM   3404  CB  MET X 211      -3.336 -11.708  10.172  0.00  0.00            
ATOM   3405  HB2 MET X 211      -2.666 -11.048  10.722  0.00  0.00            
ATOM   3406  HB3 MET X 211      -3.684 -12.594  10.702  0.00  0.00            
ATOM   3407  CG  MET X 211      -2.562 -12.075   8.912  0.00  0.00            
ATOM   3408  HG2 MET X 211      -3.007 -12.836   8.271  0.00  0.00            
ATOM   3409  HG3 MET X 211      -2.420 -11.140   8.371  0.00  0.00            
ATOM   3410  SD  MET X 211      -0.982 -12.753   9.432  0.00  0.00            
ATOM   3411  CE  MET X 211      -0.498 -13.694   7.928  0.00  0.00            
ATOM   3412  HE1 MET X 211       0.315 -14.374   8.183  0.00  0.00            
ATOM   3413  HE2 MET X 211      -1.341 -14.369   7.776  0.00  0.00            
ATOM   3414  HE3 MET X 211      -0.307 -13.030   7.085  0.00  0.00            
ATOM   3415  C   MET X 211      -5.474 -10.565  11.084  0.00  0.00            
ATOM   3416  O   MET X 211      -6.204 -11.434  11.611  0.00  0.00            
ATOM   3417  N   THR X 212      -5.404  -9.386  11.696  0.00  0.00            
ATOM   3418  H   THR X 212      -4.785  -8.661  11.362  0.00  0.00            
ATOM   3419  CA  THR X 212      -6.519  -8.845  12.514  0.00  0.00            
ATOM   3420  HA  THR X 212      -6.917  -9.629  13.159  0.00  0.00            
ATOM   3421  CB  THR X 212      -6.106  -7.707  13.478  0.00  0.00            
ATOM   3422  HB  THR X 212      -7.013  -7.277  13.903  0.00  0.00            
ATOM   3423  CG2 THR X 212      -5.204  -7.958  14.684  0.00  0.00            
ATOM   3424 HG21 THR X 212      -5.645  -8.786  15.239  0.00  0.00            
ATOM   3425 HG22 THR X 212      -4.228  -8.220  14.276  0.00  0.00            
ATOM   3426 HG23 THR X 212      -5.132  -7.085  15.333  0.00  0.00            
ATOM   3427  OG1 THR X 212      -5.481  -6.724  12.720  0.00  0.00            
ATOM   3428  HG1 THR X 212      -4.557  -6.983  12.744  0.00  0.00            
ATOM   3429  C   THR X 212      -7.712  -8.370  11.702  0.00  0.00            
ATOM   3430  O   THR X 212      -8.719  -8.026  12.267  0.00  0.00            
ATOM   3431  N   PHE X 213      -7.583  -8.359  10.326  0.00  0.00            
ATOM   3432  H   PHE X 213      -6.771  -8.689   9.826  0.00  0.00            
ATOM   3433  CA  PHE X 213      -8.600  -7.783   9.433  0.00  0.00            
ATOM   3434  HA  PHE X 213      -8.192  -7.882   8.427  0.00  0.00            
ATOM   3435  CB  PHE X 213      -9.919  -8.663   9.442  0.00  0.00            
ATOM   3436  HB2 PHE X 213     -10.461  -8.451  10.364  0.00  0.00            
ATOM   3437  HB3 PHE X 213     -10.555  -8.381   8.603  0.00  0.00            
ATOM   3438  CG  PHE X 213      -9.740 -10.187   9.353  0.00  0.00            
ATOM   3439  CD1 PHE X 213      -9.280 -10.894   8.258  0.00  0.00            
ATOM   3440  HD1 PHE X 213      -8.759 -10.377   7.466  0.00  0.00            
ATOM   3441  CE1 PHE X 213      -9.251 -12.295   8.323  0.00  0.00            
ATOM   3442  HE1 PHE X 213      -8.996 -12.850   7.432  0.00  0.00            
ATOM   3443  CZ  PHE X 213      -9.684 -13.035   9.445  0.00  0.00            
ATOM   3444  HZ  PHE X 213      -9.593 -14.110   9.403  0.00  0.00            
ATOM   3445  CE2 PHE X 213      -9.997 -12.345  10.562  0.00  0.00            
ATOM   3446  HE2 PHE X 213     -10.170 -12.913  11.464  0.00  0.00            
ATOM   3447  CD2 PHE X 213     -10.107 -10.962  10.531  0.00  0.00            
ATOM   3448  HD2 PHE X 213     -10.528 -10.457  11.388  0.00  0.00            
ATOM   3449  C   PHE X 213      -8.991  -6.391   9.906  0.00  0.00            
ATOM   3450  O   PHE X 213     -10.161  -5.953  10.020  0.00  0.00            
ATOM   3451  N   GLY X 214      -7.985  -5.528  10.215  0.00  0.00            
ATOM   3452  H   GLY X 214      -7.036  -5.872  10.256  0.00  0.00            
ATOM   3453  CA  GLY X 214      -8.047  -4.043  10.285  0.00  0.00            
ATOM   3454  HA2 GLY X 214      -7.255  -3.773   9.587  0.00  0.00            
ATOM   3455  HA3 GLY X 214      -8.930  -3.679   9.759  0.00  0.00            
ATOM   3456  C   GLY X 214      -7.811  -3.371  11.676  0.00  0.00            
ATOM   3457  O   GLY X 214      -8.387  -2.346  11.924  0.00  0.00            
ATOM   3458  N   SER X 215      -7.211  -4.095  12.679  0.00  0.00            
ATOM   3459  H   SER X 215      -6.793  -4.995  12.493  0.00  0.00            
ATOM   3460  CA  SER X 215      -7.193  -3.505  14.083  0.00  0.00            
ATOM   3461  HA  SER X 215      -8.215  -3.255  14.369  0.00  0.00            
ATOM   3462  CB  SER X 215      -6.795  -4.627  15.066  0.00  0.00            
ATOM   3463  HB2 SER X 215      -7.391  -5.502  14.807  0.00  0.00            
ATOM   3464  HB3 SER X 215      -5.755  -4.948  15.120  0.00  0.00            
ATOM   3465  OG  SER X 215      -7.158  -4.210  16.313  0.00  0.00            
ATOM   3466  HG  SER X 215      -7.071  -5.019  16.822  0.00  0.00            
ATOM   3467  C   SER X 215      -6.338  -2.287  14.194  0.00  0.00            
ATOM   3468  O   SER X 215      -5.314  -2.168  13.517  0.00  0.00            
ATOM   3469  N   LYS X 216      -6.774  -1.313  14.961  0.00  0.00            
ATOM   3470  H   LYS X 216      -7.694  -1.343  15.377  0.00  0.00            
ATOM   3471  CA  LYS X 216      -5.926  -0.138  15.396  0.00  0.00            
ATOM   3472  HA  LYS X 216      -5.588   0.425  14.525  0.00  0.00            
ATOM   3473  CB  LYS X 216      -6.783   0.705  16.245  0.00  0.00            
ATOM   3474  HB2 LYS X 216      -7.206  -0.009  16.952  0.00  0.00            
ATOM   3475  HB3 LYS X 216      -6.102   1.444  16.667  0.00  0.00            
ATOM   3476  CG  LYS X 216      -7.839   1.368  15.446  0.00  0.00            
ATOM   3477  HG2 LYS X 216      -7.433   2.096  14.744  0.00  0.00            
ATOM   3478  HG3 LYS X 216      -8.391   0.630  14.864  0.00  0.00            
ATOM   3479  CD  LYS X 216      -8.947   1.965  16.348  0.00  0.00            
ATOM   3480  HD2 LYS X 216      -9.526   1.187  16.845  0.00  0.00            
ATOM   3481  HD3 LYS X 216      -8.424   2.414  17.191  0.00  0.00            
ATOM   3482  CE  LYS X 216      -9.862   3.054  15.667  0.00  0.00            
ATOM   3483  HE2 LYS X 216      -9.391   4.008  15.432  0.00  0.00            
ATOM   3484  HE3 LYS X 216     -10.188   2.573  14.745  0.00  0.00            
ATOM   3485  NZ  LYS X 216     -11.095   3.248  16.490  0.00  0.00            
ATOM   3486  HZ1 LYS X 216     -10.795   3.722  17.330  0.00  0.00            
ATOM   3487  HZ2 LYS X 216     -11.841   3.706  15.985  0.00  0.00            
ATOM   3488  HZ3 LYS X 216     -11.443   2.314  16.648  0.00  0.00            
ATOM   3489  C   LYS X 216      -4.720  -0.680  16.154  0.00  0.00            
ATOM   3490  O   LYS X 216      -4.951  -1.356  17.145  0.00  0.00            
ATOM   3491  N   PRO X 217      -3.466  -0.337  15.800  0.00  0.00            
ATOM   3492  CD  PRO X 217      -3.054   0.226  14.567  0.00  0.00            
ATOM   3493  HD2 PRO X 217      -3.414   1.246  14.435  0.00  0.00            
ATOM   3494  HD3 PRO X 217      -3.349  -0.450  13.765  0.00  0.00            
ATOM   3495  CG  PRO X 217      -1.565   0.279  14.659  0.00  0.00            
ATOM   3496  HG2 PRO X 217      -1.294   1.265  15.035  0.00  0.00            
ATOM   3497  HG3 PRO X 217      -1.149   0.136  13.661  0.00  0.00            
ATOM   3498  CB  PRO X 217      -1.149  -0.780  15.593  0.00  0.00            
ATOM   3499  HB2 PRO X 217      -0.194  -0.483  16.027  0.00  0.00            
ATOM   3500  HB3 PRO X 217      -1.191  -1.795  15.199  0.00  0.00            
ATOM   3501  CA  PRO X 217      -2.325  -0.640  16.624  0.00  0.00            
ATOM   3502  HA  PRO X 217      -2.340  -1.610  17.122  0.00  0.00            
ATOM   3503  C   PRO X 217      -2.164   0.447  17.709  0.00  0.00            
ATOM   3504  O   PRO X 217      -2.593   1.581  17.505  0.00  0.00            
ATOM   3505  N   TYR X 218      -1.519   0.159  18.866  0.00  0.00            
ATOM   3506  H   TYR X 218      -1.080  -0.750  18.912  0.00  0.00            
ATOM   3507  CA  TYR X 218      -1.284   1.110  19.953  0.00  0.00            
ATOM   3508  HA  TYR X 218      -1.289   0.476  20.839  0.00  0.00            
ATOM   3509  CB  TYR X 218       0.122   1.688  19.771  0.00  0.00            
ATOM   3510  HB2 TYR X 218       0.154   2.385  18.934  0.00  0.00            
ATOM   3511  HB3 TYR X 218       0.307   2.208  20.711  0.00  0.00            
ATOM   3512  CG  TYR X 218       1.257   0.668  19.576  0.00  0.00            
ATOM   3513  CD1 TYR X 218       1.704  -0.083  20.712  0.00  0.00            
ATOM   3514  HD1 TYR X 218       1.297   0.280  21.644  0.00  0.00            
ATOM   3515  CE1 TYR X 218       2.701  -1.055  20.679  0.00  0.00            
ATOM   3516  HE1 TYR X 218       2.989  -1.719  21.481  0.00  0.00            
ATOM   3517  CZ  TYR X 218       3.186  -1.414  19.427  0.00  0.00            
ATOM   3518  OH  TYR X 218       4.011  -2.506  19.282  0.00  0.00            
ATOM   3519  HH  TYR X 218       4.128  -2.851  18.394  0.00  0.00            
ATOM   3520  CE2 TYR X 218       2.749  -0.729  18.307  0.00  0.00            
ATOM   3521  HE2 TYR X 218       3.303  -0.935  17.403  0.00  0.00            
ATOM   3522  CD2 TYR X 218       1.829   0.313  18.366  0.00  0.00            
ATOM   3523  HD2 TYR X 218       1.540   0.720  17.408  0.00  0.00            
ATOM   3524  C   TYR X 218      -2.423   2.132  20.238  0.00  0.00            
ATOM   3525  O   TYR X 218      -2.369   3.357  20.173  0.00  0.00            
ATOM   3526  N   ASP X 219      -3.541   1.521  20.357  0.00  0.00            
ATOM   3527  H   ASP X 219      -3.564   0.511  20.380  0.00  0.00            
ATOM   3528  CA  ASP X 219      -4.796   2.353  20.578  0.00  0.00            
ATOM   3529  HA  ASP X 219      -4.774   3.118  19.802  0.00  0.00            
ATOM   3530  CB  ASP X 219      -5.988   1.391  20.256  0.00  0.00            
ATOM   3531  HB2 ASP X 219      -5.946   1.051  19.222  0.00  0.00            
ATOM   3532  HB3 ASP X 219      -6.038   0.561  20.960  0.00  0.00            
ATOM   3533  CG  ASP X 219      -7.388   1.925  20.452  0.00  0.00            
ATOM   3534  OD1 ASP X 219      -8.276   1.180  20.909  0.00  0.00            
ATOM   3535  OD2 ASP X 219      -7.610   3.213  20.329  0.00  0.00            
ATOM   3536  C   ASP X 219      -4.821   2.943  21.996  0.00  0.00            
ATOM   3537  O   ASP X 219      -4.454   2.243  22.933  0.00  0.00            
ATOM   3538  N   GLY X 220      -5.263   4.239  22.126  0.00  0.00            
ATOM   3539  H   GLY X 220      -5.781   4.647  21.361  0.00  0.00            
ATOM   3540  CA  GLY X 220      -5.110   4.939  23.406  0.00  0.00            
ATOM   3541  HA2 GLY X 220      -5.728   5.824  23.250  0.00  0.00            
ATOM   3542  HA3 GLY X 220      -5.367   4.249  24.209  0.00  0.00            
ATOM   3543  C   GLY X 220      -3.676   5.399  23.740  0.00  0.00            
ATOM   3544  O   GLY X 220      -3.550   6.353  24.528  0.00  0.00            
ATOM   3545  N   ILE X 221      -2.608   4.877  23.095  0.00  0.00            
ATOM   3546  H   ILE X 221      -2.708   4.121  22.434  0.00  0.00            
ATOM   3547  CA  ILE X 221      -1.197   5.334  23.275  0.00  0.00            
ATOM   3548  HA  ILE X 221      -1.083   5.659  24.309  0.00  0.00            
ATOM   3549  CB  ILE X 221      -0.212   4.195  22.943  0.00  0.00            
ATOM   3550  HB  ILE X 221      -0.462   4.051  21.892  0.00  0.00            
ATOM   3551  CG2 ILE X 221       1.362   4.521  22.982  0.00  0.00            
ATOM   3552 HG21 ILE X 221       1.748   5.304  22.330  0.00  0.00            
ATOM   3553 HG22 ILE X 221       1.632   4.884  23.974  0.00  0.00            
ATOM   3554 HG23 ILE X 221       1.904   3.596  22.783  0.00  0.00            
ATOM   3555  CG1 ILE X 221      -0.515   2.871  23.690  0.00  0.00            
ATOM   3556 HG12 ILE X 221      -1.504   2.510  23.410  0.00  0.00            
ATOM   3557 HG13 ILE X 221       0.277   2.184  23.391  0.00  0.00            
ATOM   3558  CD1 ILE X 221      -0.456   3.000  25.280  0.00  0.00            
ATOM   3559 HD11 ILE X 221      -1.304   3.651  25.493  0.00  0.00            
ATOM   3560 HD12 ILE X 221      -0.583   2.021  25.741  0.00  0.00            
ATOM   3561 HD13 ILE X 221       0.480   3.481  25.565  0.00  0.00            
ATOM   3562  C   ILE X 221      -0.966   6.516  22.332  0.00  0.00            
ATOM   3563  O   ILE X 221      -0.860   6.357  21.126  0.00  0.00            
ATOM   3564  N   PRO X 222      -0.856   7.735  22.865  0.00  0.00            
ATOM   3565  CD  PRO X 222      -0.839   8.066  24.300  0.00  0.00            
ATOM   3566  HD2 PRO X 222      -0.097   7.400  24.741  0.00  0.00            
ATOM   3567  HD3 PRO X 222      -1.762   7.916  24.860  0.00  0.00            
ATOM   3568  CG  PRO X 222      -0.462   9.549  24.413  0.00  0.00            
ATOM   3569  HG2 PRO X 222       0.589   9.762  24.608  0.00  0.00            
ATOM   3570  HG3 PRO X 222      -1.122  10.041  25.127  0.00  0.00            
ATOM   3571  CB  PRO X 222      -0.858  10.068  23.062  0.00  0.00            
ATOM   3572  HB2 PRO X 222      -0.242  10.932  22.811  0.00  0.00            
ATOM   3573  HB3 PRO X 222      -1.920  10.306  23.116  0.00  0.00            
ATOM   3574  CA  PRO X 222      -0.594   8.932  22.089  0.00  0.00            
ATOM   3575  HA  PRO X 222      -1.220   9.124  21.217  0.00  0.00            
ATOM   3576  C   PRO X 222       0.829   8.759  21.484  0.00  0.00            
ATOM   3577  O   PRO X 222       1.717   8.057  22.027  0.00  0.00            
ATOM   3578  N   ALA X 223       1.104   9.381  20.320  0.00  0.00            
ATOM   3579  H   ALA X 223       0.419  10.040  19.978  0.00  0.00            
ATOM   3580  CA  ALA X 223       2.299   9.161  19.459  0.00  0.00            
ATOM   3581  HA  ALA X 223       2.280   8.138  19.082  0.00  0.00            
ATOM   3582  CB  ALA X 223       1.967  10.017  18.193  0.00  0.00            
ATOM   3583  HB1 ALA X 223       2.530   9.665  17.328  0.00  0.00            
ATOM   3584  HB2 ALA X 223       0.912   9.900  17.945  0.00  0.00            
ATOM   3585  HB3 ALA X 223       2.151  11.059  18.451  0.00  0.00            
ATOM   3586  C   ALA X 223       3.569   9.586  20.163  0.00  0.00            
ATOM   3587  O   ALA X 223       4.579   8.918  19.933  0.00  0.00            
ATOM   3588  N   SER X 224       3.558  10.503  21.113  0.00  0.00            
ATOM   3589  H   SER X 224       2.671  10.964  21.257  0.00  0.00            
ATOM   3590  CA  SER X 224       4.730  10.826  21.996  0.00  0.00            
ATOM   3591  HA  SER X 224       5.646  10.870  21.405  0.00  0.00            
ATOM   3592  CB  SER X 224       4.466  12.277  22.550  0.00  0.00            
ATOM   3593  HB2 SER X 224       5.198  12.633  23.275  0.00  0.00            
ATOM   3594  HB3 SER X 224       4.221  12.957  21.735  0.00  0.00            
ATOM   3595  OG  SER X 224       3.196  12.208  23.205  0.00  0.00            
ATOM   3596  HG  SER X 224       3.499  12.082  24.107  0.00  0.00            
ATOM   3597  C   SER X 224       5.103   9.885  23.096  0.00  0.00            
ATOM   3598  O   SER X 224       6.034  10.149  23.814  0.00  0.00            
ATOM   3599  N   GLU X 225       4.233   8.846  23.206  0.00  0.00            
ATOM   3600  H   GLU X 225       3.427   8.859  22.597  0.00  0.00            
ATOM   3601  CA  GLU X 225       4.351   7.626  24.113  0.00  0.00            
ATOM   3602  HA  GLU X 225       5.141   7.867  24.824  0.00  0.00            
ATOM   3603  CB  GLU X 225       2.988   7.533  24.820  0.00  0.00            
ATOM   3604  HB2 GLU X 225       2.645   8.525  25.114  0.00  0.00            
ATOM   3605  HB3 GLU X 225       2.180   7.254  24.144  0.00  0.00            
ATOM   3606  CG  GLU X 225       2.913   6.720  26.117  0.00  0.00            
ATOM   3607  HG2 GLU X 225       1.853   6.661  26.363  0.00  0.00            
ATOM   3608  HG3 GLU X 225       3.289   5.723  25.885  0.00  0.00            
ATOM   3609  CD  GLU X 225       3.714   7.297  27.292  0.00  0.00            
ATOM   3610  OE1 GLU X 225       4.397   8.378  27.163  0.00  0.00            
ATOM   3611  OE2 GLU X 225       3.738   6.716  28.390  0.00  0.00            
ATOM   3612  C   GLU X 225       4.767   6.273  23.425  0.00  0.00            
ATOM   3613  O   GLU X 225       5.159   5.319  24.135  0.00  0.00            
ATOM   3614  N   ILE X 226       4.572   6.204  22.100  0.00  0.00            
ATOM   3615  H   ILE X 226       4.268   7.063  21.665  0.00  0.00            
ATOM   3616  CA  ILE X 226       4.883   5.012  21.271  0.00  0.00            
ATOM   3617  HA  ILE X 226       4.253   4.209  21.654  0.00  0.00            
ATOM   3618  CB  ILE X 226       4.574   5.253  19.744  0.00  0.00            
ATOM   3619  HB  ILE X 226       5.016   6.205  19.447  0.00  0.00            
ATOM   3620  CG2 ILE X 226       5.342   4.241  18.820  0.00  0.00            
ATOM   3621 HG21 ILE X 226       5.062   4.388  17.778  0.00  0.00            
ATOM   3622 HG22 ILE X 226       6.395   4.493  18.948  0.00  0.00            
ATOM   3623 HG23 ILE X 226       5.330   3.216  19.190  0.00  0.00            
ATOM   3624  CG1 ILE X 226       3.095   5.374  19.634  0.00  0.00            
ATOM   3625 HG12 ILE X 226       2.685   5.990  20.435  0.00  0.00            
ATOM   3626 HG13 ILE X 226       2.841   5.960  18.751  0.00  0.00            
ATOM   3627  CD1 ILE X 226       2.278   4.050  19.679  0.00  0.00            
ATOM   3628 HD11 ILE X 226       2.414   3.424  18.797  0.00  0.00            
ATOM   3629 HD12 ILE X 226       2.513   3.410  20.529  0.00  0.00            
ATOM   3630 HD13 ILE X 226       1.248   4.406  19.701  0.00  0.00            
ATOM   3631  C   ILE X 226       6.370   4.635  21.409  0.00  0.00            
ATOM   3632  O   ILE X 226       6.581   3.495  21.655  0.00  0.00            
ATOM   3633  N   SER X 227       7.381   5.540  21.493  0.00  0.00            
ATOM   3634  H   SER X 227       7.259   6.517  21.267  0.00  0.00            
ATOM   3635  CA  SER X 227       8.749   5.125  21.792  0.00  0.00            
ATOM   3636  HA  SER X 227       8.905   4.288  21.111  0.00  0.00            
ATOM   3637  CB  SER X 227       9.757   6.117  21.333  0.00  0.00            
ATOM   3638  HB2 SER X 227      10.785   5.772  21.434  0.00  0.00            
ATOM   3639  HB3 SER X 227       9.495   6.480  20.339  0.00  0.00            
ATOM   3640  OG  SER X 227       9.530   7.236  22.216  0.00  0.00            
ATOM   3641  HG  SER X 227       9.397   8.016  21.673  0.00  0.00            
ATOM   3642  C   SER X 227       9.073   4.786  23.262  0.00  0.00            
ATOM   3643  O   SER X 227      10.137   4.198  23.559  0.00  0.00            
ATOM   3644  N   SER X 228       8.103   4.932  24.160  0.00  0.00            
ATOM   3645  H   SER X 228       7.291   5.489  23.936  0.00  0.00            
ATOM   3646  CA  SER X 228       8.164   4.570  25.578  0.00  0.00            
ATOM   3647  HA  SER X 228       9.203   4.463  25.889  0.00  0.00            
ATOM   3648  CB  SER X 228       7.684   5.762  26.387  0.00  0.00            
ATOM   3649  HB2 SER X 228       8.291   6.627  26.118  0.00  0.00            
ATOM   3650  HB3 SER X 228       6.655   6.008  26.123  0.00  0.00            
ATOM   3651  OG  SER X 228       7.816   5.441  27.755  0.00  0.00            
ATOM   3652  HG  SER X 228       8.674   5.779  28.021  0.00  0.00            
ATOM   3653  C   SER X 228       7.453   3.246  25.951  0.00  0.00            
ATOM   3654  O   SER X 228       8.015   2.486  26.761  0.00  0.00            
ATOM   3655  N   ILE X 229       6.221   2.914  25.457  0.00  0.00            
ATOM   3656  H   ILE X 229       5.683   3.576  24.916  0.00  0.00            
ATOM   3657  CA  ILE X 229       5.707   1.534  25.592  0.00  0.00            
ATOM   3658  HA  ILE X 229       5.756   1.325  26.661  0.00  0.00            
ATOM   3659  CB  ILE X 229       4.218   1.629  25.274  0.00  0.00            
ATOM   3660  HB  ILE X 229       3.862   2.428  25.924  0.00  0.00            
ATOM   3661  CG2 ILE X 229       3.768   1.959  23.848  0.00  0.00            
ATOM   3662 HG21 ILE X 229       4.051   2.980  23.595  0.00  0.00            
ATOM   3663 HG22 ILE X 229       4.213   1.317  23.087  0.00  0.00            
ATOM   3664 HG23 ILE X 229       2.692   1.792  23.804  0.00  0.00            
ATOM   3665  CG1 ILE X 229       3.392   0.409  25.730  0.00  0.00            
ATOM   3666 HG12 ILE X 229       2.355   0.728  25.622  0.00  0.00            
ATOM   3667 HG13 ILE X 229       3.694  -0.423  25.094  0.00  0.00            
ATOM   3668  CD1 ILE X 229       3.607  -0.009  27.119  0.00  0.00            
ATOM   3669 HD11 ILE X 229       4.616  -0.338  27.368  0.00  0.00            
ATOM   3670 HD12 ILE X 229       3.409   0.857  27.750  0.00  0.00            
ATOM   3671 HD13 ILE X 229       2.856  -0.742  27.413  0.00  0.00            
ATOM   3672  C   ILE X 229       6.443   0.455  24.769  0.00  0.00            
ATOM   3673  O   ILE X 229       6.651  -0.653  25.294  0.00  0.00            
ATOM   3674  N   LEU X 230       6.993   0.753  23.609  0.00  0.00            
ATOM   3675  H   LEU X 230       6.784   1.664  23.227  0.00  0.00            
ATOM   3676  CA  LEU X 230       8.017   0.016  22.861  0.00  0.00            
ATOM   3677  HA  LEU X 230       7.515  -0.949  22.792  0.00  0.00            
ATOM   3678  CB  LEU X 230       8.335   0.639  21.484  0.00  0.00            
ATOM   3679  HB2 LEU X 230       8.680   1.668  21.578  0.00  0.00            
ATOM   3680  HB3 LEU X 230       9.248   0.130  21.173  0.00  0.00            
ATOM   3681  CG  LEU X 230       7.355   0.551  20.308  0.00  0.00            
ATOM   3682  HG  LEU X 230       6.314   0.777  20.539  0.00  0.00            
ATOM   3683  CD1 LEU X 230       7.813   1.543  19.185  0.00  0.00            
ATOM   3684 HD11 LEU X 230       6.932   1.484  18.546  0.00  0.00            
ATOM   3685 HD12 LEU X 230       7.874   2.560  19.572  0.00  0.00            
ATOM   3686 HD13 LEU X 230       8.661   1.124  18.643  0.00  0.00            
ATOM   3687  CD2 LEU X 230       7.245  -0.847  19.837  0.00  0.00            
ATOM   3688 HD21 LEU X 230       8.212  -1.349  19.868  0.00  0.00            
ATOM   3689 HD22 LEU X 230       6.662  -1.494  20.492  0.00  0.00            
ATOM   3690 HD23 LEU X 230       6.794  -0.888  18.845  0.00  0.00            
ATOM   3691  C   LEU X 230       9.238  -0.241  23.627  0.00  0.00            
ATOM   3692  O   LEU X 230       9.734  -1.378  23.459  0.00  0.00            
ATOM   3693  N   GLU X 231       9.707   0.621  24.533  0.00  0.00            
ATOM   3694  H   GLU X 231       9.304   1.542  24.632  0.00  0.00            
ATOM   3695  CA  GLU X 231      10.929   0.364  25.294  0.00  0.00            
ATOM   3696  HA  GLU X 231      11.729   0.055  24.622  0.00  0.00            
ATOM   3697  CB  GLU X 231      11.420   1.727  25.896  0.00  0.00            
ATOM   3698  HB2 GLU X 231      11.984   2.282  25.147  0.00  0.00            
ATOM   3699  HB3 GLU X 231      10.596   2.331  26.277  0.00  0.00            
ATOM   3700  CG  GLU X 231      12.544   1.514  26.931  0.00  0.00            
ATOM   3701  HG2 GLU X 231      12.055   1.340  27.890  0.00  0.00            
ATOM   3702  HG3 GLU X 231      13.191   0.724  26.550  0.00  0.00            
ATOM   3703  CD  GLU X 231      13.344   2.814  27.017  0.00  0.00            
ATOM   3704  OE1 GLU X 231      14.578   2.783  27.012  0.00  0.00            
ATOM   3705  OE2 GLU X 231      12.697   3.873  26.938  0.00  0.00            
ATOM   3706  C   GLU X 231      10.631  -0.663  26.448  0.00  0.00            
ATOM   3707  O   GLU X 231      11.591  -1.329  26.875  0.00  0.00            
ATOM   3708  N   LYS X 232       9.343  -0.894  26.823  0.00  0.00            
ATOM   3709  H   LYS X 232       8.655  -0.250  26.462  0.00  0.00            
ATOM   3710  CA  LYS X 232       9.022  -1.807  27.889  0.00  0.00            
ATOM   3711  HA  LYS X 232       9.719  -1.632  28.708  0.00  0.00            
ATOM   3712  CB  LYS X 232       7.559  -1.584  28.461  0.00  0.00            
ATOM   3713  HB2 LYS X 232       6.799  -1.702  27.688  0.00  0.00            
ATOM   3714  HB3 LYS X 232       7.393  -2.287  29.277  0.00  0.00            
ATOM   3715  CG  LYS X 232       7.325  -0.174  29.005  0.00  0.00            
ATOM   3716  HG2 LYS X 232       7.444   0.539  28.189  0.00  0.00            
ATOM   3717  HG3 LYS X 232       6.284   0.050  29.238  0.00  0.00            
ATOM   3718  CD  LYS X 232       8.278   0.207  30.094  0.00  0.00            
ATOM   3719  HD2 LYS X 232       8.170  -0.428  30.973  0.00  0.00            
ATOM   3720  HD3 LYS X 232       9.332   0.040  29.870  0.00  0.00            
ATOM   3721  CE  LYS X 232       8.043   1.686  30.542  0.00  0.00            
ATOM   3722  HE2 LYS X 232       6.964   1.798  30.649  0.00  0.00            
ATOM   3723  HE3 LYS X 232       8.544   1.864  31.493  0.00  0.00            
ATOM   3724  NZ  LYS X 232       8.449   2.695  29.531  0.00  0.00            
ATOM   3725  HZ1 LYS X 232       7.956   2.495  28.673  0.00  0.00            
ATOM   3726  HZ2 LYS X 232       8.261   3.637  29.843  0.00  0.00            
ATOM   3727  HZ3 LYS X 232       9.445   2.701  29.366  0.00  0.00            
ATOM   3728  C   LYS X 232       9.317  -3.231  27.425  0.00  0.00            
ATOM   3729  O   LYS X 232       9.288  -4.187  28.236  0.00  0.00            
ATOM   3730  N   GLY X 233       9.514  -3.427  26.072  0.00  0.00            
ATOM   3731  H   GLY X 233       9.511  -2.606  25.485  0.00  0.00            
ATOM   3732  CA  GLY X 233       9.487  -4.754  25.473  0.00  0.00            
ATOM   3733  HA2 GLY X 233      10.037  -4.920  24.547  0.00  0.00            
ATOM   3734  HA3 GLY X 233       9.782  -5.548  26.160  0.00  0.00            
ATOM   3735  C   GLY X 233       8.041  -5.241  25.054  0.00  0.00            
ATOM   3736  O   GLY X 233       7.847  -6.423  24.754  0.00  0.00            
ATOM   3737  N   GLU X 234       6.991  -4.463  25.224  0.00  0.00            
ATOM   3738  H   GLU X 234       7.046  -3.508  25.547  0.00  0.00            
ATOM   3739  CA  GLU X 234       5.690  -4.758  24.622  0.00  0.00            
ATOM   3740  HA  GLU X 234       5.333  -5.718  24.994  0.00  0.00            
ATOM   3741  CB  GLU X 234       4.751  -3.604  25.109  0.00  0.00            
ATOM   3742  HB2 GLU X 234       4.742  -3.667  26.197  0.00  0.00            
ATOM   3743  HB3 GLU X 234       5.139  -2.638  24.784  0.00  0.00            
ATOM   3744  CG  GLU X 234       3.271  -3.604  24.602  0.00  0.00            
ATOM   3745  HG2 GLU X 234       2.780  -2.777  25.115  0.00  0.00            
ATOM   3746  HG3 GLU X 234       3.262  -3.570  23.512  0.00  0.00            
ATOM   3747  CD  GLU X 234       2.478  -4.867  25.181  0.00  0.00            
ATOM   3748  OE1 GLU X 234       3.010  -5.808  25.751  0.00  0.00            
ATOM   3749  OE2 GLU X 234       1.278  -4.901  24.871  0.00  0.00            
ATOM   3750  C   GLU X 234       5.694  -4.723  23.041  0.00  0.00            
ATOM   3751  O   GLU X 234       6.394  -3.906  22.414  0.00  0.00            
ATOM   3752  N   ARG X 235       4.833  -5.583  22.449  0.00  0.00            
ATOM   3753  H   ARG X 235       4.278  -6.241  22.977  0.00  0.00            
ATOM   3754  CA  ARG X 235       4.612  -5.659  20.962  0.00  0.00            
ATOM   3755  HA  ARG X 235       4.754  -4.688  20.487  0.00  0.00            
ATOM   3756  CB  ARG X 235       5.508  -6.695  20.299  0.00  0.00            
ATOM   3757  HB2 ARG X 235       5.451  -7.643  20.834  0.00  0.00            
ATOM   3758  HB3 ARG X 235       5.217  -6.931  19.275  0.00  0.00            
ATOM   3759  CG  ARG X 235       6.983  -6.221  20.279  0.00  0.00            
ATOM   3760  HG2 ARG X 235       7.311  -6.143  21.316  0.00  0.00            
ATOM   3761  HG3 ARG X 235       7.684  -6.974  19.920  0.00  0.00            
ATOM   3762  CD  ARG X 235       7.331  -4.877  19.571  0.00  0.00            
ATOM   3763  HD2 ARG X 235       6.913  -4.903  18.565  0.00  0.00            
ATOM   3764  HD3 ARG X 235       6.798  -3.970  19.856  0.00  0.00            
ATOM   3765  NE  ARG X 235       8.757  -4.641  19.462  0.00  0.00            
ATOM   3766  HE  ARG X 235       9.278  -4.907  18.639  0.00  0.00            
ATOM   3767  CZ  ARG X 235       9.617  -4.338  20.395  0.00  0.00            
ATOM   3768  NH1 ARG X 235       9.256  -3.852  21.549  0.00  0.00            
ATOM   3769 HH11 ARG X 235       8.286  -3.619  21.705  0.00  0.00            
ATOM   3770 HH12 ARG X 235       9.901  -3.371  22.160  0.00  0.00            
ATOM   3771  NH2 ARG X 235      10.849  -4.533  20.243  0.00  0.00            
ATOM   3772 HH21 ARG X 235      11.276  -4.872  19.393  0.00  0.00            
ATOM   3773 HH22 ARG X 235      11.398  -4.299  21.059  0.00  0.00            
ATOM   3774  C   ARG X 235       3.149  -5.969  20.845  0.00  0.00            
ATOM   3775  O   ARG X 235       2.579  -6.684  21.704  0.00  0.00            
ATOM   3776  N   LEU X 236       2.581  -5.526  19.757  0.00  0.00            
ATOM   3777  H   LEU X 236       3.114  -4.966  19.107  0.00  0.00            
ATOM   3778  CA  LEU X 236       1.210  -5.844  19.372  0.00  0.00            
ATOM   3779  HA  LEU X 236       0.536  -5.332  20.058  0.00  0.00            
ATOM   3780  CB  LEU X 236       0.996  -5.354  17.929  0.00  0.00            
ATOM   3781  HB2 LEU X 236       1.742  -5.814  17.281  0.00  0.00            
ATOM   3782  HB3 LEU X 236       0.038  -5.723  17.565  0.00  0.00            
ATOM   3783  CG  LEU X 236       1.122  -3.854  17.718  0.00  0.00            
ATOM   3784  HG  LEU X 236       2.065  -3.466  18.104  0.00  0.00            
ATOM   3785  CD1 LEU X 236       1.110  -3.501  16.255  0.00  0.00            
ATOM   3786 HD11 LEU X 236       0.087  -3.547  15.882  0.00  0.00            
ATOM   3787 HD12 LEU X 236       1.458  -2.469  16.206  0.00  0.00            
ATOM   3788 HD13 LEU X 236       1.858  -4.129  15.771  0.00  0.00            
ATOM   3789  CD2 LEU X 236      -0.099  -3.286  18.343  0.00  0.00            
ATOM   3790 HD21 LEU X 236      -1.021  -3.662  17.901  0.00  0.00            
ATOM   3791 HD22 LEU X 236      -0.135  -3.430  19.423  0.00  0.00            
ATOM   3792 HD23 LEU X 236      -0.017  -2.214  18.162  0.00  0.00            
ATOM   3793  C   LEU X 236       0.856  -7.364  19.400  0.00  0.00            
ATOM   3794  O   LEU X 236       1.727  -8.180  19.005  0.00  0.00            
ATOM   3795  N   PRO X 237      -0.412  -7.686  19.763  0.00  0.00            
ATOM   3796  CD  PRO X 237      -1.592  -6.844  19.669  0.00  0.00            
ATOM   3797  HD2 PRO X 237      -1.617  -6.155  18.824  0.00  0.00            
ATOM   3798  HD3 PRO X 237      -1.814  -6.222  20.536  0.00  0.00            
ATOM   3799  CG  PRO X 237      -2.793  -7.840  19.650  0.00  0.00            
ATOM   3800  HG2 PRO X 237      -2.776  -8.328  18.675  0.00  0.00            
ATOM   3801  HG3 PRO X 237      -3.749  -7.504  20.050  0.00  0.00            
ATOM   3802  CB  PRO X 237      -2.177  -8.864  20.688  0.00  0.00            
ATOM   3803  HB2 PRO X 237      -2.650  -9.838  20.812  0.00  0.00            
ATOM   3804  HB3 PRO X 237      -2.210  -8.369  21.659  0.00  0.00            
ATOM   3805  CA  PRO X 237      -0.751  -9.053  20.135  0.00  0.00            
ATOM   3806  HA  PRO X 237      -0.042  -9.349  20.909  0.00  0.00            
ATOM   3807  C   PRO X 237      -0.733  -9.967  18.932  0.00  0.00            
ATOM   3808  O   PRO X 237      -0.889  -9.566  17.832  0.00  0.00            
ATOM   3809  N   GLN X 238      -0.664 -11.270  19.113  0.00  0.00            
ATOM   3810  H   GLN X 238      -0.510 -11.554  20.070  0.00  0.00            
ATOM   3811  CA  GLN X 238      -0.870 -12.307  18.138  0.00  0.00            
ATOM   3812  HA  GLN X 238      -0.258 -12.088  17.263  0.00  0.00            
ATOM   3813  CB  GLN X 238      -0.472 -13.647  18.744  0.00  0.00            
ATOM   3814  HB2 GLN X 238       0.554 -13.603  19.108  0.00  0.00            
ATOM   3815  HB3 GLN X 238      -1.273 -13.826  19.461  0.00  0.00            
ATOM   3816  CG  GLN X 238      -0.473 -14.880  17.889  0.00  0.00            
ATOM   3817  HG2 GLN X 238      -1.505 -15.120  17.633  0.00  0.00            
ATOM   3818  HG3 GLN X 238      -0.093 -14.663  16.891  0.00  0.00            
ATOM   3819  CD  GLN X 238       0.301 -16.045  18.420  0.00  0.00            
ATOM   3820  OE1 GLN X 238       1.302 -15.933  19.157  0.00  0.00            
ATOM   3821  NE2 GLN X 238      -0.194 -17.213  18.090  0.00  0.00            
ATOM   3822 HE21 GLN X 238      -0.996 -17.230  17.477  0.00  0.00            
ATOM   3823 HE22 GLN X 238       0.112 -18.107  18.446  0.00  0.00            
ATOM   3824  C   GLN X 238      -2.367 -12.305  17.717  0.00  0.00            
ATOM   3825  O   GLN X 238      -3.284 -12.312  18.589  0.00  0.00            
ATOM   3826  N   PRO X 239      -2.652 -12.103  16.446  0.00  0.00            
ATOM   3827  CD  PRO X 239      -1.841 -11.768  15.291  0.00  0.00            
ATOM   3828  HD2 PRO X 239      -1.542 -12.738  14.893  0.00  0.00            
ATOM   3829  HD3 PRO X 239      -0.872 -11.295  15.445  0.00  0.00            
ATOM   3830  CG  PRO X 239      -2.707 -10.930  14.331  0.00  0.00            
ATOM   3831  HG2 PRO X 239      -2.406 -11.090  13.295  0.00  0.00            
ATOM   3832  HG3 PRO X 239      -2.744  -9.892  14.660  0.00  0.00            
ATOM   3833  CB  PRO X 239      -4.121 -11.742  14.489  0.00  0.00            
ATOM   3834  HB2 PRO X 239      -4.053 -12.687  13.951  0.00  0.00            
ATOM   3835  HB3 PRO X 239      -4.998 -11.169  14.190  0.00  0.00            
ATOM   3836  CA  PRO X 239      -4.033 -12.075  15.994  0.00  0.00            
ATOM   3837  HA  PRO X 239      -4.492 -11.293  16.598  0.00  0.00            
ATOM   3838  C   PRO X 239      -4.815 -13.367  16.130  0.00  0.00            
ATOM   3839  O   PRO X 239      -4.219 -14.432  16.099  0.00  0.00            
ATOM   3840  N   PRO X 240      -6.164 -13.307  16.343  0.00  0.00            
ATOM   3841  CD  PRO X 240      -6.908 -12.133  16.645  0.00  0.00            
ATOM   3842  HD2 PRO X 240      -6.978 -11.524  15.744  0.00  0.00            
ATOM   3843  HD3 PRO X 240      -6.409 -11.505  17.383  0.00  0.00            
ATOM   3844  CG  PRO X 240      -8.210 -12.598  17.286  0.00  0.00            
ATOM   3845  HG2 PRO X 240      -9.032 -11.961  16.961  0.00  0.00            
ATOM   3846  HG3 PRO X 240      -8.129 -12.696  18.368  0.00  0.00            
ATOM   3847  CB  PRO X 240      -8.414 -14.037  16.825  0.00  0.00            
ATOM   3848  HB2 PRO X 240      -9.058 -13.965  15.948  0.00  0.00            
ATOM   3849  HB3 PRO X 240      -9.045 -14.528  17.566  0.00  0.00            
ATOM   3850  CA  PRO X 240      -6.987 -14.530  16.608  0.00  0.00            
ATOM   3851  HA  PRO X 240      -6.570 -14.964  17.516  0.00  0.00            
ATOM   3852  C   PRO X 240      -6.853 -15.709  15.638  0.00  0.00            
ATOM   3853  O   PRO X 240      -6.996 -16.837  16.104  0.00  0.00            
ATOM   3854  N   ILE X 241      -6.569 -15.414  14.346  0.00  0.00            
ATOM   3855  H   ILE X 241      -6.436 -14.424  14.193  0.00  0.00            
ATOM   3856  CA  ILE X 241      -6.249 -16.469  13.330  0.00  0.00            
ATOM   3857  HA  ILE X 241      -6.878 -17.274  13.711  0.00  0.00            
ATOM   3858  CB  ILE X 241      -6.783 -16.077  12.020  0.00  0.00            
ATOM   3859  HB  ILE X 241      -6.687 -16.950  11.374  0.00  0.00            
ATOM   3860  CG2 ILE X 241      -8.289 -15.873  12.129  0.00  0.00            
ATOM   3861 HG21 ILE X 241      -8.782 -16.036  11.171  0.00  0.00            
ATOM   3862 HG22 ILE X 241      -8.642 -16.656  12.801  0.00  0.00            
ATOM   3863 HG23 ILE X 241      -8.524 -14.932  12.626  0.00  0.00            
ATOM   3864  CG1 ILE X 241      -6.037 -14.855  11.362  0.00  0.00            
ATOM   3865 HG12 ILE X 241      -6.348 -13.941  11.867  0.00  0.00            
ATOM   3866 HG13 ILE X 241      -4.957 -14.924  11.497  0.00  0.00            
ATOM   3867  CD1 ILE X 241      -6.290 -14.813   9.874  0.00  0.00            
ATOM   3868 HD11 ILE X 241      -7.374 -14.737   9.791  0.00  0.00            
ATOM   3869 HD12 ILE X 241      -5.848 -13.924   9.424  0.00  0.00            
ATOM   3870 HD13 ILE X 241      -5.876 -15.664   9.333  0.00  0.00            
ATOM   3871  C   ILE X 241      -4.753 -16.935  13.275  0.00  0.00            
ATOM   3872  O   ILE X 241      -4.445 -17.838  12.484  0.00  0.00            
ATOM   3873  N   CYS X 242      -3.846 -16.255  13.948  0.00  0.00            
ATOM   3874  H   CYS X 242      -4.184 -15.604  14.642  0.00  0.00            
ATOM   3875  CA  CYS X 242      -2.406 -16.294  13.700  0.00  0.00            
ATOM   3876  HA  CYS X 242      -2.259 -16.566  12.655  0.00  0.00            
ATOM   3877  CB  CYS X 242      -1.826 -14.898  13.896  0.00  0.00            
ATOM   3878  HB2 CYS X 242      -2.486 -14.270  13.298  0.00  0.00            
ATOM   3879  HB3 CYS X 242      -1.862 -14.591  14.942  0.00  0.00            
ATOM   3880  SG  CYS X 242      -0.111 -14.898  13.425  0.00  0.00            
ATOM   3881  HG  CYS X 242       0.303 -15.657  14.443  0.00  0.00            
ATOM   3882  C   CYS X 242      -1.816 -17.394  14.593  0.00  0.00            
ATOM   3883  O   CYS X 242      -2.075 -17.506  15.775  0.00  0.00            
ATOM   3884  N   THR X 243      -0.969 -18.207  13.998  0.00  0.00            
ATOM   3885  H   THR X 243      -0.760 -18.029  13.026  0.00  0.00            
ATOM   3886  CA  THR X 243      -0.064 -19.128  14.803  0.00  0.00            
ATOM   3887  HA  THR X 243      -0.648 -19.534  15.629  0.00  0.00            
ATOM   3888  CB  THR X 243       0.344 -20.317  13.977  0.00  0.00            
ATOM   3889  HB  THR X 243       1.048 -20.820  14.640  0.00  0.00            
ATOM   3890  CG2 THR X 243      -0.863 -21.214  13.774  0.00  0.00            
ATOM   3891 HG21 THR X 243      -1.378 -20.925  12.858  0.00  0.00            
ATOM   3892 HG22 THR X 243      -0.484 -22.234  13.702  0.00  0.00            
ATOM   3893 HG23 THR X 243      -1.491 -21.261  14.664  0.00  0.00            
ATOM   3894  OG1 THR X 243       0.936 -19.958  12.819  0.00  0.00            
ATOM   3895  HG1 THR X 243       0.246 -19.753  12.184  0.00  0.00            
ATOM   3896  C   THR X 243       1.128 -18.404  15.336  0.00  0.00            
ATOM   3897  O   THR X 243       1.375 -17.247  14.924  0.00  0.00            
ATOM   3898  N   ILE X 244       1.771 -18.957  16.301  0.00  0.00            
ATOM   3899  H   ILE X 244       1.466 -19.869  16.607  0.00  0.00            
ATOM   3900  CA  ILE X 244       3.076 -18.472  16.707  0.00  0.00            
ATOM   3901  HA  ILE X 244       2.885 -17.492  17.143  0.00  0.00            
ATOM   3902  CB  ILE X 244       3.688 -19.399  17.764  0.00  0.00            
ATOM   3903  HB  ILE X 244       3.019 -19.470  18.622  0.00  0.00            
ATOM   3904  CG2 ILE X 244       3.946 -20.862  17.296  0.00  0.00            
ATOM   3905 HG21 ILE X 244       3.066 -21.268  16.797  0.00  0.00            
ATOM   3906 HG22 ILE X 244       4.778 -20.935  16.595  0.00  0.00            
ATOM   3907 HG23 ILE X 244       4.157 -21.577  18.091  0.00  0.00            
ATOM   3908  CG1 ILE X 244       5.043 -18.930  18.386  0.00  0.00            
ATOM   3909 HG12 ILE X 244       5.451 -19.674  19.071  0.00  0.00            
ATOM   3910 HG13 ILE X 244       5.678 -18.962  17.501  0.00  0.00            
ATOM   3911  CD1 ILE X 244       4.999 -17.603  19.245  0.00  0.00            
ATOM   3912 HD11 ILE X 244       6.031 -17.367  19.505  0.00  0.00            
ATOM   3913 HD12 ILE X 244       4.648 -16.817  18.576  0.00  0.00            
ATOM   3914 HD13 ILE X 244       4.347 -17.874  20.075  0.00  0.00            
ATOM   3915  C   ILE X 244       4.101 -18.326  15.407  0.00  0.00            
ATOM   3916  O   ILE X 244       4.899 -17.400  15.422  0.00  0.00            
ATOM   3917  N   ASP X 245       4.088 -19.322  14.577  0.00  0.00            
ATOM   3918  H   ASP X 245       3.529 -20.134  14.798  0.00  0.00            
ATOM   3919  CA  ASP X 245       5.060 -19.469  13.473  0.00  0.00            
ATOM   3920  HA  ASP X 245       6.062 -19.475  13.902  0.00  0.00            
ATOM   3921  CB  ASP X 245       4.912 -20.822  12.823  0.00  0.00            
ATOM   3922  HB2 ASP X 245       3.967 -20.920  12.289  0.00  0.00            
ATOM   3923  HB3 ASP X 245       5.656 -21.020  12.052  0.00  0.00            
ATOM   3924  CG  ASP X 245       5.221 -21.967  13.811  0.00  0.00            
ATOM   3925  OD1 ASP X 245       4.273 -22.667  14.284  0.00  0.00            
ATOM   3926  OD2 ASP X 245       6.396 -22.315  14.054  0.00  0.00            
ATOM   3927  C   ASP X 245       4.964 -18.244  12.566  0.00  0.00            
ATOM   3928  O   ASP X 245       5.935 -17.654  12.141  0.00  0.00            
ATOM   3929  N   VAL X 246       3.771 -17.764  12.238  0.00  0.00            
ATOM   3930  H   VAL X 246       2.985 -18.259  12.635  0.00  0.00            
ATOM   3931  CA  VAL X 246       3.526 -16.556  11.462  0.00  0.00            
ATOM   3932  HA  VAL X 246       4.211 -16.561  10.614  0.00  0.00            
ATOM   3933  CB  VAL X 246       2.100 -16.399  11.014  0.00  0.00            
ATOM   3934  HB  VAL X 246       1.407 -16.479  11.851  0.00  0.00            
ATOM   3935  CG1 VAL X 246       1.836 -15.059  10.302  0.00  0.00            
ATOM   3936 HG11 VAL X 246       1.803 -14.262  11.044  0.00  0.00            
ATOM   3937 HG12 VAL X 246       2.487 -14.832   9.458  0.00  0.00            
ATOM   3938 HG13 VAL X 246       0.802 -15.049   9.957  0.00  0.00            
ATOM   3939  CG2 VAL X 246       1.819 -17.334   9.878  0.00  0.00            
ATOM   3940 HG21 VAL X 246       2.072 -18.336  10.224  0.00  0.00            
ATOM   3941 HG22 VAL X 246       0.741 -17.352   9.721  0.00  0.00            
ATOM   3942 HG23 VAL X 246       2.452 -17.050   9.037  0.00  0.00            
ATOM   3943  C   VAL X 246       3.899 -15.291  12.317  0.00  0.00            
ATOM   3944  O   VAL X 246       4.594 -14.401  11.809  0.00  0.00            
ATOM   3945  N   TYR X 247       3.582 -15.290  13.561  0.00  0.00            
ATOM   3946  H   TYR X 247       2.868 -15.953  13.827  0.00  0.00            
ATOM   3947  CA  TYR X 247       3.726 -14.135  14.518  0.00  0.00            
ATOM   3948  HA  TYR X 247       3.456 -13.280  13.900  0.00  0.00            
ATOM   3949  CB  TYR X 247       2.838 -14.415  15.762  0.00  0.00            
ATOM   3950  HB2 TYR X 247       1.812 -14.502  15.402  0.00  0.00            
ATOM   3951  HB3 TYR X 247       3.190 -15.352  16.195  0.00  0.00            
ATOM   3952  CG  TYR X 247       2.977 -13.276  16.733  0.00  0.00            
ATOM   3953  CD1 TYR X 247       2.269 -12.045  16.607  0.00  0.00            
ATOM   3954  HD1 TYR X 247       1.575 -11.863  15.800  0.00  0.00            
ATOM   3955  CE1 TYR X 247       2.408 -10.978  17.616  0.00  0.00            
ATOM   3956  HE1 TYR X 247       1.805 -10.108  17.401  0.00  0.00            
ATOM   3957  CZ  TYR X 247       3.384 -11.061  18.658  0.00  0.00            
ATOM   3958  OH  TYR X 247       3.467 -10.097  19.623  0.00  0.00            
ATOM   3959  HH  TYR X 247       2.849  -9.376  19.483  0.00  0.00            
ATOM   3960  CE2 TYR X 247       4.030 -12.324  18.802  0.00  0.00            
ATOM   3961  HE2 TYR X 247       4.670 -12.464  19.661  0.00  0.00            
ATOM   3962  CD2 TYR X 247       3.752 -13.403  17.913  0.00  0.00            
ATOM   3963  HD2 TYR X 247       4.253 -14.359  17.974  0.00  0.00            
ATOM   3964  C   TYR X 247       5.217 -13.885  14.892  0.00  0.00            
ATOM   3965  O   TYR X 247       5.654 -12.745  14.960  0.00  0.00            
ATOM   3966  N   MET X 248       6.062 -14.896  15.024  0.00  0.00            
ATOM   3967  H   MET X 248       5.647 -15.817  15.033  0.00  0.00            
ATOM   3968  CA  MET X 248       7.565 -14.779  15.150  0.00  0.00            
ATOM   3969  HA  MET X 248       7.738 -14.251  16.088  0.00  0.00            
ATOM   3970  CB  MET X 248       8.156 -16.199  15.263  0.00  0.00            
ATOM   3971  HB2 MET X 248       7.659 -16.931  14.627  0.00  0.00            
ATOM   3972  HB3 MET X 248       9.207 -16.154  14.978  0.00  0.00            
ATOM   3973  CG  MET X 248       8.032 -16.635  16.727  0.00  0.00            
ATOM   3974  HG2 MET X 248       6.963 -16.708  16.927  0.00  0.00            
ATOM   3975  HG3 MET X 248       8.379 -17.668  16.726  0.00  0.00            
ATOM   3976  SD  MET X 248       8.947 -15.719  17.875  0.00  0.00            
ATOM   3977  CE  MET X 248      10.592 -16.365  17.569  0.00  0.00            
ATOM   3978  HE1 MET X 248      11.260 -15.786  18.207  0.00  0.00            
ATOM   3979  HE2 MET X 248      10.607 -17.373  17.983  0.00  0.00            
ATOM   3980  HE3 MET X 248      10.932 -16.492  16.541  0.00  0.00            
ATOM   3981  C   MET X 248       8.287 -14.113  13.980  0.00  0.00            
ATOM   3982  O   MET X 248       9.410 -13.532  14.140  0.00  0.00            
ATOM   3983  N   ILE X 249       7.642 -14.065  12.746  0.00  0.00            
ATOM   3984  H   ILE X 249       6.923 -14.720  12.474  0.00  0.00            
ATOM   3985  CA  ILE X 249       8.111 -13.099  11.710  0.00  0.00            
ATOM   3986  HA  ILE X 249       9.180 -13.122  11.495  0.00  0.00            
ATOM   3987  CB  ILE X 249       7.415 -13.324  10.304  0.00  0.00            
ATOM   3988  HB  ILE X 249       6.343 -13.245  10.488  0.00  0.00            
ATOM   3989  CG2 ILE X 249       7.898 -12.189   9.317  0.00  0.00            
ATOM   3990 HG21 ILE X 249       7.528 -12.422   8.318  0.00  0.00            
ATOM   3991 HG22 ILE X 249       7.472 -11.238   9.637  0.00  0.00            
ATOM   3992 HG23 ILE X 249       8.982 -12.286   9.250  0.00  0.00            
ATOM   3993  CG1 ILE X 249       7.844 -14.697   9.816  0.00  0.00            
ATOM   3994 HG12 ILE X 249       8.832 -14.645   9.359  0.00  0.00            
ATOM   3995 HG13 ILE X 249       7.845 -15.339  10.697  0.00  0.00            
ATOM   3996  CD1 ILE X 249       6.841 -15.184   8.772  0.00  0.00            
ATOM   3997 HD11 ILE X 249       7.104 -16.238   8.680  0.00  0.00            
ATOM   3998 HD12 ILE X 249       5.802 -15.020   9.056  0.00  0.00            
ATOM   3999 HD13 ILE X 249       7.034 -14.617   7.862  0.00  0.00            
ATOM   4000  C   ILE X 249       7.846 -11.654  12.172  0.00  0.00            
ATOM   4001  O   ILE X 249       8.770 -10.816  11.939  0.00  0.00            
ATOM   4002  N   MET X 250       6.656 -11.346  12.739  0.00  0.00            
ATOM   4003  H   MET X 250       5.855 -11.958  12.802  0.00  0.00            
ATOM   4004  CA  MET X 250       6.400  -9.937  13.064  0.00  0.00            
ATOM   4005  HA  MET X 250       6.522  -9.244  12.232  0.00  0.00            
ATOM   4006  CB  MET X 250       4.871  -9.716  13.376  0.00  0.00            
ATOM   4007  HB2 MET X 250       4.623 -10.189  14.326  0.00  0.00            
ATOM   4008  HB3 MET X 250       4.747  -8.633  13.388  0.00  0.00            
ATOM   4009  CG  MET X 250       3.918 -10.446  12.334  0.00  0.00            
ATOM   4010  HG2 MET X 250       3.778  -9.788  11.476  0.00  0.00            
ATOM   4011  HG3 MET X 250       4.268 -11.403  11.948  0.00  0.00            
ATOM   4012  SD  MET X 250       2.315 -10.670  12.956  0.00  0.00            
ATOM   4013  CE  MET X 250       1.413 -11.464  11.518  0.00  0.00            
ATOM   4014  HE1 MET X 250       0.993 -10.664  10.908  0.00  0.00            
ATOM   4015  HE2 MET X 250       2.088 -11.991  10.843  0.00  0.00            
ATOM   4016  HE3 MET X 250       0.619 -12.134  11.846  0.00  0.00            
ATOM   4017  C   MET X 250       7.360  -9.515  14.162  0.00  0.00            
ATOM   4018  O   MET X 250       8.006  -8.480  14.059  0.00  0.00            
ATOM   4019  N   VAL X 251       7.468 -10.285  15.234  0.00  0.00            
ATOM   4020  H   VAL X 251       6.746 -10.990  15.248  0.00  0.00            
ATOM   4021  CA  VAL X 251       8.435  -9.998  16.304  0.00  0.00            
ATOM   4022  HA  VAL X 251       8.091  -9.081  16.782  0.00  0.00            
ATOM   4023  CB  VAL X 251       8.484 -11.225  17.271  0.00  0.00            
ATOM   4024  HB  VAL X 251       8.522 -12.134  16.670  0.00  0.00            
ATOM   4025  CG1 VAL X 251       9.581 -11.065  18.295  0.00  0.00            
ATOM   4026 HG11 VAL X 251       9.400 -11.845  19.035  0.00  0.00            
ATOM   4027 HG12 VAL X 251      10.569 -10.987  17.841  0.00  0.00            
ATOM   4028 HG13 VAL X 251       9.433 -10.188  18.926  0.00  0.00            
ATOM   4029  CG2 VAL X 251       7.245 -11.264  18.086  0.00  0.00            
ATOM   4030 HG21 VAL X 251       7.148 -12.278  18.474  0.00  0.00            
ATOM   4031 HG22 VAL X 251       7.324 -10.554  18.909  0.00  0.00            
ATOM   4032 HG23 VAL X 251       6.376 -11.018  17.475  0.00  0.00            
ATOM   4033  C   VAL X 251       9.839  -9.724  15.745  0.00  0.00            
ATOM   4034  O   VAL X 251      10.453  -8.770  16.220  0.00  0.00            
ATOM   4035  N   LYS X 252      10.282 -10.505  14.765  0.00  0.00            
ATOM   4036  H   LYS X 252       9.822 -11.378  14.549  0.00  0.00            
ATOM   4037  CA  LYS X 252      11.638 -10.287  14.181  0.00  0.00            
ATOM   4038  HA  LYS X 252      12.318 -10.065  15.004  0.00  0.00            
ATOM   4039  CB  LYS X 252      12.202 -11.515  13.499  0.00  0.00            
ATOM   4040  HB2 LYS X 252      11.847 -12.392  14.041  0.00  0.00            
ATOM   4041  HB3 LYS X 252      11.789 -11.861  12.552  0.00  0.00            
ATOM   4042  CG  LYS X 252      13.722 -11.593  13.460  0.00  0.00            
ATOM   4043  HG2 LYS X 252      14.136 -10.881  12.746  0.00  0.00            
ATOM   4044  HG3 LYS X 252      14.072 -11.198  14.413  0.00  0.00            
ATOM   4045  CD  LYS X 252      14.270 -13.020  13.176  0.00  0.00            
ATOM   4046  HD2 LYS X 252      14.079 -13.724  13.986  0.00  0.00            
ATOM   4047  HD3 LYS X 252      13.702 -13.450  12.352  0.00  0.00            
ATOM   4048  CE  LYS X 252      15.806 -12.965  12.934  0.00  0.00            
ATOM   4049  HE2 LYS X 252      16.212 -13.943  12.677  0.00  0.00            
ATOM   4050  HE3 LYS X 252      16.006 -12.399  12.024  0.00  0.00            
ATOM   4051  NZ  LYS X 252      16.505 -12.329  14.131  0.00  0.00            
ATOM   4052  HZ1 LYS X 252      16.395 -11.332  14.244  0.00  0.00            
ATOM   4053  HZ2 LYS X 252      16.378 -12.909  14.948  0.00  0.00            
ATOM   4054  HZ3 LYS X 252      17.515 -12.356  14.119  0.00  0.00            
ATOM   4055  C   LYS X 252      11.613  -9.023  13.260  0.00  0.00            
ATOM   4056  O   LYS X 252      12.581  -8.296  13.269  0.00  0.00            
ATOM   4057  N   CYS X 253      10.518  -8.716  12.598  0.00  0.00            
ATOM   4058  H   CYS X 253       9.687  -9.260  12.781  0.00  0.00            
ATOM   4059  CA  CYS X 253      10.360  -7.380  11.960  0.00  0.00            
ATOM   4060  HA  CYS X 253      11.190  -7.175  11.284  0.00  0.00            
ATOM   4061  CB  CYS X 253       9.032  -7.430  11.192  0.00  0.00            
ATOM   4062  HB2 CYS X 253       8.253  -7.908  11.785  0.00  0.00            
ATOM   4063  HB3 CYS X 253       8.724  -6.424  10.907  0.00  0.00            
ATOM   4064  SG  CYS X 253       9.151  -8.444   9.664  0.00  0.00            
ATOM   4065  HG  CYS X 253       9.198  -9.512  10.466  0.00  0.00            
ATOM   4066  C   CYS X 253      10.401  -6.171  13.070  0.00  0.00            
ATOM   4067  O   CYS X 253      11.116  -5.191  12.924  0.00  0.00            
ATOM   4068  N   TRP X 254       9.805  -6.317  14.283  0.00  0.00            
ATOM   4069  H   TRP X 254       9.123  -7.054  14.391  0.00  0.00            
ATOM   4070  CA  TRP X 254       9.886  -5.351  15.386  0.00  0.00            
ATOM   4071  HA  TRP X 254      10.057  -4.340  15.016  0.00  0.00            
ATOM   4072  CB  TRP X 254       8.579  -5.391  16.139  0.00  0.00            
ATOM   4073  HB2 TRP X 254       8.554  -6.184  16.887  0.00  0.00            
ATOM   4074  HB3 TRP X 254       8.492  -4.481  16.733  0.00  0.00            
ATOM   4075  CG  TRP X 254       7.366  -5.398  15.336  0.00  0.00            
ATOM   4076  CD1 TRP X 254       7.333  -4.733  14.167  0.00  0.00            
ATOM   4077  HD1 TRP X 254       8.068  -4.105  13.686  0.00  0.00            
ATOM   4078  NE1 TRP X 254       6.065  -4.906  13.648  0.00  0.00            
ATOM   4079  HE1 TRP X 254       5.857  -4.377  12.813  0.00  0.00            
ATOM   4080  CE2 TRP X 254       5.217  -5.654  14.480  0.00  0.00            
ATOM   4081  CZ2 TRP X 254       3.901  -6.136  14.452  0.00  0.00            
ATOM   4082  HZ2 TRP X 254       3.205  -5.827  13.686  0.00  0.00            
ATOM   4083  CH2 TRP X 254       3.444  -7.093  15.363  0.00  0.00            
ATOM   4084  HH2 TRP X 254       2.435  -7.477  15.326  0.00  0.00            
ATOM   4085  CZ3 TRP X 254       4.312  -7.594  16.336  0.00  0.00            
ATOM   4086  HZ3 TRP X 254       3.931  -8.323  17.035  0.00  0.00            
ATOM   4087  CE3 TRP X 254       5.648  -7.180  16.355  0.00  0.00            
ATOM   4088  HE3 TRP X 254       6.457  -7.551  16.968  0.00  0.00            
ATOM   4089  CD2 TRP X 254       6.118  -6.145  15.438  0.00  0.00            
ATOM   4090  C   TRP X 254      11.156  -5.410  16.264  0.00  0.00            
ATOM   4091  O   TRP X 254      11.238  -4.918  17.417  0.00  0.00            
ATOM   4092  N   MET X 255      12.246  -5.904  15.677  0.00  0.00            
ATOM   4093  H   MET X 255      12.167  -6.021  14.677  0.00  0.00            
ATOM   4094  CA  MET X 255      13.547  -5.827  16.212  0.00  0.00            
ATOM   4095  HA  MET X 255      13.505  -5.985  17.290  0.00  0.00            
ATOM   4096  CB  MET X 255      14.478  -6.913  15.660  0.00  0.00            
ATOM   4097  HB2 MET X 255      14.428  -6.950  14.572  0.00  0.00            
ATOM   4098  HB3 MET X 255      15.515  -6.761  15.960  0.00  0.00            
ATOM   4099  CG  MET X 255      14.013  -8.254  16.118  0.00  0.00            
ATOM   4100  HG2 MET X 255      12.924  -8.260  16.069  0.00  0.00            
ATOM   4101  HG3 MET X 255      14.207  -9.015  15.362  0.00  0.00            
ATOM   4102  SD  MET X 255      14.711  -8.808  17.694  0.00  0.00            
ATOM   4103  CE  MET X 255      14.191 -10.607  17.682  0.00  0.00            
ATOM   4104  HE1 MET X 255      14.499 -11.080  18.614  0.00  0.00            
ATOM   4105  HE2 MET X 255      13.120 -10.751  17.828  0.00  0.00            
ATOM   4106  HE3 MET X 255      14.372 -11.057  16.705  0.00  0.00            
ATOM   4107  C   MET X 255      14.074  -4.441  15.935  0.00  0.00            
ATOM   4108  O   MET X 255      14.006  -3.833  14.826  0.00  0.00            
ATOM   4109  N   ILE X 256      14.461  -3.813  17.020  0.00  0.00            
ATOM   4110  H   ILE X 256      14.538  -4.348  17.873  0.00  0.00            
ATOM   4111  CA  ILE X 256      15.045  -2.467  17.005  0.00  0.00            
ATOM   4112  HA  ILE X 256      14.359  -1.867  16.408  0.00  0.00            
ATOM   4113  CB  ILE X 256      15.071  -2.048  18.485  0.00  0.00            
ATOM   4114  HB  ILE X 256      15.567  -2.838  19.051  0.00  0.00            
ATOM   4115  CG2 ILE X 256      15.931  -0.858  18.633  0.00  0.00            
ATOM   4116 HG21 ILE X 256      15.387   0.047  18.362  0.00  0.00            
ATOM   4117 HG22 ILE X 256      16.194  -0.731  19.683  0.00  0.00            
ATOM   4118 HG23 ILE X 256      16.900  -1.040  18.168  0.00  0.00            
ATOM   4119  CG1 ILE X 256      13.612  -1.842  19.138  0.00  0.00            
ATOM   4120 HG12 ILE X 256      12.999  -1.090  18.642  0.00  0.00            
ATOM   4121 HG13 ILE X 256      12.984  -2.711  18.939  0.00  0.00            
ATOM   4122  CD1 ILE X 256      13.603  -1.662  20.658  0.00  0.00            
ATOM   4123 HD11 ILE X 256      14.192  -0.830  21.044  0.00  0.00            
ATOM   4124 HD12 ILE X 256      12.604  -1.689  21.091  0.00  0.00            
ATOM   4125 HD13 ILE X 256      14.048  -2.583  21.036  0.00  0.00            
ATOM   4126  C   ILE X 256      16.456  -2.509  16.242  0.00  0.00            
ATOM   4127  O   ILE X 256      16.850  -1.540  15.602  0.00  0.00            
ATOM   4128  N   ASP X 257      17.277  -3.581  16.254  0.00  0.00            
ATOM   4129  H   ASP X 257      17.025  -4.362  16.843  0.00  0.00            
ATOM   4130  CA  ASP X 257      18.387  -3.934  15.340  0.00  0.00            
ATOM   4131  HA  ASP X 257      19.036  -3.058  15.337  0.00  0.00            
ATOM   4132  CB  ASP X 257      19.191  -5.073  16.014  0.00  0.00            
ATOM   4133  HB2 ASP X 257      19.541  -4.819  17.015  0.00  0.00            
ATOM   4134  HB3 ASP X 257      18.532  -5.931  16.151  0.00  0.00            
ATOM   4135  CG  ASP X 257      20.334  -5.613  15.168  0.00  0.00            
ATOM   4136  OD1 ASP X 257      20.558  -5.048  14.100  0.00  0.00            
ATOM   4137  OD2 ASP X 257      21.145  -6.400  15.710  0.00  0.00            
ATOM   4138  C   ASP X 257      17.966  -4.216  13.894  0.00  0.00            
ATOM   4139  O   ASP X 257      17.519  -5.362  13.681  0.00  0.00            
ATOM   4140  N   ALA X 258      18.156  -3.335  12.954  0.00  0.00            
ATOM   4141  H   ALA X 258      18.639  -2.487  13.213  0.00  0.00            
ATOM   4142  CA  ALA X 258      17.707  -3.379  11.553  0.00  0.00            
ATOM   4143  HA  ALA X 258      16.682  -3.749  11.570  0.00  0.00            
ATOM   4144  CB  ALA X 258      17.583  -1.999  10.938  0.00  0.00            
ATOM   4145  HB1 ALA X 258      16.951  -1.309  11.498  0.00  0.00            
ATOM   4146  HB2 ALA X 258      18.583  -1.569  10.882  0.00  0.00            
ATOM   4147  HB3 ALA X 258      17.052  -2.081   9.990  0.00  0.00            
ATOM   4148  C   ALA X 258      18.499  -4.363  10.653  0.00  0.00            
ATOM   4149  O   ALA X 258      18.025  -4.787   9.610  0.00  0.00            
ATOM   4150  N   ASP X 259      19.632  -4.916  11.095  0.00  0.00            
ATOM   4151  H   ASP X 259      19.972  -4.461  11.930  0.00  0.00            
ATOM   4152  CA  ASP X 259      20.416  -6.018  10.516  0.00  0.00            
ATOM   4153  HA  ASP X 259      20.186  -6.110   9.455  0.00  0.00            
ATOM   4154  CB  ASP X 259      21.975  -5.892  10.716  0.00  0.00            
ATOM   4155  HB2 ASP X 259      22.149  -5.849  11.791  0.00  0.00            
ATOM   4156  HB3 ASP X 259      22.505  -6.773  10.352  0.00  0.00            
ATOM   4157  CG  ASP X 259      22.593  -4.700  10.053  0.00  0.00            
ATOM   4158  OD1 ASP X 259      23.614  -4.130  10.563  0.00  0.00            
ATOM   4159  OD2 ASP X 259      22.168  -4.334   8.892  0.00  0.00            
ATOM   4160  C   ASP X 259      19.986  -7.344  11.130  0.00  0.00            
ATOM   4161  O   ASP X 259      20.237  -8.365  10.507  0.00  0.00            
ATOM   4162  N   SER X 260      19.264  -7.449  12.333  0.00  0.00            
ATOM   4163  H   SER X 260      18.928  -6.609  12.783  0.00  0.00            
ATOM   4164  CA  SER X 260      18.556  -8.666  12.822  0.00  0.00            
ATOM   4165  HA  SER X 260      19.225  -9.508  12.645  0.00  0.00            
ATOM   4166  CB  SER X 260      18.122  -8.518  14.298  0.00  0.00            
ATOM   4167  HB2 SER X 260      19.006  -8.331  14.909  0.00  0.00            
ATOM   4168  HB3 SER X 260      17.384  -7.722  14.399  0.00  0.00            
ATOM   4169  OG  SER X 260      17.552  -9.770  14.792  0.00  0.00            
ATOM   4170  HG  SER X 260      17.654  -9.838  15.745  0.00  0.00            
ATOM   4171  C   SER X 260      17.284  -8.947  11.937  0.00  0.00            
ATOM   4172  O   SER X 260      16.850 -10.063  11.648  0.00  0.00            
ATOM   4173  N   ARG X 261      16.601  -7.902  11.623  0.00  0.00            
ATOM   4174  H   ARG X 261      16.976  -7.009  11.911  0.00  0.00            
ATOM   4175  CA  ARG X 261      15.564  -7.922  10.556  0.00  0.00            
ATOM   4176  HA  ARG X 261      14.835  -8.656  10.900  0.00  0.00            
ATOM   4177  CB  ARG X 261      14.833  -6.560  10.247  0.00  0.00            
ATOM   4178  HB2 ARG X 261      15.583  -6.077   9.621  0.00  0.00            
ATOM   4179  HB3 ARG X 261      13.942  -6.691   9.634  0.00  0.00            
ATOM   4180  CG  ARG X 261      14.493  -5.742  11.519  0.00  0.00            
ATOM   4181  HG2 ARG X 261      13.853  -6.334  12.173  0.00  0.00            
ATOM   4182  HG3 ARG X 261      15.382  -5.562  12.123  0.00  0.00            
ATOM   4183  CD  ARG X 261      13.800  -4.432  11.050  0.00  0.00            
ATOM   4184  HD2 ARG X 261      14.427  -4.017  10.261  0.00  0.00            
ATOM   4185  HD3 ARG X 261      12.855  -4.663  10.557  0.00  0.00            
ATOM   4186  NE  ARG X 261      13.738  -3.458  12.172  0.00  0.00            
ATOM   4187  HE  ARG X 261      13.742  -3.846  13.105  0.00  0.00            
ATOM   4188  CZ  ARG X 261      14.023  -2.176  12.111  0.00  0.00            
ATOM   4189  NH1 ARG X 261      13.959  -1.455  11.069  0.00  0.00            
ATOM   4190 HH11 ARG X 261      13.573  -1.778  10.193  0.00  0.00            
ATOM   4191 HH12 ARG X 261      14.003  -0.453  11.188  0.00  0.00            
ATOM   4192  NH2 ARG X 261      14.133  -1.586  13.233  0.00  0.00            
ATOM   4193 HH21 ARG X 261      14.245  -2.196  14.030  0.00  0.00            
ATOM   4194 HH22 ARG X 261      14.417  -0.617  13.278  0.00  0.00            
ATOM   4195  C   ARG X 261      15.958  -8.583   9.221  0.00  0.00            
ATOM   4196  O   ARG X 261      17.141  -8.394   8.823  0.00  0.00            
ATOM   4197  N   PRO X 262      15.139  -9.428   8.624  0.00  0.00            
ATOM   4198  CD  PRO X 262      13.745  -9.675   8.963  0.00  0.00            
ATOM   4199  HD2 PRO X 262      13.315  -8.707   9.221  0.00  0.00            
ATOM   4200  HD3 PRO X 262      13.778 -10.293   9.860  0.00  0.00            
ATOM   4201  CG  PRO X 262      13.110 -10.392   7.742  0.00  0.00            
ATOM   4202  HG2 PRO X 262      12.730  -9.636   7.055  0.00  0.00            
ATOM   4203  HG3 PRO X 262      12.372 -11.129   8.057  0.00  0.00            
ATOM   4204  CB  PRO X 262      14.383 -11.097   7.246  0.00  0.00            
ATOM   4205  HB2 PRO X 262      14.237 -11.566   6.273  0.00  0.00            
ATOM   4206  HB3 PRO X 262      14.707 -11.874   7.938  0.00  0.00            
ATOM   4207  CA  PRO X 262      15.487 -10.076   7.324  0.00  0.00            
ATOM   4208  HA  PRO X 262      16.430 -10.619   7.390  0.00  0.00            
ATOM   4209  C   PRO X 262      15.338  -9.159   6.136  0.00  0.00            
ATOM   4210  O   PRO X 262      15.198  -7.921   6.297  0.00  0.00            
ATOM   4211  N   LYS X 263      15.287  -9.739   4.926  0.00  0.00            
ATOM   4212  H   LYS X 263      15.199 -10.743   5.005  0.00  0.00            
ATOM   4213  CA  LYS X 263      15.339  -9.049   3.597  0.00  0.00            
ATOM   4214  HA  LYS X 263      15.134  -7.981   3.667  0.00  0.00            
ATOM   4215  CB  LYS X 263      16.668  -9.289   2.943  0.00  0.00            
ATOM   4216  HB2 LYS X 263      16.901 -10.353   2.964  0.00  0.00            
ATOM   4217  HB3 LYS X 263      16.726  -8.975   1.901  0.00  0.00            
ATOM   4218  CG  LYS X 263      17.897  -8.667   3.700  0.00  0.00            
ATOM   4219  HG2 LYS X 263      17.636  -7.619   3.851  0.00  0.00            
ATOM   4220  HG3 LYS X 263      18.000  -9.087   4.701  0.00  0.00            
ATOM   4221  CD  LYS X 263      19.197  -8.972   2.910  0.00  0.00            
ATOM   4222  HD2 LYS X 263      19.450 -10.030   2.985  0.00  0.00            
ATOM   4223  HD3 LYS X 263      19.018  -8.802   1.849  0.00  0.00            
ATOM   4224  CE  LYS X 263      20.379  -8.205   3.507  0.00  0.00            
ATOM   4225  HE2 LYS X 263      20.390  -8.283   4.594  0.00  0.00            
ATOM   4226  HE3 LYS X 263      21.360  -8.576   3.209  0.00  0.00            
ATOM   4227  NZ  LYS X 263      20.325  -6.729   3.180  0.00  0.00            
ATOM   4228  HZ1 LYS X 263      21.057  -6.216   3.651  0.00  0.00            
ATOM   4229  HZ2 LYS X 263      20.731  -6.594   2.266  0.00  0.00            
ATOM   4230  HZ3 LYS X 263      19.425  -6.298   3.336  0.00  0.00            
ATOM   4231  C   LYS X 263      14.139  -9.547   2.849  0.00  0.00            
ATOM   4232  O   LYS X 263      13.842 -10.715   2.912  0.00  0.00            
ATOM   4233  N   PHE X 264      13.539  -8.661   2.063  0.00  0.00            
ATOM   4234  H   PHE X 264      13.830  -7.697   2.143  0.00  0.00            
ATOM   4235  CA  PHE X 264      12.287  -9.051   1.358  0.00  0.00            
ATOM   4236  HA  PHE X 264      11.670  -9.376   2.195  0.00  0.00            
ATOM   4237  CB  PHE X 264      11.658  -7.837   0.742  0.00  0.00            
ATOM   4238  HB2 PHE X 264      12.426  -7.380   0.118  0.00  0.00            
ATOM   4239  HB3 PHE X 264      10.901  -8.151   0.023  0.00  0.00            
ATOM   4240  CG  PHE X 264      11.142  -6.735   1.665  0.00  0.00            
ATOM   4241  CD1 PHE X 264       9.836  -6.916   2.267  0.00  0.00            
ATOM   4242  HD1 PHE X 264       9.303  -7.852   2.185  0.00  0.00            
ATOM   4243  CE1 PHE X 264       9.270  -5.821   2.988  0.00  0.00            
ATOM   4244  HE1 PHE X 264       8.315  -5.887   3.489  0.00  0.00            
ATOM   4245  CZ  PHE X 264      10.033  -4.640   3.153  0.00  0.00            
ATOM   4246  HZ  PHE X 264       9.684  -3.785   3.714  0.00  0.00            
ATOM   4247  CE2 PHE X 264      11.349  -4.516   2.654  0.00  0.00            
ATOM   4248  HE2 PHE X 264      11.919  -3.618   2.843  0.00  0.00            
ATOM   4249  CD2 PHE X 264      11.863  -5.528   1.870  0.00  0.00            
ATOM   4250  HD2 PHE X 264      12.885  -5.458   1.527  0.00  0.00            
ATOM   4251  C   PHE X 264      12.508 -10.315   0.462  0.00  0.00            
ATOM   4252  O   PHE X 264      11.636 -11.224   0.441  0.00  0.00            
ATOM   4253  N   ARG X 265      13.645 -10.463  -0.139  0.00  0.00            
ATOM   4254  H   ARG X 265      14.262  -9.663  -0.154  0.00  0.00            
ATOM   4255  CA  ARG X 265      14.025 -11.621  -0.936  0.00  0.00            
ATOM   4256  HA  ARG X 265      13.241 -11.549  -1.689  0.00  0.00            
ATOM   4257  CB  ARG X 265      15.356 -11.353  -1.548  0.00  0.00            
ATOM   4258  HB2 ARG X 265      15.495 -11.799  -2.533  0.00  0.00            
ATOM   4259  HB3 ARG X 265      15.273 -10.292  -1.785  0.00  0.00            
ATOM   4260  CG  ARG X 265      16.606 -11.636  -0.712  0.00  0.00            
ATOM   4261  HG2 ARG X 265      16.464 -11.262   0.302  0.00  0.00            
ATOM   4262  HG3 ARG X 265      16.776 -12.702  -0.560  0.00  0.00            
ATOM   4263  CD  ARG X 265      17.758 -10.937  -1.479  0.00  0.00            
ATOM   4264  HD2 ARG X 265      17.830 -11.324  -2.496  0.00  0.00            
ATOM   4265  HD3 ARG X 265      17.637  -9.855  -1.527  0.00  0.00            
ATOM   4266  NE  ARG X 265      19.072 -11.221  -0.802  0.00  0.00            
ATOM   4267  HE  ARG X 265      19.233 -12.182  -0.536  0.00  0.00            
ATOM   4268  CZ  ARG X 265      20.114 -10.397  -0.629  0.00  0.00            
ATOM   4269  NH1 ARG X 265      20.220  -9.163  -0.995  0.00  0.00            
ATOM   4270 HH11 ARG X 265      19.522  -8.810  -1.633  0.00  0.00            
ATOM   4271 HH12 ARG X 265      21.126  -8.719  -0.960  0.00  0.00            
ATOM   4272  NH2 ARG X 265      21.129 -10.944  -0.027  0.00  0.00            
ATOM   4273 HH21 ARG X 265      20.901 -11.738   0.554  0.00  0.00            
ATOM   4274 HH22 ARG X 265      22.026 -10.484   0.035  0.00  0.00            
ATOM   4275  C   ARG X 265      13.960 -13.060  -0.220  0.00  0.00            
ATOM   4276  O   ARG X 265      13.601 -14.107  -0.737  0.00  0.00            
ATOM   4277  N   GLU X 266      14.104 -12.913   1.066  0.00  0.00            
ATOM   4278  H   GLU X 266      14.423 -12.057   1.496  0.00  0.00            
ATOM   4279  CA  GLU X 266      14.094 -14.023   2.042  0.00  0.00            
ATOM   4280  HA  GLU X 266      14.309 -14.987   1.580  0.00  0.00            
ATOM   4281  CB  GLU X 266      15.128 -13.836   3.171  0.00  0.00            
ATOM   4282  HB2 GLU X 266      14.719 -13.195   3.953  0.00  0.00            
ATOM   4283  HB3 GLU X 266      15.240 -14.772   3.718  0.00  0.00            
ATOM   4284  CG  GLU X 266      16.564 -13.557   2.690  0.00  0.00            
ATOM   4285  HG2 GLU X 266      16.549 -12.702   2.014  0.00  0.00            
ATOM   4286  HG3 GLU X 266      17.240 -13.315   3.511  0.00  0.00            
ATOM   4287  CD  GLU X 266      17.210 -14.669   1.894  0.00  0.00            
ATOM   4288  OE1 GLU X 266      17.395 -15.765   2.465  0.00  0.00            
ATOM   4289  OE2 GLU X 266      17.688 -14.440   0.788  0.00  0.00            
ATOM   4290  C   GLU X 266      12.739 -14.236   2.736  0.00  0.00            
ATOM   4291  O   GLU X 266      12.367 -15.390   2.942  0.00  0.00            
ATOM   4292  N   LEU X 267      11.920 -13.169   2.909  0.00  0.00            
ATOM   4293  H   LEU X 267      12.269 -12.233   2.760  0.00  0.00            
ATOM   4294  CA  LEU X 267      10.454 -13.254   3.177  0.00  0.00            
ATOM   4295  HA  LEU X 267      10.375 -13.775   4.131  0.00  0.00            
ATOM   4296  CB  LEU X 267       9.903 -11.886   3.395  0.00  0.00            
ATOM   4297  HB2 LEU X 267      10.091 -11.217   2.556  0.00  0.00            
ATOM   4298  HB3 LEU X 267       8.816 -11.939   3.450  0.00  0.00            
ATOM   4299  CG  LEU X 267      10.316 -11.232   4.705  0.00  0.00            
ATOM   4300  HG  LEU X 267      11.388 -11.327   4.876  0.00  0.00            
ATOM   4301  CD1 LEU X 267      10.054  -9.738   4.795  0.00  0.00            
ATOM   4302 HD11 LEU X 267      10.293  -9.326   5.775  0.00  0.00            
ATOM   4303 HD12 LEU X 267      10.656  -9.176   4.082  0.00  0.00            
ATOM   4304 HD13 LEU X 267       8.992  -9.556   4.630  0.00  0.00            
ATOM   4305  CD2 LEU X 267       9.723 -11.938   5.886  0.00  0.00            
ATOM   4306 HD21 LEU X 267      10.223 -12.901   5.991  0.00  0.00            
ATOM   4307 HD22 LEU X 267       9.839 -11.354   6.799  0.00  0.00            
ATOM   4308 HD23 LEU X 267       8.654 -12.134   5.798  0.00  0.00            
ATOM   4309  C   LEU X 267       9.565 -14.013   2.205  0.00  0.00            
ATOM   4310  O   LEU X 267       8.592 -14.743   2.484  0.00  0.00            
ATOM   4311  N   ILE X 268       9.991 -13.853   0.912  0.00  0.00            
ATOM   4312  H   ILE X 268      10.709 -13.173   0.706  0.00  0.00            
ATOM   4313  CA  ILE X 268       9.357 -14.542  -0.187  0.00  0.00            
ATOM   4314  HA  ILE X 268       8.297 -14.297  -0.121  0.00  0.00            
ATOM   4315  CB  ILE X 268       9.878 -13.923  -1.453  0.00  0.00            
ATOM   4316  HB  ILE X 268      10.966 -13.899  -1.398  0.00  0.00            
ATOM   4317  CG2 ILE X 268       9.581 -14.667  -2.735  0.00  0.00            
ATOM   4318 HG21 ILE X 268       9.745 -14.057  -3.623  0.00  0.00            
ATOM   4319 HG22 ILE X 268      10.050 -15.650  -2.701  0.00  0.00            
ATOM   4320 HG23 ILE X 268       8.530 -14.953  -2.704  0.00  0.00            
ATOM   4321  CG1 ILE X 268       9.209 -12.562  -1.689  0.00  0.00            
ATOM   4322 HG12 ILE X 268       8.269 -12.645  -2.236  0.00  0.00            
ATOM   4323 HG13 ILE X 268       8.770 -12.232  -0.747  0.00  0.00            
ATOM   4324  CD1 ILE X 268      10.137 -11.547  -2.299  0.00  0.00            
ATOM   4325 HD11 ILE X 268      10.213 -11.882  -3.333  0.00  0.00            
ATOM   4326 HD12 ILE X 268       9.699 -10.572  -2.086  0.00  0.00            
ATOM   4327 HD13 ILE X 268      11.131 -11.524  -1.851  0.00  0.00            
ATOM   4328  C   ILE X 268       9.464 -16.052  -0.005  0.00  0.00            
ATOM   4329  O   ILE X 268       8.433 -16.657  -0.110  0.00  0.00            
ATOM   4330  N   ILE X 269      10.705 -16.544   0.227  0.00  0.00            
ATOM   4331  H   ILE X 269      11.452 -15.879   0.086  0.00  0.00            
ATOM   4332  CA  ILE X 269      10.983 -17.954   0.587  0.00  0.00            
ATOM   4333  HA  ILE X 269      10.568 -18.653  -0.139  0.00  0.00            
ATOM   4334  CB  ILE X 269      12.570 -18.229   0.603  0.00  0.00            
ATOM   4335  HB  ILE X 269      13.041 -17.432   1.178  0.00  0.00            
ATOM   4336  CG2 ILE X 269      12.808 -19.551   1.397  0.00  0.00            
ATOM   4337 HG21 ILE X 269      12.714 -19.355   2.465  0.00  0.00            
ATOM   4338 HG22 ILE X 269      12.082 -20.290   1.056  0.00  0.00            
ATOM   4339 HG23 ILE X 269      13.840 -19.875   1.269  0.00  0.00            
ATOM   4340  CG1 ILE X 269      13.116 -18.115  -0.819  0.00  0.00            
ATOM   4341 HG12 ILE X 269      12.842 -18.940  -1.477  0.00  0.00            
ATOM   4342 HG13 ILE X 269      12.769 -17.214  -1.326  0.00  0.00            
ATOM   4343  CD1 ILE X 269      14.668 -18.106  -0.835  0.00  0.00            
ATOM   4344 HD11 ILE X 269      15.307 -18.872  -0.395  0.00  0.00            
ATOM   4345 HD12 ILE X 269      14.899 -18.121  -1.900  0.00  0.00            
ATOM   4346 HD13 ILE X 269      14.947 -17.129  -0.441  0.00  0.00            
ATOM   4347  C   ILE X 269      10.257 -18.346   1.900  0.00  0.00            
ATOM   4348  O   ILE X 269       9.606 -19.351   1.870  0.00  0.00            
ATOM   4349  N   GLU X 270      10.341 -17.608   3.006  0.00  0.00            
ATOM   4350  H   GLU X 270      10.763 -16.699   2.877  0.00  0.00            
ATOM   4351  CA  GLU X 270       9.754 -17.812   4.356  0.00  0.00            
ATOM   4352  HA  GLU X 270      10.205 -18.764   4.634  0.00  0.00            
ATOM   4353  CB  GLU X 270      10.319 -16.675   5.336  0.00  0.00            
ATOM   4354  HB2 GLU X 270      11.408 -16.658   5.368  0.00  0.00            
ATOM   4355  HB3 GLU X 270      10.045 -15.675   4.999  0.00  0.00            
ATOM   4356  CG  GLU X 270       9.819 -16.767   6.728  0.00  0.00            
ATOM   4357  HG2 GLU X 270       9.981 -15.787   7.177  0.00  0.00            
ATOM   4358  HG3 GLU X 270       8.764 -17.022   6.820  0.00  0.00            
ATOM   4359  CD  GLU X 270      10.618 -17.813   7.393  0.00  0.00            
ATOM   4360  OE1 GLU X 270      10.065 -18.910   7.595  0.00  0.00            
ATOM   4361  OE2 GLU X 270      11.814 -17.603   7.778  0.00  0.00            
ATOM   4362  C   GLU X 270       8.267 -18.068   4.322  0.00  0.00            
ATOM   4363  O   GLU X 270       7.769 -19.085   4.803  0.00  0.00            
ATOM   4364  N   PHE X 271       7.598 -17.112   3.728  0.00  0.00            
ATOM   4365  H   PHE X 271       7.999 -16.272   3.336  0.00  0.00            
ATOM   4366  CA  PHE X 271       6.159 -17.287   3.546  0.00  0.00            
ATOM   4367  HA  PHE X 271       5.737 -17.834   4.389  0.00  0.00            
ATOM   4368  CB  PHE X 271       5.439 -15.940   3.493  0.00  0.00            
ATOM   4369  HB2 PHE X 271       5.801 -15.234   2.745  0.00  0.00            
ATOM   4370  HB3 PHE X 271       4.414 -16.117   3.169  0.00  0.00            
ATOM   4371  CG  PHE X 271       5.452 -15.125   4.747  0.00  0.00            
ATOM   4372  CD1 PHE X 271       4.563 -15.443   5.785  0.00  0.00            
ATOM   4373  HD1 PHE X 271       3.918 -16.301   5.673  0.00  0.00            
ATOM   4374  CE1 PHE X 271       4.368 -14.526   6.803  0.00  0.00            
ATOM   4375  HE1 PHE X 271       3.538 -14.694   7.473  0.00  0.00            
ATOM   4376  CZ  PHE X 271       5.013 -13.273   6.890  0.00  0.00            
ATOM   4377  HZ  PHE X 271       4.766 -12.501   7.605  0.00  0.00            
ATOM   4378  CE2 PHE X 271       6.118 -13.084   5.954  0.00  0.00            
ATOM   4379  HE2 PHE X 271       6.583 -12.110   5.997  0.00  0.00            
ATOM   4380  CD2 PHE X 271       6.183 -13.915   4.791  0.00  0.00            
ATOM   4381  HD2 PHE X 271       6.869 -13.683   3.989  0.00  0.00            
ATOM   4382  C   PHE X 271       5.739 -18.171   2.357  0.00  0.00            
ATOM   4383  O   PHE X 271       4.645 -18.739   2.399  0.00  0.00            
ATOM   4384  N   SER X 272       6.603 -18.577   1.408  0.00  0.00            
ATOM   4385  H   SER X 272       7.437 -18.013   1.324  0.00  0.00            
ATOM   4386  CA  SER X 272       6.330 -19.589   0.350  0.00  0.00            
ATOM   4387  HA  SER X 272       5.356 -19.495  -0.131  0.00  0.00            
ATOM   4388  CB  SER X 272       7.309 -19.507  -0.867  0.00  0.00            
ATOM   4389  HB2 SER X 272       8.348 -19.287  -0.619  0.00  0.00            
ATOM   4390  HB3 SER X 272       7.268 -20.455  -1.404  0.00  0.00            
ATOM   4391  OG  SER X 272       6.913 -18.423  -1.611  0.00  0.00            
ATOM   4392  HG  SER X 272       7.166 -17.646  -1.108  0.00  0.00            
ATOM   4393  C   SER X 272       6.302 -20.985   0.974  0.00  0.00            
ATOM   4394  O   SER X 272       5.501 -21.803   0.564  0.00  0.00            
ATOM   4395  N   LYS X 273       7.134 -21.300   1.938  0.00  0.00            
ATOM   4396  H   LYS X 273       7.859 -20.606   2.054  0.00  0.00            
ATOM   4397  CA  LYS X 273       7.069 -22.548   2.741  0.00  0.00            
ATOM   4398  HA  LYS X 273       6.982 -23.417   2.088  0.00  0.00            
ATOM   4399  CB  LYS X 273       8.358 -22.708   3.613  0.00  0.00            
ATOM   4400  HB2 LYS X 273       8.471 -21.917   4.354  0.00  0.00            
ATOM   4401  HB3 LYS X 273       8.250 -23.633   4.180  0.00  0.00            
ATOM   4402  CG  LYS X 273       9.622 -22.784   2.744  0.00  0.00            
ATOM   4403  HG2 LYS X 273       9.472 -23.273   1.782  0.00  0.00            
ATOM   4404  HG3 LYS X 273       9.846 -21.776   2.396  0.00  0.00            
ATOM   4405  CD  LYS X 273      10.914 -23.168   3.510  0.00  0.00            
ATOM   4406  HD2 LYS X 273      10.937 -24.248   3.655  0.00  0.00            
ATOM   4407  HD3 LYS X 273      11.818 -23.059   2.911  0.00  0.00            
ATOM   4408  CE  LYS X 273      11.052 -22.509   4.903  0.00  0.00            
ATOM   4409  HE2 LYS X 273      11.350 -21.465   4.807  0.00  0.00            
ATOM   4410  HE3 LYS X 273      10.048 -22.535   5.327  0.00  0.00            
ATOM   4411  NZ  LYS X 273      12.113 -23.202   5.623  0.00  0.00            
ATOM   4412  HZ1 LYS X 273      11.934 -23.076   6.609  0.00  0.00            
ATOM   4413  HZ2 LYS X 273      12.283 -24.164   5.367  0.00  0.00            
ATOM   4414  HZ3 LYS X 273      12.976 -22.707   5.447  0.00  0.00            
ATOM   4415  C   LYS X 273       5.807 -22.668   3.625  0.00  0.00            
ATOM   4416  O   LYS X 273       5.281 -23.776   3.818  0.00  0.00            
ATOM   4417  N   MET X 274       5.351 -21.560   4.190  0.00  0.00            
ATOM   4418  H   MET X 274       5.882 -20.711   4.061  0.00  0.00            
ATOM   4419  CA  MET X 274       4.066 -21.409   4.915  0.00  0.00            
ATOM   4420  HA  MET X 274       4.071 -22.247   5.612  0.00  0.00            
ATOM   4421  CB  MET X 274       3.942 -20.100   5.794  0.00  0.00            
ATOM   4422  HB2 MET X 274       4.089 -19.323   5.044  0.00  0.00            
ATOM   4423  HB3 MET X 274       2.999 -20.084   6.340  0.00  0.00            
ATOM   4424  CG  MET X 274       5.043 -19.979   6.860  0.00  0.00            
ATOM   4425  HG2 MET X 274       5.107 -20.981   7.283  0.00  0.00            
ATOM   4426  HG3 MET X 274       5.995 -19.728   6.392  0.00  0.00            
ATOM   4427  SD  MET X 274       4.617 -18.692   8.145  0.00  0.00            
ATOM   4428  CE  MET X 274       6.291 -18.764   8.963  0.00  0.00            
ATOM   4429  HE1 MET X 274       7.120 -18.604   8.274  0.00  0.00            
ATOM   4430  HE2 MET X 274       6.277 -17.922   9.655  0.00  0.00            
ATOM   4431  HE3 MET X 274       6.336 -19.765   9.392  0.00  0.00            
ATOM   4432  C   MET X 274       2.880 -21.562   3.939  0.00  0.00            
ATOM   4433  O   MET X 274       1.801 -21.901   4.342  0.00  0.00            
ATOM   4434  N   ALA X 275       3.069 -21.305   2.620  0.00  0.00            
ATOM   4435  H   ALA X 275       3.891 -20.827   2.279  0.00  0.00            
ATOM   4436  CA  ALA X 275       1.997 -21.615   1.655  0.00  0.00            
ATOM   4437  HA  ALA X 275       1.032 -21.405   2.118  0.00  0.00            
ATOM   4438  CB  ALA X 275       2.251 -20.658   0.498  0.00  0.00            
ATOM   4439  HB1 ALA X 275       1.686 -20.856  -0.412  0.00  0.00            
ATOM   4440  HB2 ALA X 275       1.765 -19.690   0.619  0.00  0.00            
ATOM   4441  HB3 ALA X 275       3.317 -20.506   0.324  0.00  0.00            
ATOM   4442  C   ALA X 275       1.917 -23.122   1.219  0.00  0.00            
ATOM   4443  O   ALA X 275       1.022 -23.494   0.455  0.00  0.00            
ATOM   4444  N   ARG X 276       2.905 -23.973   1.546  0.00  0.00            
ATOM   4445  H   ARG X 276       3.681 -23.563   2.045  0.00  0.00            
ATOM   4446  CA  ARG X 276       2.721 -25.483   1.362  0.00  0.00            
ATOM   4447  HA  ARG X 276       2.315 -25.636   0.362  0.00  0.00            
ATOM   4448  CB  ARG X 276       4.078 -26.095   1.512  0.00  0.00            
ATOM   4449  HB2 ARG X 276       4.436 -25.967   2.534  0.00  0.00            
ATOM   4450  HB3 ARG X 276       3.902 -27.169   1.446  0.00  0.00            
ATOM   4451  CG  ARG X 276       5.077 -25.557   0.489  0.00  0.00            
ATOM   4452  HG2 ARG X 276       4.859 -25.855  -0.537  0.00  0.00            
ATOM   4453  HG3 ARG X 276       5.193 -24.475   0.552  0.00  0.00            
ATOM   4454  CD  ARG X 276       6.444 -26.148   0.795  0.00  0.00            
ATOM   4455  HD2 ARG X 276       6.673 -25.968   1.846  0.00  0.00            
ATOM   4456  HD3 ARG X 276       6.412 -27.226   0.636  0.00  0.00            
ATOM   4457  NE  ARG X 276       7.495 -25.505  -0.024  0.00  0.00            
ATOM   4458  HE  ARG X 276       7.244 -24.973  -0.845  0.00  0.00            
ATOM   4459  CZ  ARG X 276       8.821 -25.596   0.244  0.00  0.00            
ATOM   4460  NH1 ARG X 276       9.343 -26.235   1.174  0.00  0.00            
ATOM   4461 HH11 ARG X 276       8.793 -26.682   1.893  0.00  0.00            
ATOM   4462 HH12 ARG X 276      10.311 -26.070   1.409  0.00  0.00            
ATOM   4463  NH2 ARG X 276       9.632 -24.871  -0.458  0.00  0.00            
ATOM   4464 HH21 ARG X 276       9.279 -24.645  -1.377  0.00  0.00            
ATOM   4465 HH22 ARG X 276      10.607 -24.915  -0.200  0.00  0.00            
ATOM   4466  C   ARG X 276       1.674 -26.226   2.148  0.00  0.00            
ATOM   4467  O   ARG X 276       1.308 -27.365   1.773  0.00  0.00            
ATOM   4468  N   ASP X 277       1.131 -25.613   3.166  0.00  0.00            
ATOM   4469  H   ASP X 277       1.348 -24.640   3.329  0.00  0.00            
ATOM   4470  CA  ASP X 277      -0.013 -26.212   4.018  0.00  0.00            
ATOM   4471  HA  ASP X 277      -0.731 -26.681   3.346  0.00  0.00            
ATOM   4472  CB  ASP X 277       0.520 -27.289   5.002  0.00  0.00            
ATOM   4473  HB2 ASP X 277       0.948 -28.062   4.364  0.00  0.00            
ATOM   4474  HB3 ASP X 277       1.313 -27.042   5.708  0.00  0.00            
ATOM   4475  CG  ASP X 277      -0.550 -28.113   5.746  0.00  0.00            
ATOM   4476  OD1 ASP X 277      -1.740 -27.968   5.400  0.00  0.00            
ATOM   4477  OD2 ASP X 277      -0.179 -28.889   6.673  0.00  0.00            
ATOM   4478  C   ASP X 277      -0.617 -25.116   4.888  0.00  0.00            
ATOM   4479  O   ASP X 277      -0.387 -25.022   6.104  0.00  0.00            
ATOM   4480  N   PRO X 278      -1.277 -24.168   4.244  0.00  0.00            
ATOM   4481  CD  PRO X 278      -1.847 -24.354   2.932  0.00  0.00            
ATOM   4482  HD2 PRO X 278      -2.446 -25.264   2.894  0.00  0.00            
ATOM   4483  HD3 PRO X 278      -1.103 -24.167   2.158  0.00  0.00            
ATOM   4484  CG  PRO X 278      -2.888 -23.235   2.807  0.00  0.00            
ATOM   4485  HG2 PRO X 278      -3.786 -23.613   3.294  0.00  0.00            
ATOM   4486  HG3 PRO X 278      -3.005 -22.885   1.782  0.00  0.00            
ATOM   4487  CB  PRO X 278      -2.356 -22.119   3.727  0.00  0.00            
ATOM   4488  HB2 PRO X 278      -3.163 -21.459   4.043  0.00  0.00            
ATOM   4489  HB3 PRO X 278      -1.641 -21.514   3.169  0.00  0.00            
ATOM   4490  CA  PRO X 278      -1.549 -22.859   4.837  0.00  0.00            
ATOM   4491  HA  PRO X 278      -0.596 -22.353   4.990  0.00  0.00            
ATOM   4492  C   PRO X 278      -2.358 -22.830   6.117  0.00  0.00            
ATOM   4493  O   PRO X 278      -2.125 -21.938   6.993  0.00  0.00            
ATOM   4494  N   GLN X 279      -3.203 -23.880   6.321  0.00  0.00            
ATOM   4495  H   GLN X 279      -3.420 -24.595   5.641  0.00  0.00            
ATOM   4496  CA  GLN X 279      -3.960 -24.049   7.588  0.00  0.00            
ATOM   4497  HA  GLN X 279      -4.335 -23.076   7.904  0.00  0.00            
ATOM   4498  CB  GLN X 279      -5.150 -25.035   7.480  0.00  0.00            
ATOM   4499  HB2 GLN X 279      -4.841 -26.056   7.253  0.00  0.00            
ATOM   4500  HB3 GLN X 279      -5.650 -25.041   8.448  0.00  0.00            
ATOM   4501  CG  GLN X 279      -6.235 -24.560   6.473  0.00  0.00            
ATOM   4502  HG2 GLN X 279      -7.237 -24.938   6.674  0.00  0.00            
ATOM   4503  HG3 GLN X 279      -6.325 -23.487   6.644  0.00  0.00            
ATOM   4504  CD  GLN X 279      -5.836 -24.719   5.011  0.00  0.00            
ATOM   4505  OE1 GLN X 279      -4.798 -25.323   4.665  0.00  0.00            
ATOM   4506  NE2 GLN X 279      -6.755 -24.367   4.113  0.00  0.00            
ATOM   4507 HE21 GLN X 279      -7.378 -23.623   4.392  0.00  0.00            
ATOM   4508 HE22 GLN X 279      -6.550 -24.632   3.160  0.00  0.00            
ATOM   4509  C   GLN X 279      -3.149 -24.434   8.819  0.00  0.00            
ATOM   4510  O   GLN X 279      -3.652 -24.162   9.924  0.00  0.00            
ATOM   4511  N   ARG X 280      -1.932 -24.865   8.637  0.00  0.00            
ATOM   4512  H   ARG X 280      -1.590 -24.931   7.689  0.00  0.00            
ATOM   4513  CA  ARG X 280      -0.979 -25.042   9.773  0.00  0.00            
ATOM   4514  HA  ARG X 280      -1.489 -25.636  10.531  0.00  0.00            
ATOM   4515  CB  ARG X 280       0.201 -25.822   9.210  0.00  0.00            
ATOM   4516  HB2 ARG X 280      -0.200 -26.752   8.806  0.00  0.00            
ATOM   4517  HB3 ARG X 280       0.586 -25.275   8.350  0.00  0.00            
ATOM   4518  CG  ARG X 280       1.405 -25.897  10.136  0.00  0.00            
ATOM   4519  HG2 ARG X 280       2.149 -26.433   9.548  0.00  0.00            
ATOM   4520  HG3 ARG X 280       1.888 -24.929  10.272  0.00  0.00            
ATOM   4521  CD  ARG X 280       1.100 -26.516  11.513  0.00  0.00            
ATOM   4522  HD2 ARG X 280       0.317 -25.994  12.063  0.00  0.00            
ATOM   4523  HD3 ARG X 280       0.842 -27.535  11.225  0.00  0.00            
ATOM   4524  NE  ARG X 280       2.283 -26.550  12.346  0.00  0.00            
ATOM   4525  HE  ARG X 280       2.545 -27.441  12.743  0.00  0.00            
ATOM   4526  CZ  ARG X 280       2.850 -25.545  13.012  0.00  0.00            
ATOM   4527  NH1 ARG X 280       2.316 -24.357  13.022  0.00  0.00            
ATOM   4528 HH11 ARG X 280       1.527 -24.106  12.443  0.00  0.00            
ATOM   4529 HH12 ARG X 280       2.911 -23.689  13.491  0.00  0.00            
ATOM   4530  NH2 ARG X 280       3.960 -25.703  13.710  0.00  0.00            
ATOM   4531 HH21 ARG X 280       4.450 -26.586  13.737  0.00  0.00            
ATOM   4532 HH22 ARG X 280       4.466 -24.943  14.142  0.00  0.00            
ATOM   4533  C   ARG X 280      -0.601 -23.692  10.319  0.00  0.00            
ATOM   4534  O   ARG X 280      -0.252 -23.604  11.462  0.00  0.00            
ATOM   4535  N   TYR X 281      -0.677 -22.620   9.485  0.00  0.00            
ATOM   4536  H   TYR X 281      -0.996 -22.774   8.540  0.00  0.00            
ATOM   4537  CA  TYR X 281      -0.031 -21.271   9.913  0.00  0.00            
ATOM   4538  HA  TYR X 281       0.592 -21.446  10.791  0.00  0.00            
ATOM   4539  CB  TYR X 281       0.878 -20.817   8.736  0.00  0.00            
ATOM   4540  HB2 TYR X 281       0.212 -20.848   7.873  0.00  0.00            
ATOM   4541  HB3 TYR X 281       1.210 -19.818   9.015  0.00  0.00            
ATOM   4542  CG  TYR X 281       2.035 -21.854   8.547  0.00  0.00            
ATOM   4543  CD1 TYR X 281       3.143 -21.841   9.476  0.00  0.00            
ATOM   4544  HD1 TYR X 281       3.254 -21.019  10.167  0.00  0.00            
ATOM   4545  CE1 TYR X 281       3.980 -22.923   9.550  0.00  0.00            
ATOM   4546  HE1 TYR X 281       4.599 -22.899  10.434  0.00  0.00            
ATOM   4547  CZ  TYR X 281       3.974 -23.901   8.573  0.00  0.00            
ATOM   4548  OH  TYR X 281       4.800 -24.953   8.628  0.00  0.00            
ATOM   4549  HH  TYR X 281       5.545 -25.004   9.231  0.00  0.00            
ATOM   4550  CE2 TYR X 281       2.987 -23.868   7.541  0.00  0.00            
ATOM   4551  HE2 TYR X 281       3.010 -24.653   6.800  0.00  0.00            
ATOM   4552  CD2 TYR X 281       2.000 -22.837   7.536  0.00  0.00            
ATOM   4553  HD2 TYR X 281       1.286 -22.866   6.726  0.00  0.00            
ATOM   4554  C   TYR X 281      -1.103 -20.207  10.213  0.00  0.00            
ATOM   4555  O   TYR X 281      -0.816 -19.275  10.934  0.00  0.00            
ATOM   4556  N   LEU X 282      -2.288 -20.364   9.695  0.00  0.00            
ATOM   4557  H   LEU X 282      -2.306 -21.046   8.950  0.00  0.00            
ATOM   4558  CA  LEU X 282      -3.426 -19.427   9.909  0.00  0.00            
ATOM   4559  HA  LEU X 282      -3.265 -18.839  10.813  0.00  0.00            
ATOM   4560  CB  LEU X 282      -3.605 -18.437   8.734  0.00  0.00            
ATOM   4561  HB2 LEU X 282      -3.579 -19.066   7.844  0.00  0.00            
ATOM   4562  HB3 LEU X 282      -4.562 -17.938   8.887  0.00  0.00            
ATOM   4563  CG  LEU X 282      -2.589 -17.374   8.516  0.00  0.00            
ATOM   4564  HG  LEU X 282      -1.662 -17.938   8.419  0.00  0.00            
ATOM   4565  CD1 LEU X 282      -2.842 -16.671   7.165  0.00  0.00            
ATOM   4566 HD11 LEU X 282      -3.799 -16.154   7.227  0.00  0.00            
ATOM   4567 HD12 LEU X 282      -1.977 -16.070   6.882  0.00  0.00            
ATOM   4568 HD13 LEU X 282      -2.985 -17.452   6.419  0.00  0.00            
ATOM   4569  CD2 LEU X 282      -2.415 -16.393   9.616  0.00  0.00            
ATOM   4570 HD21 LEU X 282      -1.508 -15.794   9.526  0.00  0.00            
ATOM   4571 HD22 LEU X 282      -3.272 -15.730   9.729  0.00  0.00            
ATOM   4572 HD23 LEU X 282      -2.270 -16.857  10.592  0.00  0.00            
ATOM   4573  C   LEU X 282      -4.736 -20.204  10.189  0.00  0.00            
ATOM   4574  O   LEU X 282      -5.241 -20.840   9.274  0.00  0.00            
ATOM   4575  N   VAL X 283      -5.237 -20.268  11.440  0.00  0.00            
ATOM   4576  H   VAL X 283      -4.871 -19.684  12.178  0.00  0.00            
ATOM   4577  CA  VAL X 283      -6.527 -20.825  11.806  0.00  0.00            
ATOM   4578  HA  VAL X 283      -6.649 -21.724  11.203  0.00  0.00            
ATOM   4579  CB  VAL X 283      -6.453 -21.321  13.227  0.00  0.00            
ATOM   4580  HB  VAL X 283      -6.536 -20.523  13.965  0.00  0.00            
ATOM   4581  CG1 VAL X 283      -7.567 -22.278  13.512  0.00  0.00            
ATOM   4582 HG11 VAL X 283      -8.497 -21.899  13.089  0.00  0.00            
ATOM   4583 HG12 VAL X 283      -7.356 -23.183  12.942  0.00  0.00            
ATOM   4584 HG13 VAL X 283      -7.692 -22.499  14.572  0.00  0.00            
ATOM   4585  CG2 VAL X 283      -5.182 -22.022  13.631  0.00  0.00            
ATOM   4586 HG21 VAL X 283      -4.276 -21.420  13.565  0.00  0.00            
ATOM   4587 HG22 VAL X 283      -5.275 -22.480  14.616  0.00  0.00            
ATOM   4588 HG23 VAL X 283      -5.070 -22.862  12.945  0.00  0.00            
ATOM   4589  C   VAL X 283      -7.773 -20.005  11.579  0.00  0.00            
ATOM   4590  O   VAL X 283      -8.084 -19.110  12.282  0.00  0.00            
ATOM   4591  N   ILE X 284      -8.531 -20.255  10.522  0.00  0.00            
ATOM   4592  H   ILE X 284      -8.238 -21.024   9.937  0.00  0.00            
ATOM   4593  CA  ILE X 284      -9.693 -19.491  10.057  0.00  0.00            
ATOM   4594  HA  ILE X 284      -9.901 -18.704  10.782  0.00  0.00            
ATOM   4595  CB  ILE X 284      -9.369 -18.921   8.624  0.00  0.00            
ATOM   4596  HB  ILE X 284      -9.098 -19.776   8.004  0.00  0.00            
ATOM   4597  CG2 ILE X 284     -10.559 -18.263   7.976  0.00  0.00            
ATOM   4598 HG21 ILE X 284     -11.307 -19.042   7.833  0.00  0.00            
ATOM   4599 HG22 ILE X 284     -10.969 -17.396   8.496  0.00  0.00            
ATOM   4600 HG23 ILE X 284     -10.175 -17.934   7.010  0.00  0.00            
ATOM   4601  CG1 ILE X 284      -8.178 -17.889   8.707  0.00  0.00            
ATOM   4602 HG12 ILE X 284      -8.528 -16.980   9.195  0.00  0.00            
ATOM   4603 HG13 ILE X 284      -7.451 -18.300   9.407  0.00  0.00            
ATOM   4604  CD1 ILE X 284      -7.536 -17.605   7.375  0.00  0.00            
ATOM   4605 HD11 ILE X 284      -8.223 -16.929   6.865  0.00  0.00            
ATOM   4606 HD12 ILE X 284      -6.569 -17.113   7.485  0.00  0.00            
ATOM   4607 HD13 ILE X 284      -7.453 -18.468   6.715  0.00  0.00            
ATOM   4608  C   ILE X 284     -10.915 -20.434   9.837  0.00  0.00            
ATOM   4609  O   ILE X 284     -10.844 -21.474   9.190  0.00  0.00            
ATOM   4610  N   GLN X 285     -12.058 -20.088  10.457  0.00  0.00            
ATOM   4611  H   GLN X 285     -12.060 -19.173  10.886  0.00  0.00            
ATOM   4612  CA  GLN X 285     -13.380 -20.836  10.350  0.00  0.00            
ATOM   4613  HA  GLN X 285     -13.142 -21.785  10.830  0.00  0.00            
ATOM   4614  CB  GLN X 285     -14.543 -20.018  10.992  0.00  0.00            
ATOM   4615  HB2 GLN X 285     -14.577 -18.959  10.737  0.00  0.00            
ATOM   4616  HB3 GLN X 285     -15.465 -20.530  10.715  0.00  0.00            
ATOM   4617  CG  GLN X 285     -14.496 -20.059  12.550  0.00  0.00            
ATOM   4618  HG2 GLN X 285     -13.668 -19.588  13.079  0.00  0.00            
ATOM   4619  HG3 GLN X 285     -15.372 -19.487  12.856  0.00  0.00            
ATOM   4620  CD  GLN X 285     -14.678 -21.474  13.158  0.00  0.00            
ATOM   4621  OE1 GLN X 285     -15.227 -22.368  12.534  0.00  0.00            
ATOM   4622  NE2 GLN X 285     -14.478 -21.635  14.412  0.00  0.00            
ATOM   4623 HE21 GLN X 285     -14.021 -20.923  14.965  0.00  0.00            
ATOM   4624 HE22 GLN X 285     -14.640 -22.528  14.856  0.00  0.00            
ATOM   4625  C   GLN X 285     -13.870 -21.192   8.990  0.00  0.00            
ATOM   4626  O   GLN X 285     -14.060 -20.353   8.109  0.00  0.00            
ATOM   4627  N   GLY X 286     -13.930 -22.464   8.684  0.00  0.00            
ATOM   4628  H   GLY X 286     -13.727 -23.209   9.334  0.00  0.00            
ATOM   4629  CA  GLY X 286     -14.503 -23.146   7.470  0.00  0.00            
ATOM   4630  HA2 GLY X 286     -14.332 -24.177   7.781  0.00  0.00            
ATOM   4631  HA3 GLY X 286     -15.535 -22.814   7.359  0.00  0.00            
ATOM   4632  C   GLY X 286     -13.759 -22.948   6.116  0.00  0.00            
ATOM   4633  O   GLY X 286     -14.382 -23.213   5.095  0.00  0.00            
ATOM   4634  N   ASP X 287     -12.502 -22.513   6.125  0.00  0.00            
ATOM   4635  H   ASP X 287     -12.114 -22.180   6.997  0.00  0.00            
ATOM   4636  CA  ASP X 287     -11.635 -22.405   4.890  0.00  0.00            
ATOM   4637  HA  ASP X 287     -12.286 -21.847   4.217  0.00  0.00            
ATOM   4638  CB  ASP X 287     -10.319 -21.614   5.187  0.00  0.00            
ATOM   4639  HB2 ASP X 287     -10.044 -21.401   4.154  0.00  0.00            
ATOM   4640  HB3 ASP X 287     -10.560 -20.653   5.641  0.00  0.00            
ATOM   4641  CG  ASP X 287      -9.220 -22.348   5.852  0.00  0.00            
ATOM   4642  OD1 ASP X 287      -8.124 -21.758   5.935  0.00  0.00            
ATOM   4643  OD2 ASP X 287      -9.458 -23.420   6.464  0.00  0.00            
ATOM   4644  C   ASP X 287     -11.511 -23.716   4.073  0.00  0.00            
ATOM   4645  O   ASP X 287     -11.185 -23.646   2.890  0.00  0.00            
ATOM   4646  N   GLU X 288     -11.842 -24.914   4.592  0.00  0.00            
ATOM   4647  H   GLU X 288     -12.073 -24.977   5.574  0.00  0.00            
ATOM   4648  CA  GLU X 288     -11.939 -26.174   3.778  0.00  0.00            
ATOM   4649  HA  GLU X 288     -11.100 -26.165   3.083  0.00  0.00            
ATOM   4650  CB  GLU X 288     -11.827 -27.447   4.600  0.00  0.00            
ATOM   4651  HB2 GLU X 288     -11.664 -28.304   3.947  0.00  0.00            
ATOM   4652  HB3 GLU X 288     -10.946 -27.456   5.241  0.00  0.00            
ATOM   4653  CG  GLU X 288     -13.095 -27.678   5.462  0.00  0.00            
ATOM   4654  HG2 GLU X 288     -13.930 -27.280   4.885  0.00  0.00            
ATOM   4655  HG3 GLU X 288     -13.249 -28.731   5.697  0.00  0.00            
ATOM   4656  CD  GLU X 288     -13.041 -26.830   6.774  0.00  0.00            
ATOM   4657  OE1 GLU X 288     -12.033 -26.215   7.189  0.00  0.00            
ATOM   4658  OE2 GLU X 288     -14.139 -26.830   7.404  0.00  0.00            
ATOM   4659  C   GLU X 288     -13.182 -26.294   2.880  0.00  0.00            
ATOM   4660  O   GLU X 288     -13.414 -27.255   2.105  0.00  0.00            
ATOM   4661  N   ARG X 289     -14.156 -25.403   3.015  0.00  0.00            
ATOM   4662  H   ARG X 289     -13.854 -24.559   3.480  0.00  0.00            
ATOM   4663  CA  ARG X 289     -15.497 -25.585   2.397  0.00  0.00            
ATOM   4664  HA  ARG X 289     -15.434 -26.161   1.474  0.00  0.00            
ATOM   4665  CB  ARG X 289     -16.428 -26.347   3.349  0.00  0.00            
ATOM   4666  HB2 ARG X 289     -17.386 -26.560   2.875  0.00  0.00            
ATOM   4667  HB3 ARG X 289     -15.922 -27.262   3.657  0.00  0.00            
ATOM   4668  CG  ARG X 289     -16.661 -25.642   4.724  0.00  0.00            
ATOM   4669  HG2 ARG X 289     -15.740 -25.240   5.144  0.00  0.00            
ATOM   4670  HG3 ARG X 289     -17.360 -24.833   4.513  0.00  0.00            
ATOM   4671  CD  ARG X 289     -17.361 -26.527   5.771  0.00  0.00            
ATOM   4672  HD2 ARG X 289     -17.540 -25.886   6.634  0.00  0.00            
ATOM   4673  HD3 ARG X 289     -18.284 -26.978   5.405  0.00  0.00            
ATOM   4674  NE  ARG X 289     -16.413 -27.515   6.222  0.00  0.00            
ATOM   4675  HE  ARG X 289     -15.534 -27.151   6.562  0.00  0.00            
ATOM   4676  CZ  ARG X 289     -16.566 -28.793   6.315  0.00  0.00            
ATOM   4677  NH1 ARG X 289     -17.624 -29.518   6.140  0.00  0.00            
ATOM   4678 HH11 ARG X 289     -18.477 -29.037   5.892  0.00  0.00            
ATOM   4679 HH12 ARG X 289     -17.525 -30.523   6.166  0.00  0.00            
ATOM   4680  NH2 ARG X 289     -15.558 -29.563   6.757  0.00  0.00            
ATOM   4681 HH21 ARG X 289     -14.694 -29.104   7.010  0.00  0.00            
ATOM   4682 HH22 ARG X 289     -15.665 -30.546   6.962  0.00  0.00            
ATOM   4683  C   ARG X 289     -16.232 -24.281   1.934  0.00  0.00            
ATOM   4684  O   ARG X 289     -17.032 -24.304   0.964  0.00  0.00            
ATOM   4685  N   MET X 290     -15.975 -23.146   2.599  0.00  0.00            
ATOM   4686  H   MET X 290     -15.289 -23.185   3.340  0.00  0.00            
ATOM   4687  CA  MET X 290     -16.509 -21.792   2.247  0.00  0.00            
ATOM   4688  HA  MET X 290     -17.575 -21.930   2.066  0.00  0.00            
ATOM   4689  CB  MET X 290     -16.461 -20.829   3.507  0.00  0.00            
ATOM   4690  HB2 MET X 290     -17.194 -20.048   3.305  0.00  0.00            
ATOM   4691  HB3 MET X 290     -16.706 -21.424   4.388  0.00  0.00            
ATOM   4692  CG  MET X 290     -15.053 -20.175   3.713  0.00  0.00            
ATOM   4693  HG2 MET X 290     -14.240 -20.895   3.808  0.00  0.00            
ATOM   4694  HG3 MET X 290     -14.822 -19.498   2.891  0.00  0.00            
ATOM   4695  SD  MET X 290     -15.084 -19.172   5.262  0.00  0.00            
ATOM   4696  CE  MET X 290     -13.238 -18.721   5.249  0.00  0.00            
ATOM   4697  HE1 MET X 290     -13.085 -17.733   4.813  0.00  0.00            
ATOM   4698  HE2 MET X 290     -13.040 -18.702   6.320  0.00  0.00            
ATOM   4699  HE3 MET X 290     -12.740 -19.491   4.660  0.00  0.00            
ATOM   4700  C   MET X 290     -15.869 -21.168   0.988  0.00  0.00            
ATOM   4701  O   MET X 290     -14.807 -21.623   0.582  0.00  0.00            
ATOM   4702  N   HID X 291     -16.548 -20.208   0.361  0.00  0.00            
ATOM   4703  H   HID X 291     -17.344 -19.743   0.774  0.00  0.00            
ATOM   4704  CA  HID X 291     -15.997 -19.623  -0.854  0.00  0.00            
ATOM   4705  HA  HID X 291     -14.914 -19.694  -0.757  0.00  0.00            
ATOM   4706  CB  HID X 291     -16.519 -20.315  -2.128  0.00  0.00            
ATOM   4707  HB2 HID X 291     -15.894 -20.070  -2.987  0.00  0.00            
ATOM   4708  HB3 HID X 291     -16.358 -21.368  -1.896  0.00  0.00            
ATOM   4709  CG  HID X 291     -17.921 -20.118  -2.488  0.00  0.00            
ATOM   4710  ND1 HID X 291     -18.357 -19.302  -3.510  0.00  0.00            
ATOM   4711  HD1 HID X 291     -17.779 -18.802  -4.169  0.00  0.00            
ATOM   4712  CE1 HID X 291     -19.676 -19.360  -3.552  0.00  0.00            
ATOM   4713  HE1 HID X 291     -20.317 -18.822  -4.235  0.00  0.00            
ATOM   4714  NE2 HID X 291     -20.117 -20.180  -2.552  0.00  0.00            
ATOM   4715  CD2 HID X 291     -18.923 -20.674  -1.914  0.00  0.00            
ATOM   4716  HD2 HID X 291     -18.872 -21.262  -1.009  0.00  0.00            
ATOM   4717  C   HID X 291     -16.248 -18.075  -0.808  0.00  0.00            
ATOM   4718  O   HID X 291     -17.346 -17.701  -0.406  0.00  0.00            
ATOM   4719  N   LEU X 292     -15.360 -17.203  -1.316  0.00  0.00            
ATOM   4720  H   LEU X 292     -14.469 -17.521  -1.669  0.00  0.00            
ATOM   4721  CA  LEU X 292     -15.647 -15.839  -1.608  0.00  0.00            
ATOM   4722  HA  LEU X 292     -15.843 -15.369  -0.644  0.00  0.00            
ATOM   4723  CB  LEU X 292     -14.356 -15.137  -2.228  0.00  0.00            
ATOM   4724  HB2 LEU X 292     -14.024 -15.782  -3.041  0.00  0.00            
ATOM   4725  HB3 LEU X 292     -14.620 -14.127  -2.541  0.00  0.00            
ATOM   4726  CG  LEU X 292     -13.139 -15.025  -1.303  0.00  0.00            
ATOM   4727  HG  LEU X 292     -13.147 -15.902  -0.656  0.00  0.00            
ATOM   4728  CD1 LEU X 292     -11.818 -14.821  -2.067  0.00  0.00            
ATOM   4729 HD11 LEU X 292     -11.720 -13.958  -2.726  0.00  0.00            
ATOM   4730 HD12 LEU X 292     -11.011 -14.661  -1.352  0.00  0.00            
ATOM   4731 HD13 LEU X 292     -11.635 -15.750  -2.607  0.00  0.00            
ATOM   4732  CD2 LEU X 292     -13.468 -13.882  -0.353  0.00  0.00            
ATOM   4733 HD21 LEU X 292     -14.199 -14.212   0.386  0.00  0.00            
ATOM   4734 HD22 LEU X 292     -12.527 -13.705   0.168  0.00  0.00            
ATOM   4735 HD23 LEU X 292     -13.695 -12.967  -0.899  0.00  0.00            
ATOM   4736  C   LEU X 292     -16.910 -15.531  -2.464  0.00  0.00            
ATOM   4737  O   LEU X 292     -17.149 -16.274  -3.406  0.00  0.00            
ATOM   4738  N   PRO X 293     -17.586 -14.381  -2.297  0.00  0.00            
ATOM   4739  CD  PRO X 293     -17.588 -13.524  -1.124  0.00  0.00            
ATOM   4740  HD2 PRO X 293     -16.594 -13.234  -0.785  0.00  0.00            
ATOM   4741  HD3 PRO X 293     -17.963 -14.196  -0.353  0.00  0.00            
ATOM   4742  CG  PRO X 293     -18.593 -12.447  -1.474  0.00  0.00            
ATOM   4743  HG2 PRO X 293     -18.047 -11.576  -1.836  0.00  0.00            
ATOM   4744  HG3 PRO X 293     -19.213 -12.134  -0.634  0.00  0.00            
ATOM   4745  CB  PRO X 293     -19.566 -13.214  -2.356  0.00  0.00            
ATOM   4746  HB2 PRO X 293     -20.216 -12.475  -2.824  0.00  0.00            
ATOM   4747  HB3 PRO X 293     -20.116 -13.889  -1.701  0.00  0.00            
ATOM   4748  CA  PRO X 293     -18.613 -13.995  -3.286  0.00  0.00            
ATOM   4749  HA  PRO X 293     -19.100 -14.915  -3.611  0.00  0.00            
ATOM   4750  C   PRO X 293     -18.077 -13.347  -4.553  0.00  0.00            
ATOM   4751  O   PRO X 293     -17.005 -12.837  -4.610  0.00  0.00            
ATOM   4752  N   SER X 294     -19.034 -13.349  -5.555  0.00  0.00            
ATOM   4753  H   SER X 294     -19.980 -13.652  -5.373  0.00  0.00            
ATOM   4754  CA  SER X 294     -18.704 -13.016  -6.894  0.00  0.00            
ATOM   4755  HA  SER X 294     -17.904 -13.654  -7.271  0.00  0.00            
ATOM   4756  CB  SER X 294     -19.914 -13.261  -7.883  0.00  0.00            
ATOM   4757  HB2 SER X 294     -19.611 -13.354  -8.926  0.00  0.00            
ATOM   4758  HB3 SER X 294     -20.355 -14.227  -7.636  0.00  0.00            
ATOM   4759  OG  SER X 294     -20.868 -12.216  -7.866  0.00  0.00            
ATOM   4760  HG  SER X 294     -21.318 -12.276  -7.021  0.00  0.00            
ATOM   4761  C   SER X 294     -18.170 -11.592  -7.016  0.00  0.00            
ATOM   4762  O   SER X 294     -18.467 -10.799  -6.088  0.00  0.00            
ATOM   4763  N   PRO X 295     -17.476 -11.260  -8.141  0.00  0.00            
ATOM   4764  CD  PRO X 295     -16.754 -12.126  -9.001  0.00  0.00            
ATOM   4765  HD2 PRO X 295     -17.381 -12.513  -9.805  0.00  0.00            
ATOM   4766  HD3 PRO X 295     -16.308 -12.905  -8.383  0.00  0.00            
ATOM   4767  CG  PRO X 295     -15.718 -11.192  -9.606  0.00  0.00            
ATOM   4768  HG2 PRO X 295     -15.472 -11.480 -10.628  0.00  0.00            
ATOM   4769  HG3 PRO X 295     -14.774 -11.300  -9.072  0.00  0.00            
ATOM   4770  CB  PRO X 295     -16.262  -9.816  -9.639  0.00  0.00            
ATOM   4771  HB2 PRO X 295     -16.961  -9.606 -10.448  0.00  0.00            
ATOM   4772  HB3 PRO X 295     -15.378  -9.181  -9.593  0.00  0.00            
ATOM   4773  CA  PRO X 295     -17.111  -9.882  -8.341  0.00  0.00            
ATOM   4774  HA  PRO X 295     -16.450  -9.631  -7.513  0.00  0.00            
ATOM   4775  C   PRO X 295     -18.402  -8.948  -8.378  0.00  0.00            
ATOM   4776  O   PRO X 295     -18.259  -7.788  -8.011  0.00  0.00            
ATOM   4777  N   THR X 296     -19.622  -9.430  -8.796  0.00  0.00            
ATOM   4778  H   THR X 296     -19.717 -10.414  -9.003  0.00  0.00            
ATOM   4779  CA  THR X 296     -20.808  -8.585  -8.892  0.00  0.00            
ATOM   4780  HA  THR X 296     -20.662  -7.672  -9.469  0.00  0.00            
ATOM   4781  CB  THR X 296     -21.916  -9.274  -9.687  0.00  0.00            
ATOM   4782  HB  THR X 296     -22.195 -10.227  -9.239  0.00  0.00            
ATOM   4783  CG2 THR X 296     -23.131  -8.378  -9.819  0.00  0.00            
ATOM   4784 HG21 THR X 296     -23.732  -8.734 -10.656  0.00  0.00            
ATOM   4785 HG22 THR X 296     -23.661  -8.260  -8.874  0.00  0.00            
ATOM   4786 HG23 THR X 296     -22.834  -7.389 -10.166  0.00  0.00            
ATOM   4787  OG1 THR X 296     -21.337  -9.576 -10.938  0.00  0.00            
ATOM   4788  HG1 THR X 296     -20.480  -9.984 -10.791  0.00  0.00            
ATOM   4789  C   THR X 296     -21.313  -8.206  -7.481  0.00  0.00            
ATOM   4790  O   THR X 296     -22.015  -7.246  -7.305  0.00  0.00            
ATOM   4791  N   ASP X 297     -21.078  -9.057  -6.523  0.00  0.00            
ATOM   4792  H   ASP X 297     -20.824 -10.007  -6.755  0.00  0.00            
ATOM   4793  CA  ASP X 297     -21.402  -8.900  -5.054  0.00  0.00            
ATOM   4794  HA  ASP X 297     -22.426  -8.541  -4.951  0.00  0.00            
ATOM   4795  CB  ASP X 297     -21.235 -10.260  -4.364  0.00  0.00            
ATOM   4796  HB2 ASP X 297     -20.276 -10.715  -4.614  0.00  0.00            
ATOM   4797  HB3 ASP X 297     -21.539 -10.251  -3.317  0.00  0.00            
ATOM   4798  CG  ASP X 297     -22.268 -11.149  -4.970  0.00  0.00            
ATOM   4799  OD1 ASP X 297     -23.464 -10.814  -4.941  0.00  0.00            
ATOM   4800  OD2 ASP X 297     -21.861 -12.302  -5.426  0.00  0.00            
ATOM   4801  C   ASP X 297     -20.548  -7.775  -4.387  0.00  0.00            
ATOM   4802  O   ASP X 297     -20.966  -7.132  -3.441  0.00  0.00            
ATOM   4803  N   SER X 298     -19.338  -7.579  -4.841  0.00  0.00            
ATOM   4804  H   SER X 298     -18.928  -8.017  -5.654  0.00  0.00            
ATOM   4805  CA  SER X 298     -18.470  -6.504  -4.307  0.00  0.00            
ATOM   4806  HA  SER X 298     -18.412  -6.532  -3.218  0.00  0.00            
ATOM   4807  CB  SER X 298     -17.081  -6.721  -4.858  0.00  0.00            
ATOM   4808  HB2 SER X 298     -16.620  -7.474  -4.219  0.00  0.00            
ATOM   4809  HB3 SER X 298     -17.076  -7.064  -5.893  0.00  0.00            
ATOM   4810  OG  SER X 298     -16.295  -5.597  -4.689  0.00  0.00            
ATOM   4811  HG  SER X 298     -16.023  -5.596  -3.768  0.00  0.00            
ATOM   4812  C   SER X 298     -19.115  -5.161  -4.702  0.00  0.00            
ATOM   4813  O   SER X 298     -19.196  -4.763  -5.833  0.00  0.00            
ATOM   4814  N   ASN X 299     -19.316  -4.357  -3.699  0.00  0.00            
ATOM   4815  H   ASN X 299     -19.095  -4.743  -2.792  0.00  0.00            
ATOM   4816  CA  ASN X 299     -19.951  -3.011  -3.820  0.00  0.00            
ATOM   4817  HA  ASN X 299     -20.914  -2.981  -4.329  0.00  0.00            
ATOM   4818  CB  ASN X 299     -20.277  -2.495  -2.402  0.00  0.00            
ATOM   4819  HB2 ASN X 299     -19.437  -2.414  -1.713  0.00  0.00            
ATOM   4820  HB3 ASN X 299     -20.737  -1.515  -2.526  0.00  0.00            
ATOM   4821  CG  ASN X 299     -21.317  -3.275  -1.550  0.00  0.00            
ATOM   4822  OD1 ASN X 299     -20.993  -4.115  -0.697  0.00  0.00            
ATOM   4823  ND2 ASN X 299     -22.577  -3.067  -1.779  0.00  0.00            
ATOM   4824 HD21 ASN X 299     -22.844  -2.490  -2.564  0.00  0.00            
ATOM   4825 HD22 ASN X 299     -23.211  -3.571  -1.177  0.00  0.00            
ATOM   4826  C   ASN X 299     -19.075  -2.010  -4.558  0.00  0.00            
ATOM   4827  O   ASN X 299     -19.533  -1.213  -5.390  0.00  0.00            
ATOM   4828  N   PHE X 300     -17.729  -2.135  -4.360  0.00  0.00            
ATOM   4829  H   PHE X 300     -17.455  -2.957  -3.840  0.00  0.00            
ATOM   4830  CA  PHE X 300     -16.702  -1.434  -5.153  0.00  0.00            
ATOM   4831  HA  PHE X 300     -16.999  -0.385  -5.150  0.00  0.00            
ATOM   4832  CB  PHE X 300     -15.311  -1.480  -4.535  0.00  0.00            
ATOM   4833  HB2 PHE X 300     -15.299  -1.335  -3.455  0.00  0.00            
ATOM   4834  HB3 PHE X 300     -14.937  -2.495  -4.669  0.00  0.00            
ATOM   4835  CG  PHE X 300     -14.295  -0.523  -5.042  0.00  0.00            
ATOM   4836  CD1 PHE X 300     -14.085   0.625  -4.321  0.00  0.00            
ATOM   4837  HD1 PHE X 300     -14.655   0.855  -3.433  0.00  0.00            
ATOM   4838  CE1 PHE X 300     -13.192   1.563  -4.774  0.00  0.00            
ATOM   4839  HE1 PHE X 300     -12.993   2.415  -4.141  0.00  0.00            
ATOM   4840  CZ  PHE X 300     -12.396   1.348  -5.891  0.00  0.00            
ATOM   4841  HZ  PHE X 300     -11.657   2.080  -6.179  0.00  0.00            
ATOM   4842  CE2 PHE X 300     -12.648   0.268  -6.725  0.00  0.00            
ATOM   4843  HE2 PHE X 300     -12.094   0.072  -7.631  0.00  0.00            
ATOM   4844  CD2 PHE X 300     -13.598  -0.689  -6.297  0.00  0.00            
ATOM   4845  HD2 PHE X 300     -13.878  -1.555  -6.879  0.00  0.00            
ATOM   4846  C   PHE X 300     -16.722  -1.894  -6.576  0.00  0.00            
ATOM   4847  O   PHE X 300     -16.890  -1.089  -7.467  0.00  0.00            
ATOM   4848  N   TYR X 301     -16.417  -3.118  -6.861  0.00  0.00            
ATOM   4849  H   TYR X 301     -16.093  -3.763  -6.154  0.00  0.00            
ATOM   4850  CA  TYR X 301     -16.545  -3.649  -8.238  0.00  0.00            
ATOM   4851  HA  TYR X 301     -15.774  -3.156  -8.829  0.00  0.00            
ATOM   4852  CB  TYR X 301     -16.149  -5.119  -8.356  0.00  0.00            
ATOM   4853  HB2 TYR X 301     -15.330  -5.381  -7.686  0.00  0.00            
ATOM   4854  HB3 TYR X 301     -17.028  -5.646  -7.984  0.00  0.00            
ATOM   4855  CG  TYR X 301     -15.990  -5.724  -9.691  0.00  0.00            
ATOM   4856  CD1 TYR X 301     -17.143  -6.102 -10.448  0.00  0.00            
ATOM   4857  HD1 TYR X 301     -18.122  -5.886 -10.047  0.00  0.00            
ATOM   4858  CE1 TYR X 301     -16.975  -6.857 -11.619  0.00  0.00            
ATOM   4859  HE1 TYR X 301     -17.839  -7.273 -12.115  0.00  0.00            
ATOM   4860  CZ  TYR X 301     -15.710  -7.206 -11.991  0.00  0.00            
ATOM   4861  OH  TYR X 301     -15.538  -7.835 -13.134  0.00  0.00            
ATOM   4862  HH  TYR X 301     -16.200  -8.529 -13.163  0.00  0.00            
ATOM   4863  CE2 TYR X 301     -14.570  -6.730 -11.381  0.00  0.00            
ATOM   4864  HE2 TYR X 301     -13.643  -6.953 -11.888  0.00  0.00            
ATOM   4865  CD2 TYR X 301     -14.676  -5.960 -10.185  0.00  0.00            
ATOM   4866  HD2 TYR X 301     -13.710  -5.744  -9.752  0.00  0.00            
ATOM   4867  C   TYR X 301     -17.813  -3.295  -8.970  0.00  0.00            
ATOM   4868  O   TYR X 301     -17.823  -2.824 -10.103  0.00  0.00            
ATOM   4869  N   ARG X 302     -18.985  -3.569  -8.433  0.00  0.00            
ATOM   4870  H   ARG X 302     -18.867  -3.986  -7.521  0.00  0.00            
ATOM   4871  CA  ARG X 302     -20.303  -3.193  -8.881  0.00  0.00            
ATOM   4872  HA  ARG X 302     -20.398  -3.841  -9.752  0.00  0.00            
ATOM   4873  CB  ARG X 302     -21.360  -3.772  -7.930  0.00  0.00            
ATOM   4874  HB2 ARG X 302     -21.443  -4.853  -7.813  0.00  0.00            
ATOM   4875  HB3 ARG X 302     -21.150  -3.215  -7.017  0.00  0.00            
ATOM   4876  CG  ARG X 302     -22.772  -3.436  -8.424  0.00  0.00            
ATOM   4877  HG2 ARG X 302     -23.456  -3.644  -7.602  0.00  0.00            
ATOM   4878  HG3 ARG X 302     -22.851  -2.353  -8.524  0.00  0.00            
ATOM   4879  CD  ARG X 302     -23.349  -4.007  -9.729  0.00  0.00            
ATOM   4880  HD2 ARG X 302     -22.693  -3.924 -10.595  0.00  0.00            
ATOM   4881  HD3 ARG X 302     -23.578  -5.062  -9.580  0.00  0.00            
ATOM   4882  NE  ARG X 302     -24.628  -3.333 -10.045  0.00  0.00            
ATOM   4883  HE  ARG X 302     -24.666  -2.483 -10.590  0.00  0.00            
ATOM   4884  CZ  ARG X 302     -25.894  -3.735  -9.740  0.00  0.00            
ATOM   4885  NH1 ARG X 302     -26.926  -2.952 -10.003  0.00  0.00            
ATOM   4886 HH11 ARG X 302     -26.898  -2.132 -10.593  0.00  0.00            
ATOM   4887 HH12 ARG X 302     -27.826  -3.315  -9.722  0.00  0.00            
ATOM   4888  NH2 ARG X 302     -26.180  -4.854  -9.177  0.00  0.00            
ATOM   4889 HH21 ARG X 302     -25.352  -5.216  -8.726  0.00  0.00            
ATOM   4890 HH22 ARG X 302     -27.117  -5.222  -9.095  0.00  0.00            
ATOM   4891  C   ARG X 302     -20.375  -1.730  -9.329  0.00  0.00            
ATOM   4892  O   ARG X 302     -20.862  -1.452 -10.417  0.00  0.00            
ATOM   4893  N   ALA X 303     -19.842  -0.816  -8.565  0.00  0.00            
ATOM   4894  H   ALA X 303     -19.351  -1.241  -7.792  0.00  0.00            
ATOM   4895  CA  ALA X 303     -19.944   0.621  -8.737  0.00  0.00            
ATOM   4896  HA  ALA X 303     -20.968   0.971  -8.605  0.00  0.00            
ATOM   4897  CB  ALA X 303     -19.196   1.332  -7.572  0.00  0.00            
ATOM   4898  HB1 ALA X 303     -19.540   1.046  -6.578  0.00  0.00            
ATOM   4899  HB2 ALA X 303     -18.133   1.182  -7.761  0.00  0.00            
ATOM   4900  HB3 ALA X 303     -19.386   2.389  -7.763  0.00  0.00            
ATOM   4901  C   ALA X 303     -19.404   1.063 -10.077  0.00  0.00            
ATOM   4902  O   ALA X 303     -19.884   1.985 -10.684  0.00  0.00            
ATOM   4903  N   LEU X 304     -18.341   0.363 -10.548  0.00  0.00            
ATOM   4904  H   LEU X 304     -18.138  -0.345  -9.857  0.00  0.00            
ATOM   4905  CA  LEU X 304     -17.531   0.485 -11.781  0.00  0.00            
ATOM   4906  HA  LEU X 304     -17.430   1.554 -11.968  0.00  0.00            
ATOM   4907  CB  LEU X 304     -16.123  -0.193 -11.686  0.00  0.00            
ATOM   4908  HB2 LEU X 304     -16.275  -1.265 -11.565  0.00  0.00            
ATOM   4909  HB3 LEU X 304     -15.596  -0.035 -12.626  0.00  0.00            
ATOM   4910  CG  LEU X 304     -15.221   0.209 -10.520  0.00  0.00            
ATOM   4911  HG  LEU X 304     -15.673  -0.253  -9.642  0.00  0.00            
ATOM   4912  CD1 LEU X 304     -13.766  -0.391 -10.707  0.00  0.00            
ATOM   4913 HD11 LEU X 304     -13.181  -0.219  -9.804  0.00  0.00            
ATOM   4914 HD12 LEU X 304     -13.829  -1.478 -10.746  0.00  0.00            
ATOM   4915 HD13 LEU X 304     -13.297  -0.007 -11.613  0.00  0.00            
ATOM   4916  CD2 LEU X 304     -15.017   1.671 -10.318  0.00  0.00            
ATOM   4917 HD21 LEU X 304     -14.369   1.710  -9.442  0.00  0.00            
ATOM   4918 HD22 LEU X 304     -15.910   2.205  -9.993  0.00  0.00            
ATOM   4919 HD23 LEU X 304     -14.484   2.144 -11.143  0.00  0.00            
ATOM   4920  C   LEU X 304     -18.279  -0.121 -13.011  0.00  0.00            
ATOM   4921  O   LEU X 304     -18.226   0.498 -14.072  0.00  0.00            
ATOM   4922  N   MET X 305     -18.881  -1.272 -12.860  0.00  0.00            
ATOM   4923  H   MET X 305     -18.946  -1.593 -11.905  0.00  0.00            
ATOM   4924  CA  MET X 305     -19.431  -2.008 -14.012  0.00  0.00            
ATOM   4925  HA  MET X 305     -18.889  -1.880 -14.949  0.00  0.00            
ATOM   4926  CB  MET X 305     -19.434  -3.464 -13.703  0.00  0.00            
ATOM   4927  HB2 MET X 305     -19.832  -4.058 -14.525  0.00  0.00            
ATOM   4928  HB3 MET X 305     -18.439  -3.843 -13.468  0.00  0.00            
ATOM   4929  CG  MET X 305     -20.293  -3.912 -12.526  0.00  0.00            
ATOM   4930  HG2 MET X 305     -19.916  -3.332 -11.684  0.00  0.00            
ATOM   4931  HG3 MET X 305     -21.292  -3.485 -12.606  0.00  0.00            
ATOM   4932  SD  MET X 305     -20.390  -5.648 -12.095  0.00  0.00            
ATOM   4933  CE  MET X 305     -21.631  -6.023 -13.252  0.00  0.00            
ATOM   4934  HE1 MET X 305     -21.552  -7.087 -13.474  0.00  0.00            
ATOM   4935  HE2 MET X 305     -22.598  -5.743 -12.834  0.00  0.00            
ATOM   4936  HE3 MET X 305     -21.469  -5.551 -14.221  0.00  0.00            
ATOM   4937  C   MET X 305     -20.883  -1.507 -14.218  0.00  0.00            
ATOM   4938  O   MET X 305     -21.422  -1.681 -15.356  0.00  0.00            
ATOM   4939  N   ASP X 306     -21.516  -0.839 -13.229  0.00  0.00            
ATOM   4940  H   ASP X 306     -20.996  -0.775 -12.365  0.00  0.00            
ATOM   4941  CA  ASP X 306     -22.878  -0.289 -13.400  0.00  0.00            
ATOM   4942  HA  ASP X 306     -23.416  -0.928 -14.100  0.00  0.00            
ATOM   4943  CB  ASP X 306     -23.640  -0.433 -12.061  0.00  0.00            
ATOM   4944  HB2 ASP X 306     -23.514  -1.453 -11.698  0.00  0.00            
ATOM   4945  HB3 ASP X 306     -23.220   0.229 -11.303  0.00  0.00            
ATOM   4946  CG  ASP X 306     -25.172  -0.292 -12.097  0.00  0.00            
ATOM   4947  OD1 ASP X 306     -25.751   0.011 -13.158  0.00  0.00            
ATOM   4948  OD2 ASP X 306     -25.894  -0.583 -11.120  0.00  0.00            
ATOM   4949  C   ASP X 306     -22.954   1.121 -14.042  0.00  0.00            
ATOM   4950  O   ASP X 306     -23.777   1.425 -14.960  0.00  0.00            
ATOM   4951  N   GLU X 307     -22.143   2.049 -13.574  0.00  0.00            
ATOM   4952  H   GLU X 307     -21.513   1.724 -12.855  0.00  0.00            
ATOM   4953  CA  GLU X 307     -22.396   3.531 -13.785  0.00  0.00            
ATOM   4954  HA  GLU X 307     -23.446   3.705 -13.547  0.00  0.00            
ATOM   4955  CB  GLU X 307     -21.614   4.311 -12.683  0.00  0.00            
ATOM   4956  HB2 GLU X 307     -22.111   4.070 -11.743  0.00  0.00            
ATOM   4957  HB3 GLU X 307     -20.598   3.919 -12.707  0.00  0.00            
ATOM   4958  CG  GLU X 307     -21.442   5.849 -12.792  0.00  0.00            
ATOM   4959  HG2 GLU X 307     -20.901   6.278 -11.948  0.00  0.00            
ATOM   4960  HG3 GLU X 307     -20.889   6.071 -13.705  0.00  0.00            
ATOM   4961  CD  GLU X 307     -22.835   6.378 -12.798  0.00  0.00            
ATOM   4962  OE1 GLU X 307     -23.599   6.420 -11.800  0.00  0.00            
ATOM   4963  OE2 GLU X 307     -23.278   6.972 -13.797  0.00  0.00            
ATOM   4964  C   GLU X 307     -22.023   3.997 -15.152  0.00  0.00            
ATOM   4965  O   GLU X 307     -20.958   3.711 -15.639  0.00  0.00            
ATOM   4966  N   GLU X 308     -22.984   4.779 -15.699  0.00  0.00            
ATOM   4967  H   GLU X 308     -23.866   4.934 -15.232  0.00  0.00            
ATOM   4968  CA  GLU X 308     -23.020   5.084 -17.129  0.00  0.00            
ATOM   4969  HA  GLU X 308     -22.789   4.160 -17.659  0.00  0.00            
ATOM   4970  CB  GLU X 308     -24.418   5.517 -17.585  0.00  0.00            
ATOM   4971  HB2 GLU X 308     -24.677   6.162 -16.745  0.00  0.00            
ATOM   4972  HB3 GLU X 308     -24.388   6.214 -18.422  0.00  0.00            
ATOM   4973  CG  GLU X 308     -25.363   4.277 -17.895  0.00  0.00            
ATOM   4974  HG2 GLU X 308     -26.252   4.610 -18.432  0.00  0.00            
ATOM   4975  HG3 GLU X 308     -24.811   3.657 -18.601  0.00  0.00            
ATOM   4976  CD  GLU X 308     -25.847   3.510 -16.634  0.00  0.00            
ATOM   4977  OE1 GLU X 308     -25.734   3.982 -15.521  0.00  0.00            
ATOM   4978  OE2 GLU X 308     -26.276   2.284 -16.773  0.00  0.00            
ATOM   4979  C   GLU X 308     -21.963   6.149 -17.568  0.00  0.00            
ATOM   4980  O   GLU X 308     -21.450   6.177 -18.668  0.00  0.00            
ATOM   4981  N   ASP X 309     -21.548   7.014 -16.629  0.00  0.00            
ATOM   4982  H   ASP X 309     -22.018   6.912 -15.741  0.00  0.00            
ATOM   4983  CA  ASP X 309     -20.308   7.776 -16.837  0.00  0.00            
ATOM   4984  HA  ASP X 309     -20.399   8.513 -17.635  0.00  0.00            
ATOM   4985  CB  ASP X 309     -20.055   8.650 -15.551  0.00  0.00            
ATOM   4986  HB2 ASP X 309     -19.966   7.982 -14.694  0.00  0.00            
ATOM   4987  HB3 ASP X 309     -19.118   9.184 -15.711  0.00  0.00            
ATOM   4988  CG  ASP X 309     -21.193   9.669 -15.217  0.00  0.00            
ATOM   4989  OD1 ASP X 309     -22.251   9.843 -15.890  0.00  0.00            
ATOM   4990  OD2 ASP X 309     -21.054  10.423 -14.206  0.00  0.00            
ATOM   4991  C   ASP X 309     -18.982   6.974 -16.989  0.00  0.00            
ATOM   4992  O   ASP X 309     -17.948   7.452 -17.442  0.00  0.00            
ATOM   4993  N   MET X 310     -19.003   5.727 -16.566  0.00  0.00            
ATOM   4994  H   MET X 310     -19.786   5.339 -16.059  0.00  0.00            
ATOM   4995  CA  MET X 310     -17.766   4.914 -16.542  0.00  0.00            
ATOM   4996  HA  MET X 310     -16.987   5.492 -17.039  0.00  0.00            
ATOM   4997  CB  MET X 310     -17.471   4.480 -15.100  0.00  0.00            
ATOM   4998  HB2 MET X 310     -18.313   3.921 -14.692  0.00  0.00            
ATOM   4999  HB3 MET X 310     -16.577   3.865 -15.199  0.00  0.00            
ATOM   5000  CG  MET X 310     -17.112   5.672 -14.220  0.00  0.00            
ATOM   5001  HG2 MET X 310     -16.355   6.331 -14.646  0.00  0.00            
ATOM   5002  HG3 MET X 310     -17.966   6.350 -14.217  0.00  0.00            
ATOM   5003  SD  MET X 310     -16.825   5.340 -12.534  0.00  0.00            
ATOM   5004  CE  MET X 310     -14.986   5.012 -12.497  0.00  0.00            
ATOM   5005  HE1 MET X 310     -14.532   6.002 -12.527  0.00  0.00            
ATOM   5006  HE2 MET X 310     -14.611   4.469 -11.630  0.00  0.00            
ATOM   5007  HE3 MET X 310     -14.745   4.430 -13.387  0.00  0.00            
ATOM   5008  C   MET X 310     -17.866   3.641 -17.315  0.00  0.00            
ATOM   5009  O   MET X 310     -17.038   2.734 -17.160  0.00  0.00            
ATOM   5010  N   ASP X 311     -18.857   3.519 -18.220  0.00  0.00            
ATOM   5011  H   ASP X 311     -19.571   4.227 -18.308  0.00  0.00            
ATOM   5012  CA  ASP X 311     -19.038   2.315 -19.009  0.00  0.00            
ATOM   5013  HA  ASP X 311     -18.794   1.502 -18.325  0.00  0.00            
ATOM   5014  CB  ASP X 311     -20.467   2.292 -19.574  0.00  0.00            
ATOM   5015  HB2 ASP X 311     -21.211   2.556 -18.822  0.00  0.00            
ATOM   5016  HB3 ASP X 311     -20.561   3.051 -20.350  0.00  0.00            
ATOM   5017  CG  ASP X 311     -20.871   0.921 -20.125  0.00  0.00            
ATOM   5018  OD1 ASP X 311     -20.478  -0.127 -19.511  0.00  0.00            
ATOM   5019  OD2 ASP X 311     -21.568   0.819 -21.175  0.00  0.00            
ATOM   5020  C   ASP X 311     -17.992   2.091 -20.196  0.00  0.00            
ATOM   5021  O   ASP X 311     -17.483   0.947 -20.399  0.00  0.00            
ATOM   5022  N   ASP X 312     -17.642   3.186 -20.869  0.00  0.00            
ATOM   5023  H   ASP X 312     -18.173   4.003 -20.605  0.00  0.00            
ATOM   5024  CA  ASP X 312     -16.773   3.175 -22.057  0.00  0.00            
ATOM   5025  HA  ASP X 312     -17.032   2.300 -22.652  0.00  0.00            
ATOM   5026  CB  ASP X 312     -17.200   4.298 -22.890  0.00  0.00            
ATOM   5027  HB2 ASP X 312     -18.286   4.241 -22.821  0.00  0.00            
ATOM   5028  HB3 ASP X 312     -16.963   5.253 -22.422  0.00  0.00            
ATOM   5029  CG  ASP X 312     -16.752   4.249 -24.322  0.00  0.00            
ATOM   5030  OD1 ASP X 312     -16.644   3.106 -24.846  0.00  0.00            
ATOM   5031  OD2 ASP X 312     -16.560   5.361 -24.875  0.00  0.00            
ATOM   5032  C   ASP X 312     -15.277   3.002 -21.722  0.00  0.00            
ATOM   5033  O   ASP X 312     -14.426   3.661 -22.258  0.00  0.00            
ATOM   5034  N   VAL X 313     -14.917   2.160 -20.744  0.00  0.00            
ATOM   5035  H   VAL X 313     -15.691   1.744 -20.245  0.00  0.00            
ATOM   5036  CA  VAL X 313     -13.539   1.868 -20.232  0.00  0.00            
ATOM   5037  HA  VAL X 313     -12.847   2.621 -20.611  0.00  0.00            
ATOM   5038  CB  VAL X 313     -13.550   1.768 -18.659  0.00  0.00            
ATOM   5039  HB  VAL X 313     -12.525   1.520 -18.382  0.00  0.00            
ATOM   5040  CG1 VAL X 313     -13.779   3.142 -18.050  0.00  0.00            
ATOM   5041 HG11 VAL X 313     -13.610   3.056 -16.976  0.00  0.00            
ATOM   5042 HG12 VAL X 313     -13.172   3.952 -18.455  0.00  0.00            
ATOM   5043 HG13 VAL X 313     -14.822   3.432 -18.177  0.00  0.00            
ATOM   5044  CG2 VAL X 313     -14.471   0.633 -18.205  0.00  0.00            
ATOM   5045 HG21 VAL X 313     -15.529   0.745 -18.442  0.00  0.00            
ATOM   5046 HG22 VAL X 313     -14.124  -0.221 -18.786  0.00  0.00            
ATOM   5047 HG23 VAL X 313     -14.344   0.538 -17.127  0.00  0.00            
ATOM   5048  C   VAL X 313     -13.008   0.611 -20.851  0.00  0.00            
ATOM   5049  O   VAL X 313     -13.814  -0.319 -21.169  0.00  0.00            
ATOM   5050  N   VAL X 314     -11.751   0.527 -21.155  0.00  0.00            
ATOM   5051  H   VAL X 314     -11.147   1.324 -21.012  0.00  0.00            
ATOM   5052  CA  VAL X 314     -11.127  -0.772 -21.346  0.00  0.00            
ATOM   5053  HA  VAL X 314     -11.898  -1.478 -21.656  0.00  0.00            
ATOM   5054  CB  VAL X 314      -9.954  -0.715 -22.448  0.00  0.00            
ATOM   5055  HB  VAL X 314      -9.544  -1.716 -22.588  0.00  0.00            
ATOM   5056  CG1 VAL X 314     -10.407  -0.206 -23.846  0.00  0.00            
ATOM   5057 HG11 VAL X 314      -9.660  -0.423 -24.610  0.00  0.00            
ATOM   5058 HG12 VAL X 314     -11.359  -0.619 -24.177  0.00  0.00            
ATOM   5059 HG13 VAL X 314     -10.560   0.869 -23.748  0.00  0.00            
ATOM   5060  CG2 VAL X 314      -8.883   0.206 -21.938  0.00  0.00
[truncated: 10,117 more chars]
