# Supplementary material for: Structural Basis for the Functional Changes by EGFR Exon 20 Insertion Mutations
Source: Cancers (Basel). 2021 Mar 5;13(5):1120. doi: 10.3390/cancers13051120 (PMC7961794; doi:10.3390/cancers13051120)
Supplement: Supplementary file 1 [file cancers-13-01120-s001.zip › cancers-1093462-supply/FileS15.pdb]

REMARK	Inactive D770insNPG EGFR at 500 ns
REMARK	To obtain the correct residue numbering add 700 to each residue
CRYST1   75.575   75.575   75.575  90.00  90.00  90.00 P 1           1
ATOM      1  N   GLN X   1      26.207  -1.131  11.798  0.00  0.00            
ATOM      2  H1  GLN X   1      25.587  -0.356  11.613  0.00  0.00            
ATOM      3  H2  GLN X   1      26.800  -0.917  12.587  0.00  0.00            
ATOM      4  H3  GLN X   1      26.769  -1.416  11.008  0.00  0.00            
ATOM      5  CA  GLN X   1      25.463  -2.319  12.230  0.00  0.00            
ATOM      6  HA  GLN X   1      26.101  -2.800  12.971  0.00  0.00            
ATOM      7  CB  GLN X   1      24.153  -1.935  12.926  0.00  0.00            
ATOM      8  HB2 GLN X   1      24.443  -1.602  13.923  0.00  0.00            
ATOM      9  HB3 GLN X   1      23.730  -1.172  12.273  0.00  0.00            
ATOM     10  CG  GLN X   1      22.973  -2.951  13.098  0.00  0.00            
ATOM     11  HG2 GLN X   1      23.375  -3.961  13.176  0.00  0.00            
ATOM     12  HG3 GLN X   1      22.616  -2.939  14.128  0.00  0.00            
ATOM     13  CD  GLN X   1      21.854  -2.866  12.035  0.00  0.00            
ATOM     14  OE1 GLN X   1      22.111  -2.951  10.833  0.00  0.00            
ATOM     15  NE2 GLN X   1      20.639  -2.730  12.420  0.00  0.00            
ATOM     16 HE21 GLN X   1      20.420  -2.940  13.384  0.00  0.00            
ATOM     17 HE22 GLN X   1      19.944  -2.578  11.703  0.00  0.00            
ATOM     18  C   GLN X   1      25.490  -3.404  11.113  0.00  0.00            
ATOM     19  O   GLN X   1      25.954  -4.511  11.366  0.00  0.00            
ATOM     20  N   ALA X   2      25.018  -3.110   9.923  0.00  0.00            
ATOM     21  H   ALA X   2      24.903  -2.117   9.775  0.00  0.00            
ATOM     22  CA  ALA X   2      24.996  -4.007   8.808  0.00  0.00            
ATOM     23  HA  ALA X   2      24.232  -3.607   8.142  0.00  0.00            
ATOM     24  CB  ALA X   2      26.271  -3.845   7.957  0.00  0.00            
ATOM     25  HB1 ALA X   2      27.105  -4.335   8.460  0.00  0.00            
ATOM     26  HB2 ALA X   2      26.092  -4.240   6.958  0.00  0.00            
ATOM     27  HB3 ALA X   2      26.461  -2.775   8.044  0.00  0.00            
ATOM     28  C   ALA X   2      24.451  -5.397   9.100  0.00  0.00            
ATOM     29  O   ALA X   2      25.090  -6.352   8.775  0.00  0.00            
ATOM     30  N   LEU X   3      23.229  -5.531   9.670  0.00  0.00            
ATOM     31  H   LEU X   3      22.845  -4.743  10.172  0.00  0.00            
ATOM     32  CA  LEU X   3      22.518  -6.850   9.878  0.00  0.00            
ATOM     33  HA  LEU X   3      23.155  -7.645  10.264  0.00  0.00            
ATOM     34  CB  LEU X   3      21.341  -6.653  10.912  0.00  0.00            
ATOM     35  HB2 LEU X   3      20.712  -5.789  10.697  0.00  0.00            
ATOM     36  HB3 LEU X   3      20.735  -7.552  10.795  0.00  0.00            
ATOM     37  CG  LEU X   3      21.643  -6.737  12.398  0.00  0.00            
ATOM     38  HG  LEU X   3      22.291  -5.883  12.594  0.00  0.00            
ATOM     39  CD1 LEU X   3      20.427  -6.593  13.320  0.00  0.00            
ATOM     40 HD11 LEU X   3      20.837  -6.668  14.327  0.00  0.00            
ATOM     41 HD12 LEU X   3      19.657  -7.348  13.163  0.00  0.00            
ATOM     42 HD13 LEU X   3      20.001  -5.601  13.170  0.00  0.00            
ATOM     43  CD2 LEU X   3      22.319  -8.095  12.746  0.00  0.00            
ATOM     44 HD21 LEU X   3      21.970  -8.951  12.169  0.00  0.00            
ATOM     45 HD22 LEU X   3      23.369  -8.018  12.465  0.00  0.00            
ATOM     46 HD23 LEU X   3      22.438  -8.142  13.828  0.00  0.00            
ATOM     47  C   LEU X   3      21.946  -7.329   8.516  0.00  0.00            
ATOM     48  O   LEU X   3      21.978  -8.519   8.162  0.00  0.00            
ATOM     49  N   LEU X   4      21.402  -6.432   7.683  0.00  0.00            
ATOM     50  H   LEU X   4      21.511  -5.466   7.957  0.00  0.00            
ATOM     51  CA  LEU X   4      21.206  -6.718   6.251  0.00  0.00            
ATOM     52  HA  LEU X   4      20.485  -7.518   6.082  0.00  0.00            
ATOM     53  CB  LEU X   4      20.571  -5.494   5.515  0.00  0.00            
ATOM     54  HB2 LEU X   4      21.179  -4.648   5.836  0.00  0.00            
ATOM     55  HB3 LEU X   4      20.875  -5.522   4.468  0.00  0.00            
ATOM     56  CG  LEU X   4      19.089  -5.363   5.788  0.00  0.00            
ATOM     57  HG  LEU X   4      18.790  -5.791   6.745  0.00  0.00            
ATOM     58  CD1 LEU X   4      18.582  -3.953   5.557  0.00  0.00            
ATOM     59 HD11 LEU X   4      17.499  -4.050   5.632  0.00  0.00            
ATOM     60 HD12 LEU X   4      18.834  -3.396   6.460  0.00  0.00            
ATOM     61 HD13 LEU X   4      18.951  -3.517   4.629  0.00  0.00            
ATOM     62  CD2 LEU X   4      18.430  -6.188   4.676  0.00  0.00            
ATOM     63 HD21 LEU X   4      17.438  -6.415   5.067  0.00  0.00            
ATOM     64 HD22 LEU X   4      18.352  -5.713   3.698  0.00  0.00            
ATOM     65 HD23 LEU X   4      18.949  -7.133   4.512  0.00  0.00            
ATOM     66  C   LEU X   4      22.458  -7.055   5.527  0.00  0.00            
ATOM     67  O   LEU X   4      23.474  -6.373   5.593  0.00  0.00            
ATOM     68  N   ARG X   5      22.465  -8.094   4.645  0.00  0.00            
ATOM     69  H   ARG X   5      21.626  -8.652   4.578  0.00  0.00            
ATOM     70  CA  ARG X   5      23.571  -8.386   3.732  0.00  0.00            
ATOM     71  HA  ARG X   5      24.520  -7.956   4.052  0.00  0.00            
ATOM     72  CB  ARG X   5      23.810  -9.913   3.663  0.00  0.00            
ATOM     73  HB2 ARG X   5      22.927 -10.336   3.186  0.00  0.00            
ATOM     74  HB3 ARG X   5      24.679 -10.132   3.042  0.00  0.00            
ATOM     75  CG  ARG X   5      24.121 -10.441   5.090  0.00  0.00            
ATOM     76  HG2 ARG X   5      25.027  -9.993   5.497  0.00  0.00            
ATOM     77  HG3 ARG X   5      23.220 -10.298   5.686  0.00  0.00            
ATOM     78  CD  ARG X   5      24.460 -11.969   5.070  0.00  0.00            
ATOM     79  HD2 ARG X   5      25.171 -12.201   4.277  0.00  0.00            
ATOM     80  HD3 ARG X   5      24.818 -12.291   6.047  0.00  0.00            
ATOM     81  NE  ARG X   5      23.393 -12.815   4.479  0.00  0.00            
ATOM     82  HE  ARG X   5      23.419 -13.051   3.498  0.00  0.00            
ATOM     83  CZ  ARG X   5      22.248 -13.172   5.127  0.00  0.00            
ATOM     84  NH1 ARG X   5      21.927 -12.786   6.325  0.00  0.00            
ATOM     85 HH11 ARG X   5      22.614 -12.292   6.876  0.00  0.00            
ATOM     86 HH12 ARG X   5      21.107 -13.147   6.791  0.00  0.00            
ATOM     87  NH2 ARG X   5      21.283 -13.810   4.479  0.00  0.00            
ATOM     88 HH21 ARG X   5      21.266 -13.783   3.469  0.00  0.00            
ATOM     89 HH22 ARG X   5      20.399 -13.721   4.958  0.00  0.00            
ATOM     90  C   ARG X   5      23.248  -7.787   2.396  0.00  0.00            
ATOM     91  O   ARG X   5      22.095  -7.753   1.900  0.00  0.00            
ATOM     92  N   ILE X   6      24.275  -7.225   1.734  0.00  0.00            
ATOM     93  H   ILE X   6      25.152  -7.553   2.114  0.00  0.00            
ATOM     94  CA  ILE X   6      24.241  -6.572   0.391  0.00  0.00            
ATOM     95  HA  ILE X   6      23.265  -6.090   0.324  0.00  0.00            
ATOM     96  CB  ILE X   6      25.438  -5.669   0.160  0.00  0.00            
ATOM     97  HB  ILE X   6      26.377  -6.194   0.339  0.00  0.00            
ATOM     98  CG2 ILE X   6      25.487  -5.240  -1.298  0.00  0.00            
ATOM     99 HG21 ILE X   6      24.515  -4.866  -1.620  0.00  0.00            
ATOM    100 HG22 ILE X   6      26.278  -4.506  -1.449  0.00  0.00            
ATOM    101 HG23 ILE X   6      25.769  -6.055  -1.964  0.00  0.00            
ATOM    102  CG1 ILE X   6      25.376  -4.476   1.112  0.00  0.00            
ATOM    103 HG12 ILE X   6      24.691  -3.672   0.841  0.00  0.00            
ATOM    104 HG13 ILE X   6      25.162  -4.842   2.116  0.00  0.00            
ATOM    105  CD1 ILE X   6      26.728  -3.766   1.238  0.00  0.00            
ATOM    106 HD11 ILE X   6      27.019  -3.264   0.315  0.00  0.00            
ATOM    107 HD12 ILE X   6      26.710  -2.982   1.995  0.00  0.00            
ATOM    108 HD13 ILE X   6      27.462  -4.538   1.466  0.00  0.00            
ATOM    109  C   ILE X   6      24.239  -7.707  -0.671  0.00  0.00            
ATOM    110  O   ILE X   6      25.169  -8.517  -0.778  0.00  0.00            
ATOM    111  N   LEU X   7      23.217  -7.648  -1.569  0.00  0.00            
ATOM    112  H   LEU X   7      22.500  -6.955  -1.405  0.00  0.00            
ATOM    113  CA  LEU X   7      23.149  -8.559  -2.703  0.00  0.00            
ATOM    114  HA  LEU X   7      23.265  -9.586  -2.358  0.00  0.00            
ATOM    115  CB  LEU X   7      21.674  -8.509  -3.190  0.00  0.00            
ATOM    116  HB2 LEU X   7      21.347  -7.504  -3.457  0.00  0.00            
ATOM    117  HB3 LEU X   7      21.713  -8.990  -4.168  0.00  0.00            
ATOM    118  CG  LEU X   7      20.455  -9.170  -2.494  0.00  0.00            
ATOM    119  HG  LEU X   7      20.323  -8.621  -1.562  0.00  0.00            
ATOM    120  CD1 LEU X   7      19.191  -9.080  -3.319  0.00  0.00            
ATOM    121 HD11 LEU X   7      18.316  -9.493  -2.816  0.00  0.00            
ATOM    122 HD12 LEU X   7      19.042  -8.001  -3.280  0.00  0.00            
ATOM    123 HD13 LEU X   7      19.335  -9.454  -4.332  0.00  0.00            
ATOM    124  CD2 LEU X   7      20.776 -10.644  -2.099  0.00  0.00            
ATOM    125 HD21 LEU X   7      21.391 -11.101  -2.875  0.00  0.00            
ATOM    126 HD22 LEU X   7      21.233 -10.553  -1.114  0.00  0.00            
ATOM    127 HD23 LEU X   7      19.924 -11.310  -1.956  0.00  0.00            
ATOM    128  C   LEU X   7      24.248  -8.256  -3.748  0.00  0.00            
ATOM    129  O   LEU X   7      24.445  -7.139  -4.242  0.00  0.00            
ATOM    130  N   LYS X   8      24.883  -9.359  -4.137  0.00  0.00            
ATOM    131  H   LYS X   8      24.664 -10.272  -3.763  0.00  0.00            
ATOM    132  CA  LYS X   8      25.763  -9.322  -5.395  0.00  0.00            
ATOM    133  HA  LYS X   8      26.531  -8.549  -5.356  0.00  0.00            
ATOM    134  CB  LYS X   8      26.596 -10.597  -5.553  0.00  0.00            
ATOM    135  HB2 LYS X   8      25.917 -11.439  -5.690  0.00  0.00            
ATOM    136  HB3 LYS X   8      27.092 -10.478  -6.516  0.00  0.00            
ATOM    137  CG  LYS X   8      27.510 -10.795  -4.342  0.00  0.00            
ATOM    138  HG2 LYS X   8      27.881  -9.852  -3.941  0.00  0.00            
ATOM    139  HG3 LYS X   8      26.954 -11.108  -3.458  0.00  0.00            
ATOM    140  CD  LYS X   8      28.655 -11.749  -4.615  0.00  0.00            
ATOM    141  HD2 LYS X   8      28.214 -12.738  -4.734  0.00  0.00            
ATOM    142  HD3 LYS X   8      29.174 -11.395  -5.506  0.00  0.00            
ATOM    143  CE  LYS X   8      29.606 -11.732  -3.382  0.00  0.00            
ATOM    144  HE2 LYS X   8      29.935 -10.699  -3.267  0.00  0.00            
ATOM    145  HE3 LYS X   8      28.965 -11.927  -2.522  0.00  0.00            
ATOM    146  NZ  LYS X   8      30.649 -12.744  -3.630  0.00  0.00            
ATOM    147  HZ1 LYS X   8      31.381 -12.647  -2.942  0.00  0.00            
ATOM    148  HZ2 LYS X   8      30.357 -13.698  -3.476  0.00  0.00            
ATOM    149  HZ3 LYS X   8      31.082 -12.666  -4.540  0.00  0.00            
ATOM    150  C   LYS X   8      24.879  -9.141  -6.611  0.00  0.00            
ATOM    151  O   LYS X   8      23.690  -9.390  -6.609  0.00  0.00            
ATOM    152  N   GLU X   9      25.439  -8.785  -7.839  0.00  0.00            
ATOM    153  H   GLU X   9      26.421  -8.553  -7.792  0.00  0.00            
ATOM    154  CA  GLU X   9      24.770  -8.482  -9.112  0.00  0.00            
ATOM    155  HA  GLU X   9      24.068  -7.661  -8.967  0.00  0.00            
ATOM    156  CB  GLU X   9      25.746  -7.996 -10.202  0.00  0.00            
ATOM    157  HB2 GLU X   9      26.185  -8.874 -10.676  0.00  0.00            
ATOM    158  HB3 GLU X   9      25.180  -7.581 -11.036  0.00  0.00            
ATOM    159  CG  GLU X   9      26.900  -7.030  -9.893  0.00  0.00            
ATOM    160  HG2 GLU X   9      27.244  -6.658 -10.858  0.00  0.00            
ATOM    161  HG3 GLU X   9      26.471  -6.227  -9.294  0.00  0.00            
ATOM    162  CD  GLU X   9      28.004  -7.775  -9.193  0.00  0.00            
ATOM    163  OE1 GLU X   9      28.670  -8.686  -9.833  0.00  0.00            
ATOM    164  OE2 GLU X   9      28.088  -7.532  -8.001  0.00  0.00            
ATOM    165  C   GLU X   9      23.907  -9.628  -9.591  0.00  0.00            
ATOM    166  O   GLU X   9      22.979  -9.439 -10.375  0.00  0.00            
ATOM    167  N   THR X  10      24.232 -10.952  -9.211  0.00  0.00            
ATOM    168  H   THR X  10      25.071 -11.011  -8.651  0.00  0.00            
ATOM    169  CA  THR X  10      23.667 -12.149  -9.789  0.00  0.00            
ATOM    170  HA  THR X  10      23.263 -12.025 -10.793  0.00  0.00            
ATOM    171  CB  THR X  10      24.897 -13.053  -9.832  0.00  0.00            
ATOM    172  HB  THR X  10      24.569 -14.060 -10.089  0.00  0.00            
ATOM    173  CG2 THR X  10      26.023 -12.722 -10.863  0.00  0.00            
ATOM    174 HG21 THR X  10      25.469 -12.444 -11.759  0.00  0.00            
ATOM    175 HG22 THR X  10      26.587 -11.890 -10.443  0.00  0.00            
ATOM    176 HG23 THR X  10      26.615 -13.607 -11.098  0.00  0.00            
ATOM    177  OG1 THR X  10      25.555 -13.055  -8.581  0.00  0.00            
ATOM    178  HG1 THR X  10      25.138 -13.740  -8.053  0.00  0.00            
ATOM    179  C   THR X  10      22.598 -12.858  -9.003  0.00  0.00            
ATOM    180  O   THR X  10      21.967 -13.806  -9.515  0.00  0.00            
ATOM    181  N   GLU X  11      22.298 -12.293  -7.817  0.00  0.00            
ATOM    182  H   GLU X  11      22.860 -11.496  -7.553  0.00  0.00            
ATOM    183  CA  GLU X  11      21.173 -12.586  -6.960  0.00  0.00            
ATOM    184  HA  GLU X  11      21.018 -13.661  -7.052  0.00  0.00            
ATOM    185  CB  GLU X  11      21.628 -12.346  -5.524  0.00  0.00            
ATOM    186  HB2 GLU X  11      21.781 -11.268  -5.464  0.00  0.00            
ATOM    187  HB3 GLU X  11      20.852 -12.633  -4.815  0.00  0.00            
ATOM    188  CG  GLU X  11      22.977 -13.022  -5.171  0.00  0.00            
ATOM    189  HG2 GLU X  11      22.894 -14.105  -5.267  0.00  0.00            
ATOM    190  HG3 GLU X  11      23.788 -12.681  -5.814  0.00  0.00            
ATOM    191  CD  GLU X  11      23.350 -12.843  -3.702  0.00  0.00            
ATOM    192  OE1 GLU X  11      24.284 -11.992  -3.379  0.00  0.00            
ATOM    193  OE2 GLU X  11      22.724 -13.539  -2.869  0.00  0.00            
ATOM    194  C   GLU X  11      19.792 -11.993  -7.278  0.00  0.00            
ATOM    195  O   GLU X  11      18.778 -12.547  -6.864  0.00  0.00            
ATOM    196  N   PHE X  12      19.768 -10.958  -8.147  0.00  0.00            
ATOM    197  H   PHE X  12      20.574 -10.628  -8.659  0.00  0.00            
ATOM    198  CA  PHE X  12      18.490 -10.308  -8.533  0.00  0.00            
ATOM    199  HA  PHE X  12      17.637 -10.987  -8.508  0.00  0.00            
ATOM    200  CB  PHE X  12      18.124  -9.258  -7.499  0.00  0.00            
ATOM    201  HB2 PHE X  12      17.078  -9.023  -7.697  0.00  0.00            
ATOM    202  HB3 PHE X  12      17.854  -9.594  -6.498  0.00  0.00            
ATOM    203  CG  PHE X  12      18.994  -8.009  -7.388  0.00  0.00            
ATOM    204  CD1 PHE X  12      18.504  -6.747  -7.655  0.00  0.00            
ATOM    205  HD1 PHE X  12      17.436  -6.686  -7.804  0.00  0.00            
ATOM    206  CE1 PHE X  12      19.285  -5.595  -7.808  0.00  0.00            
ATOM    207  HE1 PHE X  12      18.910  -4.636  -8.133  0.00  0.00            
ATOM    208  CZ  PHE X  12      20.695  -5.738  -7.651  0.00  0.00            
ATOM    209  HZ  PHE X  12      21.273  -4.859  -7.894  0.00  0.00            
ATOM    210  CE2 PHE X  12      21.235  -7.002  -7.322  0.00  0.00            
ATOM    211  HE2 PHE X  12      22.296  -7.161  -7.193  0.00  0.00            
ATOM    212  CD2 PHE X  12      20.402  -8.122  -7.153  0.00  0.00            
ATOM    213  HD2 PHE X  12      20.918  -8.999  -6.791  0.00  0.00            
ATOM    214  C   PHE X  12      18.445  -9.670  -9.907  0.00  0.00            
ATOM    215  O   PHE X  12      19.513  -9.229 -10.382  0.00  0.00            
ATOM    216  N   LYS X  13      17.295  -9.523 -10.637  0.00  0.00            
ATOM    217  H   LYS X  13      16.491  -9.995 -10.250  0.00  0.00            
ATOM    218  CA  LYS X  13      17.248  -9.145 -12.059  0.00  0.00            
ATOM    219  HA  LYS X  13      18.121  -8.579 -12.384  0.00  0.00            
ATOM    220  CB  LYS X  13      17.295 -10.432 -12.857  0.00  0.00            
ATOM    221  HB2 LYS X  13      18.071 -11.116 -12.514  0.00  0.00            
ATOM    222  HB3 LYS X  13      16.339 -10.940 -12.728  0.00  0.00            
ATOM    223  CG  LYS X  13      17.582 -10.236 -14.343  0.00  0.00            
ATOM    224  HG2 LYS X  13      16.971  -9.453 -14.791  0.00  0.00            
ATOM    225  HG3 LYS X  13      18.607  -9.866 -14.373  0.00  0.00            
ATOM    226  CD  LYS X  13      17.383 -11.521 -15.091  0.00  0.00            
ATOM    227  HD2 LYS X  13      18.161 -12.132 -14.634  0.00  0.00            
ATOM    228  HD3 LYS X  13      16.393 -11.966 -14.993  0.00  0.00            
ATOM    229  CE  LYS X  13      17.628 -11.246 -16.600  0.00  0.00            
ATOM    230  HE2 LYS X  13      16.939 -10.460 -16.910  0.00  0.00            
ATOM    231  HE3 LYS X  13      18.672 -10.988 -16.782  0.00  0.00            
ATOM    232  NZ  LYS X  13      17.334 -12.382 -17.460  0.00  0.00            
ATOM    233  HZ1 LYS X  13      18.005 -13.127 -17.345  0.00  0.00            
ATOM    234  HZ2 LYS X  13      16.385 -12.706 -17.341  0.00  0.00            
ATOM    235  HZ3 LYS X  13      17.409 -12.199 -18.451  0.00  0.00            
ATOM    236  C   LYS X  13      15.959  -8.350 -12.389  0.00  0.00            
ATOM    237  O   LYS X  13      14.883  -8.970 -12.658  0.00  0.00            
ATOM    238  N   LYS X  14      16.070  -7.086 -12.605  0.00  0.00            
ATOM    239  H   LYS X  14      16.878  -6.618 -12.221  0.00  0.00            
ATOM    240  CA  LYS X  14      15.029  -6.229 -13.147  0.00  0.00            
ATOM    241  HA  LYS X  14      14.104  -6.419 -12.602  0.00  0.00            
ATOM    242  CB  LYS X  14      15.502  -4.705 -13.143  0.00  0.00            
ATOM    243  HB2 LYS X  14      14.678  -4.136 -13.573  0.00  0.00            
ATOM    244  HB3 LYS X  14      15.423  -4.283 -12.141  0.00  0.00            
ATOM    245  CG  LYS X  14      16.819  -4.484 -13.802  0.00  0.00            
ATOM    246  HG2 LYS X  14      17.601  -5.040 -13.285  0.00  0.00            
ATOM    247  HG3 LYS X  14      16.660  -4.815 -14.828  0.00  0.00            
ATOM    248  CD  LYS X  14      16.897  -2.931 -13.819  0.00  0.00            
ATOM    249  HD2 LYS X  14      16.196  -2.532 -14.552  0.00  0.00            
ATOM    250  HD3 LYS X  14      16.631  -2.559 -12.830  0.00  0.00            
ATOM    251  CE  LYS X  14      18.323  -2.395 -14.150  0.00  0.00            
ATOM    252  HE2 LYS X  14      19.011  -2.784 -13.399  0.00  0.00            
ATOM    253  HE3 LYS X  14      18.677  -2.757 -15.116  0.00  0.00            
ATOM    254  NZ  LYS X  14      18.313  -0.889 -14.088  0.00  0.00            
ATOM    255  HZ1 LYS X  14      19.280  -0.600 -14.139  0.00  0.00            
ATOM    256  HZ2 LYS X  14      17.704  -0.561 -14.824  0.00  0.00            
ATOM    257  HZ3 LYS X  14      17.957  -0.617 -13.184  0.00  0.00            
ATOM    258  C   LYS X  14      14.731  -6.683 -14.605  0.00  0.00            
ATOM    259  O   LYS X  14      15.595  -7.083 -15.363  0.00  0.00            
ATOM    260  N   ILE X  15      13.512  -6.583 -15.037  0.00  0.00            
ATOM    261  H   ILE X  15      12.765  -6.330 -14.406  0.00  0.00            
ATOM    262  CA  ILE X  15      13.116  -6.980 -16.394  0.00  0.00            
ATOM    263  HA  ILE X  15      13.939  -7.274 -17.045  0.00  0.00            
ATOM    264  CB  ILE X  15      12.194  -8.289 -16.418  0.00  0.00            
ATOM    265  HB  ILE X  15      11.468  -8.142 -15.618  0.00  0.00            
ATOM    266  CG2 ILE X  15      11.356  -8.331 -17.688  0.00  0.00            
ATOM    267 HG21 ILE X  15      11.992  -8.110 -18.545  0.00  0.00            
ATOM    268 HG22 ILE X  15      10.982  -9.354 -17.646  0.00  0.00            
ATOM    269 HG23 ILE X  15      10.577  -7.570 -17.628  0.00  0.00            
ATOM    270  CG1 ILE X  15      12.988  -9.583 -16.087  0.00  0.00            
ATOM    271 HG12 ILE X  15      13.366  -9.397 -15.082  0.00  0.00            
ATOM    272 HG13 ILE X  15      12.300 -10.423 -15.997  0.00  0.00            
ATOM    273  CD1 ILE X  15      14.048 -10.011 -17.097  0.00  0.00            
ATOM    274 HD11 ILE X  15      13.650 -10.243 -18.085  0.00  0.00            
ATOM    275 HD12 ILE X  15      14.747  -9.175 -17.129  0.00  0.00            
ATOM    276 HD13 ILE X  15      14.614 -10.883 -16.770  0.00  0.00            
ATOM    277  C   ILE X  15      12.487  -5.754 -17.102  0.00  0.00            
ATOM    278  O   ILE X  15      12.579  -5.644 -18.351  0.00  0.00            
ATOM    279  N   LYS X  16      11.709  -4.971 -16.385  0.00  0.00            
ATOM    280  H   LYS X  16      11.820  -4.962 -15.381  0.00  0.00            
ATOM    281  CA  LYS X  16      10.982  -3.882 -16.976  0.00  0.00            
ATOM    282  HA  LYS X  16      11.517  -3.337 -17.753  0.00  0.00            
ATOM    283  CB  LYS X  16       9.675  -4.409 -17.649  0.00  0.00            
ATOM    284  HB2 LYS X  16       9.989  -5.209 -18.320  0.00  0.00            
ATOM    285  HB3 LYS X  16       9.092  -4.909 -16.876  0.00  0.00            
ATOM    286  CG  LYS X  16       8.616  -3.392 -18.182  0.00  0.00            
ATOM    287  HG2 LYS X  16       7.659  -3.832 -18.461  0.00  0.00            
ATOM    288  HG3 LYS X  16       8.347  -2.697 -17.388  0.00  0.00            
ATOM    289  CD  LYS X  16       9.168  -2.435 -19.329  0.00  0.00            
ATOM    290  HD2 LYS X  16      10.042  -1.893 -18.969  0.00  0.00            
ATOM    291  HD3 LYS X  16       9.506  -3.091 -20.131  0.00  0.00            
ATOM    292  CE  LYS X  16       8.173  -1.410 -19.860  0.00  0.00            
ATOM    293  HE2 LYS X  16       8.765  -0.672 -20.403  0.00  0.00            
ATOM    294  HE3 LYS X  16       7.507  -2.007 -20.482  0.00  0.00            
ATOM    295  NZ  LYS X  16       7.354  -0.597 -18.943  0.00  0.00            
ATOM    296  HZ1 LYS X  16       7.984  -0.347 -18.195  0.00  0.00            
ATOM    297  HZ2 LYS X  16       7.094   0.298 -19.332  0.00  0.00            
ATOM    298  HZ3 LYS X  16       6.517  -1.115 -18.718  0.00  0.00            
ATOM    299  C   LYS X  16      10.665  -2.823 -15.917  0.00  0.00            
ATOM    300  O   LYS X  16      10.330  -3.284 -14.834  0.00  0.00            
ATOM    301  N   VAL X  17      10.759  -1.533 -16.136  0.00  0.00            
ATOM    302  H   VAL X  17      11.351  -1.233 -16.897  0.00  0.00            
ATOM    303  CA  VAL X  17      10.312  -0.474 -15.225  0.00  0.00            
ATOM    304  HA  VAL X  17      10.762  -0.725 -14.264  0.00  0.00            
ATOM    305  CB  VAL X  17      10.931   0.966 -15.450  0.00  0.00            
ATOM    306  HB  VAL X  17      11.999   0.823 -15.609  0.00  0.00            
ATOM    307  CG1 VAL X  17      10.362   1.649 -16.676  0.00  0.00            
ATOM    308 HG11 VAL X  17      10.432   0.971 -17.526  0.00  0.00            
ATOM    309 HG12 VAL X  17       9.318   1.751 -16.380  0.00  0.00            
ATOM    310 HG13 VAL X  17      10.798   2.631 -16.857  0.00  0.00            
ATOM    311  CG2 VAL X  17      10.811   1.895 -14.302  0.00  0.00            
ATOM    312 HG21 VAL X  17       9.796   2.182 -14.030  0.00  0.00            
ATOM    313 HG22 VAL X  17      11.213   1.477 -13.379  0.00  0.00            
ATOM    314 HG23 VAL X  17      11.467   2.747 -14.483  0.00  0.00            
ATOM    315  C   VAL X  17       8.812  -0.494 -15.038  0.00  0.00            
ATOM    316  O   VAL X  17       8.087  -0.504 -16.036  0.00  0.00            
ATOM    317  N   LEU X  18       8.262  -0.437 -13.816  0.00  0.00            
ATOM    318  H   LEU X  18       8.890  -0.403 -13.026  0.00  0.00            
ATOM    319  CA  LEU X  18       6.846  -0.261 -13.526  0.00  0.00            
ATOM    320  HA  LEU X  18       6.278  -0.627 -14.381  0.00  0.00            
ATOM    321  CB  LEU X  18       6.460  -1.074 -12.306  0.00  0.00            
ATOM    322  HB2 LEU X  18       7.164  -0.705 -11.560  0.00  0.00            
ATOM    323  HB3 LEU X  18       5.497  -0.689 -11.972  0.00  0.00            
ATOM    324  CG  LEU X  18       6.445  -2.607 -12.413  0.00  0.00            
ATOM    325  HG  LEU X  18       7.244  -3.003 -13.040  0.00  0.00            
ATOM    326  CD1 LEU X  18       6.735  -3.363 -11.074  0.00  0.00            
ATOM    327 HD11 LEU X  18       6.691  -4.442 -11.221  0.00  0.00            
ATOM    328 HD12 LEU X  18       7.715  -2.984 -10.785  0.00  0.00            
ATOM    329 HD13 LEU X  18       6.010  -2.979 -10.356  0.00  0.00            
ATOM    330  CD2 LEU X  18       5.058  -3.087 -12.873  0.00  0.00            
ATOM    331 HD21 LEU X  18       4.304  -2.753 -12.160  0.00  0.00            
ATOM    332 HD22 LEU X  18       4.763  -2.757 -13.869  0.00  0.00            
ATOM    333 HD23 LEU X  18       4.978  -4.174 -12.840  0.00  0.00            
ATOM    334  C   LEU X  18       6.410   1.218 -13.381  0.00  0.00            
ATOM    335  O   LEU X  18       5.280   1.540 -13.640  0.00  0.00            
ATOM    336  N   GLY X  19       7.350   2.052 -13.071  0.00  0.00            
ATOM    337  H   GLY X  19       8.278   1.757 -12.804  0.00  0.00            
ATOM    338  CA  GLY X  19       7.138   3.490 -12.827  0.00  0.00            
ATOM    339  HA2 GLY X  19       6.767   3.997 -13.718  0.00  0.00            
ATOM    340  HA3 GLY X  19       6.235   3.457 -12.218  0.00  0.00            
ATOM    341  C   GLY X  19       8.271   4.112 -12.041  0.00  0.00            
ATOM    342  O   GLY X  19       9.365   3.495 -11.927  0.00  0.00            
ATOM    343  N   SER X  20       7.919   5.250 -11.314  0.00  0.00            
ATOM    344  H   SER X  20       6.920   5.334 -11.187  0.00  0.00            
ATOM    345  CA  SER X  20       8.776   6.172 -10.501  0.00  0.00            
ATOM    346  HA  SER X  20       9.542   5.600  -9.977  0.00  0.00            
ATOM    347  CB  SER X  20       9.410   7.135 -11.539  0.00  0.00            
ATOM    348  HB2 SER X  20       8.711   7.369 -12.342  0.00  0.00            
ATOM    349  HB3 SER X  20       9.574   8.119 -11.101  0.00  0.00            
ATOM    350  OG  SER X  20      10.568   6.481 -12.068  0.00  0.00            
ATOM    351  HG  SER X  20      10.189   5.747 -12.557  0.00  0.00            
ATOM    352  C   SER X  20       7.916   6.977  -9.553  0.00  0.00            
ATOM    353  O   SER X  20       6.726   7.282  -9.832  0.00  0.00            
ATOM    354  N   GLY X  21       8.593   7.438  -8.510  0.00  0.00            
ATOM    355  H   GLY X  21       9.595   7.321  -8.463  0.00  0.00            
ATOM    356  CA  GLY X  21       8.065   8.377  -7.503  0.00  0.00            
ATOM    357  HA2 GLY X  21       7.151   8.823  -7.895  0.00  0.00            
ATOM    358  HA3 GLY X  21       7.811   7.824  -6.599  0.00  0.00            
ATOM    359  C   GLY X  21       9.190   9.299  -6.983  0.00  0.00            
ATOM    360  O   GLY X  21      10.268   9.473  -7.584  0.00  0.00            
ATOM    361  N   ALA X  22       8.836  10.095  -5.938  0.00  0.00            
ATOM    362  H   ALA X  22       7.888  10.179  -5.598  0.00  0.00            
ATOM    363  CA  ALA X  22       9.804  11.003  -5.424  0.00  0.00            
ATOM    364  HA  ALA X  22      10.202  11.665  -6.194  0.00  0.00            
ATOM    365  CB  ALA X  22       9.097  11.960  -4.459  0.00  0.00            
ATOM    366  HB1 ALA X  22       8.408  12.599  -5.012  0.00  0.00            
ATOM    367  HB2 ALA X  22       8.667  11.345  -3.669  0.00  0.00            
ATOM    368  HB3 ALA X  22       9.816  12.656  -4.027  0.00  0.00            
ATOM    369  C   ALA X  22      11.052  10.321  -4.891  0.00  0.00            
ATOM    370  O   ALA X  22      12.163  10.850  -5.000  0.00  0.00            
ATOM    371  N   PHE X  23      10.936   9.160  -4.282  0.00  0.00            
ATOM    372  H   PHE X  23       9.975   8.850  -4.253  0.00  0.00            
ATOM    373  CA  PHE X  23      12.123   8.455  -3.654  0.00  0.00            
ATOM    374  HA  PHE X  23      12.899   9.106  -3.251  0.00  0.00            
ATOM    375  CB  PHE X  23      11.681   7.470  -2.574  0.00  0.00            
ATOM    376  HB2 PHE X  23      11.167   6.662  -3.094  0.00  0.00            
ATOM    377  HB3 PHE X  23      12.452   6.939  -2.016  0.00  0.00            
ATOM    378  CG  PHE X  23      10.866   8.196  -1.536  0.00  0.00            
ATOM    379  CD1 PHE X  23       9.631   7.629  -1.197  0.00  0.00            
ATOM    380  HD1 PHE X  23       9.260   6.751  -1.705  0.00  0.00            
ATOM    381  CE1 PHE X  23       8.918   8.180  -0.124  0.00  0.00            
ATOM    382  HE1 PHE X  23       7.958   7.770   0.156  0.00  0.00            
ATOM    383  CZ  PHE X  23       9.343   9.407   0.411  0.00  0.00            
ATOM    384  HZ  PHE X  23       8.704   9.936   1.103  0.00  0.00            
ATOM    385  CE2 PHE X  23      10.504  10.054  -0.038  0.00  0.00            
ATOM    386  HE2 PHE X  23      10.784  11.037   0.310  0.00  0.00            
ATOM    387  CD2 PHE X  23      11.311   9.418  -0.974  0.00  0.00            
ATOM    388  HD2 PHE X  23      12.256   9.896  -1.185  0.00  0.00            
ATOM    389  C   PHE X  23      12.999   7.679  -4.713  0.00  0.00            
ATOM    390  O   PHE X  23      14.243   7.702  -4.582  0.00  0.00            
ATOM    391  N   GLY X  24      12.365   7.123  -5.734  0.00  0.00            
ATOM    392  H   GLY X  24      11.356   7.097  -5.753  0.00  0.00            
ATOM    393  CA  GLY X  24      13.041   6.177  -6.705  0.00  0.00            
ATOM    394  HA2 GLY X  24      13.945   6.638  -7.104  0.00  0.00            
ATOM    395  HA3 GLY X  24      13.355   5.217  -6.297  0.00  0.00            
ATOM    396  C   GLY X  24      12.246   5.805  -8.028  0.00  0.00            
ATOM    397  O   GLY X  24      11.087   6.209  -8.272  0.00  0.00            
ATOM    398  N   THR X  25      12.926   4.951  -8.829  0.00  0.00            
ATOM    399  H   THR X  25      13.800   4.584  -8.480  0.00  0.00            
ATOM    400  CA  THR X  25      12.328   4.205  -9.925  0.00  0.00            
ATOM    401  HA  THR X  25      11.436   4.695 -10.316  0.00  0.00            
ATOM    402  CB  THR X  25      13.444   4.160 -11.068  0.00  0.00            
ATOM    403  HB  THR X  25      14.401   3.847 -10.650  0.00  0.00            
ATOM    404  CG2 THR X  25      13.033   3.291 -12.186  0.00  0.00            
ATOM    405 HG21 THR X  25      13.128   2.225 -11.977  0.00  0.00            
ATOM    406 HG22 THR X  25      11.978   3.500 -12.363  0.00  0.00            
ATOM    407 HG23 THR X  25      13.643   3.438 -13.078  0.00  0.00            
ATOM    408  OG1 THR X  25      13.797   5.441 -11.536  0.00  0.00            
ATOM    409  HG1 THR X  25      14.021   5.963 -10.762  0.00  0.00            
ATOM    410  C   THR X  25      12.001   2.778  -9.407  0.00  0.00            
ATOM    411  O   THR X  25      12.738   2.267  -8.538  0.00  0.00            
ATOM    412  N   VAL X  26      10.941   2.135  -9.850  0.00  0.00            
ATOM    413  H   VAL X  26      10.360   2.543 -10.568  0.00  0.00            
ATOM    414  CA  VAL X  26      10.563   0.716  -9.545  0.00  0.00            
ATOM    415  HA  VAL X  26      11.358   0.264  -8.951  0.00  0.00            
ATOM    416  CB  VAL X  26       9.425   0.633  -8.512  0.00  0.00            
ATOM    417  HB  VAL X  26       9.757   0.925  -7.516  0.00  0.00            
ATOM    418  CG1 VAL X  26       8.271   1.518  -8.979  0.00  0.00            
ATOM    419 HG11 VAL X  26       7.467   1.309  -8.273  0.00  0.00            
ATOM    420 HG12 VAL X  26       8.507   2.570  -8.818  0.00  0.00            
ATOM    421 HG13 VAL X  26       7.892   1.424  -9.997  0.00  0.00            
ATOM    422  CG2 VAL X  26       8.843  -0.795  -8.289  0.00  0.00            
ATOM    423 HG21 VAL X  26       8.220  -1.166  -9.103  0.00  0.00            
ATOM    424 HG22 VAL X  26       9.583  -1.517  -7.945  0.00  0.00            
ATOM    425 HG23 VAL X  26       8.193  -0.716  -7.418  0.00  0.00            
ATOM    426  C   VAL X  26      10.431  -0.136 -10.762  0.00  0.00            
ATOM    427  O   VAL X  26       9.707   0.182 -11.681  0.00  0.00            
ATOM    428  N   TYR X  27      11.073  -1.303 -10.742  0.00  0.00            
ATOM    429  H   TYR X  27      11.768  -1.421 -10.018  0.00  0.00            
ATOM    430  CA  TYR X  27      11.027  -2.305 -11.802  0.00  0.00            
ATOM    431  HA  TYR X  27      10.582  -1.913 -12.716  0.00  0.00            
ATOM    432  CB  TYR X  27      12.430  -2.822 -12.171  0.00  0.00            
ATOM    433  HB2 TYR X  27      12.808  -3.316 -11.275  0.00  0.00            
ATOM    434  HB3 TYR X  27      12.425  -3.427 -13.078  0.00  0.00            
ATOM    435  CG  TYR X  27      13.435  -1.678 -12.403  0.00  0.00            
ATOM    436  CD1 TYR X  27      14.064  -0.974 -11.330  0.00  0.00            
ATOM    437  HD1 TYR X  27      13.950  -1.270 -10.297  0.00  0.00            
ATOM    438  CE1 TYR X  27      14.898   0.153 -11.624  0.00  0.00            
ATOM    439  HE1 TYR X  27      15.423   0.691 -10.849  0.00  0.00            
ATOM    440  CZ  TYR X  27      14.977   0.592 -12.909  0.00  0.00            
ATOM    441  OH  TYR X  27      15.920   1.530 -13.247  0.00  0.00            
ATOM    442  HH  TYR X  27      16.538   1.699 -12.532  0.00  0.00            
ATOM    443  CE2 TYR X  27      14.308  -0.045 -13.956  0.00  0.00            
ATOM    444  HE2 TYR X  27      14.392   0.306 -14.973  0.00  0.00            
ATOM    445  CD2 TYR X  27      13.561  -1.200 -13.689  0.00  0.00            
ATOM    446  HD2 TYR X  27      13.155  -1.790 -14.498  0.00  0.00            
ATOM    447  C   TYR X  27      10.170  -3.523 -11.427  0.00  0.00            
ATOM    448  O   TYR X  27       9.943  -3.740 -10.193  0.00  0.00            
ATOM    449  N   LYS X  28       9.790  -4.441 -12.380  0.00  0.00            
ATOM    450  H   LYS X  28       9.902  -4.213 -13.358  0.00  0.00            
ATOM    451  CA  LYS X  28       9.391  -5.823 -12.058  0.00  0.00            
ATOM    452  HA  LYS X  28       9.180  -5.929 -10.994  0.00  0.00            
ATOM    453  CB  LYS X  28       8.283  -6.283 -12.977  0.00  0.00            
ATOM    454  HB2 LYS X  28       7.922  -7.149 -12.421  0.00  0.00            
ATOM    455  HB3 LYS X  28       7.524  -5.502 -13.013  0.00  0.00            
ATOM    456  CG  LYS X  28       8.652  -6.571 -14.430  0.00  0.00            
ATOM    457  HG2 LYS X  28       9.147  -5.724 -14.906  0.00  0.00            
ATOM    458  HG3 LYS X  28       9.370  -7.391 -14.402  0.00  0.00            
ATOM    459  CD  LYS X  28       7.344  -7.095 -15.053  0.00  0.00            
ATOM    460  HD2 LYS X  28       6.988  -7.940 -14.463  0.00  0.00            
ATOM    461  HD3 LYS X  28       6.601  -6.297 -15.056  0.00  0.00            
ATOM    462  CE  LYS X  28       7.598  -7.535 -16.483  0.00  0.00            
ATOM    463  HE2 LYS X  28       8.158  -6.771 -17.022  0.00  0.00            
ATOM    464  HE3 LYS X  28       8.133  -8.485 -16.482  0.00  0.00            
ATOM    465  NZ  LYS X  28       6.324  -7.813 -17.226  0.00  0.00            
ATOM    466  HZ1 LYS X  28       5.619  -8.248 -16.649  0.00  0.00            
ATOM    467  HZ2 LYS X  28       5.872  -6.973 -17.560  0.00  0.00            
ATOM    468  HZ3 LYS X  28       6.518  -8.391 -18.031  0.00  0.00            
ATOM    469  C   LYS X  28      10.587  -6.745 -12.321  0.00  0.00            
ATOM    470  O   LYS X  28      11.361  -6.336 -13.109  0.00  0.00            
ATOM    471  N   GLY X  29      10.671  -7.915 -11.705  0.00  0.00            
ATOM    472  H   GLY X  29       9.987  -8.165 -11.004  0.00  0.00            
ATOM    473  CA  GLY X  29      11.928  -8.791 -11.870  0.00  0.00            
ATOM    474  HA2 GLY X  29      12.181  -9.041 -12.900  0.00  0.00            
ATOM    475  HA3 GLY X  29      12.799  -8.183 -11.624  0.00  0.00            
ATOM    476  C   GLY X  29      11.997 -10.199 -11.183  0.00  0.00            
ATOM    477  O   GLY X  29      10.982 -10.600 -10.724  0.00  0.00            
ATOM    478  N   LEU X  30      13.184 -10.821 -11.130  0.00  0.00            
ATOM    479  H   LEU X  30      13.910 -10.332 -11.633  0.00  0.00            
ATOM    480  CA  LEU X  30      13.521 -12.032 -10.361  0.00  0.00            
ATOM    481  HA  LEU X  30      12.602 -12.478  -9.979  0.00  0.00            
ATOM    482  CB  LEU X  30      14.002 -13.133 -11.339  0.00  0.00            
ATOM    483  HB2 LEU X  30      14.880 -12.743 -11.854  0.00  0.00            
ATOM    484  HB3 LEU X  30      14.379 -13.934 -10.703  0.00  0.00            
ATOM    485  CG  LEU X  30      12.984 -13.736 -12.254  0.00  0.00            
ATOM    486  HG  LEU X  30      13.406 -14.724 -12.440  0.00  0.00            
ATOM    487  CD1 LEU X  30      11.645 -13.995 -11.557  0.00  0.00            
ATOM    488 HD11 LEU X  30      11.701 -14.573 -10.635  0.00  0.00            
ATOM    489 HD12 LEU X  30      11.061 -13.077 -11.492  0.00  0.00            
ATOM    490 HD13 LEU X  30      11.073 -14.628 -12.235  0.00  0.00            
ATOM    491  CD2 LEU X  30      12.768 -12.967 -13.548  0.00  0.00            
ATOM    492 HD21 LEU X  30      12.270 -12.047 -13.244  0.00  0.00            
ATOM    493 HD22 LEU X  30      13.704 -12.836 -14.091  0.00  0.00            
ATOM    494 HD23 LEU X  30      12.138 -13.605 -14.168  0.00  0.00            
ATOM    495  C   LEU X  30      14.544 -11.781  -9.283  0.00  0.00            
ATOM    496  O   LEU X  30      15.270 -10.757  -9.205  0.00  0.00            
ATOM    497  N   TRP X  31      14.568 -12.733  -8.331  0.00  0.00            
ATOM    498  H   TRP X  31      13.854 -13.442  -8.242  0.00  0.00            
ATOM    499  CA  TRP X  31      15.399 -12.699  -7.100  0.00  0.00            
ATOM    500  HA  TRP X  31      16.409 -12.391  -7.368  0.00  0.00            
ATOM    501  CB  TRP X  31      14.867 -11.709  -6.089  0.00  0.00            
ATOM    502  HB2 TRP X  31      15.049 -10.687  -6.421  0.00  0.00            
ATOM    503  HB3 TRP X  31      13.804 -11.895  -5.929  0.00  0.00            
ATOM    504  CG  TRP X  31      15.436 -11.868  -4.711  0.00  0.00            
ATOM    505  CD1 TRP X  31      16.634 -11.386  -4.347  0.00  0.00            
ATOM    506  HD1 TRP X  31      17.396 -10.945  -4.972  0.00  0.00            
ATOM    507  NE1 TRP X  31      16.822 -11.668  -2.989  0.00  0.00            
ATOM    508  HE1 TRP X  31      17.636 -11.390  -2.460  0.00  0.00            
ATOM    509  CE2 TRP X  31      15.689 -12.254  -2.420  0.00  0.00            
ATOM    510  CZ2 TRP X  31      15.440 -12.700  -1.095  0.00  0.00            
ATOM    511  HZ2 TRP X  31      16.269 -12.659  -0.404  0.00  0.00            
ATOM    512  CH2 TRP X  31      14.256 -13.350  -0.864  0.00  0.00            
ATOM    513  HH2 TRP X  31      13.959 -13.768   0.087  0.00  0.00            
ATOM    514  CZ3 TRP X  31      13.368 -13.559  -1.918  0.00  0.00            
ATOM    515  HZ3 TRP X  31      12.462 -14.107  -1.710  0.00  0.00            
ATOM    516  CE3 TRP X  31      13.579 -12.966  -3.190  0.00  0.00            
ATOM    517  HE3 TRP X  31      12.839 -13.128  -3.959  0.00  0.00            
ATOM    518  CD2 TRP X  31      14.825 -12.395  -3.515  0.00  0.00            
ATOM    519  C   TRP X  31      15.480 -14.064  -6.588  0.00  0.00            
ATOM    520  O   TRP X  31      14.481 -14.783  -6.568  0.00  0.00            
ATOM    521  N   ILE X  32      16.603 -14.435  -5.915  0.00  0.00            
ATOM    522  H   ILE X  32      17.345 -13.751  -5.872  0.00  0.00            
ATOM    523  CA  ILE X  32      16.778 -15.754  -5.364  0.00  0.00            
ATOM    524  HA  ILE X  32      15.861 -16.332  -5.484  0.00  0.00            
ATOM    525  CB  ILE X  32      17.860 -16.579  -6.114  0.00  0.00            
ATOM    526  HB  ILE X  32      18.793 -16.021  -6.192  0.00  0.00            
ATOM    527  CG2 ILE X  32      18.424 -17.824  -5.357  0.00  0.00            
ATOM    528 HG21 ILE X  32      19.161 -18.385  -5.932  0.00  0.00            
ATOM    529 HG22 ILE X  32      18.868 -17.502  -4.416  0.00  0.00            
ATOM    530 HG23 ILE X  32      17.553 -18.408  -5.058  0.00  0.00            
ATOM    531  CG1 ILE X  32      17.362 -16.854  -7.565  0.00  0.00            
ATOM    532 HG12 ILE X  32      17.688 -17.871  -7.787  0.00  0.00            
ATOM    533 HG13 ILE X  32      16.294 -16.679  -7.696  0.00  0.00            
ATOM    534  CD1 ILE X  32      18.020 -15.897  -8.580  0.00  0.00            
ATOM    535 HD11 ILE X  32      17.594 -16.084  -9.565  0.00  0.00            
ATOM    536 HD12 ILE X  32      18.128 -14.860  -8.262  0.00  0.00            
ATOM    537 HD13 ILE X  32      19.067 -16.158  -8.733  0.00  0.00            
ATOM    538  C   ILE X  32      16.951 -15.770  -3.814  0.00  0.00            
ATOM    539  O   ILE X  32      17.870 -15.178  -3.202  0.00  0.00            
ATOM    540  N   PRO X  33      16.135 -16.616  -3.087  0.00  0.00            
ATOM    541  CD  PRO X  33      14.803 -17.052  -3.498  0.00  0.00            
ATOM    542  HD2 PRO X  33      14.855 -17.979  -4.068  0.00  0.00            
ATOM    543  HD3 PRO X  33      14.178 -16.287  -3.961  0.00  0.00            
ATOM    544  CG  PRO X  33      14.084 -17.528  -2.265  0.00  0.00            
ATOM    545  HG2 PRO X  33      13.234 -18.200  -2.380  0.00  0.00            
ATOM    546  HG3 PRO X  33      13.680 -16.606  -1.848  0.00  0.00            
ATOM    547  CB  PRO X  33      15.209 -18.113  -1.449  0.00  0.00            
ATOM    548  HB2 PRO X  33      15.447 -19.080  -1.892  0.00  0.00            
ATOM    549  HB3 PRO X  33      14.998 -18.358  -0.408  0.00  0.00            
ATOM    550  CA  PRO X  33      16.252 -16.994  -1.690  0.00  0.00            
ATOM    551  HA  PRO X  33      16.042 -16.094  -1.113  0.00  0.00            
ATOM    552  C   PRO X  33      17.635 -17.474  -1.348  0.00  0.00            
ATOM    553  O   PRO X  33      18.300 -18.147  -2.105  0.00  0.00            
ATOM    554  N   GLU X  34      18.149 -17.191  -0.165  0.00  0.00            
ATOM    555  H   GLU X  34      17.618 -16.498   0.343  0.00  0.00            
ATOM    556  CA  GLU X  34      19.414 -17.716   0.399  0.00  0.00            
ATOM    557  HA  GLU X  34      20.211 -17.319  -0.230  0.00  0.00            
ATOM    558  CB  GLU X  34      19.612 -17.172   1.772  0.00  0.00            
ATOM    559  HB2 GLU X  34      20.614 -17.313   2.176  0.00  0.00            
ATOM    560  HB3 GLU X  34      19.513 -16.088   1.710  0.00  0.00            
ATOM    561  CG  GLU X  34      18.601 -17.716   2.802  0.00  0.00            
ATOM    562  HG2 GLU X  34      17.600 -17.906   2.414  0.00  0.00            
ATOM    563  HG3 GLU X  34      19.061 -18.567   3.306  0.00  0.00            
ATOM    564  CD  GLU X  34      18.353 -16.659   3.844  0.00  0.00            
ATOM    565  OE1 GLU X  34      19.174 -16.534   4.839  0.00  0.00            
ATOM    566  OE2 GLU X  34      17.480 -15.832   3.619  0.00  0.00            
ATOM    567  C   GLU X  34      19.493 -19.249   0.509  0.00  0.00            
ATOM    568  O   GLU X  34      18.501 -19.913   0.845  0.00  0.00            
ATOM    569  N   GLY X  35      20.562 -19.793  -0.059  0.00  0.00            
ATOM    570  H   GLY X  35      21.135 -19.196  -0.638  0.00  0.00            
ATOM    571  CA  GLY X  35      20.909 -21.273  -0.091  0.00  0.00            
ATOM    572  HA2 GLY X  35      21.994 -21.278   0.008  0.00  0.00            
ATOM    573  HA3 GLY X  35      20.561 -21.765   0.817  0.00  0.00            
ATOM    574  C   GLY X  35      20.386 -22.013  -1.294  0.00  0.00            
ATOM    575  O   GLY X  35      21.002 -22.979  -1.757  0.00  0.00            
ATOM    576  N   GLU X  36      19.257 -21.649  -1.848  0.00  0.00            
ATOM    577  H   GLU X  36      18.934 -20.793  -1.420  0.00  0.00            
ATOM    578  CA  GLU X  36      18.544 -22.256  -2.961  0.00  0.00            
ATOM    579  HA  GLU X  36      18.682 -23.332  -2.863  0.00  0.00            
ATOM    580  CB  GLU X  36      17.087 -21.882  -2.842  0.00  0.00            
ATOM    581  HB2 GLU X  36      17.045 -20.797  -2.932  0.00  0.00            
ATOM    582  HB3 GLU X  36      16.593 -22.269  -3.733  0.00  0.00            
ATOM    583  CG  GLU X  36      16.380 -22.464  -1.505  0.00  0.00            
ATOM    584  HG2 GLU X  36      16.747 -22.048  -0.567  0.00  0.00            
ATOM    585  HG3 GLU X  36      15.340 -22.137  -1.493  0.00  0.00            
ATOM    586  CD  GLU X  36      16.576 -24.002  -1.362  0.00  0.00            
ATOM    587  OE1 GLU X  36      16.801 -24.714  -2.312  0.00  0.00            
ATOM    588  OE2 GLU X  36      16.615 -24.517  -0.218  0.00  0.00            
ATOM    589  C   GLU X  36      19.035 -21.913  -4.366  0.00  0.00            
ATOM    590  O   GLU X  36      19.884 -20.998  -4.493  0.00  0.00            
ATOM    591  N   LYS X  37      18.538 -22.662  -5.401  0.00  0.00            
ATOM    592  H   LYS X  37      17.890 -23.411  -5.203  0.00  0.00            
ATOM    593  CA  LYS X  37      18.614 -22.203  -6.809  0.00  0.00            
ATOM    594  HA  LYS X  37      19.429 -21.486  -6.908  0.00  0.00            
ATOM    595  CB  LYS X  37      18.871 -23.469  -7.602  0.00  0.00            
ATOM    596  HB2 LYS X  37      19.883 -23.818  -7.398  0.00  0.00            
ATOM    597  HB3 LYS X  37      18.110 -24.205  -7.341  0.00  0.00            
ATOM    598  CG  LYS X  37      18.855 -23.151  -9.137  0.00  0.00            
ATOM    599  HG2 LYS X  37      17.854 -22.848  -9.444  0.00  0.00            
ATOM    600  HG3 LYS X  37      19.616 -22.389  -9.304  0.00  0.00            
ATOM    601  CD  LYS X  37      19.288 -24.352 -10.003  0.00  0.00            
ATOM    602  HD2 LYS X  37      19.359 -24.028 -11.041  0.00  0.00            
ATOM    603  HD3 LYS X  37      20.272 -24.717  -9.709  0.00  0.00            
ATOM    604  CE  LYS X  37      18.361 -25.503  -9.866  0.00  0.00            
ATOM    605  HE2 LYS X  37      18.381 -25.917  -8.858  0.00  0.00            
ATOM    606  HE3 LYS X  37      17.362 -25.288 -10.247  0.00  0.00            
ATOM    607  NZ  LYS X  37      18.869 -26.597 -10.711  0.00  0.00            
ATOM    608  HZ1 LYS X  37      18.175 -27.299 -10.925  0.00  0.00            
ATOM    609  HZ2 LYS X  37      19.421 -26.306 -11.505  0.00  0.00            
ATOM    610  HZ3 LYS X  37      19.550 -27.073 -10.137  0.00  0.00            
ATOM    611  C   LYS X  37      17.459 -21.355  -7.312  0.00  0.00            
ATOM    612  O   LYS X  37      17.650 -20.453  -8.067  0.00  0.00            
ATOM    613  N   VAL X  38      16.263 -21.639  -6.794  0.00  0.00            
ATOM    614  H   VAL X  38      16.150 -22.368  -6.104  0.00  0.00            
ATOM    615  CA  VAL X  38      14.963 -21.124  -7.324  0.00  0.00            
ATOM    616  HA  VAL X  38      14.900 -21.305  -8.397  0.00  0.00            
ATOM    617  CB  VAL X  38      13.749 -21.840  -6.669  0.00  0.00            
ATOM    618  HB  VAL X  38      12.886 -21.300  -7.058  0.00  0.00            
ATOM    619  CG1 VAL X  38      13.680 -23.295  -7.096  0.00  0.00            
ATOM    620 HG11 VAL X  38      14.615 -23.852  -7.045  0.00  0.00            
ATOM    621 HG12 VAL X  38      12.845 -23.711  -6.532  0.00  0.00            
ATOM    622 HG13 VAL X  38      13.308 -23.286  -8.121  0.00  0.00            
ATOM    623  CG2 VAL X  38      13.868 -21.803  -5.118  0.00  0.00            
ATOM    624 HG21 VAL X  38      13.059 -22.423  -4.731  0.00  0.00            
ATOM    625 HG22 VAL X  38      14.871 -22.167  -4.896  0.00  0.00            
ATOM    626 HG23 VAL X  38      13.827 -20.760  -4.805  0.00  0.00            
ATOM    627  C   VAL X  38      14.763 -19.557  -7.220  0.00  0.00            
ATOM    628  O   VAL X  38      15.272 -18.852  -6.378  0.00  0.00            
ATOM    629  N   LYS X  39      13.878 -19.082  -8.116  0.00  0.00            
ATOM    630  H   LYS X  39      13.482 -19.727  -8.785  0.00  0.00            
ATOM    631  CA  LYS X  39      13.496 -17.707  -8.450  0.00  0.00            
ATOM    632  HA  LYS X  39      14.181 -17.080  -7.879  0.00  0.00            
ATOM    633  CB  LYS X  39      13.519 -17.460  -9.954  0.00  0.00            
ATOM    634  HB2 LYS X  39      12.984 -18.297 -10.403  0.00  0.00            
ATOM    635  HB3 LYS X  39      12.972 -16.591 -10.321  0.00  0.00            
ATOM    636  CG  LYS X  39      14.924 -17.499 -10.595  0.00  0.00            
ATOM    637  HG2 LYS X  39      15.260 -16.467 -10.500  0.00  0.00            
ATOM    638  HG3 LYS X  39      15.633 -18.236 -10.217  0.00  0.00            
ATOM    639  CD  LYS X  39      14.746 -17.717 -12.089  0.00  0.00            
ATOM    640  HD2 LYS X  39      14.443 -18.750 -12.261  0.00  0.00            
ATOM    641  HD3 LYS X  39      14.019 -17.011 -12.491  0.00  0.00            
ATOM    642  CE  LYS X  39      16.047 -17.523 -12.906  0.00  0.00            
ATOM    643  HE2 LYS X  39      16.415 -16.511 -12.738  0.00  0.00            
ATOM    644  HE3 LYS X  39      16.744 -18.308 -12.613  0.00  0.00            
ATOM    645  NZ  LYS X  39      15.871 -17.674 -14.348  0.00  0.00            
ATOM    646  HZ1 LYS X  39      15.528 -18.565 -14.677  0.00  0.00            
ATOM    647  HZ2 LYS X  39      15.153 -17.042 -14.673  0.00  0.00            
ATOM    648  HZ3 LYS X  39      16.732 -17.491 -14.843  0.00  0.00            
ATOM    649  C   LYS X  39      12.240 -17.290  -7.909  0.00  0.00            
ATOM    650  O   LYS X  39      11.271 -17.844  -8.384  0.00  0.00            
ATOM    651  N   ILE X  40      12.219 -16.195  -7.116  0.00  0.00            
ATOM    652  H   ILE X  40      13.082 -15.688  -6.979  0.00  0.00            
ATOM    653  CA  ILE X  40      10.982 -15.494  -6.704  0.00  0.00            
ATOM    654  HA  ILE X  40      10.114 -16.039  -7.076  0.00  0.00            
ATOM    655  CB  ILE X  40      10.873 -15.340  -5.108  0.00  0.00            
ATOM    656  HB  ILE X  40      11.797 -14.876  -4.763  0.00  0.00            
ATOM    657  CG2 ILE X  40       9.795 -14.328  -4.706  0.00  0.00            
ATOM    658 HG21 ILE X  40      10.192 -13.456  -5.225  0.00  0.00            
ATOM    659 HG22 ILE X  40       8.785 -14.645  -4.965  0.00  0.00            
ATOM    660 HG23 ILE X  40       9.732 -14.212  -3.624  0.00  0.00            
ATOM    661  CG1 ILE X  40      10.856 -16.737  -4.507  0.00  0.00            
ATOM    662 HG12 ILE X  40      10.036 -17.334  -4.907  0.00  0.00            
ATOM    663 HG13 ILE X  40      11.825 -17.214  -4.660  0.00  0.00            
ATOM    664  CD1 ILE X  40      10.689 -16.764  -3.035  0.00  0.00            
ATOM    665 HD11 ILE X  40       9.708 -16.395  -2.735  0.00  0.00            
ATOM    666 HD12 ILE X  40      10.747 -17.798  -2.696  0.00  0.00            
ATOM    667 HD13 ILE X  40      11.433 -16.086  -2.616  0.00  0.00            
ATOM    668  C   ILE X  40      10.823 -14.118  -7.484  0.00  0.00            
ATOM    669  O   ILE X  40      11.745 -13.351  -7.771  0.00  0.00            
ATOM    670  N   PRO X  41       9.560 -13.710  -7.877  0.00  0.00            
ATOM    671  CD  PRO X  41       8.336 -14.533  -7.863  0.00  0.00            
ATOM    672  HD2 PRO X  41       7.893 -14.334  -6.887  0.00  0.00            
ATOM    673  HD3 PRO X  41       8.519 -15.586  -8.075  0.00  0.00            
ATOM    674  CG  PRO X  41       7.329 -13.862  -8.909  0.00  0.00            
ATOM    675  HG2 PRO X  41       6.574 -13.234  -8.435  0.00  0.00            
ATOM    676  HG3 PRO X  41       6.780 -14.615  -9.474  0.00  0.00            
ATOM    677  CB  PRO X  41       8.133 -12.837  -9.679  0.00  0.00            
ATOM    678  HB2 PRO X  41       7.548 -11.977 -10.005  0.00  0.00            
ATOM    679  HB3 PRO X  41       8.543 -13.262 -10.595  0.00  0.00            
ATOM    680  CA  PRO X  41       9.258 -12.513  -8.700  0.00  0.00            
ATOM    681  HA  PRO X  41      10.150 -12.209  -9.248  0.00  0.00            
ATOM    682  C   PRO X  41       8.953 -11.337  -7.779  0.00  0.00            
ATOM    683  O   PRO X  41       8.098 -11.461  -6.881  0.00  0.00            
ATOM    684  N   VAL X  42       9.622 -10.205  -8.087  0.00  0.00            
ATOM    685  H   VAL X  42      10.243 -10.194  -8.883  0.00  0.00            
ATOM    686  CA  VAL X  42       9.816  -9.116  -7.127  0.00  0.00            
ATOM    687  HA  VAL X  42       9.088  -9.289  -6.334  0.00  0.00            
ATOM    688  CB  VAL X  42      11.149  -9.241  -6.367  0.00  0.00            
ATOM    689  HB  VAL X  42      11.298  -8.238  -5.967  0.00  0.00            
ATOM    690  CG1 VAL X  42      11.259 -10.411  -5.400  0.00  0.00            
ATOM    691 HG11 VAL X  42      10.553 -10.179  -4.603  0.00  0.00            
ATOM    692 HG12 VAL X  42      10.871 -11.295  -5.906  0.00  0.00            
ATOM    693 HG13 VAL X  42      12.290 -10.502  -5.060  0.00  0.00            
ATOM    694  CG2 VAL X  42      12.265  -9.363  -7.362  0.00  0.00            
ATOM    695 HG21 VAL X  42      12.172 -10.223  -8.025  0.00  0.00            
ATOM    696 HG22 VAL X  42      12.349  -8.578  -8.115  0.00  0.00            
ATOM    697 HG23 VAL X  42      13.162  -9.202  -6.764  0.00  0.00            
ATOM    698  C   VAL X  42       9.600  -7.754  -7.718  0.00  0.00            
ATOM    699  O   VAL X  42       9.890  -7.464  -8.915  0.00  0.00            
ATOM    700  N   ALA X  43       9.205  -6.805  -6.842  0.00  0.00            
ATOM    701  H   ALA X  43       8.860  -6.967  -5.907  0.00  0.00            
ATOM    702  CA  ALA X  43       9.421  -5.379  -7.069  0.00  0.00            
ATOM    703  HA  ALA X  43       9.443  -5.197  -8.143  0.00  0.00            
ATOM    704  CB  ALA X  43       8.321  -4.512  -6.496  0.00  0.00            
ATOM    705  HB1 ALA X  43       7.326  -4.889  -6.729  0.00  0.00            
ATOM    706  HB2 ALA X  43       8.431  -4.397  -5.418  0.00  0.00            
ATOM    707  HB3 ALA X  43       8.477  -3.511  -6.900  0.00  0.00            
ATOM    708  C   ALA X  43      10.857  -4.917  -6.531  0.00  0.00            
ATOM    709  O   ALA X  43      11.295  -5.048  -5.365  0.00  0.00            
ATOM    710  N   ILE X  44      11.587  -4.321  -7.468  0.00  0.00            
ATOM    711  H   ILE X  44      11.242  -4.232  -8.413  0.00  0.00            
ATOM    712  CA  ILE X  44      13.011  -3.864  -7.172  0.00  0.00            
ATOM    713  HA  ILE X  44      13.241  -4.282  -6.192  0.00  0.00            
ATOM    714  CB  ILE X  44      14.132  -4.341  -8.127  0.00  0.00            
ATOM    715  HB  ILE X  44      13.931  -3.907  -9.107  0.00  0.00            
ATOM    716  CG2 ILE X  44      15.552  -3.753  -7.690  0.00  0.00            
ATOM    717 HG21 ILE X  44      16.376  -4.085  -8.322  0.00  0.00            
ATOM    718 HG22 ILE X  44      15.418  -2.675  -7.775  0.00  0.00            
ATOM    719 HG23 ILE X  44      15.851  -4.015  -6.675  0.00  0.00            
ATOM    720  CG1 ILE X  44      14.201  -5.840  -8.141  0.00  0.00            
ATOM    721 HG12 ILE X  44      14.668  -6.134  -7.201  0.00  0.00            
ATOM    722 HG13 ILE X  44      13.221  -6.312  -8.070  0.00  0.00            
ATOM    723  CD1 ILE X  44      14.762  -6.434  -9.421  0.00  0.00            
ATOM    724 HD11 ILE X  44      14.228  -6.059 -10.294  0.00  0.00            
ATOM    725 HD12 ILE X  44      15.796  -6.104  -9.516  0.00  0.00            
ATOM    726 HD13 ILE X  44      14.599  -7.511  -9.391  0.00  0.00            
ATOM    727  C   ILE X  44      12.955  -2.319  -7.187  0.00  0.00            
ATOM    728  O   ILE X  44      12.718  -1.681  -8.265  0.00  0.00            
ATOM    729  N   LYS X  45      13.118  -1.629  -6.046  0.00  0.00            
ATOM    730  H   LYS X  45      13.557  -2.180  -5.322  0.00  0.00            
ATOM    731  CA  LYS X  45      13.110  -0.170  -5.929  0.00  0.00            
ATOM    732  HA  LYS X  45      12.568   0.251  -6.775  0.00  0.00            
ATOM    733  CB  LYS X  45      12.325   0.116  -4.642  0.00  0.00            
ATOM    734  HB2 LYS X  45      11.335  -0.266  -4.892  0.00  0.00            
ATOM    735  HB3 LYS X  45      12.652  -0.432  -3.759  0.00  0.00            
ATOM    736  CG  LYS X  45      12.166   1.621  -4.359  0.00  0.00            
ATOM    737  HG2 LYS X  45      13.151   2.007  -4.095  0.00  0.00            
ATOM    738  HG3 LYS X  45      11.883   2.206  -5.234  0.00  0.00            
ATOM    739  CD  LYS X  45      11.185   2.004  -3.277  0.00  0.00            
ATOM    740  HD2 LYS X  45      11.457   1.466  -2.369  0.00  0.00            
ATOM    741  HD3 LYS X  45      11.174   3.085  -3.141  0.00  0.00            
ATOM    742  CE  LYS X  45       9.777   1.631  -3.688  0.00  0.00            
ATOM    743  HE2 LYS X  45       9.449   2.097  -4.617  0.00  0.00            
ATOM    744  HE3 LYS X  45       9.785   0.554  -3.860  0.00  0.00            
ATOM    745  NZ  LYS X  45       8.848   2.065  -2.575  0.00  0.00            
ATOM    746  HZ1 LYS X  45       8.794   3.067  -2.458  0.00  0.00            
ATOM    747  HZ2 LYS X  45       7.885   1.809  -2.736  0.00  0.00            
ATOM    748  HZ3 LYS X  45       9.094   1.641  -1.691  0.00  0.00            
ATOM    749  C   LYS X  45      14.565   0.297  -6.084  0.00  0.00            
ATOM    750  O   LYS X  45      15.456  -0.383  -5.612  0.00  0.00            
ATOM    751  N   GLU X  46      14.662   1.480  -6.674  0.00  0.00            
ATOM    752  H   GLU X  46      13.829   1.913  -7.048  0.00  0.00            
ATOM    753  CA  GLU X  46      15.952   2.197  -6.911  0.00  0.00            
ATOM    754  HA  GLU X  46      16.655   1.765  -6.198  0.00  0.00            
ATOM    755  CB  GLU X  46      16.308   1.871  -8.335  0.00  0.00            
ATOM    756  HB2 GLU X  46      16.184   0.836  -8.656  0.00  0.00            
ATOM    757  HB3 GLU X  46      15.544   2.357  -8.942  0.00  0.00            
ATOM    758  CG  GLU X  46      17.668   2.415  -8.818  0.00  0.00            
ATOM    759  HG2 GLU X  46      17.976   3.248  -8.186  0.00  0.00            
ATOM    760  HG3 GLU X  46      18.449   1.658  -8.751  0.00  0.00            
ATOM    761  CD  GLU X  46      17.579   2.932 -10.209  0.00  0.00            
ATOM    762  OE1 GLU X  46      17.501   2.144 -11.209  0.00  0.00            
ATOM    763  OE2 GLU X  46      17.576   4.195 -10.340  0.00  0.00            
ATOM    764  C   GLU X  46      16.058   3.709  -6.613  0.00  0.00            
ATOM    765  O   GLU X  46      15.427   4.456  -7.346  0.00  0.00            
ATOM    766  N   LEU X  47      16.972   4.144  -5.820  0.00  0.00            
ATOM    767  H   LEU X  47      17.484   3.521  -5.212  0.00  0.00            
ATOM    768  CA  LEU X  47      16.763   5.457  -5.145  0.00  0.00            
ATOM    769  HA  LEU X  47      15.684   5.611  -5.113  0.00  0.00            
ATOM    770  CB  LEU X  47      17.388   5.405  -3.711  0.00  0.00            
ATOM    771  HB2 LEU X  47      18.439   5.139  -3.821  0.00  0.00            
ATOM    772  HB3 LEU X  47      17.426   6.420  -3.315  0.00  0.00            
ATOM    773  CG  LEU X  47      16.818   4.536  -2.631  0.00  0.00            
ATOM    774  HG  LEU X  47      16.853   3.461  -2.809  0.00  0.00            
ATOM    775  CD1 LEU X  47      17.664   4.757  -1.371  0.00  0.00            
ATOM    776 HD11 LEU X  47      18.713   4.514  -1.539  0.00  0.00            
ATOM    777 HD12 LEU X  47      17.628   5.815  -1.112  0.00  0.00            
ATOM    778 HD13 LEU X  47      17.406   4.174  -0.487  0.00  0.00            
ATOM    779  CD2 LEU X  47      15.332   4.854  -2.420  0.00  0.00            
ATOM    780 HD21 LEU X  47      15.245   5.930  -2.271  0.00  0.00            
ATOM    781 HD22 LEU X  47      14.669   4.651  -3.261  0.00  0.00            
ATOM    782 HD23 LEU X  47      14.848   4.294  -1.620  0.00  0.00            
ATOM    783  C   LEU X  47      17.377   6.689  -5.909  0.00  0.00            
ATOM    784  O   LEU X  47      18.447   6.536  -6.448  0.00  0.00            
ATOM    785  N   ARG X  48      16.791   7.870  -5.953  0.00  0.00            
ATOM    786  H   ARG X  48      15.918   8.048  -5.477  0.00  0.00            
ATOM    787  CA  ARG X  48      17.351   9.025  -6.683  0.00  0.00            
ATOM    788  HA  ARG X  48      17.645   8.726  -7.689  0.00  0.00            
ATOM    789  CB  ARG X  48      16.294  10.131  -6.914  0.00  0.00            
ATOM    790  HB2 ARG X  48      15.803  10.206  -5.944  0.00  0.00            
ATOM    791  HB3 ARG X  48      16.670  11.121  -7.175  0.00  0.00            
ATOM    792  CG  ARG X  48      15.340   9.741  -8.022  0.00  0.00            
ATOM    793  HG2 ARG X  48      15.905   9.643  -8.949  0.00  0.00            
ATOM    794  HG3 ARG X  48      14.891   8.763  -7.848  0.00  0.00            
ATOM    795  CD  ARG X  48      14.270  10.827  -8.062  0.00  0.00            
ATOM    796  HD2 ARG X  48      13.886  10.857  -7.042  0.00  0.00            
ATOM    797  HD3 ARG X  48      14.656  11.813  -8.322  0.00  0.00            
ATOM    798  NE  ARG X  48      13.039  10.431  -8.769  0.00  0.00            
ATOM    799  HE  ARG X  48      12.540   9.656  -8.357  0.00  0.00            
ATOM    800  CZ  ARG X  48      12.451  11.033  -9.802  0.00  0.00            
ATOM    801  NH1 ARG X  48      13.092  11.974 -10.486  0.00  0.00            
ATOM    802 HH11 ARG X  48      14.101  11.938 -10.442  0.00  0.00            
ATOM    803 HH12 ARG X  48      12.586  12.592 -11.105  0.00  0.00            
ATOM    804  NH2 ARG X  48      11.250  10.913 -10.003  0.00  0.00            
ATOM    805 HH21 ARG X  48      10.683  10.509  -9.271  0.00  0.00            
ATOM    806 HH22 ARG X  48      10.856  11.694 -10.508  0.00  0.00            
ATOM    807  C   ARG X  48      18.645   9.668  -6.030  0.00  0.00            
ATOM    808  O   ARG X  48      19.096   9.234  -4.954  0.00  0.00            
ATOM    809  N   GLU X  49      19.242  10.538  -6.796  0.00  0.00            
ATOM    810  H   GLU X  49      18.828  10.822  -7.672  0.00  0.00            
ATOM    811  CA  GLU X  49      20.519  11.078  -6.569  0.00  0.00            
ATOM    812  HA  GLU X  49      21.151  10.308  -6.127  0.00  0.00            
ATOM    813  CB  GLU X  49      21.174  11.665  -7.850  0.00  0.00            
ATOM    814  HB2 GLU X  49      21.257  10.912  -8.633  0.00  0.00            
ATOM    815  HB3 GLU X  49      20.467  12.407  -8.223  0.00  0.00            
ATOM    816  CG  GLU X  49      22.528  12.319  -7.478  0.00  0.00            
ATOM    817  HG2 GLU X  49      22.700  12.838  -8.422  0.00  0.00            
ATOM    818  HG3 GLU X  49      22.429  13.004  -6.636  0.00  0.00            
ATOM    819  CD  GLU X  49      23.731  11.369  -7.144  0.00  0.00            
ATOM    820  OE1 GLU X  49      24.780  11.855  -6.616  0.00  0.00            
ATOM    821  OE2 GLU X  49      23.756  10.186  -7.476  0.00  0.00            
ATOM    822  C   GLU X  49      20.330  12.126  -5.483  0.00  0.00            
ATOM    823  O   GLU X  49      19.553  13.062  -5.702  0.00  0.00            
ATOM    824  N   ALA X  50      20.943  11.920  -4.333  0.00  0.00            
ATOM    825  H   ALA X  50      21.585  11.143  -4.276  0.00  0.00            
ATOM    826  CA  ALA X  50      20.789  12.619  -3.048  0.00  0.00            
ATOM    827  HA  ALA X  50      21.432  11.999  -2.423  0.00  0.00            
ATOM    828  CB  ALA X  50      21.424  14.079  -2.986  0.00  0.00            
ATOM    829  HB1 ALA X  50      20.829  14.810  -3.533  0.00  0.00            
ATOM    830  HB2 ALA X  50      21.500  14.326  -1.927  0.00  0.00            
ATOM    831  HB3 ALA X  50      22.423  14.077  -3.422  0.00  0.00            
ATOM    832  C   ALA X  50      19.415  12.591  -2.420  0.00  0.00            
ATOM    833  O   ALA X  50      19.108  13.488  -1.650  0.00  0.00            
ATOM    834  N   THR X  51      18.607  11.562  -2.695  0.00  0.00            
ATOM    835  H   THR X  51      19.104  10.850  -3.209  0.00  0.00            
ATOM    836  CA  THR X  51      17.218  11.428  -2.195  0.00  0.00            
ATOM    837  HA  THR X  51      16.585  12.277  -2.455  0.00  0.00            
ATOM    838  CB  THR X  51      16.524  10.251  -2.932  0.00  0.00            
ATOM    839  HB  THR X  51      16.826  10.184  -3.977  0.00  0.00            
ATOM    840  CG2 THR X  51      16.687   8.845  -2.236  0.00  0.00            
ATOM    841 HG21 THR X  51      16.602   8.828  -1.149  0.00  0.00            
ATOM    842 HG22 THR X  51      15.824   8.222  -2.470  0.00  0.00            
ATOM    843 HG23 THR X  51      17.632   8.436  -2.594  0.00  0.00            
ATOM    844  OG1 THR X  51      15.178  10.509  -2.814  0.00  0.00            
ATOM    845  HG1 THR X  51      14.913  11.181  -3.447  0.00  0.00            
ATOM    846  C   THR X  51      17.169  11.430  -0.696  0.00  0.00            
ATOM    847  O   THR X  51      16.247  11.917  -0.042  0.00  0.00            
ATOM    848  N   SER X  52      18.231  11.017  -0.002  0.00  0.00            
ATOM    849  H   SER X  52      18.941  10.470  -0.468  0.00  0.00            
ATOM    850  CA  SER X  52      18.489  11.222   1.453  0.00  0.00            
ATOM    851  HA  SER X  52      17.757  11.951   1.801  0.00  0.00            
ATOM    852  CB  SER X  52      18.220   9.967   2.283  0.00  0.00            
ATOM    853  HB2 SER X  52      17.173   9.975   2.589  0.00  0.00            
ATOM    854  HB3 SER X  52      18.542   9.026   1.837  0.00  0.00            
ATOM    855  OG  SER X  52      18.951  10.135   3.490  0.00  0.00            
ATOM    856  HG  SER X  52      18.827   9.402   4.097  0.00  0.00            
ATOM    857  C   SER X  52      19.904  11.793   1.623  0.00  0.00            
ATOM    858  O   SER X  52      20.784  11.449   0.773  0.00  0.00            
ATOM    859  N   PRO X  53      20.179  12.792   2.502  0.00  0.00            
ATOM    860  CD  PRO X  53      19.300  13.208   3.607  0.00  0.00            
ATOM    861  HD2 PRO X  53      19.050  12.408   4.305  0.00  0.00            
ATOM    862  HD3 PRO X  53      18.403  13.602   3.129  0.00  0.00            
ATOM    863  CG  PRO X  53      20.090  14.203   4.404  0.00  0.00            
ATOM    864  HG2 PRO X  53      20.333  13.775   5.377  0.00  0.00            
ATOM    865  HG3 PRO X  53      19.455  15.062   4.621  0.00  0.00            
ATOM    866  CB  PRO X  53      21.320  14.545   3.560  0.00  0.00            
ATOM    867  HB2 PRO X  53      22.105  14.870   4.242  0.00  0.00            
ATOM    868  HB3 PRO X  53      20.946  15.378   2.966  0.00  0.00            
ATOM    869  CA  PRO X  53      21.501  13.346   2.616  0.00  0.00            
ATOM    870  HA  PRO X  53      21.918  13.731   1.686  0.00  0.00            
ATOM    871  C   PRO X  53      22.515  12.364   3.273  0.00  0.00            
ATOM    872  O   PRO X  53      23.654  12.764   3.246  0.00  0.00            
ATOM    873  N   LYS X  54      22.181  11.163   3.694  0.00  0.00            
ATOM    874  H   LYS X  54      21.202  10.916   3.664  0.00  0.00            
ATOM    875  CA  LYS X  54      23.078  10.093   4.193  0.00  0.00            
ATOM    876  HA  LYS X  54      23.871  10.644   4.699  0.00  0.00            
ATOM    877  CB  LYS X  54      22.382   9.231   5.292  0.00  0.00            
ATOM    878  HB2 LYS X  54      21.378   8.917   5.005  0.00  0.00            
ATOM    879  HB3 LYS X  54      22.956   8.341   5.549  0.00  0.00            
ATOM    880  CG  LYS X  54      22.303   9.921   6.629  0.00  0.00            
ATOM    881  HG2 LYS X  54      22.152   9.203   7.435  0.00  0.00            
ATOM    882  HG3 LYS X  54      23.220  10.386   6.990  0.00  0.00            
ATOM    883  CD  LYS X  54      21.218  11.003   6.831  0.00  0.00            
ATOM    884  HD2 LYS X  54      21.736  11.908   6.515  0.00  0.00            
ATOM    885  HD3 LYS X  54      20.341  10.740   6.240  0.00  0.00            
ATOM    886  CE  LYS X  54      20.791  11.076   8.259  0.00  0.00            
ATOM    887  HE2 LYS X  54      19.962  10.384   8.407  0.00  0.00            
ATOM    888  HE3 LYS X  54      21.661  10.865   8.880  0.00  0.00            
ATOM    889  NZ  LYS X  54      20.237  12.412   8.542  0.00  0.00            
ATOM    890  HZ1 LYS X  54      20.919  13.115   8.294  0.00  0.00            
ATOM    891  HZ2 LYS X  54      19.336  12.498   8.095  0.00  0.00            
ATOM    892  HZ3 LYS X  54      20.143  12.561   9.537  0.00  0.00            
ATOM    893  C   LYS X  54      23.797   9.249   3.178  0.00  0.00            
ATOM    894  O   LYS X  54      23.392   9.008   2.035  0.00  0.00            
ATOM    895  N   ALA X  55      24.876   8.666   3.703  0.00  0.00            
ATOM    896  H   ALA X  55      24.973   8.825   4.695  0.00  0.00            
ATOM    897  CA  ALA X  55      25.637   7.620   3.022  0.00  0.00            
ATOM    898  HA  ALA X  55      26.043   8.118   2.141  0.00  0.00            
ATOM    899  CB  ALA X  55      26.793   7.185   3.909  0.00  0.00            
ATOM    900  HB1 ALA X  55      27.359   8.061   4.227  0.00  0.00            
ATOM    901  HB2 ALA X  55      26.390   6.669   4.781  0.00  0.00            
ATOM    902  HB3 ALA X  55      27.444   6.462   3.419  0.00  0.00            
ATOM    903  C   ALA X  55      24.790   6.342   2.689  0.00  0.00            
ATOM    904  O   ALA X  55      23.883   5.990   3.393  0.00  0.00            
ATOM    905  N   ASN X  56      25.094   5.647   1.612  0.00  0.00            
ATOM    906  H   ASN X  56      25.997   5.830   1.198  0.00  0.00            
ATOM    907  CA  ASN X  56      24.455   4.438   1.213  0.00  0.00            
ATOM    908  HA  ASN X  56      23.371   4.529   1.273  0.00  0.00            
ATOM    909  CB  ASN X  56      25.059   4.002  -0.129  0.00  0.00            
ATOM    910  HB2 ASN X  56      26.129   3.994   0.081  0.00  0.00            
ATOM    911  HB3 ASN X  56      24.755   2.971  -0.309  0.00  0.00            
ATOM    912  CG  ASN X  56      24.652   4.928  -1.251  0.00  0.00            
ATOM    913  OD1 ASN X  56      23.772   5.787  -1.093  0.00  0.00            
ATOM    914  ND2 ASN X  56      25.201   4.758  -2.442  0.00  0.00            
ATOM    915 HD21 ASN X  56      25.697   3.898  -2.629  0.00  0.00            
ATOM    916 HD22 ASN X  56      24.994   5.392  -3.200  0.00  0.00            
ATOM    917  C   ASN X  56      24.552   3.438   2.416  0.00  0.00            
ATOM    918  O   ASN X  56      23.505   2.819   2.752  0.00  0.00            
ATOM    919  N   LYS X  57      25.683   3.072   3.029  0.00  0.00            
ATOM    920  H   LYS X  57      26.470   3.651   2.771  0.00  0.00            
ATOM    921  CA  LYS X  57      25.802   2.148   4.191  0.00  0.00            
ATOM    922  HA  LYS X  57      25.466   1.136   3.967  0.00  0.00            
ATOM    923  CB  LYS X  57      27.266   1.877   4.617  0.00  0.00            
ATOM    924  HB2 LYS X  57      27.752   2.801   4.927  0.00  0.00            
ATOM    925  HB3 LYS X  57      27.332   1.340   5.563  0.00  0.00            
ATOM    926  CG  LYS X  57      28.079   1.095   3.590  0.00  0.00            
ATOM    927  HG2 LYS X  57      27.552   0.220   3.208  0.00  0.00            
ATOM    928  HG3 LYS X  57      28.356   1.684   2.716  0.00  0.00            
ATOM    929  CD  LYS X  57      29.425   0.694   4.155  0.00  0.00            
ATOM    930  HD2 LYS X  57      29.934   1.586   4.521  0.00  0.00            
ATOM    931  HD3 LYS X  57      29.276  -0.032   4.954  0.00  0.00            
ATOM    932  CE  LYS X  57      30.173   0.123   2.927  0.00  0.00            
ATOM    933  HE2 LYS X  57      29.549  -0.471   2.260  0.00  0.00            
ATOM    934  HE3 LYS X  57      30.657   0.906   2.344  0.00  0.00            
ATOM    935  NZ  LYS X  57      31.274  -0.696   3.382  0.00  0.00            
ATOM    936  HZ1 LYS X  57      31.945  -0.898   2.656  0.00  0.00            
ATOM    937  HZ2 LYS X  57      31.767  -0.231   4.132  0.00  0.00            
ATOM    938  HZ3 LYS X  57      30.838  -1.538   3.730  0.00  0.00            
ATOM    939  C   LYS X  57      25.047   2.597   5.509  0.00  0.00            
ATOM    940  O   LYS X  57      24.606   1.728   6.243  0.00  0.00            
ATOM    941  N   GLU X  58      24.844   3.944   5.650  0.00  0.00            
ATOM    942  H   GLU X  58      24.990   4.527   4.838  0.00  0.00            
ATOM    943  CA  GLU X  58      24.043   4.481   6.790  0.00  0.00            
ATOM    944  HA  GLU X  58      24.272   3.902   7.684  0.00  0.00            
ATOM    945  CB  GLU X  58      24.645   5.894   7.011  0.00  0.00            
ATOM    946  HB2 GLU X  58      25.730   5.829   6.927  0.00  0.00            
ATOM    947  HB3 GLU X  58      24.147   6.466   6.228  0.00  0.00            
ATOM    948  CG  GLU X  58      24.315   6.551   8.406  0.00  0.00            
ATOM    949  HG2 GLU X  58      24.233   7.623   8.226  0.00  0.00            
ATOM    950  HG3 GLU X  58      23.306   6.253   8.693  0.00  0.00            
ATOM    951  CD  GLU X  58      25.332   6.194   9.536  0.00  0.00            
ATOM    952  OE1 GLU X  58      25.343   5.035  10.045  0.00  0.00            
ATOM    953  OE2 GLU X  58      26.180   7.051   9.789  0.00  0.00            
ATOM    954  C   GLU X  58      22.555   4.394   6.552  0.00  0.00            
ATOM    955  O   GLU X  58      21.733   4.414   7.445  0.00  0.00            
ATOM    956  N   ILE X  59      22.149   4.345   5.254  0.00  0.00            
ATOM    957  H   ILE X  59      22.778   4.526   4.485  0.00  0.00            
ATOM    958  CA  ILE X  59      20.766   3.957   4.890  0.00  0.00            
ATOM    959  HA  ILE X  59      20.112   4.530   5.547  0.00  0.00            
ATOM    960  CB  ILE X  59      20.381   4.338   3.420  0.00  0.00            
ATOM    961  HB  ILE X  59      21.216   3.940   2.844  0.00  0.00            
ATOM    962  CG2 ILE X  59      19.029   3.654   3.110  0.00  0.00            
ATOM    963 HG21 ILE X  59      19.136   2.576   2.983  0.00  0.00            
ATOM    964 HG22 ILE X  59      18.360   3.983   3.906  0.00  0.00            
ATOM    965 HG23 ILE X  59      18.598   4.077   2.203  0.00  0.00            
ATOM    966  CG1 ILE X  59      20.316   5.879   3.263  0.00  0.00            
ATOM    967 HG12 ILE X  59      19.390   6.199   3.742  0.00  0.00            
ATOM    968 HG13 ILE X  59      21.181   6.390   3.685  0.00  0.00            
ATOM    969  CD1 ILE X  59      20.301   6.360   1.853  0.00  0.00            
ATOM    970 HD11 ILE X  59      21.261   6.188   1.368  0.00  0.00            
ATOM    971 HD12 ILE X  59      19.514   5.835   1.311  0.00  0.00            
ATOM    972 HD13 ILE X  59      20.034   7.414   1.932  0.00  0.00            
ATOM    973  C   ILE X  59      20.564   2.484   5.261  0.00  0.00            
ATOM    974  O   ILE X  59      19.512   2.102   5.854  0.00  0.00            
ATOM    975  N   LEU X  60      21.564   1.577   4.883  0.00  0.00            
ATOM    976  H   LEU X  60      22.366   1.930   4.382  0.00  0.00            
ATOM    977  CA  LEU X  60      21.390   0.130   5.125  0.00  0.00            
ATOM    978  HA  LEU X  60      20.473  -0.165   4.613  0.00  0.00            
ATOM    979  CB  LEU X  60      22.635  -0.532   4.544  0.00  0.00            
ATOM    980  HB2 LEU X  60      22.746  -0.158   3.526  0.00  0.00            
ATOM    981  HB3 LEU X  60      23.564  -0.191   5.000  0.00  0.00            
ATOM    982  CG  LEU X  60      22.788  -2.068   4.666  0.00  0.00            
ATOM    983  HG  LEU X  60      21.795  -2.474   4.861  0.00  0.00            
ATOM    984  CD1 LEU X  60      23.271  -2.668   3.320  0.00  0.00            
ATOM    985 HD11 LEU X  60      23.108  -3.732   3.491  0.00  0.00            
ATOM    986 HD12 LEU X  60      22.716  -2.292   2.460  0.00  0.00            
ATOM    987 HD13 LEU X  60      24.288  -2.302   3.181  0.00  0.00            
ATOM    988  CD2 LEU X  60      23.814  -2.399   5.767  0.00  0.00            
ATOM    989 HD21 LEU X  60      24.848  -2.135   5.542  0.00  0.00            
ATOM    990 HD22 LEU X  60      23.611  -1.813   6.664  0.00  0.00            
ATOM    991 HD23 LEU X  60      23.719  -3.445   6.056  0.00  0.00            
ATOM    992  C   LEU X  60      21.216  -0.222   6.669  0.00  0.00            
ATOM    993  O   LEU X  60      20.519  -1.172   6.994  0.00  0.00            
ATOM    994  N   ASP X  61      21.938   0.453   7.535  0.00  0.00            
ATOM    995  H   ASP X  61      22.688   1.082   7.287  0.00  0.00            
ATOM    996  CA  ASP X  61      21.642   0.337   9.008  0.00  0.00            
ATOM    997  HA  ASP X  61      21.834  -0.706   9.260  0.00  0.00            
ATOM    998  CB  ASP X  61      22.549   1.275   9.859  0.00  0.00            
ATOM    999  HB2 ASP X  61      22.578   2.247   9.368  0.00  0.00            
ATOM   1000  HB3 ASP X  61      22.169   1.299  10.880  0.00  0.00            
ATOM   1001  CG  ASP X  61      23.947   0.708  10.072  0.00  0.00            
ATOM   1002  OD1 ASP X  61      24.274  -0.410   9.629  0.00  0.00            
ATOM   1003  OD2 ASP X  61      24.791   1.531  10.453  0.00  0.00            
ATOM   1004  C   ASP X  61      20.133   0.592   9.390  0.00  0.00            
ATOM   1005  O   ASP X  61      19.447  -0.310   9.954  0.00  0.00            
ATOM   1006  N   GLU X  62      19.641   1.676   8.954  0.00  0.00            
ATOM   1007  H   GLU X  62      20.239   2.345   8.491  0.00  0.00            
ATOM   1008  CA  GLU X  62      18.296   2.166   9.431  0.00  0.00            
ATOM   1009  HA  GLU X  62      18.122   1.891  10.471  0.00  0.00            
ATOM   1010  CB  GLU X  62      18.119   3.638   9.212  0.00  0.00            
ATOM   1011  HB2 GLU X  62      18.442   3.888   8.201  0.00  0.00            
ATOM   1012  HB3 GLU X  62      17.059   3.847   9.358  0.00  0.00            
ATOM   1013  CG  GLU X  62      19.069   4.534   9.937  0.00  0.00            
ATOM   1014  HG2 GLU X  62      20.076   4.210   9.675  0.00  0.00            
ATOM   1015  HG3 GLU X  62      18.905   5.592   9.732  0.00  0.00            
ATOM   1016  CD  GLU X  62      18.915   4.280  11.410  0.00  0.00            
ATOM   1017  OE1 GLU X  62      19.899   4.078  12.107  0.00  0.00            
ATOM   1018  OE2 GLU X  62      17.793   4.103  11.996  0.00  0.00            
ATOM   1019  C   GLU X  62      17.085   1.420   8.674  0.00  0.00            
ATOM   1020  O   GLU X  62      15.936   1.356   9.182  0.00  0.00            
ATOM   1021  N   ALA X  63      17.392   0.892   7.509  0.00  0.00            
ATOM   1022  H   ALA X  63      18.378   0.937   7.295  0.00  0.00            
ATOM   1023  CA  ALA X  63      16.535   0.133   6.599  0.00  0.00            
ATOM   1024  HA  ALA X  63      15.590   0.677   6.606  0.00  0.00            
ATOM   1025  CB  ALA X  63      17.199  -0.127   5.182  0.00  0.00            
ATOM   1026  HB1 ALA X  63      17.966  -0.898   5.259  0.00  0.00            
ATOM   1027  HB2 ALA X  63      16.347  -0.548   4.648  0.00  0.00            
ATOM   1028  HB3 ALA X  63      17.530   0.845   4.818  0.00  0.00            
ATOM   1029  C   ALA X  63      16.318  -1.266   7.227  0.00  0.00            
ATOM   1030  O   ALA X  63      15.301  -1.964   6.868  0.00  0.00            
ATOM   1031  N   TYR X  64      17.125  -1.748   8.191  0.00  0.00            
ATOM   1032  H   TYR X  64      17.995  -1.290   8.422  0.00  0.00            
ATOM   1033  CA  TYR X  64      16.864  -3.047   8.778  0.00  0.00            
ATOM   1034  HA  TYR X  64      16.896  -3.867   8.060  0.00  0.00            
ATOM   1035  CB  TYR X  64      17.798  -3.485   9.866  0.00  0.00            
ATOM   1036  HB2 TYR X  64      18.838  -3.439   9.544  0.00  0.00            
ATOM   1037  HB3 TYR X  64      17.721  -2.708  10.627  0.00  0.00            
ATOM   1038  CG  TYR X  64      17.532  -4.848  10.512  0.00  0.00            
ATOM   1039  CD1 TYR X  64      17.113  -4.925  11.861  0.00  0.00            
ATOM   1040  HD1 TYR X  64      17.079  -4.013  12.438  0.00  0.00            
ATOM   1041  CE1 TYR X  64      16.753  -6.157  12.453  0.00  0.00            
ATOM   1042  HE1 TYR X  64      16.531  -6.304  13.499  0.00  0.00            
ATOM   1043  CZ  TYR X  64      16.811  -7.317  11.603  0.00  0.00            
ATOM   1044  OH  TYR X  64      16.118  -8.418  11.990  0.00  0.00            
ATOM   1045  HH  TYR X  64      16.058  -8.424  12.948  0.00  0.00            
ATOM   1046  CE2 TYR X  64      17.315  -7.305  10.290  0.00  0.00            
ATOM   1047  HE2 TYR X  64      17.306  -8.114   9.573  0.00  0.00            
ATOM   1048  CD2 TYR X  64      17.690  -6.031   9.747  0.00  0.00            
ATOM   1049  HD2 TYR X  64      18.079  -5.973   8.741  0.00  0.00            
ATOM   1050  C   TYR X  64      15.422  -3.152   9.403  0.00  0.00            
ATOM   1051  O   TYR X  64      14.848  -4.192   9.469  0.00  0.00            
ATOM   1052  N   VAL X  65      14.846  -2.027   9.847  0.00  0.00            
ATOM   1053  H   VAL X  65      15.341  -1.153   9.740  0.00  0.00            
ATOM   1054  CA  VAL X  65      13.555  -1.847  10.446  0.00  0.00            
ATOM   1055  HA  VAL X  65      13.350  -2.547  11.256  0.00  0.00            
ATOM   1056  CB  VAL X  65      13.600  -0.404  10.960  0.00  0.00            
ATOM   1057  HB  VAL X  65      13.986   0.247  10.174  0.00  0.00            
ATOM   1058  CG1 VAL X  65      12.250   0.149  11.554  0.00  0.00            
ATOM   1059 HG11 VAL X  65      11.539   0.122  10.728  0.00  0.00            
ATOM   1060 HG12 VAL X  65      11.902  -0.525  12.336  0.00  0.00            
ATOM   1061 HG13 VAL X  65      12.282   1.138  12.010  0.00  0.00            
ATOM   1062  CG2 VAL X  65      14.601  -0.294  12.084  0.00  0.00            
ATOM   1063 HG21 VAL X  65      14.965   0.717  12.272  0.00  0.00            
ATOM   1064 HG22 VAL X  65      14.238  -0.739  13.010  0.00  0.00            
ATOM   1065 HG23 VAL X  65      15.587  -0.704  11.864  0.00  0.00            
ATOM   1066  C   VAL X  65      12.367  -2.166   9.486  0.00  0.00            
ATOM   1067  O   VAL X  65      11.228  -2.282   9.941  0.00  0.00            
ATOM   1068  N   MET X  66      12.643  -2.256   8.132  0.00  0.00            
ATOM   1069  H   MET X  66      13.512  -2.051   7.659  0.00  0.00            
ATOM   1070  CA  MET X  66      11.600  -2.724   7.125  0.00  0.00            
ATOM   1071  HA  MET X  66      10.667  -2.901   7.659  0.00  0.00            
ATOM   1072  CB  MET X  66      11.361  -1.735   6.035  0.00  0.00            
ATOM   1073  HB2 MET X  66      12.316  -1.445   5.596  0.00  0.00            
ATOM   1074  HB3 MET X  66      10.723  -2.211   5.290  0.00  0.00            
ATOM   1075  CG  MET X  66      10.658  -0.430   6.403  0.00  0.00            
ATOM   1076  HG2 MET X  66       9.844  -0.358   5.682  0.00  0.00            
ATOM   1077  HG3 MET X  66      10.168  -0.481   7.375  0.00  0.00            
ATOM   1078  SD  MET X  66      11.742   0.973   6.127  0.00  0.00            
ATOM   1079  CE  MET X  66      11.610   1.134   4.338  0.00  0.00            
ATOM   1080  HE1 MET X  66      12.253   0.402   3.850  0.00  0.00            
ATOM   1081  HE2 MET X  66      10.557   1.158   4.056  0.00  0.00            
ATOM   1082  HE3 MET X  66      12.023   2.126   4.155  0.00  0.00            
ATOM   1083  C   MET X  66      11.886  -4.105   6.563  0.00  0.00            
ATOM   1084  O   MET X  66      11.021  -4.834   6.007  0.00  0.00            
ATOM   1085  N   ALA X  67      13.138  -4.599   6.776  0.00  0.00            
ATOM   1086  H   ALA X  67      13.799  -4.015   7.267  0.00  0.00            
ATOM   1087  CA  ALA X  67      13.419  -6.057   6.591  0.00  0.00            
ATOM   1088  HA  ALA X  67      13.012  -6.438   5.654  0.00  0.00            
ATOM   1089  CB  ALA X  67      14.920  -6.366   6.475  0.00  0.00            
ATOM   1090  HB1 ALA X  67      15.436  -6.136   7.407  0.00  0.00            
ATOM   1091  HB2 ALA X  67      15.072  -7.434   6.320  0.00  0.00            
ATOM   1092  HB3 ALA X  67      15.300  -5.733   5.673  0.00  0.00            
ATOM   1093  C   ALA X  67      12.747  -6.847   7.772  0.00  0.00            
ATOM   1094  O   ALA X  67      12.257  -7.924   7.562  0.00  0.00            
ATOM   1095  N   SER X  68      12.852  -6.330   9.028  0.00  0.00            
ATOM   1096  H   SER X  68      13.372  -5.467   9.103  0.00  0.00            
ATOM   1097  CA  SER X  68      12.577  -7.003  10.323  0.00  0.00            
ATOM   1098  HA  SER X  68      12.898  -8.044  10.329  0.00  0.00            
ATOM   1099  CB  SER X  68      13.265  -6.169  11.399  0.00  0.00            
ATOM   1100  HB2 SER X  68      13.321  -6.615  12.391  0.00  0.00            
ATOM   1101  HB3 SER X  68      14.309  -6.005  11.129  0.00  0.00            
ATOM   1102  OG  SER X  68      12.578  -4.959  11.527  0.00  0.00            
ATOM   1103  HG  SER X  68      13.013  -4.484  12.239  0.00  0.00            
ATOM   1104  C   SER X  68      11.080  -7.115  10.657  0.00  0.00            
ATOM   1105  O   SER X  68      10.669  -7.943  11.485  0.00  0.00            
ATOM   1106  N   VAL X  69      10.234  -6.409   9.863  0.00  0.00            
ATOM   1107  H   VAL X  69      10.630  -5.930   9.067  0.00  0.00            
ATOM   1108  CA  VAL X  69       8.812  -6.032  10.221  0.00  0.00            
ATOM   1109  HA  VAL X  69       8.757  -5.604  11.221  0.00  0.00            
ATOM   1110  CB  VAL X  69       8.176  -5.154   9.156  0.00  0.00            
ATOM   1111  HB  VAL X  69       8.863  -4.424   8.729  0.00  0.00            
ATOM   1112  CG1 VAL X  69       7.686  -5.857   7.919  0.00  0.00            
ATOM   1113 HG11 VAL X  69       7.446  -5.190   7.090  0.00  0.00            
ATOM   1114 HG12 VAL X  69       8.467  -6.488   7.495  0.00  0.00            
ATOM   1115 HG13 VAL X  69       6.838  -6.527   8.063  0.00  0.00            
ATOM   1116  CG2 VAL X  69       6.911  -4.402   9.673  0.00  0.00            
ATOM   1117 HG21 VAL X  69       7.175  -3.956  10.632  0.00  0.00            
ATOM   1118 HG22 VAL X  69       6.690  -3.650   8.915  0.00  0.00            
ATOM   1119 HG23 VAL X  69       6.036  -5.043   9.775  0.00  0.00            
ATOM   1120  C   VAL X  69       7.978  -7.337  10.423  0.00  0.00            
ATOM   1121  O   VAL X  69       7.197  -7.366  11.338  0.00  0.00            
ATOM   1122  N   ASP X  70       8.133  -8.290   9.551  0.00  0.00            
ATOM   1123  H   ASP X  70       8.800  -8.221   8.796  0.00  0.00            
ATOM   1124  CA  ASP X  70       7.189  -9.500   9.530  0.00  0.00            
ATOM   1125  HA  ASP X  70       6.245  -9.257  10.018  0.00  0.00            
ATOM   1126  CB  ASP X  70       6.881  -9.909   8.073  0.00  0.00            
ATOM   1127  HB2 ASP X  70       6.151 -10.710   8.194  0.00  0.00            
ATOM   1128  HB3 ASP X  70       6.491  -9.023   7.573  0.00  0.00            
ATOM   1129  CG  ASP X  70       7.923 -10.498   7.227  0.00  0.00            
ATOM   1130  OD1 ASP X  70       8.886 -11.087   7.747  0.00  0.00            
ATOM   1131  OD2 ASP X  70       7.756 -10.468   5.997  0.00  0.00            
ATOM   1132  C   ASP X  70       7.687 -10.700  10.376  0.00  0.00            
ATOM   1133  O   ASP X  70       6.833 -11.572  10.692  0.00  0.00            
ATOM   1134  N   ASN X  71       8.911 -10.826  10.971  0.00  0.00            
ATOM   1135  H   ASN X  71       9.660 -10.202  10.705  0.00  0.00            
ATOM   1136  CA  ASN X  71       9.341 -11.964  11.758  0.00  0.00            
ATOM   1137  HA  ASN X  71       9.371 -12.823  11.088  0.00  0.00            
ATOM   1138  CB  ASN X  71      10.822 -11.584  12.145  0.00  0.00            
ATOM   1139  HB2 ASN X  71      11.145 -10.673  11.641  0.00  0.00            
ATOM   1140  HB3 ASN X  71      10.944 -11.448  13.219  0.00  0.00            
ATOM   1141  CG  ASN X  71      11.671 -12.762  11.878  0.00  0.00            
ATOM   1142  OD1 ASN X  71      11.450 -13.852  12.430  0.00  0.00            
ATOM   1143  ND2 ASN X  71      12.683 -12.657  11.190  0.00  0.00            
ATOM   1144 HD21 ASN X  71      13.053 -11.797  10.810  0.00  0.00            
ATOM   1145 HD22 ASN X  71      13.124 -13.514  10.890  0.00  0.00            
ATOM   1146  C   ASN X  71       8.498 -12.321  13.041  0.00  0.00            
ATOM   1147  O   ASN X  71       8.344 -13.476  13.413  0.00  0.00            
ATOM   1148  N   PRO X  72       7.603 -11.469  13.611  0.00  0.00            
ATOM   1149  CD  PRO X  72       7.620 -10.052  13.598  0.00  0.00            
ATOM   1150  HD2 PRO X  72       6.919  -9.743  12.823  0.00  0.00            
ATOM   1151  HD3 PRO X  72       8.639  -9.679  13.499  0.00  0.00            
ATOM   1152  CG  PRO X  72       7.106  -9.609  14.969  0.00  0.00            
ATOM   1153  HG2 PRO X  72       6.745  -8.585  14.877  0.00  0.00            
ATOM   1154  HG3 PRO X  72       7.886  -9.690  15.727  0.00  0.00            
ATOM   1155  CB  PRO X  72       5.934 -10.653  15.165  0.00  0.00            
ATOM   1156  HB2 PRO X  72       5.092 -10.252  14.602  0.00  0.00            
ATOM   1157  HB3 PRO X  72       5.641 -10.834  16.199  0.00  0.00            
ATOM   1158  CA  PRO X  72       6.541 -11.871  14.608  0.00  0.00            
ATOM   1159  HA  PRO X  72       6.994 -12.410  15.441  0.00  0.00            
ATOM   1160  C   PRO X  72       5.359 -12.665  14.060  0.00  0.00            
ATOM   1161  O   PRO X  72       4.491 -13.131  14.834  0.00  0.00            
ATOM   1162  N   GLY X  73       5.303 -12.925  12.730  0.00  0.00            
ATOM   1163  H   GLY X  73       5.918 -12.350  12.172  0.00  0.00            
ATOM   1164  CA  GLY X  73       4.316 -13.690  11.884  0.00  0.00            
ATOM   1165  HA2 GLY X  73       4.788 -14.142  11.012  0.00  0.00            
ATOM   1166  HA3 GLY X  73       4.146 -14.509  12.584  0.00  0.00            
ATOM   1167  C   GLY X  73       3.049 -12.920  11.493  0.00  0.00            
ATOM   1168  O   GLY X  73       2.147 -12.954  12.316  0.00  0.00            
ATOM   1169  N   ASN X  74       2.946 -12.293  10.326  0.00  0.00            
ATOM   1170  H   ASN X  74       3.678 -12.248   9.631  0.00  0.00            
ATOM   1171  CA  ASN X  74       1.683 -11.563   9.911  0.00  0.00            
ATOM   1172  HA  ASN X  74       0.806 -12.073  10.310  0.00  0.00            
ATOM   1173  CB  ASN X  74       1.783 -10.108  10.350  0.00  0.00            
ATOM   1174  HB2 ASN X  74       2.072 -10.161  11.400  0.00  0.00            
ATOM   1175  HB3 ASN X  74       2.524  -9.569   9.759  0.00  0.00            
ATOM   1176  CG  ASN X  74       0.504  -9.363  10.216  0.00  0.00            
ATOM   1177  OD1 ASN X  74       0.377  -8.662   9.276  0.00  0.00            
ATOM   1178  ND2 ASN X  74      -0.432  -9.644  11.114  0.00  0.00            
ATOM   1179 HD21 ASN X  74      -0.108 -10.093  11.959  0.00  0.00            
ATOM   1180 HD22 ASN X  74      -1.242  -9.047  11.210  0.00  0.00            
ATOM   1181  C   ASN X  74       1.468 -11.572   8.349  0.00  0.00            
ATOM   1182  O   ASN X  74       2.439 -11.315   7.595  0.00  0.00            
ATOM   1183  N   PRO X  75       0.288 -11.753   7.795  0.00  0.00            
ATOM   1184  CD  PRO X  75      -0.922 -12.244   8.402  0.00  0.00            
ATOM   1185  HD2 PRO X  75      -1.431 -11.644   9.157  0.00  0.00            
ATOM   1186  HD3 PRO X  75      -0.635 -13.196   8.848  0.00  0.00            
ATOM   1187  CG  PRO X  75      -1.858 -12.533   7.175  0.00  0.00            
ATOM   1188  HG2 PRO X  75      -2.611 -11.761   7.015  0.00  0.00            
ATOM   1189  HG3 PRO X  75      -2.429 -13.440   7.375  0.00  0.00            
ATOM   1190  CB  PRO X  75      -0.959 -12.660   5.960  0.00  0.00            
ATOM   1191  HB2 PRO X  75      -1.474 -12.347   5.051  0.00  0.00            
ATOM   1192  HB3 PRO X  75      -0.581 -13.682   5.984  0.00  0.00            
ATOM   1193  CA  PRO X  75       0.154 -11.721   6.362  0.00  0.00            
ATOM   1194  HA  PRO X  75       1.091 -12.061   5.920  0.00  0.00            
ATOM   1195  C   PRO X  75      -0.055 -10.285   5.669  0.00  0.00            
ATOM   1196  O   PRO X  75      -0.094 -10.311   4.431  0.00  0.00            
ATOM   1197  N   HID X  76      -0.222  -9.207   6.394  0.00  0.00            
ATOM   1198  H   HID X  76      -0.157  -9.201   7.402  0.00  0.00            
ATOM   1199  CA  HID X  76      -0.718  -8.030   5.756  0.00  0.00            
ATOM   1200  HA  HID X  76      -1.223  -8.273   4.821  0.00  0.00            
ATOM   1201  CB  HID X  76      -1.786  -7.315   6.639  0.00  0.00            
ATOM   1202  HB2 HID X  76      -1.259  -6.873   7.484  0.00  0.00            
ATOM   1203  HB3 HID X  76      -2.291  -6.661   5.928  0.00  0.00            
ATOM   1204  CG  HID X  76      -2.854  -8.267   7.206  0.00  0.00            
ATOM   1205  ND1 HID X  76      -4.020  -8.627   6.552  0.00  0.00            
ATOM   1206  HD1 HID X  76      -4.172  -8.519   5.559  0.00  0.00            
ATOM   1207  CE1 HID X  76      -4.643  -9.533   7.287  0.00  0.00            
ATOM   1208  HE1 HID X  76      -5.465 -10.086   6.856  0.00  0.00            
ATOM   1209  NE2 HID X  76      -3.896  -9.818   8.402  0.00  0.00            
ATOM   1210  CD2 HID X  76      -2.869  -8.867   8.427  0.00  0.00            
ATOM   1211  HD2 HID X  76      -2.096  -8.730   9.168  0.00  0.00            
ATOM   1212  C   HID X  76       0.350  -7.048   5.294  0.00  0.00            
ATOM   1213  O   HID X  76       0.093  -5.977   4.792  0.00  0.00            
ATOM   1214  N   VAL X  77       1.612  -7.450   5.402  0.00  0.00            
ATOM   1215  H   VAL X  77       1.731  -8.413   5.684  0.00  0.00            
ATOM   1216  CA  VAL X  77       2.757  -6.595   5.133  0.00  0.00            
ATOM   1217  HA  VAL X  77       2.472  -5.686   4.602  0.00  0.00            
ATOM   1218  CB  VAL X  77       3.454  -6.211   6.493  0.00  0.00            
ATOM   1219  HB  VAL X  77       4.326  -5.610   6.239  0.00  0.00            
ATOM   1220  CG1 VAL X  77       2.465  -5.342   7.274  0.00  0.00            
ATOM   1221 HG11 VAL X  77       1.608  -5.897   7.656  0.00  0.00            
ATOM   1222 HG12 VAL X  77       3.004  -4.881   8.102  0.00  0.00            
ATOM   1223 HG13 VAL X  77       2.202  -4.509   6.622  0.00  0.00            
ATOM   1224  CG2 VAL X  77       4.014  -7.312   7.436  0.00  0.00            
ATOM   1225 HG21 VAL X  77       3.229  -8.031   7.667  0.00  0.00            
ATOM   1226 HG22 VAL X  77       4.778  -7.886   6.912  0.00  0.00            
ATOM   1227 HG23 VAL X  77       4.344  -6.802   8.341  0.00  0.00            
ATOM   1228  C   VAL X  77       3.803  -7.301   4.249  0.00  0.00            
ATOM   1229  O   VAL X  77       4.167  -8.466   4.495  0.00  0.00            
ATOM   1230  N   CYS X  78       4.212  -6.722   3.096  0.00  0.00            
ATOM   1231  H   CYS X  78       3.721  -5.886   2.814  0.00  0.00            
ATOM   1232  CA  CYS X  78       5.280  -7.237   2.251  0.00  0.00            
ATOM   1233  HA  CYS X  78       5.385  -8.319   2.326  0.00  0.00            
ATOM   1234  CB  CYS X  78       4.976  -6.799   0.809  0.00  0.00            
ATOM   1235  HB2 CYS X  78       4.746  -5.739   0.703  0.00  0.00            
ATOM   1236  HB3 CYS X  78       5.865  -6.914   0.190  0.00  0.00            
ATOM   1237  SG  CYS X  78       3.622  -7.921   0.157  0.00  0.00            
ATOM   1238  HG  CYS X  78       3.154  -7.186  -0.856  0.00  0.00            
ATOM   1239  C   CYS X  78       6.640  -6.602   2.636  0.00  0.00            
ATOM   1240  O   CYS X  78       6.631  -5.367   2.724  0.00  0.00            
ATOM   1241  N   ARG X  79       7.712  -7.305   3.021  0.00  0.00            
ATOM   1242  H   ARG X  79       7.646  -8.310   2.935  0.00  0.00            
ATOM   1243  CA  ARG X  79       8.955  -6.748   3.672  0.00  0.00            
ATOM   1244  HA  ARG X  79       8.627  -5.904   4.279  0.00  0.00            
ATOM   1245  CB  ARG X  79       9.563  -7.785   4.655  0.00  0.00            
ATOM   1246  HB2 ARG X  79      10.351  -7.247   5.182  0.00  0.00            
ATOM   1247  HB3 ARG X  79       8.747  -7.980   5.350  0.00  0.00            
ATOM   1248  CG  ARG X  79      10.059  -9.113   4.114  0.00  0.00            
ATOM   1249  HG2 ARG X  79       9.211  -9.657   3.697  0.00  0.00            
ATOM   1250  HG3 ARG X  79      10.668  -8.805   3.264  0.00  0.00            
ATOM   1251  CD  ARG X  79      10.946  -9.929   5.073  0.00  0.00            
ATOM   1252  HD2 ARG X  79      11.801  -9.317   5.361  0.00  0.00            
ATOM   1253  HD3 ARG X  79      10.281  -9.936   5.936  0.00  0.00            
ATOM   1254  NE  ARG X  79      11.288 -11.270   4.488  0.00  0.00            
ATOM   1255  HE  ARG X  79      12.210 -11.424   4.105  0.00  0.00            
ATOM   1256  CZ  ARG X  79      10.558 -12.412   4.527  0.00  0.00            
ATOM   1257  NH1 ARG X  79       9.412 -12.608   5.091  0.00  0.00            
ATOM   1258 HH11 ARG X  79       8.994 -11.749   5.417  0.00  0.00            
ATOM   1259 HH12 ARG X  79       8.921 -13.464   5.308  0.00  0.00            
ATOM   1260  NH2 ARG X  79      11.181 -13.474   3.971  0.00  0.00            
ATOM   1261 HH21 ARG X  79      12.113 -13.287   3.630  0.00  0.00            
ATOM   1262 HH22 ARG X  79      10.773 -14.385   4.125  0.00  0.00            
ATOM   1263  C   ARG X  79       9.978  -6.274   2.637  0.00  0.00            
ATOM   1264  O   ARG X  79      10.016  -6.637   1.494  0.00  0.00            
ATOM   1265  N   LEU X  80      11.083  -5.693   3.112  0.00  0.00            
ATOM   1266  H   LEU X  80      11.153  -5.559   4.111  0.00  0.00            
ATOM   1267  CA  LEU X  80      12.286  -5.699   2.304  0.00  0.00            
ATOM   1268  HA  LEU X  80      11.949  -5.473   1.292  0.00  0.00            
ATOM   1269  CB  LEU X  80      13.266  -4.592   2.769  0.00  0.00            
ATOM   1270  HB2 LEU X  80      13.567  -4.856   3.783  0.00  0.00            
ATOM   1271  HB3 LEU X  80      14.164  -4.627   2.151  0.00  0.00            
ATOM   1272  CG  LEU X  80      12.729  -3.153   2.716  0.00  0.00            
ATOM   1273  HG  LEU X  80      11.815  -3.012   3.293  0.00  0.00            
ATOM   1274  CD1 LEU X  80      13.745  -2.162   3.274  0.00  0.00            
ATOM   1275 HD11 LEU X  80      14.575  -2.187   2.568  0.00  0.00            
ATOM   1276 HD12 LEU X  80      13.268  -1.182   3.263  0.00  0.00            
ATOM   1277 HD13 LEU X  80      14.065  -2.432   4.281  0.00  0.00            
ATOM   1278  CD2 LEU X  80      12.411  -2.811   1.299  0.00  0.00            
ATOM   1279 HD21 LEU X  80      12.950  -3.432   0.585  0.00  0.00            
ATOM   1280 HD22 LEU X  80      11.363  -3.083   1.174  0.00  0.00            
ATOM   1281 HD23 LEU X  80      12.364  -1.777   0.958  0.00  0.00            
ATOM   1282  C   LEU X  80      12.928  -7.070   2.369  0.00  0.00            
ATOM   1283  O   LEU X  80      13.580  -7.424   3.443  0.00  0.00            
ATOM   1284  N   LEU X  81      12.882  -7.811   1.275  0.00  0.00            
ATOM   1285  H   LEU X  81      12.613  -7.359   0.412  0.00  0.00            
ATOM   1286  CA  LEU X  81      13.461  -9.209   1.246  0.00  0.00            
ATOM   1287  HA  LEU X  81      13.024  -9.644   2.145  0.00  0.00            
ATOM   1288  CB  LEU X  81      12.971  -9.906  -0.112  0.00  0.00            
ATOM   1289  HB2 LEU X  81      13.191  -9.316  -1.002  0.00  0.00            
ATOM   1290  HB3 LEU X  81      13.467 -10.864  -0.266  0.00  0.00            
ATOM   1291  CG  LEU X  81      11.433 -10.134  -0.081  0.00  0.00            
ATOM   1292  HG  LEU X  81      10.892  -9.277   0.320  0.00  0.00            
ATOM   1293  CD1 LEU X  81      10.978 -10.531  -1.475  0.00  0.00            
ATOM   1294 HD11 LEU X  81      11.242  -9.867  -2.299  0.00  0.00            
ATOM   1295 HD12 LEU X  81      11.373 -11.526  -1.679  0.00  0.00            
ATOM   1296 HD13 LEU X  81       9.894 -10.573  -1.583  0.00  0.00            
ATOM   1297  CD2 LEU X  81      11.004 -11.249   0.795  0.00  0.00            
ATOM   1298 HD21 LEU X  81      11.283 -10.910   1.793  0.00  0.00            
ATOM   1299 HD22 LEU X  81       9.931 -11.413   0.887  0.00  0.00            
ATOM   1300 HD23 LEU X  81      11.545 -12.174   0.595  0.00  0.00            
ATOM   1301  C   LEU X  81      14.971  -9.119   1.137  0.00  0.00            
ATOM   1302  O   LEU X  81      15.675 -10.063   1.570  0.00  0.00            
ATOM   1303  N   GLY X  82      15.419  -8.019   0.663  0.00  0.00            
ATOM   1304  H   GLY X  82      14.811  -7.265   0.374  0.00  0.00            
ATOM   1305  CA  GLY X  82      16.879  -7.683   0.623  0.00  0.00            
ATOM   1306  HA2 GLY X  82      17.357  -7.785   1.597  0.00  0.00            
ATOM   1307  HA3 GLY X  82      17.310  -8.469   0.002  0.00  0.00            
ATOM   1308  C   GLY X  82      17.204  -6.295   0.131  0.00  0.00            
ATOM   1309  O   GLY X  82      16.291  -5.473   0.077  0.00  0.00            
ATOM   1310  N   ILE X  83      18.517  -5.996  -0.053  0.00  0.00            
ATOM   1311  H   ILE X  83      19.143  -6.737   0.228  0.00  0.00            
ATOM   1312  CA  ILE X  83      19.152  -4.725  -0.429  0.00  0.00            
ATOM   1313  HA  ILE X  83      18.359  -4.203  -0.964  0.00  0.00            
ATOM   1314  CB  ILE X  83      19.571  -3.851   0.806  0.00  0.00            
ATOM   1315  HB  ILE X  83      18.773  -3.754   1.542  0.00  0.00            
ATOM   1316  CG2 ILE X  83      20.734  -4.552   1.452  0.00  0.00            
ATOM   1317 HG21 ILE X  83      20.486  -5.607   1.570  0.00  0.00            
ATOM   1318 HG22 ILE X  83      21.531  -4.405   0.723  0.00  0.00            
ATOM   1319 HG23 ILE X  83      21.034  -4.114   2.404  0.00  0.00            
ATOM   1320  CG1 ILE X  83      20.025  -2.382   0.579  0.00  0.00            
ATOM   1321 HG12 ILE X  83      21.070  -2.381   0.271  0.00  0.00            
ATOM   1322 HG13 ILE X  83      19.340  -2.039  -0.196  0.00  0.00            
ATOM   1323  CD1 ILE X  83      19.798  -1.614   1.904  0.00  0.00            
ATOM   1324 HD11 ILE X  83      18.740  -1.621   2.167  0.00  0.00            
ATOM   1325 HD12 ILE X  83      20.406  -1.958   2.740  0.00  0.00            
ATOM   1326 HD13 ILE X  83      20.013  -0.558   1.743  0.00  0.00            
ATOM   1327  C   ILE X  83      20.342  -4.943  -1.400  0.00  0.00            
ATOM   1328  O   ILE X  83      21.133  -5.832  -1.220  0.00  0.00            
ATOM   1329  N   CYS X  84      20.472  -4.064  -2.326  0.00  0.00            
ATOM   1330  H   CYS X  84      19.902  -3.231  -2.296  0.00  0.00            
ATOM   1331  CA  CYS X  84      21.647  -3.986  -3.135  0.00  0.00            
ATOM   1332  HA  CYS X  84      22.426  -4.647  -2.755  0.00  0.00            
ATOM   1333  CB  CYS X  84      21.285  -4.481  -4.571  0.00  0.00            
ATOM   1334  HB2 CYS X  84      20.746  -5.427  -4.599  0.00  0.00            
ATOM   1335  HB3 CYS X  84      20.725  -3.707  -5.096  0.00  0.00            
ATOM   1336  SG  CYS X  84      22.868  -4.883  -5.468  0.00  0.00            
ATOM   1337  HG  CYS X  84      23.183  -5.802  -4.550  0.00  0.00            
ATOM   1338  C   CYS X  84      22.159  -2.559  -2.888  0.00  0.00            
ATOM   1339  O   CYS X  84      21.468  -1.655  -2.495  0.00  0.00            
ATOM   1340  N   LEU X  85      23.509  -2.394  -2.931  0.00  0.00            
ATOM   1341  H   LEU X  85      24.139  -3.132  -3.214  0.00  0.00            
ATOM   1342  CA  LEU X  85      24.183  -1.130  -2.550  0.00  0.00            
ATOM   1343  HA  LEU X  85      23.504  -0.344  -2.879  0.00  0.00            
ATOM   1344  CB  LEU X  85      24.644  -1.177  -1.076  0.00  0.00            
ATOM   1345  HB2 LEU X  85      23.717  -1.287  -0.513  0.00  0.00            
ATOM   1346  HB3 LEU X  85      25.340  -2.003  -0.933  0.00  0.00            
ATOM   1347  CG  LEU X  85      25.381   0.068  -0.556  0.00  0.00            
ATOM   1348  HG  LEU X  85      24.881   0.937  -0.983  0.00  0.00            
ATOM   1349  CD1 LEU X  85      25.223   0.124   0.964  0.00  0.00            
ATOM   1350 HD11 LEU X  85      25.831   0.956   1.319  0.00  0.00            
ATOM   1351 HD12 LEU X  85      24.168   0.179   1.231  0.00  0.00            
ATOM   1352 HD13 LEU X  85      25.708  -0.756   1.386  0.00  0.00            
ATOM   1353  CD2 LEU X  85      26.917   0.135  -0.993  0.00  0.00            
ATOM   1354 HD21 LEU X  85      27.476   0.848  -0.386  0.00  0.00            
ATOM   1355 HD22 LEU X  85      27.417  -0.834  -1.001  0.00  0.00            
ATOM   1356 HD23 LEU X  85      26.960   0.691  -1.929  0.00  0.00            
ATOM   1357  C   LEU X  85      25.422  -0.941  -3.478  0.00  0.00            
ATOM   1358  O   LEU X  85      26.401  -1.626  -3.287  0.00  0.00            
ATOM   1359  N   THR X  86      25.403   0.134  -4.299  0.00  0.00            
ATOM   1360  H   THR X  86      24.568   0.699  -4.352  0.00  0.00            
ATOM   1361  CA  THR X  86      26.524   0.556  -5.075  0.00  0.00            
ATOM   1362  HA  THR X  86      27.475   0.132  -4.751  0.00  0.00            
ATOM   1363  CB  THR X  86      26.341   0.154  -6.526  0.00  0.00            
ATOM   1364  HB  THR X  86      27.241   0.346  -7.109  0.00  0.00            
ATOM   1365  CG2 THR X  86      26.118  -1.317  -6.669  0.00  0.00            
ATOM   1366 HG21 THR X  86      25.073  -1.562  -6.478  0.00  0.00            
ATOM   1367 HG22 THR X  86      26.514  -1.558  -7.655  0.00  0.00            
ATOM   1368 HG23 THR X  86      26.714  -1.851  -5.928  0.00  0.00            
ATOM   1369  OG1 THR X  86      25.217   0.723  -7.144  0.00  0.00            
ATOM   1370  HG1 THR X  86      25.397   0.558  -8.072  0.00  0.00            
ATOM   1371  C   THR X  86      26.726   2.103  -4.884  0.00  0.00            
ATOM   1372  O   THR X  86      26.506   2.661  -3.790  0.00  0.00            
ATOM   1373  N   SER X  87      27.026   2.885  -5.925  0.00  0.00            
ATOM   1374  H   SER X  87      27.078   2.435  -6.828  0.00  0.00            
ATOM   1375  CA  SER X  87      26.813   4.297  -5.930  0.00  0.00            
ATOM   1376  HA  SER X  87      27.423   4.848  -5.214  0.00  0.00            
ATOM   1377  CB  SER X  87      27.255   4.886  -7.311  0.00  0.00            
ATOM   1378  HB2 SER X  87      27.102   5.964  -7.258  0.00  0.00            
ATOM   1379  HB3 SER X  87      28.290   4.573  -7.447  0.00  0.00            
ATOM   1380  OG  SER X  87      26.517   4.377  -8.351  0.00  0.00            
ATOM   1381  HG  SER X  87      26.951   3.571  -8.640  0.00  0.00            
ATOM   1382  C   SER X  87      25.376   4.722  -5.524  0.00  0.00            
ATOM   1383  O   SER X  87      25.133   5.886  -5.187  0.00  0.00            
ATOM   1384  N   THR X  88      24.345   3.824  -5.678  0.00  0.00            
ATOM   1385  H   THR X  88      24.554   2.908  -6.050  0.00  0.00            
ATOM   1386  CA  THR X  88      22.943   4.057  -5.275  0.00  0.00            
ATOM   1387  HA  THR X  88      22.850   4.937  -4.638  0.00  0.00            
ATOM   1388  CB  THR X  88      22.056   4.483  -6.425  0.00  0.00            
ATOM   1389  HB  THR X  88      22.535   5.354  -6.873  0.00  0.00            
ATOM   1390  CG2 THR X  88      21.876   3.241  -7.365  0.00  0.00            
ATOM   1391 HG21 THR X  88      22.762   2.606  -7.389  0.00  0.00            
ATOM   1392 HG22 THR X  88      21.047   2.644  -6.986  0.00  0.00            
ATOM   1393 HG23 THR X  88      21.669   3.512  -8.400  0.00  0.00            
ATOM   1394  OG1 THR X  88      20.795   4.921  -6.016  0.00  0.00            
ATOM   1395  HG1 THR X  88      20.328   5.161  -6.819  0.00  0.00            
ATOM   1396  C   THR X  88      22.483   2.854  -4.542  0.00  0.00            
ATOM   1397  O   THR X  88      23.120   1.797  -4.664  0.00  0.00            
ATOM   1398  N   VAL X  89      21.466   2.991  -3.636  0.00  0.00            
ATOM   1399  H   VAL X  89      20.869   3.798  -3.746  0.00  0.00            
ATOM   1400  CA  VAL X  89      20.876   1.834  -2.956  0.00  0.00            
ATOM   1401  HA  VAL X  89      21.598   1.030  -2.818  0.00  0.00            
ATOM   1402  CB  VAL X  89      20.493   2.149  -1.494  0.00  0.00            
ATOM   1403  HB  VAL X  89      20.043   3.133  -1.626  0.00  0.00            
ATOM   1404  CG1 VAL X  89      19.456   1.250  -0.930  0.00  0.00            
ATOM   1405 HG11 VAL X  89      19.200   1.550   0.086  0.00  0.00            
ATOM   1406 HG12 VAL X  89      18.489   1.293  -1.430  0.00  0.00            
ATOM   1407 HG13 VAL X  89      19.789   0.212  -0.939  0.00  0.00            
ATOM   1408  CG2 VAL X  89      21.715   2.127  -0.535  0.00  0.00            
ATOM   1409 HG21 VAL X  89      22.369   2.957  -0.800  0.00  0.00            
ATOM   1410 HG22 VAL X  89      21.462   2.383   0.494  0.00  0.00            
ATOM   1411 HG23 VAL X  89      22.189   1.152  -0.642  0.00  0.00            
ATOM   1412  C   VAL X  89      19.713   1.372  -3.847  0.00  0.00            
ATOM   1413  O   VAL X  89      19.054   2.100  -4.574  0.00  0.00            
ATOM   1414  N   GLN X  90      19.426   0.033  -3.723  0.00  0.00            
ATOM   1415  H   GLN X  90      19.932  -0.655  -3.184  0.00  0.00            
ATOM   1416  CA  GLN X  90      18.304  -0.572  -4.372  0.00  0.00            
ATOM   1417  HA  GLN X  90      17.619   0.112  -4.872  0.00  0.00            
ATOM   1418  CB  GLN X  90      18.759  -1.450  -5.598  0.00  0.00            
ATOM   1419  HB2 GLN X  90      19.702  -1.895  -5.280  0.00  0.00            
ATOM   1420  HB3 GLN X  90      17.956  -2.167  -5.766  0.00  0.00            
ATOM   1421  CG  GLN X  90      18.937  -0.582  -6.849  0.00  0.00            
ATOM   1422  HG2 GLN X  90      17.967  -0.147  -7.091  0.00  0.00            
ATOM   1423  HG3 GLN X  90      19.746   0.143  -6.756  0.00  0.00            
ATOM   1424  CD  GLN X  90      19.312  -1.524  -7.970  0.00  0.00            
ATOM   1425  OE1 GLN X  90      18.397  -1.983  -8.663  0.00  0.00            
ATOM   1426  NE2 GLN X  90      20.553  -1.874  -8.119  0.00  0.00            
ATOM   1427 HE21 GLN X  90      21.295  -1.518  -7.533  0.00  0.00            
ATOM   1428 HE22 GLN X  90      20.851  -2.364  -8.950  0.00  0.00            
ATOM   1429  C   GLN X  90      17.560  -1.507  -3.290  0.00  0.00            
ATOM   1430  O   GLN X  90      18.289  -2.192  -2.605  0.00  0.00            
ATOM   1431  N   LEU X  91      16.242  -1.727  -3.282  0.00  0.00            
ATOM   1432  H   LEU X  91      15.671  -1.411  -4.053  0.00  0.00            
ATOM   1433  CA  LEU X  91      15.527  -2.487  -2.267  0.00  0.00            
ATOM   1434  HA  LEU X  91      16.193  -2.855  -1.487  0.00  0.00            
ATOM   1435  CB  LEU X  91      14.592  -1.486  -1.517  0.00  0.00            
ATOM   1436  HB2 LEU X  91      13.659  -1.329  -2.058  0.00  0.00            
ATOM   1437  HB3 LEU X  91      14.291  -1.996  -0.601  0.00  0.00            
ATOM   1438  CG  LEU X  91      15.168  -0.116  -1.074  0.00  0.00            
ATOM   1439  HG  LEU X  91      15.786   0.267  -1.886  0.00  0.00            
ATOM   1440  CD1 LEU X  91      14.084   0.929  -0.950  0.00  0.00            
ATOM   1441 HD11 LEU X  91      14.402   1.768  -0.332  0.00  0.00            
ATOM   1442 HD12 LEU X  91      13.999   1.291  -1.975  0.00  0.00            
ATOM   1443 HD13 LEU X  91      13.165   0.448  -0.616  0.00  0.00            
ATOM   1444  CD2 LEU X  91      16.007  -0.211   0.170  0.00  0.00            
ATOM   1445 HD21 LEU X  91      16.841  -0.891   0.001  0.00  0.00            
ATOM   1446 HD22 LEU X  91      16.430   0.711   0.568  0.00  0.00            
ATOM   1447 HD23 LEU X  91      15.295  -0.460   0.957  0.00  0.00            
ATOM   1448  C   LEU X  91      14.738  -3.566  -2.982  0.00  0.00            
ATOM   1449  O   LEU X  91      13.895  -3.276  -3.866  0.00  0.00            
ATOM   1450  N   ILE X  92      14.838  -4.813  -2.580  0.00  0.00            
ATOM   1451  H   ILE X  92      15.321  -4.918  -1.699  0.00  0.00            
ATOM   1452  CA  ILE X  92      14.132  -5.956  -3.184  0.00  0.00            
ATOM   1453  HA  ILE X  92      13.695  -5.668  -4.140  0.00  0.00            
ATOM   1454  CB  ILE X  92      15.108  -7.195  -3.281  0.00  0.00            
ATOM   1455  HB  ILE X  92      15.344  -7.540  -2.275  0.00  0.00            
ATOM   1456  CG2 ILE X  92      14.349  -8.409  -3.864  0.00  0.00            
ATOM   1457 HG21 ILE X  92      13.763  -8.117  -4.735  0.00  0.00            
ATOM   1458 HG22 ILE X  92      15.066  -9.203  -4.070  0.00  0.00            
ATOM   1459 HG23 ILE X  92      13.811  -8.820  -3.010  0.00  0.00            
ATOM   1460  CG1 ILE X  92      16.277  -7.065  -4.187  0.00  0.00            
ATOM   1461 HG12 ILE X  92      16.842  -7.989  -4.066  0.00  0.00            
ATOM   1462 HG13 ILE X  92      15.904  -7.114  -5.211  0.00  0.00            
ATOM   1463  CD1 ILE X  92      17.271  -5.837  -4.120  0.00  0.00            
ATOM   1464 HD11 ILE X  92      18.199  -6.145  -4.602  0.00  0.00            
ATOM   1465 HD12 ILE X  92      16.922  -4.946  -4.641  0.00  0.00            
ATOM   1466 HD13 ILE X  92      17.409  -5.675  -3.051  0.00  0.00            
ATOM   1467  C   ILE X  92      12.906  -6.223  -2.338  0.00  0.00            
ATOM   1468  O   ILE X  92      13.036  -6.366  -1.104  0.00  0.00            
ATOM   1469  N   THR X  93      11.725  -6.327  -2.969  0.00  0.00            
ATOM   1470  H   THR X  93      11.709  -6.180  -3.968  0.00  0.00            
ATOM   1471  CA  THR X  93      10.535  -6.701  -2.141  0.00  0.00            
ATOM   1472  HA  THR X  93      10.867  -7.354  -1.334  0.00  0.00            
ATOM   1473  CB  THR X  93       9.922  -5.449  -1.511  0.00  0.00            
ATOM   1474  HB  THR X  93      10.577  -4.841  -0.887  0.00  0.00            
ATOM   1475  CG2 THR X  93       9.392  -4.489  -2.582  0.00  0.00            
ATOM   1476 HG21 THR X  93       8.749  -5.008  -3.294  0.00  0.00            
ATOM   1477 HG22 THR X  93       8.953  -3.635  -2.067  0.00  0.00            
ATOM   1478 HG23 THR X  93      10.252  -4.078  -3.110  0.00  0.00            
ATOM   1479  OG1 THR X  93       8.802  -5.869  -0.735  0.00  0.00            
ATOM   1480  HG1 THR X  93       9.146  -6.149   0.117  0.00  0.00            
ATOM   1481  C   THR X  93       9.439  -7.453  -2.997  0.00  0.00            
ATOM   1482  O   THR X  93       9.717  -7.548  -4.173  0.00  0.00            
ATOM   1483  N   GLN X  94       8.394  -8.035  -2.466  0.00  0.00            
ATOM   1484  H   GLN X  94       8.211  -7.933  -1.478  0.00  0.00            
ATOM   1485  CA  GLN X  94       7.415  -8.785  -3.263  0.00  0.00            
ATOM   1486  HA  GLN X  94       7.960  -9.574  -3.782  0.00  0.00            
ATOM   1487  CB  GLN X  94       6.289  -9.420  -2.448  0.00  0.00            
ATOM   1488  HB2 GLN X  94       5.658  -8.652  -2.001  0.00  0.00            
ATOM   1489  HB3 GLN X  94       5.708  -9.999  -3.166  0.00  0.00            
ATOM   1490  CG  GLN X  94       6.748 -10.466  -1.341  0.00  0.00            
ATOM   1491  HG2 GLN X  94       6.109 -11.348  -1.384  0.00  0.00            
ATOM   1492  HG3 GLN X  94       7.769 -10.740  -1.605  0.00  0.00            
ATOM   1493  CD  GLN X  94       6.872  -9.922   0.108  0.00  0.00            
ATOM   1494  OE1 GLN X  94       7.381  -8.876   0.267  0.00  0.00            
ATOM   1495  NE2 GLN X  94       6.574 -10.698   1.097  0.00  0.00            
ATOM   1496 HE21 GLN X  94       6.002 -11.500   0.877  0.00  0.00            
ATOM   1497 HE22 GLN X  94       6.626 -10.348   2.043  0.00  0.00            
ATOM   1498  C   GLN X  94       6.808  -8.015  -4.480  0.00  0.00            
ATOM   1499  O   GLN X  94       6.493  -6.827  -4.402  0.00  0.00            
ATOM   1500  N   LEU X  95       6.482  -8.793  -5.480  0.00  0.00            
ATOM   1501  H   LEU X  95       6.606  -9.786  -5.346  0.00  0.00            
ATOM   1502  CA  LEU X  95       5.684  -8.310  -6.622  0.00  0.00            
ATOM   1503  HA  LEU X  95       5.834  -7.233  -6.684  0.00  0.00            
ATOM   1504  CB  LEU X  95       6.085  -9.051  -7.894  0.00  0.00            
ATOM   1505  HB2 LEU X  95       7.155  -9.244  -7.980  0.00  0.00            
ATOM   1506  HB3 LEU X  95       5.678 -10.062  -7.908  0.00  0.00            
ATOM   1507  CG  LEU X  95       5.535  -8.341  -9.141  0.00  0.00            
ATOM   1508  HG  LEU X  95       4.619  -7.809  -8.884  0.00  0.00            
ATOM   1509  CD1 LEU X  95       6.458  -7.216  -9.772  0.00  0.00            
ATOM   1510 HD11 LEU X  95       7.433  -7.562 -10.115  0.00  0.00            
ATOM   1511 HD12 LEU X  95       5.879  -6.756 -10.572  0.00  0.00            
ATOM   1512 HD13 LEU X  95       6.615  -6.531  -8.938  0.00  0.00            
ATOM   1513  CD2 LEU X  95       5.353  -9.320 -10.299  0.00  0.00            
ATOM   1514 HD21 LEU X  95       4.722 -10.129  -9.931  0.00  0.00            
ATOM   1515 HD22 LEU X  95       4.876  -8.828 -11.147  0.00  0.00            
ATOM   1516 HD23 LEU X  95       6.349  -9.653 -10.588  0.00  0.00            
ATOM   1517  C   LEU X  95       4.152  -8.522  -6.259  0.00  0.00            
ATOM   1518  O   LEU X  95       3.376  -7.593  -6.498  0.00  0.00            
ATOM   1519  N   MET X  96       3.845  -9.768  -5.842  0.00  0.00            
ATOM   1520  H   MET X  96       4.666 -10.314  -5.625  0.00  0.00            
ATOM   1521  CA  MET X  96       2.552 -10.470  -5.854  0.00  0.00            
ATOM   1522  HA  MET X  96       2.785 -11.469  -5.484  0.00  0.00            
ATOM   1523  CB  MET X  96       1.515  -9.827  -4.880  0.00  0.00            
ATOM   1524  HB2 MET X  96       1.214  -8.854  -5.269  0.00  0.00            
ATOM   1525  HB3 MET X  96       0.688 -10.526  -4.995  0.00  0.00            
ATOM   1526  CG  MET X  96       2.140  -9.849  -3.409  0.00  0.00            
ATOM   1527  HG2 MET X  96       2.355 -10.915  -3.341  0.00  0.00            
ATOM   1528  HG3 MET X  96       3.080  -9.307  -3.303  0.00  0.00            
ATOM   1529  SD  MET X  96       1.069  -9.253  -2.099  0.00  0.00            
ATOM   1530  CE  MET X  96      -0.194 -10.579  -2.022  0.00  0.00            
ATOM   1531  HE1 MET X  96      -1.174 -10.246  -1.681  0.00  0.00            
ATOM   1532  HE2 MET X  96      -0.213 -11.088  -2.986  0.00  0.00            
ATOM   1533  HE3 MET X  96       0.328 -11.309  -1.404  0.00  0.00            
ATOM   1534  C   MET X  96       1.910 -10.651  -7.261  0.00  0.00            
ATOM   1535  O   MET X  96       1.924  -9.759  -8.176  0.00  0.00            
ATOM   1536  N   PRO X  97       1.231 -11.761  -7.555  0.00  0.00            
ATOM   1537  CD  PRO X  97       1.016 -12.901  -6.634  0.00  0.00            
ATOM   1538  HD2 PRO X  97       0.504 -12.643  -5.707  0.00  0.00            
ATOM   1539  HD3 PRO X  97       2.004 -13.286  -6.381  0.00  0.00            
ATOM   1540  CG  PRO X  97       0.262 -14.069  -7.294  0.00  0.00            
ATOM   1541  HG2 PRO X  97      -0.763 -13.912  -6.959  0.00  0.00            
ATOM   1542  HG3 PRO X  97       0.408 -15.090  -6.941  0.00  0.00            
ATOM   1543  CB  PRO X  97       0.620 -13.755  -8.740  0.00  0.00            
ATOM   1544  HB2 PRO X  97      -0.115 -14.122  -9.457  0.00  0.00            
ATOM   1545  HB3 PRO X  97       1.524 -14.291  -9.029  0.00  0.00            
ATOM   1546  CA  PRO X  97       0.718 -12.195  -8.895  0.00  0.00            
ATOM   1547  HA  PRO X  97       1.533 -12.001  -9.592  0.00  0.00            
ATOM   1548  C   PRO X  97      -0.514 -11.464  -9.435  0.00  0.00            
ATOM   1549  O   PRO X  97      -0.598 -11.466 -10.649  0.00  0.00            
ATOM   1550  N   PHE X  98      -1.379 -10.677  -8.766  0.00  0.00            
ATOM   1551  H   PHE X  98      -1.308 -10.842  -7.772  0.00  0.00            
ATOM   1552  CA  PHE X  98      -2.287  -9.706  -9.408  0.00  0.00            
ATOM   1553  HA  PHE X  98      -2.603 -10.004 -10.408  0.00  0.00            
ATOM   1554  CB  PHE X  98      -3.601  -9.617  -8.685  0.00  0.00            
ATOM   1555  HB2 PHE X  98      -3.459  -9.514  -7.609  0.00  0.00            
ATOM   1556  HB3 PHE X  98      -4.044  -8.640  -8.882  0.00  0.00            
ATOM   1557  CG  PHE X  98      -4.561 -10.742  -8.934  0.00  0.00            
ATOM   1558  CD1 PHE X  98      -4.284 -11.958  -9.550  0.00  0.00            
ATOM   1559  HD1 PHE X  98      -3.348 -12.085 -10.073  0.00  0.00            
ATOM   1560  CE1 PHE X  98      -5.246 -12.963  -9.652  0.00  0.00            
ATOM   1561  HE1 PHE X  98      -4.963 -13.874 -10.158  0.00  0.00            
ATOM   1562  CZ  PHE X  98      -6.516 -12.817  -9.084  0.00  0.00            
ATOM   1563  HZ  PHE X  98      -7.216 -13.627  -9.225  0.00  0.00            
ATOM   1564  CE2 PHE X  98      -6.773 -11.648  -8.365  0.00  0.00            
ATOM   1565  HE2 PHE X  98      -7.756 -11.424  -7.979  0.00  0.00            
ATOM   1566  CD2 PHE X  98      -5.828 -10.571  -8.311  0.00  0.00            
ATOM   1567  HD2 PHE X  98      -6.086  -9.725  -7.691  0.00  0.00            
ATOM   1568  C   PHE X  98      -1.696  -8.338  -9.588  0.00  0.00            
ATOM   1569  O   PHE X  98      -2.328  -7.479 -10.171  0.00  0.00            
ATOM   1570  N   GLY X  99      -0.526  -8.032  -8.956  0.00  0.00            
ATOM   1571  H   GLY X  99       0.059  -8.746  -8.546  0.00  0.00            
ATOM   1572  CA  GLY X  99       0.028  -6.661  -8.878  0.00  0.00            
ATOM   1573  HA2 GLY X  99       1.045  -6.692  -8.488  0.00  0.00            
ATOM   1574  HA3 GLY X  99       0.004  -6.161  -9.846  0.00  0.00            
ATOM   1575  C   GLY X  99      -0.682  -5.854  -7.762  0.00  0.00            
ATOM   1576  O   GLY X  99      -1.136  -6.381  -6.754  0.00  0.00            
ATOM   1577  N   CYS X 100      -0.754  -4.598  -7.997  0.00  0.00            
ATOM   1578  H   CYS X 100      -0.351  -4.225  -8.845  0.00  0.00            
ATOM   1579  CA  CYS X 100      -1.354  -3.633  -7.111  0.00  0.00            
ATOM   1580  HA  CYS X 100      -1.079  -3.785  -6.068  0.00  0.00            
ATOM   1581  CB  CYS X 100      -0.901  -2.271  -7.632  0.00  0.00            
ATOM   1582  HB2 CYS X 100       0.146  -2.223  -7.930  0.00  0.00            
ATOM   1583  HB3 CYS X 100      -1.441  -2.211  -8.577  0.00  0.00            
ATOM   1584  SG  CYS X 100      -1.439  -0.962  -6.529  0.00  0.00            
ATOM   1585  HG  CYS X 100      -0.407  -0.937  -5.681  0.00  0.00            
ATOM   1586  C   CYS X 100      -2.938  -3.698  -7.108  0.00  0.00            
ATOM   1587  O   CYS X 100      -3.560  -4.099  -8.050  0.00  0.00            
ATOM   1588  N   LEU X 101      -3.649  -3.256  -5.962  0.00  0.00            
ATOM   1589  H   LEU X 101      -3.135  -2.941  -5.152  0.00  0.00            
ATOM   1590  CA  LEU X 101      -5.054  -3.377  -5.758  0.00  0.00            
ATOM   1591  HA  LEU X 101      -5.400  -4.300  -6.223  0.00  0.00            
ATOM   1592  CB  LEU X 101      -5.417  -3.441  -4.260  0.00  0.00            
ATOM   1593  HB2 LEU X 101      -4.891  -4.258  -3.768  0.00  0.00            
ATOM   1594  HB3 LEU X 101      -5.061  -2.538  -3.764  0.00  0.00            
ATOM   1595  CG  LEU X 101      -6.915  -3.789  -3.902  0.00  0.00            
ATOM   1596  HG  LEU X 101      -7.535  -3.077  -4.446  0.00  0.00            
ATOM   1597  CD1 LEU X 101      -7.424  -5.190  -4.453  0.00  0.00            
ATOM   1598 HD11 LEU X 101      -7.588  -5.166  -5.530  0.00  0.00            
ATOM   1599 HD12 LEU X 101      -6.760  -5.967  -4.074  0.00  0.00            
ATOM   1600 HD13 LEU X 101      -8.427  -5.315  -4.044  0.00  0.00            
ATOM   1601  CD2 LEU X 101      -7.230  -3.747  -2.412  0.00  0.00            
ATOM   1602 HD21 LEU X 101      -6.697  -4.507  -1.841  0.00  0.00            
ATOM   1603 HD22 LEU X 101      -6.840  -2.790  -2.064  0.00  0.00            
ATOM   1604 HD23 LEU X 101      -8.319  -3.778  -2.429  0.00  0.00            
ATOM   1605  C   LEU X 101      -5.808  -2.294  -6.417  0.00  0.00            
ATOM   1606  O   LEU X 101      -6.838  -2.551  -7.034  0.00  0.00            
ATOM   1607  N   LEU X 102      -5.289  -1.055  -6.493  0.00  0.00            
ATOM   1608  H   LEU X 102      -4.345  -0.969  -6.142  0.00  0.00            
ATOM   1609  CA  LEU X 102      -5.857   0.067  -7.251  0.00  0.00            
ATOM   1610  HA  LEU X 102      -6.803   0.441  -6.858  0.00  0.00            
ATOM   1611  CB  LEU X 102      -4.897   1.252  -6.988  0.00  0.00            
ATOM   1612  HB2 LEU X 102      -5.004   1.407  -5.914  0.00  0.00            
ATOM   1613  HB3 LEU X 102      -3.900   0.900  -7.252  0.00  0.00            
ATOM   1614  CG  LEU X 102      -5.223   2.537  -7.747  0.00  0.00            
ATOM   1615  HG  LEU X 102      -5.040   2.451  -8.818  0.00  0.00            
ATOM   1616  CD1 LEU X 102      -6.650   2.994  -7.654  0.00  0.00            
ATOM   1617 HD11 LEU X 102      -7.008   3.027  -6.625  0.00  0.00            
ATOM   1618 HD12 LEU X 102      -6.737   3.961  -8.150  0.00  0.00            
ATOM   1619 HD13 LEU X 102      -7.364   2.353  -8.170  0.00  0.00            
ATOM   1620  CD2 LEU X 102      -4.224   3.560  -7.121  0.00  0.00            
ATOM   1621 HD21 LEU X 102      -3.182   3.317  -7.327  0.00  0.00            
ATOM   1622 HD22 LEU X 102      -4.377   4.577  -7.483  0.00  0.00            
ATOM   1623 HD23 LEU X 102      -4.484   3.639  -6.066  0.00  0.00            
ATOM   1624  C   LEU X 102      -6.017  -0.279  -8.725  0.00  0.00            
ATOM   1625  O   LEU X 102      -6.982   0.099  -9.432  0.00  0.00            
ATOM   1626  N   ASP X 103      -5.072  -0.998  -9.413  0.00  0.00            
ATOM   1627  H   ASP X 103      -4.267  -1.284  -8.874  0.00  0.00            
ATOM   1628  CA  ASP X 103      -5.062  -1.323 -10.874  0.00  0.00            
ATOM   1629  HA  ASP X 103      -5.329  -0.408 -11.403  0.00  0.00            
ATOM   1630  CB  ASP X 103      -3.601  -1.550 -11.155  0.00  0.00            
ATOM   1631  HB2 ASP X 103      -3.263  -2.381 -10.535  0.00  0.00            
ATOM   1632  HB3 ASP X 103      -3.504  -1.984 -12.150  0.00  0.00            
ATOM   1633  CG  ASP X 103      -2.686  -0.348 -10.950  0.00  0.00            
ATOM   1634  OD1 ASP X 103      -1.465  -0.586 -10.743  0.00  0.00            
ATOM   1635  OD2 ASP X 103      -3.051   0.826 -11.011  0.00  0.00            
ATOM   1636  C   ASP X 103      -5.888  -2.552 -11.315  0.00  0.00            
ATOM   1637  O   ASP X 103      -6.320  -2.673 -12.448  0.00  0.00            
ATOM   1638  N   TYR X 104      -6.164  -3.385 -10.334  0.00  0.00            
ATOM   1639  H   TYR X 104      -5.856  -3.071  -9.425  0.00  0.00            
ATOM   1640  CA  TYR X 104      -7.135  -4.451 -10.339  0.00  0.00            
ATOM   1641  HA  TYR X 104      -7.040  -5.028 -11.259  0.00  0.00            
ATOM   1642  CB  TYR X 104      -6.863  -5.399  -9.159  0.00  0.00            
ATOM   1643  HB2 TYR X 104      -5.864  -5.812  -9.299  0.00  0.00            
ATOM   1644  HB3 TYR X 104      -7.001  -4.869  -8.217  0.00  0.00            
ATOM   1645  CG  TYR X 104      -7.873  -6.544  -9.054  0.00  0.00            
ATOM   1646  CD1 TYR X 104      -7.637  -7.886  -9.515  0.00  0.00            
ATOM   1647  HD1 TYR X 104      -6.668  -8.098  -9.942  0.00  0.00            
ATOM   1648  CE1 TYR X 104      -8.614  -8.886  -9.459  0.00  0.00            
ATOM   1649  HE1 TYR X 104      -8.411  -9.882  -9.825  0.00  0.00            
ATOM   1650  CZ  TYR X 104      -9.884  -8.539  -8.904  0.00  0.00            
ATOM   1651  OH  TYR X 104     -10.754  -9.540  -8.722  0.00  0.00            
ATOM   1652  HH  TYR X 104     -10.308 -10.376  -8.878  0.00  0.00            
ATOM   1653  CE2 TYR X 104     -10.037  -7.318  -8.254  0.00  0.00            
ATOM   1654  HE2 TYR X 104     -11.071  -7.100  -8.032  0.00  0.00            
ATOM   1655  CD2 TYR X 104      -9.118  -6.228  -8.448  0.00  0.00            
ATOM   1656  HD2 TYR X 104      -9.363  -5.220  -8.148  0.00  0.00            
ATOM   1657  C   TYR X 104      -8.569  -3.885 -10.181  0.00  0.00            
ATOM   1658  O   TYR X 104      -9.486  -4.061 -10.888  0.00  0.00            
ATOM   1659  N   VAL X 105      -8.696  -2.838  -9.291  0.00  0.00            
ATOM   1660  H   VAL X 105      -7.936  -2.630  -8.659  0.00  0.00            
ATOM   1661  CA  VAL X 105      -9.997  -2.157  -9.008  0.00  0.00            
ATOM   1662  HA  VAL X 105     -10.819  -2.862  -8.885  0.00  0.00            
ATOM   1663  CB  VAL X 105      -9.867  -1.398  -7.661  0.00  0.00            
ATOM   1664  HB  VAL X 105      -8.822  -1.097  -7.586  0.00  0.00            
ATOM   1665  CG1 VAL X 105     -10.631  -0.078  -7.480  0.00  0.00            
ATOM   1666 HG11 VAL X 105     -10.419   0.630  -8.281  0.00  0.00            
ATOM   1667 HG12 VAL X 105     -11.692  -0.291  -7.349  0.00  0.00            
ATOM   1668 HG13 VAL X 105     -10.364   0.464  -6.572  0.00  0.00            
ATOM   1669  CG2 VAL X 105     -10.062  -2.358  -6.500  0.00  0.00            
ATOM   1670 HG21 VAL X 105      -9.519  -1.886  -5.680  0.00  0.00            
ATOM   1671 HG22 VAL X 105     -11.120  -2.578  -6.362  0.00  0.00            
ATOM   1672 HG23 VAL X 105      -9.612  -3.317  -6.758  0.00  0.00            
ATOM   1673  C   VAL X 105     -10.513  -1.346 -10.216  0.00  0.00            
ATOM   1674  O   VAL X 105     -11.670  -1.353 -10.583  0.00  0.00            
ATOM   1675  N   ARG X 106      -9.542  -0.649 -10.842  0.00  0.00            
ATOM   1676  H   ARG X 106      -8.588  -0.671 -10.510  0.00  0.00            
ATOM   1677  CA  ARG X 106      -9.697   0.015 -12.233  0.00  0.00            
ATOM   1678  HA  ARG X 106     -10.634   0.565 -12.153  0.00  0.00            
ATOM   1679  CB  ARG X 106      -8.507   0.914 -12.384  0.00  0.00            
ATOM   1680  HB2 ARG X 106      -7.608   0.375 -12.085  0.00  0.00            
ATOM   1681  HB3 ARG X 106      -8.500   1.162 -13.445  0.00  0.00            
ATOM   1682  CG  ARG X 106      -8.522   2.238 -11.499  0.00  0.00            
ATOM   1683  HG2 ARG X 106      -9.165   2.906 -12.072  0.00  0.00            
ATOM   1684  HG3 ARG X 106      -8.921   2.073 -10.498  0.00  0.00            
ATOM   1685  CD  ARG X 106      -7.132   2.963 -11.438  0.00  0.00            
ATOM   1686  HD2 ARG X 106      -6.283   2.427 -11.013  0.00  0.00            
ATOM   1687  HD3 ARG X 106      -6.679   2.946 -12.429  0.00  0.00            
ATOM   1688  NE  ARG X 106      -7.215   4.324 -10.974  0.00  0.00            
ATOM   1689  HE  ARG X 106      -8.100   4.698 -10.664  0.00  0.00            
ATOM   1690  CZ  ARG X 106      -6.243   5.262 -11.003  0.00  0.00            
ATOM   1691  NH1 ARG X 106      -5.089   5.041 -11.541  0.00  0.00            
ATOM   1692 HH11 ARG X 106      -4.747   4.127 -11.804  0.00  0.00            
ATOM   1693 HH12 ARG X 106      -4.443   5.816 -11.580  0.00  0.00            
ATOM   1694  NH2 ARG X 106      -6.467   6.385 -10.359  0.00  0.00            
ATOM   1695 HH21 ARG X 106      -7.351   6.473  -9.878  0.00  0.00            
ATOM   1696 HH22 ARG X 106      -5.892   7.138 -10.710  0.00  0.00            
ATOM   1697  C   ARG X 106      -9.886  -0.897 -13.478  0.00  0.00            
ATOM   1698  O   ARG X 106     -10.304  -0.466 -14.519  0.00  0.00            
ATOM   1699  N   GLU X 107      -9.690  -2.229 -13.359  0.00  0.00            
ATOM   1700  H   GLU X 107      -9.289  -2.508 -12.475  0.00  0.00            
ATOM   1701  CA  GLU X 107      -9.983  -3.223 -14.335  0.00  0.00            
ATOM   1702  HA  GLU X 107      -9.936  -2.779 -15.329  0.00  0.00            
ATOM   1703  CB  GLU X 107      -8.938  -4.312 -14.138  0.00  0.00            
ATOM   1704  HB2 GLU X 107      -7.986  -3.809 -14.308  0.00  0.00            
ATOM   1705  HB3 GLU X 107      -9.044  -4.724 -13.134  0.00  0.00            
ATOM   1706  CG  GLU X 107      -9.038  -5.506 -15.109  0.00  0.00            
ATOM   1707  HG2 GLU X 107      -9.972  -5.988 -14.822  0.00  0.00            
ATOM   1708  HG3 GLU X 107      -9.106  -5.199 -16.153  0.00  0.00            
ATOM   1709  CD  GLU X 107      -7.884  -6.525 -15.127  0.00  0.00            
ATOM   1710  OE1 GLU X 107      -8.009  -7.371 -16.034  0.00  0.00            
ATOM   1711  OE2 GLU X 107      -6.852  -6.449 -14.393  0.00  0.00            
ATOM   1712  C   GLU X 107     -11.400  -3.790 -14.143  0.00  0.00            
ATOM   1713  O   GLU X 107     -12.145  -3.923 -15.145  0.00  0.00            
ATOM   1714  N   HIE X 108     -11.816  -4.239 -12.923  0.00  0.00            
ATOM   1715  H   HIE X 108     -11.140  -4.074 -12.191  0.00  0.00            
ATOM   1716  CA  HIE X 108     -13.000  -4.980 -12.484  0.00  0.00            
ATOM   1717  HA  HIE X 108     -13.422  -5.329 -13.427  0.00  0.00            
ATOM   1718  CB  HIE X 108     -12.538  -6.178 -11.636  0.00  0.00            
ATOM   1719  HB2 HIE X 108     -12.033  -5.903 -10.710  0.00  0.00            
ATOM   1720  HB3 HIE X 108     -13.373  -6.789 -11.295  0.00  0.00            
ATOM   1721  CG  HIE X 108     -11.557  -7.156 -12.225  0.00  0.00            
ATOM   1722  ND1 HIE X 108     -11.722  -8.045 -13.282  0.00  0.00            
ATOM   1723  CE1 HIE X 108     -10.541  -8.655 -13.396  0.00  0.00            
ATOM   1724  HE1 HIE X 108     -10.524  -9.533 -14.024  0.00  0.00            
ATOM   1725  NE2 HIE X 108      -9.679  -8.243 -12.533  0.00  0.00            
ATOM   1726  HE2 HIE X 108      -8.709  -8.523 -12.557  0.00  0.00            
ATOM   1727  CD2 HIE X 108     -10.253  -7.268 -11.784  0.00  0.00            
ATOM   1728  HD2 HIE X 108      -9.790  -6.694 -10.996  0.00  0.00            
ATOM   1729  C   HIE X 108     -14.164  -4.155 -11.901  0.00  0.00            
ATOM   1730  O   HIE X 108     -14.955  -4.741 -11.164  0.00  0.00            
ATOM   1731  N   LYS X 109     -14.304  -2.813 -12.241  0.00  0.00            
ATOM   1732  H   LYS X 109     -13.769  -2.425 -13.005  0.00  0.00            
ATOM   1733  CA  LYS X 109     -15.290  -1.902 -11.659  0.00  0.00            
ATOM   1734  HA  LYS X 109     -15.074  -1.898 -10.590  0.00  0.00            
ATOM   1735  CB  LYS X 109     -15.112  -0.486 -12.175  0.00  0.00            
ATOM   1736  HB2 LYS X 109     -15.540   0.232 -11.474  0.00  0.00            
ATOM   1737  HB3 LYS X 109     -14.085  -0.128 -12.244  0.00  0.00            
ATOM   1738  CG  LYS X 109     -15.753  -0.228 -13.537  0.00  0.00            
ATOM   1739  HG2 LYS X 109     -16.235  -1.040 -14.080  0.00  0.00            
ATOM   1740  HG3 LYS X 109     -16.674   0.277 -13.246  0.00  0.00            
ATOM   1741  CD  LYS X 109     -14.909   0.758 -14.424  0.00  0.00            
ATOM   1742  HD2 LYS X 109     -14.805   1.746 -13.975  0.00  0.00            
ATOM   1743  HD3 LYS X 109     -13.857   0.479 -14.378  0.00  0.00            
ATOM   1744  CE  LYS X 109     -15.339   0.733 -15.917  0.00  0.00            
ATOM   1745  HE2 LYS X 109     -16.340   1.158 -15.996  0.00  0.00            
ATOM   1746  HE3 LYS X 109     -14.755   1.493 -16.436  0.00  0.00            
ATOM   1747  NZ  LYS X 109     -15.149  -0.524 -16.622  0.00  0.00            
ATOM   1748  HZ1 LYS X 109     -15.475  -0.477 -17.577  0.00  0.00            
ATOM   1749  HZ2 LYS X 109     -14.228  -0.923 -16.512  0.00  0.00            
ATOM   1750  HZ3 LYS X 109     -15.782  -1.164 -16.163  0.00  0.00            
ATOM   1751  C   LYS X 109     -16.764  -2.359 -11.742  0.00  0.00            
ATOM   1752  O   LYS X 109     -17.530  -2.021 -10.823  0.00  0.00            
ATOM   1753  N   ASP X 110     -17.210  -3.080 -12.764  0.00  0.00            
ATOM   1754  H   ASP X 110     -16.589  -3.196 -13.552  0.00  0.00            
ATOM   1755  CA  ASP X 110     -18.561  -3.565 -12.908  0.00  0.00            
ATOM   1756  HA  ASP X 110     -19.192  -2.807 -12.444  0.00  0.00            
ATOM   1757  CB  ASP X 110     -18.949  -3.590 -14.389  0.00  0.00            
ATOM   1758  HB2 ASP X 110     -18.595  -4.511 -14.852  0.00  0.00            
ATOM   1759  HB3 ASP X 110     -20.018  -3.796 -14.448  0.00  0.00            
ATOM   1760  CG  ASP X 110     -18.611  -2.384 -15.176  0.00  0.00            
ATOM   1761  OD1 ASP X 110     -18.001  -2.467 -16.301  0.00  0.00            
ATOM   1762  OD2 ASP X 110     -19.063  -1.306 -14.734  0.00  0.00            
ATOM   1763  C   ASP X 110     -18.794  -4.961 -12.306  0.00  0.00            
ATOM   1764  O   ASP X 110     -19.956  -5.359 -12.163  0.00  0.00            
ATOM   1765  N   ASN X 111     -17.754  -5.719 -11.736  0.00  0.00            
ATOM   1766  H   ASN X 111     -16.815  -5.398 -11.919  0.00  0.00            
ATOM   1767  CA  ASN X 111     -17.957  -7.069 -11.222  0.00  0.00            
ATOM   1768  HA  ASN X 111     -19.036  -7.214 -11.161  0.00  0.00            
ATOM   1769  CB  ASN X 111     -17.431  -8.075 -12.316  0.00  0.00            
ATOM   1770  HB2 ASN X 111     -16.430  -7.763 -12.615  0.00  0.00            
ATOM   1771  HB3 ASN X 111     -17.432  -9.087 -11.912  0.00  0.00            
ATOM   1772  CG  ASN X 111     -18.211  -8.123 -13.676  0.00  0.00            
ATOM   1773  OD1 ASN X 111     -18.306  -7.143 -14.407  0.00  0.00            
ATOM   1774  ND2 ASN X 111     -18.937  -9.166 -13.998  0.00  0.00            
ATOM   1775 HD21 ASN X 111     -18.905  -9.993 -13.419  0.00  0.00            
ATOM   1776 HD22 ASN X 111     -19.210  -9.228 -14.969  0.00  0.00            
ATOM   1777  C   ASN X 111     -17.521  -7.322  -9.796  0.00  0.00            
ATOM   1778  O   ASN X 111     -17.504  -8.448  -9.311  0.00  0.00            
ATOM   1779  N   ILE X 112     -16.904  -6.352  -9.015  0.00  0.00            
ATOM   1780  H   ILE X 112     -16.868  -5.468  -9.502  0.00  0.00            
ATOM   1781  CA  ILE X 112     -16.397  -6.469  -7.658  0.00  0.00            
ATOM   1782  HA  ILE X 112     -15.776  -7.364  -7.618  0.00  0.00            
ATOM   1783  CB  ILE X 112     -15.586  -5.250  -7.224  0.00  0.00            
ATOM   1784  HB  ILE X 112     -16.146  -4.397  -7.607  0.00  0.00            
ATOM   1785  CG2 ILE X 112     -15.542  -5.233  -5.654  0.00  0.00            
ATOM   1786 HG21 ILE X 112     -15.056  -6.100  -5.209  0.00  0.00            
ATOM   1787 HG22 ILE X 112     -14.975  -4.367  -5.312  0.00  0.00            
ATOM   1788 HG23 ILE X 112     -16.512  -5.072  -5.183  0.00  0.00            
ATOM   1789  CG1 ILE X 112     -14.221  -5.467  -7.923  0.00  0.00            
ATOM   1790 HG12 ILE X 112     -13.631  -6.252  -7.449  0.00  0.00            
ATOM   1791 HG13 ILE X 112     -14.424  -5.803  -8.940  0.00  0.00            
ATOM   1792  CD1 ILE X 112     -13.389  -4.175  -7.933  0.00  0.00            
ATOM   1793 HD11 ILE X 112     -13.126  -3.814  -6.939  0.00  0.00            
ATOM   1794 HD12 ILE X 112     -12.523  -4.473  -8.524  0.00  0.00            
ATOM   1795 HD13 ILE X 112     -13.941  -3.392  -8.453  0.00  0.00            
ATOM   1796  C   ILE X 112     -17.630  -6.767  -6.746  0.00  0.00            
ATOM   1797  O   ILE X 112     -18.516  -5.948  -6.650  0.00  0.00            
ATOM   1798  N   GLY X 113     -17.563  -7.859  -5.963  0.00  0.00            
ATOM   1799  H   GLY X 113     -16.640  -8.270  -5.971  0.00  0.00            
ATOM   1800  CA  GLY X 113     -18.374  -8.286  -4.870  0.00  0.00            
ATOM   1801  HA2 GLY X 113     -19.432  -8.093  -5.050  0.00  0.00            
ATOM   1802  HA3 GLY X 113     -18.200  -9.343  -4.667  0.00  0.00            
ATOM   1803  C   GLY X 113     -18.117  -7.504  -3.585  0.00  0.00            
ATOM   1804  O   GLY X 113     -16.959  -7.385  -3.155  0.00  0.00            
ATOM   1805  N   SER X 114     -19.146  -6.913  -2.959  0.00  0.00            
ATOM   1806  H   SER X 114     -20.091  -7.071  -3.278  0.00  0.00            
ATOM   1807  CA  SER X 114     -19.108  -6.219  -1.609  0.00  0.00            
ATOM   1808  HA  SER X 114     -18.510  -5.317  -1.740  0.00  0.00            
ATOM   1809  CB  SER X 114     -20.521  -5.924  -1.254  0.00  0.00            
ATOM   1810  HB2 SER X 114     -20.519  -5.720  -0.183  0.00  0.00            
ATOM   1811  HB3 SER X 114     -20.716  -4.972  -1.747  0.00  0.00            
ATOM   1812  OG  SER X 114     -21.439  -6.945  -1.613  0.00  0.00            
ATOM   1813  HG  SER X 114     -22.306  -6.542  -1.700  0.00  0.00            
ATOM   1814  C   SER X 114     -18.605  -7.097  -0.519  0.00  0.00            
ATOM   1815  O   SER X 114     -17.936  -6.567   0.348  0.00  0.00            
ATOM   1816  N   GLN X 115     -18.769  -8.434  -0.519  0.00  0.00            
ATOM   1817  H   GLN X 115     -19.218  -8.897  -1.295  0.00  0.00            
ATOM   1818  CA  GLN X 115     -18.215  -9.360   0.539  0.00  0.00            
ATOM   1819  HA  GLN X 115     -18.555  -9.064   1.531  0.00  0.00            
ATOM   1820  CB  GLN X 115     -18.750 -10.793   0.373  0.00  0.00            
ATOM   1821  HB2 GLN X 115     -19.728 -10.678  -0.094  0.00  0.00            
ATOM   1822  HB3 GLN X 115     -18.211 -11.282  -0.438  0.00  0.00            
ATOM   1823  CG  GLN X 115     -18.691 -11.616   1.627  0.00  0.00            
ATOM   1824  HG2 GLN X 115     -18.473 -11.076   2.548  0.00  0.00            
ATOM   1825  HG3 GLN X 115     -19.738 -11.821   1.852  0.00  0.00            
ATOM   1826  CD  GLN X 115     -17.756 -12.834   1.515  0.00  0.00            
ATOM   1827  OE1 GLN X 115     -17.098 -13.230   2.425  0.00  0.00            
ATOM   1828  NE2 GLN X 115     -17.692 -13.535   0.412  0.00  0.00            
ATOM   1829 HE21 GLN X 115     -18.183 -13.385  -0.457  0.00  0.00            
ATOM   1830 HE22 GLN X 115     -17.009 -14.278   0.447  0.00  0.00            
ATOM   1831  C   GLN X 115     -16.653  -9.429   0.463  0.00  0.00            
ATOM   1832  O   GLN X 115     -15.908  -9.350   1.416  0.00  0.00            
ATOM   1833  N   TYR X 116     -16.174  -9.501  -0.803  0.00  0.00            
ATOM   1834  H   TYR X 116     -16.718  -9.399  -1.647  0.00  0.00            
ATOM   1835  CA  TYR X 116     -14.756  -9.371  -1.025  0.00  0.00            
ATOM   1836  HA  TYR X 116     -14.261 -10.109  -0.394  0.00  0.00            
ATOM   1837  CB  TYR X 116     -14.527  -9.752  -2.459  0.00  0.00            
ATOM   1838  HB2 TYR X 116     -14.903  -8.926  -3.064  0.00  0.00            
ATOM   1839  HB3 TYR X 116     -13.458  -9.793  -2.667  0.00  0.00            
ATOM   1840  CG  TYR X 116     -15.128 -11.076  -2.803  0.00  0.00            
ATOM   1841  CD1 TYR X 116     -14.821 -12.259  -2.086  0.00  0.00            
ATOM   1842  HD1 TYR X 116     -13.996 -12.251  -1.389  0.00  0.00            
ATOM   1843  CE1 TYR X 116     -15.659 -13.371  -2.176  0.00  0.00            
ATOM   1844  HE1 TYR X 116     -15.275 -14.277  -1.731  0.00  0.00            
ATOM   1845  CZ  TYR X 116     -16.875 -13.303  -2.938  0.00  0.00            
ATOM   1846  OH  TYR X 116     -17.748 -14.355  -2.982  0.00  0.00            
ATOM   1847  HH  TYR X 116     -17.576 -14.938  -2.239  0.00  0.00            
ATOM   1848  CE2 TYR X 116     -17.085 -12.195  -3.800  0.00  0.00            
ATOM   1849  HE2 TYR X 116     -17.991 -12.145  -4.387  0.00  0.00            
ATOM   1850  CD2 TYR X 116     -16.169 -11.109  -3.748  0.00  0.00            
ATOM   1851  HD2 TYR X 116     -16.261 -10.244  -4.388  0.00  0.00            
ATOM   1852  C   TYR X 116     -14.210  -7.915  -0.657  0.00  0.00            
ATOM   1853  O   TYR X 116     -13.190  -7.773   0.029  0.00  0.00            
ATOM   1854  N   LEU X 117     -14.914  -6.882  -1.142  0.00  0.00            
ATOM   1855  H   LEU X 117     -15.687  -7.080  -1.761  0.00  0.00            
ATOM   1856  CA  LEU X 117     -14.521  -5.519  -0.912  0.00  0.00            
ATOM   1857  HA  LEU X 117     -13.595  -5.259  -1.424  0.00  0.00            
ATOM   1858  CB  LEU X 117     -15.664  -4.551  -1.437  0.00  0.00            
ATOM   1859  HB2 LEU X 117     -16.206  -5.148  -2.170  0.00  0.00            
ATOM   1860  HB3 LEU X 117     -16.458  -4.432  -0.700  0.00  0.00            
ATOM   1861  CG  LEU X 117     -15.041  -3.335  -2.137  0.00  0.00            
ATOM   1862  HG  LEU X 117     -14.258  -3.637  -2.833  0.00  0.00            
ATOM   1863  CD1 LEU X 117     -16.129  -2.580  -2.869  0.00  0.00            
ATOM   1864 HD11 LEU X 117     -16.642  -3.308  -3.496  0.00  0.00            
ATOM   1865 HD12 LEU X 117     -16.912  -2.212  -2.206  0.00  0.00            
ATOM   1866 HD13 LEU X 117     -15.754  -1.717  -3.421  0.00  0.00            
ATOM   1867  CD2 LEU X 117     -14.368  -2.332  -1.262  0.00  0.00            
ATOM   1868 HD21 LEU X 117     -14.048  -1.512  -1.905  0.00  0.00            
ATOM   1869 HD22 LEU X 117     -15.073  -1.962  -0.518  0.00  0.00            
ATOM   1870 HD23 LEU X 117     -13.538  -2.851  -0.784  0.00  0.00            
ATOM   1871  C   LEU X 117     -14.395  -5.249   0.638  0.00  0.00            
ATOM   1872  O   LEU X 117     -13.467  -4.564   1.064  0.00  0.00            
ATOM   1873  N   LEU X 118     -15.207  -5.755   1.463  0.00  0.00            
ATOM   1874  H   LEU X 118     -15.952  -6.360   1.148  0.00  0.00            
ATOM   1875  CA  LEU X 118     -15.264  -5.351   2.888  0.00  0.00            
ATOM   1876  HA  LEU X 118     -14.982  -4.302   2.979  0.00  0.00            
ATOM   1877  CB  LEU X 118     -16.625  -5.500   3.518  0.00  0.00            
ATOM   1878  HB2 LEU X 118     -16.924  -6.516   3.260  0.00  0.00            
ATOM   1879  HB3 LEU X 118     -16.552  -5.443   4.604  0.00  0.00            
ATOM   1880  CG  LEU X 118     -17.691  -4.491   3.107  0.00  0.00            
ATOM   1881  HG  LEU X 118     -17.748  -4.356   2.027  0.00  0.00            
ATOM   1882  CD1 LEU X 118     -19.127  -4.844   3.608  0.00  0.00            
ATOM   1883 HD11 LEU X 118     -19.902  -4.219   3.166  0.00  0.00            
ATOM   1884 HD12 LEU X 118     -19.341  -5.855   3.260  0.00  0.00            
ATOM   1885 HD13 LEU X 118     -19.092  -4.792   4.696  0.00  0.00            
ATOM   1886  CD2 LEU X 118     -17.429  -3.050   3.679  0.00  0.00            
ATOM   1887 HD21 LEU X 118     -17.411  -3.097   4.768  0.00  0.00            
ATOM   1888 HD22 LEU X 118     -16.466  -2.668   3.340  0.00  0.00            
ATOM   1889 HD23 LEU X 118     -18.218  -2.382   3.333  0.00  0.00            
ATOM   1890  C   LEU X 118     -14.123  -6.072   3.613  0.00  0.00            
ATOM   1891  O   LEU X 118     -13.496  -5.462   4.423  0.00  0.00            
ATOM   1892  N   ASN X 119     -13.806  -7.329   3.304  0.00  0.00            
ATOM   1893  H   ASN X 119     -14.246  -7.747   2.497  0.00  0.00            
ATOM   1894  CA  ASN X 119     -12.575  -8.085   3.554  0.00  0.00            
ATOM   1895  HA  ASN X 119     -12.535  -8.268   4.628  0.00  0.00            
ATOM   1896  CB  ASN X 119     -12.645  -9.502   2.910  0.00  0.00            
ATOM   1897  HB2 ASN X 119     -13.098  -9.346   1.931  0.00  0.00            
ATOM   1898  HB3 ASN X 119     -11.656  -9.901   2.683  0.00  0.00            
ATOM   1899  CG  ASN X 119     -13.277 -10.552   3.701  0.00  0.00            
ATOM   1900  OD1 ASN X 119     -12.721 -11.187   4.567  0.00  0.00            
ATOM   1901  ND2 ASN X 119     -14.573 -10.718   3.405  0.00  0.00            
ATOM   1902 HD21 ASN X 119     -15.002 -10.150   2.689  0.00  0.00            
ATOM   1903 HD22 ASN X 119     -15.136 -11.265   4.041  0.00  0.00            
ATOM   1904  C   ASN X 119     -11.328  -7.345   3.189  0.00  0.00            
ATOM   1905  O   ASN X 119     -10.410  -7.222   4.040  0.00  0.00            
ATOM   1906  N   TRP X 120     -11.260  -6.691   1.962  0.00  0.00            
ATOM   1907  H   TRP X 120     -11.899  -6.977   1.233  0.00  0.00            
ATOM   1908  CA  TRP X 120     -10.125  -5.823   1.541  0.00  0.00            
ATOM   1909  HA  TRP X 120      -9.266  -6.485   1.649  0.00  0.00            
ATOM   1910  CB  TRP X 120     -10.215  -5.171   0.172  0.00  0.00            
ATOM   1911  HB2 TRP X 120     -11.067  -4.493   0.229  0.00  0.00            
ATOM   1912  HB3 TRP X 120      -9.248  -4.692   0.023  0.00  0.00            
ATOM   1913  CG  TRP X 120     -10.367  -6.088  -0.970  0.00  0.00            
ATOM   1914  CD1 TRP X 120     -10.031  -7.414  -1.071  0.00  0.00            
ATOM   1915  HD1 TRP X 120      -9.735  -8.012  -0.222  0.00  0.00            
ATOM   1916  NE1 TRP X 120     -10.261  -7.800  -2.381  0.00  0.00            
ATOM   1917  HE1 TRP X 120      -9.906  -8.674  -2.740  0.00  0.00            
ATOM   1918  CE2 TRP X 120     -10.725  -6.783  -3.180  0.00  0.00            
ATOM   1919  CZ2 TRP X 120     -10.808  -6.658  -4.571  0.00  0.00            
ATOM   1920  HZ2 TRP X 120     -10.600  -7.510  -5.201  0.00  0.00            
ATOM   1921  CH2 TRP X 120     -11.129  -5.412  -5.160  0.00  0.00            
ATOM   1922  HH2 TRP X 120     -11.283  -5.325  -6.226  0.00  0.00            
ATOM   1923  CZ3 TRP X 120     -11.599  -4.434  -4.276  0.00  0.00            
ATOM   1924  HZ3 TRP X 120     -12.034  -3.509  -4.625  0.00  0.00            
ATOM   1925  CE3 TRP X 120     -11.450  -4.525  -2.887  0.00  0.00            
ATOM   1926  HE3 TRP X 120     -11.677  -3.655  -2.289  0.00  0.00            
ATOM   1927  CD2 TRP X 120     -10.896  -5.696  -2.279  0.00  0.00            
ATOM   1928  C   TRP X 120      -9.928  -4.750   2.659  0.00  0.00            
ATOM   1929  O   TRP X 120      -8.859  -4.704   3.173  0.00  0.00            
ATOM   1930  N   CYS X 121     -10.940  -3.945   2.986  0.00  0.00            
ATOM   1931  H   CYS X 121     -11.799  -4.105   2.480  0.00  0.00            
ATOM   1932  CA  CYS X 121     -10.972  -2.875   3.978  0.00  0.00            
ATOM   1933  HA  CYS X 121     -10.088  -2.254   3.831  0.00  0.00            
ATOM   1934  CB  CYS X 121     -12.361  -2.253   4.104  0.00  0.00            
ATOM   1935  HB2 CYS X 121     -13.237  -2.900   4.146  0.00  0.00            
ATOM   1936  HB3 CYS X 121     -12.519  -1.526   4.901  0.00  0.00            
ATOM   1937  SG  CYS X 121     -12.449  -1.306   2.616  0.00  0.00            
ATOM   1938  HG  CYS X 121     -12.687  -2.391   1.874  0.00  0.00            
ATOM   1939  C   CYS X 121     -10.572  -3.396   5.350  0.00  0.00            
ATOM   1940  O   CYS X 121      -9.848  -2.671   6.088  0.00  0.00            
ATOM   1941  N   VAL X 122     -11.046  -4.557   5.850  0.00  0.00            
ATOM   1942  H   VAL X 122     -11.746  -5.006   5.278  0.00  0.00            
ATOM   1943  CA  VAL X 122     -10.585  -5.149   7.117  0.00  0.00            
ATOM   1944  HA  VAL X 122     -10.738  -4.380   7.874  0.00  0.00            
ATOM   1945  CB  VAL X 122     -11.346  -6.462   7.384  0.00  0.00            
ATOM   1946  HB  VAL X 122     -11.035  -7.232   6.677  0.00  0.00            
ATOM   1947  CG1 VAL X 122     -10.958  -6.854   8.795  0.00  0.00            
ATOM   1948 HG11 VAL X 122     -10.023  -7.414   8.820  0.00  0.00            
ATOM   1949 HG12 VAL X 122     -10.744  -6.025   9.469  0.00  0.00            
ATOM   1950 HG13 VAL X 122     -11.727  -7.485   9.243  0.00  0.00            
ATOM   1951  CG2 VAL X 122     -12.881  -6.227   7.548  0.00  0.00            
ATOM   1952 HG21 VAL X 122     -13.452  -7.155   7.514  0.00  0.00            
ATOM   1953 HG22 VAL X 122     -13.079  -5.794   8.528  0.00  0.00            
ATOM   1954 HG23 VAL X 122     -13.308  -5.626   6.745  0.00  0.00            
ATOM   1955  C   VAL X 122      -9.048  -5.478   7.150  0.00  0.00            
ATOM   1956  O   VAL X 122      -8.361  -5.007   8.026  0.00  0.00            
ATOM   1957  N   GLN X 123      -8.553  -6.191   6.162  0.00  0.00            
ATOM   1958  H   GLN X 123      -9.228  -6.569   5.513  0.00  0.00            
ATOM   1959  CA  GLN X 123      -7.173  -6.670   5.888  0.00  0.00            
ATOM   1960  HA  GLN X 123      -6.834  -7.302   6.709  0.00  0.00            
ATOM   1961  CB  GLN X 123      -6.947  -7.514   4.672  0.00  0.00            
ATOM   1962  HB2 GLN X 123      -7.481  -6.982   3.884  0.00  0.00            
ATOM   1963  HB3 GLN X 123      -5.881  -7.649   4.490  0.00  0.00            
ATOM   1964  CG  GLN X 123      -7.501  -8.949   4.811  0.00  0.00            
ATOM   1965  HG2 GLN X 123      -6.957  -9.488   5.586  0.00  0.00            
ATOM   1966  HG3 GLN X 123      -8.538  -8.706   5.046  0.00  0.00            
ATOM   1967  CD  GLN X 123      -7.495  -9.847   3.631  0.00  0.00            
ATOM   1968  OE1 GLN X 123      -6.588  -9.988   2.804  0.00  0.00            
ATOM   1969  NE2 GLN X 123      -8.640 -10.421   3.335  0.00  0.00            
ATOM   1970 HE21 GLN X 123      -9.414 -10.412   3.984  0.00  0.00            
ATOM   1971 HE22 GLN X 123      -8.601 -11.002   2.510  0.00  0.00            
ATOM   1972  C   GLN X 123      -6.176  -5.474   5.734  0.00  0.00            
ATOM   1973  O   GLN X 123      -5.041  -5.588   6.171  0.00  0.00            
ATOM   1974  N   ILE X 124      -6.562  -4.383   5.143  0.00  0.00            
ATOM   1975  H   ILE X 124      -7.463  -4.445   4.689  0.00  0.00            
ATOM   1976  CA  ILE X 124      -5.778  -3.145   5.135  0.00  0.00            
ATOM   1977  HA  ILE X 124      -4.805  -3.549   4.856  0.00  0.00            
ATOM   1978  CB  ILE X 124      -6.267  -2.221   3.990  0.00  0.00            
ATOM   1979  HB  ILE X 124      -7.314  -2.008   4.206  0.00  0.00            
ATOM   1980  CG2 ILE X 124      -5.545  -0.879   4.177  0.00  0.00            
ATOM   1981 HG21 ILE X 124      -4.603  -0.982   3.639  0.00  0.00            
ATOM   1982 HG22 ILE X 124      -6.145  -0.114   3.685  0.00  0.00            
ATOM   1983 HG23 ILE X 124      -5.343  -0.648   5.223  0.00  0.00            
ATOM   1984  CG1 ILE X 124      -6.051  -2.699   2.565  0.00  0.00            
ATOM   1985 HG12 ILE X 124      -5.031  -2.966   2.290  0.00  0.00            
ATOM   1986 HG13 ILE X 124      -6.587  -3.645   2.638  0.00  0.00            
ATOM   1987  CD1 ILE X 124      -6.762  -1.932   1.411  0.00  0.00            
ATOM   1988 HD11 ILE X 124      -6.819  -2.567   0.526  0.00  0.00            
ATOM   1989 HD12 ILE X 124      -7.746  -1.579   1.720  0.00  0.00            
ATOM   1990 HD13 ILE X 124      -6.160  -1.062   1.150  0.00  0.00            
ATOM   1991  C   ILE X 124      -5.752  -2.542   6.568  0.00  0.00            
ATOM   1992  O   ILE X 124      -4.662  -2.267   7.088  0.00  0.00            
ATOM   1993  N   ALA X 125      -6.815  -2.561   7.357  0.00  0.00            
ATOM   1994  H   ALA X 125      -7.685  -2.899   6.970  0.00  0.00            
ATOM   1995  CA  ALA X 125      -6.790  -2.186   8.742  0.00  0.00            
ATOM   1996  HA  ALA X 125      -6.361  -1.189   8.847  0.00  0.00            
ATOM   1997  CB  ALA X 125      -8.303  -1.998   9.279  0.00  0.00            
ATOM   1998  HB1 ALA X 125      -8.933  -2.844   9.005  0.00  0.00            
ATOM   1999  HB2 ALA X 125      -8.362  -1.942  10.366  0.00  0.00            
ATOM   2000  HB3 ALA X 125      -8.570  -0.980   8.995  0.00  0.00            
ATOM   2001  C   ALA X 125      -5.993  -3.098   9.660  0.00  0.00            
ATOM   2002  O   ALA X 125      -5.526  -2.639  10.679  0.00  0.00            
ATOM   2003  N   LYS X 126      -5.853  -4.422   9.397  0.00  0.00            
ATOM   2004  H   LYS X 126      -6.305  -4.741   8.553  0.00  0.00            
ATOM   2005  CA  LYS X 126      -5.122  -5.411  10.149  0.00  0.00            
ATOM   2006  HA  LYS X 126      -5.213  -5.291  11.229  0.00  0.00            
ATOM   2007  CB  LYS X 126      -5.513  -6.832   9.704  0.00  0.00            
ATOM   2008  HB2 LYS X 126      -5.512  -7.035   8.633  0.00  0.00            
ATOM   2009  HB3 LYS X 126      -4.790  -7.504  10.167  0.00  0.00            
ATOM   2010  CG  LYS X 126      -6.917  -7.301  10.174  0.00  0.00            
ATOM   2011  HG2 LYS X 126      -7.032  -7.201  11.253  0.00  0.00            
ATOM   2012  HG3 LYS X 126      -7.634  -6.589   9.763  0.00  0.00            
ATOM   2013  CD  LYS X 126      -7.100  -8.794   9.960  0.00  0.00            
ATOM   2014  HD2 LYS X 126      -8.131  -9.089  10.153  0.00  0.00            
ATOM   2015  HD3 LYS X 126      -6.801  -9.029   8.939  0.00  0.00            
ATOM   2016  CE  LYS X 126      -6.191  -9.666  10.906  0.00  0.00            
ATOM   2017  HE2 LYS X 126      -5.146  -9.552  10.618  0.00  0.00            
ATOM   2018  HE3 LYS X 126      -6.309  -9.208  11.888  0.00  0.00            
ATOM   2019  NZ  LYS X 126      -6.619 -11.046  10.863  0.00  0.00            
ATOM   2020  HZ1 LYS X 126      -7.615 -11.172  10.974  0.00  0.00            
ATOM   2021  HZ2 LYS X 126      -6.345 -11.497  10.002  0.00  0.00            
ATOM   2022  HZ3 LYS X 126      -6.165 -11.558  11.605  0.00  0.00            
ATOM   2023  C   LYS X 126      -3.612  -5.278   9.823  0.00  0.00            
ATOM   2024  O   LYS X 126      -2.927  -5.321  10.830  0.00  0.00            
ATOM   2025  N   GLY X 127      -3.183  -4.951   8.618  0.00  0.00            
ATOM   2026  H   GLY X 127      -3.788  -4.897   7.811  0.00  0.00            
ATOM   2027  CA  GLY X 127      -1.751  -4.425   8.555  0.00  0.00            
ATOM   2028  HA2 GLY X 127      -1.043  -5.118   9.011  0.00  0.00            
ATOM   2029  HA3 GLY X 127      -1.320  -4.409   7.554  0.00  0.00            
ATOM   2030  C   GLY X 127      -1.443  -3.065   9.203  0.00  0.00            
ATOM   2031  O   GLY X 127      -0.468  -2.981   9.961  0.00  0.00            
ATOM   2032  N   MET X 128      -2.202  -1.960   9.058  0.00  0.00            
ATOM   2033  H   MET X 128      -3.037  -2.044   8.496  0.00  0.00            
ATOM   2034  CA  MET X 128      -2.031  -0.715   9.861  0.00  0.00            
ATOM   2035  HA  MET X 128      -1.036  -0.329   9.639  0.00  0.00            
ATOM   2036  CB  MET X 128      -2.950   0.357   9.307  0.00  0.00            
ATOM   2037  HB2 MET X 128      -3.969   0.113   9.610  0.00  0.00            
ATOM   2038  HB3 MET X 128      -2.630   1.265   9.816  0.00  0.00            
ATOM   2039  CG  MET X 128      -2.750   0.512   7.822  0.00  0.00            
ATOM   2040  HG2 MET X 128      -2.989  -0.468   7.410  0.00  0.00            
ATOM   2041  HG3 MET X 128      -3.567   1.189   7.568  0.00  0.00            
ATOM   2042  SD  MET X 128      -1.188   1.142   7.304  0.00  0.00            
ATOM   2043  CE  MET X 128      -1.119   2.641   8.226  0.00  0.00            
ATOM   2044  HE1 MET X 128      -2.085   3.143   8.181  0.00  0.00            
ATOM   2045  HE2 MET X 128      -0.863   2.384   9.254  0.00  0.00            
ATOM   2046  HE3 MET X 128      -0.281   3.238   7.865  0.00  0.00            
ATOM   2047  C   MET X 128      -2.040  -0.833  11.344  0.00  0.00            
ATOM   2048  O   MET X 128      -1.193  -0.287  11.995  0.00  0.00            
ATOM   2049  N   ASN X 129      -2.883  -1.720  11.890  0.00  0.00            
ATOM   2050  H   ASN X 129      -3.659  -2.179  11.436  0.00  0.00            
ATOM   2051  CA  ASN X 129      -2.794  -1.995  13.304  0.00  0.00            
ATOM   2052  HA  ASN X 129      -2.801  -1.070  13.881  0.00  0.00            
ATOM   2053  CB  ASN X 129      -3.927  -2.823  13.742  0.00  0.00            
ATOM   2054  HB2 ASN X 129      -4.805  -2.561  13.153  0.00  0.00            
ATOM   2055  HB3 ASN X 129      -3.762  -3.886  13.569  0.00  0.00            
ATOM   2056  CG  ASN X 129      -4.288  -2.753  15.248  0.00  0.00            
ATOM   2057  OD1 ASN X 129      -4.291  -1.732  15.908  0.00  0.00            
ATOM   2058  ND2 ASN X 129      -4.372  -3.930  15.825  0.00  0.00            
ATOM   2059 HD21 ASN X 129      -4.268  -4.768  15.271  0.00  0.00            
ATOM   2060 HD22 ASN X 129      -4.467  -4.107  16.814  0.00  0.00            
ATOM   2061  C   ASN X 129      -1.525  -2.711  13.700  0.00  0.00            
ATOM   2062  O   ASN X 129      -1.042  -2.570  14.849  0.00  0.00            
ATOM   2063  N   TYR X 130      -0.949  -3.477  12.758  0.00  0.00            
ATOM   2064  H   TYR X 130      -1.312  -3.477  11.815  0.00  0.00            
ATOM   2065  CA  TYR X 130       0.237  -4.302  12.978  0.00  0.00            
ATOM   2066  HA  TYR X 130       0.108  -4.588  14.022  0.00  0.00            
ATOM   2067  CB  TYR X 130       0.149  -5.517  12.003  0.00  0.00            
ATOM   2068  HB2 TYR X 130      -0.670  -6.101  12.423  0.00  0.00            
ATOM   2069  HB3 TYR X 130       0.083  -5.111  10.994  0.00  0.00            
ATOM   2070  CG  TYR X 130       1.417  -6.270  12.165  0.00  0.00            
ATOM   2071  CD1 TYR X 130       1.414  -7.386  12.990  0.00  0.00            
ATOM   2072  HD1 TYR X 130       0.499  -7.721  13.456  0.00  0.00            
ATOM   2073  CE1 TYR X 130       2.612  -8.086  13.270  0.00  0.00            
ATOM   2074  HE1 TYR X 130       2.592  -8.977  13.880  0.00  0.00            
ATOM   2075  CZ  TYR X 130       3.838  -7.665  12.660  0.00  0.00            
ATOM   2076  OH  TYR X 130       5.033  -8.270  12.951  0.00  0.00            
ATOM   2077  HH  TYR X 130       5.743  -7.812  12.495  0.00  0.00            
ATOM   2078  CE2 TYR X 130       3.830  -6.553  11.805  0.00  0.00            
ATOM   2079  HE2 TYR X 130       4.771  -6.279  11.351  0.00  0.00            
ATOM   2080  CD2 TYR X 130       2.610  -5.887  11.507  0.00  0.00            
ATOM   2081  HD2 TYR X 130       2.598  -5.110  10.756  0.00  0.00            
ATOM   2082  C   TYR X 130       1.435  -3.385  12.877  0.00  0.00            
ATOM   2083  O   TYR X 130       2.301  -3.445  13.751  0.00  0.00            
ATOM   2084  N   LEU X 131       1.499  -2.497  11.869  0.00  0.00            
ATOM   2085  H   LEU X 131       0.764  -2.670  11.198  0.00  0.00            
ATOM   2086  CA  LEU X 131       2.506  -1.443  11.725  0.00  0.00            
ATOM   2087  HA  LEU X 131       3.499  -1.871  11.596  0.00  0.00            
ATOM   2088  CB  LEU X 131       2.261  -0.560  10.418  0.00  0.00            
ATOM   2089  HB2 LEU X 131       1.243  -0.178  10.503  0.00  0.00            
ATOM   2090  HB3 LEU X 131       2.966   0.267  10.500  0.00  0.00            
ATOM   2091  CG  LEU X 131       2.525  -1.296   9.046  0.00  0.00            
ATOM   2092  HG  LEU X 131       2.092  -2.295   8.995  0.00  0.00            
ATOM   2093  CD1 LEU X 131       2.165  -0.367   7.883  0.00  0.00            
ATOM   2094 HD11 LEU X 131       1.081  -0.380   7.766  0.00  0.00            
ATOM   2095 HD12 LEU X 131       2.562   0.633   8.055  0.00  0.00            
ATOM   2096 HD13 LEU X 131       2.688  -0.769   7.015  0.00  0.00            
ATOM   2097  CD2 LEU X 131       3.970  -1.738   8.917  0.00  0.00            
ATOM   2098 HD21 LEU X 131       4.261  -2.437   9.701  0.00  0.00            
ATOM   2099 HD22 LEU X 131       4.064  -2.291   7.982  0.00  0.00            
ATOM   2100 HD23 LEU X 131       4.542  -0.810   8.903  0.00  0.00            
ATOM   2101  C   LEU X 131       2.593  -0.451  12.926  0.00  0.00            
ATOM   2102  O   LEU X 131       3.739   0.008  13.335  0.00  0.00            
ATOM   2103  N   GLU X 132       1.435  -0.162  13.526  0.00  0.00            
ATOM   2104  H   GLU X 132       0.592  -0.512  13.093  0.00  0.00            
ATOM   2105  CA  GLU X 132       1.324   0.677  14.699  0.00  0.00            
ATOM   2106  HA  GLU X 132       1.940   1.563  14.547  0.00  0.00            
ATOM   2107  CB  GLU X 132      -0.083   1.223  14.749  0.00  0.00            
ATOM   2108  HB2 GLU X 132      -0.358   1.811  13.874  0.00  0.00            
ATOM   2109  HB3 GLU X 132      -0.679   0.310  14.759  0.00  0.00            
ATOM   2110  CG  GLU X 132      -0.295   1.951  16.047  0.00  0.00            
ATOM   2111  HG2 GLU X 132      -0.395   1.197  16.828  0.00  0.00            
ATOM   2112  HG3 GLU X 132       0.590   2.583  16.114  0.00  0.00            
ATOM   2113  CD  GLU X 132      -1.549   2.822  16.139  0.00  0.00            
ATOM   2114  OE1 GLU X 132      -2.570   2.487  15.468  0.00  0.00            
ATOM   2115  OE2 GLU X 132      -1.500   3.809  16.848  0.00  0.00            
ATOM   2116  C   GLU X 132       1.815  -0.032  15.950  0.00  0.00            
ATOM   2117  O   GLU X 132       2.465   0.608  16.756  0.00  0.00            
ATOM   2118  N   ASP X 133       1.534  -1.353  16.169  0.00  0.00            
ATOM   2119  H   ASP X 133       1.081  -1.897  15.448  0.00  0.00            
ATOM   2120  CA  ASP X 133       2.143  -2.160  17.246  0.00  0.00            
ATOM   2121  HA  ASP X 133       2.040  -1.594  18.171  0.00  0.00            
ATOM   2122  CB  ASP X 133       1.357  -3.516  17.364  0.00  0.00            
ATOM   2123  HB2 ASP X 133       1.091  -3.939  16.396  0.00  0.00            
ATOM   2124  HB3 ASP X 133       2.029  -4.262  17.786  0.00  0.00            
ATOM   2125  CG  ASP X 133       0.139  -3.484  18.310  0.00  0.00            
ATOM   2126  OD1 ASP X 133      -0.720  -4.344  18.115  0.00  0.00            
ATOM   2127  OD2 ASP X 133      -0.097  -2.520  19.121  0.00  0.00            
ATOM   2128  C   ASP X 133       3.634  -2.324  17.032  0.00  0.00            
ATOM   2129  O   ASP X 133       4.390  -2.396  18.042  0.00  0.00            
ATOM   2130  N   ARG X 134       4.126  -2.251  15.813  0.00  0.00            
ATOM   2131  H   ARG X 134       3.557  -2.352  14.984  0.00  0.00            
ATOM   2132  CA  ARG X 134       5.599  -2.124  15.569  0.00  0.00            
ATOM   2133  HA  ARG X 134       6.248  -2.650  16.269  0.00  0.00            
ATOM   2134  CB  ARG X 134       5.921  -2.717  14.103  0.00  0.00            
ATOM   2135  HB2 ARG X 134       5.185  -2.301  13.415  0.00  0.00            
ATOM   2136  HB3 ARG X 134       6.877  -2.315  13.769  0.00  0.00            
ATOM   2137  CG  ARG X 134       5.716  -4.188  13.899  0.00  0.00            
ATOM   2138  HG2 ARG X 134       4.664  -4.377  14.112  0.00  0.00            
ATOM   2139  HG3 ARG X 134       5.965  -4.537  12.897  0.00  0.00            
ATOM   2140  CD  ARG X 134       6.625  -5.029  14.827  0.00  0.00            
ATOM   2141  HD2 ARG X 134       6.435  -4.713  15.853  0.00  0.00            
ATOM   2142  HD3 ARG X 134       6.255  -6.046  14.702  0.00  0.00            
ATOM   2143  NE  ARG X 134       8.019  -5.040  14.375  0.00  0.00            
ATOM   2144  HE  ARG X 134       8.231  -4.397  13.625  0.00  0.00            
ATOM   2145  CZ  ARG X 134       9.032  -5.885  14.685  0.00  0.00            
ATOM   2146  NH1 ARG X 134       8.871  -6.927  15.394  0.00  0.00            
ATOM   2147 HH11 ARG X 134       7.993  -7.059  15.875  0.00  0.00            
ATOM   2148 HH12 ARG X 134       9.732  -7.308  15.758  0.00  0.00            
ATOM   2149  NH2 ARG X 134      10.247  -5.603  14.271  0.00  0.00            
ATOM   2150 HH21 ARG X 134      10.403  -4.692  13.862  0.00  0.00            
ATOM   2151 HH22 ARG X 134      11.086  -6.035  14.630  0.00  0.00            
ATOM   2152  C   ARG X 134       6.103  -0.700  15.578  0.00  0.00            
ATOM   2153  O   ARG X 134       7.272  -0.405  15.371  0.00  0.00            
ATOM   2154  N   ARG X 135       5.246   0.284  15.963  0.00  0.00            
ATOM   2155  H   ARG X 135       4.371  -0.002  16.378  0.00  0.00            
ATOM   2156  CA  ARG X 135       5.549   1.695  15.956  0.00  0.00            
ATOM   2157  HA  ARG X 135       4.566   2.165  15.971  0.00  0.00            
ATOM   2158  CB  ARG X 135       6.272   2.111  17.311  0.00  0.00            
ATOM   2159  HB2 ARG X 135       7.208   1.559  17.235  0.00  0.00            
ATOM   2160  HB3 ARG X 135       6.605   3.148  17.275  0.00  0.00            
ATOM   2161  CG  ARG X 135       5.521   1.869  18.632  0.00  0.00            
ATOM   2162  HG2 ARG X 135       5.314   0.806  18.763  0.00  0.00            
ATOM   2163  HG3 ARG X 135       6.119   2.167  19.493  0.00  0.00            
ATOM   2164  CD  ARG X 135       4.337   2.749  18.702  0.00  0.00            
ATOM   2165  HD2 ARG X 135       4.782   3.731  18.542  0.00  0.00            
ATOM   2166  HD3 ARG X 135       3.724   2.616  17.811  0.00  0.00            
ATOM   2167  NE  ARG X 135       3.634   2.698  20.021  0.00  0.00            
ATOM   2168  HE  ARG X 135       4.047   3.194  20.798  0.00  0.00            
ATOM   2169  CZ  ARG X 135       2.773   1.784  20.356  0.00  0.00            
ATOM   2170  NH1 ARG X 135       2.070   0.975  19.536  0.00  0.00            
ATOM   2171 HH11 ARG X 135       2.086   1.143  18.540  0.00  0.00            
ATOM   2172 HH12 ARG X 135       1.369   0.423  20.010  0.00  0.00            
ATOM   2173  NH2 ARG X 135       2.446   1.592  21.615  0.00  0.00            
ATOM   2174 HH21 ARG X 135       3.075   2.005  22.289  0.00  0.00            
ATOM   2175 HH22 ARG X 135       2.012   0.706  21.832  0.00  0.00            
ATOM   2176  C   ARG X 135       6.133   2.354  14.705  0.00  0.00            
ATOM   2177  O   ARG X 135       6.731   3.404  14.752  0.00  0.00            
ATOM   2178  N   LEU X 136       5.767   1.867  13.550  0.00  0.00            
ATOM   2179  H   LEU X 136       5.128   1.086  13.571  0.00  0.00            
ATOM   2180  CA  LEU X 136       6.306   2.077  12.204  0.00  0.00            
ATOM   2181  HA  LEU X 136       7.148   2.749  12.365  0.00  0.00            
ATOM   2182  CB  LEU X 136       6.950   0.797  11.636  0.00  0.00            
ATOM   2183  HB2 LEU X 136       7.689   0.354  12.304  0.00  0.00            
ATOM   2184  HB3 LEU X 136       6.120   0.096  11.548  0.00  0.00            
ATOM   2185  CG  LEU X 136       7.586   1.021  10.253  0.00  0.00            
ATOM   2186  HG  LEU X 136       6.799   1.270   9.541  0.00  0.00            
ATOM   2187  CD1 LEU X 136       8.684   2.083  10.309  0.00  0.00            
ATOM   2188 HD11 LEU X 136       9.643   1.867  10.781  0.00  0.00            
ATOM   2189 HD12 LEU X 136       8.903   2.466   9.312  0.00  0.00            
ATOM   2190 HD13 LEU X 136       8.356   2.929  10.913  0.00  0.00            
ATOM   2191  CD2 LEU X 136       8.042  -0.383   9.750  0.00  0.00            
ATOM   2192 HD21 LEU X 136       7.186  -1.046   9.873  0.00  0.00            
ATOM   2193 HD22 LEU X 136       8.404  -0.190   8.740  0.00  0.00            
ATOM   2194 HD23 LEU X 136       8.891  -0.704  10.354  0.00  0.00            
ATOM   2195  C   LEU X 136       5.293   2.774  11.201  0.00  0.00            
ATOM   2196  O   LEU X 136       4.302   2.198  10.692  0.00  0.00            
ATOM   2197  N   VAL X 137       5.430   4.133  11.183  0.00  0.00            
ATOM   2198  H   VAL X 137       6.240   4.414  11.717  0.00  0.00            
ATOM   2199  CA  VAL X 137       4.607   5.022  10.346  0.00  0.00            
ATOM   2200  HA  VAL X 137       3.558   4.855  10.593  0.00  0.00            
ATOM   2201  CB  VAL X 137       4.739   6.477  10.789  0.00  0.00            
ATOM   2202  HB  VAL X 137       3.994   7.007  10.195  0.00  0.00            
ATOM   2203  CG1 VAL X 137       4.146   6.764  12.217  0.00  0.00            
ATOM   2204 HG11 VAL X 137       4.874   6.608  13.012  0.00  0.00            
ATOM   2205 HG12 VAL X 137       3.825   7.806  12.228  0.00  0.00            
ATOM   2206 HG13 VAL X 137       3.273   6.132  12.380  0.00  0.00            
ATOM   2207  CG2 VAL X 137       6.101   7.049  10.481  0.00  0.00            
ATOM   2208 HG21 VAL X 137       6.593   6.642   9.597  0.00  0.00            
ATOM   2209 HG22 VAL X 137       6.127   8.129  10.626  0.00  0.00            
ATOM   2210 HG23 VAL X 137       6.716   6.641  11.283  0.00  0.00            
ATOM   2211  C   VAL X 137       4.731   4.738   8.892  0.00  0.00            
ATOM   2212  O   VAL X 137       5.805   4.492   8.374  0.00  0.00            
ATOM   2213  N   HIE X 138       3.637   4.845   8.166  0.00  0.00            
ATOM   2214  H   HIE X 138       2.830   5.189   8.666  0.00  0.00            
ATOM   2215  CA  HIE X 138       3.617   4.610   6.693  0.00  0.00            
ATOM   2216  HA  HIE X 138       4.433   3.926   6.458  0.00  0.00            
ATOM   2217  CB  HIE X 138       2.232   4.016   6.225  0.00  0.00            
ATOM   2218  HB2 HIE X 138       1.887   3.285   6.956  0.00  0.00            
ATOM   2219  HB3 HIE X 138       1.506   4.817   6.082  0.00  0.00            
ATOM   2220  CG  HIE X 138       2.211   3.465   4.807  0.00  0.00            
ATOM   2221  ND1 HIE X 138       2.611   4.205   3.673  0.00  0.00            
ATOM   2222  CE1 HIE X 138       2.472   3.314   2.663  0.00  0.00            
ATOM   2223  HE1 HIE X 138       2.730   3.598   1.654  0.00  0.00            
ATOM   2224  NE2 HIE X 138       1.955   2.170   3.095  0.00  0.00            
ATOM   2225  HE2 HIE X 138       1.870   1.320   2.556  0.00  0.00            
ATOM   2226  CD2 HIE X 138       1.767   2.258   4.439  0.00  0.00            
ATOM   2227  HD2 HIE X 138       1.453   1.453   5.086  0.00  0.00            
ATOM   2228  C   HIE X 138       3.876   5.876   5.919  0.00  0.00            
ATOM   2229  O   HIE X 138       4.834   5.876   5.243  0.00  0.00            
ATOM   2230  N   ARG X 139       3.066   6.913   6.162  0.00  0.00            
ATOM   2231  H   ARG X 139       2.311   6.712   6.803  0.00  0.00            
ATOM   2232  CA  ARG X 139       3.240   8.202   5.526  0.00  0.00            
ATOM   2233  HA  ARG X 139       2.418   8.807   5.909  0.00  0.00            
ATOM   2234  CB  ARG X 139       4.575   8.912   6.015  0.00  0.00            
ATOM   2235  HB2 ARG X 139       5.384   8.224   5.771  0.00  0.00            
ATOM   2236  HB3 ARG X 139       4.677   9.827   5.430  0.00  0.00            
ATOM   2237  CG  ARG X 139       4.725   9.259   7.434  0.00  0.00            
ATOM   2238  HG2 ARG X 139       4.088  10.088   7.740  0.00  0.00            
ATOM   2239  HG3 ARG X 139       4.552   8.401   8.084  0.00  0.00            
ATOM   2240  CD  ARG X 139       6.181   9.671   7.837  0.00  0.00            
ATOM   2241  HD2 ARG X 139       6.112  10.130   8.823  0.00  0.00            
ATOM   2242  HD3 ARG X 139       6.697   8.710   7.828  0.00  0.00            
ATOM   2243  NE  ARG X 139       6.828  10.644   6.854  0.00  0.00            
ATOM   2244  HE  ARG X 139       6.302  10.842   6.015  0.00  0.00            
ATOM   2245  CZ  ARG X 139       7.983  11.250   7.150  0.00  0.00            
ATOM   2246  NH1 ARG X 139       8.671  11.214   8.291  0.00  0.00            
ATOM   2247 HH11 ARG X 139       8.253  10.817   9.120  0.00  0.00            
ATOM   2248 HH12 ARG X 139       9.597  11.600   8.175  0.00  0.00            
ATOM   2249  NH2 ARG X 139       8.514  12.041   6.307  0.00  0.00            
ATOM   2250 HH21 ARG X 139       8.111  12.051   5.381  0.00  0.00            
ATOM   2251 HH22 ARG X 139       9.348  12.516   6.621  0.00  0.00            
ATOM   2252  C   ARG X 139       3.210   8.255   3.984  0.00  0.00            
ATOM   2253  O   ARG X 139       3.389   9.265   3.355  0.00  0.00            
ATOM   2254  N   ASP X 140       2.846   7.143   3.391  0.00  0.00            
ATOM   2255  H   ASP X 140       2.540   6.454   4.062  0.00  0.00            
ATOM   2256  CA  ASP X 140       2.484   7.058   2.015  0.00  0.00            
ATOM   2257  HA  ASP X 140       2.098   7.989   1.600  0.00  0.00            
ATOM   2258  CB  ASP X 140       3.675   6.575   1.252  0.00  0.00            
ATOM   2259  HB2 ASP X 140       4.609   6.787   1.771  0.00  0.00            
ATOM   2260  HB3 ASP X 140       3.746   5.488   1.305  0.00  0.00            
ATOM   2261  CG  ASP X 140       3.783   6.995  -0.214  0.00  0.00            
ATOM   2262  OD1 ASP X 140       4.919   6.994  -0.741  0.00  0.00            
ATOM   2263  OD2 ASP X 140       2.765   7.360  -0.781  0.00  0.00            
ATOM   2264  C   ASP X 140       1.304   6.101   1.850  0.00  0.00            
ATOM   2265  O   ASP X 140       1.219   5.374   0.828  0.00  0.00            
ATOM   2266  N   LEU X 141       0.338   6.009   2.794  0.00  0.00            
ATOM   2267  H   LEU X 141       0.404   6.685   3.541  0.00  0.00            
ATOM   2268  CA  LEU X 141      -0.779   5.082   2.785  0.00  0.00            
ATOM   2269  HA  LEU X 141      -0.334   4.110   2.571  0.00  0.00            
ATOM   2270  CB  LEU X 141      -1.419   4.950   4.167  0.00  0.00            
ATOM   2271  HB2 LEU X 141      -0.778   4.516   4.934  0.00  0.00            
ATOM   2272  HB3 LEU X 141      -1.602   5.976   4.485  0.00  0.00            
ATOM   2273  CG  LEU X 141      -2.733   4.148   4.169  0.00  0.00            
ATOM   2274  HG  LEU X 141      -3.460   4.704   3.577  0.00  0.00            
ATOM   2275  CD1 LEU X 141      -2.604   2.705   3.613  0.00  0.00            
ATOM   2276 HD11 LEU X 141      -2.104   2.086   4.358  0.00  0.00            
ATOM   2277 HD12 LEU X 141      -3.635   2.351   3.612  0.00  0.00            
ATOM   2278 HD13 LEU X 141      -2.089   2.620   2.656  0.00  0.00            
ATOM   2279  CD2 LEU X 141      -3.268   4.077   5.603  0.00  0.00            
ATOM   2280 HD21 LEU X 141      -4.234   3.575   5.649  0.00  0.00            
ATOM   2281 HD22 LEU X 141      -2.509   3.657   6.263  0.00  0.00            
ATOM   2282 HD23 LEU X 141      -3.464   5.131   5.799  0.00  0.00            
ATOM   2283  C   LEU X 141      -1.803   5.551   1.684  0.00  0.00            
ATOM   2284  O   LEU X 141      -2.312   6.666   1.748  0.00  0.00            
ATOM   2285  N   ALA X 142      -1.956   4.779   0.623  0.00  0.00            
ATOM   2286  H   ALA X 142      -1.336   3.994   0.482  0.00  0.00            
ATOM   2287  CA  ALA X 142      -2.895   4.958  -0.484  0.00  0.00            
ATOM   2288  HA  ALA X 142      -3.780   5.227   0.094  0.00  0.00            
ATOM   2289  CB  ALA X 142      -2.538   6.035  -1.447  0.00  0.00            
ATOM   2290  HB1 ALA X 142      -3.411   6.212  -2.075  0.00  0.00            
ATOM   2291  HB2 ALA X 142      -2.284   6.923  -0.868  0.00  0.00            
ATOM   2292  HB3 ALA X 142      -1.739   5.681  -2.099  0.00  0.00            
ATOM   2293  C   ALA X 142      -3.148   3.642  -1.151  0.00  0.00            
ATOM   2294  O   ALA X 142      -2.285   2.741  -1.025  0.00  0.00            
ATOM   2295  N   ALA X 143      -4.227   3.457  -1.946  0.00  0.00            
ATOM   2296  H   ALA X 143      -4.863   4.210  -2.166  0.00  0.00            
ATOM   2297  CA  ALA X 143      -4.553   2.170  -2.547  0.00  0.00            
ATOM   2298  HA  ALA X 143      -4.761   1.461  -1.745  0.00  0.00            
ATOM   2299  CB  ALA X 143      -5.921   2.202  -3.334  0.00  0.00            
ATOM   2300  HB1 ALA X 143      -6.710   2.468  -2.630  0.00  0.00            
ATOM   2301  HB2 ALA X 143      -5.951   3.096  -3.958  0.00  0.00            
ATOM   2302  HB3 ALA X 143      -6.107   1.259  -3.848  0.00  0.00            
ATOM   2303  C   ALA X 143      -3.320   1.778  -3.473  0.00  0.00            
ATOM   2304  O   ALA X 143      -3.131   0.577  -3.690  0.00  0.00            
ATOM   2305  N   ARG X 144      -2.482   2.726  -3.912  0.00  0.00            
ATOM   2306  H   ARG X 144      -2.744   3.680  -3.708  0.00  0.00            
ATOM   2307  CA  ARG X 144      -1.228   2.448  -4.726  0.00  0.00            
ATOM   2308  HA  ARG X 144      -1.488   1.938  -5.654  0.00  0.00            
ATOM   2309  CB  ARG X 144      -0.543   3.801  -5.096  0.00  0.00            
ATOM   2310  HB2 ARG X 144      -1.317   4.266  -5.707  0.00  0.00            
ATOM   2311  HB3 ARG X 144      -0.527   4.487  -4.249  0.00  0.00            
ATOM   2312  CG  ARG X 144       0.772   3.839  -5.886  0.00  0.00            
ATOM   2313  HG2 ARG X 144       1.050   4.842  -6.210  0.00  0.00            
ATOM   2314  HG3 ARG X 144       1.582   3.571  -5.207  0.00  0.00            
ATOM   2315  CD  ARG X 144       0.861   2.933  -7.149  0.00  0.00            
ATOM   2316  HD2 ARG X 144       1.868   2.938  -7.565  0.00  0.00            
ATOM   2317  HD3 ARG X 144       0.473   1.959  -6.853  0.00  0.00            
ATOM   2318  NE  ARG X 144      -0.109   3.439  -8.139  0.00  0.00            
ATOM   2319  HE  ARG X 144      -0.292   4.427  -8.237  0.00  0.00            
ATOM   2320  CZ  ARG X 144      -0.861   2.636  -8.983  0.00  0.00            
ATOM   2321  NH1 ARG X 144      -0.715   1.343  -8.995  0.00  0.00            
ATOM   2322 HH11 ARG X 144       0.145   0.960  -8.630  0.00  0.00            
ATOM   2323 HH12 ARG X 144      -1.182   0.739  -9.656  0.00  0.00            
ATOM   2324  NH2 ARG X 144      -1.772   3.119  -9.778  0.00  0.00            
ATOM   2325 HH21 ARG X 144      -1.774   4.096 -10.031  0.00  0.00            
ATOM   2326 HH22 ARG X 144      -2.297   2.458 -10.332  0.00  0.00            
ATOM   2327  C   ARG X 144      -0.157   1.574  -3.964  0.00  0.00            
ATOM   2328  O   ARG X 144       0.741   1.039  -4.578  0.00  0.00            
ATOM   2329  N   ASN X 145      -0.344   1.543  -2.664  0.00  0.00            
ATOM   2330  H   ASN X 145      -0.950   2.209  -2.205  0.00  0.00            
ATOM   2331  CA  ASN X 145       0.547   0.921  -1.743  0.00  0.00            
ATOM   2332  HA  ASN X 145       1.447   0.577  -2.253  0.00  0.00            
ATOM   2333  CB  ASN X 145       1.062   2.063  -0.820  0.00  0.00            
ATOM   2334  HB2 ASN X 145       0.261   2.350  -0.139  0.00  0.00            
ATOM   2335  HB3 ASN X 145       1.904   1.626  -0.285  0.00  0.00            
ATOM   2336  CG  ASN X 145       1.565   3.257  -1.626  0.00  0.00            
ATOM   2337  OD1 ASN X 145       0.841   4.229  -1.779  0.00  0.00            
ATOM   2338  ND2 ASN X 145       2.778   3.308  -2.159  0.00  0.00            
ATOM   2339 HD21 ASN X 145       3.413   2.574  -1.879  0.00  0.00            
ATOM   2340 HD22 ASN X 145       3.105   4.147  -2.616  0.00  0.00            
ATOM   2341  C   ASN X 145      -0.055  -0.351  -1.081  0.00  0.00            
ATOM   2342  O   ASN X 145       0.431  -0.792  -0.006  0.00  0.00            
ATOM   2343  N   VAL X 146      -0.905  -1.089  -1.802  0.00  0.00            
ATOM   2344  H   VAL X 146      -1.426  -0.625  -2.532  0.00  0.00            
ATOM   2345  CA  VAL X 146      -1.541  -2.238  -1.321  0.00  0.00            
ATOM   2346  HA  VAL X 146      -0.989  -2.673  -0.487  0.00  0.00            
ATOM   2347  CB  VAL X 146      -3.008  -2.020  -0.905  0.00  0.00            
ATOM   2348  HB  VAL X 146      -3.659  -1.910  -1.773  0.00  0.00            
ATOM   2349  CG1 VAL X 146      -3.622  -3.299  -0.303  0.00  0.00            
ATOM   2350 HG11 VAL X 146      -3.053  -3.474   0.610  0.00  0.00            
ATOM   2351 HG12 VAL X 146      -4.684  -3.075  -0.208  0.00  0.00            
ATOM   2352 HG13 VAL X 146      -3.531  -4.145  -0.984  0.00  0.00            
ATOM   2353  CG2 VAL X 146      -3.142  -0.892   0.095  0.00  0.00            
ATOM   2354 HG21 VAL X 146      -4.070  -0.792   0.659  0.00  0.00            
ATOM   2355 HG22 VAL X 146      -2.424  -1.040   0.902  0.00  0.00            
ATOM   2356 HG23 VAL X 146      -2.931   0.093  -0.321  0.00  0.00            
ATOM   2357  C   VAL X 146      -1.484  -3.234  -2.448  0.00  0.00            
ATOM   2358  O   VAL X 146      -2.130  -3.012  -3.528  0.00  0.00            
ATOM   2359  N   LEU X 147      -0.811  -4.350  -2.388  0.00  0.00            
ATOM   2360  H   LEU X 147      -0.388  -4.513  -1.486  0.00  0.00            
ATOM   2361  CA  LEU X 147      -0.865  -5.498  -3.392  0.00  0.00            
ATOM   2362  HA  LEU X 147      -1.170  -5.014  -4.320  0.00  0.00            
ATOM   2363  CB  LEU X 147       0.525  -6.079  -3.464  0.00  0.00            
ATOM   2364  HB2 LEU X 147       0.578  -6.448  -2.439  0.00  0.00            
ATOM   2365  HB3 LEU X 147       0.524  -6.919  -4.158  0.00  0.00            
ATOM   2366  CG  LEU X 147       1.766  -5.209  -3.938  0.00  0.00            
ATOM   2367  HG  LEU X 147       1.795  -4.219  -3.483  0.00  0.00            
ATOM   2368  CD1 LEU X 147       3.004  -5.990  -3.482  0.00  0.00            
ATOM   2369 HD11 LEU X 147       2.981  -7.054  -3.721  0.00  0.00            
ATOM   2370 HD12 LEU X 147       3.997  -5.694  -3.822  0.00  0.00            
ATOM   2371 HD13 LEU X 147       3.014  -5.836  -2.403  0.00  0.00            
ATOM   2372  CD2 LEU X 147       1.702  -4.944  -5.374  0.00  0.00            
ATOM   2373 HD21 LEU X 147       2.634  -4.545  -5.773  0.00  0.00            
ATOM   2374 HD22 LEU X 147       1.373  -5.837  -5.906  0.00  0.00            
ATOM   2375 HD23 LEU X 147       0.930  -4.190  -5.534  0.00  0.00            
ATOM   2376  C   LEU X 147      -1.851  -6.656  -3.144  0.00  0.00            
ATOM   2377  O   LEU X 147      -2.363  -6.681  -2.005  0.00  0.00            
ATOM   2378  N   VAL X 148      -2.061  -7.462  -4.203  0.00  0.00            
ATOM   2379  H   VAL X 148      -1.610  -7.361  -5.101  0.00  0.00            
ATOM   2380  CA  VAL X 148      -3.054  -8.529  -4.104  0.00  0.00            
ATOM   2381  HA  VAL X 148      -3.206  -8.772  -3.052  0.00  0.00            
ATOM   2382  CB  VAL X 148      -4.454  -8.079  -4.599  0.00  0.00            
ATOM   2383  HB  VAL X 148      -4.801  -7.394  -3.825  0.00  0.00            
ATOM   2384  CG1 VAL X 148      -4.454  -7.388  -5.953  0.00  0.00            
ATOM   2385 HG11 VAL X 148      -5.400  -7.274  -6.482  0.00  0.00            
ATOM   2386 HG12 VAL X 148      -4.189  -6.348  -5.763  0.00  0.00            
ATOM   2387 HG13 VAL X 148      -3.724  -7.866  -6.607  0.00  0.00            
ATOM   2388  CG2 VAL X 148      -5.449  -9.229  -4.778  0.00  0.00            
ATOM   2389 HG21 VAL X 148      -5.375  -9.954  -3.968  0.00  0.00            
ATOM   2390 HG22 VAL X 148      -6.459  -8.837  -4.895  0.00  0.00            
ATOM   2391 HG23 VAL X 148      -5.155  -9.729  -5.701  0.00  0.00            
ATOM   2392  C   VAL X 148      -2.504  -9.841  -4.879  0.00  0.00            
ATOM   2393  O   VAL X 148      -1.712  -9.710  -5.800  0.00  0.00            
ATOM   2394  N   LYS X 149      -2.829 -11.009  -4.322  0.00  0.00            
ATOM   2395  H   LYS X 149      -3.485 -10.886  -3.563  0.00  0.00            
ATOM   2396  CA  LYS X 149      -2.548 -12.430  -4.873  0.00  0.00            
ATOM   2397  HA  LYS X 149      -1.838 -12.349  -5.696  0.00  0.00            
ATOM   2398  CB  LYS X 149      -2.072 -13.368  -3.666  0.00  0.00            
ATOM   2399  HB2 LYS X 149      -1.413 -12.743  -3.063  0.00  0.00            
ATOM   2400  HB3 LYS X 149      -2.944 -13.628  -3.066  0.00  0.00            
ATOM   2401  CG  LYS X 149      -1.314 -14.671  -4.014  0.00  0.00            
ATOM   2402  HG2 LYS X 149      -2.018 -15.262  -4.599  0.00  0.00            
ATOM   2403  HG3 LYS X 149      -0.437 -14.562  -4.652  0.00  0.00            
ATOM   2404  CD  LYS X 149      -0.787 -15.315  -2.698  0.00  0.00            
ATOM   2405  HD2 LYS X 149      -0.000 -14.705  -2.254  0.00  0.00            
ATOM   2406  HD3 LYS X 149      -1.583 -15.388  -1.957  0.00  0.00            
ATOM   2407  CE  LYS X 149      -0.291 -16.754  -2.970  0.00  0.00            
ATOM   2408  HE2 LYS X 149      -1.032 -17.358  -3.493  0.00  0.00            
ATOM   2409  HE3 LYS X 149       0.558 -16.727  -3.654  0.00  0.00            
ATOM   2410  NZ  LYS X 149       0.044 -17.533  -1.744  0.00  0.00            
ATOM   2411  HZ1 LYS X 149       0.700 -18.276  -1.938  0.00  0.00            
ATOM   2412  HZ2 LYS X 149       0.371 -16.912  -1.018  0.00  0.00            
ATOM   2413  HZ3 LYS X 149      -0.778 -18.011  -1.402  0.00  0.00            
ATOM   2414  C   LYS X 149      -3.761 -13.184  -5.483  0.00  0.00            
ATOM   2415  O   LYS X 149      -3.695 -13.785  -6.569  0.00  0.00            
ATOM   2416  N   THR X 150      -4.926 -13.091  -4.794  0.00  0.00            
ATOM   2417  H   THR X 150      -4.773 -12.644  -3.901  0.00  0.00            
ATOM   2418  CA  THR X 150      -6.239 -13.722  -5.110  0.00  0.00            
ATOM   2419  HA  THR X 150      -6.278 -13.895  -6.185  0.00  0.00            
ATOM   2420  CB  THR X 150      -6.348 -15.071  -4.414  0.00  0.00            
ATOM   2421  HB  THR X 150      -7.395 -15.256  -4.176  0.00  0.00            
ATOM   2422  CG2 THR X 150      -5.866 -16.164  -5.315  0.00  0.00            
ATOM   2423 HG21 THR X 150      -5.820 -17.098  -4.755  0.00  0.00            
ATOM   2424 HG22 THR X 150      -6.560 -16.349  -6.135  0.00  0.00            
ATOM   2425 HG23 THR X 150      -4.905 -16.020  -5.809  0.00  0.00            
ATOM   2426  OG1 THR X 150      -5.657 -15.183  -3.190  0.00  0.00            
ATOM   2427  HG1 THR X 150      -6.008 -15.950  -2.732  0.00  0.00            
ATOM   2428  C   THR X 150      -7.407 -12.778  -4.740  0.00  0.00            
ATOM   2429  O   THR X 150      -7.124 -11.990  -3.895  0.00  0.00            
ATOM   2430  N   PRO X 151      -8.693 -12.908  -5.229  0.00  0.00            
ATOM   2431  CD  PRO X 151      -9.120 -13.867  -6.224  0.00  0.00            
ATOM   2432  HD2 PRO X 151      -9.357 -14.725  -5.596  0.00  0.00            
ATOM   2433  HD3 PRO X 151      -8.456 -14.052  -7.068  0.00  0.00            
ATOM   2434  CG  PRO X 151     -10.491 -13.436  -6.687  0.00  0.00            
ATOM   2435  HG2 PRO X 151     -11.126 -14.293  -6.461  0.00  0.00            
ATOM   2436  HG3 PRO X 151     -10.505 -13.145  -7.737  0.00  0.00            
ATOM   2437  CB  PRO X 151     -10.969 -12.226  -5.794  0.00  0.00            
ATOM   2438  HB2 PRO X 151     -11.743 -12.556  -5.100  0.00  0.00            
ATOM   2439  HB3 PRO X 151     -11.264 -11.337  -6.350  0.00  0.00            
ATOM   2440  CA  PRO X 151      -9.616 -11.796  -5.044  0.00  0.00            
ATOM   2441  HA  PRO X 151      -9.221 -10.912  -5.543  0.00  0.00            
ATOM   2442  C   PRO X 151      -9.839 -11.446  -3.580  0.00  0.00            
ATOM   2443  O   PRO X 151     -10.087 -10.290  -3.307  0.00  0.00            
ATOM   2444  N   GLN X 152      -9.704 -12.328  -2.619  0.00  0.00            
ATOM   2445  H   GLN X 152      -9.607 -13.298  -2.883  0.00  0.00            
ATOM   2446  CA  GLN X 152      -9.910 -12.156  -1.236  0.00  0.00            
ATOM   2447  HA  GLN X 152     -10.427 -11.207  -1.089  0.00  0.00            
ATOM   2448  CB  GLN X 152     -10.741 -13.344  -0.674  0.00  0.00            
ATOM   2449  HB2 GLN X 152     -11.103 -13.000   0.295  0.00  0.00            
ATOM   2450  HB3 GLN X 152     -11.588 -13.685  -1.269  0.00  0.00            
ATOM   2451  CG  GLN X 152      -9.885 -14.588  -0.169  0.00  0.00            
ATOM   2452  HG2 GLN X 152      -9.118 -14.348   0.568  0.00  0.00            
ATOM   2453  HG3 GLN X 152     -10.613 -15.182   0.384  0.00  0.00            
ATOM   2454  CD  GLN X 152      -9.159 -15.360  -1.278  0.00  0.00            
ATOM   2455  OE1 GLN X 152      -9.149 -15.279  -2.529  0.00  0.00            
ATOM   2456  NE2 GLN X 152      -8.421 -16.353  -0.730  0.00  0.00            
ATOM   2457 HE21 GLN X 152      -8.666 -16.680   0.194  0.00  0.00            
ATOM   2458 HE22 GLN X 152      -7.825 -16.868  -1.363  0.00  0.00            
ATOM   2459  C   GLN X 152      -8.577 -11.846  -0.367  0.00  0.00            
ATOM   2460  O   GLN X 152      -8.691 -11.818   0.917  0.00  0.00            
ATOM   2461  N   HIE X 153      -7.430 -11.572  -0.985  0.00  0.00            
ATOM   2462  H   HIE X 153      -7.498 -11.537  -1.992  0.00  0.00            
ATOM   2463  CA  HIE X 153      -6.133 -11.670  -0.236  0.00  0.00            
ATOM   2464  HA  HIE X 153      -6.385 -11.712   0.824  0.00  0.00            
ATOM   2465  CB  HIE X 153      -5.491 -13.014  -0.466  0.00  0.00            
ATOM   2466  HB2 HIE X 153      -6.196 -13.780  -0.143  0.00  0.00            
ATOM   2467  HB3 HIE X 153      -5.243 -13.209  -1.509  0.00  0.00            
ATOM   2468  CG  HIE X 153      -4.184 -13.259   0.304  0.00  0.00            
ATOM   2469  ND1 HIE X 153      -4.192 -13.888   1.547  0.00  0.00            
ATOM   2470  CE1 HIE X 153      -2.891 -14.192   1.748  0.00  0.00            
ATOM   2471  HE1 HIE X 153      -2.475 -14.710   2.600  0.00  0.00            
ATOM   2472  NE2 HIE X 153      -2.070 -13.684   0.826  0.00  0.00            
ATOM   2473  HE2 HIE X 153      -1.087 -13.887   0.718  0.00  0.00            
ATOM   2474  CD2 HIE X 153      -2.877 -13.131  -0.108  0.00  0.00            
ATOM   2475  HD2 HIE X 153      -2.551 -12.662  -1.025  0.00  0.00            
ATOM   2476  C   HIE X 153      -5.100 -10.611  -0.457  0.00  0.00            
ATOM   2477  O   HIE X 153      -4.494 -10.692  -1.519  0.00  0.00            
ATOM   2478  N   VAL X 154      -4.865  -9.614   0.418  0.00  0.00            
ATOM   2479  H   VAL X 154      -5.214  -9.752   1.356  0.00  0.00            
ATOM   2480  CA  VAL X 154      -4.218  -8.399   0.063  0.00  0.00            
ATOM   2481  HA  VAL X 154      -3.612  -8.452  -0.842  0.00  0.00            
ATOM   2482  CB  VAL X 154      -5.144  -7.228  -0.072  0.00  0.00            
ATOM   2483  HB  VAL X 154      -4.569  -6.391  -0.467  0.00  0.00            
ATOM   2484  CG1 VAL X 154      -6.205  -7.543  -1.160  0.00  0.00            
ATOM   2485 HG11 VAL X 154      -7.087  -8.011  -0.724  0.00  0.00            
ATOM   2486 HG12 VAL X 154      -6.525  -6.675  -1.737  0.00  0.00            
ATOM   2487 HG13 VAL X 154      -5.772  -8.244  -1.874  0.00  0.00            
ATOM   2488  CG2 VAL X 154      -5.964  -6.798   1.127  0.00  0.00            
ATOM   2489 HG21 VAL X 154      -6.514  -7.668   1.487  0.00  0.00            
ATOM   2490 HG22 VAL X 154      -5.361  -6.363   1.924  0.00  0.00            
ATOM   2491 HG23 VAL X 154      -6.630  -6.014   0.767  0.00  0.00            
ATOM   2492  C   VAL X 154      -3.231  -8.046   1.139  0.00  0.00            
ATOM   2493  O   VAL X 154      -3.454  -8.338   2.338  0.00  0.00            
ATOM   2494  N   LYS X 155      -2.223  -7.272   0.734  0.00  0.00            
ATOM   2495  H   LYS X 155      -2.108  -7.180  -0.266  0.00  0.00            
ATOM   2496  CA  LYS X 155      -1.110  -6.921   1.600  0.00  0.00            
ATOM   2497  HA  LYS X 155      -1.332  -6.919   2.667  0.00  0.00            
ATOM   2498  CB  LYS X 155       0.029  -7.877   1.496  0.00  0.00            
ATOM   2499  HB2 LYS X 155       0.677  -7.760   0.627  0.00  0.00            
ATOM   2500  HB3 LYS X 155       0.690  -7.681   2.340  0.00  0.00            
ATOM   2501  CG  LYS X 155      -0.262  -9.398   1.557  0.00  0.00            
ATOM   2502  HG2 LYS X 155      -0.955  -9.601   2.374  0.00  0.00            
ATOM   2503  HG3 LYS X 155      -0.800  -9.779   0.689  0.00  0.00            
ATOM   2504  CD  LYS X 155       1.010 -10.227   1.645  0.00  0.00            
ATOM   2505  HD2 LYS X 155       1.640  -9.965   0.795  0.00  0.00            
ATOM   2506  HD3 LYS X 155       1.565  -9.900   2.525  0.00  0.00            
ATOM   2507  CE  LYS X 155       0.648 -11.739   1.712  0.00  0.00            
ATOM   2508  HE2 LYS X 155      -0.155 -11.829   2.444  0.00  0.00            
ATOM   2509  HE3 LYS X 155       0.294 -12.164   0.773  0.00  0.00            
ATOM   2510  NZ  LYS X 155       1.734 -12.566   2.240  0.00  0.00            
ATOM   2511  HZ1 LYS X 155       1.467 -13.528   2.393  0.00  0.00            
ATOM   2512  HZ2 LYS X 155       2.534 -12.578   1.625  0.00  0.00            
ATOM   2513  HZ3 LYS X 155       1.989 -12.237   3.160  0.00  0.00            
ATOM   2514  C   LYS X 155      -0.522  -5.525   1.294  0.00  0.00            
ATOM   2515  O   LYS X 155      -0.263  -5.196   0.162  0.00  0.00            
ATOM   2516  N   ILE X 156      -0.255  -4.725   2.347  0.00  0.00            
ATOM   2517  H   ILE X 156      -0.427  -5.089   3.273  0.00  0.00            
ATOM   2518  CA  ILE X 156       0.318  -3.380   2.344  0.00  0.00            
ATOM   2519  HA  ILE X 156      -0.207  -2.835   1.560  0.00  0.00            
ATOM   2520  CB  ILE X 156       0.005  -2.602   3.609  0.00  0.00            
ATOM   2521  HB  ILE X 156       0.450  -3.078   4.483  0.00  0.00            
ATOM   2522  CG2 ILE X 156       0.570  -1.147   3.610  0.00  0.00            
ATOM   2523 HG21 ILE X 156      -0.061  -0.493   3.008  0.00  0.00            
ATOM   2524 HG22 ILE X 156       0.549  -0.768   4.632  0.00  0.00            
ATOM   2525 HG23 ILE X 156       1.600  -1.005   3.284  0.00  0.00            
ATOM   2526  CG1 ILE X 156      -1.558  -2.638   3.872  0.00  0.00            
ATOM   2527 HG12 ILE X 156      -2.013  -2.156   3.007  0.00  0.00            
ATOM   2528 HG13 ILE X 156      -1.950  -3.648   3.992  0.00  0.00            
ATOM   2529  CD1 ILE X 156      -1.985  -1.898   5.103  0.00  0.00            
ATOM   2530 HD11 ILE X 156      -1.963  -2.525   5.995  0.00  0.00            
ATOM   2531 HD12 ILE X 156      -1.318  -1.054   5.281  0.00  0.00            
ATOM   2532 HD13 ILE X 156      -3.015  -1.623   4.874  0.00  0.00            
ATOM   2533  C   ILE X 156       1.818  -3.379   1.996  0.00  0.00            
ATOM   2534  O   ILE X 156       2.487  -4.362   2.290  0.00  0.00            
ATOM   2535  N   THR X 157       2.314  -2.312   1.497  0.00  0.00            
ATOM   2536  H   THR X 157       1.654  -1.572   1.307  0.00  0.00            
ATOM   2537  CA  THR X 157       3.775  -2.148   1.183  0.00  0.00            
ATOM   2538  HA  THR X 157       4.259  -2.655   2.019  0.00  0.00            
ATOM   2539  CB  THR X 157       4.064  -2.870  -0.142  0.00  0.00            
ATOM   2540  HB  THR X 157       3.526  -3.817  -0.191  0.00  0.00            
ATOM   2541  CG2 THR X 157       3.475  -2.103  -1.319  0.00  0.00            
ATOM   2542 HG21 THR X 157       2.408  -2.295  -1.430  0.00  0.00            
ATOM   2543 HG22 THR X 157       3.609  -1.022  -1.272  0.00  0.00            
ATOM   2544 HG23 THR X 157       4.063  -2.384  -2.193  0.00  0.00            
ATOM   2545  OG1 THR X 157       5.474  -2.976  -0.366  0.00  0.00            
ATOM   2546  HG1 THR X 157       5.714  -3.873  -0.606  0.00  0.00            
ATOM   2547  C   THR X 157       4.168  -0.680   1.121  0.00  0.00            
ATOM   2548  O   THR X 157       3.369   0.277   1.341  0.00  0.00            
ATOM   2549  N   ASP X 158       5.445  -0.434   0.793  0.00  0.00            
ATOM   2550  H   ASP X 158       5.929  -1.161   0.286  0.00  0.00            
ATOM   2551  CA  ASP X 158       5.945   0.902   0.769  0.00  0.00            
ATOM   2552  HA  ASP X 158       7.013   0.695   0.705  0.00  0.00            
ATOM   2553  CB  ASP X 158       5.579   1.769  -0.476  0.00  0.00            
ATOM   2554  HB2 ASP X 158       4.615   2.239  -0.283  0.00  0.00            
ATOM   2555  HB3 ASP X 158       6.357   2.532  -0.509  0.00  0.00            
ATOM   2556  CG  ASP X 158       5.545   1.033  -1.869  0.00  0.00            
ATOM   2557  OD1 ASP X 158       6.572   0.406  -2.274  0.00  0.00            
ATOM   2558  OD2 ASP X 158       4.548   1.283  -2.581  0.00  0.00            
ATOM   2559  C   ASP X 158       5.892   1.731   2.077  0.00  0.00            
ATOM   2560  O   ASP X 158       6.025   3.005   2.021  0.00  0.00            
ATOM   2561  N   PHE X 159       5.588   1.196   3.276  0.00  0.00            
ATOM   2562  H   PHE X 159       5.464   0.195   3.314  0.00  0.00            
ATOM   2563  CA  PHE X 159       5.707   1.948   4.589  0.00  0.00            
ATOM   2564  HA  PHE X 159       5.426   2.999   4.524  0.00  0.00            
ATOM   2565  CB  PHE X 159       5.010   1.128   5.556  0.00  0.00            
ATOM   2566  HB2 PHE X 159       5.055   1.444   6.598  0.00  0.00            
ATOM   2567  HB3 PHE X 159       3.948   1.223   5.329  0.00  0.00            
ATOM   2568  CG  PHE X 159       5.306  -0.407   5.558  0.00  0.00            
ATOM   2569  CD1 PHE X 159       6.394  -0.881   6.366  0.00  0.00            
ATOM   2570  HD1 PHE X 159       6.962  -0.230   7.015  0.00  0.00            
ATOM   2571  CE1 PHE X 159       6.678  -2.278   6.345  0.00  0.00            
ATOM   2572  HE1 PHE X 159       7.493  -2.696   6.919  0.00  0.00            
ATOM   2573  CZ  PHE X 159       5.884  -3.146   5.656  0.00  0.00            
ATOM   2574  HZ  PHE X 159       6.080  -4.206   5.591  0.00  0.00            
ATOM   2575  CE2 PHE X 159       4.779  -2.740   4.903  0.00  0.00            
ATOM   2576  HE2 PHE X 159       4.191  -3.500   4.411  0.00  0.00            
ATOM   2577  CD2 PHE X 159       4.528  -1.401   4.944  0.00  0.00            
ATOM   2578  HD2 PHE X 159       3.699  -0.994   4.385  0.00  0.00            
ATOM   2579  C   PHE X 159       7.166   2.042   5.075  0.00  0.00            
ATOM   2580  O   PHE X 159       8.085   1.404   4.546  0.00  0.00            
ATOM   2581  N   GLY X 160       7.296   3.004   5.950  0.00  0.00            
ATOM   2582  H   GLY X 160       6.505   3.615   6.094  0.00  0.00            
ATOM   2583  CA  GLY X 160       8.551   3.351   6.702  0.00  0.00            
ATOM   2584  HA2 GLY X 160       8.400   4.050   7.525  0.00  0.00            
ATOM   2585  HA3 GLY X 160       9.006   2.404   6.991  0.00  0.00            
ATOM   2586  C   GLY X 160       9.638   3.967   5.807  0.00  0.00            
ATOM   2587  O   GLY X 160      10.545   4.602   6.349  0.00  0.00            
ATOM   2588  N   LEU X 161       9.494   3.899   4.460  0.00  0.00            
ATOM   2589  H   LEU X 161       8.686   3.439   4.065  0.00  0.00            
ATOM   2590  CA  LEU X 161      10.444   4.564   3.534  0.00  0.00            
ATOM   2591  HA  LEU X 161      11.445   4.287   3.864  0.00  0.00            
ATOM   2592  CB  LEU X 161      10.218   3.977   2.109  0.00  0.00            
ATOM   2593  HB2 LEU X 161      10.502   2.926   2.054  0.00  0.00            
ATOM   2594  HB3 LEU X 161       9.148   4.034   1.908  0.00  0.00            
ATOM   2595  CG  LEU X 161      11.043   4.570   0.980  0.00  0.00            
ATOM   2596  HG  LEU X 161      11.232   5.644   1.005  0.00  0.00            
ATOM   2597  CD1 LEU X 161      12.423   4.057   1.042  0.00  0.00            
ATOM   2598 HD11 LEU X 161      12.872   4.357   1.989  0.00  0.00            
ATOM   2599 HD12 LEU X 161      12.419   2.969   1.103  0.00  0.00            
ATOM   2600 HD13 LEU X 161      13.039   4.272   0.169  0.00  0.00            
ATOM   2601  CD2 LEU X 161      10.624   4.117  -0.396  0.00  0.00            
ATOM   2602 HD21 LEU X 161       9.557   4.288  -0.535  0.00  0.00            
ATOM   2603 HD22 LEU X 161      11.115   4.703  -1.174  0.00  0.00            
ATOM   2604 HD23 LEU X 161      10.775   3.056  -0.593  0.00  0.00            
ATOM   2605  C   LEU X 161      10.455   6.142   3.543  0.00  0.00            
ATOM   2606  O   LEU X 161      11.539   6.717   3.349  0.00  0.00            
ATOM   2607  N   ALA X 162       9.339   6.792   3.770  0.00  0.00            
ATOM   2608  H   ALA X 162       8.506   6.228   3.865  0.00  0.00            
ATOM   2609  CA  ALA X 162       9.320   8.278   3.976  0.00  0.00            
ATOM   2610  HA  ALA X 162       9.950   8.710   3.198  0.00  0.00            
ATOM   2611  CB  ALA X 162       7.871   8.948   3.835  0.00  0.00            
ATOM   2612  HB1 ALA X 162       7.812   9.829   3.196  0.00  0.00            
ATOM   2613  HB2 ALA X 162       7.179   8.305   3.291  0.00  0.00            
ATOM   2614  HB3 ALA X 162       7.447   9.051   4.834  0.00  0.00            
ATOM   2615  C   ALA X 162      10.034   8.791   5.283  0.00  0.00            
ATOM   2616  O   ALA X 162      10.764   9.737   5.260  0.00  0.00            
ATOM   2617  N   LYS X 163       9.858   8.088   6.462  0.00  0.00            
ATOM   2618  H   LYS X 163       9.074   7.457   6.548  0.00  0.00            
ATOM   2619  CA  LYS X 163      10.602   8.403   7.691  0.00  0.00            
ATOM   2620  HA  LYS X 163      10.486   9.458   7.943  0.00  0.00            
ATOM   2621  CB  LYS X 163       9.971   7.558   8.834  0.00  0.00            
ATOM   2622  HB2 LYS X 163       8.981   7.987   8.993  0.00  0.00            
ATOM   2623  HB3 LYS X 163       9.804   6.504   8.614  0.00  0.00            
ATOM   2624  CG  LYS X 163      10.751   7.659  10.125  0.00  0.00            
ATOM   2625  HG2 LYS X 163      11.715   7.162  10.019  0.00  0.00            
ATOM   2626  HG3 LYS X 163      10.966   8.692  10.401  0.00  0.00            
ATOM   2627  CD  LYS X 163      10.014   7.059  11.344  0.00  0.00            
ATOM   2628  HD2 LYS X 163       9.036   7.528  11.454  0.00  0.00            
ATOM   2629  HD3 LYS X 163       9.759   6.008  11.206  0.00  0.00            
ATOM   2630  CE  LYS X 163      10.644   7.148  12.701  0.00  0.00            
ATOM   2631  HE2 LYS X 163      10.579   8.230  12.811  0.00  0.00            
ATOM   2632  HE3 LYS X 163      10.024   6.589  13.402  0.00  0.00            
ATOM   2633  NZ  LYS X 163      12.095   6.774  12.729  0.00  0.00            
ATOM   2634  HZ1 LYS X 163      12.217   5.819  12.425  0.00  0.00            
ATOM   2635  HZ2 LYS X 163      12.762   7.308  12.191  0.00  0.00            
ATOM   2636  HZ3 LYS X 163      12.374   6.892  13.692  0.00  0.00            
ATOM   2637  C   LYS X 163      12.102   8.096   7.439  0.00  0.00            
ATOM   2638  O   LYS X 163      12.904   8.946   7.743  0.00  0.00            
ATOM   2639  N   LEU X 164      12.454   6.962   6.886  0.00  0.00            
ATOM   2640  H   LEU X 164      11.698   6.342   6.632  0.00  0.00            
ATOM   2641  CA  LEU X 164      13.808   6.655   6.625  0.00  0.00            
ATOM   2642  HA  LEU X 164      14.205   6.591   7.638  0.00  0.00            
ATOM   2643  CB  LEU X 164      13.900   5.278   5.876  0.00  0.00            
ATOM   2644  HB2 LEU X 164      13.495   4.555   6.584  0.00  0.00            
ATOM   2645  HB3 LEU X 164      13.249   5.340   5.004  0.00  0.00            
ATOM   2646  CG  LEU X 164      15.256   4.756   5.495  0.00  0.00            
ATOM   2647  HG  LEU X 164      15.723   5.366   4.721  0.00  0.00            
ATOM   2648  CD1 LEU X 164      16.281   4.542   6.613  0.00  0.00            
ATOM   2649 HD11 LEU X 164      17.264   4.311   6.204  0.00  0.00            
ATOM   2650 HD12 LEU X 164      16.324   5.369   7.322  0.00  0.00            
ATOM   2651 HD13 LEU X 164      15.925   3.697   7.202  0.00  0.00            
ATOM   2652  CD2 LEU X 164      14.881   3.524   4.557  0.00  0.00            
ATOM   2653 HD21 LEU X 164      14.475   3.859   3.602  0.00  0.00            
ATOM   2654 HD22 LEU X 164      15.809   3.002   4.326  0.00  0.00            
ATOM   2655 HD23 LEU X 164      14.255   2.780   5.049  0.00  0.00            
ATOM   2656  C   LEU X 164      14.500   7.760   5.812  0.00  0.00            
ATOM   2657  O   LEU X 164      15.460   8.303   6.277  0.00  0.00            
ATOM   2658  N   LEU X 165      13.951   8.167   4.676  0.00  0.00            
ATOM   2659  H   LEU X 165      13.087   7.781   4.323  0.00  0.00            
ATOM   2660  CA  LEU X 165      14.579   9.152   3.869  0.00  0.00            
ATOM   2661  HA  LEU X 165      15.661   9.022   3.876  0.00  0.00            
ATOM   2662  CB  LEU X 165      14.081   8.973   2.471  0.00  0.00            
ATOM   2663  HB2 LEU X 165      12.992   9.014   2.450  0.00  0.00            
ATOM   2664  HB3 LEU X 165      14.334   9.781   1.785  0.00  0.00            
ATOM   2665  CG  LEU X 165      14.457   7.625   1.832  0.00  0.00            
ATOM   2666  HG  LEU X 165      14.134   6.797   2.463  0.00  0.00            
ATOM   2667  CD1 LEU X 165      13.746   7.464   0.453  0.00  0.00            
ATOM   2668 HD11 LEU X 165      13.787   8.328  -0.210  0.00  0.00            
ATOM   2669 HD12 LEU X 165      14.252   6.738  -0.184  0.00  0.00            
ATOM   2670 HD13 LEU X 165      12.665   7.364   0.554  0.00  0.00            
ATOM   2671  CD2 LEU X 165      15.932   7.448   1.693  0.00  0.00            
ATOM   2672 HD21 LEU X 165      16.489   7.452   2.630  0.00  0.00            
ATOM   2673 HD22 LEU X 165      16.087   6.423   1.353  0.00  0.00            
ATOM   2674 HD23 LEU X 165      16.373   8.189   1.027  0.00  0.00            
ATOM   2675  C   LEU X 165      14.401  10.587   4.390  0.00  0.00            
ATOM   2676  O   LEU X 165      14.971  11.508   3.836  0.00  0.00            
ATOM   2677  N   GLY X 166      13.686  10.828   5.499  0.00  0.00            
ATOM   2678  H   GLY X 166      13.229  10.035   5.926  0.00  0.00            
ATOM   2679  CA  GLY X 166      13.558  12.096   6.095  0.00  0.00            
ATOM   2680  HA2 GLY X 166      13.031  11.926   7.034  0.00  0.00            
ATOM   2681  HA3 GLY X 166      14.530  12.578   6.201  0.00  0.00            
ATOM   2682  C   GLY X 166      12.813  13.094   5.243  0.00  0.00            
ATOM   2683  O   GLY X 166      13.372  14.187   5.032  0.00  0.00            
ATOM   2684  N   ALA X 167      11.630  12.737   4.771  0.00  0.00            
ATOM   2685  H   ALA X 167      11.269  11.799   4.868  0.00  0.00            
ATOM   2686  CA  ALA X 167      10.947  13.672   3.782  0.00  0.00            
ATOM   2687  HA  ALA X 167      11.730  14.247   3.287  0.00  0.00            
ATOM   2688  CB  ALA X 167      10.261  12.807   2.697  0.00  0.00            
ATOM   2689  HB1 ALA X 167      11.015  12.266   2.125  0.00  0.00            
ATOM   2690  HB2 ALA X 167       9.472  12.248   3.200  0.00  0.00            
ATOM   2691  HB3 ALA X 167       9.723  13.436   1.987  0.00  0.00            
ATOM   2692  C   ALA X 167      10.058  14.691   4.435  0.00  0.00            
ATOM   2693  O   ALA X 167       9.418  15.468   3.731  0.00  0.00            
ATOM   2694  N   GLU X 168      10.115  14.783   5.775  0.00  0.00            
ATOM   2695  H   GLU X 168      10.603  14.045   6.262  0.00  0.00            
ATOM   2696  CA  GLU X 168       9.527  15.866   6.557  0.00  0.00            
ATOM   2697  HA  GLU X 168       8.555  16.049   6.098  0.00  0.00            
ATOM   2698  CB  GLU X 168       9.295  15.502   7.977  0.00  0.00            
ATOM   2699  HB2 GLU X 168       8.903  16.428   8.397  0.00  0.00            
ATOM   2700  HB3 GLU X 168       8.543  14.714   8.011  0.00  0.00            
ATOM   2701  CG  GLU X 168      10.524  15.085   8.808  0.00  0.00            
ATOM   2702  HG2 GLU X 168      11.311  15.801   8.571  0.00  0.00            
ATOM   2703  HG3 GLU X 168      10.256  15.146   9.863  0.00  0.00            
ATOM   2704  CD  GLU X 168      11.127  13.628   8.667  0.00  0.00            
ATOM   2705  OE1 GLU X 168      10.896  12.935   7.669  0.00  0.00            
ATOM   2706  OE2 GLU X 168      11.848  13.130   9.567  0.00  0.00            
ATOM   2707  C   GLU X 168      10.481  17.142   6.351  0.00  0.00            
ATOM   2708  O   GLU X 168      10.002  18.262   6.648  0.00  0.00            
ATOM   2709  N   GLU X 169      11.646  17.015   5.662  0.00  0.00            
ATOM   2710  H   GLU X 169      11.896  16.091   5.338  0.00  0.00            
ATOM   2711  CA  GLU X 169      12.454  18.155   5.229  0.00  0.00            
ATOM   2712  HA  GLU X 169      12.301  19.009   5.889  0.00  0.00            
ATOM   2713  CB  GLU X 169      14.000  17.761   5.355  0.00  0.00            
ATOM   2714  HB2 GLU X 169      14.311  17.114   4.534  0.00  0.00            
ATOM   2715  HB3 GLU X 169      14.633  18.642   5.254  0.00  0.00            
ATOM   2716  CG  GLU X 169      14.329  17.006   6.651  0.00  0.00            
ATOM   2717  HG2 GLU X 169      13.966  15.981   6.721  0.00  0.00            
ATOM   2718  HG3 GLU X 169      15.414  16.896   6.647  0.00  0.00            
ATOM   2719  CD  GLU X 169      13.950  17.773   7.902  0.00  0.00            
ATOM   2720  OE1 GLU X 169      13.870  17.138   8.992  0.00  0.00            
ATOM   2721  OE2 GLU X 169      13.655  18.969   7.827  0.00  0.00            
ATOM   2722  C   GLU X 169      12.100  18.642   3.823  0.00  0.00            
ATOM   2723  O   GLU X 169      11.799  17.809   2.977  0.00  0.00            
ATOM   2724  N   LYS X 170      12.134  19.960   3.585  0.00  0.00            
ATOM   2725  H   LYS X 170      12.317  20.561   4.376  0.00  0.00            
ATOM   2726  CA  LYS X 170      11.619  20.583   2.309  0.00  0.00            
ATOM   2727  HA  LYS X 170      10.643  20.207   2.003  0.00  0.00            
ATOM   2728  CB  LYS X 170      11.333  22.057   2.541  0.00  0.00            
ATOM   2729  HB2 LYS X 170      10.878  22.118   3.530  0.00  0.00            
ATOM   2730  HB3 LYS X 170      12.319  22.483   2.729  0.00  0.00            
ATOM   2731  CG  LYS X 170      10.474  22.820   1.485  0.00  0.00            
ATOM   2732  HG2 LYS X 170       9.771  22.078   1.105  0.00  0.00            
ATOM   2733  HG3 LYS X 170       9.943  23.554   2.090  0.00  0.00            
ATOM   2734  CD  LYS X 170      11.325  23.498   0.344  0.00  0.00            
ATOM   2735  HD2 LYS X 170      11.868  22.675  -0.119  0.00  0.00            
ATOM   2736  HD3 LYS X 170      10.627  23.969  -0.348  0.00  0.00            
ATOM   2737  CE  LYS X 170      12.275  24.559   0.926  0.00  0.00            
ATOM   2738  HE2 LYS X 170      11.634  25.312   1.384  0.00  0.00            
ATOM   2739  HE3 LYS X 170      12.767  24.116   1.792  0.00  0.00            
ATOM   2740  NZ  LYS X 170      13.170  25.029  -0.071  0.00  0.00            
ATOM   2741  HZ1 LYS X 170      13.511  24.252  -0.620  0.00  0.00            
ATOM   2742  HZ2 LYS X 170      12.609  25.504  -0.764  0.00  0.00            
ATOM   2743  HZ3 LYS X 170      13.906  25.533   0.402  0.00  0.00            
ATOM   2744  C   LYS X 170      12.421  20.339   1.050  0.00  0.00            
ATOM   2745  O   LYS X 170      11.788  20.047   0.032  0.00  0.00            
ATOM   2746  N   GLU X 171      13.750  20.246   1.191  0.00  0.00            
ATOM   2747  H   GLU X 171      14.053  20.471   2.127  0.00  0.00            
ATOM   2748  CA  GLU X 171      14.750  20.233   0.144  0.00  0.00            
ATOM   2749  HA  GLU X 171      14.813  21.186  -0.380  0.00  0.00            
ATOM   2750  CB  GLU X 171      16.165  19.912   0.672  0.00  0.00            
ATOM   2751  HB2 GLU X 171      16.491  20.749   1.290  0.00  0.00            
ATOM   2752  HB3 GLU X 171      16.099  19.029   1.307  0.00  0.00            
ATOM   2753  CG  GLU X 171      17.225  19.691  -0.395  0.00  0.00            
ATOM   2754  HG2 GLU X 171      18.163  19.386   0.068  0.00  0.00            
ATOM   2755  HG3 GLU X 171      16.920  18.946  -1.130  0.00  0.00            
ATOM   2756  CD  GLU X 171      17.627  21.004  -1.059  0.00  0.00            
ATOM   2757  OE1 GLU X 171      18.842  21.297  -1.188  0.00  0.00            
ATOM   2758  OE2 GLU X 171      16.749  21.724  -1.616  0.00  0.00            
ATOM   2759  C   GLU X 171      14.360  19.101  -0.818  0.00  0.00            
ATOM   2760  O   GLU X 171      14.240  17.951  -0.408  0.00  0.00            
ATOM   2761  N   TYR X 172      14.393  19.433  -2.111  0.00  0.00            
ATOM   2762  H   TYR X 172      14.605  20.394  -2.339  0.00  0.00            
ATOM   2763  CA  TYR X 172      14.158  18.410  -3.110  0.00  0.00            
ATOM   2764  HA  TYR X 172      14.691  17.485  -2.895  0.00  0.00            
ATOM   2765  CB  TYR X 172      12.665  18.120  -3.119  0.00  0.00            
ATOM   2766  HB2 TYR X 172      12.506  17.469  -2.259  0.00  0.00            
ATOM   2767  HB3 TYR X 172      12.140  19.058  -2.936  0.00  0.00            
ATOM   2768  CG  TYR X 172      12.017  17.348  -4.266  0.00  0.00            
ATOM   2769  CD1 TYR X 172      12.572  16.054  -4.485  0.00  0.00            
ATOM   2770  HD1 TYR X 172      13.428  15.703  -3.929  0.00  0.00            
ATOM   2771  CE1 TYR X 172      11.891  15.156  -5.361  0.00  0.00            
ATOM   2772  HE1 TYR X 172      12.233  14.131  -5.369  0.00  0.00            
ATOM   2773  CZ  TYR X 172      10.723  15.544  -6.076  0.00  0.00            
ATOM   2774  OH  TYR X 172      10.029  14.646  -6.791  0.00  0.00            
ATOM   2775  HH  TYR X 172       9.839  15.034  -7.648  0.00  0.00            
ATOM   2776  CE2 TYR X 172      10.193  16.862  -5.932  0.00  0.00            
ATOM   2777  HE2 TYR X 172       9.319  17.185  -6.478  0.00  0.00            
ATOM   2778  CD2 TYR X 172      10.860  17.763  -4.953  0.00  0.00            
ATOM   2779  HD2 TYR X 172      10.435  18.717  -4.676  0.00  0.00            
ATOM   2780  C   TYR X 172      14.648  18.868  -4.531  0.00  0.00            
ATOM   2781  O   TYR X 172      14.575  20.026  -4.871  0.00  0.00            
ATOM   2782  N   HIE X 173      15.238  17.945  -5.309  0.00  0.00            
ATOM   2783  H   HIE X 173      15.227  16.984  -4.997  0.00  0.00            
ATOM   2784  CA  HIE X 173      15.933  18.277  -6.580  0.00  0.00            
ATOM   2785  HA  HIE X 173      16.058  19.353  -6.706  0.00  0.00            
ATOM   2786  CB  HIE X 173      17.316  17.690  -6.628  0.00  0.00            
ATOM   2787  HB2 HIE X 173      17.292  16.600  -6.594  0.00  0.00            
ATOM   2788  HB3 HIE X 173      17.892  17.899  -7.529  0.00  0.00            
ATOM   2789  CG  HIE X 173      18.094  18.178  -5.491  0.00  0.00            
ATOM   2790  ND1 HIE X 173      18.340  19.554  -5.168  0.00  0.00            
ATOM   2791  CE1 HIE X 173      19.222  19.441  -4.170  0.00  0.00            
ATOM   2792  HE1 HIE X 173      19.469  20.323  -3.597  0.00  0.00            
ATOM   2793  NE2 HIE X 173      19.409  18.201  -3.705  0.00  0.00            
ATOM   2794  HE2 HIE X 173      19.952  17.945  -2.892  0.00  0.00            
ATOM   2795  CD2 HIE X 173      18.798  17.356  -4.639  0.00  0.00            
ATOM   2796  HD2 HIE X 173      18.678  16.283  -4.619  0.00  0.00            
ATOM   2797  C   HIE X 173      15.262  17.781  -7.880  0.00  0.00            
ATOM   2798  O   HIE X 173      15.536  18.391  -8.850  0.00  0.00            
ATOM   2799  N   ALA X 174      14.494  16.720  -7.793  0.00  0.00            
ATOM   2800  H   ALA X 174      14.523  16.266  -6.892  0.00  0.00            
ATOM   2801  CA  ALA X 174      13.767  16.066  -8.868  0.00  0.00            
ATOM   2802  HA  ALA X 174      14.356  16.070  -9.785  0.00  0.00            
ATOM   2803  CB  ALA X 174      13.472  14.673  -8.474  0.00  0.00            
ATOM   2804  HB1 ALA X 174      14.390  14.105  -8.624  0.00  0.00            
ATOM   2805  HB2 ALA X 174      13.143  14.595  -7.437  0.00  0.00            
ATOM   2806  HB3 ALA X 174      12.658  14.263  -9.072  0.00  0.00            
ATOM   2807  C   ALA X 174      12.560  16.809  -9.301  0.00  0.00            
ATOM   2808  O   ALA X 174      12.056  17.657  -8.499  0.00  0.00            
ATOM   2809  N   GLU X 175      12.081  16.519 -10.456  0.00  0.00            
ATOM   2810  H   GLU X 175      12.614  15.970 -11.114  0.00  0.00            
ATOM   2811  CA  GLU X 175      10.826  17.034 -10.923  0.00  0.00            
ATOM   2812  HA  GLU X 175      10.859  18.093 -10.666  0.00  0.00            
ATOM   2813  CB  GLU X 175      10.673  16.677 -12.453  0.00  0.00            
ATOM   2814  HB2 GLU X 175       9.804  17.282 -12.711  0.00  0.00            
ATOM   2815  HB3 GLU X 175      11.606  17.034 -12.888  0.00  0.00            
ATOM   2816  CG  GLU X 175      10.446  15.175 -12.798  0.00  0.00            
ATOM   2817  HG2 GLU X 175       9.466  14.973 -12.367  0.00  0.00            
ATOM   2818  HG3 GLU X 175      10.338  14.975 -13.864  0.00  0.00            
ATOM   2819  CD  GLU X 175      11.362  14.147 -12.170  0.00  0.00            
ATOM   2820  OE1 GLU X 175      12.575  14.321 -12.379  0.00  0.00            
ATOM   2821  OE2 GLU X 175      10.829  13.089 -11.746  0.00  0.00            
ATOM   2822  C   GLU X 175       9.584  16.490 -10.188  0.00  0.00            
ATOM   2823  O   GLU X 175       9.669  15.577  -9.426  0.00  0.00            
ATOM   2824  N   GLY X 176       8.416  17.086 -10.444  0.00  0.00            
ATOM   2825  H   GLY X 176       8.457  17.867 -11.082  0.00  0.00            
ATOM   2826  CA  GLY X 176       7.094  16.717  -9.869  0.00  0.00            
ATOM   2827  HA2 GLY X 176       6.281  17.025 -10.527  0.00  0.00            
ATOM   2828  HA3 GLY X 176       7.072  15.667  -9.578  0.00  0.00            
ATOM   2829  C   GLY X 176       6.964  17.349  -8.468  0.00  0.00            
ATOM   2830  O   GLY X 176       7.327  18.483  -8.177  0.00  0.00            
ATOM   2831  N   GLY X 177       6.309  16.674  -7.584  0.00  0.00            
ATOM   2832  H   GLY X 177       5.989  15.747  -7.825  0.00  0.00            
ATOM   2833  CA  GLY X 177       6.034  17.005  -6.179  0.00  0.00            
ATOM   2834  HA2 GLY X 177       6.690  17.836  -5.918  0.00  0.00            
ATOM   2835  HA3 GLY X 177       4.979  17.234  -6.035  0.00  0.00            
ATOM   2836  C   GLY X 177       6.446  15.921  -5.251  0.00  0.00            
ATOM   2837  O   GLY X 177       6.283  14.754  -5.633  0.00  0.00            
ATOM   2838  N   LYS X 178       6.899  16.218  -4.001  0.00  0.00            
ATOM   2839  H   LYS X 178       6.854  17.163  -3.647  0.00  0.00            
ATOM   2840  CA  LYS X 178       7.562  15.245  -3.148  0.00  0.00            
ATOM   2841  HA  LYS X 178       8.164  14.615  -3.803  0.00  0.00            
ATOM   2842  CB  LYS X 178       8.487  15.929  -2.167  0.00  0.00            
ATOM   2843  HB2 LYS X 178       8.880  16.808  -2.677  0.00  0.00            
ATOM   2844  HB3 LYS X 178       7.981  16.209  -1.243  0.00  0.00            
ATOM   2845  CG  LYS X 178       9.769  15.064  -1.773  0.00  0.00            
ATOM   2846  HG2 LYS X 178       9.464  14.144  -1.275  0.00  0.00            
ATOM   2847  HG3 LYS X 178      10.386  14.836  -2.643  0.00  0.00            
ATOM   2848  CD  LYS X 178      10.462  15.935  -0.746  0.00  0.00            
ATOM   2849  HD2 LYS X 178      10.496  16.971  -1.085  0.00  0.00            
ATOM   2850  HD3 LYS X 178      10.032  15.853   0.253  0.00  0.00            
ATOM   2851  CE  LYS X 178      11.849  15.449  -0.436  0.00  0.00            
ATOM   2852  HE2 LYS X 178      11.828  14.420  -0.075  0.00  0.00            
ATOM   2853  HE3 LYS X 178      12.358  15.452  -1.400  0.00  0.00            
ATOM   2854  NZ  LYS X 178      12.648  16.112   0.617  0.00  0.00            
ATOM   2855  HZ1 LYS X 178      12.195  16.324   1.494  0.00  0.00            
ATOM   2856  HZ2 LYS X 178      13.545  15.660   0.731  0.00  0.00            
ATOM   2857  HZ3 LYS X 178      12.849  17.029   0.245  0.00  0.00            
ATOM   2858  C   LYS X 178       6.661  14.348  -2.343  0.00  0.00            
ATOM   2859  O   LYS X 178       7.049  13.253  -1.895  0.00  0.00            
ATOM   2860  N   VAL X 179       5.432  14.787  -2.008  0.00  0.00            
ATOM   2861  H   VAL X 179       5.139  15.678  -2.384  0.00  0.00            
ATOM   2862  CA  VAL X 179       4.461  14.106  -1.269  0.00  0.00            
ATOM   2863  HA  VAL X 179       4.734  13.051  -1.265  0.00  0.00            
ATOM   2864  CB  VAL X 179       4.477  14.614   0.235  0.00  0.00            
ATOM   2865  HB  VAL X 179       3.714  14.066   0.787  0.00  0.00            
ATOM   2866  CG1 VAL X 179       5.723  14.150   0.999  0.00  0.00            
ATOM   2867 HG11 VAL X 179       5.767  14.587   1.997  0.00  0.00            
ATOM   2868 HG12 VAL X 179       5.714  13.061   1.047  0.00  0.00            
ATOM   2869 HG13 VAL X 179       6.703  14.390   0.585  0.00  0.00            
ATOM   2870  CG2 VAL X 179       4.189  16.121   0.475  0.00  0.00            
ATOM   2871 HG21 VAL X 179       5.040  16.631   0.024  0.00  0.00            
ATOM   2872 HG22 VAL X 179       3.274  16.477   0.002  0.00  0.00            
ATOM   2873 HG23 VAL X 179       4.123  16.361   1.536  0.00  0.00            
ATOM   2874  C   VAL X 179       3.019  14.151  -1.770  0.00  0.00            
ATOM   2875  O   VAL X 179       2.620  15.223  -2.198  0.00  0.00            
ATOM   2876  N   PRO X 180       2.192  13.051  -1.661  0.00  0.00            
ATOM   2877  CD  PRO X 180       2.473  11.750  -1.094  0.00  0.00            
ATOM   2878  HD2 PRO X 180       2.881  11.808  -0.085  0.00  0.00            
ATOM   2879  HD3 PRO X 180       3.239  11.342  -1.753  0.00  0.00            
ATOM   2880  CG  PRO X 180       1.183  10.927  -1.203  0.00  0.00            
ATOM   2881  HG2 PRO X 180       0.646  11.154  -0.282  0.00  0.00            
ATOM   2882  HG3 PRO X 180       1.343   9.859  -1.352  0.00  0.00            
ATOM   2883  CB  PRO X 180       0.564  11.546  -2.447  0.00  0.00            
ATOM   2884  HB2 PRO X 180      -0.495  11.289  -2.473  0.00  0.00            
ATOM   2885  HB3 PRO X 180       0.980  11.276  -3.418  0.00  0.00            
ATOM   2886  CA  PRO X 180       0.880  13.023  -2.258  0.00  0.00            
ATOM   2887  HA  PRO X 180       0.855  13.536  -3.220  0.00  0.00            
ATOM   2888  C   PRO X 180      -0.179  13.751  -1.445  0.00  0.00            
ATOM   2889  O   PRO X 180      -0.817  13.139  -0.547  0.00  0.00            
ATOM   2890  N   ILE X 181      -0.303  15.080  -1.598  0.00  0.00            
ATOM   2891  H   ILE X 181       0.206  15.654  -2.255  0.00  0.00            
ATOM   2892  CA  ILE X 181      -0.972  15.929  -0.529  0.00  0.00            
ATOM   2893  HA  ILE X 181      -0.593  15.767   0.480  0.00  0.00            
ATOM   2894  CB  ILE X 181      -0.732  17.423  -0.913  0.00  0.00            
ATOM   2895  HB  ILE X 181       0.346  17.583  -0.902  0.00  0.00            
ATOM   2896  CG2 ILE X 181      -1.342  17.752  -2.300  0.00  0.00            
ATOM   2897 HG21 ILE X 181      -0.687  17.319  -3.056  0.00  0.00            
ATOM   2898 HG22 ILE X 181      -2.379  17.420  -2.352  0.00  0.00            
ATOM   2899 HG23 ILE X 181      -1.375  18.837  -2.395  0.00  0.00            
ATOM   2900  CG1 ILE X 181      -1.406  18.156   0.281  0.00  0.00            
ATOM   2901 HG12 ILE X 181      -2.493  18.097   0.217  0.00  0.00            
ATOM   2902 HG13 ILE X 181      -1.088  17.828   1.270  0.00  0.00            
ATOM   2903  CD1 ILE X 181      -1.096  19.683   0.273  0.00  0.00            
ATOM   2904 HD11 ILE X 181      -1.559  20.082  -0.630  0.00  0.00            
ATOM   2905 HD12 ILE X 181      -1.602  20.137   1.125  0.00  0.00            
ATOM   2906 HD13 ILE X 181      -0.009  19.746   0.314  0.00  0.00            
ATOM   2907  C   ILE X 181      -2.424  15.479  -0.295  0.00  0.00            
ATOM   2908  O   ILE X 181      -2.948  15.526   0.819  0.00  0.00            
ATOM   2909  N   LYS X 182      -3.132  14.914  -1.275  0.00  0.00            
ATOM   2910  H   LYS X 182      -2.688  14.844  -2.180  0.00  0.00            
ATOM   2911  CA  LYS X 182      -4.621  14.400  -1.071  0.00  0.00            
ATOM   2912  HA  LYS X 182      -5.222  15.124  -0.521  0.00  0.00            
ATOM   2913  CB  LYS X 182      -5.217  14.495  -2.473  0.00  0.00            
ATOM   2914  HB2 LYS X 182      -4.742  13.759  -3.122  0.00  0.00            
ATOM   2915  HB3 LYS X 182      -6.223  14.079  -2.427  0.00  0.00            
ATOM   2916  CG  LYS X 182      -5.247  15.937  -2.952  0.00  0.00            
ATOM   2917  HG2 LYS X 182      -5.866  16.592  -2.340  0.00  0.00            
ATOM   2918  HG3 LYS X 182      -4.238  16.346  -2.902  0.00  0.00            
ATOM   2919  CD  LYS X 182      -5.571  16.019  -4.459  0.00  0.00            
ATOM   2920  HD2 LYS X 182      -4.829  15.411  -4.975  0.00  0.00            
ATOM   2921  HD3 LYS X 182      -6.558  15.614  -4.685  0.00  0.00            
ATOM   2922  CE  LYS X 182      -5.551  17.481  -4.895  0.00  0.00            
ATOM   2923  HE2 LYS X 182      -6.060  18.028  -4.101  0.00  0.00            
ATOM   2924  HE3 LYS X 182      -4.504  17.782  -4.917  0.00  0.00            
ATOM   2925  NZ  LYS X 182      -6.118  17.665  -6.210  0.00  0.00            
ATOM   2926  HZ1 LYS X 182      -5.973  16.828  -6.756  0.00  0.00            
ATOM   2927  HZ2 LYS X 182      -7.118  17.805  -6.217  0.00  0.00            
ATOM   2928  HZ3 LYS X 182      -5.580  18.334  -6.741  0.00  0.00            
ATOM   2929  C   LYS X 182      -4.808  13.138  -0.276  0.00  0.00            
ATOM   2930  O   LYS X 182      -5.917  12.674  -0.178  0.00  0.00            
ATOM   2931  N   TRP X 183      -3.715  12.568   0.363  0.00  0.00            
ATOM   2932  H   TRP X 183      -2.813  12.975   0.158  0.00  0.00            
ATOM   2933  CA  TRP X 183      -3.787  11.487   1.385  0.00  0.00            
ATOM   2934  HA  TRP X 183      -4.805  11.104   1.459  0.00  0.00            
ATOM   2935  CB  TRP X 183      -3.011  10.307   0.930  0.00  0.00            
ATOM   2936  HB2 TRP X 183      -2.075  10.556   0.431  0.00  0.00            
ATOM   2937  HB3 TRP X 183      -2.863   9.568   1.718  0.00  0.00            
ATOM   2938  CG  TRP X 183      -3.704   9.528  -0.094  0.00  0.00            
ATOM   2939  CD1 TRP X 183      -4.328   8.343   0.022  0.00  0.00            
ATOM   2940  HD1 TRP X 183      -4.387   7.739   0.916  0.00  0.00            
ATOM   2941  NE1 TRP X 183      -5.007   8.043  -1.144  0.00  0.00            
ATOM   2942  HE1 TRP X 183      -5.488   7.172  -1.318  0.00  0.00            
ATOM   2943  CE2 TRP X 183      -4.737   8.893  -2.113  0.00  0.00            
ATOM   2944  CZ2 TRP X 183      -5.022   9.015  -3.492  0.00  0.00            
ATOM   2945  HZ2 TRP X 183      -5.646   8.273  -3.970  0.00  0.00            
ATOM   2946  CH2 TRP X 183      -4.577  10.069  -4.268  0.00  0.00            
ATOM   2947  HH2 TRP X 183      -4.921  10.146  -5.288  0.00  0.00            
ATOM   2948  CZ3 TRP X 183      -3.652  11.065  -3.702  0.00  0.00            
ATOM   2949  HZ3 TRP X 183      -3.354  11.900  -4.318  0.00  0.00            
ATOM   2950  CE3 TRP X 183      -3.190  10.834  -2.376  0.00  0.00            
ATOM   2951  HE3 TRP X 183      -2.562  11.603  -1.952  0.00  0.00            
ATOM   2952  CD2 TRP X 183      -3.811   9.809  -1.528  0.00  0.00            
ATOM   2953  C   TRP X 183      -3.399  12.030   2.726  0.00  0.00            
ATOM   2954  O   TRP X 183      -3.926  11.556   3.744  0.00  0.00            
ATOM   2955  N   MET X 184      -2.531  13.088   2.713  0.00  0.00            
ATOM   2956  H   MET X 184      -2.110  13.381   1.843  0.00  0.00            
ATOM   2957  CA  MET X 184      -1.961  13.740   3.940  0.00  0.00            
ATOM   2958  HA  MET X 184      -1.464  12.924   4.465  0.00  0.00            
ATOM   2959  CB  MET X 184      -0.955  14.902   3.677  0.00  0.00            
ATOM   2960  HB2 MET X 184      -1.391  15.540   2.908  0.00  0.00            
ATOM   2961  HB3 MET X 184      -0.807  15.445   4.611  0.00  0.00            
ATOM   2962  CG  MET X 184       0.389  14.425   3.087  0.00  0.00            
ATOM   2963  HG2 MET X 184       1.005  13.940   3.845  0.00  0.00            
ATOM   2964  HG3 MET X 184       0.128  13.769   2.257  0.00  0.00            
ATOM   2965  SD  MET X 184       1.452  15.775   2.508  0.00  0.00            
ATOM   2966  CE  MET X 184       1.637  16.701   4.035  0.00  0.00            
ATOM   2967  HE1 MET X 184       2.393  17.457   3.822  0.00  0.00            
ATOM   2968  HE2 MET X 184       0.661  17.099   4.313  0.00  0.00            
ATOM   2969  HE3 MET X 184       1.943  15.949   4.762  0.00  0.00            
ATOM   2970  C   MET X 184      -3.081  14.243   4.906  0.00  0.00            
ATOM   2971  O   MET X 184      -3.948  14.952   4.422  0.00  0.00            
ATOM   2972  N   ALA X 185      -3.075  13.973   6.260  0.00  0.00            
ATOM   2973  H   ALA X 185      -2.287  13.438   6.596  0.00  0.00            
ATOM   2974  CA  ALA X 185      -3.946  14.645   7.150  0.00  0.00            
ATOM   2975  HA  ALA X 185      -4.942  14.408   6.777  0.00  0.00            
ATOM   2976  CB  ALA X 185      -3.814  14.036   8.518  0.00  0.00            
ATOM   2977  HB1 ALA X 185      -2.875  14.331   8.987  0.00  0.00            
ATOM   2978  HB2 ALA X 185      -4.618  14.404   9.156  0.00  0.00            
ATOM   2979  HB3 ALA X 185      -3.685  12.955   8.483  0.00  0.00            
ATOM   2980  C   ALA X 185      -3.677  16.128   7.268  0.00  0.00            
ATOM   2981  O   ALA X 185      -2.535  16.536   7.048  0.00  0.00            
ATOM   2982  N   LEU X 186      -4.652  16.913   7.722  0.00  0.00            
ATOM   2983  H   LEU X 186      -5.478  16.464   8.090  0.00  0.00            
ATOM   2984  CA  LEU X 186      -4.502  18.380   7.813  0.00  0.00            
ATOM   2985  HA  LEU X 186      -4.382  18.802   6.815  0.00  0.00            
ATOM   2986  CB  LEU X 186      -5.811  18.920   8.382  0.00  0.00            
ATOM   2987  HB2 LEU X 186      -6.578  18.545   7.704  0.00  0.00            
ATOM   2988  HB3 LEU X 186      -5.938  18.611   9.420  0.00  0.00            
ATOM   2989  CG  LEU X 186      -5.899  20.480   8.280  0.00  0.00            
ATOM   2990  HG  LEU X 186      -5.185  21.039   8.885  0.00  0.00            
ATOM   2991  CD1 LEU X 186      -5.782  21.108   6.865  0.00  0.00            
ATOM   2992 HD11 LEU X 186      -6.165  22.127   6.913  0.00  0.00            
ATOM   2993 HD12 LEU X 186      -4.736  21.074   6.558  0.00  0.00            
ATOM   2994 HD13 LEU X 186      -6.363  20.476   6.193  0.00  0.00            
ATOM   2995  CD2 LEU X 186      -7.285  20.735   8.869  0.00  0.00            
ATOM   2996 HD21 LEU X 186      -7.464  20.305   9.855  0.00  0.00            
ATOM   2997 HD22 LEU X 186      -7.431  21.795   9.075  0.00  0.00            
ATOM   2998 HD23 LEU X 186      -8.093  20.368   8.235  0.00  0.00            
ATOM   2999  C   LEU X 186      -3.200  18.824   8.631  0.00  0.00            
ATOM   3000  O   LEU X 186      -2.454  19.737   8.292  0.00  0.00            
ATOM   3001  N   GLU X 187      -2.986  18.207   9.817  0.00  0.00            
ATOM   3002  H   GLU X 187      -3.648  17.522  10.151  0.00  0.00            
ATOM   3003  CA  GLU X 187      -1.770  18.508  10.634  0.00  0.00            
ATOM   3004  HA  GLU X 187      -1.849  19.578  10.825  0.00  0.00            
ATOM   3005  CB  GLU X 187      -1.785  17.847  12.062  0.00  0.00            
ATOM   3006  HB2 GLU X 187      -1.057  18.394  12.661  0.00  0.00            
ATOM   3007  HB3 GLU X 187      -2.714  18.065  12.588  0.00  0.00            
ATOM   3008  CG  GLU X 187      -1.544  16.295  12.189  0.00  0.00            
ATOM   3009  HG2 GLU X 187      -0.611  16.090  11.663  0.00  0.00            
ATOM   3010  HG3 GLU X 187      -1.388  16.145  13.258  0.00  0.00            
ATOM   3011  CD  GLU X 187      -2.693  15.422  11.661  0.00  0.00            
ATOM   3012  OE1 GLU X 187      -3.848  15.899  11.719  0.00  0.00            
ATOM   3013  OE2 GLU X 187      -2.565  14.166  11.516  0.00  0.00            
ATOM   3014  C   GLU X 187      -0.482  18.240   9.863  0.00  0.00            
ATOM   3015  O   GLU X 187       0.468  18.963  10.051  0.00  0.00            
ATOM   3016  N   SER X 188      -0.430  17.190   9.039  0.00  0.00            
ATOM   3017  H   SER X 188      -1.197  16.533   9.046  0.00  0.00            
ATOM   3018  CA  SER X 188       0.712  16.968   8.232  0.00  0.00            
ATOM   3019  HA  SER X 188       1.664  16.935   8.761  0.00  0.00            
ATOM   3020  CB  SER X 188       0.572  15.619   7.534  0.00  0.00            
ATOM   3021  HB2 SER X 188      -0.311  15.593   6.895  0.00  0.00            
ATOM   3022  HB3 SER X 188       1.515  15.523   6.995  0.00  0.00            
ATOM   3023  OG  SER X 188       0.441  14.559   8.499  0.00  0.00            
ATOM   3024  HG  SER X 188       1.238  14.738   9.003  0.00  0.00            
ATOM   3025  C   SER X 188       0.841  18.055   7.116  0.00  0.00            
ATOM   3026  O   SER X 188       1.933  18.491   6.730  0.00  0.00            
ATOM   3027  N   ILE X 189      -0.203  18.696   6.718  0.00  0.00            
ATOM   3028  H   ILE X 189      -1.028  18.317   7.161  0.00  0.00            
ATOM   3029  CA  ILE X 189      -0.164  19.772   5.746  0.00  0.00            
ATOM   3030  HA  ILE X 189       0.605  19.589   4.996  0.00  0.00            
ATOM   3031  CB  ILE X 189      -1.538  19.840   5.025  0.00  0.00            
ATOM   3032  HB  ILE X 189      -2.318  19.705   5.774  0.00  0.00            
ATOM   3033  CG2 ILE X 189      -1.780  21.124   4.298  0.00  0.00            
ATOM   3034 HG21 ILE X 189      -1.988  21.998   4.914  0.00  0.00            
ATOM   3035 HG22 ILE X 189      -0.967  21.263   3.585  0.00  0.00            
ATOM   3036 HG23 ILE X 189      -2.689  20.946   3.723  0.00  0.00            
ATOM   3037  CG1 ILE X 189      -1.662  18.578   4.077  0.00  0.00            
ATOM   3038 HG12 ILE X 189      -1.051  18.763   3.193  0.00  0.00            
ATOM   3039 HG13 ILE X 189      -1.376  17.640   4.552  0.00  0.00            
ATOM   3040  CD1 ILE X 189      -3.054  18.262   3.578  0.00  0.00            
ATOM   3041 HD11 ILE X 189      -3.551  19.049   3.009  0.00  0.00            
ATOM   3042 HD12 ILE X 189      -2.921  17.485   2.825  0.00  0.00            
ATOM   3043 HD13 ILE X 189      -3.792  17.900   4.294  0.00  0.00            
ATOM   3044  C   ILE X 189       0.265  21.078   6.462  0.00  0.00            
ATOM   3045  O   ILE X 189       1.157  21.835   6.018  0.00  0.00            
ATOM   3046  N   LEU X 190      -0.341  21.337   7.582  0.00  0.00            
ATOM   3047  H   LEU X 190      -1.038  20.702   7.945  0.00  0.00            
ATOM   3048  CA  LEU X 190      -0.134  22.578   8.359  0.00  0.00            
ATOM   3049  HA  LEU X 190       0.013  23.316   7.570  0.00  0.00            
ATOM   3050  CB  LEU X 190      -1.323  22.841   9.248  0.00  0.00            
ATOM   3051  HB2 LEU X 190      -1.411  22.039   9.981  0.00  0.00            
ATOM   3052  HB3 LEU X 190      -1.043  23.767   9.751  0.00  0.00            
ATOM   3053  CG  LEU X 190      -2.713  23.048   8.656  0.00  0.00            
ATOM   3054  HG  LEU X 190      -2.970  22.205   8.015  0.00  0.00            
ATOM   3055  CD1 LEU X 190      -3.727  23.297   9.744  0.00  0.00            
ATOM   3056 HD11 LEU X 190      -4.715  23.547   9.358  0.00  0.00            
ATOM   3057 HD12 LEU X 190      -3.837  22.352  10.277  0.00  0.00            
ATOM   3058 HD13 LEU X 190      -3.407  24.011  10.503  0.00  0.00            
ATOM   3059  CD2 LEU X 190      -2.753  24.323   7.904  0.00  0.00            
ATOM   3060 HD21 LEU X 190      -2.876  25.180   8.567  0.00  0.00            
ATOM   3061 HD22 LEU X 190      -1.766  24.587   7.525  0.00  0.00            
ATOM   3062 HD23 LEU X 190      -3.412  24.270   7.038  0.00  0.00            
ATOM   3063  C   LEU X 190       1.152  22.641   9.131  0.00  0.00            
ATOM   3064  O   LEU X 190       1.876  23.667   9.118  0.00  0.00            
ATOM   3065  N   HID X 191       1.448  21.551   9.803  0.00  0.00            
ATOM   3066  H   HID X 191       1.030  20.672   9.533  0.00  0.00            
ATOM   3067  CA  HID X 191       2.485  21.549  10.802  0.00  0.00            
ATOM   3068  HA  HID X 191       3.044  22.479  10.708  0.00  0.00            
ATOM   3069  CB  HID X 191       1.802  21.407  12.151  0.00  0.00            
ATOM   3070  HB2 HID X 191       1.457  20.377  12.241  0.00  0.00            
ATOM   3071  HB3 HID X 191       2.583  21.620  12.881  0.00  0.00            
ATOM   3072  CG  HID X 191       0.694  22.349  12.458  0.00  0.00            
ATOM   3073  ND1 HID X 191       0.691  23.756  12.459  0.00  0.00            
ATOM   3074  HD1 HID X 191       1.483  24.364  12.309  0.00  0.00            
ATOM   3075  CE1 HID X 191      -0.590  24.196  12.601  0.00  0.00            
ATOM   3076  HE1 HID X 191      -0.848  25.238  12.486  0.00  0.00            
ATOM   3077  NE2 HID X 191      -1.420  23.175  12.688  0.00  0.00            
ATOM   3078  CD2 HID X 191      -0.588  21.987  12.718  0.00  0.00            
ATOM   3079  HD2 HID X 191      -0.930  20.962  12.713  0.00  0.00            
ATOM   3080  C   HID X 191       3.616  20.439  10.600  0.00  0.00            
ATOM   3081  O   HID X 191       4.382  20.128  11.553  0.00  0.00            
ATOM   3082  N   ARG X 192       3.746  19.809   9.425  0.00  0.00            
ATOM   3083  H   ARG X 192       3.233  20.177   8.637  0.00  0.00            
ATOM   3084  CA  ARG X 192       4.507  18.575   9.201  0.00  0.00            
ATOM   3085  HA  ARG X 192       3.941  17.977   8.487  0.00  0.00            
ATOM   3086  CB  ARG X 192       5.819  18.840   8.529  0.00  0.00            
ATOM   3087  HB2 ARG X 192       6.335  17.904   8.314  0.00  0.00            
ATOM   3088  HB3 ARG X 192       5.572  19.391   7.621  0.00  0.00            
ATOM   3089  CG  ARG X 192       6.807  19.629   9.490  0.00  0.00            
ATOM   3090  HG2 ARG X 192       6.454  20.659   9.544  0.00  0.00            
ATOM   3091  HG3 ARG X 192       6.837  19.063  10.421  0.00  0.00            
ATOM   3092  CD  ARG X 192       8.163  19.776   8.839  0.00  0.00            
ATOM   3093  HD2 ARG X 192       8.519  18.830   8.432  0.00  0.00            
ATOM   3094  HD3 ARG X 192       8.053  20.411   7.960  0.00  0.00            
ATOM   3095  NE  ARG X 192       9.177  20.252   9.855  0.00  0.00            
ATOM   3096  HE  ARG X 192       8.947  20.507  10.805  0.00  0.00            
ATOM   3097  CZ  ARG X 192      10.495  20.191   9.705  0.00  0.00            
ATOM   3098  NH1 ARG X 192      11.097  19.540   8.770  0.00  0.00            
ATOM   3099 HH11 ARG X 192      10.639  18.948   8.092  0.00  0.00            
ATOM   3100 HH12 ARG X 192      12.105  19.487   8.724  0.00  0.00            
ATOM   3101  NH2 ARG X 192      11.295  20.700  10.525  0.00  0.00            
ATOM   3102 HH21 ARG X 192      10.899  21.356  11.183  0.00  0.00            
ATOM   3103 HH22 ARG X 192      12.304  20.679  10.472  0.00  0.00            
ATOM   3104  C   ARG X 192       4.540  17.493  10.292  0.00  0.00            
ATOM   3105  O   ARG X 192       5.440  16.635  10.262  0.00  0.00            
ATOM   3106  N   ILE X 193       3.523  17.451  11.148  0.00  0.00            
ATOM   3107  H   ILE X 193       2.750  18.090  11.027  0.00  0.00            
ATOM   3108  CA  ILE X 193       3.309  16.366  12.077  0.00  0.00            
ATOM   3109  HA  ILE X 193       4.222  16.282  12.667  0.00  0.00            
ATOM   3110  CB  ILE X 193       2.277  16.643  13.103  0.00  0.00            
ATOM   3111  HB  ILE X 193       1.361  16.887  12.565  0.00  0.00            
ATOM   3112  CG2 ILE X 193       1.892  15.434  13.989  0.00  0.00            
ATOM   3113 HG21 ILE X 193       1.085  15.565  14.709  0.00  0.00            
ATOM   3114 HG22 ILE X 193       1.451  14.627  13.403  0.00  0.00            
ATOM   3115 HG23 ILE X 193       2.736  15.075  14.577  0.00  0.00            
ATOM   3116  CG1 ILE X 193       2.717  17.712  14.147  0.00  0.00            
ATOM   3117 HG12 ILE X 193       3.337  17.302  14.944  0.00  0.00            
ATOM   3118 HG13 ILE X 193       3.358  18.420  13.620  0.00  0.00            
ATOM   3119  CD1 ILE X 193       1.437  18.412  14.763  0.00  0.00            
ATOM   3120 HD11 ILE X 193       1.728  19.263  15.378  0.00  0.00            
ATOM   3121 HD12 ILE X 193       0.826  18.935  14.027  0.00  0.00            
ATOM   3122 HD13 ILE X 193       0.788  17.686  15.253  0.00  0.00            
ATOM   3123  C   ILE X 193       3.059  15.099  11.276  0.00  0.00            
ATOM   3124  O   ILE X 193       2.355  15.188  10.246  0.00  0.00            
ATOM   3125  N   TYR X 194       3.502  13.916  11.794  0.00  0.00            
ATOM   3126  H   TYR X 194       4.146  14.012  12.566  0.00  0.00            
ATOM   3127  CA  TYR X 194       3.206  12.546  11.246  0.00  0.00            
ATOM   3128  HA  TYR X 194       2.160  12.578  10.941  0.00  0.00            
ATOM   3129  CB  TYR X 194       4.187  12.124  10.113  0.00  0.00            
ATOM   3130  HB2 TYR X 194       5.198  12.218  10.509  0.00  0.00            
ATOM   3131  HB3 TYR X 194       3.883  11.100   9.896  0.00  0.00            
ATOM   3132  CG  TYR X 194       4.059  12.900   8.786  0.00  0.00            
ATOM   3133  CD1 TYR X 194       4.953  13.986   8.377  0.00  0.00            
ATOM   3134  HD1 TYR X 194       5.650  14.248   9.160  0.00  0.00            
ATOM   3135  CE1 TYR X 194       4.926  14.586   7.093  0.00  0.00            
ATOM   3136  HE1 TYR X 194       5.569  15.437   6.919  0.00  0.00            
ATOM   3137  CZ  TYR X 194       3.973  14.083   6.142  0.00  0.00            
ATOM   3138  OH  TYR X 194       4.001  14.540   4.825  0.00  0.00            
ATOM   3139  HH  TYR X 194       4.829  14.979   4.615  0.00  0.00            
ATOM   3140  CE2 TYR X 194       3.040  13.128   6.517  0.00  0.00            
ATOM   3141  HE2 TYR X 194       2.358  12.752   5.768  0.00  0.00            
ATOM   3142  CD2 TYR X 194       3.053  12.510   7.822  0.00  0.00            
ATOM   3143  HD2 TYR X 194       2.310  11.773   8.086  0.00  0.00            
ATOM   3144  C   TYR X 194       3.270  11.407  12.277  0.00  0.00            
ATOM   3145  O   TYR X 194       4.382  11.096  12.676  0.00  0.00            
ATOM   3146  N   THR X 195       2.068  10.743  12.462  0.00  0.00            
ATOM   3147  H   THR X 195       1.313  11.160  11.936  0.00  0.00            
ATOM   3148  CA  THR X 195       1.779   9.750  13.446  0.00  0.00            
ATOM   3149  HA  THR X 195       2.711   9.242  13.691  0.00  0.00            
ATOM   3150  CB  THR X 195       1.215  10.383  14.724  0.00  0.00            
ATOM   3151  HB  THR X 195       1.119   9.622  15.499  0.00  0.00            
ATOM   3152  CG2 THR X 195       2.051  11.516  15.338  0.00  0.00            
ATOM   3153 HG21 THR X 195       2.066  12.457  14.790  0.00  0.00            
ATOM   3154 HG22 THR X 195       1.469  11.675  16.246  0.00  0.00            
ATOM   3155 HG23 THR X 195       2.986  11.120  15.735  0.00  0.00            
ATOM   3156  OG1 THR X 195      -0.120  10.883  14.493  0.00  0.00            
ATOM   3157  HG1 THR X 195      -0.493  11.136  15.340  0.00  0.00            
ATOM   3158  C   THR X 195       0.684   8.792  12.930  0.00  0.00            
ATOM   3159  O   THR X 195       0.084   9.010  11.878  0.00  0.00            
ATOM   3160  N   HIE X 196       0.380   7.712  13.694  0.00  0.00            
ATOM   3161  H   HIE X 196       0.967   7.620  14.511  0.00  0.00            
ATOM   3162  CA  HIE X 196      -0.659   6.682  13.344  0.00  0.00            
ATOM   3163  HA  HIE X 196      -0.499   6.406  12.302  0.00  0.00            
ATOM   3164  CB  HIE X 196      -0.414   5.365  14.102  0.00  0.00            
ATOM   3165  HB2 HIE X 196      -0.552   5.413  15.182  0.00  0.00            
ATOM   3166  HB3 HIE X 196      -1.231   4.704  13.811  0.00  0.00            
ATOM   3167  CG  HIE X 196       0.873   4.675  13.825  0.00  0.00            
ATOM   3168  ND1 HIE X 196       2.122   4.923  14.524  0.00  0.00            
ATOM   3169  CE1 HIE X 196       2.975   4.123  13.861  0.00  0.00            
ATOM   3170  HE1 HIE X 196       3.987   4.033  14.228  0.00  0.00            
ATOM   3171  NE2 HIE X 196       2.459   3.506  12.821  0.00  0.00            
ATOM   3172  HE2 HIE X 196       2.984   2.942  12.168  0.00  0.00            
ATOM   3173  CD2 HIE X 196       1.103   3.793  12.787  0.00  0.00            
ATOM   3174  HD2 HIE X 196       0.435   3.417  12.026  0.00  0.00            
ATOM   3175  C   HIE X 196      -2.015   7.366  13.306  0.00  0.00            
ATOM   3176  O   HIE X 196      -2.962   6.829  12.646  0.00  0.00            
ATOM   3177  N   GLN X 197      -2.228   8.581  13.893  0.00  0.00            
ATOM   3178  H   GLN X 197      -1.488   8.906  14.498  0.00  0.00            
ATOM   3179  CA  GLN X 197      -3.442   9.331  13.802  0.00  0.00            
ATOM   3180  HA  GLN X 197      -4.145   8.498  13.762  0.00  0.00            
ATOM   3181  CB  GLN X 197      -3.604  10.194  15.079  0.00  0.00            
ATOM   3182  HB2 GLN X 197      -2.782  10.905  14.989  0.00  0.00            
ATOM   3183  HB3 GLN X 197      -4.583  10.662  14.981  0.00  0.00            
ATOM   3184  CG  GLN X 197      -3.360   9.566  16.466  0.00  0.00            
ATOM   3185  HG2 GLN X 197      -4.039  10.119  17.116  0.00  0.00            
ATOM   3186  HG3 GLN X 197      -3.743   8.546  16.493  0.00  0.00            
ATOM   3187  CD  GLN X 197      -1.895   9.423  16.917  0.00  0.00            
ATOM   3188  OE1 GLN X 197      -1.114  10.354  16.956  0.00  0.00            
ATOM   3189  NE2 GLN X 197      -1.395   8.257  17.173  0.00  0.00            
ATOM   3190 HE21 GLN X 197      -2.021   7.469  17.087  0.00  0.00            
ATOM   3191 HE22 GLN X 197      -0.408   8.202  17.377  0.00  0.00            
ATOM   3192  C   GLN X 197      -3.563  10.141  12.507  0.00  0.00            
ATOM   3193  O   GLN X 197      -4.629  10.472  11.972  0.00  0.00            
ATOM   3194  N   SER X 198      -2.391  10.458  11.888  0.00  0.00            
ATOM   3195  H   SER X 198      -1.525  10.087  12.251  0.00  0.00            
ATOM   3196  CA  SER X 198      -2.374  10.909  10.511  0.00  0.00            
ATOM   3197  HA  SER X 198      -3.148  11.672  10.420  0.00  0.00            
ATOM   3198  CB  SER X 198      -1.092  11.714  10.187  0.00  0.00            
ATOM   3199  HB2 SER X 198      -0.275  11.033   9.946  0.00  0.00            
ATOM   3200  HB3 SER X 198      -1.320  12.412   9.382  0.00  0.00            
ATOM   3201  OG  SER X 198      -0.652  12.514  11.275  0.00  0.00            
ATOM   3202  HG  SER X 198      -1.304  13.219  11.275  0.00  0.00            
ATOM   3203  C   SER X 198      -2.642   9.827   9.435  0.00  0.00            
ATOM   3204  O   SER X 198      -3.406   9.988   8.492  0.00  0.00            
ATOM   3205  N   ASP X 199      -2.073   8.594   9.542  0.00  0.00            
ATOM   3206  H   ASP X 199      -1.325   8.387  10.189  0.00  0.00            
ATOM   3207  CA  ASP X 199      -2.421   7.428   8.661  0.00  0.00            
ATOM   3208  HA  ASP X 199      -2.408   7.811   7.641  0.00  0.00            
ATOM   3209  CB  ASP X 199      -1.373   6.299   8.742  0.00  0.00            
ATOM   3210  HB2 ASP X 199      -1.383   5.904   9.757  0.00  0.00            
ATOM   3211  HB3 ASP X 199      -1.593   5.582   7.952  0.00  0.00            
ATOM   3212  CG  ASP X 199       0.075   6.567   8.274  0.00  0.00            
ATOM   3213  OD1 ASP X 199       0.312   7.405   7.364  0.00  0.00            
ATOM   3214  OD2 ASP X 199       0.995   5.946   8.911  0.00  0.00            
ATOM   3215  C   ASP X 199      -3.811   6.898   8.798  0.00  0.00            
ATOM   3216  O   ASP X 199      -4.332   6.171   7.918  0.00  0.00            
ATOM   3217  N   VAL X 200      -4.593   7.420   9.804  0.00  0.00            
ATOM   3218  H   VAL X 200      -4.195   7.850  10.627  0.00  0.00            
ATOM   3219  CA  VAL X 200      -6.012   7.303   9.778  0.00  0.00            
ATOM   3220  HA  VAL X 200      -6.292   6.317   9.405  0.00  0.00            
ATOM   3221  CB  VAL X 200      -6.509   7.388  11.221  0.00  0.00            
ATOM   3222  HB  VAL X 200      -5.959   8.123  11.808  0.00  0.00            
ATOM   3223  CG1 VAL X 200      -8.014   7.614  11.398  0.00  0.00            
ATOM   3224 HG11 VAL X 200      -8.244   7.705  12.459  0.00  0.00            
ATOM   3225 HG12 VAL X 200      -8.336   8.571  10.986  0.00  0.00            
ATOM   3226 HG13 VAL X 200      -8.579   6.763  11.017  0.00  0.00            
ATOM   3227  CG2 VAL X 200      -6.193   6.067  11.917  0.00  0.00            
ATOM   3228 HG21 VAL X 200      -6.909   5.305  11.608  0.00  0.00            
ATOM   3229 HG22 VAL X 200      -5.186   5.656  11.849  0.00  0.00            
ATOM   3230 HG23 VAL X 200      -6.267   6.187  12.997  0.00  0.00            
ATOM   3231  C   VAL X 200      -6.704   8.151   8.738  0.00  0.00            
ATOM   3232  O   VAL X 200      -7.564   7.617   8.027  0.00  0.00            
ATOM   3233  N   TRP X 201      -6.336   9.445   8.640  0.00  0.00            
ATOM   3234  H   TRP X 201      -5.692   9.810   9.328  0.00  0.00            
ATOM   3235  CA  TRP X 201      -6.894  10.288   7.507  0.00  0.00            
ATOM   3236  HA  TRP X 201      -7.954  10.517   7.619  0.00  0.00            
ATOM   3237  CB  TRP X 201      -6.142  11.625   7.506  0.00  0.00            
ATOM   3238  HB2 TRP X 201      -6.213  11.999   8.528  0.00  0.00            
ATOM   3239  HB3 TRP X 201      -5.095  11.454   7.257  0.00  0.00            
ATOM   3240  CG  TRP X 201      -6.733  12.629   6.619  0.00  0.00            
ATOM   3241  CD1 TRP X 201      -6.655  12.701   5.286  0.00  0.00            
ATOM   3242  HD1 TRP X 201      -6.066  11.955   4.774  0.00  0.00            
ATOM   3243  NE1 TRP X 201      -7.226  13.853   4.814  0.00  0.00            
ATOM   3244  HE1 TRP X 201      -7.162  14.115   3.841  0.00  0.00            
ATOM   3245  CE2 TRP X 201      -7.779  14.609   5.833  0.00  0.00            
ATOM   3246  CZ2 TRP X 201      -8.357  15.815   5.831  0.00  0.00            
ATOM   3247  HZ2 TRP X 201      -8.630  16.250   4.881  0.00  0.00            
ATOM   3248  CH2 TRP X 201      -8.759  16.334   7.097  0.00  0.00            
ATOM   3249  HH2 TRP X 201      -9.187  17.325   7.137  0.00  0.00            
ATOM   3250  CZ3 TRP X 201      -8.547  15.574   8.268  0.00  0.00            
ATOM   3251  HZ3 TRP X 201      -8.742  16.066   9.209  0.00  0.00            
ATOM   3252  CE3 TRP X 201      -7.894  14.336   8.262  0.00  0.00            
ATOM   3253  HE3 TRP X 201      -7.574  13.800   9.144  0.00  0.00            
ATOM   3254  CD2 TRP X 201      -7.482  13.857   7.014  0.00  0.00            
ATOM   3255  C   TRP X 201      -6.671   9.636   6.152  0.00  0.00            
ATOM   3256  O   TRP X 201      -7.621   9.418   5.369  0.00  0.00            
ATOM   3257  N   SER X 202      -5.428   9.146   5.979  0.00  0.00            
ATOM   3258  H   SER X 202      -4.783   9.392   6.716  0.00  0.00            
ATOM   3259  CA  SER X 202      -4.940   8.428   4.821  0.00  0.00            
ATOM   3260  HA  SER X 202      -5.095   9.038   3.931  0.00  0.00            
ATOM   3261  CB  SER X 202      -3.502   8.135   4.791  0.00  0.00            
ATOM   3262  HB2 SER X 202      -3.277   7.237   5.367  0.00  0.00            
ATOM   3263  HB3 SER X 202      -3.171   8.038   3.757  0.00  0.00            
ATOM   3264  OG  SER X 202      -2.837   9.303   5.382  0.00  0.00            
ATOM   3265  HG  SER X 202      -3.305  10.060   5.023  0.00  0.00            
ATOM   3266  C   SER X 202      -5.746   7.129   4.604  0.00  0.00            
ATOM   3267  O   SER X 202      -6.159   6.876   3.436  0.00  0.00            
ATOM   3268  N   TYR X 203      -6.009   6.294   5.557  0.00  0.00            
ATOM   3269  H   TYR X 203      -5.539   6.399   6.445  0.00  0.00            
ATOM   3270  CA  TYR X 203      -6.913   5.154   5.394  0.00  0.00            
ATOM   3271  HA  TYR X 203      -6.603   4.543   4.546  0.00  0.00            
ATOM   3272  CB  TYR X 203      -6.931   4.422   6.740  0.00  0.00            
ATOM   3273  HB2 TYR X 203      -5.938   4.035   6.968  0.00  0.00            
ATOM   3274  HB3 TYR X 203      -7.188   5.037   7.602  0.00  0.00            
ATOM   3275  CG  TYR X 203      -7.846   3.232   6.827  0.00  0.00            
ATOM   3276  CD1 TYR X 203      -7.398   1.916   6.352  0.00  0.00            
ATOM   3277  HD1 TYR X 203      -6.393   1.861   5.963  0.00  0.00            
ATOM   3278  CE1 TYR X 203      -8.359   0.866   6.417  0.00  0.00            
ATOM   3279  HE1 TYR X 203      -8.064  -0.102   6.040  0.00  0.00            
ATOM   3280  CZ  TYR X 203      -9.606   1.059   7.055  0.00  0.00            
ATOM   3281  OH  TYR X 203     -10.501  -0.000   7.174  0.00  0.00            
ATOM   3282  HH  TYR X 203     -10.244  -0.914   7.029  0.00  0.00            
ATOM   3283  CE2 TYR X 203     -10.048   2.366   7.404  0.00  0.00            
ATOM   3284  HE2 TYR X 203     -11.065   2.502   7.740  0.00  0.00            
ATOM   3285  CD2 TYR X 203      -9.124   3.453   7.318  0.00  0.00            
ATOM   3286  HD2 TYR X 203      -9.465   4.461   7.503  0.00  0.00            
ATOM   3287  C   TYR X 203      -8.339   5.454   5.050  0.00  0.00            
ATOM   3288  O   TYR X 203      -8.923   4.716   4.274  0.00  0.00            
ATOM   3289  N   GLY X 204      -8.881   6.601   5.527  0.00  0.00            
ATOM   3290  H   GLY X 204      -8.282   7.190   6.088  0.00  0.00            
ATOM   3291  CA  GLY X 204     -10.213   7.089   5.066  0.00  0.00            
ATOM   3292  HA2 GLY X 204     -11.039   6.588   5.571  0.00  0.00            
ATOM   3293  HA3 GLY X 204     -10.251   8.130   5.387  0.00  0.00            
ATOM   3294  C   GLY X 204     -10.323   7.240   3.508  0.00  0.00            
ATOM   3295  O   GLY X 204     -11.290   6.842   2.815  0.00  0.00            
ATOM   3296  N   VAL X 205      -9.247   7.756   2.966  0.00  0.00            
ATOM   3297  H   VAL X 205      -8.390   7.913   3.476  0.00  0.00            
ATOM   3298  CA  VAL X 205      -9.075   8.053   1.543  0.00  0.00            
ATOM   3299  HA  VAL X 205     -10.083   8.322   1.225  0.00  0.00            
ATOM   3300  CB  VAL X 205      -7.997   9.032   1.150  0.00  0.00            
ATOM   3301  HB  VAL X 205      -7.077   8.448   1.183  0.00  0.00            
ATOM   3302  CG1 VAL X 205      -8.315   9.495  -0.230  0.00  0.00            
ATOM   3303 HG11 VAL X 205      -7.486  10.047  -0.673  0.00  0.00            
ATOM   3304 HG12 VAL X 205      -8.393   8.678  -0.947  0.00  0.00            
ATOM   3305 HG13 VAL X 205      -9.154  10.190  -0.275  0.00  0.00            
ATOM   3306  CG2 VAL X 205      -7.694  10.106   2.142  0.00  0.00            
ATOM   3307 HG21 VAL X 205      -7.230   9.704   3.042  0.00  0.00            
ATOM   3308 HG22 VAL X 205      -7.025  10.792   1.623  0.00  0.00            
ATOM   3309 HG23 VAL X 205      -8.549  10.655   2.536  0.00  0.00            
ATOM   3310  C   VAL X 205      -8.875   6.779   0.757  0.00  0.00            
ATOM   3311  O   VAL X 205      -9.334   6.562  -0.351  0.00  0.00            
ATOM   3312  N   THR X 206      -8.192   5.810   1.356  0.00  0.00            
ATOM   3313  H   THR X 206      -7.754   6.036   2.237  0.00  0.00            
ATOM   3314  CA  THR X 206      -7.882   4.532   0.731  0.00  0.00            
ATOM   3315  HA  THR X 206      -7.584   4.677  -0.307  0.00  0.00            
ATOM   3316  CB  THR X 206      -6.796   3.809   1.596  0.00  0.00            
ATOM   3317  HB  THR X 206      -7.082   3.830   2.648  0.00  0.00            
ATOM   3318  CG2 THR X 206      -6.314   2.401   1.238  0.00  0.00            
ATOM   3319 HG21 THR X 206      -5.892   2.312   0.236  0.00  0.00            
ATOM   3320 HG22 THR X 206      -5.578   2.016   1.944  0.00  0.00            
ATOM   3321 HG23 THR X 206      -7.086   1.665   1.463  0.00  0.00            
ATOM   3322  OG1 THR X 206      -5.576   4.524   1.695  0.00  0.00            
ATOM   3323  HG1 THR X 206      -5.837   5.441   1.801  0.00  0.00            
ATOM   3324  C   THR X 206      -9.032   3.557   0.639  0.00  0.00            
ATOM   3325  O   THR X 206      -9.120   2.908  -0.383  0.00  0.00            
ATOM   3326  N   VAL X 207      -9.924   3.519   1.593  0.00  0.00            
ATOM   3327  H   VAL X 207      -9.744   4.062   2.425  0.00  0.00            
ATOM   3328  CA  VAL X 207     -11.269   2.846   1.487  0.00  0.00            
ATOM   3329  HA  VAL X 207     -11.120   1.941   0.897  0.00  0.00            
ATOM   3330  CB  VAL X 207     -11.918   2.433   2.809  0.00  0.00            
ATOM   3331  HB  VAL X 207     -12.834   1.874   2.617  0.00  0.00            
ATOM   3332  CG1 VAL X 207     -11.023   1.623   3.777  0.00  0.00            
ATOM   3333 HG11 VAL X 207     -10.628   0.783   3.207  0.00  0.00            
ATOM   3334 HG12 VAL X 207     -10.257   2.314   4.130  0.00  0.00            
ATOM   3335 HG13 VAL X 207     -11.642   1.337   4.628  0.00  0.00            
ATOM   3336  CG2 VAL X 207     -12.284   3.652   3.677  0.00  0.00            
ATOM   3337 HG21 VAL X 207     -12.534   3.388   4.705  0.00  0.00            
ATOM   3338 HG22 VAL X 207     -11.380   4.260   3.723  0.00  0.00            
ATOM   3339 HG23 VAL X 207     -12.999   4.290   3.159  0.00  0.00            
ATOM   3340  C   VAL X 207     -12.176   3.569   0.593  0.00  0.00            
ATOM   3341  O   VAL X 207     -12.832   2.849  -0.157  0.00  0.00            
ATOM   3342  N   TRP X 208     -12.115   4.911   0.460  0.00  0.00            
ATOM   3343  H   TRP X 208     -11.512   5.519   0.994  0.00  0.00            
ATOM   3344  CA  TRP X 208     -12.851   5.686  -0.636  0.00  0.00            
ATOM   3345  HA  TRP X 208     -13.908   5.419  -0.614  0.00  0.00            
ATOM   3346  CB  TRP X 208     -12.798   7.154  -0.235  0.00  0.00            
ATOM   3347  HB2 TRP X 208     -13.326   7.275   0.711  0.00  0.00            
ATOM   3348  HB3 TRP X 208     -11.749   7.405  -0.077  0.00  0.00            
ATOM   3349  CG  TRP X 208     -13.305   8.190  -1.142  0.00  0.00            
ATOM   3350  CD1 TRP X 208     -14.450   8.855  -0.884  0.00  0.00            
ATOM   3351  HD1 TRP X 208     -15.062   8.864   0.006  0.00  0.00            
ATOM   3352  NE1 TRP X 208     -14.733   9.613  -1.960  0.00  0.00            
ATOM   3353  HE1 TRP X 208     -15.553  10.185  -2.103  0.00  0.00            
ATOM   3354  CE2 TRP X 208     -13.707   9.549  -2.919  0.00  0.00            
ATOM   3355  CZ2 TRP X 208     -13.583  10.252  -4.153  0.00  0.00            
ATOM   3356  HZ2 TRP X 208     -14.339  10.980  -4.407  0.00  0.00            
ATOM   3357  CH2 TRP X 208     -12.430  10.002  -4.927  0.00  0.00            
ATOM   3358  HH2 TRP X 208     -12.338  10.446  -5.907  0.00  0.00            
ATOM   3359  CZ3 TRP X 208     -11.424   9.158  -4.442  0.00  0.00            
ATOM   3360  HZ3 TRP X 208     -10.545   8.966  -5.039  0.00  0.00            
ATOM   3361  CE3 TRP X 208     -11.593   8.473  -3.194  0.00  0.00            
ATOM   3362  HE3 TRP X 208     -10.758   7.862  -2.885  0.00  0.00            
ATOM   3363  CD2 TRP X 208     -12.704   8.680  -2.368  0.00  0.00            
ATOM   3364  C   TRP X 208     -12.339   5.327  -1.973  0.00  0.00            
ATOM   3365  O   TRP X 208     -13.135   5.051  -2.880  0.00  0.00            
ATOM   3366  N   GLU X 209     -11.024   5.321  -2.175  0.00  0.00            
ATOM   3367  H   GLU X 209     -10.397   5.528  -1.410  0.00  0.00            
ATOM   3368  CA  GLU X 209     -10.411   4.944  -3.437  0.00  0.00            
ATOM   3369  HA  GLU X 209     -10.718   5.690  -4.169  0.00  0.00            
ATOM   3370  CB  GLU X 209      -8.881   4.930  -3.281  0.00  0.00            
ATOM   3371  HB2 GLU X 209      -8.712   4.390  -2.350  0.00  0.00            
ATOM   3372  HB3 GLU X 209      -8.450   4.433  -4.150  0.00  0.00            
ATOM   3373  CG  GLU X 209      -8.147   6.280  -3.314  0.00  0.00            
ATOM   3374  HG2 GLU X 209      -8.548   6.835  -4.162  0.00  0.00            
ATOM   3375  HG3 GLU X 209      -8.236   6.895  -2.418  0.00  0.00            
ATOM   3376  CD  GLU X 209      -6.658   5.991  -3.458  0.00  0.00            
ATOM   3377  OE1 GLU X 209      -6.011   5.755  -2.453  0.00  0.00            
ATOM   3378  OE2 GLU X 209      -6.221   5.907  -4.678  0.00  0.00            
ATOM   3379  C   GLU X 209     -10.852   3.533  -3.897  0.00  0.00            
ATOM   3380  O   GLU X 209     -10.987   3.309  -5.120  0.00  0.00            
ATOM   3381  N   LEU X 210     -10.938   2.583  -2.969  0.00  0.00            
ATOM   3382  H   LEU X 210     -10.440   2.718  -2.101  0.00  0.00            
ATOM   3383  CA  LEU X 210     -11.333   1.185  -3.344  0.00  0.00            
ATOM   3384  HA  LEU X 210     -10.800   0.856  -4.236  0.00  0.00            
ATOM   3385  CB  LEU X 210     -11.229   0.290  -2.074  0.00  0.00            
ATOM   3386  HB2 LEU X 210     -11.181   0.959  -1.215  0.00  0.00            
ATOM   3387  HB3 LEU X 210     -12.081  -0.381  -1.971  0.00  0.00            
ATOM   3388  CG  LEU X 210     -10.104  -0.609  -1.976  0.00  0.00            
ATOM   3389  HG  LEU X 210     -10.059  -1.307  -2.812  0.00  0.00            
ATOM   3390  CD1 LEU X 210      -8.724   0.106  -1.735  0.00  0.00            
ATOM   3391 HD11 LEU X 210      -8.396   0.767  -2.537  0.00  0.00            
ATOM   3392 HD12 LEU X 210      -8.663   0.755  -0.861  0.00  0.00            
ATOM   3393 HD13 LEU X 210      -7.815  -0.488  -1.637  0.00  0.00            
ATOM   3394  CD2 LEU X 210     -10.232  -1.456  -0.672  0.00  0.00            
ATOM   3395 HD21 LEU X 210      -9.979  -0.966   0.268  0.00  0.00            
ATOM   3396 HD22 LEU X 210     -11.196  -1.961  -0.614  0.00  0.00            
ATOM   3397 HD23 LEU X 210      -9.587  -2.320  -0.834  0.00  0.00            
ATOM   3398  C   LEU X 210     -12.818   1.229  -3.830  0.00  0.00            
ATOM   3399  O   LEU X 210     -13.196   0.586  -4.795  0.00  0.00            
ATOM   3400  N   MET X 211     -13.650   1.901  -3.044  0.00  0.00            
ATOM   3401  H   MET X 211     -13.156   2.311  -2.264  0.00  0.00            
ATOM   3402  CA  MET X 211     -15.103   1.914  -3.183  0.00  0.00            
ATOM   3403  HA  MET X 211     -15.331   0.935  -3.605  0.00  0.00            
ATOM   3404  CB  MET X 211     -15.773   2.188  -1.759  0.00  0.00            
ATOM   3405  HB2 MET X 211     -15.216   2.938  -1.198  0.00  0.00            
ATOM   3406  HB3 MET X 211     -16.749   2.672  -1.793  0.00  0.00            
ATOM   3407  CG  MET X 211     -15.814   0.852  -1.075  0.00  0.00            
ATOM   3408  HG2 MET X 211     -16.415   0.207  -1.716  0.00  0.00            
ATOM   3409  HG3 MET X 211     -14.869   0.313  -1.017  0.00  0.00            
ATOM   3410  SD  MET X 211     -16.558   0.813   0.541  0.00  0.00            
ATOM   3411  CE  MET X 211     -15.194   1.286   1.629  0.00  0.00            
ATOM   3412  HE1 MET X 211     -14.741   2.228   1.318  0.00  0.00            
ATOM   3413  HE2 MET X 211     -15.557   1.343   2.655  0.00  0.00            
ATOM   3414  HE3 MET X 211     -14.459   0.481   1.634  0.00  0.00            
ATOM   3415  C   MET X 211     -15.577   2.838  -4.294  0.00  0.00            
ATOM   3416  O   MET X 211     -16.682   2.628  -4.781  0.00  0.00            
ATOM   3417  N   THR X 212     -14.766   3.735  -4.917  0.00  0.00            
ATOM   3418  H   THR X 212     -13.821   3.768  -4.560  0.00  0.00            
ATOM   3419  CA  THR X 212     -15.002   4.607  -6.081  0.00  0.00            
ATOM   3420  HA  THR X 212     -16.058   4.718  -6.327  0.00  0.00            
ATOM   3421  CB  THR X 212     -14.435   6.035  -5.991  0.00  0.00            
ATOM   3422  HB  THR X 212     -14.550   6.622  -6.903  0.00  0.00            
ATOM   3423  CG2 THR X 212     -15.203   6.767  -4.892  0.00  0.00            
ATOM   3424 HG21 THR X 212     -15.016   7.841  -4.870  0.00  0.00            
ATOM   3425 HG22 THR X 212     -16.261   6.599  -5.094  0.00  0.00            
ATOM   3426 HG23 THR X 212     -15.013   6.359  -3.899  0.00  0.00            
ATOM   3427  OG1 THR X 212     -13.073   5.881  -5.648  0.00  0.00            
ATOM   3428  HG1 THR X 212     -13.042   5.925  -4.690  0.00  0.00            
ATOM   3429  C   THR X 212     -14.353   4.057  -7.389  0.00  0.00            
ATOM   3430  O   THR X 212     -14.373   4.670  -8.433  0.00  0.00            
ATOM   3431  N   PHE X 213     -13.789   2.866  -7.330  0.00  0.00            
ATOM   3432  H   PHE X 213     -13.845   2.257  -6.526  0.00  0.00            
ATOM   3433  CA  PHE X 213     -13.015   2.243  -8.345  0.00  0.00            
ATOM   3434  HA  PHE X 213     -12.460   1.527  -7.739  0.00  0.00            
ATOM   3435  CB  PHE X 213     -13.870   1.542  -9.364  0.00  0.00            
ATOM   3436  HB2 PHE X 213     -14.304   2.382  -9.906  0.00  0.00            
ATOM   3437  HB3 PHE X 213     -13.290   0.887 -10.014  0.00  0.00            
ATOM   3438  CG  PHE X 213     -14.911   0.667  -8.706  0.00  0.00            
ATOM   3439  CD1 PHE X 213     -14.592  -0.615  -8.183  0.00  0.00            
ATOM   3440  HD1 PHE X 213     -13.697  -1.157  -8.447  0.00  0.00            
ATOM   3441  CE1 PHE X 213     -15.592  -1.312  -7.444  0.00  0.00            
ATOM   3442  HE1 PHE X 213     -15.463  -2.334  -7.120  0.00  0.00            
ATOM   3443  CZ  PHE X 213     -16.843  -0.821  -7.159  0.00  0.00            
ATOM   3444  HZ  PHE X 213     -17.638  -1.397  -6.708  0.00  0.00            
ATOM   3445  CE2 PHE X 213     -17.136   0.475  -7.605  0.00  0.00            
ATOM   3446  HE2 PHE X 213     -18.109   0.878  -7.363  0.00  0.00            
ATOM   3447  CD2 PHE X 213     -16.200   1.204  -8.408  0.00  0.00            
ATOM   3448  HD2 PHE X 213     -16.321   2.210  -8.781  0.00  0.00            
ATOM   3449  C   PHE X 213     -11.817   2.978  -8.914  0.00  0.00            
ATOM   3450  O   PHE X 213     -11.565   2.999 -10.098  0.00  0.00            
ATOM   3451  N   GLY X 214     -10.952   3.503  -8.034  0.00  0.00            
ATOM   3452  H   GLY X 214     -11.263   3.283  -7.099  0.00  0.00            
ATOM   3453  CA  GLY X 214      -9.707   4.250  -8.294  0.00  0.00            
ATOM   3454  HA2 GLY X 214      -9.193   4.417  -7.347  0.00  0.00            
ATOM   3455  HA3 GLY X 214      -9.040   3.745  -8.992  0.00  0.00            
ATOM   3456  C   GLY X 214      -9.915   5.690  -8.803  0.00  0.00            
ATOM   3457  O   GLY X 214      -9.186   6.192  -9.680  0.00  0.00            
ATOM   3458  N   SER X 215     -10.945   6.434  -8.281  0.00  0.00            
ATOM   3459  H   SER X 215     -11.545   5.933  -7.642  0.00  0.00            
ATOM   3460  CA  SER X 215     -11.091   7.823  -8.620  0.00  0.00            
ATOM   3461  HA  SER X 215     -11.195   7.926  -9.700  0.00  0.00            
ATOM   3462  CB  SER X 215     -12.481   8.264  -8.047  0.00  0.00            
ATOM   3463  HB2 SER X 215     -13.313   7.662  -8.412  0.00  0.00            
ATOM   3464  HB3 SER X 215     -12.316   8.267  -6.969  0.00  0.00            
ATOM   3465  OG  SER X 215     -12.716   9.595  -8.518  0.00  0.00            
ATOM   3466  HG  SER X 215     -13.662   9.705  -8.395  0.00  0.00            
ATOM   3467  C   SER X 215      -9.945   8.718  -8.090  0.00  0.00            
ATOM   3468  O   SER X 215      -9.308   8.424  -7.088  0.00  0.00            
ATOM   3469  N   LYS X 216      -9.790   9.853  -8.768  0.00  0.00            
ATOM   3470  H   LYS X 216     -10.322  10.017  -9.610  0.00  0.00            
ATOM   3471  CA  LYS X 216      -8.911  10.959  -8.231  0.00  0.00            
ATOM   3472  HA  LYS X 216      -7.984  10.512  -7.870  0.00  0.00            
ATOM   3473  CB  LYS X 216      -8.594  11.922  -9.403  0.00  0.00            
ATOM   3474  HB2 LYS X 216      -9.482  12.487  -9.686  0.00  0.00            
ATOM   3475  HB3 LYS X 216      -8.063  12.739  -8.914  0.00  0.00            
ATOM   3476  CG  LYS X 216      -7.613  11.409 -10.477  0.00  0.00            
ATOM   3477  HG2 LYS X 216      -6.612  11.363 -10.049  0.00  0.00            
ATOM   3478  HG3 LYS X 216      -7.879  10.394 -10.774  0.00  0.00            
ATOM   3479  CD  LYS X 216      -7.669  12.246 -11.710  0.00  0.00            
ATOM   3480  HD2 LYS X 216      -8.654  12.208 -12.175  0.00  0.00            
ATOM   3481  HD3 LYS X 216      -7.397  13.277 -11.486  0.00  0.00            
ATOM   3482  CE  LYS X 216      -6.677  11.580 -12.720  0.00  0.00            
ATOM   3483  HE2 LYS X 216      -5.649  11.677 -12.373  0.00  0.00            
ATOM   3484  HE3 LYS X 216      -7.025  10.571 -12.940  0.00  0.00            
ATOM   3485  NZ  LYS X 216      -6.832  12.324 -13.973  0.00  0.00            
ATOM   3486  HZ1 LYS X 216      -7.817  12.418 -14.176  0.00  0.00            
ATOM   3487  HZ2 LYS X 216      -6.431  13.249 -14.042  0.00  0.00            
ATOM   3488  HZ3 LYS X 216      -6.644  11.706 -14.748  0.00  0.00            
ATOM   3489  C   LYS X 216      -9.734  11.690  -7.141  0.00  0.00            
ATOM   3490  O   LYS X 216     -10.864  12.240  -7.419  0.00  0.00            
ATOM   3491  N   PRO X 217      -9.273  11.832  -5.906  0.00  0.00            
ATOM   3492  CD  PRO X 217      -8.158  11.034  -5.392  0.00  0.00            
ATOM   3493  HD2 PRO X 217      -7.236  11.064  -5.972  0.00  0.00            
ATOM   3494  HD3 PRO X 217      -8.428   9.979  -5.358  0.00  0.00            
ATOM   3495  CG  PRO X 217      -7.902  11.570  -4.001  0.00  0.00            
ATOM   3496  HG2 PRO X 217      -7.321  12.489  -3.921  0.00  0.00            
ATOM   3497  HG3 PRO X 217      -7.456  10.866  -3.298  0.00  0.00            
ATOM   3498  CB  PRO X 217      -9.285  12.061  -3.570  0.00  0.00            
ATOM   3499  HB2 PRO X 217      -9.228  12.865  -2.838  0.00  0.00            
ATOM   3500  HB3 PRO X 217      -9.781  11.123  -3.317  0.00  0.00            
ATOM   3501  CA  PRO X 217      -9.862  12.678  -4.827  0.00  0.00            
ATOM   3502  HA  PRO X 217     -10.936  12.573  -4.679  0.00  0.00            
ATOM   3503  C   PRO X 217      -9.478  14.153  -5.028  0.00  0.00            
ATOM   3504  O   PRO X 217      -8.474  14.459  -5.628  0.00  0.00            
ATOM   3505  N   TYR X 218     -10.304  15.089  -4.537  0.00  0.00            
ATOM   3506  H   TYR X 218     -11.140  14.745  -4.086  0.00  0.00            
ATOM   3507  CA  TYR X 218     -10.192  16.556  -4.694  0.00  0.00            
ATOM   3508  HA  TYR X 218     -11.218  16.867  -4.495  0.00  0.00            
ATOM   3509  CB  TYR X 218      -9.331  17.052  -3.607  0.00  0.00            
ATOM   3510  HB2 TYR X 218      -8.374  16.588  -3.843  0.00  0.00            
ATOM   3511  HB3 TYR X 218      -9.228  18.134  -3.695  0.00  0.00            
ATOM   3512  CG  TYR X 218      -9.767  16.868  -2.148  0.00  0.00            
ATOM   3513  CD1 TYR X 218     -11.012  17.397  -1.840  0.00  0.00            
ATOM   3514  HD1 TYR X 218     -11.464  18.120  -2.503  0.00  0.00            
ATOM   3515  CE1 TYR X 218     -11.638  17.179  -0.596  0.00  0.00            
ATOM   3516  HE1 TYR X 218     -12.604  17.613  -0.388  0.00  0.00            
ATOM   3517  CZ  TYR X 218     -10.882  16.525   0.445  0.00  0.00            
ATOM   3518  OH  TYR X 218     -11.357  16.413   1.742  0.00  0.00            
ATOM   3519  HH  TYR X 218     -11.085  15.538   2.028  0.00  0.00            
ATOM   3520  CE2 TYR X 218      -9.642  15.935   0.080  0.00  0.00            
ATOM   3521  HE2 TYR X 218      -9.027  15.549   0.880  0.00  0.00            
ATOM   3522  CD2 TYR X 218      -9.088  16.032  -1.245  0.00  0.00            
ATOM   3523  HD2 TYR X 218      -8.085  15.702  -1.471  0.00  0.00            
ATOM   3524  C   TYR X 218      -9.824  17.125  -6.119  0.00  0.00            
ATOM   3525  O   TYR X 218      -8.935  17.968  -6.226  0.00  0.00            
ATOM   3526  N   ASP X 219     -10.370  16.518  -7.157  0.00  0.00            
ATOM   3527  H   ASP X 219     -11.176  15.930  -7.003  0.00  0.00            
ATOM   3528  CA  ASP X 219      -9.851  16.806  -8.512  0.00  0.00            
ATOM   3529  HA  ASP X 219      -8.866  16.376  -8.691  0.00  0.00            
ATOM   3530  CB  ASP X 219     -10.650  15.885  -9.497  0.00  0.00            
ATOM   3531  HB2 ASP X 219     -10.501  14.863  -9.150  0.00  0.00            
ATOM   3532  HB3 ASP X 219     -11.709  16.124  -9.404  0.00  0.00            
ATOM   3533  CG  ASP X 219     -10.081  15.901 -10.916  0.00  0.00            
ATOM   3534  OD1 ASP X 219      -8.833  15.919 -11.114  0.00  0.00            
ATOM   3535  OD2 ASP X 219     -10.938  15.821 -11.834  0.00  0.00            
ATOM   3536  C   ASP X 219      -9.778  18.308  -8.917  0.00  0.00            
ATOM   3537  O   ASP X 219     -10.653  19.127  -8.587  0.00  0.00            
ATOM   3538  N   GLY X 220      -8.607  18.627  -9.470  0.00  0.00            
ATOM   3539  H   GLY X 220      -8.031  17.870  -9.811  0.00  0.00            
ATOM   3540  CA  GLY X 220      -8.158  19.880 -10.040  0.00  0.00            
ATOM   3541  HA2 GLY X 220      -7.466  19.706 -10.864  0.00  0.00            
ATOM   3542  HA3 GLY X 220      -9.016  20.430 -10.426  0.00  0.00            
ATOM   3543  C   GLY X 220      -7.617  20.961  -9.121  0.00  0.00            
ATOM   3544  O   GLY X 220      -6.843  21.807  -9.513  0.00  0.00            
ATOM   3545  N   ILE X 221      -8.225  21.060  -7.949  0.00  0.00            
ATOM   3546  H   ILE X 221      -8.832  20.288  -7.712  0.00  0.00            
ATOM   3547  CA  ILE X 221      -7.796  21.980  -6.832  0.00  0.00            
ATOM   3548  HA  ILE X 221      -7.960  23.031  -7.068  0.00  0.00            
ATOM   3549  CB  ILE X 221      -8.629  21.735  -5.584  0.00  0.00            
ATOM   3550  HB  ILE X 221      -8.473  20.710  -5.248  0.00  0.00            
ATOM   3551  CG2 ILE X 221      -8.187  22.674  -4.491  0.00  0.00            
ATOM   3552 HG21 ILE X 221      -8.361  23.702  -4.808  0.00  0.00            
ATOM   3553 HG22 ILE X 221      -8.865  22.584  -3.643  0.00  0.00            
ATOM   3554 HG23 ILE X 221      -7.121  22.673  -4.262  0.00  0.00            
ATOM   3555  CG1 ILE X 221     -10.111  21.846  -5.885  0.00  0.00            
ATOM   3556 HG12 ILE X 221     -10.413  22.889  -5.969  0.00  0.00            
ATOM   3557 HG13 ILE X 221     -10.425  21.495  -6.868  0.00  0.00            
ATOM   3558  CD1 ILE X 221     -10.985  21.106  -4.880  0.00  0.00            
ATOM   3559 HD11 ILE X 221     -11.564  20.503  -5.578  0.00  0.00            
ATOM   3560 HD12 ILE X 221     -10.449  20.514  -4.138  0.00  0.00            
ATOM   3561 HD13 ILE X 221     -11.627  21.778  -4.310  0.00  0.00            
ATOM   3562  C   ILE X 221      -6.268  21.706  -6.670  0.00  0.00            
ATOM   3563  O   ILE X 221      -5.821  20.549  -6.492  0.00  0.00            
ATOM   3564  N   PRO X 222      -5.419  22.735  -6.497  0.00  0.00            
ATOM   3565  CD  PRO X 222      -5.725  24.092  -6.919  0.00  0.00            
ATOM   3566  HD2 PRO X 222      -6.155  24.487  -5.998  0.00  0.00            
ATOM   3567  HD3 PRO X 222      -6.380  24.042  -7.789  0.00  0.00            
ATOM   3568  CG  PRO X 222      -4.386  24.720  -7.276  0.00  0.00            
ATOM   3569  HG2 PRO X 222      -4.449  25.729  -6.868  0.00  0.00            
ATOM   3570  HG3 PRO X 222      -4.178  24.532  -8.329  0.00  0.00            
ATOM   3571  CB  PRO X 222      -3.400  23.981  -6.354  0.00  0.00            
ATOM   3572  HB2 PRO X 222      -3.284  24.536  -5.423  0.00  0.00            
ATOM   3573  HB3 PRO X 222      -2.448  23.900  -6.878  0.00  0.00            
ATOM   3574  CA  PRO X 222      -4.048  22.653  -6.002  0.00  0.00            
ATOM   3575  HA  PRO X 222      -3.591  21.819  -6.535  0.00  0.00            
ATOM   3576  C   PRO X 222      -3.817  22.414  -4.480  0.00  0.00            
ATOM   3577  O   PRO X 222      -4.600  22.694  -3.560  0.00  0.00            
ATOM   3578  N   ALA X 223      -2.559  22.106  -4.228  0.00  0.00            
ATOM   3579  H   ALA X 223      -2.017  21.725  -4.990  0.00  0.00            
ATOM   3580  CA  ALA X 223      -2.011  21.908  -2.866  0.00  0.00            
ATOM   3581  HA  ALA X 223      -2.464  21.071  -2.334  0.00  0.00            
ATOM   3582  CB  ALA X 223      -0.540  21.511  -2.922  0.00  0.00            
ATOM   3583  HB1 ALA X 223      -0.347  20.639  -3.547  0.00  0.00            
ATOM   3584  HB2 ALA X 223      -0.068  22.339  -3.450  0.00  0.00            
ATOM   3585  HB3 ALA X 223      -0.021  21.324  -1.982  0.00  0.00            
ATOM   3586  C   ALA X 223      -2.152  23.129  -1.961  0.00  0.00            
ATOM   3587  O   ALA X 223      -2.570  22.981  -0.811  0.00  0.00            
ATOM   3588  N   SER X 224      -1.809  24.286  -2.460  0.00  0.00            
ATOM   3589  H   SER X 224      -1.345  24.317  -3.356  0.00  0.00            
ATOM   3590  CA  SER X 224      -1.893  25.608  -1.681  0.00  0.00            
ATOM   3591  HA  SER X 224      -1.520  25.438  -0.671  0.00  0.00            
ATOM   3592  CB  SER X 224      -0.975  26.765  -2.187  0.00  0.00            
ATOM   3593  HB2 SER X 224      -1.162  27.685  -1.633  0.00  0.00            
ATOM   3594  HB3 SER X 224       0.087  26.538  -2.096  0.00  0.00            
ATOM   3595  OG  SER X 224      -1.274  26.885  -3.569  0.00  0.00            
ATOM   3596  HG  SER X 224      -0.911  26.138  -4.051  0.00  0.00            
ATOM   3597  C   SER X 224      -3.411  26.007  -1.467  0.00  0.00            
ATOM   3598  O   SER X 224      -3.598  26.899  -0.636  0.00  0.00            
ATOM   3599  N   GLU X 225      -4.395  25.382  -2.079  0.00  0.00            
ATOM   3600  H   GLU X 225      -4.155  24.705  -2.790  0.00  0.00            
ATOM   3601  CA  GLU X 225      -5.811  25.514  -1.594  0.00  0.00            
ATOM   3602  HA  GLU X 225      -5.820  26.371  -0.920  0.00  0.00            
ATOM   3603  CB  GLU X 225      -6.650  25.790  -2.837  0.00  0.00            
ATOM   3604  HB2 GLU X 225      -6.824  24.841  -3.344  0.00  0.00            
ATOM   3605  HB3 GLU X 225      -7.578  26.200  -2.440  0.00  0.00            
ATOM   3606  CG  GLU X 225      -6.219  26.850  -3.867  0.00  0.00            
ATOM   3607  HG2 GLU X 225      -5.318  26.377  -4.257  0.00  0.00            
ATOM   3608  HG3 GLU X 225      -6.987  26.924  -4.638  0.00  0.00            
ATOM   3609  CD  GLU X 225      -6.049  28.260  -3.319  0.00  0.00            
ATOM   3610  OE1 GLU X 225      -6.901  28.732  -2.509  0.00  0.00            
ATOM   3611  OE2 GLU X 225      -4.987  28.930  -3.567  0.00  0.00            
ATOM   3612  C   GLU X 225      -6.305  24.235  -0.855  0.00  0.00            
ATOM   3613  O   GLU X 225      -7.163  24.443  -0.013  0.00  0.00            
ATOM   3614  N   ILE X 226      -5.675  23.054  -1.025  0.00  0.00            
ATOM   3615  H   ILE X 226      -4.820  22.921  -1.545  0.00  0.00            
ATOM   3616  CA  ILE X 226      -5.900  21.848  -0.191  0.00  0.00            
ATOM   3617  HA  ILE X 226      -6.981  21.724  -0.130  0.00  0.00            
ATOM   3618  CB  ILE X 226      -5.312  20.547  -0.848  0.00  0.00            
ATOM   3619  HB  ILE X 226      -4.262  20.720  -1.081  0.00  0.00            
ATOM   3620  CG2 ILE X 226      -5.326  19.295   0.007  0.00  0.00            
ATOM   3621 HG21 ILE X 226      -4.687  18.543  -0.456  0.00  0.00            
ATOM   3622 HG22 ILE X 226      -4.907  19.548   0.981  0.00  0.00            
ATOM   3623 HG23 ILE X 226      -6.363  18.998   0.168  0.00  0.00            
ATOM   3624  CG1 ILE X 226      -5.969  20.201  -2.216  0.00  0.00            
ATOM   3625 HG12 ILE X 226      -6.240  21.144  -2.691  0.00  0.00            
ATOM   3626 HG13 ILE X 226      -5.286  19.638  -2.852  0.00  0.00            
ATOM   3627  CD1 ILE X 226      -7.281  19.570  -2.217  0.00  0.00            
ATOM   3628 HD11 ILE X 226      -7.921  20.036  -1.467  0.00  0.00            
ATOM   3629 HD12 ILE X 226      -7.764  19.847  -3.154  0.00  0.00            
ATOM   3630 HD13 ILE X 226      -7.242  18.485  -2.118  0.00  0.00            
ATOM   3631  C   ILE X 226      -5.452  22.006   1.186  0.00  0.00            
ATOM   3632  O   ILE X 226      -6.184  21.631   2.103  0.00  0.00            
ATOM   3633  N   SER X 227      -4.377  22.759   1.434  0.00  0.00            
ATOM   3634  H   SER X 227      -3.813  23.133   0.685  0.00  0.00            
ATOM   3635  CA  SER X 227      -4.008  23.333   2.744  0.00  0.00            
ATOM   3636  HA  SER X 227      -4.194  22.501   3.423  0.00  0.00            
ATOM   3637  CB  SER X 227      -2.586  23.841   2.592  0.00  0.00            
ATOM   3638  HB2 SER X 227      -2.104  23.864   3.569  0.00  0.00            
ATOM   3639  HB3 SER X 227      -1.996  23.046   2.137  0.00  0.00            
ATOM   3640  OG  SER X 227      -2.580  25.047   1.813  0.00  0.00            
ATOM   3641  HG  SER X 227      -1.754  25.503   1.987  0.00  0.00            
ATOM   3642  C   SER X 227      -4.981  24.375   3.241  0.00  0.00            
ATOM   3643  O   SER X 227      -4.732  24.899   4.321  0.00  0.00            
ATOM   3644  N   SER X 228      -6.038  24.643   2.525  0.00  0.00            
ATOM   3645  H   SER X 228      -6.199  24.180   1.642  0.00  0.00            
ATOM   3646  CA  SER X 228      -7.075  25.522   3.013  0.00  0.00            
ATOM   3647  HA  SER X 228      -6.929  25.781   4.061  0.00  0.00            
ATOM   3648  CB  SER X 228      -7.163  26.827   2.160  0.00  0.00            
ATOM   3649  HB2 SER X 228      -6.131  27.162   2.050  0.00  0.00            
ATOM   3650  HB3 SER X 228      -7.683  26.719   1.208  0.00  0.00            
ATOM   3651  OG  SER X 228      -7.907  27.825   2.888  0.00  0.00            
ATOM   3652  HG  SER X 228      -7.254  28.427   3.253  0.00  0.00            
ATOM   3653  C   SER X 228      -8.452  24.869   3.132  0.00  0.00            
ATOM   3654  O   SER X 228      -9.144  24.968   4.126  0.00  0.00            
ATOM   3655  N   ILE X 229      -8.953  24.246   2.070  0.00  0.00            
ATOM   3656  H   ILE X 229      -8.450  24.056   1.215  0.00  0.00            
ATOM   3657  CA  ILE X 229     -10.410  23.889   2.075  0.00  0.00            
ATOM   3658  HA  ILE X 229     -11.033  24.756   2.292  0.00  0.00            
ATOM   3659  CB  ILE X 229     -10.926  23.500   0.682  0.00  0.00            
ATOM   3660  HB  ILE X 229     -12.012  23.444   0.761  0.00  0.00            
ATOM   3661  CG2 ILE X 229     -10.613  24.755  -0.231  0.00  0.00            
ATOM   3662 HG21 ILE X 229     -11.220  24.609  -1.124  0.00  0.00            
ATOM   3663 HG22 ILE X 229     -10.965  25.665   0.255  0.00  0.00            
ATOM   3664 HG23 ILE X 229      -9.536  24.847  -0.368  0.00  0.00            
ATOM   3665  CG1 ILE X 229     -10.330  22.148   0.298  0.00  0.00            
ATOM   3666 HG12 ILE X 229      -9.251  22.228   0.427  0.00  0.00            
ATOM   3667 HG13 ILE X 229     -10.870  21.457   0.945  0.00  0.00            
ATOM   3668  CD1 ILE X 229     -10.640  21.795  -1.118  0.00  0.00            
ATOM   3669 HD11 ILE X 229     -11.714  21.928  -1.245  0.00  0.00            
ATOM   3670 HD12 ILE X 229     -10.057  22.465  -1.751  0.00  0.00            
ATOM   3671 HD13 ILE X 229     -10.218  20.821  -1.368  0.00  0.00            
ATOM   3672  C   ILE X 229     -10.755  22.690   3.059  0.00  0.00            
ATOM   3673  O   ILE X 229     -11.864  22.581   3.589  0.00  0.00            
ATOM   3674  N   LEU X 230      -9.739  21.909   3.433  0.00  0.00            
ATOM   3675  H   LEU X 230      -8.810  22.122   3.098  0.00  0.00            
ATOM   3676  CA  LEU X 230      -9.854  20.802   4.447  0.00  0.00            
ATOM   3677  HA  LEU X 230     -10.742  20.185   4.310  0.00  0.00            
ATOM   3678  CB  LEU X 230      -8.584  19.835   4.414  0.00  0.00            
ATOM   3679  HB2 LEU X 230      -7.660  20.411   4.371  0.00  0.00            
ATOM   3680  HB3 LEU X 230      -8.609  19.336   5.382  0.00  0.00            
ATOM   3681  CG  LEU X 230      -8.489  18.708   3.321  0.00  0.00            
ATOM   3682  HG  LEU X 230      -9.271  17.988   3.561  0.00  0.00            
ATOM   3683  CD1 LEU X 230      -8.883  19.337   2.003  0.00  0.00            
ATOM   3684 HD11 LEU X 230      -8.185  20.101   1.661  0.00  0.00            
ATOM   3685 HD12 LEU X 230      -8.890  18.554   1.244  0.00  0.00            
ATOM   3686 HD13 LEU X 230      -9.839  19.859   2.049  0.00  0.00            
ATOM   3687  CD2 LEU X 230      -7.118  18.093   3.137  0.00  0.00            
ATOM   3688 HD21 LEU X 230      -6.779  17.762   4.118  0.00  0.00            
ATOM   3689 HD22 LEU X 230      -7.169  17.290   2.401  0.00  0.00            
ATOM   3690 HD23 LEU X 230      -6.376  18.823   2.814  0.00  0.00            
ATOM   3691  C   LEU X 230      -9.995  21.356   5.862  0.00  0.00            
ATOM   3692  O   LEU X 230     -10.825  20.769   6.614  0.00  0.00            
ATOM   3693  N   GLU X 231      -9.404  22.531   6.154  0.00  0.00            
ATOM   3694  H   GLU X 231      -8.896  23.058   5.458  0.00  0.00            
ATOM   3695  CA  GLU X 231      -9.555  23.286   7.418  0.00  0.00            
ATOM   3696  HA  GLU X 231      -9.560  22.498   8.170  0.00  0.00            
ATOM   3697  CB  GLU X 231      -8.348  24.266   7.704  0.00  0.00            
ATOM   3698  HB2 GLU X 231      -7.393  23.821   7.983  0.00  0.00            
ATOM   3699  HB3 GLU X 231      -8.121  24.907   6.852  0.00  0.00            
ATOM   3700  CG  GLU X 231      -8.737  25.207   8.843  0.00  0.00            
ATOM   3701  HG2 GLU X 231      -9.694  25.679   8.623  0.00  0.00            
ATOM   3702  HG3 GLU X 231      -8.953  24.562   9.695  0.00  0.00            
ATOM   3703  CD  GLU X 231      -7.670  26.261   9.157  0.00  0.00            
ATOM   3704  OE1 GLU X 231      -6.935  26.055  10.130  0.00  0.00            
ATOM   3705  OE2 GLU X 231      -7.686  27.307   8.486  0.00  0.00            
ATOM   3706  C   GLU X 231     -10.967  23.934   7.516  0.00  0.00            
ATOM   3707  O   GLU X 231     -11.657  23.758   8.514  0.00  0.00            
ATOM   3708  N   LYS X 232     -11.377  24.524   6.387  0.00  0.00            
ATOM   3709  H   LYS X 232     -10.755  24.577   5.593  0.00  0.00            
ATOM   3710  CA  LYS X 232     -12.726  25.146   6.309  0.00  0.00            
ATOM   3711  HA  LYS X 232     -12.857  25.896   7.089  0.00  0.00            
ATOM   3712  CB  LYS X 232     -12.822  26.095   5.080  0.00  0.00            
ATOM   3713  HB2 LYS X 232     -12.533  25.473   4.233  0.00  0.00            
ATOM   3714  HB3 LYS X 232     -13.862  26.400   4.962  0.00  0.00            
ATOM   3715  CG  LYS X 232     -11.936  27.346   5.207  0.00  0.00            
ATOM   3716  HG2 LYS X 232     -12.245  27.898   6.094  0.00  0.00            
ATOM   3717  HG3 LYS X 232     -10.896  27.023   5.248  0.00  0.00            
ATOM   3718  CD  LYS X 232     -12.277  28.258   3.999  0.00  0.00            
ATOM   3719  HD2 LYS X 232     -12.012  27.675   3.116  0.00  0.00            
ATOM   3720  HD3 LYS X 232     -13.346  28.452   3.918  0.00  0.00            
ATOM   3721  CE  LYS X 232     -11.448  29.597   4.032  0.00  0.00            
ATOM   3722  HE2 LYS X 232     -11.630  30.273   3.196  0.00  0.00            
ATOM   3723  HE3 LYS X 232     -11.617  30.237   4.899  0.00  0.00            
ATOM   3724  NZ  LYS X 232      -9.983  29.352   4.047  0.00  0.00            
ATOM   3725  HZ1 LYS X 232      -9.677  28.866   4.877  0.00  0.00            
ATOM   3726  HZ2 LYS X 232      -9.726  28.716   3.306  0.00  0.00            
ATOM   3727  HZ3 LYS X 232      -9.399  30.172   3.969  0.00  0.00            
ATOM   3728  C   LYS X 232     -13.868  24.160   6.472  0.00  0.00            
ATOM   3729  O   LYS X 232     -14.942  24.427   7.086  0.00  0.00            
ATOM   3730  N   GLY X 233     -13.670  22.958   5.987  0.00  0.00            
ATOM   3731  H   GLY X 233     -12.827  22.853   5.442  0.00  0.00            
ATOM   3732  CA  GLY X 233     -14.398  21.754   6.397  0.00  0.00            
ATOM   3733  HA2 GLY X 233     -13.592  21.182   6.858  0.00  0.00            
ATOM   3734  HA3 GLY X 233     -15.040  21.976   7.249  0.00  0.00            
ATOM   3735  C   GLY X 233     -14.976  21.009   5.205  0.00  0.00            
ATOM   3736  O   GLY X 233     -15.959  20.263   5.328  0.00  0.00            
ATOM   3737  N   GLU X 234     -14.364  21.035   4.044  0.00  0.00            
ATOM   3738  H   GLU X 234     -13.649  21.730   3.883  0.00  0.00            
ATOM   3739  CA  GLU X 234     -14.914  20.260   2.915  0.00  0.00            
ATOM   3740  HA  GLU X 234     -16.003  20.226   2.940  0.00  0.00            
ATOM   3741  CB  GLU X 234     -14.399  20.920   1.571  0.00  0.00            
ATOM   3742  HB2 GLU X 234     -13.318  20.961   1.701  0.00  0.00            
ATOM   3743  HB3 GLU X 234     -14.733  20.319   0.726  0.00  0.00            
ATOM   3744  CG  GLU X 234     -14.993  22.336   1.464  0.00  0.00            
ATOM   3745  HG2 GLU X 234     -14.642  22.894   2.332  0.00  0.00            
ATOM   3746  HG3 GLU X 234     -14.530  22.777   0.581  0.00  0.00            
ATOM   3747  CD  GLU X 234     -16.545  22.275   1.535  0.00  0.00            
ATOM   3748  OE1 GLU X 234     -17.144  22.832   2.489  0.00  0.00            
ATOM   3749  OE2 GLU X 234     -17.161  21.877   0.489  0.00  0.00            
ATOM   3750  C   GLU X 234     -14.418  18.865   2.999  0.00  0.00            
ATOM   3751  O   GLU X 234     -13.567  18.515   3.854  0.00  0.00            
ATOM   3752  N   ARG X 235     -15.159  17.924   2.326  0.00  0.00            
ATOM   3753  H   ARG X 235     -15.933  18.247   1.764  0.00  0.00            
ATOM   3754  CA  ARG X 235     -14.925  16.469   2.390  0.00  0.00            
ATOM   3755  HA  ARG X 235     -13.874  16.349   2.651  0.00  0.00            
ATOM   3756  CB  ARG X 235     -15.744  15.750   3.463  0.00  0.00            
ATOM   3757  HB2 ARG X 235     -16.809  15.855   3.253  0.00  0.00            
ATOM   3758  HB3 ARG X 235     -15.570  14.682   3.331  0.00  0.00            
ATOM   3759  CG  ARG X 235     -15.469  16.064   4.973  0.00  0.00            
ATOM   3760  HG2 ARG X 235     -15.482  17.139   5.158  0.00  0.00            
ATOM   3761  HG3 ARG X 235     -16.249  15.615   5.587  0.00  0.00            
ATOM   3762  CD  ARG X 235     -14.025  15.656   5.429  0.00  0.00            
ATOM   3763  HD2 ARG X 235     -13.884  14.583   5.293  0.00  0.00            
ATOM   3764  HD3 ARG X 235     -13.267  16.106   4.788  0.00  0.00            
ATOM   3765  NE  ARG X 235     -13.685  16.172   6.830  0.00  0.00            
ATOM   3766  HE  ARG X 235     -13.893  15.523   7.576  0.00  0.00            
ATOM   3767  CZ  ARG X 235     -13.057  17.213   7.251  0.00  0.00            
ATOM   3768  NH1 ARG X 235     -12.701  18.195   6.543  0.00  0.00            
ATOM   3769 HH11 ARG X 235     -12.894  18.230   5.552  0.00  0.00            
ATOM   3770 HH12 ARG X 235     -12.044  18.884   6.881  0.00  0.00            
ATOM   3771  NH2 ARG X 235     -12.725  17.366   8.457  0.00  0.00            
ATOM   3772 HH21 ARG X 235     -12.790  16.532   9.023  0.00  0.00            
ATOM   3773 HH22 ARG X 235     -12.110  18.109   8.759  0.00  0.00            
ATOM   3774  C   ARG X 235     -15.196  15.827   1.103  0.00  0.00            
ATOM   3775  O   ARG X 235     -15.988  16.337   0.297  0.00  0.00            
ATOM   3776  N   LEU X 236     -14.627  14.681   0.827  0.00  0.00            
ATOM   3777  H   LEU X 236     -14.057  14.286   1.560  0.00  0.00            
ATOM   3778  CA  LEU X 236     -14.909  13.987  -0.419  0.00  0.00            
ATOM   3779  HA  LEU X 236     -14.871  14.723  -1.222  0.00  0.00            
ATOM   3780  CB  LEU X 236     -13.841  12.832  -0.622  0.00  0.00            
ATOM   3781  HB2 LEU X 236     -13.897  12.234   0.287  0.00  0.00            
ATOM   3782  HB3 LEU X 236     -14.137  12.267  -1.506  0.00  0.00            
ATOM   3783  CG  LEU X 236     -12.420  13.291  -0.825  0.00  0.00            
ATOM   3784  HG  LEU X 236     -12.197  13.951   0.013  0.00  0.00            
ATOM   3785  CD1 LEU X 236     -11.470  12.057  -0.745  0.00  0.00            
ATOM   3786 HD11 LEU X 236     -10.456  12.442  -0.851  0.00  0.00            
ATOM   3787 HD12 LEU X 236     -11.490  11.601   0.245  0.00  0.00            
ATOM   3788 HD13 LEU X 236     -11.604  11.355  -1.568  0.00  0.00            
ATOM   3789  CD2 LEU X 236     -12.177  14.016  -2.133  0.00  0.00            
ATOM   3790 HD21 LEU X 236     -12.607  15.017  -2.117  0.00  0.00            
ATOM   3791 HD22 LEU X 236     -11.108  13.955  -2.337  0.00  0.00            
ATOM   3792 HD23 LEU X 236     -12.642  13.518  -2.983  0.00  0.00            
ATOM   3793  C   LEU X 236     -16.380  13.361  -0.512  0.00  0.00            
ATOM   3794  O   LEU X 236     -16.922  13.114   0.567  0.00  0.00            
ATOM   3795  N   PRO X 237     -16.911  13.029  -1.691  0.00  0.00            
ATOM   3796  CD  PRO X 237     -16.405  13.238  -3.017  0.00  0.00            
ATOM   3797  HD2 PRO X 237     -15.812  12.363  -3.285  0.00  0.00            
ATOM   3798  HD3 PRO X 237     -15.833  14.163  -3.102  0.00  0.00            
ATOM   3799  CG  PRO X 237     -17.676  13.472  -3.822  0.00  0.00            
ATOM   3800  HG2 PRO X 237     -17.454  13.407  -4.887  0.00  0.00            
ATOM   3801  HG3 PRO X 237     -18.077  14.473  -3.664  0.00  0.00            
ATOM   3802  CB  PRO X 237     -18.658  12.428  -3.252  0.00  0.00            
ATOM   3803  HB2 PRO X 237     -18.323  11.446  -3.588  0.00  0.00            
ATOM   3804  HB3 PRO X 237     -19.716  12.690  -3.280  0.00  0.00            
ATOM   3805  CA  PRO X 237     -18.280  12.565  -1.760  0.00  0.00            
ATOM   3806  HA  PRO X 237     -18.861  13.337  -1.257  0.00  0.00            
ATOM   3807  C   PRO X 237     -18.448  11.158  -1.162  0.00  0.00            
ATOM   3808  O   PRO X 237     -17.483  10.418  -1.110  0.00  0.00            
ATOM   3809  N   GLN X 238     -19.636  10.741  -0.724  0.00  0.00            
ATOM   3810  H   GLN X 238     -20.365  11.440  -0.717  0.00  0.00            
ATOM   3811  CA  GLN X 238     -20.060   9.356  -0.484  0.00  0.00            
ATOM   3812  HA  GLN X 238     -19.299   9.035   0.228  0.00  0.00            
ATOM   3813  CB  GLN X 238     -21.415   9.391   0.363  0.00  0.00            
ATOM   3814  HB2 GLN X 238     -21.252   9.912   1.307  0.00  0.00            
ATOM   3815  HB3 GLN X 238     -22.101   9.940  -0.283  0.00  0.00            
ATOM   3816  CG  GLN X 238     -22.051   8.029   0.612  0.00  0.00            
ATOM   3817  HG2 GLN X 238     -22.079   7.518  -0.351  0.00  0.00            
ATOM   3818  HG3 GLN X 238     -21.466   7.350   1.233  0.00  0.00            
ATOM   3819  CD  GLN X 238     -23.462   8.176   1.171  0.00  0.00            
ATOM   3820  OE1 GLN X 238     -23.860   9.092   1.837  0.00  0.00            
ATOM   3821  NE2 GLN X 238     -24.258   7.136   1.066  0.00  0.00            
ATOM   3822 HE21 GLN X 238     -23.835   6.257   0.802  0.00  0.00            
ATOM   3823 HE22 GLN X 238     -25.193   7.088   1.446  0.00  0.00            
ATOM   3824  C   GLN X 238     -20.040   8.534  -1.836  0.00  0.00            
ATOM   3825  O   GLN X 238     -20.738   8.854  -2.790  0.00  0.00            
ATOM   3826  N   PRO X 239     -19.358   7.352  -1.915  0.00  0.00            
ATOM   3827  CD  PRO X 239     -18.321   6.963  -0.978  0.00  0.00            
ATOM   3828  HD2 PRO X 239     -18.800   6.676  -0.042  0.00  0.00            
ATOM   3829  HD3 PRO X 239     -17.624   7.790  -0.846  0.00  0.00            
ATOM   3830  CG  PRO X 239     -17.576   5.816  -1.670  0.00  0.00            
ATOM   3831  HG2 PRO X 239     -17.261   5.112  -0.900  0.00  0.00            
ATOM   3832  HG3 PRO X 239     -16.731   6.146  -2.275  0.00  0.00            
ATOM   3833  CB  PRO X 239     -18.542   5.218  -2.568  0.00  0.00            
ATOM   3834  HB2 PRO X 239     -19.263   4.633  -1.996  0.00  0.00            
ATOM   3835  HB3 PRO X 239     -18.016   4.719  -3.382  0.00  0.00            
ATOM   3836  CA  PRO X 239     -19.380   6.467  -3.055  0.00  0.00            
ATOM   3837  HA  PRO X 239     -18.800   6.825  -3.905  0.00  0.00            
ATOM   3838  C   PRO X 239     -20.777   5.907  -3.424  0.00  0.00            
ATOM   3839  O   PRO X 239     -21.555   5.439  -2.578  0.00  0.00            
ATOM   3840  N   PRO X 240     -21.215   6.089  -4.722  0.00  0.00            
ATOM   3841  CD  PRO X 240     -20.489   6.708  -5.808  0.00  0.00            
ATOM   3842  HD2 PRO X 240     -19.608   6.129  -6.086  0.00  0.00            
ATOM   3843  HD3 PRO X 240     -20.126   7.693  -5.512  0.00  0.00            
ATOM   3844  CG  PRO X 240     -21.502   6.971  -6.927  0.00  0.00            
ATOM   3845  HG2 PRO X 240     -21.096   6.926  -7.938  0.00  0.00            
ATOM   3846  HG3 PRO X 240     -21.677   8.041  -6.815  0.00  0.00            
ATOM   3847  CB  PRO X 240     -22.551   5.942  -6.694  0.00  0.00            
ATOM   3848  HB2 PRO X 240     -22.254   5.026  -7.204  0.00  0.00            
ATOM   3849  HB3 PRO X 240     -23.476   6.205  -7.208  0.00  0.00            
ATOM   3850  CA  PRO X 240     -22.595   5.866  -5.180  0.00  0.00            
ATOM   3851  HA  PRO X 240     -23.239   6.640  -4.763  0.00  0.00            
ATOM   3852  C   PRO X 240     -23.131   4.464  -4.671  0.00  0.00            
ATOM   3853  O   PRO X 240     -24.269   4.296  -4.283  0.00  0.00            
ATOM   3854  N   ILE X 241     -22.238   3.482  -4.560  0.00  0.00            
ATOM   3855  H   ILE X 241     -21.244   3.635  -4.648  0.00  0.00            
ATOM   3856  CA  ILE X 241     -22.661   2.127  -4.168  0.00  0.00            
ATOM   3857  HA  ILE X 241     -23.639   1.883  -4.582  0.00  0.00            
ATOM   3858  CB  ILE X 241     -21.639   1.058  -4.586  0.00  0.00            
ATOM   3859  HB  ILE X 241     -22.231   0.149  -4.479  0.00  0.00            
ATOM   3860  CG2 ILE X 241     -21.223   1.237  -6.091  0.00  0.00            
ATOM   3861 HG21 ILE X 241     -22.159   1.354  -6.638  0.00  0.00            
ATOM   3862 HG22 ILE X 241     -20.653   2.165  -6.133  0.00  0.00            
ATOM   3863 HG23 ILE X 241     -20.677   0.348  -6.407  0.00  0.00            
ATOM   3864  CG1 ILE X 241     -20.399   1.051  -3.622  0.00  0.00            
ATOM   3865 HG12 ILE X 241     -19.731   1.821  -4.007  0.00  0.00            
ATOM   3866 HG13 ILE X 241     -20.718   1.266  -2.602  0.00  0.00            
ATOM   3867  CD1 ILE X 241     -19.716  -0.331  -3.507  0.00  0.00            
ATOM   3868 HD11 ILE X 241     -20.291  -1.045  -2.918  0.00  0.00            
ATOM   3869 HD12 ILE X 241     -19.631  -0.730  -4.518  0.00  0.00            
ATOM   3870 HD13 ILE X 241     -18.709  -0.083  -3.170  0.00  0.00            
ATOM   3871  C   ILE X 241     -23.049   1.987  -2.684  0.00  0.00            
ATOM   3872  O   ILE X 241     -23.727   1.024  -2.310  0.00  0.00            
ATOM   3873  N   CYS X 242     -22.646   2.876  -1.742  0.00  0.00            
ATOM   3874  H   CYS X 242     -22.129   3.712  -1.973  0.00  0.00            
ATOM   3875  CA  CYS X 242     -22.677   2.501  -0.343  0.00  0.00            
ATOM   3876  HA  CYS X 242     -22.994   1.461  -0.268  0.00  0.00            
ATOM   3877  CB  CYS X 242     -21.284   2.712   0.245  0.00  0.00            
ATOM   3878  HB2 CYS X 242     -21.260   2.233   1.224  0.00  0.00            
ATOM   3879  HB3 CYS X 242     -20.476   2.273  -0.340  0.00  0.00            
ATOM   3880  SG  CYS X 242     -20.830   4.458   0.547  0.00  0.00            
ATOM   3881  HG  CYS X 242     -21.455   4.881  -0.556  0.00  0.00            
ATOM   3882  C   CYS X 242     -23.708   3.338   0.503  0.00  0.00            
ATOM   3883  O   CYS X 242     -24.013   4.458   0.217  0.00  0.00            
ATOM   3884  N   THR X 243     -24.141   2.738   1.610  0.00  0.00            
ATOM   3885  H   THR X 243     -23.803   1.800   1.773  0.00  0.00            
ATOM   3886  CA  THR X 243     -24.920   3.444   2.669  0.00  0.00            
ATOM   3887  HA  THR X 243     -25.721   3.972   2.151  0.00  0.00            
ATOM   3888  CB  THR X 243     -25.635   2.481   3.611  0.00  0.00            
ATOM   3889  HB  THR X 243     -26.228   3.151   4.233  0.00  0.00            
ATOM   3890  CG2 THR X 243     -26.644   1.555   3.007  0.00  0.00            
ATOM   3891 HG21 THR X 243     -27.334   1.071   3.698  0.00  0.00            
ATOM   3892 HG22 THR X 243     -27.077   2.089   2.161  0.00  0.00            
ATOM   3893 HG23 THR X 243     -26.105   0.830   2.398  0.00  0.00            
ATOM   3894  OG1 THR X 243     -24.743   1.746   4.340  0.00  0.00            
ATOM   3895  HG1 THR X 243     -25.316   1.192   4.874  0.00  0.00            
ATOM   3896  C   THR X 243     -24.136   4.477   3.484  0.00  0.00            
ATOM   3897  O   THR X 243     -22.933   4.418   3.679  0.00  0.00            
ATOM   3898  N   ILE X 244     -24.803   5.517   3.979  0.00  0.00            
ATOM   3899  H   ILE X 244     -25.743   5.556   3.612  0.00  0.00            
ATOM   3900  CA  ILE X 244     -24.210   6.606   4.711  0.00  0.00            
ATOM   3901  HA  ILE X 244     -23.611   7.160   3.989  0.00  0.00            
ATOM   3902  CB  ILE X 244     -25.230   7.685   5.089  0.00  0.00            
ATOM   3903  HB  ILE X 244     -25.737   7.962   4.164  0.00  0.00            
ATOM   3904  CG2 ILE X 244     -26.356   7.237   6.077  0.00  0.00            
ATOM   3905 HG21 ILE X 244     -26.872   8.153   6.368  0.00  0.00            
ATOM   3906 HG22 ILE X 244     -26.922   6.421   5.628  0.00  0.00            
ATOM   3907 HG23 ILE X 244     -25.801   6.901   6.952  0.00  0.00            
ATOM   3908  CG1 ILE X 244     -24.658   8.968   5.611  0.00  0.00            
ATOM   3909 HG12 ILE X 244     -24.364   8.773   6.642  0.00  0.00            
ATOM   3910 HG13 ILE X 244     -23.800   9.193   4.977  0.00  0.00            
ATOM   3911  CD1 ILE X 244     -25.506  10.220   5.575  0.00  0.00            
ATOM   3912 HD11 ILE X 244     -26.477  10.094   6.054  0.00  0.00            
ATOM   3913 HD12 ILE X 244     -24.868  11.026   5.934  0.00  0.00            
ATOM   3914 HD13 ILE X 244     -25.650  10.422   4.513  0.00  0.00            
ATOM   3915  C   ILE X 244     -23.391   6.212   5.901  0.00  0.00            
ATOM   3916  O   ILE X 244     -22.307   6.677   6.023  0.00  0.00            
ATOM   3917  N   ASP X 245     -23.872   5.262   6.717  0.00  0.00            
ATOM   3918  H   ASP X 245     -24.735   4.773   6.525  0.00  0.00            
ATOM   3919  CA  ASP X 245     -23.154   4.737   7.832  0.00  0.00            
ATOM   3920  HA  ASP X 245     -23.128   5.532   8.577  0.00  0.00            
ATOM   3921  CB  ASP X 245     -24.005   3.601   8.446  0.00  0.00            
ATOM   3922  HB2 ASP X 245     -24.221   2.906   7.635  0.00  0.00            
ATOM   3923  HB3 ASP X 245     -23.351   3.120   9.172  0.00  0.00            
ATOM   3924  CG  ASP X 245     -25.225   4.009   9.170  0.00  0.00            
ATOM   3925  OD1 ASP X 245     -25.209   5.218   9.643  0.00  0.00            
ATOM   3926  OD2 ASP X 245     -26.143   3.185   9.358  0.00  0.00            
ATOM   3927  C   ASP X 245     -21.717   4.237   7.543  0.00  0.00            
ATOM   3928  O   ASP X 245     -20.853   4.345   8.445  0.00  0.00            
ATOM   3929  N   VAL X 246     -21.447   3.813   6.292  0.00  0.00            
ATOM   3930  H   VAL X 246     -22.208   3.784   5.628  0.00  0.00            
ATOM   3931  CA  VAL X 246     -20.051   3.375   5.982  0.00  0.00            
ATOM   3932  HA  VAL X 246     -19.655   2.711   6.750  0.00  0.00            
ATOM   3933  CB  VAL X 246     -19.955   2.561   4.704  0.00  0.00            
ATOM   3934  HB  VAL X 246     -20.010   3.205   3.826  0.00  0.00            
ATOM   3935  CG1 VAL X 246     -18.614   1.732   4.633  0.00  0.00            
ATOM   3936 HG11 VAL X 246     -18.753   0.855   4.001  0.00  0.00            
ATOM   3937 HG12 VAL X 246     -17.786   2.350   4.287  0.00  0.00            
ATOM   3938 HG13 VAL X 246     -18.416   1.419   5.658  0.00  0.00            
ATOM   3939  CG2 VAL X 246     -21.138   1.567   4.423  0.00  0.00            
ATOM   3940 HG21 VAL X 246     -20.901   0.969   3.543  0.00  0.00            
ATOM   3941 HG22 VAL X 246     -21.269   0.880   5.259  0.00  0.00            
ATOM   3942 HG23 VAL X 246     -22.032   2.144   4.186  0.00  0.00            
ATOM   3943  C   VAL X 246     -19.160   4.575   5.839  0.00  0.00            
ATOM   3944  O   VAL X 246     -17.963   4.641   6.288  0.00  0.00            
ATOM   3945  N   TYR X 247     -19.679   5.604   5.200  0.00  0.00            
ATOM   3946  H   TYR X 247     -20.652   5.539   4.938  0.00  0.00            
ATOM   3947  CA  TYR X 247     -19.008   6.844   4.776  0.00  0.00            
ATOM   3948  HA  TYR X 247     -18.081   6.750   4.210  0.00  0.00            
ATOM   3949  CB  TYR X 247     -19.920   7.522   3.797  0.00  0.00            
ATOM   3950  HB2 TYR X 247     -19.965   6.938   2.878  0.00  0.00            
ATOM   3951  HB3 TYR X 247     -20.904   7.734   4.215  0.00  0.00            
ATOM   3952  CG  TYR X 247     -19.534   8.980   3.470  0.00  0.00            
ATOM   3953  CD1 TYR X 247     -18.247   9.227   2.908  0.00  0.00            
ATOM   3954  HD1 TYR X 247     -17.628   8.398   2.599  0.00  0.00            
ATOM   3955  CE1 TYR X 247     -17.907  10.594   2.597  0.00  0.00            
ATOM   3956  HE1 TYR X 247     -16.935  10.912   2.249  0.00  0.00            
ATOM   3957  CZ  TYR X 247     -18.754  11.670   2.918  0.00  0.00            
ATOM   3958  OH  TYR X 247     -18.440  13.008   2.713  0.00  0.00            
ATOM   3959  HH  TYR X 247     -17.662  13.072   2.154  0.00  0.00            
ATOM   3960  CE2 TYR X 247     -20.030  11.334   3.449  0.00  0.00            
ATOM   3961  HE2 TYR X 247     -20.720  12.144   3.636  0.00  0.00            
ATOM   3962  CD2 TYR X 247     -20.407  10.068   3.734  0.00  0.00            
ATOM   3963  HD2 TYR X 247     -21.392   9.829   4.107  0.00  0.00            
ATOM   3964  C   TYR X 247     -18.706   7.735   5.975  0.00  0.00            
ATOM   3965  O   TYR X 247     -17.751   8.480   6.080  0.00  0.00            
ATOM   3966  N   MET X 248     -19.646   7.664   6.933  0.00  0.00            
ATOM   3967  H   MET X 248     -20.352   6.963   6.762  0.00  0.00            
ATOM   3968  CA  MET X 248     -19.452   8.372   8.190  0.00  0.00            
ATOM   3969  HA  MET X 248     -19.377   9.447   8.025  0.00  0.00            
ATOM   3970  CB  MET X 248     -20.645   8.181   9.046  0.00  0.00            
ATOM   3971  HB2 MET X 248     -20.882   7.121   8.956  0.00  0.00            
ATOM   3972  HB3 MET X 248     -20.497   8.404  10.103  0.00  0.00            
ATOM   3973  CG  MET X 248     -21.877   8.950   8.600  0.00  0.00            
ATOM   3974  HG2 MET X 248     -22.001   8.962   7.517  0.00  0.00            
ATOM   3975  HG3 MET X 248     -22.750   8.419   8.980  0.00  0.00            
ATOM   3976  SD  MET X 248     -22.028  10.621   9.281  0.00  0.00            
ATOM   3977  CE  MET X 248     -21.485  11.621   7.838  0.00  0.00            
ATOM   3978  HE1 MET X 248     -20.569  11.252   7.376  0.00  0.00            
ATOM   3979  HE2 MET X 248     -22.240  11.608   7.052  0.00  0.00            
ATOM   3980  HE3 MET X 248     -21.345  12.617   8.257  0.00  0.00            
ATOM   3981  C   MET X 248     -18.237   7.825   8.971  0.00  0.00            
ATOM   3982  O   MET X 248     -17.641   8.617   9.666  0.00  0.00            
ATOM   3983  N   ILE X 249     -17.773   6.611   8.784  0.00  0.00            
ATOM   3984  H   ILE X 249     -18.277   5.997   8.161  0.00  0.00            
ATOM   3985  CA  ILE X 249     -16.585   6.103   9.450  0.00  0.00            
ATOM   3986  HA  ILE X 249     -16.551   6.488  10.470  0.00  0.00            
ATOM   3987  CB  ILE X 249     -16.450   4.575   9.391  0.00  0.00            
ATOM   3988  HB  ILE X 249     -16.364   4.302   8.339  0.00  0.00            
ATOM   3989  CG2 ILE X 249     -15.150   4.146  10.054  0.00  0.00            
ATOM   3990 HG21 ILE X 249     -15.138   3.070  10.224  0.00  0.00            
ATOM   3991 HG22 ILE X 249     -14.318   4.355   9.381  0.00  0.00            
ATOM   3992 HG23 ILE X 249     -15.006   4.627  11.021  0.00  0.00            
ATOM   3993  CG1 ILE X 249     -17.641   3.900   9.995  0.00  0.00            
ATOM   3994 HG12 ILE X 249     -18.472   4.182   9.349  0.00  0.00            
ATOM   3995 HG13 ILE X 249     -17.569   2.814   9.940  0.00  0.00            
ATOM   3996  CD1 ILE X 249     -17.814   4.253  11.505  0.00  0.00            
ATOM   3997 HD11 ILE X 249     -16.986   3.966  12.153  0.00  0.00            
ATOM   3998 HD12 ILE X 249     -17.965   5.330  11.573  0.00  0.00            
ATOM   3999 HD13 ILE X 249     -18.698   3.819  11.973  0.00  0.00            
ATOM   4000  C   ILE X 249     -15.297   6.764   8.836  0.00  0.00            
ATOM   4001  O   ILE X 249     -14.323   7.139   9.426  0.00  0.00            
ATOM   4002  N   MET X 250     -15.382   6.963   7.470  0.00  0.00            
ATOM   4003  H   MET X 250     -16.137   6.527   6.960  0.00  0.00            
ATOM   4004  CA  MET X 250     -14.409   7.774   6.782  0.00  0.00            
ATOM   4005  HA  MET X 250     -13.457   7.392   7.152  0.00  0.00            
ATOM   4006  CB  MET X 250     -14.520   7.672   5.251  0.00  0.00            
ATOM   4007  HB2 MET X 250     -15.172   8.503   4.978  0.00  0.00            
ATOM   4008  HB3 MET X 250     -13.534   7.738   4.792  0.00  0.00            
ATOM   4009  CG  MET X 250     -15.162   6.397   4.694  0.00  0.00            
ATOM   4010  HG2 MET X 250     -14.690   5.457   4.980  0.00  0.00            
ATOM   4011  HG3 MET X 250     -16.160   6.279   5.118  0.00  0.00            
ATOM   4012  SD  MET X 250     -15.298   6.435   2.896  0.00  0.00            
ATOM   4013  CE  MET X 250     -16.605   5.181   2.572  0.00  0.00            
ATOM   4014  HE1 MET X 250     -16.463   4.748   1.582  0.00  0.00            
ATOM   4015  HE2 MET X 250     -16.394   4.433   3.337  0.00  0.00            
ATOM   4016  HE3 MET X 250     -17.600   5.601   2.721  0.00  0.00            
ATOM   4017  C   MET X 250     -14.483   9.209   7.252  0.00  0.00            
ATOM   4018  O   MET X 250     -13.449   9.826   7.478  0.00  0.00            
ATOM   4019  N   VAL X 251     -15.645   9.914   7.506  0.00  0.00            
ATOM   4020  H   VAL X 251     -16.474   9.381   7.284  0.00  0.00            
ATOM   4021  CA  VAL X 251     -15.739  11.313   7.990  0.00  0.00            
ATOM   4022  HA  VAL X 251     -15.088  11.927   7.367  0.00  0.00            
ATOM   4023  CB  VAL X 251     -17.187  11.835   7.810  0.00  0.00            
ATOM   4024  HB  VAL X 251     -17.810  10.949   7.934  0.00  0.00            
ATOM   4025  CG1 VAL X 251     -17.489  12.978   8.784  0.00  0.00            
ATOM   4026 HG11 VAL X 251     -16.666  13.686   8.878  0.00  0.00            
ATOM   4027 HG12 VAL X 251     -18.333  13.557   8.408  0.00  0.00            
ATOM   4028 HG13 VAL X 251     -17.689  12.480   9.733  0.00  0.00            
ATOM   4029  CG2 VAL X 251     -17.428  12.237   6.385  0.00  0.00            
ATOM   4030 HG21 VAL X 251     -16.798  13.083   6.114  0.00  0.00            
ATOM   4031 HG22 VAL X 251     -17.386  11.398   5.690  0.00  0.00            
ATOM   4032 HG23 VAL X 251     -18.430  12.655   6.295  0.00  0.00            
ATOM   4033  C   VAL X 251     -15.150  11.449   9.412  0.00  0.00            
ATOM   4034  O   VAL X 251     -14.495  12.453   9.722  0.00  0.00            
ATOM   4035  N   LYS X 252     -15.295  10.392  10.188  0.00  0.00            
ATOM   4036  H   LYS X 252     -15.716   9.560   9.799  0.00  0.00            
ATOM   4037  CA  LYS X 252     -14.533  10.315  11.464  0.00  0.00            
ATOM   4038  HA  LYS X 252     -14.500  11.313  11.902  0.00  0.00            
ATOM   4039  CB  LYS X 252     -15.258   9.445  12.505  0.00  0.00            
ATOM   4040  HB2 LYS X 252     -15.220   8.400  12.200  0.00  0.00            
ATOM   4041  HB3 LYS X 252     -14.560   9.425  13.342  0.00  0.00            
ATOM   4042  CG  LYS X 252     -16.705   9.764  12.872  0.00  0.00            
ATOM   4043  HG2 LYS X 252     -16.682  10.798  13.215  0.00  0.00            
ATOM   4044  HG3 LYS X 252     -17.290   9.751  11.952  0.00  0.00            
ATOM   4045  CD  LYS X 252     -17.469   8.899  13.859  0.00  0.00            
ATOM   4046  HD2 LYS X 252     -17.271   7.831  13.764  0.00  0.00            
ATOM   4047  HD3 LYS X 252     -17.073   9.073  14.859  0.00  0.00            
ATOM   4048  CE  LYS X 252     -18.974   9.132  13.865  0.00  0.00            
ATOM   4049  HE2 LYS X 252     -19.189  10.155  14.173  0.00  0.00            
ATOM   4050  HE3 LYS X 252     -19.432   8.924  12.898  0.00  0.00            
ATOM   4051  NZ  LYS X 252     -19.607   8.195  14.829  0.00  0.00            
ATOM   4052  HZ1 LYS X 252     -19.998   7.428  14.299  0.00  0.00            
ATOM   4053  HZ2 LYS X 252     -18.983   7.870  15.553  0.00  0.00            
ATOM   4054  HZ3 LYS X 252     -20.424   8.636  15.227  0.00  0.00            
ATOM   4055  C   LYS X 252     -13.051  10.004  11.366  0.00  0.00            
ATOM   4056  O   LYS X 252     -12.318  10.354  12.280  0.00  0.00            
ATOM   4057  N   CYS X 253     -12.577   9.339  10.343  0.00  0.00            
ATOM   4058  H   CYS X 253     -13.292   9.098   9.672  0.00  0.00            
ATOM   4059  CA  CYS X 253     -11.143   9.268   9.972  0.00  0.00            
ATOM   4060  HA  CYS X 253     -10.677   8.923  10.895  0.00  0.00            
ATOM   4061  CB  CYS X 253     -10.876   8.233   8.892  0.00  0.00            
ATOM   4062  HB2 CYS X 253     -11.598   8.398   8.092  0.00  0.00            
ATOM   4063  HB3 CYS X 253      -9.847   8.275   8.534  0.00  0.00            
ATOM   4064  SG  CYS X 253     -11.235   6.538   9.389  0.00  0.00            
ATOM   4065  HG  CYS X 253     -12.544   6.720   9.585  0.00  0.00            
ATOM   4066  C   CYS X 253     -10.605  10.651   9.610  0.00  0.00            
ATOM   4067  O   CYS X 253      -9.418  10.933   9.772  0.00  0.00            
ATOM   4068  N   TRP X 254     -11.466  11.455   9.005  0.00  0.00            
ATOM   4069  H   TRP X 254     -12.282  10.964   8.668  0.00  0.00            
ATOM   4070  CA  TRP X 254     -11.168  12.818   8.490  0.00  0.00            
ATOM   4071  HA  TRP X 254     -10.095  12.940   8.348  0.00  0.00            
ATOM   4072  CB  TRP X 254     -11.791  13.042   7.118  0.00  0.00            
ATOM   4073  HB2 TRP X 254     -12.878  13.070   7.195  0.00  0.00            
ATOM   4074  HB3 TRP X 254     -11.552  14.086   6.915  0.00  0.00            
ATOM   4075  CG  TRP X 254     -11.398  12.165   5.912  0.00  0.00            
ATOM   4076  CD1 TRP X 254     -10.161  11.757   5.543  0.00  0.00            
ATOM   4077  HD1 TRP X 254      -9.253  12.016   6.068  0.00  0.00            
ATOM   4078  NE1 TRP X 254     -10.262  10.953   4.391  0.00  0.00            
ATOM   4079  HE1 TRP X 254      -9.525  10.333   4.086  0.00  0.00            
ATOM   4080  CE2 TRP X 254     -11.609  10.789   4.038  0.00  0.00            
ATOM   4081  CZ2 TRP X 254     -12.153  10.004   3.012  0.00  0.00            
ATOM   4082  HZ2 TRP X 254     -11.594   9.515   2.227  0.00  0.00            
ATOM   4083  CH2 TRP X 254     -13.547  10.109   2.953  0.00  0.00            
ATOM   4084  HH2 TRP X 254     -14.137   9.760   2.118  0.00  0.00            
ATOM   4085  CZ3 TRP X 254     -14.277  10.822   3.905  0.00  0.00            
ATOM   4086  HZ3 TRP X 254     -15.357  10.844   3.877  0.00  0.00            
ATOM   4087  CE3 TRP X 254     -13.725  11.518   4.956  0.00  0.00            
ATOM   4088  HE3 TRP X 254     -14.240  12.196   5.620  0.00  0.00            
ATOM   4089  CD2 TRP X 254     -12.359  11.576   5.016  0.00  0.00            
ATOM   4090  C   TRP X 254     -11.550  13.883   9.526  0.00  0.00            
ATOM   4091  O   TRP X 254     -11.546  15.040   9.195  0.00  0.00            
ATOM   4092  N   MET X 255     -11.676  13.513  10.763  0.00  0.00            
ATOM   4093  H   MET X 255     -11.603  12.536  11.008  0.00  0.00            
ATOM   4094  CA  MET X 255     -11.895  14.422  11.835  0.00  0.00            
ATOM   4095  HA  MET X 255     -12.681  15.109  11.521  0.00  0.00            
ATOM   4096  CB  MET X 255     -12.384  13.633  13.023  0.00  0.00            
ATOM   4097  HB2 MET X 255     -13.287  13.171  12.623  0.00  0.00            
ATOM   4098  HB3 MET X 255     -11.654  12.928  13.421  0.00  0.00            
ATOM   4099  CG  MET X 255     -12.712  14.403  14.323  0.00  0.00            
ATOM   4100  HG2 MET X 255     -13.471  13.796  14.816  0.00  0.00            
ATOM   4101  HG3 MET X 255     -11.835  14.526  14.958  0.00  0.00            
ATOM   4102  SD  MET X 255     -13.361  16.074  14.189  0.00  0.00            
ATOM   4103  CE  MET X 255     -14.972  15.842  13.294  0.00  0.00            
ATOM   4104  HE1 MET X 255     -14.893  15.087  12.512  0.00  0.00            
ATOM   4105  HE2 MET X 255     -15.783  15.555  13.962  0.00  0.00            
ATOM   4106  HE3 MET X 255     -15.318  16.803  12.913  0.00  0.00            
ATOM   4107  C   MET X 255     -10.665  15.311  12.133  0.00  0.00            
ATOM   4108  O   MET X 255      -9.550  14.777  12.123  0.00  0.00            
ATOM   4109  N   ILE X 256     -10.823  16.650  12.396  0.00  0.00            
ATOM   4110  H   ILE X 256     -11.754  17.027  12.287  0.00  0.00            
ATOM   4111  CA  ILE X 256      -9.599  17.488  12.663  0.00  0.00            
ATOM   4112  HA  ILE X 256      -9.031  17.487  11.733  0.00  0.00            
ATOM   4113  CB  ILE X 256     -10.162  18.877  12.954  0.00  0.00            
ATOM   4114  HB  ILE X 256     -10.874  18.990  12.135  0.00  0.00            
ATOM   4115  CG2 ILE X 256     -10.997  19.111  14.311  0.00  0.00            
ATOM   4116 HG21 ILE X 256     -11.911  18.521  14.250  0.00  0.00            
ATOM   4117 HG22 ILE X 256     -10.441  18.868  15.217  0.00  0.00            
ATOM   4118 HG23 ILE X 256     -11.265  20.167  14.315  0.00  0.00            
ATOM   4119  CG1 ILE X 256      -9.166  19.914  12.557  0.00  0.00            
ATOM   4120 HG12 ILE X 256      -8.293  19.998  13.205  0.00  0.00            
ATOM   4121 HG13 ILE X 256      -8.695  19.748  11.588  0.00  0.00            
ATOM   4122  CD1 ILE X 256      -9.713  21.300  12.511  0.00  0.00            
ATOM   4123 HD11 ILE X 256     -10.549  21.381  11.816  0.00  0.00            
ATOM   4124 HD12 ILE X 256     -10.031  21.769  13.443  0.00  0.00            
ATOM   4125 HD13 ILE X 256      -8.908  21.943  12.157  0.00  0.00            
ATOM   4126  C   ILE X 256      -8.731  17.123  13.875  0.00  0.00            
ATOM   4127  O   ILE X 256      -7.515  17.385  13.774  0.00  0.00            
ATOM   4128  N   ASP X 257      -9.302  16.501  14.867  0.00  0.00            
ATOM   4129  H   ASP X 257     -10.304  16.386  14.920  0.00  0.00            
ATOM   4130  CA  ASP X 257      -8.555  16.006  16.057  0.00  0.00            
ATOM   4131  HA  ASP X 257      -7.684  16.641  16.218  0.00  0.00            
ATOM   4132  CB  ASP X 257      -9.530  16.180  17.248  0.00  0.00            
ATOM   4133  HB2 ASP X 257      -9.673  17.250  17.401  0.00  0.00            
ATOM   4134  HB3 ASP X 257     -10.524  15.774  17.063  0.00  0.00            
ATOM   4135  CG  ASP X 257      -8.939  15.552  18.565  0.00  0.00            
ATOM   4136  OD1 ASP X 257      -9.766  14.889  19.278  0.00  0.00            
ATOM   4137  OD2 ASP X 257      -7.695  15.681  18.792  0.00  0.00            
ATOM   4138  C   ASP X 257      -8.021  14.559  15.943  0.00  0.00            
ATOM   4139  O   ASP X 257      -8.776  13.594  15.904  0.00  0.00            
ATOM   4140  N   ALA X 258      -6.778  14.416  16.317  0.00  0.00            
ATOM   4141  H   ALA X 258      -6.267  15.218  16.657  0.00  0.00            
ATOM   4142  CA  ALA X 258      -6.024  13.174  16.366  0.00  0.00            
ATOM   4143  HA  ALA X 258      -6.103  12.696  15.390  0.00  0.00            
ATOM   4144  CB  ALA X 258      -4.580  13.495  16.573  0.00  0.00            
ATOM   4145  HB1 ALA X 258      -4.392  13.907  17.565  0.00  0.00            
ATOM   4146  HB2 ALA X 258      -3.989  12.584  16.481  0.00  0.00            
ATOM   4147  HB3 ALA X 258      -4.239  14.194  15.809  0.00  0.00            
ATOM   4148  C   ALA X 258      -6.499  12.141  17.390  0.00  0.00            
ATOM   4149  O   ALA X 258      -6.463  10.925  17.140  0.00  0.00            
ATOM   4150  N   ASP X 259      -7.136  12.494  18.530  0.00  0.00            
ATOM   4151  H   ASP X 259      -7.312  13.488  18.548  0.00  0.00            
ATOM   4152  CA  ASP X 259      -7.771  11.592  19.519  0.00  0.00            
ATOM   4153  HA  ASP X 259      -7.239  10.661  19.715  0.00  0.00            
ATOM   4154  CB  ASP X 259      -7.775  12.355  20.883  0.00  0.00            
ATOM   4155  HB2 ASP X 259      -8.139  13.382  20.850  0.00  0.00            
ATOM   4156  HB3 ASP X 259      -8.433  11.914  21.632  0.00  0.00            
ATOM   4157  CG  ASP X 259      -6.378  12.280  21.480  0.00  0.00            
ATOM   4158  OD1 ASP X 259      -5.883  13.379  21.757  0.00  0.00            
ATOM   4159  OD2 ASP X 259      -5.887  11.165  21.758  0.00  0.00            
ATOM   4160  C   ASP X 259      -9.125  11.226  19.139  0.00  0.00            
ATOM   4161  O   ASP X 259      -9.513  10.110  19.422  0.00  0.00            
ATOM   4162  N   SER X 260      -9.915  12.127  18.479  0.00  0.00            
ATOM   4163  H   SER X 260      -9.670  13.106  18.509  0.00  0.00            
ATOM   4164  CA  SER X 260     -11.268  11.816  18.082  0.00  0.00            
ATOM   4165  HA  SER X 260     -11.730  11.318  18.934  0.00  0.00            
ATOM   4166  CB  SER X 260     -12.141  13.059  17.659  0.00  0.00            
ATOM   4167  HB2 SER X 260     -11.710  13.438  16.732  0.00  0.00            
ATOM   4168  HB3 SER X 260     -13.143  12.670  17.477  0.00  0.00            
ATOM   4169  OG  SER X 260     -12.150  14.045  18.660  0.00  0.00            
ATOM   4170  HG  SER X 260     -11.231  14.279  18.809  0.00  0.00            
ATOM   4171  C   SER X 260     -11.357  10.886  16.873  0.00  0.00            
ATOM   4172  O   SER X 260     -12.353  10.145  16.787  0.00  0.00            
ATOM   4173  N   ARG X 261     -10.342  10.782  16.020  0.00  0.00            
ATOM   4174  H   ARG X 261      -9.556  11.392  16.192  0.00  0.00            
ATOM   4175  CA  ARG X 261     -10.304   9.787  14.948  0.00  0.00            
ATOM   4176  HA  ARG X 261     -11.241   9.907  14.404  0.00  0.00            
ATOM   4177  CB  ARG X 261      -9.055  10.018  14.141  0.00  0.00            
ATOM   4178  HB2 ARG X 261      -8.164   9.777  14.721  0.00  0.00            
ATOM   4179  HB3 ARG X 261      -9.057   9.324  13.301  0.00  0.00            
ATOM   4180  CG  ARG X 261      -8.928  11.424  13.391  0.00  0.00            
ATOM   4181  HG2 ARG X 261      -9.598  11.395  12.532  0.00  0.00            
ATOM   4182  HG3 ARG X 261      -9.190  12.253  14.048  0.00  0.00            
ATOM   4183  CD  ARG X 261      -7.497  11.679  12.766  0.00  0.00            
ATOM   4184  HD2 ARG X 261      -6.836  11.814  13.622  0.00  0.00            
ATOM   4185  HD3 ARG X 261      -7.169  10.874  12.108  0.00  0.00            
ATOM   4186  NE  ARG X 261      -7.474  12.933  12.014  0.00  0.00            
ATOM   4187  HE  ARG X 261      -8.305  13.486  11.862  0.00  0.00            
ATOM   4188  CZ  ARG X 261      -6.387  13.724  11.762  0.00  0.00            
ATOM   4189  NH1 ARG X 261      -5.148  13.194  11.698  0.00  0.00            
ATOM   4190 HH11 ARG X 261      -5.120  12.186  11.757  0.00  0.00            
ATOM   4191 HH12 ARG X 261      -4.319  13.742  11.515  0.00  0.00            
ATOM   4192  NH2 ARG X 261      -6.430  14.992  11.641  0.00  0.00            
ATOM   4193 HH21 ARG X 261      -7.296  15.416  11.940  0.00  0.00            
ATOM   4194 HH22 ARG X 261      -5.484  15.324  11.766  0.00  0.00            
ATOM   4195  C   ARG X 261     -10.270   8.377  15.551  0.00  0.00            
ATOM   4196  O   ARG X 261      -9.678   8.166  16.594  0.00  0.00            
ATOM   4197  N   PRO X 262     -10.869   7.380  14.864  0.00  0.00            
ATOM   4198  CD  PRO X 262     -11.618   7.434  13.663  0.00  0.00            
ATOM   4199  HD2 PRO X 262     -11.103   8.040  12.918  0.00  0.00            
ATOM   4200  HD3 PRO X 262     -12.540   7.956  13.920  0.00  0.00            
ATOM   4201  CG  PRO X 262     -11.805   6.013  13.216  0.00  0.00            
ATOM   4202  HG2 PRO X 262     -11.003   5.796  12.509  0.00  0.00            
ATOM   4203  HG3 PRO X 262     -12.711   5.914  12.619  0.00  0.00            
ATOM   4204  CB  PRO X 262     -11.779   5.251  14.525  0.00  0.00            
ATOM   4205  HB2 PRO X 262     -11.516   4.196  14.447  0.00  0.00            
ATOM   4206  HB3 PRO X 262     -12.757   5.249  15.005  0.00  0.00            
ATOM   4207  CA  PRO X 262     -10.810   6.003  15.359  0.00  0.00            
ATOM   4208  HA  PRO X 262     -10.928   5.925  16.440  0.00  0.00            
ATOM   4209  C   PRO X 262      -9.392   5.516  15.025  0.00  0.00            
ATOM   4210  O   PRO X 262      -8.845   5.943  14.004  0.00  0.00            
ATOM   4211  N   LYS X 263      -8.828   4.699  15.936  0.00  0.00            
ATOM   4212  H   LYS X 263      -9.334   4.526  16.793  0.00  0.00            
ATOM   4213  CA  LYS X 263      -7.521   4.104  15.656  0.00  0.00            
ATOM   4214  HA  LYS X 263      -6.916   4.877  15.181  0.00  0.00            
ATOM   4215  CB  LYS X 263      -6.889   3.763  17.028  0.00  0.00            
ATOM   4216  HB2 LYS X 263      -7.630   3.184  17.580  0.00  0.00            
ATOM   4217  HB3 LYS X 263      -5.967   3.185  16.966  0.00  0.00            
ATOM   4218  CG  LYS X 263      -6.533   5.003  17.895  0.00  0.00            
ATOM   4219  HG2 LYS X 263      -5.779   5.614  17.399  0.00  0.00            
ATOM   4220  HG3 LYS X 263      -7.445   5.598  17.950  0.00  0.00            
ATOM   4221  CD  LYS X 263      -5.954   4.700  19.297  0.00  0.00            
ATOM   4222  HD2 LYS X 263      -6.543   3.943  19.814  0.00  0.00            
ATOM   4223  HD3 LYS X 263      -4.951   4.286  19.191  0.00  0.00            
ATOM   4224  CE  LYS X 263      -5.944   5.904  20.210  0.00  0.00            
ATOM   4225  HE2 LYS X 263      -6.943   6.225  20.504  0.00  0.00            
ATOM   4226  HE3 LYS X 263      -5.395   5.608  21.104  0.00  0.00            
ATOM   4227  NZ  LYS X 263      -5.060   6.944  19.588  0.00  0.00            
ATOM   4228  HZ1 LYS X 263      -4.182   6.475  19.420  0.00  0.00            
ATOM   4229  HZ2 LYS X 263      -5.459   7.419  18.791  0.00  0.00            
ATOM   4230  HZ3 LYS X 263      -4.956   7.638  20.314  0.00  0.00            
ATOM   4231  C   LYS X 263      -7.705   2.866  14.781  0.00  0.00            
ATOM   4232  O   LYS X 263      -8.861   2.416  14.688  0.00  0.00            
ATOM   4233  N   PHE X 264      -6.735   2.219  14.166  0.00  0.00            
ATOM   4234  H   PHE X 264      -5.802   2.589  14.277  0.00  0.00            
ATOM   4235  CA  PHE X 264      -6.833   0.995  13.266  0.00  0.00            
ATOM   4236  HA  PHE X 264      -7.453   1.205  12.395  0.00  0.00            
ATOM   4237  CB  PHE X 264      -5.505   0.590  12.673  0.00  0.00            
ATOM   4238  HB2 PHE X 264      -4.820   0.133  13.387  0.00  0.00            
ATOM   4239  HB3 PHE X 264      -5.698  -0.118  11.867  0.00  0.00            
ATOM   4240  CG  PHE X 264      -4.813   1.720  11.936  0.00  0.00            
ATOM   4241  CD1 PHE X 264      -5.434   2.423  10.824  0.00  0.00            
ATOM   4242  HD1 PHE X 264      -6.437   2.107  10.578  0.00  0.00            
ATOM   4243  CE1 PHE X 264      -4.715   3.467  10.236  0.00  0.00            
ATOM   4244  HE1 PHE X 264      -5.195   3.994   9.425  0.00  0.00            
ATOM   4245  CZ  PHE X 264      -3.434   3.907  10.711  0.00  0.00            
ATOM   4246  HZ  PHE X 264      -2.983   4.692  10.123  0.00  0.00            
ATOM   4247  CE2 PHE X 264      -2.784   3.165  11.726  0.00  0.00            
ATOM   4248  HE2 PHE X 264      -1.760   3.349  12.014  0.00  0.00            
ATOM   4249  CD2 PHE X 264      -3.457   2.045  12.300  0.00  0.00            
ATOM   4250  HD2 PHE X 264      -3.045   1.409  13.069  0.00  0.00            
ATOM   4251  C   PHE X 264      -7.432  -0.225  14.031  0.00  0.00            
ATOM   4252  O   PHE X 264      -8.323  -0.843  13.561  0.00  0.00            
ATOM   4253  N   ARG X 265      -7.055  -0.302  15.338  0.00  0.00            
ATOM   4254  H   ARG X 265      -6.310   0.349  15.540  0.00  0.00            
ATOM   4255  CA  ARG X 265      -7.650  -1.174  16.369  0.00  0.00            
ATOM   4256  HA  ARG X 265      -7.331  -2.189  16.133  0.00  0.00            
ATOM   4257  CB  ARG X 265      -7.171  -0.762  17.808  0.00  0.00            
ATOM   4258  HB2 ARG X 265      -6.181  -0.320  17.695  0.00  0.00            
ATOM   4259  HB3 ARG X 265      -7.800   0.077  18.104  0.00  0.00            
ATOM   4260  CG  ARG X 265      -7.216  -1.757  18.999  0.00  0.00            
ATOM   4261  HG2 ARG X 265      -7.416  -1.114  19.857  0.00  0.00            
ATOM   4262  HG3 ARG X 265      -8.116  -2.351  18.842  0.00  0.00            
ATOM   4263  CD  ARG X 265      -5.999  -2.698  19.165  0.00  0.00            
ATOM   4264  HD2 ARG X 265      -6.126  -3.296  20.068  0.00  0.00            
ATOM   4265  HD3 ARG X 265      -5.990  -3.405  18.335  0.00  0.00            
ATOM   4266  NE  ARG X 265      -4.784  -1.989  19.146  0.00  0.00            
ATOM   4267  HE  ARG X 265      -4.898  -1.008  19.353  0.00  0.00            
ATOM   4268  CZ  ARG X 265      -3.556  -2.303  18.851  0.00  0.00            
ATOM   4269  NH1 ARG X 265      -3.141  -3.551  18.810  0.00  0.00            
ATOM   4270 HH11 ARG X 265      -3.728  -4.278  19.193  0.00  0.00            
ATOM   4271 HH12 ARG X 265      -2.165  -3.755  18.649  0.00  0.00            
ATOM   4272  NH2 ARG X 265      -2.586  -1.378  18.726  0.00  0.00            
ATOM   4273 HH21 ARG X 265      -2.801  -0.413  18.932  0.00  0.00            
ATOM   4274 HH22 ARG X 265      -1.630  -1.649  18.907  0.00  0.00            
ATOM   4275  C   ARG X 265      -9.235  -1.262  16.264  0.00  0.00            
ATOM   4276  O   ARG X 265      -9.732  -2.345  16.009  0.00  0.00            
ATOM   4277  N   GLU X 266      -9.945  -0.128  16.270  0.00  0.00            
ATOM   4278  H   GLU X 266      -9.489   0.754  16.457  0.00  0.00            
ATOM   4279  CA  GLU X 266     -11.366  -0.184  16.068  0.00  0.00            
ATOM   4280  HA  GLU X 266     -11.739  -0.987  16.704  0.00  0.00            
ATOM   4281  CB  GLU X 266     -11.901   1.216  16.377  0.00  0.00            
ATOM   4282  HB2 GLU X 266     -11.634   1.956  15.623  0.00  0.00            
ATOM   4283  HB3 GLU X 266     -12.988   1.144  16.346  0.00  0.00            
ATOM   4284  CG  GLU X 266     -11.404   1.775  17.696  0.00  0.00            
ATOM   4285  HG2 GLU X 266     -10.343   2.009  17.617  0.00  0.00            
ATOM   4286  HG3 GLU X 266     -11.919   2.697  17.966  0.00  0.00            
ATOM   4287  CD  GLU X 266     -11.632   0.793  18.863  0.00  0.00            
ATOM   4288  OE1 GLU X 266     -10.780   0.780  19.797  0.00  0.00            
ATOM   4289  OE2 GLU X 266     -12.690   0.121  18.825  0.00  0.00            
ATOM   4290  C   GLU X 266     -11.854  -0.435  14.662  0.00  0.00            
ATOM   4291  O   GLU X 266     -12.934  -1.008  14.485  0.00  0.00            
ATOM   4292  N   LEU X 267     -11.072  -0.088  13.627  0.00  0.00            
ATOM   4293  H   LEU X 267     -10.157   0.309  13.781  0.00  0.00            
ATOM   4294  CA  LEU X 267     -11.492   0.013  12.205  0.00  0.00            
ATOM   4295  HA  LEU X 267     -12.477   0.474  12.140  0.00  0.00            
ATOM   4296  CB  LEU X 267     -10.456   0.896  11.442  0.00  0.00            
ATOM   4297  HB2 LEU X 267      -9.428   0.635  11.690  0.00  0.00            
ATOM   4298  HB3 LEU X 267     -10.601   0.764  10.369  0.00  0.00            
ATOM   4299  CG  LEU X 267     -10.683   2.367  11.876  0.00  0.00            
ATOM   4300  HG  LEU X 267     -10.897   2.419  12.944  0.00  0.00            
ATOM   4301  CD1 LEU X 267      -9.542   3.365  11.636  0.00  0.00            
ATOM   4302 HD11 LEU X 267      -9.818   4.295  12.133  0.00  0.00            
ATOM   4303 HD12 LEU X 267      -8.652   2.833  11.971  0.00  0.00            
ATOM   4304 HD13 LEU X 267      -9.535   3.641  10.581  0.00  0.00            
ATOM   4305  CD2 LEU X 267     -11.876   2.983  11.208  0.00  0.00            
ATOM   4306 HD21 LEU X 267     -11.752   3.000  10.125  0.00  0.00            
ATOM   4307 HD22 LEU X 267     -12.787   2.508  11.574  0.00  0.00            
ATOM   4308 HD23 LEU X 267     -11.919   4.023  11.531  0.00  0.00            
ATOM   4309  C   LEU X 267     -11.520  -1.458  11.691  0.00  0.00            
ATOM   4310  O   LEU X 267     -12.421  -1.829  10.996  0.00  0.00            
ATOM   4311  N   ILE X 268     -10.559  -2.244  12.135  0.00  0.00            
ATOM   4312  H   ILE X 268      -9.786  -1.816  12.625  0.00  0.00            
ATOM   4313  CA  ILE X 268     -10.530  -3.708  11.874  0.00  0.00            
ATOM   4314  HA  ILE X 268     -10.419  -3.833  10.796  0.00  0.00            
ATOM   4315  CB  ILE X 268      -9.476  -4.402  12.659  0.00  0.00            
ATOM   4316  HB  ILE X 268      -9.744  -4.361  13.714  0.00  0.00            
ATOM   4317  CG2 ILE X 268      -9.487  -5.894  12.314  0.00  0.00            
ATOM   4318 HG21 ILE X 268      -8.906  -6.527  12.984  0.00  0.00            
ATOM   4319 HG22 ILE X 268     -10.496  -6.302  12.385  0.00  0.00            
ATOM   4320 HG23 ILE X 268      -9.190  -6.031  11.274  0.00  0.00            
ATOM   4321  CG1 ILE X 268      -7.984  -3.942  12.516  0.00  0.00            
ATOM   4322 HG12 ILE X 268      -7.524  -4.262  11.581  0.00  0.00            
ATOM   4323 HG13 ILE X 268      -8.057  -2.855  12.491  0.00  0.00            
ATOM   4324  CD1 ILE X 268      -7.185  -4.501  13.694  0.00  0.00            
ATOM   4325 HD11 ILE X 268      -6.194  -4.058  13.793  0.00  0.00            
ATOM   4326 HD12 ILE X 268      -7.676  -4.318  14.649  0.00  0.00            
ATOM   4327 HD13 ILE X 268      -7.014  -5.570  13.567  0.00  0.00            
ATOM   4328  C   ILE X 268     -11.801  -4.400  12.254  0.00  0.00            
ATOM   4329  O   ILE X 268     -12.407  -4.872  11.291  0.00  0.00            
ATOM   4330  N   ILE X 269     -12.402  -4.187  13.455  0.00  0.00            
ATOM   4331  H   ILE X 269     -11.774  -3.729  14.100  0.00  0.00            
ATOM   4332  CA  ILE X 269     -13.718  -4.639  13.949  0.00  0.00            
ATOM   4333  HA  ILE X 269     -13.891  -5.649  13.577  0.00  0.00            
ATOM   4334  CB  ILE X 269     -13.699  -4.531  15.492  0.00  0.00            
ATOM   4335  HB  ILE X 269     -13.581  -3.460  15.659  0.00  0.00            
ATOM   4336  CG2 ILE X 269     -15.035  -4.917  16.130  0.00  0.00            
ATOM   4337 HG21 ILE X 269     -15.878  -4.518  15.566  0.00  0.00            
ATOM   4338 HG22 ILE X 269     -15.299  -5.962  16.288  0.00  0.00            
ATOM   4339 HG23 ILE X 269     -15.001  -4.445  17.112  0.00  0.00            
ATOM   4340  CG1 ILE X 269     -12.519  -5.275  16.177  0.00  0.00            
ATOM   4341 HG12 ILE X 269     -11.598  -4.784  15.860  0.00  0.00            
ATOM   4342 HG13 ILE X 269     -12.612  -5.042  17.237  0.00  0.00            
ATOM   4343  CD1 ILE X 269     -12.369  -6.775  15.962  0.00  0.00            
ATOM   4344 HD11 ILE X 269     -11.490  -7.178  16.465  0.00  0.00            
ATOM   4345 HD12 ILE X 269     -13.239  -7.245  16.419  0.00  0.00            
ATOM   4346 HD13 ILE X 269     -12.360  -6.995  14.894  0.00  0.00            
ATOM   4347  C   ILE X 269     -14.890  -3.881  13.308  0.00  0.00            
ATOM   4348  O   ILE X 269     -15.832  -4.561  12.966  0.00  0.00            
ATOM   4349  N   GLU X 270     -14.889  -2.572  13.069  0.00  0.00            
ATOM   4350  H   GLU X 270     -14.108  -2.006  13.369  0.00  0.00            
ATOM   4351  CA  GLU X 270     -16.016  -1.844  12.375  0.00  0.00            
ATOM   4352  HA  GLU X 270     -16.907  -1.900  13.001  0.00  0.00            
ATOM   4353  CB  GLU X 270     -15.726  -0.291  12.258  0.00  0.00            
ATOM   4354  HB2 GLU X 270     -14.979   0.055  12.972  0.00  0.00            
ATOM   4355  HB3 GLU X 270     -15.324  -0.126  11.258  0.00  0.00            
ATOM   4356  CG  GLU X 270     -16.986   0.520  12.430  0.00  0.00            
ATOM   4357  HG2 GLU X 270     -16.860   1.533  12.048  0.00  0.00            
ATOM   4358  HG3 GLU X 270     -17.669   0.090  11.697  0.00  0.00            
ATOM   4359  CD  GLU X 270     -17.618   0.441  13.838  0.00  0.00            
ATOM   4360  OE1 GLU X 270     -16.930   0.810  14.808  0.00  0.00            
ATOM   4361  OE2 GLU X 270     -18.774  -0.057  13.909  0.00  0.00            
ATOM   4362  C   GLU X 270     -16.371  -2.452  10.959  0.00  0.00            
ATOM   4363  O   GLU X 270     -17.456  -2.890  10.750  0.00  0.00            
ATOM   4364  N   PHE X 271     -15.423  -2.545  10.058  0.00  0.00            
ATOM   4365  H   PHE X 271     -14.508  -2.186  10.290  0.00  0.00            
ATOM   4366  CA  PHE X 271     -15.673  -3.166   8.717  0.00  0.00            
ATOM   4367  HA  PHE X 271     -16.633  -2.868   8.296  0.00  0.00            
ATOM   4368  CB  PHE X 271     -14.561  -2.743   7.721  0.00  0.00            
ATOM   4369  HB2 PHE X 271     -13.533  -2.949   8.020  0.00  0.00            
ATOM   4370  HB3 PHE X 271     -14.712  -3.395   6.861  0.00  0.00            
ATOM   4371  CG  PHE X 271     -14.588  -1.291   7.251  0.00  0.00            
ATOM   4372  CD1 PHE X 271     -15.355  -0.905   6.182  0.00  0.00            
ATOM   4373  HD1 PHE X 271     -15.919  -1.626   5.609  0.00  0.00            
ATOM   4374  CE1 PHE X 271     -15.438   0.446   5.793  0.00  0.00            
ATOM   4375  HE1 PHE X 271     -15.867   0.694   4.834  0.00  0.00            
ATOM   4376  CZ  PHE X 271     -14.708   1.449   6.458  0.00  0.00            
ATOM   4377  HZ  PHE X 271     -14.655   2.497   6.203  0.00  0.00            
ATOM   4378  CE2 PHE X 271     -13.917   1.044   7.597  0.00  0.00            
ATOM   4379  HE2 PHE X 271     -13.260   1.684   8.167  0.00  0.00            
ATOM   4380  CD2 PHE X 271     -13.944  -0.262   8.000  0.00  0.00            
ATOM   4381  HD2 PHE X 271     -13.324  -0.656   8.791  0.00  0.00            
ATOM   4382  C   PHE X 271     -16.017  -4.635   8.712  0.00  0.00            
ATOM   4383  O   PHE X 271     -16.791  -5.174   7.914  0.00  0.00            
ATOM   4384  N   SER X 272     -15.410  -5.394   9.612  0.00  0.00            
ATOM   4385  H   SER X 272     -14.962  -4.888  10.363  0.00  0.00            
ATOM   4386  CA  SER X 272     -15.786  -6.858   9.893  0.00  0.00            
ATOM   4387  HA  SER X 272     -15.615  -7.570   9.086  0.00  0.00            
ATOM   4388  CB  SER X 272     -15.082  -7.388  11.154  0.00  0.00            
ATOM   4389  HB2 SER X 272     -14.029  -7.249  10.909  0.00  0.00            
ATOM   4390  HB3 SER X 272     -15.342  -6.853  12.068  0.00  0.00            
ATOM   4391  OG  SER X 272     -15.390  -8.744  11.247  0.00  0.00            
ATOM   4392  HG  SER X 272     -14.602  -9.164  10.895  0.00  0.00            
ATOM   4393  C   SER X 272     -17.311  -7.041  10.182  0.00  0.00            
ATOM   4394  O   SER X 272     -18.031  -7.790   9.524  0.00  0.00            
ATOM   4395  N   LYS X 273     -17.764  -6.246  11.156  0.00  0.00            
ATOM   4396  H   LYS X 273     -17.169  -5.513  11.515  0.00  0.00            
ATOM   4397  CA  LYS X 273     -19.213  -6.202  11.543  0.00  0.00            
ATOM   4398  HA  LYS X 273     -19.520  -7.113  12.057  0.00  0.00            
ATOM   4399  CB  LYS X 273     -19.351  -5.011  12.568  0.00  0.00            
ATOM   4400  HB2 LYS X 273     -18.785  -4.145  12.224  0.00  0.00            
ATOM   4401  HB3 LYS X 273     -20.387  -4.691  12.683  0.00  0.00            
ATOM   4402  CG  LYS X 273     -18.896  -5.581  13.929  0.00  0.00            
ATOM   4403  HG2 LYS X 273     -19.574  -6.342  14.313  0.00  0.00            
ATOM   4404  HG3 LYS X 273     -17.955  -6.117  13.798  0.00  0.00            
ATOM   4405  CD  LYS X 273     -18.852  -4.437  14.974  0.00  0.00            
ATOM   4406  HD2 LYS X 273     -18.468  -4.844  15.910  0.00  0.00            
ATOM   4407  HD3 LYS X 273     -18.243  -3.605  14.621  0.00  0.00            
ATOM   4408  CE  LYS X 273     -20.222  -3.900  15.348  0.00  0.00            
ATOM   4409  HE2 LYS X 273     -20.558  -3.493  14.394  0.00  0.00            
ATOM   4410  HE3 LYS X 273     -20.844  -4.743  15.649  0.00  0.00            
ATOM   4411  NZ  LYS X 273     -20.144  -2.815  16.398  0.00  0.00            
ATOM   4412  HZ1 LYS X 273     -21.059  -2.387  16.394  0.00  0.00            
ATOM   4413  HZ2 LYS X 273     -19.978  -3.235  17.302  0.00  0.00            
ATOM   4414  HZ3 LYS X 273     -19.430  -2.120  16.236  0.00  0.00            
ATOM   4415  C   LYS X 273     -20.097  -5.912  10.337  0.00  0.00            
ATOM   4416  O   LYS X 273     -21.154  -6.560  10.248  0.00  0.00            
ATOM   4417  N   MET X 274     -19.621  -5.149   9.357  0.00  0.00            
ATOM   4418  H   MET X 274     -18.647  -4.882   9.335  0.00  0.00            
ATOM   4419  CA  MET X 274     -20.431  -5.014   8.060  0.00  0.00            
ATOM   4420  HA  MET X 274     -21.461  -4.847   8.375  0.00  0.00            
ATOM   4421  CB  MET X 274     -19.882  -3.794   7.288  0.00  0.00            
ATOM   4422  HB2 MET X 274     -18.814  -3.945   7.129  0.00  0.00            
ATOM   4423  HB3 MET X 274     -20.421  -3.753   6.342  0.00  0.00            
ATOM   4424  CG  MET X 274     -19.863  -2.546   8.130  0.00  0.00            
ATOM   4425  HG2 MET X 274     -20.816  -2.422   8.645  0.00  0.00            
ATOM   4426  HG3 MET X 274     -19.141  -2.774   8.915  0.00  0.00            
ATOM   4427  SD  MET X 274     -19.316  -0.981   7.389  0.00  0.00            
ATOM   4428  CE  MET X 274     -19.033   0.156   8.750  0.00  0.00            
ATOM   4429  HE1 MET X 274     -18.713   1.122   8.358  0.00  0.00            
ATOM   4430  HE2 MET X 274     -19.949   0.333   9.312  0.00  0.00            
ATOM   4431  HE3 MET X 274     -18.258  -0.140   9.457  0.00  0.00            
ATOM   4432  C   MET X 274     -20.316  -6.191   7.136  0.00  0.00            
ATOM   4433  O   MET X 274     -21.296  -6.527   6.450  0.00  0.00            
ATOM   4434  N   ALA X 275     -19.150  -6.887   6.991  0.00  0.00            
ATOM   4435  H   ALA X 275     -18.545  -6.814   7.797  0.00  0.00            
ATOM   4436  CA  ALA X 275     -18.894  -8.008   6.092  0.00  0.00            
ATOM   4437  HA  ALA X 275     -19.327  -7.797   5.113  0.00  0.00            
ATOM   4438  CB  ALA X 275     -17.396  -8.264   5.820  0.00  0.00            
ATOM   4439  HB1 ALA X 275     -16.775  -8.712   6.596  0.00  0.00            
ATOM   4440  HB2 ALA X 275     -17.294  -9.002   5.024  0.00  0.00            
ATOM   4441  HB3 ALA X 275     -16.927  -7.389   5.372  0.00  0.00            
ATOM   4442  C   ALA X 275     -19.698  -9.213   6.547  0.00  0.00            
ATOM   4443  O   ALA X 275     -19.742 -10.239   5.840  0.00  0.00            
ATOM   4444  N   ARG X 276     -20.231  -9.247   7.797  0.00  0.00            
ATOM   4445  H   ARG X 276     -19.966  -8.530   8.457  0.00  0.00            
ATOM   4446  CA  ARG X 276     -21.241 -10.311   8.234  0.00  0.00            
ATOM   4447  HA  ARG X 276     -20.714 -11.265   8.223  0.00  0.00            
ATOM   4448  CB  ARG X 276     -21.691 -10.217   9.646  0.00  0.00            
ATOM   4449  HB2 ARG X 276     -22.317  -9.347   9.843  0.00  0.00            
ATOM   4450  HB3 ARG X 276     -22.388 -11.036   9.830  0.00  0.00            
ATOM   4451  CG  ARG X 276     -20.509 -10.253  10.586  0.00  0.00            
ATOM   4452  HG2 ARG X 276     -20.031 -11.230  10.527  0.00  0.00            
ATOM   4453  HG3 ARG X 276     -19.785  -9.519  10.230  0.00  0.00            
ATOM   4454  CD  ARG X 276     -20.981  -9.952  12.009  0.00  0.00            
ATOM   4455  HD2 ARG X 276     -21.597  -9.052  12.024  0.00  0.00            
ATOM   4456  HD3 ARG X 276     -21.509 -10.819  12.405  0.00  0.00            
ATOM   4457  NE  ARG X 276     -19.819  -9.765  12.899  0.00  0.00            
ATOM   4458  HE  ARG X 276     -18.949 -10.094  12.505  0.00  0.00            
ATOM   4459  CZ  ARG X 276     -19.822  -9.420  14.180  0.00  0.00            
ATOM   4460  NH1 ARG X 276     -20.872  -9.059  14.861  0.00  0.00            
ATOM   4461 HH11 ARG X 276     -21.769  -9.316  14.473  0.00  0.00            
ATOM   4462 HH12 ARG X 276     -20.877  -8.890  15.857  0.00  0.00            
ATOM   4463  NH2 ARG X 276     -18.685  -9.207  14.821  0.00  0.00            
ATOM   4464 HH21 ARG X 276     -17.807  -9.325  14.336  0.00  0.00            
ATOM   4465 HH22 ARG X 276     -18.626  -8.982  15.804  0.00  0.00            
ATOM   4466  C   ARG X 276     -22.442 -10.329   7.333  0.00  0.00            
ATOM   4467  O   ARG X 276     -23.082 -11.323   7.107  0.00  0.00            
ATOM   4468  N   ASP X 277     -22.824  -9.137   6.846  0.00  0.00            
ATOM   4469  H   ASP X 277     -22.262  -8.310   6.989  0.00  0.00            
ATOM   4470  CA  ASP X 277     -24.010  -8.985   6.034  0.00  0.00            
ATOM   4471  HA  ASP X 277     -24.230  -9.944   5.565  0.00  0.00            
ATOM   4472  CB  ASP X 277     -25.256  -8.705   6.977  0.00  0.00            
ATOM   4473  HB2 ASP X 277     -25.216  -9.363   7.846  0.00  0.00            
ATOM   4474  HB3 ASP X 277     -25.263  -7.717   7.438  0.00  0.00            
ATOM   4475  CG  ASP X 277     -26.635  -8.825   6.349  0.00  0.00            
ATOM   4476  OD1 ASP X 277     -26.874  -9.563   5.418  0.00  0.00            
ATOM   4477  OD2 ASP X 277     -27.530  -8.061   6.886  0.00  0.00            
ATOM   4478  C   ASP X 277     -23.852  -7.847   4.954  0.00  0.00            
ATOM   4479  O   ASP X 277     -24.514  -6.819   5.021  0.00  0.00            
ATOM   4480  N   PRO X 278     -22.986  -8.184   3.948  0.00  0.00            
ATOM   4481  CD  PRO X 278     -22.369  -9.437   3.642  0.00  0.00            
ATOM   4482  HD2 PRO X 278     -23.063 -10.205   3.300  0.00  0.00            
ATOM   4483  HD3 PRO X 278     -21.741  -9.901   4.403  0.00  0.00            
ATOM   4484  CG  PRO X 278     -21.312  -9.114   2.570  0.00  0.00            
ATOM   4485  HG2 PRO X 278     -21.022  -9.951   1.934  0.00  0.00            
ATOM   4486  HG3 PRO X 278     -20.358  -8.744   2.945  0.00  0.00            
ATOM   4487  CB  PRO X 278     -21.998  -7.964   1.873  0.00  0.00            
ATOM   4488  HB2 PRO X 278     -22.791  -8.481   1.333  0.00  0.00            
ATOM   4489  HB3 PRO X 278     -21.284  -7.501   1.192  0.00  0.00            
ATOM   4490  CA  PRO X 278     -22.486  -7.112   3.013  0.00  0.00            
ATOM   4491  HA  PRO X 278     -21.678  -6.502   3.418  0.00  0.00            
ATOM   4492  C   PRO X 278     -23.450  -6.084   2.381  0.00  0.00            
ATOM   4493  O   PRO X 278     -23.064  -5.003   1.959  0.00  0.00            
ATOM   4494  N   GLN X 279     -24.635  -6.604   2.161  0.00  0.00            
ATOM   4495  H   GLN X 279     -24.861  -7.391   2.753  0.00  0.00            
ATOM   4496  CA  GLN X 279     -25.644  -5.957   1.296  0.00  0.00            
ATOM   4497  HA  GLN X 279     -25.126  -5.527   0.439  0.00  0.00            
ATOM   4498  CB  GLN X 279     -26.581  -7.043   0.746  0.00  0.00            
ATOM   4499  HB2 GLN X 279     -27.224  -7.403   1.549  0.00  0.00            
ATOM   4500  HB3 GLN X 279     -27.215  -6.554   0.006  0.00  0.00            
ATOM   4501  CG  GLN X 279     -26.000  -8.312   0.062  0.00  0.00            
ATOM   4502  HG2 GLN X 279     -26.689  -8.658  -0.709  0.00  0.00            
ATOM   4503  HG3 GLN X 279     -25.030  -7.993  -0.318  0.00  0.00            
ATOM   4504  CD  GLN X 279     -25.686  -9.471   0.972  0.00  0.00            
ATOM   4505  OE1 GLN X 279     -25.789  -9.431   2.169  0.00  0.00            
ATOM   4506  NE2 GLN X 279     -25.201 -10.533   0.391  0.00  0.00            
ATOM   4507 HE21 GLN X 279     -25.204 -10.621  -0.615  0.00  0.00            
ATOM   4508 HE22 GLN X 279     -25.064 -11.341   0.982  0.00  0.00            
ATOM   4509  C   GLN X 279     -26.432  -4.799   1.900  0.00  0.00            
ATOM   4510  O   GLN X 279     -26.985  -3.962   1.193  0.00  0.00            
ATOM   4511  N   ARG X 280     -26.450  -4.835   3.223  0.00  0.00            
ATOM   4512  H   ARG X 280     -26.156  -5.647   3.748  0.00  0.00            
ATOM   4513  CA  ARG X 280     -27.016  -3.641   4.000  0.00  0.00            
ATOM   4514  HA  ARG X 280     -27.867  -3.125   3.555  0.00  0.00            
ATOM   4515  CB  ARG X 280     -27.456  -4.109   5.427  0.00  0.00            
ATOM   4516  HB2 ARG X 280     -26.899  -4.979   5.776  0.00  0.00            
ATOM   4517  HB3 ARG X 280     -27.197  -3.320   6.133  0.00  0.00            
ATOM   4518  CG  ARG X 280     -28.974  -4.358   5.468  0.00  0.00            
ATOM   4519  HG2 ARG X 280     -29.286  -4.742   6.439  0.00  0.00            
ATOM   4520  HG3 ARG X 280     -29.409  -3.359   5.437  0.00  0.00            
ATOM   4521  CD  ARG X 280     -29.501  -5.305   4.333  0.00  0.00            
ATOM   4522  HD2 ARG X 280     -30.571  -5.455   4.470  0.00  0.00            
ATOM   4523  HD3 ARG X 280     -29.504  -4.846   3.344  0.00  0.00            
ATOM   4524  NE  ARG X 280     -28.924  -6.674   4.410  0.00  0.00            
ATOM   4525  HE  ARG X 280     -28.382  -6.930   5.223  0.00  0.00            
ATOM   4526  CZ  ARG X 280     -29.221  -7.649   3.537  0.00  0.00            
ATOM   4527  NH1 ARG X 280     -30.004  -7.460   2.510  0.00  0.00            
ATOM   4528 HH11 ARG X 280     -30.542  -6.618   2.366  0.00  0.00            
ATOM   4529 HH12 ARG X 280     -30.208  -8.284   1.963  0.00  0.00            
ATOM   4530  NH2 ARG X 280     -28.702  -8.890   3.666  0.00  0.00            
ATOM   4531 HH21 ARG X 280     -28.007  -9.037   4.383  0.00  0.00            
ATOM   4532 HH22 ARG X 280     -29.064  -9.694   3.173  0.00  0.00            
ATOM   4533  C   ARG X 280     -26.050  -2.419   4.125  0.00  0.00            
ATOM   4534  O   ARG X 280     -26.476  -1.323   4.536  0.00  0.00            
ATOM   4535  N   TYR X 281     -24.801  -2.637   3.656  0.00  0.00            
ATOM   4536  H   TYR X 281     -24.558  -3.487   3.169  0.00  0.00            
ATOM   4537  CA  TYR X 281     -23.795  -1.592   3.759  0.00  0.00            
ATOM   4538  HA  TYR X 281     -24.188  -0.688   4.224  0.00  0.00            
ATOM   4539  CB  TYR X 281     -22.639  -2.241   4.556  0.00  0.00            
ATOM   4540  HB2 TYR X 281     -22.393  -3.201   4.103  0.00  0.00            
ATOM   4541  HB3 TYR X 281     -21.731  -1.654   4.694  0.00  0.00            
ATOM   4542  CG  TYR X 281     -23.096  -2.607   6.006  0.00  0.00            
ATOM   4543  CD1 TYR X 281     -23.254  -1.504   6.889  0.00  0.00            
ATOM   4544  HD1 TYR X 281     -22.904  -0.557   6.505  0.00  0.00            
ATOM   4545  CE1 TYR X 281     -23.663  -1.757   8.199  0.00  0.00            
ATOM   4546  HE1 TYR X 281     -23.830  -0.937   8.882  0.00  0.00            
ATOM   4547  CZ  TYR X 281     -24.034  -2.971   8.582  0.00  0.00            
ATOM   4548  OH  TYR X 281     -24.485  -3.167   9.864  0.00  0.00            
ATOM   4549  HH  TYR X 281     -24.007  -2.672  10.534  0.00  0.00            
ATOM   4550  CE2 TYR X 281     -23.952  -4.091   7.725  0.00  0.00            
ATOM   4551  HE2 TYR X 281     -24.199  -5.068   8.113  0.00  0.00            
ATOM   4552  CD2 TYR X 281     -23.496  -3.869   6.409  0.00  0.00            
ATOM   4553  HD2 TYR X 281     -23.476  -4.665   5.680  0.00  0.00            
ATOM   4554  C   TYR X 281     -23.324  -1.159   2.393  0.00  0.00            
ATOM   4555  O   TYR X 281     -23.040   0.035   2.085  0.00  0.00            
ATOM   4556  N   LEU X 282     -23.109  -2.053   1.476  0.00  0.00            
ATOM   4557  H   LEU X 282     -22.953  -3.009   1.763  0.00  0.00            
ATOM   4558  CA  LEU X 282     -22.809  -1.788   0.062  0.00  0.00            
ATOM   4559  HA  LEU X 282     -22.756  -0.706  -0.056  0.00  0.00            
ATOM   4560  CB  LEU X 282     -21.496  -2.458  -0.240  0.00  0.00            
ATOM   4561  HB2 LEU X 282     -21.613  -3.541  -0.263  0.00  0.00            
ATOM   4562  HB3 LEU X 282     -21.224  -2.254  -1.276  0.00  0.00            
ATOM   4563  CG  LEU X 282     -20.274  -1.984   0.607  0.00  0.00            
ATOM   4564  HG  LEU X 282     -20.477  -2.196   1.657  0.00  0.00            
ATOM   4565  CD1 LEU X 282     -19.087  -2.809   0.199  0.00  0.00            
ATOM   4566 HD11 LEU X 282     -18.227  -2.622   0.843  0.00  0.00            
ATOM   4567 HD12 LEU X 282     -19.258  -3.858  -0.042  0.00  0.00            
ATOM   4568 HD13 LEU X 282     -18.862  -2.537  -0.832  0.00  0.00            
ATOM   4569  CD2 LEU X 282     -19.895  -0.498   0.527  0.00  0.00            
ATOM   4570 HD21 LEU X 282     -19.774  -0.131  -0.492  0.00  0.00            
ATOM   4571 HD22 LEU X 282     -20.679   0.022   1.078  0.00  0.00            
ATOM   4572 HD23 LEU X 282     -18.995  -0.365   1.128  0.00  0.00            
ATOM   4573  C   LEU X 282     -23.915  -2.224  -0.863  0.00  0.00            
ATOM   4574  O   LEU X 282     -24.185  -3.393  -1.124  0.00  0.00            
ATOM   4575  N   VAL X 283     -24.689  -1.308  -1.382  0.00  0.00            
ATOM   4576  H   VAL X 283     -24.450  -0.366  -1.105  0.00  0.00            
ATOM   4577  CA  VAL X 283     -25.795  -1.407  -2.338  0.00  0.00            
ATOM   4578  HA  VAL X 283     -26.346  -2.261  -1.945  0.00  0.00            
ATOM   4579  CB  VAL X 283     -26.722  -0.142  -2.368  0.00  0.00            
ATOM   4580  HB  VAL X 283     -26.256   0.512  -3.106  0.00  0.00            
ATOM   4581  CG1 VAL X 283     -28.090  -0.471  -2.858  0.00  0.00            
ATOM   4582 HG11 VAL X 283     -28.663   0.451  -2.957  0.00  0.00            
ATOM   4583 HG12 VAL X 283     -28.093  -0.966  -3.829  0.00  0.00            
ATOM   4584 HG13 VAL X 283     -28.549  -1.170  -2.159  0.00  0.00            
ATOM   4585  CG2 VAL X 283     -26.942   0.435  -1.011  0.00  0.00            
ATOM   4586 HG21 VAL X 283     -27.383  -0.395  -0.459  0.00  0.00            
ATOM   4587 HG22 VAL X 283     -25.989   0.792  -0.621  0.00  0.00            
ATOM   4588 HG23 VAL X 283     -27.534   1.338  -1.159  0.00  0.00            
ATOM   4589  C   VAL X 283     -25.458  -1.837  -3.803  0.00  0.00            
ATOM   4590  O   VAL X 283     -25.932  -1.276  -4.816  0.00  0.00            
ATOM   4591  N   ILE X 284     -24.564  -2.820  -3.963  0.00  0.00            
ATOM   4592  H   ILE X 284     -24.139  -3.124  -3.099  0.00  0.00            
ATOM   4593  CA  ILE X 284     -24.282  -3.489  -5.253  0.00  0.00            
ATOM   4594  HA  ILE X 284     -24.211  -2.721  -6.023  0.00  0.00            
ATOM   4595  CB  ILE X 284     -22.873  -4.131  -5.215  0.00  0.00            
ATOM   4596  HB  ILE X 284     -22.907  -4.973  -4.524  0.00  0.00            
ATOM   4597  CG2 ILE X 284     -22.400  -4.651  -6.639  0.00  0.00            
ATOM   4598 HG21 ILE X 284     -21.694  -5.456  -6.435  0.00  0.00            
ATOM   4599 HG22 ILE X 284     -23.203  -5.246  -7.073  0.00  0.00            
ATOM   4600 HG23 ILE X 284     -22.025  -3.872  -7.303  0.00  0.00            
ATOM   4601  CG1 ILE X 284     -21.829  -3.279  -4.452  0.00  0.00            
ATOM   4602 HG12 ILE X 284     -21.741  -2.337  -4.994  0.00  0.00            
ATOM   4603 HG13 ILE X 284     -22.173  -3.271  -3.418  0.00  0.00            
ATOM   4604  CD1 ILE X 284     -20.468  -3.869  -4.316  0.00  0.00            
ATOM   4605 HD11 ILE X 284     -19.927  -3.916  -5.261  0.00  0.00            
ATOM   4606 HD12 ILE X 284     -19.760  -3.339  -3.679  0.00  0.00            
ATOM   4607 HD13 ILE X 284     -20.653  -4.899  -4.013  0.00  0.00            
ATOM   4608  C   ILE X 284     -25.376  -4.506  -5.516  0.00  0.00            
ATOM   4609  O   ILE X 284     -25.742  -5.352  -4.721  0.00  0.00            
ATOM   4610  N   GLN X 285     -25.904  -4.342  -6.709  0.00  0.00            
ATOM   4611  H   GLN X 285     -25.428  -3.821  -7.431  0.00  0.00            
ATOM   4612  CA  GLN X 285     -27.029  -5.159  -7.281  0.00  0.00            
ATOM   4613  HA  GLN X 285     -27.642  -5.338  -6.398  0.00  0.00            
ATOM   4614  CB  GLN X 285     -27.755  -4.399  -8.350  0.00  0.00            
ATOM   4615  HB2 GLN X 285     -26.954  -4.270  -9.078  0.00  0.00            
ATOM   4616  HB3 GLN X 285     -28.538  -5.035  -8.763  0.00  0.00            
ATOM   4617  CG  GLN X 285     -28.189  -2.913  -8.034  0.00  0.00            
ATOM   4618  HG2 GLN X 285     -27.379  -2.244  -7.744  0.00  0.00            
ATOM   4619  HG3 GLN X 285     -28.623  -2.606  -8.985  0.00  0.00            
ATOM   4620  CD  GLN X 285     -29.205  -2.807  -6.889  0.00  0.00            
ATOM   4621  OE1 GLN X 285     -29.598  -3.811  -6.250  0.00  0.00            
ATOM   4622  NE2 GLN X 285     -29.620  -1.627  -6.583  0.00  0.00            
ATOM   4623 HE21 GLN X 285     -29.296  -0.747  -6.958  0.00  0.00            
ATOM   4624 HE22 GLN X 285     -30.319  -1.645  -5.854  0.00  0.00            
ATOM   4625  C   GLN X 285     -26.498  -6.518  -7.775  0.00  0.00            
ATOM   4626  O   GLN X 285     -25.402  -6.627  -8.346  0.00  0.00            
ATOM   4627  N   GLY X 286     -27.427  -7.438  -7.686  0.00  0.00            
ATOM   4628  H   GLY X 286     -28.283  -7.108  -7.263  0.00  0.00            
ATOM   4629  CA  GLY X 286     -27.372  -8.684  -8.281  0.00  0.00            
ATOM   4630  HA2 GLY X 286     -28.373  -9.105  -8.183  0.00  0.00            
ATOM   4631  HA3 GLY X 286     -27.058  -8.739  -9.324  0.00  0.00            
ATOM   4632  C   GLY X 286     -26.482  -9.692  -7.551  0.00  0.00            
ATOM   4633  O   GLY X 286     -26.261 -10.785  -8.079  0.00  0.00            
ATOM   4634  N   ASP X 287     -25.893  -9.232  -6.378  0.00  0.00            
ATOM   4635  H   ASP X 287     -26.094  -8.331  -5.968  0.00  0.00            
ATOM   4636  CA  ASP X 287     -24.744  -9.854  -5.697  0.00  0.00            
ATOM   4637  HA  ASP X 287     -23.828  -9.668  -6.259  0.00  0.00            
ATOM   4638  CB  ASP X 287     -24.510  -9.211  -4.297  0.00  0.00            
ATOM   4639  HB2 ASP X 287     -23.553  -9.574  -3.922  0.00  0.00            
ATOM   4640  HB3 ASP X 287     -24.517  -8.128  -4.421  0.00  0.00            
ATOM   4641  CG  ASP X 287     -25.602  -9.722  -3.342  0.00  0.00            
ATOM   4642  OD1 ASP X 287     -25.346 -10.675  -2.614  0.00  0.00            
ATOM   4643  OD2 ASP X 287     -26.763  -9.257  -3.342  0.00  0.00            
ATOM   4644  C   ASP X 287     -24.690 -11.372  -5.590  0.00  0.00            
ATOM   4645  O   ASP X 287     -23.611 -11.963  -5.746  0.00  0.00            
ATOM   4646  N   GLU X 288     -25.840 -12.066  -5.522  0.00  0.00            
ATOM   4647  H   GLU X 288     -26.689 -11.526  -5.444  0.00  0.00            
ATOM   4648  CA  GLU X 288     -25.957 -13.575  -5.432  0.00  0.00            
ATOM   4649  HA  GLU X 288     -25.219 -14.008  -4.757  0.00  0.00            
ATOM   4650  CB  GLU X 288     -27.201 -13.956  -4.729  0.00  0.00            
ATOM   4651  HB2 GLU X 288     -27.110 -14.971  -4.342  0.00  0.00            
ATOM   4652  HB3 GLU X 288     -27.246 -13.471  -3.754  0.00  0.00            
ATOM   4653  CG  GLU X 288     -28.435 -13.716  -5.552  0.00  0.00            
ATOM   4654  HG2 GLU X 288     -28.343 -12.658  -5.798  0.00  0.00            
ATOM   4655  HG3 GLU X 288     -28.466 -14.237  -6.509  0.00  0.00            
ATOM   4656  CD  GLU X 288     -29.797 -13.782  -4.761  0.00  0.00            
ATOM   4657  OE1 GLU X 288     -30.942 -13.821  -5.367  0.00  0.00            
ATOM   4658  OE2 GLU X 288     -29.826 -13.799  -3.493  0.00  0.00            
ATOM   4659  C   GLU X 288     -25.800 -14.312  -6.760  0.00  0.00            
ATOM   4660  O   GLU X 288     -25.549 -15.495  -6.783  0.00  0.00            
ATOM   4661  N   ARG X 289     -25.954 -13.602  -7.947  0.00  0.00            
ATOM   4662  H   ARG X 289     -26.102 -12.615  -7.795  0.00  0.00            
ATOM   4663  CA  ARG X 289     -25.874 -14.102  -9.306  0.00  0.00            
ATOM   4664  HA  ARG X 289     -25.321 -15.034  -9.420  0.00  0.00            
ATOM   4665  CB  ARG X 289     -27.202 -14.633  -9.818  0.00  0.00            
ATOM   4666  HB2 ARG X 289     -27.030 -15.251 -10.700  0.00  0.00            
ATOM   4667  HB3 ARG X 289     -27.644 -15.269  -9.051  0.00  0.00            
ATOM   4668  CG  ARG X 289     -28.210 -13.508 -10.064  0.00  0.00            
ATOM   4669  HG2 ARG X 289     -28.422 -12.913  -9.175  0.00  0.00            
ATOM   4670  HG3 ARG X 289     -27.778 -12.855 -10.822  0.00  0.00            
ATOM   4671  CD  ARG X 289     -29.501 -14.039 -10.729  0.00  0.00            
ATOM   4672  HD2 ARG X 289     -30.059 -13.199 -11.143  0.00  0.00            
ATOM   4673  HD3 ARG X 289     -29.237 -14.554 -11.652  0.00  0.00            
ATOM   4674  NE  ARG X 289     -30.215 -14.898  -9.792  0.00  0.00            
ATOM   4675  HE  ARG X 289     -30.211 -15.860 -10.098  0.00  0.00            
ATOM   4676  CZ  ARG X 289     -30.700 -14.588  -8.612  0.00  0.00            
ATOM   4677  NH1 ARG X 289     -30.687 -13.423  -8.175  0.00  0.00            
ATOM   4678 HH11 ARG X 289     -30.694 -12.587  -8.742  0.00  0.00            
ATOM   4679 HH12 ARG X 289     -30.859 -13.310  -7.186  0.00  0.00            
ATOM   4680  NH2 ARG X 289     -31.183 -15.501  -7.868  0.00  0.00            
ATOM   4681 HH21 ARG X 289     -30.999 -16.466  -8.104  0.00  0.00            
ATOM   4682 HH22 ARG X 289     -31.615 -15.318  -6.973  0.00  0.00            
ATOM   4683  C   ARG X 289     -24.972 -13.244 -10.178  0.00  0.00            
ATOM   4684  O   ARG X 289     -25.062 -13.261 -11.433  0.00  0.00            
ATOM   4685  N   MET X 290     -24.049 -12.494  -9.549  0.00  0.00            
ATOM   4686  H   MET X 290     -24.002 -12.466  -8.540  0.00  0.00            
ATOM   4687  CA  MET X 290     -22.948 -11.757 -10.225  0.00  0.00            
ATOM   4688  HA  MET X 290     -23.445 -11.133 -10.968  0.00  0.00            
ATOM   4689  CB  MET X 290     -22.323 -10.703  -9.256  0.00  0.00            
ATOM   4690  HB2 MET X 290     -23.092 -10.078  -8.801  0.00  0.00            
ATOM   4691  HB3 MET X 290     -21.779 -11.167  -8.433  0.00  0.00            
ATOM   4692  CG  MET X 290     -21.389  -9.661  -9.947  0.00  0.00            
ATOM   4693  HG2 MET X 290     -20.351  -9.980 -10.041  0.00  0.00            
ATOM   4694  HG3 MET X 290     -21.736  -9.589 -10.977  0.00  0.00            
ATOM   4695  SD  MET X 290     -21.448  -7.910  -9.494  0.00  0.00            
ATOM   4696  CE  MET X 290     -20.714  -8.188  -7.840  0.00  0.00            
ATOM   4697  HE1 MET X 290     -21.427  -8.684  -7.182  0.00  0.00            
ATOM   4698  HE2 MET X 290     -19.762  -8.717  -7.804  0.00  0.00            
ATOM   4699  HE3 MET X 290     -20.631  -7.163  -7.477  0.00  0.00            
ATOM   4700  C   MET X 290     -21.892 -12.662 -10.768  0.00  0.00            
ATOM   4701  O   MET X 290     -21.513 -13.632 -10.145  0.00  0.00            
ATOM   4702  N   HID X 291     -21.398 -12.378 -12.005  0.00  0.00            
ATOM   4703  H   HID X 291     -21.904 -11.784 -12.646  0.00  0.00            
ATOM   4704  CA  HID X 291     -20.282 -13.152 -12.588  0.00  0.00            
ATOM   4705  HA  HID X 291     -20.338 -14.211 -12.336  0.00  0.00            
ATOM   4706  CB  HID X 291     -20.250 -13.075 -14.142  0.00  0.00            
ATOM   4707  HB2 HID X 291     -20.110 -12.025 -14.397  0.00  0.00            
ATOM   4708  HB3 HID X 291     -19.292 -13.479 -14.467  0.00  0.00            
ATOM   4709  CG  HID X 291     -21.380 -13.703 -15.000  0.00  0.00            
ATOM   4710  ND1 HID X 291     -22.617 -13.174 -15.257  0.00  0.00            
ATOM   4711  HD1 HID X 291     -22.915 -12.237 -15.024  0.00  0.00            
ATOM   4712  CE1 HID X 291     -23.170 -14.036 -16.192  0.00  0.00            
ATOM   4713  HE1 HID X 291     -24.194 -13.919 -16.516  0.00  0.00            
ATOM   4714  NE2 HID X 291     -22.457 -15.203 -16.314  0.00  0.00            
ATOM   4715  CD2 HID X 291     -21.257 -14.939 -15.586  0.00  0.00            
ATOM   4716  HD2 HID X 291     -20.333 -15.498 -15.592  0.00  0.00            
ATOM   4717  C   HID X 291     -18.904 -12.607 -12.109  0.00  0.00            
ATOM   4718  O   HID X 291     -18.477 -11.548 -12.525  0.00  0.00            
ATOM   4719  N   LEU X 292     -18.385 -13.274 -11.109  0.00  0.00            
ATOM   4720  H   LEU X 292     -18.957 -14.009 -10.719  0.00  0.00            
ATOM   4721  CA  LEU X 292     -17.268 -12.772 -10.264  0.00  0.00            
ATOM   4722  HA  LEU X 292     -17.331 -11.699 -10.088  0.00  0.00            
ATOM   4723  CB  LEU X 292     -17.215 -13.471  -8.818  0.00  0.00            
ATOM   4724  HB2 LEU X 292     -17.092 -14.544  -8.964  0.00  0.00            
ATOM   4725  HB3 LEU X 292     -16.298 -13.152  -8.322  0.00  0.00            
ATOM   4726  CG  LEU X 292     -18.421 -13.122  -7.924  0.00  0.00            
ATOM   4727  HG  LEU X 292     -19.388 -13.289  -8.400  0.00  0.00            
ATOM   4728  CD1 LEU X 292     -18.489 -13.967  -6.610  0.00  0.00            
ATOM   4729 HD11 LEU X 292     -19.443 -13.849  -6.097  0.00  0.00            
ATOM   4730 HD12 LEU X 292     -18.476 -15.000  -6.959  0.00  0.00            
ATOM   4731 HD13 LEU X 292     -17.636 -13.898  -5.935  0.00  0.00            
ATOM   4732  CD2 LEU X 292     -18.301 -11.687  -7.427  0.00  0.00            
ATOM   4733 HD21 LEU X 292     -17.276 -11.525  -7.093  0.00  0.00            
ATOM   4734 HD22 LEU X 292     -18.387 -10.971  -8.244  0.00  0.00            
ATOM   4735 HD23 LEU X 292     -19.055 -11.376  -6.705  0.00  0.00            
ATOM   4736  C   LEU X 292     -15.875 -12.914 -10.999  0.00  0.00            
ATOM   4737  O   LEU X 292     -15.725 -13.920 -11.726  0.00  0.00            
ATOM   4738  N   PRO X 293     -14.942 -11.982 -10.735  0.00  0.00            
ATOM   4739  CD  PRO X 293     -15.095 -10.598 -10.323  0.00  0.00            
ATOM   4740  HD2 PRO X 293     -15.169 -10.624  -9.235  0.00  0.00            
ATOM   4741  HD3 PRO X 293     -15.950 -10.142 -10.822  0.00  0.00            
ATOM   4742  CG  PRO X 293     -13.803  -9.815 -10.739  0.00  0.00            
ATOM   4743  HG2 PRO X 293     -13.533  -9.035 -10.027  0.00  0.00            
ATOM   4744  HG3 PRO X 293     -13.939  -9.528 -11.782  0.00  0.00            
ATOM   4745  CB  PRO X 293     -12.838 -11.001 -10.576  0.00  0.00            
ATOM   4746  HB2 PRO X 293     -12.466 -11.151  -9.562  0.00  0.00            
ATOM   4747  HB3 PRO X 293     -11.949 -10.859 -11.190  0.00  0.00            
ATOM   4748  CA  PRO X 293     -13.539 -12.231 -11.084  0.00  0.00            
ATOM   4749  HA  PRO X 293     -13.364 -12.182 -12.159  0.00  0.00            
ATOM   4750  C   PRO X 293     -13.035 -13.504 -10.411  0.00  0.00            
ATOM   4751  O   PRO X 293     -13.208 -13.701  -9.215  0.00  0.00            
ATOM   4752  N   SER X 294     -12.413 -14.405 -11.212  0.00  0.00            
ATOM   4753  H   SER X 294     -12.287 -14.173 -12.187  0.00  0.00            
ATOM   4754  CA  SER X 294     -11.820 -15.676 -10.787  0.00  0.00            
ATOM   4755  HA  SER X 294     -12.381 -15.961  -9.897  0.00  0.00            
ATOM   4756  CB  SER X 294     -11.882 -16.614 -12.009  0.00  0.00            
ATOM   4757  HB2 SER X 294     -12.068 -17.626 -11.651  0.00  0.00            
ATOM   4758  HB3 SER X 294     -12.747 -16.468 -12.655  0.00  0.00            
ATOM   4759  OG  SER X 294     -10.712 -16.691 -12.828  0.00  0.00            
ATOM   4760  HG  SER X 294     -10.815 -16.152 -13.616  0.00  0.00            
ATOM   4761  C   SER X 294     -10.382 -15.658 -10.335  0.00  0.00            
ATOM   4762  O   SER X 294      -9.789 -14.594 -10.449  0.00  0.00            
ATOM   4763  N   PRO X 295      -9.810 -16.791  -9.823  0.00  0.00            
ATOM   4764  CD  PRO X 295     -10.551 -17.989  -9.440  0.00  0.00            
ATOM   4765  HD2 PRO X 295     -10.619 -18.629 -10.320  0.00  0.00            
ATOM   4766  HD3 PRO X 295     -11.612 -17.912  -9.205  0.00  0.00            
ATOM   4767  CG  PRO X 295      -9.794 -18.641  -8.299  0.00  0.00            
ATOM   4768  HG2 PRO X 295     -10.016 -19.707  -8.247  0.00  0.00            
ATOM   4769  HG3 PRO X 295     -10.060 -18.099  -7.391  0.00  0.00            
ATOM   4770  CB  PRO X 295      -8.370 -18.488  -8.819  0.00  0.00            
ATOM   4771  HB2 PRO X 295      -8.180 -19.179  -9.641  0.00  0.00            
ATOM   4772  HB3 PRO X 295      -7.650 -18.579  -8.006  0.00  0.00            
ATOM   4773  CA  PRO X 295      -8.437 -17.007  -9.289  0.00  0.00            
ATOM   4774  HA  PRO X 295      -8.440 -16.293  -8.465  0.00  0.00            
ATOM   4775  C   PRO X 295      -7.311 -16.719 -10.308  0.00  0.00            
ATOM   4776  O   PRO X 295      -6.162 -16.904  -9.912  0.00  0.00            
ATOM   4777  N   THR X 296      -7.646 -16.395 -11.583  0.00  0.00            
ATOM   4778  H   THR X 296      -8.641 -16.466 -11.740  0.00  0.00            
ATOM   4779  CA  THR X 296      -6.763 -16.177 -12.685  0.00  0.00            
ATOM   4780  HA  THR X 296      -5.736 -15.953 -12.397  0.00  0.00            
ATOM   4781  CB  THR X 296      -6.652 -17.419 -13.583  0.00  0.00            
ATOM   4782  HB  THR X 296      -6.071 -17.207 -14.481  0.00  0.00            
ATOM   4783  CG2 THR X 296      -6.128 -18.661 -12.843  0.00  0.00            
ATOM   4784 HG21 THR X 296      -5.220 -18.529 -12.254  0.00  0.00            
ATOM   4785 HG22 THR X 296      -6.836 -18.945 -12.064  0.00  0.00            
ATOM   4786 HG23 THR X 296      -6.069 -19.525 -13.505  0.00  0.00            
ATOM   4787  OG1 THR X 296      -7.878 -17.826 -14.165  0.00  0.00            
ATOM   4788  HG1 THR X 296      -8.205 -17.116 -14.722  0.00  0.00            
ATOM   4789  C   THR X 296      -7.209 -14.970 -13.585  0.00  0.00            
ATOM   4790  O   THR X 296      -6.394 -14.592 -14.443  0.00  0.00            
ATOM   4791  N   ASP X 297      -8.311 -14.264 -13.327  0.00  0.00            
ATOM   4792  H   ASP X 297      -8.779 -14.458 -12.454  0.00  0.00            
ATOM   4793  CA  ASP X 297      -8.709 -13.109 -14.060  0.00  0.00            
ATOM   4794  HA  ASP X 297      -8.471 -13.228 -15.117  0.00  0.00            
ATOM   4795  CB  ASP X 297     -10.221 -12.882 -13.959  0.00  0.00            
ATOM   4796  HB2 ASP X 297     -10.492 -12.737 -12.914  0.00  0.00            
ATOM   4797  HB3 ASP X 297     -10.522 -11.985 -14.501  0.00  0.00            
ATOM   4798  CG  ASP X 297     -11.133 -13.962 -14.433  0.00  0.00            
ATOM   4799  OD1 ASP X 297     -12.236 -13.995 -13.831  0.00  0.00            
ATOM   4800  OD2 ASP X 297     -10.850 -14.760 -15.339  0.00  0.00            
ATOM   4801  C   ASP X 297      -7.978 -11.865 -13.591  0.00  0.00            
ATOM   4802  O   ASP X 297      -8.366 -11.184 -12.672  0.00  0.00            
ATOM   4803  N   SER X 298      -7.048 -11.423 -14.415  0.00  0.00            
ATOM   4804  H   SER X 298      -6.840 -11.967 -15.241  0.00  0.00            
ATOM   4805  CA  SER X 298      -6.567  -9.993 -14.526  0.00  0.00            
ATOM   4806  HA  SER X 298      -7.390  -9.299 -14.698  0.00  0.00            
ATOM   4807  CB  SER X 298      -5.914  -9.560 -13.162  0.00  0.00            
ATOM   4808  HB2 SER X 298      -6.668  -9.444 -12.384  0.00  0.00            
ATOM   4809  HB3 SER X 298      -5.237 -10.392 -12.970  0.00  0.00            
ATOM   4810  OG  SER X 298      -5.221  -8.331 -13.374  0.00  0.00            
ATOM   4811  HG  SER X 298      -5.899  -7.708 -13.646  0.00  0.00            
ATOM   4812  C   SER X 298      -5.624  -9.866 -15.718  0.00  0.00            
ATOM   4813  O   SER X 298      -4.841 -10.770 -16.124  0.00  0.00            
ATOM   4814  N   ASN X 299      -5.613  -8.703 -16.363  0.00  0.00            
ATOM   4815  H   ASN X 299      -6.413  -8.088 -16.322  0.00  0.00            
ATOM   4816  CA  ASN X 299      -4.785  -8.284 -17.388  0.00  0.00            
ATOM   4817  HA  ASN X 299      -4.910  -8.995 -18.205  0.00  0.00            
ATOM   4818  CB  ASN X 299      -5.307  -6.961 -18.035  0.00  0.00            
ATOM   4819  HB2 ASN X 299      -6.263  -7.157 -18.520  0.00  0.00            
ATOM   4820  HB3 ASN X 299      -5.572  -6.226 -17.275  0.00  0.00            
ATOM   4821  CG  ASN X 299      -4.359  -6.328 -19.027  0.00  0.00            
ATOM   4822  OD1 ASN X 299      -3.374  -5.749 -18.600  0.00  0.00            
ATOM   4823  ND2 ASN X 299      -4.559  -6.319 -20.285  0.00  0.00            
ATOM   4824 HD21 ASN X 299      -5.385  -6.811 -20.595  0.00  0.00            
ATOM   4825 HD22 ASN X 299      -3.900  -5.940 -20.949  0.00  0.00            
ATOM   4826  C   ASN X 299      -3.271  -8.367 -16.956  0.00  0.00            
ATOM   4827  O   ASN X 299      -2.409  -8.954 -17.650  0.00  0.00            
ATOM   4828  N   PHE X 300      -2.982  -7.827 -15.806  0.00  0.00            
ATOM   4829  H   PHE X 300      -3.689  -7.344 -15.272  0.00  0.00            
ATOM   4830  CA  PHE X 300      -1.656  -7.958 -15.272  0.00  0.00            
ATOM   4831  HA  PHE X 300      -1.023  -7.450 -15.999  0.00  0.00            
ATOM   4832  CB  PHE X 300      -1.598  -7.089 -14.064  0.00  0.00            
ATOM   4833  HB2 PHE X 300      -1.777  -6.059 -14.373  0.00  0.00            
ATOM   4834  HB3 PHE X 300      -2.385  -7.262 -13.330  0.00  0.00            
ATOM   4835  CG  PHE X 300      -0.251  -7.140 -13.325  0.00  0.00            
ATOM   4836  CD1 PHE X 300       0.027  -8.161 -12.489  0.00  0.00            
ATOM   4837  HD1 PHE X 300      -0.586  -9.030 -12.302  0.00  0.00            
ATOM   4838  CE1 PHE X 300       1.280  -8.188 -11.932  0.00  0.00            
ATOM   4839  HE1 PHE X 300       1.537  -9.039 -11.320  0.00  0.00            
ATOM   4840  CZ  PHE X 300       2.214  -7.081 -12.008  0.00  0.00            
ATOM   4841  HZ  PHE X 300       3.143  -7.203 -11.471  0.00  0.00            
ATOM   4842  CE2 PHE X 300       1.819  -5.926 -12.786  0.00  0.00            
ATOM   4843  HE2 PHE X 300       2.433  -5.038 -12.785  0.00  0.00            
ATOM   4844  CD2 PHE X 300       0.608  -6.034 -13.485  0.00  0.00            
ATOM   4845  HD2 PHE X 300       0.301  -5.325 -14.239  0.00  0.00            
ATOM   4846  C   PHE X 300      -1.223  -9.399 -15.040  0.00  0.00            
ATOM   4847  O   PHE X 300      -0.099  -9.878 -15.409  0.00  0.00            
ATOM   4848  N   TYR X 301      -2.092 -10.253 -14.381  0.00  0.00            
ATOM   4849  H   TYR X 301      -2.995  -9.868 -14.146  0.00  0.00            
ATOM   4850  CA  TYR X 301      -1.816 -11.674 -14.099  0.00  0.00            
ATOM   4851  HA  TYR X 301      -1.010 -11.754 -13.369  0.00  0.00            
ATOM   4852  CB  TYR X 301      -3.029 -12.179 -13.285  0.00  0.00            
ATOM   4853  HB2 TYR X 301      -3.043 -11.594 -12.366  0.00  0.00            
ATOM   4854  HB3 TYR X 301      -3.887 -12.050 -13.944  0.00  0.00            
ATOM   4855  CG  TYR X 301      -2.911 -13.721 -13.096  0.00  0.00            
ATOM   4856  CD1 TYR X 301      -3.402 -14.554 -14.070  0.00  0.00            
ATOM   4857  HD1 TYR X 301      -3.851 -14.170 -14.974  0.00  0.00            
ATOM   4858  CE1 TYR X 301      -3.322 -16.000 -13.915  0.00  0.00            
ATOM   4859  HE1 TYR X 301      -3.551 -16.674 -14.727  0.00  0.00            
ATOM   4860  CZ  TYR X 301      -2.663 -16.541 -12.825  0.00  0.00            
ATOM   4861  OH  TYR X 301      -2.424 -17.861 -12.766  0.00  0.00            
ATOM   4862  HH  TYR X 301      -1.830 -18.148 -12.068  0.00  0.00            
ATOM   4863  CE2 TYR X 301      -2.207 -15.692 -11.804  0.00  0.00            
ATOM   4864  HE2 TYR X 301      -1.653 -16.209 -11.034  0.00  0.00            
ATOM   4865  CD2 TYR X 301      -2.286 -14.301 -11.930  0.00  0.00            
ATOM   4866  HD2 TYR X 301      -1.962 -13.715 -11.082  0.00  0.00            
ATOM   4867  C   TYR X 301      -1.498 -12.449 -15.355  0.00  0.00            
ATOM   4868  O   TYR X 301      -0.671 -13.333 -15.462  0.00  0.00            
ATOM   4869  N   ARG X 302      -2.268 -12.140 -16.381  0.00  0.00            
ATOM   4870  H   ARG X 302      -3.022 -11.474 -16.297  0.00  0.00            
ATOM   4871  CA  ARG X 302      -2.199 -12.851 -17.714  0.00  0.00            
ATOM   4872  HA  ARG X 302      -2.163 -13.931 -17.571  0.00  0.00            
ATOM   4873  CB  ARG X 302      -3.395 -12.390 -18.522  0.00  0.00            
ATOM   4874  HB2 ARG X 302      -4.279 -12.559 -17.908  0.00  0.00            
ATOM   4875  HB3 ARG X 302      -3.345 -11.327 -18.756  0.00  0.00            
ATOM   4876  CG  ARG X 302      -3.609 -13.073 -19.896  0.00  0.00            
ATOM   4877  HG2 ARG X 302      -4.537 -12.692 -20.324  0.00  0.00            
ATOM   4878  HG3 ARG X 302      -2.844 -12.728 -20.591  0.00  0.00            
ATOM   4879  CD  ARG X 302      -3.767 -14.591 -19.699  0.00  0.00            
ATOM   4880  HD2 ARG X 302      -4.268 -14.917 -18.788  0.00  0.00            
ATOM   4881  HD3 ARG X 302      -4.287 -15.026 -20.553  0.00  0.00            
ATOM   4882  NE  ARG X 302      -2.477 -15.239 -19.897  0.00  0.00            
ATOM   4883  HE  ARG X 302      -1.809 -14.772 -20.493  0.00  0.00            
ATOM   4884  CZ  ARG X 302      -2.027 -16.277 -19.325  0.00  0.00            
ATOM   4885  NH1 ARG X 302      -0.863 -16.817 -19.694  0.00  0.00            
ATOM   4886 HH11 ARG X 302      -0.274 -16.357 -20.374  0.00  0.00            
ATOM   4887 HH12 ARG X 302      -0.725 -17.808 -19.556  0.00  0.00            
ATOM   4888  NH2 ARG X 302      -2.624 -17.033 -18.463  0.00  0.00            
ATOM   4889 HH21 ARG X 302      -3.574 -16.850 -18.172  0.00  0.00            
ATOM   4890 HH22 ARG X 302      -2.107 -17.876 -18.256  0.00  0.00            
ATOM   4891  C   ARG X 302      -0.907 -12.581 -18.477  0.00  0.00            
ATOM   4892  O   ARG X 302      -0.269 -13.467 -19.061  0.00  0.00            
ATOM   4893  N   ALA X 303      -0.451 -11.407 -18.271  0.00  0.00            
ATOM   4894  H   ALA X 303      -0.966 -10.749 -17.703  0.00  0.00            
ATOM   4895  CA  ALA X 303       0.903 -10.947 -18.678  0.00  0.00            
ATOM   4896  HA  ALA X 303       0.972 -11.311 -19.703  0.00  0.00            
ATOM   4897  CB  ALA X 303       0.825  -9.435 -18.836  0.00  0.00            
ATOM   4898  HB1 ALA X 303       0.812  -9.016 -17.830  0.00  0.00            
ATOM   4899  HB2 ALA X 303       1.671  -9.338 -19.516  0.00  0.00            
ATOM   4900  HB3 ALA X 303      -0.007  -9.118 -19.465  0.00  0.00            
ATOM   4901  C   ALA X 303       2.047 -11.576 -17.842  0.00  0.00            
ATOM   4902  O   ALA X 303       2.973 -12.022 -18.438  0.00  0.00            
ATOM   4903  N   LEU X 304       1.893 -11.871 -16.528  0.00  0.00            
ATOM   4904  H   LEU X 304       1.018 -11.776 -16.032  0.00  0.00            
ATOM   4905  CA  LEU X 304       2.859 -12.686 -15.799  0.00  0.00            
ATOM   4906  HA  LEU X 304       3.846 -12.338 -16.105  0.00  0.00            
ATOM   4907  CB  LEU X 304       2.555 -12.514 -14.284  0.00  0.00            
ATOM   4908  HB2 LEU X 304       2.344 -11.450 -14.173  0.00  0.00            
ATOM   4909  HB3 LEU X 304       1.631 -13.064 -14.108  0.00  0.00            
ATOM   4910  CG  LEU X 304       3.643 -12.897 -13.249  0.00  0.00            
ATOM   4911  HG  LEU X 304       3.990 -13.909 -13.458  0.00  0.00            
ATOM   4912  CD1 LEU X 304       4.844 -12.032 -13.472  0.00  0.00            
ATOM   4913 HD11 LEU X 304       5.288 -12.139 -14.462  0.00  0.00            
ATOM   4914 HD12 LEU X 304       4.667 -10.967 -13.325  0.00  0.00            
ATOM   4915 HD13 LEU X 304       5.626 -12.354 -12.784  0.00  0.00            
ATOM   4916  CD2 LEU X 304       3.380 -12.890 -11.752  0.00  0.00            
ATOM   4917 HD21 LEU X 304       2.474 -13.452 -11.527  0.00  0.00            
ATOM   4918 HD22 LEU X 304       3.328 -11.861 -11.395  0.00  0.00            
ATOM   4919 HD23 LEU X 304       4.192 -13.443 -11.281  0.00  0.00            
ATOM   4920  C   LEU X 304       3.027 -14.131 -16.248  0.00  0.00            
ATOM   4921  O   LEU X 304       4.130 -14.692 -16.169  0.00  0.00            
ATOM   4922  N   MET X 305       1.959 -14.775 -16.607  0.00  0.00            
ATOM   4923  H   MET X 305       1.079 -14.282 -16.556  0.00  0.00            
ATOM   4924  CA  MET X 305       1.904 -16.201 -17.022  0.00  0.00            
ATOM   4925  HA  MET X 305       2.537 -16.745 -16.321  0.00  0.00            
ATOM   4926  CB  MET X 305       0.483 -16.631 -16.743  0.00  0.00            
ATOM   4927  HB2 MET X 305      -0.215 -15.894 -17.139  0.00  0.00            
ATOM   4928  HB3 MET X 305       0.341 -17.568 -17.283  0.00  0.00            
ATOM   4929  CG  MET X 305       0.116 -16.889 -15.319  0.00  0.00            
ATOM   4930  HG2 MET X 305       0.410 -16.010 -14.746  0.00  0.00            
ATOM   4931  HG3 MET X 305      -0.957 -16.902 -15.130  0.00  0.00            
ATOM   4932  SD  MET X 305       0.793 -18.532 -14.791  0.00  0.00            
ATOM   4933  CE  MET X 305       2.157 -17.974 -13.741  0.00  0.00            
ATOM   4934  HE1 MET X 305       2.998 -17.452 -14.196  0.00  0.00            
ATOM   4935  HE2 MET X 305       1.843 -17.311 -12.935  0.00  0.00            
ATOM   4936  HE3 MET X 305       2.582 -18.745 -13.098  0.00  0.00            
ATOM   4937  C   MET X 305       2.273 -16.298 -18.482  0.00  0.00            
ATOM   4938  O   MET X 305       2.584 -17.394 -18.995  0.00  0.00            
ATOM   4939  N   ASP X 306       2.187 -15.232 -19.256  0.00  0.00            
ATOM   4940  H   ASP X 306       1.767 -14.432 -18.804  0.00  0.00            
ATOM   4941  CA  ASP X 306       2.697 -15.087 -20.592  0.00  0.00            
ATOM   4942  HA  ASP X 306       2.584 -16.017 -21.148  0.00  0.00            
ATOM   4943  CB  ASP X 306       2.019 -13.989 -21.360  0.00  0.00            
ATOM   4944  HB2 ASP X 306       2.049 -13.058 -20.793  0.00  0.00            
ATOM   4945  HB3 ASP X 306       2.575 -13.767 -22.271  0.00  0.00            
ATOM   4946  CG  ASP X 306       0.624 -14.316 -21.740  0.00  0.00            
ATOM   4947  OD1 ASP X 306       0.269 -15.484 -21.822  0.00  0.00            
ATOM   4948  OD2 ASP X 306      -0.081 -13.411 -22.183  0.00  0.00            
ATOM   4949  C   ASP X 306       4.204 -14.850 -20.531  0.00  0.00            
ATOM   4950  O   ASP X 306       4.914 -15.353 -21.355  0.00  0.00            
ATOM   4951  N   GLU X 307       4.698 -14.106 -19.505  0.00  0.00            
ATOM   4952  H   GLU X 307       4.096 -13.736 -18.784  0.00  0.00            
ATOM   4953  CA  GLU X 307       6.078 -13.622 -19.495  0.00  0.00            
ATOM   4954  HA  GLU X 307       6.150 -13.046 -20.418  0.00  0.00            
ATOM   4955  CB  GLU X 307       6.204 -12.702 -18.253  0.00  0.00            
ATOM   4956  HB2 GLU X 307       5.373 -12.060 -17.959  0.00  0.00            
ATOM   4957  HB3 GLU X 307       6.375 -13.406 -17.439  0.00  0.00            
ATOM   4958  CG  GLU X 307       7.389 -11.694 -18.234  0.00  0.00            
ATOM   4959  HG2 GLU X 307       7.489 -11.039 -17.368  0.00  0.00            
ATOM   4960  HG3 GLU X 307       8.354 -12.199 -18.272  0.00  0.00            
ATOM   4961  CD  GLU X 307       7.223 -10.681 -19.286  0.00  0.00            
ATOM   4962  OE1 GLU X 307       6.418  -9.728 -19.093  0.00  0.00            
ATOM   4963  OE2 GLU X 307       8.015 -10.719 -20.246  0.00  0.00            
ATOM   4964  C   GLU X 307       7.272 -14.710 -19.462  0.00  0.00            
ATOM   4965  O   GLU X 307       7.401 -15.609 -18.592  0.00  0.00            
ATOM   4966  N   GLU X 308       8.043 -14.777 -20.577  0.00  0.00            
ATOM   4967  H   GLU X 308       7.854 -14.075 -21.278  0.00  0.00            
ATOM   4968  CA  GLU X 308       8.991 -15.932 -20.789  0.00  0.00            
ATOM   4969  HA  GLU X 308       8.474 -16.850 -20.508  0.00  0.00            
ATOM   4970  CB  GLU X 308       9.139 -16.072 -22.310  0.00  0.00            
ATOM   4971  HB2 GLU X 308       8.283 -15.861 -22.952  0.00  0.00            
ATOM   4972  HB3 GLU X 308       9.906 -15.373 -22.646  0.00  0.00            
ATOM   4973  CG  GLU X 308       9.699 -17.480 -22.623  0.00  0.00            
ATOM   4974  HG2 GLU X 308      10.109 -17.401 -23.630  0.00  0.00            
ATOM   4975  HG3 GLU X 308      10.538 -17.685 -21.958  0.00  0.00            
ATOM   4976  CD  GLU X 308       8.587 -18.610 -22.719  0.00  0.00            
ATOM   4977  OE1 GLU X 308       8.923 -19.738 -23.096  0.00  0.00            
ATOM   4978  OE2 GLU X 308       7.453 -18.335 -22.279  0.00  0.00            
ATOM   4979  C   GLU X 308      10.361 -15.829 -20.011  0.00  0.00            
ATOM   4980  O   GLU X 308      10.826 -16.768 -19.368  0.00  0.00            
ATOM   4981  N   ASP X 309      10.702 -14.533 -19.788  0.00  0.00            
ATOM   4982  H   ASP X 309      10.163 -13.858 -20.311  0.00  0.00            
ATOM   4983  CA  ASP X 309      11.687 -13.945 -18.877  0.00  0.00            
ATOM   4984  HA  ASP X 309      12.632 -14.327 -19.263  0.00  0.00            
ATOM   4985  CB  ASP X 309      11.740 -12.423 -19.141  0.00  0.00            
ATOM   4986  HB2 ASP X 309      10.700 -12.101 -19.083  0.00  0.00            
ATOM   4987  HB3 ASP X 309      12.471 -11.953 -18.484  0.00  0.00            
ATOM   4988  CG  ASP X 309      12.164 -12.064 -20.565  0.00  0.00            
ATOM   4989  OD1 ASP X 309      12.850 -12.777 -21.309  0.00  0.00            
ATOM   4990  OD2 ASP X 309      12.000 -10.892 -20.870  0.00  0.00            
ATOM   4991  C   ASP X 309      11.498 -14.188 -17.361  0.00  0.00            
ATOM   4992  O   ASP X 309      12.465 -14.021 -16.614  0.00  0.00            
ATOM   4993  N   MET X 310      10.268 -14.580 -17.009  0.00  0.00            
ATOM   4994  H   MET X 310       9.646 -14.797 -17.775  0.00  0.00            
ATOM   4995  CA  MET X 310       9.757 -14.821 -15.600  0.00  0.00            
ATOM   4996  HA  MET X 310      10.599 -14.856 -14.909  0.00  0.00            
ATOM   4997  CB  MET X 310       8.898 -13.560 -15.147  0.00  0.00            
ATOM   4998  HB2 MET X 310       8.058 -13.393 -15.821  0.00  0.00            
ATOM   4999  HB3 MET X 310       8.427 -13.746 -14.182  0.00  0.00            
ATOM   5000  CG  MET X 310       9.623 -12.240 -15.272  0.00  0.00            
ATOM   5001  HG2 MET X 310      10.520 -12.168 -14.657  0.00  0.00            
ATOM   5002  HG3 MET X 310      10.052 -12.096 -16.263  0.00  0.00            
ATOM   5003  SD  MET X 310       8.578 -10.878 -14.741  0.00  0.00            
ATOM   5004  CE  MET X 310       8.331 -11.404 -12.940  0.00  0.00            
ATOM   5005  HE1 MET X 310       9.305 -11.287 -12.464  0.00  0.00            
ATOM   5006  HE2 MET X 310       7.684 -10.633 -12.523  0.00  0.00            
ATOM   5007  HE3 MET X 310       7.787 -12.330 -12.754  0.00  0.00            
ATOM   5008  C   MET X 310       9.064 -16.137 -15.295  0.00  0.00            
ATOM   5009  O   MET X 310       8.283 -16.246 -14.349  0.00  0.00            
ATOM   5010  N   ASP X 311       9.144 -17.058 -16.237  0.00  0.00            
ATOM   5011  H   ASP X 311       9.801 -16.924 -16.992  0.00  0.00            
ATOM   5012  CA  ASP X 311       8.298 -18.258 -16.352  0.00  0.00            
ATOM   5013  HA  ASP X 311       7.274 -17.959 -16.130  0.00  0.00            
ATOM   5014  CB  ASP X 311       8.469 -18.779 -17.796  0.00  0.00            
ATOM   5015  HB2 ASP X 311       8.268 -17.988 -18.518  0.00  0.00            
ATOM   5016  HB3 ASP X 311       9.526 -18.890 -18.037  0.00  0.00            
ATOM   5017  CG  ASP X 311       7.590 -20.000 -18.181  0.00  0.00            
ATOM   5018  OD1 ASP X 311       6.399 -20.095 -17.783  0.00  0.00            
ATOM   5019  OD2 ASP X 311       8.031 -20.838 -18.978  0.00  0.00            
ATOM   5020  C   ASP X 311       8.693 -19.400 -15.351  0.00  0.00            
ATOM   5021  O   ASP X 311       7.913 -20.241 -14.952  0.00  0.00            
ATOM   5022  N   ASP X 312       9.955 -19.586 -15.025  0.00  0.00            
ATOM   5023  H   ASP X 312      10.598 -18.833 -15.225  0.00  0.00            
ATOM   5024  CA  ASP X 312      10.548 -20.747 -14.237  0.00  0.00            
ATOM   5025  HA  ASP X 312      10.111 -21.699 -14.535  0.00  0.00            
ATOM   5026  CB  ASP X 312      12.027 -20.766 -14.574  0.00  0.00            
ATOM   5027  HB2 ASP X 312      12.452 -19.766 -14.490  0.00  0.00            
ATOM   5028  HB3 ASP X 312      12.674 -21.333 -13.905  0.00  0.00            
ATOM   5029  CG  ASP X 312      12.307 -21.182 -16.023  0.00  0.00            
ATOM   5030  OD1 ASP X 312      13.321 -20.699 -16.542  0.00  0.00            
ATOM   5031  OD2 ASP X 312      11.594 -22.063 -16.519  0.00  0.00            
ATOM   5032  C   ASP X 312      10.395 -20.595 -12.713  0.00  0.00            
ATOM   5033  O   ASP X 312      10.869 -21.352 -11.904  0.00  0.00            
ATOM   5034  N   VAL X 313       9.655 -19.535 -12.249  0.00  0.00            
ATOM   5035  H   VAL X 313       9.473 -18.794 -12.911  0.00  0.00            
ATOM   5036  CA  VAL X 313       9.643 -19.208 -10.798  0.00  0.00            
ATOM   5037  HA  VAL X 313      10.671 -19.073 -10.463  0.00  0.00            
ATOM   5038  CB  VAL X 313       8.848 -17.865 -10.513  0.00  0.00            
ATOM   5039  HB  VAL X 313       8.721 -17.773  -9.434  0.00  0.00            
ATOM   5040  CG1 VAL X 313       9.507 -16.504 -10.948  0.00  0.00            
ATOM   5041 HG11 VAL X 313       9.139 -15.731 -10.273  0.00  0.00            
ATOM   5042 HG12 VAL X 313      10.580 -16.562 -10.766  0.00  0.00            
ATOM   5043 HG13 VAL X 313       9.194 -16.231 -11.956  0.00  0.00            
ATOM   5044  CG2 VAL X 313       7.492 -17.814 -11.181  0.00  0.00            
ATOM   5045 HG21 VAL X 313       7.024 -16.885 -10.853  0.00  0.00            
ATOM   5046 HG22 VAL X 313       7.705 -17.755 -12.248  0.00  0.00            
ATOM   5047 HG23 VAL X 313       6.939 -18.722 -10.943  0.00  0.00            
ATOM   5048  C   VAL X 313       8.974 -20.291  -9.946  0.00  0.00            
ATOM   5049  O   VAL X 313       7.916 -20.834 -10.336  0.00  0.00            
ATOM   5050  N   VAL X 314       9.523 -20.454  -8.745  0.00  0.00            
ATOM   5051  H   VAL X 314      10.462 -20.096  -8.645  0.00  0.00            
ATOM   5052  CA  VAL X 314       8.857 -21.280  -7.729  0.00  0.00            
ATOM   5053  HA  VAL X 314       8.481 -22.172  -8.229  0.00  0.00            
ATOM   5054  CB  VAL X 314       9.943 -21.679  -6.678  0.00  0.00            
ATOM   5055  HB  VAL X 314      10.781 -22.003  -7.295  0.00  0.00            
ATOM   5056  CG1 VAL X 314      10.436 -20.497  -5.814  0.00  0.00            
ATOM   5057 HG11 VAL X 314      11.006 -19.853  -6.483  0.00  0.00            
ATOM   5058 HG12 VAL X 314       9.601 -19.955  -5.370  0.00  0.00            
ATOM   5059 HG13 VAL X 314      11.016 -20.791  -4.939  0.00  0.00            
ATOM   5060  CG2 VAL X 314       9.605 -22.865  -5.769  0.00  0.00
[truncated: 10,117 more chars]
