# Supplementary material for: Structural Basis for the Functional Changes by EGFR Exon 20 Insertion Mutations
Source: Cancers (Basel). 2021 Mar 5;13(5):1120. doi: 10.3390/cancers13051120 (PMC7961794; doi:10.3390/cancers13051120)
Supplement: Supplementary file 1 [file cancers-13-01120-s001.zip › cancers-1093462-supply/FileS16.pdb]

REMARK	Inactive V769insASV EGFR at 100 ns
REMARK	To obtain the correct residue numbering add 700 to each residue
CRYST1   75.501   75.501   75.501  90.00  90.00  90.00 P 1           1
ATOM      1  N   GLN X   1     -16.676  22.349  -0.745  0.00  0.00            
ATOM      2  H1  GLN X   1     -16.470  21.912   0.142  0.00  0.00            
ATOM      3  H2  GLN X   1     -16.158  23.205  -0.888  0.00  0.00            
ATOM      4  H3  GLN X   1     -17.669  22.497  -0.857  0.00  0.00            
ATOM      5  CA  GLN X   1     -16.291  21.274  -1.782  0.00  0.00            
ATOM      6  HA  GLN X   1     -15.916  21.796  -2.663  0.00  0.00            
ATOM      7  CB  GLN X   1     -15.190  20.422  -1.134  0.00  0.00            
ATOM      8  HB2 GLN X   1     -15.703  19.904  -0.324  0.00  0.00            
ATOM      9  HB3 GLN X   1     -14.698  19.708  -1.794  0.00  0.00            
ATOM     10  CG  GLN X   1     -14.117  21.209  -0.432  0.00  0.00            
ATOM     11  HG2 GLN X   1     -14.563  21.875   0.306  0.00  0.00            
ATOM     12  HG3 GLN X   1     -13.447  20.536   0.102  0.00  0.00            
ATOM     13  CD  GLN X   1     -13.254  21.988  -1.412  0.00  0.00            
ATOM     14  OE1 GLN X   1     -13.640  22.204  -2.538  0.00  0.00            
ATOM     15  NE2 GLN X   1     -12.013  22.451  -1.001  0.00  0.00            
ATOM     16 HE21 GLN X   1     -11.795  22.432  -0.015  0.00  0.00            
ATOM     17 HE22 GLN X   1     -11.489  23.063  -1.611  0.00  0.00            
ATOM     18  C   GLN X   1     -17.443  20.355  -2.138  0.00  0.00            
ATOM     19  O   GLN X   1     -18.492  20.508  -1.446  0.00  0.00            
ATOM     20  N   ALA X   2     -17.383  19.575  -3.255  0.00  0.00            
ATOM     21  H   ALA X   2     -16.496  19.576  -3.738  0.00  0.00            
ATOM     22  CA  ALA X   2     -18.378  18.528  -3.659  0.00  0.00            
ATOM     23  HA  ALA X   2     -19.379  18.883  -3.904  0.00  0.00            
ATOM     24  CB  ALA X   2     -17.790  17.792  -4.806  0.00  0.00            
ATOM     25  HB1 ALA X   2     -18.543  17.123  -5.222  0.00  0.00            
ATOM     26  HB2 ALA X   2     -17.312  18.393  -5.580  0.00  0.00            
ATOM     27  HB3 ALA X   2     -16.995  17.164  -4.404  0.00  0.00            
ATOM     28  C   ALA X   2     -18.669  17.528  -2.495  0.00  0.00            
ATOM     29  O   ALA X   2     -17.969  17.609  -1.497  0.00  0.00            
ATOM     30  N   LEU X   3     -19.681  16.685  -2.509  0.00  0.00            
ATOM     31  H   LEU X   3     -20.327  16.671  -3.286  0.00  0.00            
ATOM     32  CA  LEU X   3     -20.048  15.641  -1.531  0.00  0.00            
ATOM     33  HA  LEU X   3     -19.550  15.967  -0.618  0.00  0.00            
ATOM     34  CB  LEU X   3     -21.538  15.706  -1.292  0.00  0.00            
ATOM     35  HB2 LEU X   3     -22.038  15.670  -2.260  0.00  0.00            
ATOM     36  HB3 LEU X   3     -21.877  14.855  -0.701  0.00  0.00            
ATOM     37  CG  LEU X   3     -21.969  17.054  -0.670  0.00  0.00            
ATOM     38  HG  LEU X   3     -21.585  17.836  -1.325  0.00  0.00            
ATOM     39  CD1 LEU X   3     -23.501  17.059  -0.573  0.00  0.00            
ATOM     40 HD11 LEU X   3     -23.790  16.247   0.093  0.00  0.00            
ATOM     41 HD12 LEU X   3     -23.920  17.982  -0.170  0.00  0.00            
ATOM     42 HD13 LEU X   3     -24.066  17.017  -1.504  0.00  0.00            
ATOM     43  CD2 LEU X   3     -21.468  17.310   0.825  0.00  0.00            
ATOM     44 HD21 LEU X   3     -21.957  18.158   1.303  0.00  0.00            
ATOM     45 HD22 LEU X   3     -21.712  16.390   1.356  0.00  0.00            
ATOM     46 HD23 LEU X   3     -20.396  17.488   0.742  0.00  0.00            
ATOM     47  C   LEU X   3     -19.557  14.237  -1.966  0.00  0.00            
ATOM     48  O   LEU X   3     -19.741  13.849  -3.163  0.00  0.00            
ATOM     49  N   LEU X   4     -18.926  13.445  -1.080  0.00  0.00            
ATOM     50  H   LEU X   4     -18.736  13.803  -0.155  0.00  0.00            
ATOM     51  CA  LEU X   4     -18.386  12.071  -1.319  0.00  0.00            
ATOM     52  HA  LEU X   4     -17.584  12.193  -2.047  0.00  0.00            
ATOM     53  CB  LEU X   4     -17.833  11.781   0.072  0.00  0.00            
ATOM     54  HB2 LEU X   4     -16.912  12.339   0.238  0.00  0.00            
ATOM     55  HB3 LEU X   4     -18.588  12.001   0.827  0.00  0.00            
ATOM     56  CG  LEU X   4     -17.423  10.308   0.302  0.00  0.00            
ATOM     57  HG  LEU X   4     -18.287   9.665   0.134  0.00  0.00            
ATOM     58  CD1 LEU X   4     -16.388   9.844  -0.746  0.00  0.00            
ATOM     59 HD11 LEU X   4     -15.576  10.560  -0.621  0.00  0.00            
ATOM     60 HD12 LEU X   4     -15.931   8.921  -0.390  0.00  0.00            
ATOM     61 HD13 LEU X   4     -16.796   9.790  -1.755  0.00  0.00            
ATOM     62  CD2 LEU X   4     -16.936  10.271   1.770  0.00  0.00            
ATOM     63 HD21 LEU X   4     -16.643   9.244   1.990  0.00  0.00            
ATOM     64 HD22 LEU X   4     -16.012  10.814   1.968  0.00  0.00            
ATOM     65 HD23 LEU X   4     -17.748  10.456   2.474  0.00  0.00            
ATOM     66  C   LEU X   4     -19.510  11.132  -1.810  0.00  0.00            
ATOM     67  O   LEU X   4     -20.692  11.168  -1.362  0.00  0.00            
ATOM     68  N   ARG X   5     -19.250  10.188  -2.686  0.00  0.00            
ATOM     69  H   ARG X   5     -18.426  10.179  -3.270  0.00  0.00            
ATOM     70  CA  ARG X   5     -20.217   9.128  -3.046  0.00  0.00            
ATOM     71  HA  ARG X   5     -21.090   9.619  -3.476  0.00  0.00            
ATOM     72  CB  ARG X   5     -19.574   8.160  -4.079  0.00  0.00            
ATOM     73  HB2 ARG X   5     -19.169   8.586  -4.997  0.00  0.00            
ATOM     74  HB3 ARG X   5     -18.668   7.769  -3.616  0.00  0.00            
ATOM     75  CG  ARG X   5     -20.464   6.934  -4.415  0.00  0.00            
ATOM     76  HG2 ARG X   5     -19.989   6.464  -5.276  0.00  0.00            
ATOM     77  HG3 ARG X   5     -20.473   6.201  -3.608  0.00  0.00            
ATOM     78  CD  ARG X   5     -21.849   7.330  -4.793  0.00  0.00            
ATOM     79  HD2 ARG X   5     -22.436   7.305  -3.874  0.00  0.00            
ATOM     80  HD3 ARG X   5     -21.813   8.278  -5.330  0.00  0.00            
ATOM     81  NE  ARG X   5     -22.355   6.349  -5.730  0.00  0.00            
ATOM     82  HE  ARG X   5     -21.858   6.366  -6.609  0.00  0.00            
ATOM     83  CZ  ARG X   5     -23.157   5.330  -5.490  0.00  0.00            
ATOM     84  NH1 ARG X   5     -23.609   5.238  -4.377  0.00  0.00            
ATOM     85 HH11 ARG X   5     -23.587   6.063  -3.794  0.00  0.00            
ATOM     86 HH12 ARG X   5     -24.266   4.520  -4.107  0.00  0.00            
ATOM     87  NH2 ARG X   5     -23.476   4.383  -6.333  0.00  0.00            
ATOM     88 HH21 ARG X   5     -23.188   4.342  -7.300  0.00  0.00            
ATOM     89 HH22 ARG X   5     -24.019   3.628  -5.939  0.00  0.00            
ATOM     90  C   ARG X   5     -20.516   8.288  -1.707  0.00  0.00            
ATOM     91  O   ARG X   5     -19.653   7.530  -1.253  0.00  0.00            
ATOM     92  N   ILE X   6     -21.675   8.480  -1.050  0.00  0.00            
ATOM     93  H   ILE X   6     -22.328   9.131  -1.465  0.00  0.00            
ATOM     94  CA  ILE X   6     -22.084   7.668   0.148  0.00  0.00            
ATOM     95  HA  ILE X   6     -21.257   7.361   0.788  0.00  0.00            
ATOM     96  CB  ILE X   6     -23.090   8.549   0.926  0.00  0.00            
ATOM     97  HB  ILE X   6     -23.905   8.862   0.273  0.00  0.00            
ATOM     98  CG2 ILE X   6     -23.804   7.795   1.976  0.00  0.00            
ATOM     99 HG21 ILE X   6     -24.663   8.392   2.280  0.00  0.00            
ATOM    100 HG22 ILE X   6     -24.288   6.947   1.492  0.00  0.00            
ATOM    101 HG23 ILE X   6     -23.179   7.602   2.848  0.00  0.00            
ATOM    102  CG1 ILE X   6     -22.463   9.856   1.559  0.00  0.00            
ATOM    103 HG12 ILE X   6     -21.649   9.506   2.193  0.00  0.00            
ATOM    104 HG13 ILE X   6     -22.101  10.543   0.794  0.00  0.00            
ATOM    105  CD1 ILE X   6     -23.340  10.784   2.410  0.00  0.00            
ATOM    106 HD11 ILE X   6     -22.825  11.615   2.892  0.00  0.00            
ATOM    107 HD12 ILE X   6     -24.227  11.132   1.880  0.00  0.00            
ATOM    108 HD13 ILE X   6     -23.577  10.249   3.329  0.00  0.00            
ATOM    109  C   ILE X   6     -22.847   6.453  -0.440  0.00  0.00            
ATOM    110  O   ILE X   6     -23.524   6.541  -1.434  0.00  0.00            
ATOM    111  N   LEU X   7     -22.774   5.331   0.179  0.00  0.00            
ATOM    112  H   LEU X   7     -22.186   5.313   1.000  0.00  0.00            
ATOM    113  CA  LEU X   7     -23.433   4.003  -0.139  0.00  0.00            
ATOM    114  HA  LEU X   7     -23.961   4.117  -1.086  0.00  0.00            
ATOM    115  CB  LEU X   7     -22.460   2.892  -0.169  0.00  0.00            
ATOM    116  HB2 LEU X   7     -22.085   2.904   0.854  0.00  0.00            
ATOM    117  HB3 LEU X   7     -22.988   1.939  -0.202  0.00  0.00            
ATOM    118  CG  LEU X   7     -21.284   2.946  -1.137  0.00  0.00            
ATOM    119  HG  LEU X   7     -20.509   3.667  -0.875  0.00  0.00            
ATOM    120  CD1 LEU X   7     -20.597   1.593  -1.359  0.00  0.00            
ATOM    121 HD11 LEU X   7     -19.721   1.686  -2.001  0.00  0.00            
ATOM    122 HD12 LEU X   7     -20.387   1.179  -0.373  0.00  0.00            
ATOM    123 HD13 LEU X   7     -21.281   0.878  -1.817  0.00  0.00            
ATOM    124  CD2 LEU X   7     -21.727   3.260  -2.583  0.00  0.00            
ATOM    125 HD21 LEU X   7     -20.921   3.289  -3.317  0.00  0.00            
ATOM    126 HD22 LEU X   7     -22.580   2.627  -2.826  0.00  0.00            
ATOM    127 HD23 LEU X   7     -22.104   4.280  -2.650  0.00  0.00            
ATOM    128  C   LEU X   7     -24.403   3.643   0.998  0.00  0.00            
ATOM    129  O   LEU X   7     -24.004   3.497   2.142  0.00  0.00            
ATOM    130  N   LYS X   8     -25.693   3.494   0.689  0.00  0.00            
ATOM    131  H   LYS X   8     -25.956   3.564  -0.284  0.00  0.00            
ATOM    132  CA  LYS X   8     -26.576   2.613   1.532  0.00  0.00            
ATOM    133  HA  LYS X   8     -26.481   2.961   2.561  0.00  0.00            
ATOM    134  CB  LYS X   8     -28.038   2.657   1.035  0.00  0.00            
ATOM    135  HB2 LYS X   8     -28.614   2.019   1.707  0.00  0.00            
ATOM    136  HB3 LYS X   8     -28.361   3.691   1.157  0.00  0.00            
ATOM    137  CG  LYS X   8     -28.289   2.205  -0.399  0.00  0.00            
ATOM    138  HG2 LYS X   8     -27.762   2.868  -1.085  0.00  0.00            
ATOM    139  HG3 LYS X   8     -27.989   1.162  -0.494  0.00  0.00            
ATOM    140  CD  LYS X   8     -29.828   2.393  -0.548  0.00  0.00            
ATOM    141  HD2 LYS X   8     -30.398   1.813   0.177  0.00  0.00            
ATOM    142  HD3 LYS X   8     -30.039   3.441  -0.334  0.00  0.00            
ATOM    143  CE  LYS X   8     -30.292   2.155  -1.999  0.00  0.00            
ATOM    144  HE2 LYS X   8     -30.170   3.022  -2.648  0.00  0.00            
ATOM    145  HE3 LYS X   8     -29.672   1.362  -2.417  0.00  0.00            
ATOM    146  NZ  LYS X   8     -31.763   1.830  -2.079  0.00  0.00            
ATOM    147  HZ1 LYS X   8     -32.088   1.619  -3.012  0.00  0.00            
ATOM    148  HZ2 LYS X   8     -31.998   1.010  -1.539  0.00  0.00            
ATOM    149  HZ3 LYS X   8     -32.361   2.512  -1.635  0.00  0.00            
ATOM    150  C   LYS X   8     -26.120   1.190   1.612  0.00  0.00            
ATOM    151  O   LYS X   8     -25.496   0.787   0.636  0.00  0.00            
ATOM    152  N   GLU X   9     -26.536   0.410   2.611  0.00  0.00            
ATOM    153  H   GLU X   9     -27.031   0.788   3.406  0.00  0.00            
ATOM    154  CA  GLU X   9     -26.101  -0.995   2.731  0.00  0.00            
ATOM    155  HA  GLU X   9     -25.028  -0.811   2.763  0.00  0.00            
ATOM    156  CB  GLU X   9     -26.555  -1.532   4.069  0.00  0.00            
ATOM    157  HB2 GLU X   9     -26.060  -2.464   4.339  0.00  0.00            
ATOM    158  HB3 GLU X   9     -26.337  -0.784   4.831  0.00  0.00            
ATOM    159  CG  GLU X   9     -28.096  -1.699   4.006  0.00  0.00            
ATOM    160  HG2 GLU X   9     -28.574  -0.722   3.938  0.00  0.00            
ATOM    161  HG3 GLU X   9     -28.381  -2.311   3.150  0.00  0.00            
ATOM    162  CD  GLU X   9     -28.590  -2.580   5.194  0.00  0.00            
ATOM    163  OE1 GLU X   9     -29.165  -1.967   6.134  0.00  0.00            
ATOM    164  OE2 GLU X   9     -28.375  -3.809   5.279  0.00  0.00            
ATOM    165  C   GLU X   9     -26.393  -1.994   1.578  0.00  0.00            
ATOM    166  O   GLU X   9     -25.878  -3.074   1.527  0.00  0.00            
ATOM    167  N   THR X  10     -27.290  -1.696   0.591  0.00  0.00            
ATOM    168  H   THR X  10     -27.763  -0.810   0.692  0.00  0.00            
ATOM    169  CA  THR X  10     -27.743  -2.731  -0.390  0.00  0.00            
ATOM    170  HA  THR X  10     -27.536  -3.700   0.064  0.00  0.00            
ATOM    171  CB  THR X  10     -29.263  -2.712  -0.543  0.00  0.00            
ATOM    172  HB  THR X  10     -29.533  -3.524  -1.219  0.00  0.00            
ATOM    173  CG2 THR X  10     -29.971  -2.988   0.803  0.00  0.00            
ATOM    174 HG21 THR X  10     -29.991  -2.050   1.359  0.00  0.00            
ATOM    175 HG22 THR X  10     -30.943  -3.398   0.528  0.00  0.00            
ATOM    176 HG23 THR X  10     -29.369  -3.753   1.293  0.00  0.00            
ATOM    177  OG1 THR X  10     -29.677  -1.423  -1.069  0.00  0.00            
ATOM    178  HG1 THR X  10     -29.531  -1.328  -2.013  0.00  0.00            
ATOM    179  C   THR X  10     -27.015  -2.656  -1.743  0.00  0.00            
ATOM    180  O   THR X  10     -27.224  -3.453  -2.627  0.00  0.00            
ATOM    181  N   GLU X  11     -26.074  -1.747  -1.807  0.00  0.00            
ATOM    182  H   GLU X  11     -26.100  -1.109  -1.025  0.00  0.00            
ATOM    183  CA  GLU X  11     -25.211  -1.349  -2.972  0.00  0.00            
ATOM    184  HA  GLU X  11     -25.845  -1.554  -3.835  0.00  0.00            
ATOM    185  CB  GLU X  11     -24.731   0.135  -2.970  0.00  0.00            
ATOM    186  HB2 GLU X  11     -24.111   0.229  -2.078  0.00  0.00            
ATOM    187  HB3 GLU X  11     -24.106   0.295  -3.849  0.00  0.00            
ATOM    188  CG  GLU X  11     -25.893   1.196  -3.036  0.00  0.00            
ATOM    189  HG2 GLU X  11     -26.718   0.840  -3.653  0.00  0.00            
ATOM    190  HG3 GLU X  11     -26.292   1.313  -2.029  0.00  0.00            
ATOM    191  CD  GLU X  11     -25.379   2.461  -3.675  0.00  0.00            
ATOM    192  OE1 GLU X  11     -24.945   2.320  -4.842  0.00  0.00            
ATOM    193  OE2 GLU X  11     -25.499   3.546  -3.099  0.00  0.00            
ATOM    194  C   GLU X  11     -24.032  -2.376  -3.076  0.00  0.00            
ATOM    195  O   GLU X  11     -23.160  -2.254  -3.948  0.00  0.00            
ATOM    196  N   PHE X  12     -23.992  -3.371  -2.179  0.00  0.00            
ATOM    197  H   PHE X  12     -24.681  -3.391  -1.440  0.00  0.00            
ATOM    198  CA  PHE X  12     -22.825  -4.201  -2.093  0.00  0.00            
ATOM    199  HA  PHE X  12     -22.514  -4.560  -3.074  0.00  0.00            
ATOM    200  CB  PHE X  12     -21.712  -3.403  -1.461  0.00  0.00            
ATOM    201  HB2 PHE X  12     -20.844  -4.059  -1.406  0.00  0.00            
ATOM    202  HB3 PHE X  12     -21.441  -2.678  -2.229  0.00  0.00            
ATOM    203  CG  PHE X  12     -21.975  -2.830  -0.043  0.00  0.00            
ATOM    204  CD1 PHE X  12     -22.358  -1.490   0.081  0.00  0.00            
ATOM    205  HD1 PHE X  12     -22.493  -0.899  -0.813  0.00  0.00            
ATOM    206  CE1 PHE X  12     -22.688  -0.977   1.337  0.00  0.00            
ATOM    207  HE1 PHE X  12     -23.154  -0.003   1.318  0.00  0.00            
ATOM    208  CZ  PHE X  12     -22.677  -1.754   2.480  0.00  0.00            
ATOM    209  HZ  PHE X  12     -22.824  -1.281   3.439  0.00  0.00            
ATOM    210  CE2 PHE X  12     -22.260  -3.095   2.370  0.00  0.00            
ATOM    211  HE2 PHE X  12     -22.159  -3.705   3.255  0.00  0.00            
ATOM    212  CD2 PHE X  12     -21.895  -3.667   1.106  0.00  0.00            
ATOM    213  HD2 PHE X  12     -21.583  -4.701   1.124  0.00  0.00            
ATOM    214  C   PHE X  12     -23.118  -5.438  -1.260  0.00  0.00            
ATOM    215  O   PHE X  12     -24.098  -5.447  -0.470  0.00  0.00            
ATOM    216  N   LYS X  13     -22.304  -6.461  -1.508  0.00  0.00            
ATOM    217  H   LYS X  13     -21.529  -6.259  -2.124  0.00  0.00            
ATOM    218  CA  LYS X  13     -22.377  -7.866  -0.830  0.00  0.00            
ATOM    219  HA  LYS X  13     -23.051  -7.820   0.026  0.00  0.00            
ATOM    220  CB  LYS X  13     -22.826  -8.938  -1.828  0.00  0.00            
ATOM    221  HB2 LYS X  13     -22.139  -8.871  -2.672  0.00  0.00            
ATOM    222  HB3 LYS X  13     -22.638  -9.919  -1.392  0.00  0.00            
ATOM    223  CG  LYS X  13     -24.312  -8.873  -2.268  0.00  0.00            
ATOM    224  HG2 LYS X  13     -24.646  -7.840  -2.169  0.00  0.00            
ATOM    225  HG3 LYS X  13     -24.584  -9.174  -3.279  0.00  0.00            
ATOM    226  CD  LYS X  13     -25.209  -9.673  -1.322  0.00  0.00            
ATOM    227  HD2 LYS X  13     -24.861 -10.705  -1.337  0.00  0.00            
ATOM    228  HD3 LYS X  13     -25.173  -9.174  -0.353  0.00  0.00            
ATOM    229  CE  LYS X  13     -26.585  -9.725  -1.923  0.00  0.00            
ATOM    230  HE2 LYS X  13     -26.856  -8.703  -2.186  0.00  0.00            
ATOM    231  HE3 LYS X  13     -26.551 -10.348  -2.817  0.00  0.00            
ATOM    232  NZ  LYS X  13     -27.494 -10.380  -0.968  0.00  0.00            
ATOM    233  HZ1 LYS X  13     -27.228 -11.302  -0.652  0.00  0.00            
ATOM    234  HZ2 LYS X  13     -27.467  -9.849  -0.109  0.00  0.00            
ATOM    235  HZ3 LYS X  13     -28.449 -10.473  -1.283  0.00  0.00            
ATOM    236  C   LYS X  13     -20.969  -8.279  -0.274  0.00  0.00            
ATOM    237  O   LYS X  13     -20.043  -8.419  -1.101  0.00  0.00            
ATOM    238  N   LYS X  14     -20.855  -8.558   1.030  0.00  0.00            
ATOM    239  H   LYS X  14     -21.676  -8.447   1.607  0.00  0.00            
ATOM    240  CA  LYS X  14     -19.732  -9.201   1.726  0.00  0.00            
ATOM    241  HA  LYS X  14     -18.781  -8.820   1.352  0.00  0.00            
ATOM    242  CB  LYS X  14     -19.758  -8.815   3.216  0.00  0.00            
ATOM    243  HB2 LYS X  14     -20.704  -9.090   3.684  0.00  0.00            
ATOM    244  HB3 LYS X  14     -19.066  -9.366   3.852  0.00  0.00            
ATOM    245  CG  LYS X  14     -19.585  -7.322   3.407  0.00  0.00            
ATOM    246  HG2 LYS X  14     -18.577  -7.121   3.046  0.00  0.00            
ATOM    247  HG3 LYS X  14     -20.258  -6.760   2.759  0.00  0.00            
ATOM    248  CD  LYS X  14     -19.799  -6.674   4.846  0.00  0.00            
ATOM    249  HD2 LYS X  14     -19.496  -7.461   5.536  0.00  0.00            
ATOM    250  HD3 LYS X  14     -19.190  -5.771   4.894  0.00  0.00            
ATOM    251  CE  LYS X  14     -21.332  -6.377   5.213  0.00  0.00            
ATOM    252  HE2 LYS X  14     -21.828  -5.816   4.420  0.00  0.00            
ATOM    253  HE3 LYS X  14     -21.782  -7.325   5.508  0.00  0.00            
ATOM    254  NZ  LYS X  14     -21.368  -5.564   6.440  0.00  0.00            
ATOM    255  HZ1 LYS X  14     -20.954  -4.664   6.241  0.00  0.00            
ATOM    256  HZ2 LYS X  14     -22.314  -5.315   6.689  0.00  0.00            
ATOM    257  HZ3 LYS X  14     -20.861  -5.996   7.199  0.00  0.00            
ATOM    258  C   LYS X  14     -19.759 -10.733   1.518  0.00  0.00            
ATOM    259  O   LYS X  14     -20.247 -11.499   2.334  0.00  0.00            
ATOM    260  N   ILE X  15     -19.115 -11.144   0.383  0.00  0.00            
ATOM    261  H   ILE X  15     -18.618 -10.416  -0.110  0.00  0.00            
ATOM    262  CA  ILE X  15     -18.989 -12.488  -0.183  0.00  0.00            
ATOM    263  HA  ILE X  15     -19.941 -13.017  -0.130  0.00  0.00            
ATOM    264  CB  ILE X  15     -18.779 -12.386  -1.735  0.00  0.00            
ATOM    265  HB  ILE X  15     -18.107 -11.573  -2.010  0.00  0.00            
ATOM    266  CG2 ILE X  15     -18.252 -13.639  -2.426  0.00  0.00            
ATOM    267 HG21 ILE X  15     -17.995 -13.570  -3.483  0.00  0.00            
ATOM    268 HG22 ILE X  15     -17.302 -13.862  -1.940  0.00  0.00            
ATOM    269 HG23 ILE X  15     -18.872 -14.527  -2.305  0.00  0.00            
ATOM    270  CG1 ILE X  15     -20.187 -11.990  -2.363  0.00  0.00            
ATOM    271 HG12 ILE X  15     -20.720 -12.935  -2.472  0.00  0.00            
ATOM    272 HG13 ILE X  15     -20.764 -11.382  -1.666  0.00  0.00            
ATOM    273  CD1 ILE X  15     -20.057 -11.269  -3.663  0.00  0.00            
ATOM    274 HD11 ILE X  15     -21.021 -10.888  -4.001  0.00  0.00            
ATOM    275 HD12 ILE X  15     -19.501 -10.353  -3.464  0.00  0.00            
ATOM    276 HD13 ILE X  15     -19.409 -11.805  -4.356  0.00  0.00            
ATOM    277  C   ILE X  15     -17.884 -13.462   0.425  0.00  0.00            
ATOM    278  O   ILE X  15     -18.129 -14.604   0.697  0.00  0.00            
ATOM    279  N   LYS X  16     -16.784 -12.908   0.943  0.00  0.00            
ATOM    280  H   LYS X  16     -16.608 -11.941   0.711  0.00  0.00            
ATOM    281  CA  LYS X  16     -15.912 -13.643   1.823  0.00  0.00            
ATOM    282  HA  LYS X  16     -16.462 -14.428   2.343  0.00  0.00            
ATOM    283  CB  LYS X  16     -14.755 -14.311   1.072  0.00  0.00            
ATOM    284  HB2 LYS X  16     -15.089 -14.461   0.045  0.00  0.00            
ATOM    285  HB3 LYS X  16     -13.862 -13.688   1.026  0.00  0.00            
ATOM    286  CG  LYS X  16     -14.236 -15.645   1.621  0.00  0.00            
ATOM    287  HG2 LYS X  16     -13.811 -15.419   2.599  0.00  0.00            
ATOM    288  HG3 LYS X  16     -15.087 -16.295   1.823  0.00  0.00            
ATOM    289  CD  LYS X  16     -13.142 -16.327   0.845  0.00  0.00            
ATOM    290  HD2 LYS X  16     -13.526 -16.632  -0.128  0.00  0.00            
ATOM    291  HD3 LYS X  16     -12.381 -15.552   0.747  0.00  0.00            
ATOM    292  CE  LYS X  16     -12.661 -17.492   1.754  0.00  0.00            
ATOM    293  HE2 LYS X  16     -11.931 -17.122   2.474  0.00  0.00            
ATOM    294  HE3 LYS X  16     -13.476 -18.105   2.138  0.00  0.00            
ATOM    295  NZ  LYS X  16     -11.849 -18.435   0.950  0.00  0.00            
ATOM    296  HZ1 LYS X  16     -12.289 -19.067   0.297  0.00  0.00            
ATOM    297  HZ2 LYS X  16     -11.193 -18.015   0.306  0.00  0.00            
ATOM    298  HZ3 LYS X  16     -11.260 -18.981   1.562  0.00  0.00            
ATOM    299  C   LYS X  16     -15.301 -12.694   2.867  0.00  0.00            
ATOM    300  O   LYS X  16     -15.058 -11.527   2.652  0.00  0.00            
ATOM    301  N   VAL X  17     -15.029 -13.216   4.071  0.00  0.00            
ATOM    302  H   VAL X  17     -15.160 -14.203   4.237  0.00  0.00            
ATOM    303  CA  VAL X  17     -14.110 -12.625   5.075  0.00  0.00            
ATOM    304  HA  VAL X  17     -14.416 -11.606   5.311  0.00  0.00            
ATOM    305  CB  VAL X  17     -13.993 -13.473   6.367  0.00  0.00            
ATOM    306  HB  VAL X  17     -15.018 -13.638   6.699  0.00  0.00            
ATOM    307  CG1 VAL X  17     -13.272 -14.800   6.195  0.00  0.00            
ATOM    308 HG11 VAL X  17     -12.254 -14.863   6.579  0.00  0.00            
ATOM    309 HG12 VAL X  17     -13.746 -15.450   6.931  0.00  0.00            
ATOM    310 HG13 VAL X  17     -13.465 -15.326   5.260  0.00  0.00            
ATOM    311  CG2 VAL X  17     -13.219 -12.688   7.383  0.00  0.00            
ATOM    312 HG21 VAL X  17     -12.223 -12.382   7.062  0.00  0.00            
ATOM    313 HG22 VAL X  17     -13.717 -11.778   7.720  0.00  0.00            
ATOM    314 HG23 VAL X  17     -13.129 -13.212   8.335  0.00  0.00            
ATOM    315  C   VAL X  17     -12.747 -12.461   4.350  0.00  0.00            
ATOM    316  O   VAL X  17     -12.346 -13.373   3.637  0.00  0.00            
ATOM    317  N   LEU X  18     -11.982 -11.364   4.590  0.00  0.00            
ATOM    318  H   LEU X  18     -12.459 -10.531   4.904  0.00  0.00            
ATOM    319  CA  LEU X  18     -10.542 -11.266   4.298  0.00  0.00            
ATOM    320  HA  LEU X  18     -10.223 -12.224   3.888  0.00  0.00            
ATOM    321  CB  LEU X  18     -10.183 -10.130   3.307  0.00  0.00            
ATOM    322  HB2 LEU X  18     -10.658  -9.235   3.708  0.00  0.00            
ATOM    323  HB3 LEU X  18      -9.098 -10.028   3.307  0.00  0.00            
ATOM    324  CG  LEU X  18     -10.795 -10.346   1.879  0.00  0.00            
ATOM    325  HG  LEU X  18     -11.884 -10.388   1.894  0.00  0.00            
ATOM    326  CD1 LEU X  18     -10.662  -9.036   1.008  0.00  0.00            
ATOM    327 HD11 LEU X  18     -11.073  -9.138   0.003  0.00  0.00            
ATOM    328 HD12 LEU X  18     -11.381  -8.314   1.394  0.00  0.00            
ATOM    329 HD13 LEU X  18      -9.658  -8.612   1.018  0.00  0.00            
ATOM    330  CD2 LEU X  18     -10.250 -11.609   1.183  0.00  0.00            
ATOM    331 HD21 LEU X  18     -10.609 -11.707   0.158  0.00  0.00            
ATOM    332 HD22 LEU X  18      -9.186 -11.400   1.078  0.00  0.00            
ATOM    333 HD23 LEU X  18     -10.520 -12.525   1.709  0.00  0.00            
ATOM    334  C   LEU X  18      -9.627 -11.192   5.580  0.00  0.00            
ATOM    335  O   LEU X  18      -8.415 -11.463   5.514  0.00  0.00            
ATOM    336  N   GLY X  19     -10.198 -10.777   6.695  0.00  0.00            
ATOM    337  H   GLY X  19     -11.152 -10.453   6.760  0.00  0.00            
ATOM    338  CA  GLY X  19      -9.440 -10.741   7.998  0.00  0.00            
ATOM    339  HA2 GLY X  19      -9.365 -11.719   8.473  0.00  0.00            
ATOM    340  HA3 GLY X  19      -8.411 -10.402   7.872  0.00  0.00            
ATOM    341  C   GLY X  19     -10.095  -9.798   9.036  0.00  0.00            
ATOM    342  O   GLY X  19     -11.130  -9.145   8.794  0.00  0.00            
ATOM    343  N   SER X  20      -9.352  -9.578  10.201  0.00  0.00            
ATOM    344  H   SER X  20      -8.528 -10.142  10.350  0.00  0.00            
ATOM    345  CA  SER X  20      -9.709  -8.585  11.169  0.00  0.00            
ATOM    346  HA  SER X  20      -9.932  -7.602  10.756  0.00  0.00            
ATOM    347  CB  SER X  20     -11.048  -8.998  11.930  0.00  0.00            
ATOM    348  HB2 SER X  20     -11.293  -8.278  12.711  0.00  0.00            
ATOM    349  HB3 SER X  20     -11.837  -9.098  11.184  0.00  0.00            
ATOM    350  OG  SER X  20     -10.829 -10.201  12.547  0.00  0.00            
ATOM    351  HG  SER X  20     -11.580 -10.730  12.266  0.00  0.00            
ATOM    352  C   SER X  20      -8.544  -8.344  12.158  0.00  0.00            
ATOM    353  O   SER X  20      -7.561  -9.085  12.260  0.00  0.00            
ATOM    354  N   GLY X  21      -8.672  -7.214  12.831  0.00  0.00            
ATOM    355  H   GLY X  21      -9.495  -6.639  12.717  0.00  0.00            
ATOM    356  CA  GLY X  21      -7.822  -6.775  13.959  0.00  0.00            
ATOM    357  HA2 GLY X  21      -7.639  -7.596  14.652  0.00  0.00            
ATOM    358  HA3 GLY X  21      -6.907  -6.384  13.514  0.00  0.00            
ATOM    359  C   GLY X  21      -8.255  -5.597  14.829  0.00  0.00            
ATOM    360  O   GLY X  21      -9.421  -5.346  14.911  0.00  0.00            
ATOM    361  N   ALA X  22      -7.406  -4.852  15.515  0.00  0.00            
ATOM    362  H   ALA X  22      -6.403  -4.968  15.527  0.00  0.00            
ATOM    363  CA  ALA X  22      -7.843  -3.807  16.427  0.00  0.00            
ATOM    364  HA  ALA X  22      -8.498  -4.279  17.160  0.00  0.00            
ATOM    365  CB  ALA X  22      -6.652  -3.379  17.244  0.00  0.00            
ATOM    366  HB1 ALA X  22      -7.055  -2.538  17.808  0.00  0.00            
ATOM    367  HB2 ALA X  22      -6.336  -4.275  17.779  0.00  0.00            
ATOM    368  HB3 ALA X  22      -5.878  -2.954  16.605  0.00  0.00            
ATOM    369  C   ALA X  22      -8.595  -2.644  15.776  0.00  0.00            
ATOM    370  O   ALA X  22      -9.255  -1.912  16.472  0.00  0.00            
ATOM    371  N   PHE X  23      -8.544  -2.567  14.412  0.00  0.00            
ATOM    372  H   PHE X  23      -7.980  -3.268  13.953  0.00  0.00            
ATOM    373  CA  PHE X  23      -9.320  -1.567  13.672  0.00  0.00            
ATOM    374  HA  PHE X  23      -9.229  -0.622  14.207  0.00  0.00            
ATOM    375  CB  PHE X  23      -8.682  -1.336  12.320  0.00  0.00            
ATOM    376  HB2 PHE X  23      -9.191  -0.516  11.814  0.00  0.00            
ATOM    377  HB3 PHE X  23      -7.653  -1.111  12.599  0.00  0.00            
ATOM    378  CG  PHE X  23      -8.577  -2.553  11.340  0.00  0.00            
ATOM    379  CD1 PHE X  23      -9.587  -2.810  10.394  0.00  0.00            
ATOM    380  HD1 PHE X  23     -10.345  -2.047  10.294  0.00  0.00            
ATOM    381  CE1 PHE X  23      -9.558  -4.003   9.624  0.00  0.00            
ATOM    382  HE1 PHE X  23     -10.238  -4.136   8.795  0.00  0.00            
ATOM    383  CZ  PHE X  23      -8.557  -4.954   9.804  0.00  0.00            
ATOM    384  HZ  PHE X  23      -8.454  -5.837   9.191  0.00  0.00            
ATOM    385  CE2 PHE X  23      -7.501  -4.702  10.707  0.00  0.00            
ATOM    386  HE2 PHE X  23      -6.735  -5.463  10.747  0.00  0.00            
ATOM    387  CD2 PHE X  23      -7.510  -3.493  11.479  0.00  0.00            
ATOM    388  HD2 PHE X  23      -6.763  -3.324  12.241  0.00  0.00            
ATOM    389  C   PHE X  23     -10.771  -1.905  13.472  0.00  0.00            
ATOM    390  O   PHE X  23     -11.641  -0.994  13.358  0.00  0.00            
ATOM    391  N   GLY X  24     -10.984  -3.258  13.337  0.00  0.00            
ATOM    392  H   GLY X  24     -10.286  -3.933  13.612  0.00  0.00            
ATOM    393  CA  GLY X  24     -12.221  -3.758  12.681  0.00  0.00            
ATOM    394  HA2 GLY X  24     -12.920  -3.875  13.510  0.00  0.00            
ATOM    395  HA3 GLY X  24     -12.499  -3.075  11.879  0.00  0.00            
ATOM    396  C   GLY X  24     -12.047  -5.015  11.871  0.00  0.00            
ATOM    397  O   GLY X  24     -11.341  -5.893  12.272  0.00  0.00            
ATOM    398  N   THR X  25     -12.800  -5.192  10.781  0.00  0.00            
ATOM    399  H   THR X  25     -13.323  -4.407  10.419  0.00  0.00            
ATOM    400  CA  THR X  25     -12.968  -6.450  10.043  0.00  0.00            
ATOM    401  HA  THR X  25     -12.065  -7.055  10.125  0.00  0.00            
ATOM    402  CB  THR X  25     -14.194  -7.151  10.481  0.00  0.00            
ATOM    403  HB  THR X  25     -15.112  -6.564  10.500  0.00  0.00            
ATOM    404  CG2 THR X  25     -14.544  -8.500   9.813  0.00  0.00            
ATOM    405 HG21 THR X  25     -15.128  -9.195  10.416  0.00  0.00            
ATOM    406 HG22 THR X  25     -14.982  -8.268   8.842  0.00  0.00            
ATOM    407 HG23 THR X  25     -13.584  -9.013   9.762  0.00  0.00            
ATOM    408  OG1 THR X  25     -14.047  -7.512  11.811  0.00  0.00            
ATOM    409  HG1 THR X  25     -14.307  -6.796  12.396  0.00  0.00            
ATOM    410  C   THR X  25     -13.211  -6.125   8.553  0.00  0.00            
ATOM    411  O   THR X  25     -13.782  -5.058   8.285  0.00  0.00            
ATOM    412  N   VAL X  26     -12.817  -6.958   7.570  0.00  0.00            
ATOM    413  H   VAL X  26     -12.455  -7.853   7.867  0.00  0.00            
ATOM    414  CA  VAL X  26     -12.859  -6.719   6.162  0.00  0.00            
ATOM    415  HA  VAL X  26     -13.608  -5.929   6.095  0.00  0.00            
ATOM    416  CB  VAL X  26     -11.534  -6.151   5.683  0.00  0.00            
ATOM    417  HB  VAL X  26     -11.444  -5.244   6.281  0.00  0.00            
ATOM    418  CG1 VAL X  26     -10.246  -6.956   5.856  0.00  0.00            
ATOM    419 HG11 VAL X  26      -9.512  -6.516   5.180  0.00  0.00            
ATOM    420 HG12 VAL X  26      -9.772  -6.782   6.822  0.00  0.00            
ATOM    421 HG13 VAL X  26     -10.333  -8.030   5.692  0.00  0.00            
ATOM    422  CG2 VAL X  26     -11.535  -5.689   4.286  0.00  0.00            
ATOM    423 HG21 VAL X  26     -10.680  -5.058   4.042  0.00  0.00            
ATOM    424 HG22 VAL X  26     -11.412  -6.567   3.651  0.00  0.00            
ATOM    425 HG23 VAL X  26     -12.399  -5.061   4.069  0.00  0.00            
ATOM    426  C   VAL X  26     -13.364  -7.872   5.315  0.00  0.00            
ATOM    427  O   VAL X  26     -13.190  -9.051   5.596  0.00  0.00            
ATOM    428  N   TYR X  27     -13.989  -7.615   4.187  0.00  0.00            
ATOM    429  H   TYR X  27     -14.181  -6.657   3.934  0.00  0.00            
ATOM    430  CA  TYR X  27     -14.645  -8.617   3.424  0.00  0.00            
ATOM    431  HA  TYR X  27     -14.216  -9.598   3.628  0.00  0.00            
ATOM    432  CB  TYR X  27     -16.103  -8.498   3.733  0.00  0.00            
ATOM    433  HB2 TYR X  27     -16.245  -7.431   3.563  0.00  0.00            
ATOM    434  HB3 TYR X  27     -16.774  -9.005   3.039  0.00  0.00            
ATOM    435  CG  TYR X  27     -16.481  -8.977   5.086  0.00  0.00            
ATOM    436  CD1 TYR X  27     -16.864  -8.082   6.102  0.00  0.00            
ATOM    437  HD1 TYR X  27     -16.776  -7.023   5.908  0.00  0.00            
ATOM    438  CE1 TYR X  27     -17.275  -8.530   7.323  0.00  0.00            
ATOM    439  HE1 TYR X  27     -17.493  -7.802   8.090  0.00  0.00            
ATOM    440  CZ  TYR X  27     -17.175  -9.881   7.656  0.00  0.00            
ATOM    441  OH  TYR X  27     -17.381 -10.264   8.942  0.00  0.00            
ATOM    442  HH  TYR X  27     -17.572  -9.567   9.574  0.00  0.00            
ATOM    443  CE2 TYR X  27     -16.914 -10.834   6.578  0.00  0.00            
ATOM    444  HE2 TYR X  27     -16.766 -11.891   6.742  0.00  0.00            
ATOM    445  CD2 TYR X  27     -16.650 -10.368   5.270  0.00  0.00            
ATOM    446  HD2 TYR X  27     -16.542 -11.082   4.467  0.00  0.00            
ATOM    447  C   TYR X  27     -14.385  -8.377   1.922  0.00  0.00            
ATOM    448  O   TYR X  27     -14.213  -7.268   1.466  0.00  0.00            
ATOM    449  N   LYS X  28     -14.221  -9.455   1.116  0.00  0.00            
ATOM    450  H   LYS X  28     -14.301 -10.358   1.561  0.00  0.00            
ATOM    451  CA  LYS X  28     -14.263  -9.539  -0.389  0.00  0.00            
ATOM    452  HA  LYS X  28     -13.652  -8.711  -0.748  0.00  0.00            
ATOM    453  CB  LYS X  28     -13.564 -10.787  -0.788  0.00  0.00            
ATOM    454  HB2 LYS X  28     -12.663 -10.970  -0.202  0.00  0.00            
ATOM    455  HB3 LYS X  28     -14.124 -11.715  -0.670  0.00  0.00            
ATOM    456  CG  LYS X  28     -13.149 -10.708  -2.280  0.00  0.00            
ATOM    457  HG2 LYS X  28     -14.066 -10.824  -2.857  0.00  0.00            
ATOM    458  HG3 LYS X  28     -12.937  -9.670  -2.537  0.00  0.00            
ATOM    459  CD  LYS X  28     -12.082 -11.727  -2.684  0.00  0.00            
ATOM    460  HD2 LYS X  28     -11.119 -11.402  -2.289  0.00  0.00            
ATOM    461  HD3 LYS X  28     -12.337 -12.757  -2.434  0.00  0.00            
ATOM    462  CE  LYS X  28     -11.892 -11.761  -4.224  0.00  0.00            
ATOM    463  HE2 LYS X  28     -12.631 -12.407  -4.699  0.00  0.00            
ATOM    464  HE3 LYS X  28     -11.990 -10.716  -4.519  0.00  0.00            
ATOM    465  NZ  LYS X  28     -10.538 -12.195  -4.519  0.00  0.00            
ATOM    466  HZ1 LYS X  28     -10.369 -13.097  -4.098  0.00  0.00            
ATOM    467  HZ2 LYS X  28     -10.241 -12.252  -5.483  0.00  0.00            
ATOM    468  HZ3 LYS X  28      -9.808 -11.625  -4.117  0.00  0.00            
ATOM    469  C   LYS X  28     -15.634  -9.524  -0.950  0.00  0.00            
ATOM    470  O   LYS X  28     -16.568 -10.136  -0.436  0.00  0.00            
ATOM    471  N   GLY X  29     -15.803  -8.815  -2.075  0.00  0.00            
ATOM    472  H   GLY X  29     -14.991  -8.356  -2.462  0.00  0.00            
ATOM    473  CA  GLY X  29     -17.011  -9.030  -2.861  0.00  0.00            
ATOM    474  HA2 GLY X  29     -16.858  -9.969  -3.392  0.00  0.00            
ATOM    475  HA3 GLY X  29     -17.819  -9.066  -2.130  0.00  0.00            
ATOM    476  C   GLY X  29     -17.188  -8.005  -3.920  0.00  0.00            
ATOM    477  O   GLY X  29     -16.191  -7.592  -4.546  0.00  0.00            
ATOM    478  N   LEU X  30     -18.455  -7.594  -4.085  0.00  0.00            
ATOM    479  H   LEU X  30     -19.192  -8.063  -3.579  0.00  0.00            
ATOM    480  CA  LEU X  30     -18.884  -6.761  -5.200  0.00  0.00            
ATOM    481  HA  LEU X  30     -18.000  -6.500  -5.783  0.00  0.00            
ATOM    482  CB  LEU X  30     -19.701  -7.580  -6.227  0.00  0.00            
ATOM    483  HB2 LEU X  30     -20.699  -7.713  -5.810  0.00  0.00            
ATOM    484  HB3 LEU X  30     -19.931  -6.895  -7.043  0.00  0.00            
ATOM    485  CG  LEU X  30     -19.150  -8.875  -6.725  0.00  0.00            
ATOM    486  HG  LEU X  30     -18.725  -9.479  -5.923  0.00  0.00            
ATOM    487  CD1 LEU X  30     -20.179  -9.856  -7.309  0.00  0.00            
ATOM    488 HD11 LEU X  30     -20.709  -9.529  -8.203  0.00  0.00            
ATOM    489 HD12 LEU X  30     -19.656 -10.741  -7.671  0.00  0.00            
ATOM    490 HD13 LEU X  30     -20.867 -10.026  -6.480  0.00  0.00            
ATOM    491  CD2 LEU X  30     -18.043  -8.635  -7.769  0.00  0.00            
ATOM    492 HD21 LEU X  30     -17.388  -7.910  -7.284  0.00  0.00            
ATOM    493 HD22 LEU X  30     -17.460  -9.524  -8.009  0.00  0.00            
ATOM    494 HD23 LEU X  30     -18.391  -8.208  -8.709  0.00  0.00            
ATOM    495  C   LEU X  30     -19.641  -5.497  -4.878  0.00  0.00            
ATOM    496  O   LEU X  30     -20.499  -5.515  -3.917  0.00  0.00            
ATOM    497  N   TRP X  31     -19.294  -4.408  -5.585  0.00  0.00            
ATOM    498  H   TRP X  31     -18.483  -4.417  -6.186  0.00  0.00            
ATOM    499  CA  TRP X  31     -20.072  -3.248  -5.648  0.00  0.00            
ATOM    500  HA  TRP X  31     -20.448  -2.967  -4.664  0.00  0.00            
ATOM    501  CB  TRP X  31     -19.166  -2.083  -6.092  0.00  0.00            
ATOM    502  HB2 TRP X  31     -18.341  -2.027  -5.382  0.00  0.00            
ATOM    503  HB3 TRP X  31     -18.766  -2.448  -7.038  0.00  0.00            
ATOM    504  CG  TRP X  31     -19.782  -0.686  -6.169  0.00  0.00            
ATOM    505  CD1 TRP X  31     -20.975  -0.224  -5.621  0.00  0.00            
ATOM    506  HD1 TRP X  31     -21.755  -0.749  -5.091  0.00  0.00            
ATOM    507  NE1 TRP X  31     -20.979   1.099  -5.705  0.00  0.00            
ATOM    508  HE1 TRP X  31     -21.786   1.681  -5.532  0.00  0.00            
ATOM    509  CE2 TRP X  31     -19.885   1.679  -6.276  0.00  0.00            
ATOM    510  CZ2 TRP X  31     -19.385   2.926  -6.636  0.00  0.00            
ATOM    511  HZ2 TRP X  31     -19.940   3.819  -6.388  0.00  0.00            
ATOM    512  CH2 TRP X  31     -18.190   3.053  -7.429  0.00  0.00            
ATOM    513  HH2 TRP X  31     -17.790   4.021  -7.692  0.00  0.00            
ATOM    514  CZ3 TRP X  31     -17.489   1.935  -7.767  0.00  0.00            
ATOM    515  HZ3 TRP X  31     -16.603   2.049  -8.374  0.00  0.00            
ATOM    516  CE3 TRP X  31     -17.912   0.703  -7.273  0.00  0.00            
ATOM    517  HE3 TRP X  31     -17.391  -0.157  -7.668  0.00  0.00            
ATOM    518  CD2 TRP X  31     -19.144   0.509  -6.601  0.00  0.00            
ATOM    519  C   TRP X  31     -21.195  -3.405  -6.738  0.00  0.00            
ATOM    520  O   TRP X  31     -20.882  -4.021  -7.767  0.00  0.00            
ATOM    521  N   ILE X  32     -22.396  -3.136  -6.391  0.00  0.00            
ATOM    522  H   ILE X  32     -22.547  -3.054  -5.396  0.00  0.00            
ATOM    523  CA  ILE X  32     -23.589  -3.499  -7.116  0.00  0.00            
ATOM    524  HA  ILE X  32     -23.245  -3.601  -8.146  0.00  0.00            
ATOM    525  CB  ILE X  32     -24.237  -4.782  -6.612  0.00  0.00            
ATOM    526  HB  ILE X  32     -24.758  -4.465  -5.709  0.00  0.00            
ATOM    527  CG2 ILE X  32     -25.367  -5.214  -7.532  0.00  0.00            
ATOM    528 HG21 ILE X  32     -26.088  -5.844  -7.011  0.00  0.00            
ATOM    529 HG22 ILE X  32     -25.969  -4.331  -7.745  0.00  0.00            
ATOM    530 HG23 ILE X  32     -25.035  -5.687  -8.457  0.00  0.00            
ATOM    531  CG1 ILE X  32     -23.148  -5.893  -6.424  0.00  0.00            
ATOM    532 HG12 ILE X  32     -22.630  -6.095  -7.362  0.00  0.00            
ATOM    533 HG13 ILE X  32     -22.424  -5.665  -5.641  0.00  0.00            
ATOM    534  CD1 ILE X  32     -23.760  -7.192  -5.824  0.00  0.00            
ATOM    535 HD11 ILE X  32     -24.246  -6.976  -4.872  0.00  0.00            
ATOM    536 HD12 ILE X  32     -24.476  -7.645  -6.510  0.00  0.00            
ATOM    537 HD13 ILE X  32     -22.888  -7.846  -5.812  0.00  0.00            
ATOM    538  C   ILE X  32     -24.462  -2.239  -6.992  0.00  0.00            
ATOM    539  O   ILE X  32     -25.420  -2.202  -6.221  0.00  0.00            
ATOM    540  N   PRO X  33     -24.103  -1.142  -7.694  0.00  0.00            
ATOM    541  CD  PRO X  33     -23.045  -0.973  -8.691  0.00  0.00            
ATOM    542  HD2 PRO X  33     -23.325  -1.385  -9.661  0.00  0.00            
ATOM    543  HD3 PRO X  33     -22.147  -1.404  -8.248  0.00  0.00            
ATOM    544  CG  PRO X  33     -22.745   0.507  -8.688  0.00  0.00            
ATOM    545  HG2 PRO X  33     -22.380   0.894  -9.640  0.00  0.00            
ATOM    546  HG3 PRO X  33     -21.954   0.667  -7.956  0.00  0.00            
ATOM    547  CB  PRO X  33     -24.046   1.157  -8.294  0.00  0.00            
ATOM    548  HB2 PRO X  33     -24.565   1.502  -9.189  0.00  0.00            
ATOM    549  HB3 PRO X  33     -23.939   2.011  -7.626  0.00  0.00            
ATOM    550  CA  PRO X  33     -24.794   0.132  -7.415  0.00  0.00            
ATOM    551  HA  PRO X  33     -24.731   0.398  -6.360  0.00  0.00            
ATOM    552  C   PRO X  33     -26.269  -0.045  -7.834  0.00  0.00            
ATOM    553  O   PRO X  33     -26.637  -0.884  -8.664  0.00  0.00            
ATOM    554  N   GLU X  34     -27.149   0.783  -7.256  0.00  0.00            
ATOM    555  H   GLU X  34     -26.769   1.346  -6.508  0.00  0.00            
ATOM    556  CA  GLU X  34     -28.565   0.497  -7.300  0.00  0.00            
ATOM    557  HA  GLU X  34     -28.731  -0.512  -6.921  0.00  0.00            
ATOM    558  CB  GLU X  34     -29.150   1.452  -6.176  0.00  0.00            
ATOM    559  HB2 GLU X  34     -28.859   1.155  -5.169  0.00  0.00            
ATOM    560  HB3 GLU X  34     -28.786   2.445  -6.443  0.00  0.00            
ATOM    561  CG  GLU X  34     -30.645   1.578  -6.300  0.00  0.00            
ATOM    562  HG2 GLU X  34     -30.838   2.499  -5.749  0.00  0.00            
ATOM    563  HG3 GLU X  34     -30.945   1.722  -7.338  0.00  0.00            
ATOM    564  CD  GLU X  34     -31.516   0.493  -5.660  0.00  0.00            
ATOM    565  OE1 GLU X  34     -32.157   0.734  -4.631  0.00  0.00            
ATOM    566  OE2 GLU X  34     -31.534  -0.685  -6.120  0.00  0.00            
ATOM    567  C   GLU X  34     -29.134   0.694  -8.696  0.00  0.00            
ATOM    568  O   GLU X  34     -29.127   1.792  -9.254  0.00  0.00            
ATOM    569  N   GLY X  35     -29.620  -0.344  -9.444  0.00  0.00            
ATOM    570  H   GLY X  35     -29.484  -1.260  -9.042  0.00  0.00            
ATOM    571  CA  GLY X  35     -30.123  -0.338 -10.861  0.00  0.00            
ATOM    572  HA2 GLY X  35     -30.673  -1.279 -10.899  0.00  0.00            
ATOM    573  HA3 GLY X  35     -30.698   0.584 -10.946  0.00  0.00            
ATOM    574  C   GLY X  35     -29.066  -0.486 -11.919  0.00  0.00            
ATOM    575  O   GLY X  35     -29.495  -0.738 -13.029  0.00  0.00            
ATOM    576  N   GLU X  36     -27.837  -0.492 -11.579  0.00  0.00            
ATOM    577  H   GLU X  36     -27.568  -0.225 -10.642  0.00  0.00            
ATOM    578  CA  GLU X  36     -26.674  -0.458 -12.482  0.00  0.00            
ATOM    579  HA  GLU X  36     -26.872   0.325 -13.214  0.00  0.00            
ATOM    580  CB  GLU X  36     -25.450  -0.003 -11.653  0.00  0.00            
ATOM    581  HB2 GLU X  36     -25.681   1.008 -11.319  0.00  0.00            
ATOM    582  HB3 GLU X  36     -25.242  -0.686 -10.829  0.00  0.00            
ATOM    583  CG  GLU X  36     -24.165  -0.043 -12.468  0.00  0.00            
ATOM    584  HG2 GLU X  36     -23.294   0.229 -11.872  0.00  0.00            
ATOM    585  HG3 GLU X  36     -24.123  -1.068 -12.835  0.00  0.00            
ATOM    586  CD  GLU X  36     -24.114   1.048 -13.557  0.00  0.00            
ATOM    587  OE1 GLU X  36     -23.339   1.993 -13.464  0.00  0.00            
ATOM    588  OE2 GLU X  36     -25.035   1.032 -14.461  0.00  0.00            
ATOM    589  C   GLU X  36     -26.500  -1.771 -13.268  0.00  0.00            
ATOM    590  O   GLU X  36     -26.317  -2.804 -12.656  0.00  0.00            
ATOM    591  N   LYS X  37     -26.302  -1.633 -14.619  0.00  0.00            
ATOM    592  H   LYS X  37     -26.664  -0.826 -15.106  0.00  0.00            
ATOM    593  CA  LYS X  37     -25.950  -2.732 -15.562  0.00  0.00            
ATOM    594  HA  LYS X  37     -26.671  -3.474 -15.220  0.00  0.00            
ATOM    595  CB  LYS X  37     -26.230  -2.288 -17.059  0.00  0.00            
ATOM    596  HB2 LYS X  37     -26.124  -3.094 -17.785  0.00  0.00            
ATOM    597  HB3 LYS X  37     -27.269  -1.991 -17.204  0.00  0.00            
ATOM    598  CG  LYS X  37     -25.323  -1.174 -17.560  0.00  0.00            
ATOM    599  HG2 LYS X  37     -25.347  -0.391 -16.802  0.00  0.00            
ATOM    600  HG3 LYS X  37     -24.301  -1.554 -17.581  0.00  0.00            
ATOM    601  CD  LYS X  37     -25.708  -0.663 -18.928  0.00  0.00            
ATOM    602  HD2 LYS X  37     -25.430  -1.498 -19.571  0.00  0.00            
ATOM    603  HD3 LYS X  37     -26.784  -0.492 -18.957  0.00  0.00            
ATOM    604  CE  LYS X  37     -24.898   0.488 -19.494  0.00  0.00            
ATOM    605  HE2 LYS X  37     -25.168   0.758 -20.515  0.00  0.00            
ATOM    606  HE3 LYS X  37     -25.059   1.376 -18.882  0.00  0.00            
ATOM    607  NZ  LYS X  37     -23.462   0.334 -19.567  0.00  0.00            
ATOM    608  HZ1 LYS X  37     -23.304  -0.600 -19.918  0.00  0.00            
ATOM    609  HZ2 LYS X  37     -23.006   0.930 -20.243  0.00  0.00            
ATOM    610  HZ3 LYS X  37     -23.027   0.596 -18.694  0.00  0.00            
ATOM    611  C   LYS X  37     -24.623  -3.503 -15.448  0.00  0.00            
ATOM    612  O   LYS X  37     -24.362  -4.269 -16.379  0.00  0.00            
ATOM    613  N   VAL X  38     -23.764  -3.291 -14.431  0.00  0.00            
ATOM    614  H   VAL X  38     -23.973  -2.549 -13.778  0.00  0.00            
ATOM    615  CA  VAL X  38     -22.591  -4.033 -14.151  0.00  0.00            
ATOM    616  HA  VAL X  38     -22.592  -4.993 -14.667  0.00  0.00            
ATOM    617  CB  VAL X  38     -21.472  -3.224 -14.790  0.00  0.00            
ATOM    618  HB  VAL X  38     -20.521  -3.561 -14.377  0.00  0.00            
ATOM    619  CG1 VAL X  38     -21.339  -3.436 -16.301  0.00  0.00            
ATOM    620 HG11 VAL X  38     -21.370  -4.508 -16.495  0.00  0.00            
ATOM    621 HG12 VAL X  38     -22.179  -3.008 -16.847  0.00  0.00            
ATOM    622 HG13 VAL X  38     -20.395  -2.938 -16.520  0.00  0.00            
ATOM    623  CG2 VAL X  38     -21.554  -1.696 -14.628  0.00  0.00            
ATOM    624 HG21 VAL X  38     -22.443  -1.263 -15.086  0.00  0.00            
ATOM    625 HG22 VAL X  38     -21.494  -1.466 -13.564  0.00  0.00            
ATOM    626 HG23 VAL X  38     -20.614  -1.307 -15.019  0.00  0.00            
ATOM    627  C   VAL X  38     -22.262  -4.224 -12.662  0.00  0.00            
ATOM    628  O   VAL X  38     -22.818  -3.484 -11.797  0.00  0.00            
ATOM    629  N   LYS X  39     -21.323  -5.091 -12.366  0.00  0.00            
ATOM    630  H   LYS X  39     -21.008  -5.734 -13.078  0.00  0.00            
ATOM    631  CA  LYS X  39     -20.758  -5.347 -11.046  0.00  0.00            
ATOM    632  HA  LYS X  39     -21.205  -4.648 -10.339  0.00  0.00            
ATOM    633  CB  LYS X  39     -21.260  -6.773 -10.587  0.00  0.00            
ATOM    634  HB2 LYS X  39     -21.028  -7.501 -11.364  0.00  0.00            
ATOM    635  HB3 LYS X  39     -20.643  -7.017  -9.722  0.00  0.00            
ATOM    636  CG  LYS X  39     -22.796  -6.818 -10.232  0.00  0.00            
ATOM    637  HG2 LYS X  39     -23.064  -5.887  -9.733  0.00  0.00            
ATOM    638  HG3 LYS X  39     -23.346  -6.797 -11.173  0.00  0.00            
ATOM    639  CD  LYS X  39     -23.143  -7.997  -9.341  0.00  0.00            
ATOM    640  HD2 LYS X  39     -22.562  -7.944  -8.420  0.00  0.00            
ATOM    641  HD3 LYS X  39     -24.180  -7.937  -9.011  0.00  0.00            
ATOM    642  CE  LYS X  39     -22.945  -9.420  -9.928  0.00  0.00            
ATOM    643  HE2 LYS X  39     -21.963  -9.505 -10.392  0.00  0.00            
ATOM    644  HE3 LYS X  39     -22.964 -10.118  -9.092  0.00  0.00            
ATOM    645  NZ  LYS X  39     -23.887  -9.802 -10.993  0.00  0.00            
ATOM    646  HZ1 LYS X  39     -23.733  -9.316 -11.865  0.00  0.00            
ATOM    647  HZ2 LYS X  39     -23.871 -10.763 -11.306  0.00  0.00            
ATOM    648  HZ3 LYS X  39     -24.827  -9.575 -10.703  0.00  0.00            
ATOM    649  C   LYS X  39     -19.271  -5.082 -10.989  0.00  0.00            
ATOM    650  O   LYS X  39     -18.602  -5.269 -12.015  0.00  0.00            
ATOM    651  N   ILE X  40     -18.685  -4.673  -9.790  0.00  0.00            
ATOM    652  H   ILE X  40     -19.239  -4.582  -8.950  0.00  0.00            
ATOM    653  CA  ILE X  40     -17.300  -4.161  -9.766  0.00  0.00            
ATOM    654  HA  ILE X  40     -16.742  -4.543 -10.621  0.00  0.00            
ATOM    655  CB  ILE X  40     -17.193  -2.621  -9.820  0.00  0.00            
ATOM    656  HB  ILE X  40     -17.867  -2.263  -9.041  0.00  0.00            
ATOM    657  CG2 ILE X  40     -15.814  -2.015  -9.460  0.00  0.00            
ATOM    658 HG21 ILE X  40     -15.788  -0.943  -9.660  0.00  0.00            
ATOM    659 HG22 ILE X  40     -15.537  -2.180  -8.419  0.00  0.00            
ATOM    660 HG23 ILE X  40     -15.083  -2.439 -10.149  0.00  0.00            
ATOM    661  CG1 ILE X  40     -17.624  -2.035 -11.144  0.00  0.00            
ATOM    662 HG12 ILE X  40     -16.873  -1.409 -11.626  0.00  0.00            
ATOM    663 HG13 ILE X  40     -17.728  -2.893 -11.809  0.00  0.00            
ATOM    664  CD1 ILE X  40     -18.967  -1.393 -11.236  0.00  0.00            
ATOM    665 HD11 ILE X  40     -19.709  -2.106 -10.877  0.00  0.00            
ATOM    666 HD12 ILE X  40     -19.014  -0.603 -10.487  0.00  0.00            
ATOM    667 HD13 ILE X  40     -19.261  -1.101 -12.244  0.00  0.00            
ATOM    668  C   ILE X  40     -16.466  -4.758  -8.592  0.00  0.00            
ATOM    669  O   ILE X  40     -16.983  -4.661  -7.481  0.00  0.00            
ATOM    670  N   PRO X  41     -15.248  -5.329  -8.709  0.00  0.00            
ATOM    671  CD  PRO X  41     -14.538  -5.569  -9.951  0.00  0.00            
ATOM    672  HD2 PRO X  41     -14.367  -4.624 -10.467  0.00  0.00            
ATOM    673  HD3 PRO X  41     -15.119  -6.296 -10.518  0.00  0.00            
ATOM    674  CG  PRO X  41     -13.131  -6.206  -9.507  0.00  0.00            
ATOM    675  HG2 PRO X  41     -12.376  -5.470  -9.233  0.00  0.00            
ATOM    676  HG3 PRO X  41     -12.731  -6.906 -10.241  0.00  0.00            
ATOM    677  CB  PRO X  41     -13.637  -7.022  -8.207  0.00  0.00            
ATOM    678  HB2 PRO X  41     -12.815  -7.208  -7.516  0.00  0.00            
ATOM    679  HB3 PRO X  41     -14.220  -7.912  -8.444  0.00  0.00            
ATOM    680  CA  PRO X  41     -14.676  -6.052  -7.559  0.00  0.00            
ATOM    681  HA  PRO X  41     -15.344  -6.763  -7.074  0.00  0.00            
ATOM    682  C   PRO X  41     -13.982  -5.115  -6.571  0.00  0.00            
ATOM    683  O   PRO X  41     -13.238  -4.200  -6.875  0.00  0.00            
ATOM    684  N   VAL X  42     -14.276  -5.456  -5.303  0.00  0.00            
ATOM    685  H   VAL X  42     -14.851  -6.261  -5.099  0.00  0.00            
ATOM    686  CA  VAL X  42     -14.017  -4.489  -4.131  0.00  0.00            
ATOM    687  HA  VAL X  42     -13.061  -3.968  -4.188  0.00  0.00            
ATOM    688  CB  VAL X  42     -15.159  -3.456  -3.886  0.00  0.00            
ATOM    689  HB  VAL X  42     -14.857  -2.905  -2.995  0.00  0.00            
ATOM    690  CG1 VAL X  42     -15.340  -2.607  -5.103  0.00  0.00            
ATOM    691 HG11 VAL X  42     -15.664  -3.153  -5.989  0.00  0.00            
ATOM    692 HG12 VAL X  42     -16.000  -1.744  -5.018  0.00  0.00            
ATOM    693 HG13 VAL X  42     -14.360  -2.258  -5.429  0.00  0.00            
ATOM    694  CG2 VAL X  42     -16.459  -4.227  -3.458  0.00  0.00            
ATOM    695 HG21 VAL X  42     -17.244  -3.474  -3.395  0.00  0.00            
ATOM    696 HG22 VAL X  42     -16.795  -4.961  -4.190  0.00  0.00            
ATOM    697 HG23 VAL X  42     -16.320  -4.756  -2.515  0.00  0.00            
ATOM    698  C   VAL X  42     -13.876  -5.233  -2.832  0.00  0.00            
ATOM    699  O   VAL X  42     -14.315  -6.416  -2.646  0.00  0.00            
ATOM    700  N   ALA X  43     -13.181  -4.552  -1.869  0.00  0.00            
ATOM    701  H   ALA X  43     -12.758  -3.673  -2.129  0.00  0.00            
ATOM    702  CA  ALA X  43     -13.193  -4.847  -0.465  0.00  0.00            
ATOM    703  HA  ALA X  43     -13.609  -5.837  -0.279  0.00  0.00            
ATOM    704  CB  ALA X  43     -11.667  -4.720  -0.096  0.00  0.00            
ATOM    705  HB1 ALA X  43     -11.189  -3.788  -0.400  0.00  0.00            
ATOM    706  HB2 ALA X  43     -11.645  -4.859   0.985  0.00  0.00            
ATOM    707  HB3 ALA X  43     -11.088  -5.520  -0.557  0.00  0.00            
ATOM    708  C   ALA X  43     -13.985  -3.846   0.334  0.00  0.00            
ATOM    709  O   ALA X  43     -13.785  -2.635   0.203  0.00  0.00            
ATOM    710  N   ILE X  44     -14.952  -4.352   1.040  0.00  0.00            
ATOM    711  H   ILE X  44     -14.909  -5.360   1.084  0.00  0.00            
ATOM    712  CA  ILE X  44     -15.766  -3.625   2.024  0.00  0.00            
ATOM    713  HA  ILE X  44     -15.705  -2.568   1.768  0.00  0.00            
ATOM    714  CB  ILE X  44     -17.220  -4.228   1.813  0.00  0.00            
ATOM    715  HB  ILE X  44     -17.114  -5.228   2.233  0.00  0.00            
ATOM    716  CG2 ILE X  44     -18.278  -3.649   2.756  0.00  0.00            
ATOM    717 HG21 ILE X  44     -19.184  -4.245   2.865  0.00  0.00            
ATOM    718 HG22 ILE X  44     -17.840  -3.499   3.743  0.00  0.00            
ATOM    719 HG23 ILE X  44     -18.616  -2.664   2.435  0.00  0.00            
ATOM    720  CG1 ILE X  44     -17.816  -4.255   0.347  0.00  0.00            
ATOM    721 HG12 ILE X  44     -18.545  -3.464   0.172  0.00  0.00            
ATOM    722 HG13 ILE X  44     -17.081  -4.116  -0.446  0.00  0.00            
ATOM    723  CD1 ILE X  44     -18.564  -5.474   0.053  0.00  0.00            
ATOM    724 HD11 ILE X  44     -19.388  -5.447   0.765  0.00  0.00            
ATOM    725 HD12 ILE X  44     -18.891  -5.629  -0.975  0.00  0.00            
ATOM    726 HD13 ILE X  44     -17.861  -6.282   0.261  0.00  0.00            
ATOM    727  C   ILE X  44     -15.132  -3.831   3.406  0.00  0.00            
ATOM    728  O   ILE X  44     -15.098  -4.904   3.963  0.00  0.00            
ATOM    729  N   LYS X  45     -14.634  -2.800   4.039  0.00  0.00            
ATOM    730  H   LYS X  45     -14.683  -1.902   3.579  0.00  0.00            
ATOM    731  CA  LYS X  45     -14.068  -2.859   5.410  0.00  0.00            
ATOM    732  HA  LYS X  45     -13.799  -3.870   5.715  0.00  0.00            
ATOM    733  CB  LYS X  45     -12.773  -1.970   5.359  0.00  0.00            
ATOM    734  HB2 LYS X  45     -12.176  -2.260   4.494  0.00  0.00            
ATOM    735  HB3 LYS X  45     -13.096  -0.934   5.263  0.00  0.00            
ATOM    736  CG  LYS X  45     -11.975  -1.994   6.680  0.00  0.00            
ATOM    737  HG2 LYS X  45     -12.578  -1.521   7.455  0.00  0.00            
ATOM    738  HG3 LYS X  45     -11.804  -2.995   7.076  0.00  0.00            
ATOM    739  CD  LYS X  45     -10.609  -1.358   6.596  0.00  0.00            
ATOM    740  HD2 LYS X  45     -10.554  -0.330   6.237  0.00  0.00            
ATOM    741  HD3 LYS X  45     -10.353  -1.319   7.655  0.00  0.00            
ATOM    742  CE  LYS X  45      -9.704  -2.279   5.790  0.00  0.00            
ATOM    743  HE2 LYS X  45      -9.781  -3.352   5.965  0.00  0.00            
ATOM    744  HE3 LYS X  45     -10.010  -2.041   4.771  0.00  0.00            
ATOM    745  NZ  LYS X  45      -8.285  -1.953   5.818  0.00  0.00            
ATOM    746  HZ1 LYS X  45      -7.801  -2.794   5.539  0.00  0.00            
ATOM    747  HZ2 LYS X  45      -8.056  -1.203   5.182  0.00  0.00            
ATOM    748  HZ3 LYS X  45      -7.945  -1.624   6.710  0.00  0.00            
ATOM    749  C   LYS X  45     -15.163  -2.307   6.350  0.00  0.00            
ATOM    750  O   LYS X  45     -15.606  -1.226   6.172  0.00  0.00            
ATOM    751  N   GLU X  46     -15.640  -3.079   7.338  0.00  0.00            
ATOM    752  H   GLU X  46     -15.159  -3.930   7.592  0.00  0.00            
ATOM    753  CA  GLU X  46     -16.363  -2.622   8.583  0.00  0.00            
ATOM    754  HA  GLU X  46     -17.062  -1.847   8.267  0.00  0.00            
ATOM    755  CB  GLU X  46     -17.224  -3.674   9.271  0.00  0.00            
ATOM    756  HB2 GLU X  46     -16.496  -4.383   9.664  0.00  0.00            
ATOM    757  HB3 GLU X  46     -17.684  -3.173  10.123  0.00  0.00            
ATOM    758  CG  GLU X  46     -18.295  -4.430   8.439  0.00  0.00            
ATOM    759  HG2 GLU X  46     -19.059  -3.669   8.278  0.00  0.00            
ATOM    760  HG3 GLU X  46     -17.900  -4.871   7.524  0.00  0.00            
ATOM    761  CD  GLU X  46     -18.961  -5.570   9.214  0.00  0.00            
ATOM    762  OE1 GLU X  46     -18.894  -5.658  10.446  0.00  0.00            
ATOM    763  OE2 GLU X  46     -19.477  -6.455   8.515  0.00  0.00            
ATOM    764  C   GLU X  46     -15.354  -2.030   9.487  0.00  0.00            
ATOM    765  O   GLU X  46     -14.210  -2.545   9.589  0.00  0.00            
ATOM    766  N   LEU X  47     -15.734  -0.951  10.170  0.00  0.00            
ATOM    767  H   LEU X  47     -16.615  -0.505   9.958  0.00  0.00            
ATOM    768  CA  LEU X  47     -14.903  -0.320  11.231  0.00  0.00            
ATOM    769  HA  LEU X  47     -13.960  -0.866  11.223  0.00  0.00            
ATOM    770  CB  LEU X  47     -14.689   1.213  11.083  0.00  0.00            
ATOM    771  HB2 LEU X  47     -15.594   1.590  11.560  0.00  0.00            
ATOM    772  HB3 LEU X  47     -13.855   1.666  11.618  0.00  0.00            
ATOM    773  CG  LEU X  47     -14.555   1.736   9.684  0.00  0.00            
ATOM    774  HG  LEU X  47     -15.444   1.562   9.078  0.00  0.00            
ATOM    775  CD1 LEU X  47     -14.354   3.244   9.636  0.00  0.00            
ATOM    776 HD11 LEU X  47     -14.022   3.588   8.656  0.00  0.00            
ATOM    777 HD12 LEU X  47     -15.268   3.746   9.953  0.00  0.00            
ATOM    778 HD13 LEU X  47     -13.455   3.503  10.196  0.00  0.00            
ATOM    779  CD2 LEU X  47     -13.359   1.170   8.988  0.00  0.00            
ATOM    780 HD21 LEU X  47     -12.371   1.540   9.263  0.00  0.00            
ATOM    781 HD22 LEU X  47     -13.389   0.081   9.005  0.00  0.00            
ATOM    782 HD23 LEU X  47     -13.533   1.296   7.919  0.00  0.00            
ATOM    783  C   LEU X  47     -15.464  -0.567  12.636  0.00  0.00            
ATOM    784  O   LEU X  47     -16.598  -1.038  12.706  0.00  0.00            
ATOM    785  N   ARG X  48     -14.726  -0.538  13.707  0.00  0.00            
ATOM    786  H   ARG X  48     -13.842  -0.050  13.702  0.00  0.00            
ATOM    787  CA  ARG X  48     -15.250  -0.667  15.011  0.00  0.00            
ATOM    788  HA  ARG X  48     -16.081  -1.362  15.124  0.00  0.00            
ATOM    789  CB  ARG X  48     -14.141  -0.967  16.049  0.00  0.00            
ATOM    790  HB2 ARG X  48     -13.205  -0.466  15.800  0.00  0.00            
ATOM    791  HB3 ARG X  48     -14.482  -0.515  16.981  0.00  0.00            
ATOM    792  CG  ARG X  48     -13.940  -2.410  16.190  0.00  0.00            
ATOM    793  HG2 ARG X  48     -14.853  -2.946  16.451  0.00  0.00            
ATOM    794  HG3 ARG X  48     -13.563  -2.700  15.210  0.00  0.00            
ATOM    795  CD  ARG X  48     -12.868  -2.705  17.309  0.00  0.00            
ATOM    796  HD2 ARG X  48     -12.025  -2.017  17.246  0.00  0.00            
ATOM    797  HD3 ARG X  48     -13.329  -2.648  18.295  0.00  0.00            
ATOM    798  NE  ARG X  48     -12.319  -4.143  17.242  0.00  0.00            
ATOM    799  HE  ARG X  48     -12.455  -4.654  16.381  0.00  0.00            
ATOM    800  CZ  ARG X  48     -11.427  -4.650  18.116  0.00  0.00            
ATOM    801  NH1 ARG X  48     -11.099  -4.094  19.323  0.00  0.00            
ATOM    802 HH11 ARG X  48     -11.464  -3.264  19.768  0.00  0.00            
ATOM    803 HH12 ARG X  48     -10.376  -4.568  19.845  0.00  0.00            
ATOM    804  NH2 ARG X  48     -10.891  -5.750  17.683  0.00  0.00            
ATOM    805 HH21 ARG X  48     -11.145  -5.949  16.726  0.00  0.00            
ATOM    806 HH22 ARG X  48     -10.293  -6.227  18.343  0.00  0.00            
ATOM    807  C   ARG X  48     -15.965   0.636  15.440  0.00  0.00            
ATOM    808  O   ARG X  48     -15.836   1.629  14.819  0.00  0.00            
ATOM    809  N   GLU X  49     -16.869   0.582  16.434  0.00  0.00            
ATOM    810  H   GLU X  49     -17.074  -0.342  16.787  0.00  0.00            
ATOM    811  CA  GLU X  49     -17.451   1.777  17.082  0.00  0.00            
ATOM    812  HA  GLU X  49     -17.711   2.571  16.382  0.00  0.00            
ATOM    813  CB  GLU X  49     -18.791   1.559  17.862  0.00  0.00            
ATOM    814  HB2 GLU X  49     -19.191   2.483  18.280  0.00  0.00            
ATOM    815  HB3 GLU X  49     -19.544   1.275  17.127  0.00  0.00            
ATOM    816  CG  GLU X  49     -18.735   0.676  19.091  0.00  0.00            
ATOM    817  HG2 GLU X  49     -18.168   1.286  19.794  0.00  0.00            
ATOM    818  HG3 GLU X  49     -19.726   0.624  19.540  0.00  0.00            
ATOM    819  CD  GLU X  49     -18.183  -0.744  18.794  0.00  0.00            
ATOM    820  OE1 GLU X  49     -18.528  -1.193  17.714  0.00  0.00            
ATOM    821  OE2 GLU X  49     -17.656  -1.414  19.737  0.00  0.00            
ATOM    822  C   GLU X  49     -16.259   2.318  17.990  0.00  0.00            
ATOM    823  O   GLU X  49     -15.222   1.645  18.291  0.00  0.00            
ATOM    824  N   ALA X  50     -16.487   3.542  18.387  0.00  0.00            
ATOM    825  H   ALA X  50     -17.173   4.108  17.909  0.00  0.00            
ATOM    826  CA  ALA X  50     -15.813   4.423  19.373  0.00  0.00            
ATOM    827  HA  ALA X  50     -16.369   5.358  19.441  0.00  0.00            
ATOM    828  CB  ALA X  50     -16.160   3.761  20.774  0.00  0.00            
ATOM    829  HB1 ALA X  50     -15.769   2.744  20.797  0.00  0.00            
ATOM    830  HB2 ALA X  50     -15.719   4.427  21.515  0.00  0.00            
ATOM    831  HB3 ALA X  50     -17.243   3.677  20.863  0.00  0.00            
ATOM    832  C   ALA X  50     -14.259   4.660  19.226  0.00  0.00            
ATOM    833  O   ALA X  50     -13.633   5.566  19.792  0.00  0.00            
ATOM    834  N   THR X  51     -13.545   3.798  18.448  0.00  0.00            
ATOM    835  H   THR X  51     -14.016   2.943  18.190  0.00  0.00            
ATOM    836  CA  THR X  51     -12.110   3.681  18.502  0.00  0.00            
ATOM    837  HA  THR X  51     -11.924   3.712  19.575  0.00  0.00            
ATOM    838  CB  THR X  51     -11.586   2.276  17.978  0.00  0.00            
ATOM    839  HB  THR X  51     -12.304   1.512  18.277  0.00  0.00            
ATOM    840  CG2 THR X  51     -11.522   2.190  16.491  0.00  0.00            
ATOM    841 HG21 THR X  51     -12.516   2.076  16.060  0.00  0.00            
ATOM    842 HG22 THR X  51     -10.996   3.082  16.149  0.00  0.00            
ATOM    843 HG23 THR X  51     -10.995   1.274  16.223  0.00  0.00            
ATOM    844  OG1 THR X  51     -10.348   1.989  18.558  0.00  0.00            
ATOM    845  HG1 THR X  51     -10.456   1.984  19.511  0.00  0.00            
ATOM    846  C   THR X  51     -11.406   4.892  18.013  0.00  0.00            
ATOM    847  O   THR X  51     -10.413   5.335  18.587  0.00  0.00            
ATOM    848  N   SER X  52     -12.046   5.530  16.988  0.00  0.00            
ATOM    849  H   SER X  52     -12.839   5.049  16.590  0.00  0.00            
ATOM    850  CA  SER X  52     -11.564   6.799  16.520  0.00  0.00            
ATOM    851  HA  SER X  52     -10.474   6.831  16.516  0.00  0.00            
ATOM    852  CB  SER X  52     -11.959   7.004  15.025  0.00  0.00            
ATOM    853  HB2 SER X  52     -11.503   6.190  14.461  0.00  0.00            
ATOM    854  HB3 SER X  52     -13.047   7.054  14.984  0.00  0.00            
ATOM    855  OG  SER X  52     -11.410   8.232  14.547  0.00  0.00            
ATOM    856  HG  SER X  52     -10.965   8.158  13.699  0.00  0.00            
ATOM    857  C   SER X  52     -12.282   7.981  17.312  0.00  0.00            
ATOM    858  O   SER X  52     -13.557   7.967  17.284  0.00  0.00            
ATOM    859  N   PRO X  53     -11.527   9.029  17.758  0.00  0.00            
ATOM    860  CD  PRO X  53     -10.123   9.119  17.554  0.00  0.00            
ATOM    861  HD2 PRO X  53      -9.840   8.983  16.510  0.00  0.00            
ATOM    862  HD3 PRO X  53      -9.538   8.426  18.158  0.00  0.00            
ATOM    863  CG  PRO X  53      -9.792  10.543  18.054  0.00  0.00            
ATOM    864  HG2 PRO X  53      -9.617  11.103  17.135  0.00  0.00            
ATOM    865  HG3 PRO X  53      -8.874  10.510  18.641  0.00  0.00            
ATOM    866  CB  PRO X  53     -10.961  10.993  18.831  0.00  0.00            
ATOM    867  HB2 PRO X  53     -11.108  12.071  18.900  0.00  0.00            
ATOM    868  HB3 PRO X  53     -10.844  10.653  19.860  0.00  0.00            
ATOM    869  CA  PRO X  53     -12.161  10.193  18.425  0.00  0.00            
ATOM    870  HA  PRO X  53     -12.789   9.904  19.267  0.00  0.00            
ATOM    871  C   PRO X  53     -13.070  10.973  17.427  0.00  0.00            
ATOM    872  O   PRO X  53     -13.732  11.982  17.771  0.00  0.00            
ATOM    873  N   LYS X  54     -13.056  10.676  16.135  0.00  0.00            
ATOM    874  H   LYS X  54     -12.586   9.824  15.864  0.00  0.00            
ATOM    875  CA  LYS X  54     -13.778  11.450  15.099  0.00  0.00            
ATOM    876  HA  LYS X  54     -13.714  12.522  15.286  0.00  0.00            
ATOM    877  CB  LYS X  54     -13.146  11.179  13.765  0.00  0.00            
ATOM    878  HB2 LYS X  54     -13.117  10.124  13.493  0.00  0.00            
ATOM    879  HB3 LYS X  54     -13.736  11.654  12.982  0.00  0.00            
ATOM    880  CG  LYS X  54     -11.776  11.759  13.697  0.00  0.00            
ATOM    881  HG2 LYS X  54     -11.858  12.793  14.034  0.00  0.00            
ATOM    882  HG3 LYS X  54     -11.168  11.247  14.442  0.00  0.00            
ATOM    883  CD  LYS X  54     -11.087  11.678  12.318  0.00  0.00            
ATOM    884  HD2 LYS X  54     -10.930  10.674  11.925  0.00  0.00            
ATOM    885  HD3 LYS X  54     -11.581  12.226  11.516  0.00  0.00            
ATOM    886  CE  LYS X  54      -9.607  12.169  12.435  0.00  0.00            
ATOM    887  HE2 LYS X  54      -9.117  11.795  13.335  0.00  0.00            
ATOM    888  HE3 LYS X  54      -9.119  11.684  11.590  0.00  0.00            
ATOM    889  NZ  LYS X  54      -9.445  13.587  12.164  0.00  0.00            
ATOM    890  HZ1 LYS X  54      -9.629  13.900  11.221  0.00  0.00            
ATOM    891  HZ2 LYS X  54      -9.943  14.204  12.790  0.00  0.00            
ATOM    892  HZ3 LYS X  54      -8.463  13.797  12.273  0.00  0.00            
ATOM    893  C   LYS X  54     -15.287  11.093  15.048  0.00  0.00            
ATOM    894  O   LYS X  54     -15.592   9.920  14.826  0.00  0.00            
ATOM    895  N   ALA X  55     -16.153  12.094  15.130  0.00  0.00            
ATOM    896  H   ALA X  55     -15.714  12.978  15.347  0.00  0.00            
ATOM    897  CA  ALA X  55     -17.589  11.861  14.906  0.00  0.00            
ATOM    898  HA  ALA X  55     -18.029  11.094  15.544  0.00  0.00            
ATOM    899  CB  ALA X  55     -18.242  13.222  15.166  0.00  0.00            
ATOM    900  HB1 ALA X  55     -17.863  13.530  16.141  0.00  0.00            
ATOM    901  HB2 ALA X  55     -18.179  13.902  14.317  0.00  0.00            
ATOM    902  HB3 ALA X  55     -19.307  12.993  15.123  0.00  0.00            
ATOM    903  C   ALA X  55     -17.865  11.467  13.420  0.00  0.00            
ATOM    904  O   ALA X  55     -17.006  11.644  12.590  0.00  0.00            
ATOM    905  N   ASN X  56     -19.009  10.996  13.159  0.00  0.00            
ATOM    906  H   ASN X  56     -19.630  10.950  13.954  0.00  0.00            
ATOM    907  CA  ASN X  56     -19.341  10.444  11.869  0.00  0.00            
ATOM    908  HA  ASN X  56     -18.667   9.619  11.638  0.00  0.00            
ATOM    909  CB  ASN X  56     -20.760   9.881  11.938  0.00  0.00            
ATOM    910  HB2 ASN X  56     -21.488  10.497  12.467  0.00  0.00            
ATOM    911  HB3 ASN X  56     -21.133   9.708  10.929  0.00  0.00            
ATOM    912  CG  ASN X  56     -20.992   8.620  12.706  0.00  0.00            
ATOM    913  OD1 ASN X  56     -20.148   7.935  13.210  0.00  0.00            
ATOM    914  ND2 ASN X  56     -22.279   8.279  12.915  0.00  0.00            
ATOM    915 HD21 ASN X  56     -23.017   8.832  12.503  0.00  0.00            
ATOM    916 HD22 ASN X  56     -22.438   7.323  13.200  0.00  0.00            
ATOM    917  C   ASN X  56     -19.326  11.550  10.747  0.00  0.00            
ATOM    918  O   ASN X  56     -18.692  11.259   9.723  0.00  0.00            
ATOM    919  N   LYS X  57     -19.814  12.789  10.925  0.00  0.00            
ATOM    920  H   LYS X  57     -20.292  13.020  11.784  0.00  0.00            
ATOM    921  CA  LYS X  57     -19.595  13.899   9.970  0.00  0.00            
ATOM    922  HA  LYS X  57     -19.981  13.670   8.977  0.00  0.00            
ATOM    923  CB  LYS X  57     -20.380  15.039  10.667  0.00  0.00            
ATOM    924  HB2 LYS X  57     -21.411  14.720  10.819  0.00  0.00            
ATOM    925  HB3 LYS X  57     -19.890  15.277  11.611  0.00  0.00            
ATOM    926  CG  LYS X  57     -20.377  16.266   9.876  0.00  0.00            
ATOM    927  HG2 LYS X  57     -20.674  17.021  10.604  0.00  0.00            
ATOM    928  HG3 LYS X  57     -19.372  16.479   9.512  0.00  0.00            
ATOM    929  CD  LYS X  57     -21.273  16.170   8.668  0.00  0.00            
ATOM    930  HD2 LYS X  57     -20.890  15.606   7.817  0.00  0.00            
ATOM    931  HD3 LYS X  57     -22.258  15.847   9.005  0.00  0.00            
ATOM    932  CE  LYS X  57     -21.437  17.624   8.054  0.00  0.00            
ATOM    933  HE2 LYS X  57     -22.188  17.535   7.269  0.00  0.00            
ATOM    934  HE3 LYS X  57     -21.737  18.312   8.844  0.00  0.00            
ATOM    935  NZ  LYS X  57     -20.146  18.053   7.492  0.00  0.00            
ATOM    936  HZ1 LYS X  57     -20.346  18.900   6.979  0.00  0.00            
ATOM    937  HZ2 LYS X  57     -19.451  18.322   8.174  0.00  0.00            
ATOM    938  HZ3 LYS X  57     -19.767  17.216   7.072  0.00  0.00            
ATOM    939  C   LYS X  57     -18.077  14.291   9.755  0.00  0.00            
ATOM    940  O   LYS X  57     -17.629  14.446   8.628  0.00  0.00            
ATOM    941  N   GLU X  58     -17.295  14.291  10.837  0.00  0.00            
ATOM    942  H   GLU X  58     -17.698  14.011  11.720  0.00  0.00            
ATOM    943  CA  GLU X  58     -15.844  14.411  10.778  0.00  0.00            
ATOM    944  HA  GLU X  58     -15.511  15.323  10.283  0.00  0.00            
ATOM    945  CB  GLU X  58     -15.205  14.522  12.211  0.00  0.00            
ATOM    946  HB2 GLU X  58     -15.336  13.613  12.798  0.00  0.00            
ATOM    947  HB3 GLU X  58     -14.136  14.710  12.112  0.00  0.00            
ATOM    948  CG  GLU X  58     -15.854  15.715  13.026  0.00  0.00            
ATOM    949  HG2 GLU X  58     -15.398  16.624  12.634  0.00  0.00            
ATOM    950  HG3 GLU X  58     -16.938  15.689  12.917  0.00  0.00            
ATOM    951  CD  GLU X  58     -15.584  15.709  14.532  0.00  0.00            
ATOM    952  OE1 GLU X  58     -15.024  14.708  15.085  0.00  0.00            
ATOM    953  OE2 GLU X  58     -15.834  16.741  15.201  0.00  0.00            
ATOM    954  C   GLU X  58     -15.138  13.282  10.063  0.00  0.00            
ATOM    955  O   GLU X  58     -14.265  13.518   9.213  0.00  0.00            
ATOM    956  N   ILE X  59     -15.493  11.961  10.216  0.00  0.00            
ATOM    957  H   ILE X  59     -16.279  11.789  10.826  0.00  0.00            
ATOM    958  CA  ILE X  59     -15.077  10.748   9.573  0.00  0.00            
ATOM    959  HA  ILE X  59     -13.988  10.734   9.615  0.00  0.00            
ATOM    960  CB  ILE X  59     -15.557   9.399  10.173  0.00  0.00            
ATOM    961  HB  ILE X  59     -16.611   9.470  10.444  0.00  0.00            
ATOM    962  CG2 ILE X  59     -15.476   8.252   9.217  0.00  0.00            
ATOM    963 HG21 ILE X  59     -15.777   7.277   9.599  0.00  0.00            
ATOM    964 HG22 ILE X  59     -16.112   8.471   8.359  0.00  0.00            
ATOM    965 HG23 ILE X  59     -14.510   8.268   8.712  0.00  0.00            
ATOM    966  CG1 ILE X  59     -14.693   9.120  11.389  0.00  0.00            
ATOM    967 HG12 ILE X  59     -13.630   9.070  11.153  0.00  0.00            
ATOM    968 HG13 ILE X  59     -14.920   9.835  12.180  0.00  0.00            
ATOM    969  CD1 ILE X  59     -15.095   7.755  12.074  0.00  0.00            
ATOM    970 HD11 ILE X  59     -14.766   6.933  11.438  0.00  0.00            
ATOM    971 HD12 ILE X  59     -14.609   7.671  13.046  0.00  0.00            
ATOM    972 HD13 ILE X  59     -16.178   7.715  12.196  0.00  0.00            
ATOM    973  C   ILE X  59     -15.385  10.916   8.036  0.00  0.00            
ATOM    974  O   ILE X  59     -14.517  10.742   7.171  0.00  0.00            
ATOM    975  N   LEU X  60     -16.570  11.453   7.753  0.00  0.00            
ATOM    976  H   LEU X  60     -17.186  11.579   8.543  0.00  0.00            
ATOM    977  CA  LEU X  60     -17.027  11.797   6.413  0.00  0.00            
ATOM    978  HA  LEU X  60     -17.102  10.811   5.954  0.00  0.00            
ATOM    979  CB  LEU X  60     -18.512  12.362   6.485  0.00  0.00            
ATOM    980  HB2 LEU X  60     -18.810  12.825   7.426  0.00  0.00            
ATOM    981  HB3 LEU X  60     -18.607  13.112   5.700  0.00  0.00            
ATOM    982  CG  LEU X  60     -19.626  11.292   6.320  0.00  0.00            
ATOM    983  HG  LEU X  60     -19.206  10.400   6.784  0.00  0.00            
ATOM    984  CD1 LEU X  60     -20.902  11.636   6.965  0.00  0.00            
ATOM    985 HD11 LEU X  60     -20.899  11.496   8.046  0.00  0.00            
ATOM    986 HD12 LEU X  60     -21.283  12.614   6.670  0.00  0.00            
ATOM    987 HD13 LEU X  60     -21.743  11.115   6.510  0.00  0.00            
ATOM    988  CD2 LEU X  60     -19.785  11.047   4.829  0.00  0.00            
ATOM    989 HD21 LEU X  60     -20.159  11.962   4.369  0.00  0.00            
ATOM    990 HD22 LEU X  60     -18.773  10.880   4.459  0.00  0.00            
ATOM    991 HD23 LEU X  60     -20.485  10.234   4.638  0.00  0.00            
ATOM    992  C   LEU X  60     -16.095  12.791   5.731  0.00  0.00            
ATOM    993  O   LEU X  60     -15.904  12.694   4.540  0.00  0.00            
ATOM    994  N   ASP X  61     -15.513  13.806   6.430  0.00  0.00            
ATOM    995  H   ASP X  61     -15.708  13.822   7.421  0.00  0.00            
ATOM    996  CA  ASP X  61     -14.472  14.678   5.854  0.00  0.00            
ATOM    997  HA  ASP X  61     -14.844  15.101   4.921  0.00  0.00            
ATOM    998  CB  ASP X  61     -14.204  15.893   6.756  0.00  0.00            
ATOM    999  HB2 ASP X  61     -13.831  15.531   7.714  0.00  0.00            
ATOM   1000  HB3 ASP X  61     -13.392  16.409   6.243  0.00  0.00            
ATOM   1001  CG  ASP X  61     -15.355  16.896   6.830  0.00  0.00            
ATOM   1002  OD1 ASP X  61     -15.392  17.857   7.602  0.00  0.00            
ATOM   1003  OD2 ASP X  61     -16.186  16.875   5.900  0.00  0.00            
ATOM   1004  C   ASP X  61     -13.120  14.049   5.564  0.00  0.00            
ATOM   1005  O   ASP X  61     -12.524  14.342   4.587  0.00  0.00            
ATOM   1006  N   GLU X  62     -12.683  13.304   6.520  0.00  0.00            
ATOM   1007  H   GLU X  62     -13.280  13.078   7.303  0.00  0.00            
ATOM   1008  CA  GLU X  62     -11.468  12.446   6.223  0.00  0.00            
ATOM   1009  HA  GLU X  62     -10.642  13.134   6.043  0.00  0.00            
ATOM   1010  CB  GLU X  62     -11.092  11.631   7.502  0.00  0.00            
ATOM   1011  HB2 GLU X  62     -12.039  11.186   7.810  0.00  0.00            
ATOM   1012  HB3 GLU X  62     -10.338  10.906   7.197  0.00  0.00            
ATOM   1013  CG  GLU X  62     -10.726  12.382   8.767  0.00  0.00            
ATOM   1014  HG2 GLU X  62     -11.461  13.178   8.892  0.00  0.00            
ATOM   1015  HG3 GLU X  62     -10.757  11.689   9.608  0.00  0.00            
ATOM   1016  CD  GLU X  62      -9.292  12.919   8.586  0.00  0.00            
ATOM   1017  OE1 GLU X  62      -8.842  13.480   9.610  0.00  0.00            
ATOM   1018  OE2 GLU X  62      -8.627  12.808   7.504  0.00  0.00            
ATOM   1019  C   GLU X  62     -11.577  11.472   5.066  0.00  0.00            
ATOM   1020  O   GLU X  62     -10.720  11.507   4.162  0.00  0.00            
ATOM   1021  N   ALA X  63     -12.711  10.689   5.003  0.00  0.00            
ATOM   1022  H   ALA X  63     -13.300  10.760   5.820  0.00  0.00            
ATOM   1023  CA  ALA X  63     -13.163   9.910   3.950  0.00  0.00            
ATOM   1024  HA  ALA X  63     -12.401   9.132   3.920  0.00  0.00            
ATOM   1025  CB  ALA X  63     -14.451   9.185   4.297  0.00  0.00            
ATOM   1026  HB1 ALA X  63     -14.552   8.373   3.576  0.00  0.00            
ATOM   1027  HB2 ALA X  63     -14.549   8.966   5.360  0.00  0.00            
ATOM   1028  HB3 ALA X  63     -15.243   9.895   4.059  0.00  0.00            
ATOM   1029  C   ALA X  63     -13.213  10.520   2.579  0.00  0.00            
ATOM   1030  O   ALA X  63     -12.909   9.890   1.600  0.00  0.00            
ATOM   1031  N   TYR X  64     -13.756  11.766   2.510  0.00  0.00            
ATOM   1032  H   TYR X  64     -14.204  12.195   3.307  0.00  0.00            
ATOM   1033  CA  TYR X  64     -13.838  12.506   1.214  0.00  0.00            
ATOM   1034  HA  TYR X  64     -14.250  11.783   0.510  0.00  0.00            
ATOM   1035  CB  TYR X  64     -14.715  13.652   1.400  0.00  0.00            
ATOM   1036  HB2 TYR X  64     -15.686  13.385   1.819  0.00  0.00            
ATOM   1037  HB3 TYR X  64     -14.274  14.264   2.187  0.00  0.00            
ATOM   1038  CG  TYR X  64     -14.768  14.527   0.169  0.00  0.00            
ATOM   1039  CD1 TYR X  64     -15.278  14.176  -1.030  0.00  0.00            
ATOM   1040  HD1 TYR X  64     -15.611  13.158  -1.168  0.00  0.00            
ATOM   1041  CE1 TYR X  64     -15.201  15.054  -2.130  0.00  0.00            
ATOM   1042  HE1 TYR X  64     -15.510  14.626  -3.072  0.00  0.00            
ATOM   1043  CZ  TYR X  64     -14.633  16.344  -1.999  0.00  0.00            
ATOM   1044  OH  TYR X  64     -14.547  17.156  -3.085  0.00  0.00            
ATOM   1045  HH  TYR X  64     -13.926  17.874  -2.943  0.00  0.00            
ATOM   1046  CE2 TYR X  64     -14.185  16.736  -0.717  0.00  0.00            
ATOM   1047  HE2 TYR X  64     -13.678  17.683  -0.612  0.00  0.00            
ATOM   1048  CD2 TYR X  64     -14.308  15.849   0.352  0.00  0.00            
ATOM   1049  HD2 TYR X  64     -13.869  16.189   1.278  0.00  0.00            
ATOM   1050  C   TYR X  64     -12.476  12.889   0.604  0.00  0.00            
ATOM   1051  O   TYR X  64     -12.265  12.835  -0.583  0.00  0.00            
ATOM   1052  N   VAL X  65     -11.517  13.293   1.432  0.00  0.00            
ATOM   1053  H   VAL X  65     -11.738  13.471   2.401  0.00  0.00            
ATOM   1054  CA  VAL X  65     -10.088  13.435   0.970  0.00  0.00            
ATOM   1055  HA  VAL X  65     -10.119  14.136   0.136  0.00  0.00            
ATOM   1056  CB  VAL X  65      -9.209  14.035   2.064  0.00  0.00            
ATOM   1057  HB  VAL X  65      -9.412  13.527   3.007  0.00  0.00            
ATOM   1058  CG1 VAL X  65      -7.702  13.900   1.900  0.00  0.00            
ATOM   1059 HG11 VAL X  65      -7.364  12.872   1.772  0.00  0.00            
ATOM   1060 HG12 VAL X  65      -7.240  14.483   1.103  0.00  0.00            
ATOM   1061 HG13 VAL X  65      -7.231  14.404   2.745  0.00  0.00            
ATOM   1062  CG2 VAL X  65      -9.563  15.510   2.362  0.00  0.00            
ATOM   1063 HG21 VAL X  65      -9.004  15.920   3.204  0.00  0.00            
ATOM   1064 HG22 VAL X  65      -9.357  16.071   1.450  0.00  0.00            
ATOM   1065 HG23 VAL X  65     -10.631  15.518   2.578  0.00  0.00            
ATOM   1066  C   VAL X  65      -9.546  12.087   0.484  0.00  0.00            
ATOM   1067  O   VAL X  65      -8.873  12.057  -0.559  0.00  0.00            
ATOM   1068  N   MET X  66      -9.789  10.974   1.146  0.00  0.00            
ATOM   1069  H   MET X  66     -10.282  11.037   2.025  0.00  0.00            
ATOM   1070  CA  MET X  66      -9.480   9.609   0.729  0.00  0.00            
ATOM   1071  HA  MET X  66      -8.399   9.599   0.593  0.00  0.00            
ATOM   1072  CB  MET X  66      -9.786   8.500   1.796  0.00  0.00            
ATOM   1073  HB2 MET X  66     -10.840   8.513   2.075  0.00  0.00            
ATOM   1074  HB3 MET X  66      -9.629   7.551   1.282  0.00  0.00            
ATOM   1075  CG  MET X  66      -8.965   8.661   3.066  0.00  0.00            
ATOM   1076  HG2 MET X  66      -7.975   8.215   2.968  0.00  0.00            
ATOM   1077  HG3 MET X  66      -8.652   9.693   3.222  0.00  0.00            
ATOM   1078  SD  MET X  66      -9.670   7.973   4.579  0.00  0.00            
ATOM   1079  CE  MET X  66      -9.511   6.174   4.181  0.00  0.00            
ATOM   1080  HE1 MET X  66      -9.348   5.960   3.124  0.00  0.00            
ATOM   1081  HE2 MET X  66      -8.637   5.856   4.750  0.00  0.00            
ATOM   1082  HE3 MET X  66     -10.316   5.603   4.643  0.00  0.00            
ATOM   1083  C   MET X  66     -10.033   9.148  -0.647  0.00  0.00            
ATOM   1084  O   MET X  66      -9.358   8.496  -1.449  0.00  0.00            
ATOM   1085  N   ALA X  67     -11.243   9.568  -0.996  0.00  0.00            
ATOM   1086  H   ALA X  67     -11.821   9.936  -0.254  0.00  0.00            
ATOM   1087  CA  ALA X  67     -11.899   9.482  -2.332  0.00  0.00            
ATOM   1088  HA  ALA X  67     -11.728   8.451  -2.641  0.00  0.00            
ATOM   1089  CB  ALA X  67     -13.331   9.818  -2.190  0.00  0.00            
ATOM   1090  HB1 ALA X  67     -13.439  10.768  -1.666  0.00  0.00            
ATOM   1091  HB2 ALA X  67     -13.779   9.855  -3.183  0.00  0.00            
ATOM   1092  HB3 ALA X  67     -13.821   9.067  -1.570  0.00  0.00            
ATOM   1093  C   ALA X  67     -11.119  10.377  -3.333  0.00  0.00            
ATOM   1094  O   ALA X  67     -10.619   9.954  -4.366  0.00  0.00            
ATOM   1095  N   SER X  68     -10.975  11.607  -2.913  0.00  0.00            
ATOM   1096  H   SER X  68     -11.514  11.704  -2.064  0.00  0.00            
ATOM   1097  CA  SER X  68     -10.284  12.726  -3.640  0.00  0.00            
ATOM   1098  HA  SER X  68     -10.740  12.810  -4.626  0.00  0.00            
ATOM   1099  CB  SER X  68     -10.525  14.071  -2.963  0.00  0.00            
ATOM   1100  HB2 SER X  68     -10.083  14.886  -3.535  0.00  0.00            
ATOM   1101  HB3 SER X  68     -10.079  14.080  -1.969  0.00  0.00            
ATOM   1102  OG  SER X  68     -11.889  14.295  -2.861  0.00  0.00            
ATOM   1103  HG  SER X  68     -12.171  13.818  -2.077  0.00  0.00            
ATOM   1104  C   SER X  68      -8.786  12.523  -4.119  0.00  0.00            
ATOM   1105  O   SER X  68      -8.235  13.359  -4.787  0.00  0.00            
ATOM   1106  N   VAL X  69      -8.194  11.280  -3.877  0.00  0.00            
ATOM   1107  H   VAL X  69      -8.746  10.567  -3.422  0.00  0.00            
ATOM   1108  CA  VAL X  69      -6.914  10.966  -4.574  0.00  0.00            
ATOM   1109  HA  VAL X  69      -6.266  11.792  -4.280  0.00  0.00            
ATOM   1110  CB  VAL X  69      -6.371   9.629  -4.128  0.00  0.00            
ATOM   1111  HB  VAL X  69      -5.406   9.517  -4.624  0.00  0.00            
ATOM   1112  CG1 VAL X  69      -6.026   9.698  -2.563  0.00  0.00            
ATOM   1113 HG11 VAL X  69      -5.488   8.776  -2.341  0.00  0.00            
ATOM   1114 HG12 VAL X  69      -5.424  10.575  -2.326  0.00  0.00            
ATOM   1115 HG13 VAL X  69      -6.964   9.782  -2.014  0.00  0.00            
ATOM   1116  CG2 VAL X  69      -7.232   8.461  -4.550  0.00  0.00            
ATOM   1117 HG21 VAL X  69      -7.222   8.434  -5.640  0.00  0.00            
ATOM   1118 HG22 VAL X  69      -6.895   7.454  -4.305  0.00  0.00            
ATOM   1119 HG23 VAL X  69      -8.287   8.544  -4.290  0.00  0.00            
ATOM   1120  C   VAL X  69      -7.034  10.993  -6.120  0.00  0.00            
ATOM   1121  O   VAL X  69      -6.068  11.052  -6.913  0.00  0.00            
ATOM   1122  N   ALA X  70      -8.303  10.967  -6.571  0.00  0.00            
ATOM   1123  H   ALA X  70      -9.040  10.882  -5.886  0.00  0.00            
ATOM   1124  CA  ALA X  70      -8.744  11.023  -7.905  0.00  0.00            
ATOM   1125  HA  ALA X  70      -8.241  10.223  -8.448  0.00  0.00            
ATOM   1126  CB  ALA X  70     -10.283  10.685  -7.998  0.00  0.00            
ATOM   1127  HB1 ALA X  70     -10.868  11.581  -7.794  0.00  0.00            
ATOM   1128  HB2 ALA X  70     -10.427  10.273  -8.997  0.00  0.00            
ATOM   1129  HB3 ALA X  70     -10.480   9.904  -7.263  0.00  0.00            
ATOM   1130  C   ALA X  70      -8.395  12.428  -8.585  0.00  0.00            
ATOM   1131  O   ALA X  70      -8.375  12.510  -9.858  0.00  0.00            
ATOM   1132  N   SER X  71      -8.205  13.500  -7.849  0.00  0.00            
ATOM   1133  H   SER X  71      -8.330  13.366  -6.856  0.00  0.00            
ATOM   1134  CA  SER X  71      -7.952  14.843  -8.250  0.00  0.00            
ATOM   1135  HA  SER X  71      -8.874  14.944  -8.822  0.00  0.00            
ATOM   1136  CB  SER X  71      -7.989  15.793  -7.031  0.00  0.00            
ATOM   1137  HB2 SER X  71      -7.717  16.761  -7.451  0.00  0.00            
ATOM   1138  HB3 SER X  71      -8.992  15.764  -6.604  0.00  0.00            
ATOM   1139  OG  SER X  71      -7.080  15.531  -5.934  0.00  0.00            
ATOM   1140  HG  SER X  71      -7.420  14.811  -5.397  0.00  0.00            
ATOM   1141  C   SER X  71      -6.689  15.022  -9.039  0.00  0.00            
ATOM   1142  O   SER X  71      -6.766  15.774 -10.015  0.00  0.00            
ATOM   1143  N   VAL X  72      -5.517  14.415  -8.689  0.00  0.00            
ATOM   1144  H   VAL X  72      -5.658  13.758  -7.936  0.00  0.00            
ATOM   1145  CA  VAL X  72      -4.263  14.494  -9.470  0.00  0.00            
ATOM   1146  HA  VAL X  72      -4.382  15.360 -10.121  0.00  0.00            
ATOM   1147  CB  VAL X  72      -3.086  14.876  -8.581  0.00  0.00            
ATOM   1148  HB  VAL X  72      -2.151  14.766  -9.130  0.00  0.00            
ATOM   1149  CG1 VAL X  72      -3.310  16.317  -8.047  0.00  0.00            
ATOM   1150 HG11 VAL X  72      -4.324  16.391  -7.654  0.00  0.00            
ATOM   1151 HG12 VAL X  72      -2.570  16.424  -7.253  0.00  0.00            
ATOM   1152 HG13 VAL X  72      -3.286  17.081  -8.824  0.00  0.00            
ATOM   1153  CG2 VAL X  72      -3.055  13.976  -7.288  0.00  0.00            
ATOM   1154 HG21 VAL X  72      -3.894  14.109  -6.605  0.00  0.00            
ATOM   1155 HG22 VAL X  72      -3.005  12.900  -7.458  0.00  0.00            
ATOM   1156 HG23 VAL X  72      -2.173  14.212  -6.693  0.00  0.00            
ATOM   1157  C   VAL X  72      -4.023  13.296 -10.365  0.00  0.00            
ATOM   1158  O   VAL X  72      -2.868  12.980 -10.630  0.00  0.00            
ATOM   1159  N   ASP X  73      -5.082  12.588 -10.777  0.00  0.00            
ATOM   1160  H   ASP X  73      -5.935  12.990 -10.415  0.00  0.00            
ATOM   1161  CA  ASP X  73      -5.131  11.335 -11.525  0.00  0.00            
ATOM   1162  HA  ASP X  73      -6.039  10.882 -11.128  0.00  0.00            
ATOM   1163  CB  ASP X  73      -5.383  11.652 -13.052  0.00  0.00            
ATOM   1164  HB2 ASP X  73      -4.426  11.772 -13.559  0.00  0.00            
ATOM   1165  HB3 ASP X  73      -5.844  10.755 -13.466  0.00  0.00            
ATOM   1166  CG  ASP X  73      -6.314  12.756 -13.432  0.00  0.00            
ATOM   1167  OD1 ASP X  73      -7.522  12.793 -12.929  0.00  0.00            
ATOM   1168  OD2 ASP X  73      -5.976  13.696 -14.239  0.00  0.00            
ATOM   1169  C   ASP X  73      -3.934  10.374 -11.194  0.00  0.00            
ATOM   1170  O   ASP X  73      -3.129   9.883 -12.048  0.00  0.00            
ATOM   1171  N   ASN X  74      -3.816  10.046  -9.889  0.00  0.00            
ATOM   1172  H   ASN X  74      -4.437  10.488  -9.227  0.00  0.00            
ATOM   1173  CA  ASN X  74      -2.863   9.108  -9.210  0.00  0.00            
ATOM   1174  HA  ASN X  74      -1.849   9.411  -9.471  0.00  0.00            
ATOM   1175  CB  ASN X  74      -2.960   9.237  -7.707  0.00  0.00            
ATOM   1176  HB2 ASN X  74      -2.587  10.249  -7.554  0.00  0.00            
ATOM   1177  HB3 ASN X  74      -3.936   9.125  -7.234  0.00  0.00            
ATOM   1178  CG  ASN X  74      -1.842   8.390  -7.005  0.00  0.00            
ATOM   1179  OD1 ASN X  74      -1.121   7.597  -7.596  0.00  0.00            
ATOM   1180  ND2 ASN X  74      -1.436   8.840  -5.787  0.00  0.00            
ATOM   1181 HD21 ASN X  74      -1.961   9.532  -5.273  0.00  0.00            
ATOM   1182 HD22 ASN X  74      -0.603   8.500  -5.329  0.00  0.00            
ATOM   1183  C   ASN X  74      -3.056   7.651  -9.767  0.00  0.00            
ATOM   1184  O   ASN X  74      -4.055   7.051  -9.366  0.00  0.00            
ATOM   1185  N   PRO X  75      -2.152   7.051 -10.540  0.00  0.00            
ATOM   1186  CD  PRO X  75      -0.993   7.695 -11.134  0.00  0.00            
ATOM   1187  HD2 PRO X  75      -0.196   7.637 -10.392  0.00  0.00            
ATOM   1188  HD3 PRO X  75      -1.195   8.727 -11.417  0.00  0.00            
ATOM   1189  CG  PRO X  75      -0.564   6.802 -12.287  0.00  0.00            
ATOM   1190  HG2 PRO X  75       0.438   6.469 -12.018  0.00  0.00            
ATOM   1191  HG3 PRO X  75      -0.520   7.428 -13.179  0.00  0.00            
ATOM   1192  CB  PRO X  75      -1.583   5.724 -12.431  0.00  0.00            
ATOM   1193  HB2 PRO X  75      -1.064   4.779 -12.592  0.00  0.00            
ATOM   1194  HB3 PRO X  75      -2.162   5.884 -13.340  0.00  0.00            
ATOM   1195  CA  PRO X  75      -2.343   5.705 -11.091  0.00  0.00            
ATOM   1196  HA  PRO X  75      -3.415   5.527 -11.178  0.00  0.00            
ATOM   1197  C   PRO X  75      -1.809   4.608 -10.081  0.00  0.00            
ATOM   1198  O   PRO X  75      -1.955   3.414 -10.417  0.00  0.00            
ATOM   1199  N   HID X  76      -1.200   4.993  -8.992  0.00  0.00            
ATOM   1200  H   HID X  76      -1.208   5.962  -8.706  0.00  0.00            
ATOM   1201  CA  HID X  76      -0.613   4.000  -8.003  0.00  0.00            
ATOM   1202  HA  HID X  76      -0.884   2.989  -8.308  0.00  0.00            
ATOM   1203  CB  HID X  76       0.922   4.103  -8.106  0.00  0.00            
ATOM   1204  HB2 HID X  76       1.178   5.155  -7.978  0.00  0.00            
ATOM   1205  HB3 HID X  76       1.455   3.362  -7.509  0.00  0.00            
ATOM   1206  CG  HID X  76       1.211   3.838  -9.590  0.00  0.00            
ATOM   1207  ND1 HID X  76       1.153   2.648 -10.243  0.00  0.00            
ATOM   1208  HD1 HID X  76       0.749   1.828  -9.813  0.00  0.00            
ATOM   1209  CE1 HID X  76       1.502   2.894 -11.504  0.00  0.00            
ATOM   1210  HE1 HID X  76       1.561   2.179 -12.312  0.00  0.00            
ATOM   1211  NE2 HID X  76       1.822   4.182 -11.696  0.00  0.00            
ATOM   1212  CD2 HID X  76       1.559   4.815 -10.467  0.00  0.00            
ATOM   1213  HD2 HID X  76       1.594   5.869 -10.236  0.00  0.00            
ATOM   1214  C   HID X  76      -1.148   4.239  -6.569  0.00  0.00            
ATOM   1215  O   HID X  76      -0.515   3.875  -5.596  0.00  0.00            
ATOM   1216  N   VAL X  77      -2.352   4.688  -6.431  0.00  0.00            
ATOM   1217  H   VAL X  77      -2.894   4.923  -7.250  0.00  0.00            
ATOM   1218  CA  VAL X  77      -3.006   4.890  -5.172  0.00  0.00            
ATOM   1219  HA  VAL X  77      -2.654   4.074  -4.542  0.00  0.00            
ATOM   1220  CB  VAL X  77      -2.784   6.230  -4.415  0.00  0.00            
ATOM   1221  HB  VAL X  77      -3.029   7.099  -5.026  0.00  0.00            
ATOM   1222  CG1 VAL X  77      -3.720   6.401  -3.243  0.00  0.00            
ATOM   1223 HG11 VAL X  77      -3.835   5.456  -2.714  0.00  0.00            
ATOM   1224 HG12 VAL X  77      -3.366   7.197  -2.587  0.00  0.00            
ATOM   1225 HG13 VAL X  77      -4.669   6.748  -3.652  0.00  0.00            
ATOM   1226  CG2 VAL X  77      -1.348   6.323  -3.880  0.00  0.00            
ATOM   1227 HG21 VAL X  77      -0.569   6.404  -4.637  0.00  0.00            
ATOM   1228 HG22 VAL X  77      -1.264   7.219  -3.266  0.00  0.00            
ATOM   1229 HG23 VAL X  77      -1.154   5.466  -3.234  0.00  0.00            
ATOM   1230  C   VAL X  77      -4.512   4.619  -5.410  0.00  0.00            
ATOM   1231  O   VAL X  77      -5.123   5.344  -6.249  0.00  0.00            
ATOM   1232  N   CYS X  78      -5.189   3.671  -4.751  0.00  0.00            
ATOM   1233  H   CYS X  78      -4.697   3.185  -4.015  0.00  0.00            
ATOM   1234  CA  CYS X  78      -6.554   3.308  -4.830  0.00  0.00            
ATOM   1235  HA  CYS X  78      -6.783   3.402  -5.892  0.00  0.00            
ATOM   1236  CB  CYS X  78      -6.878   1.990  -4.286  0.00  0.00            
ATOM   1237  HB2 CYS X  78      -6.802   1.987  -3.199  0.00  0.00            
ATOM   1238  HB3 CYS X  78      -7.906   1.728  -4.538  0.00  0.00            
ATOM   1239  SG  CYS X  78      -5.896   0.626  -4.940  0.00  0.00            
ATOM   1240  HG  CYS X  78      -6.674  -0.279  -4.341  0.00  0.00            
ATOM   1241  C   CYS X  78      -7.416   4.393  -4.249  0.00  0.00            
ATOM   1242  O   CYS X  78      -7.111   4.785  -3.123  0.00  0.00            
ATOM   1243  N   ARG X  79      -8.449   4.807  -4.958  0.00  0.00            
ATOM   1244  H   ARG X  79      -8.684   4.204  -5.733  0.00  0.00            
ATOM   1245  CA  ARG X  79      -9.521   5.738  -4.388  0.00  0.00            
ATOM   1246  HA  ARG X  79      -9.043   6.497  -3.768  0.00  0.00            
ATOM   1247  CB  ARG X  79     -10.138   6.529  -5.541  0.00  0.00            
ATOM   1248  HB2 ARG X  79     -10.502   7.446  -5.078  0.00  0.00            
ATOM   1249  HB3 ARG X  79      -9.248   6.833  -6.094  0.00  0.00            
ATOM   1250  CG  ARG X  79     -11.242   5.813  -6.392  0.00  0.00            
ATOM   1251  HG2 ARG X  79     -10.888   4.826  -6.689  0.00  0.00            
ATOM   1252  HG3 ARG X  79     -12.098   5.770  -5.718  0.00  0.00            
ATOM   1253  CD  ARG X  79     -11.607   6.596  -7.607  0.00  0.00            
ATOM   1254  HD2 ARG X  79     -12.503   6.175  -8.062  0.00  0.00            
ATOM   1255  HD3 ARG X  79     -11.811   7.624  -7.306  0.00  0.00            
ATOM   1256  NE  ARG X  79     -10.540   6.535  -8.647  0.00  0.00            
ATOM   1257  HE  ARG X  79      -9.858   5.793  -8.577  0.00  0.00            
ATOM   1258  CZ  ARG X  79     -10.541   7.182  -9.774  0.00  0.00            
ATOM   1259  NH1 ARG X  79     -11.562   7.944 -10.090  0.00  0.00            
ATOM   1260 HH11 ARG X  79     -12.315   7.978  -9.417  0.00  0.00            
ATOM   1261 HH12 ARG X  79     -11.603   8.324 -11.025  0.00  0.00            
ATOM   1262  NH2 ARG X  79      -9.445   7.233 -10.559  0.00  0.00            
ATOM   1263 HH21 ARG X  79      -8.643   6.646 -10.379  0.00  0.00            
ATOM   1264 HH22 ARG X  79      -9.430   7.969 -11.249  0.00  0.00            
ATOM   1265  C   ARG X  79     -10.593   5.090  -3.554  0.00  0.00            
ATOM   1266  O   ARG X  79     -11.119   3.981  -3.809  0.00  0.00            
ATOM   1267  N   LEU X  80     -10.980   5.818  -2.473  0.00  0.00            
ATOM   1268  H   LEU X  80     -10.332   6.536  -2.184  0.00  0.00            
ATOM   1269  CA  LEU X  80     -12.109   5.491  -1.707  0.00  0.00            
ATOM   1270  HA  LEU X  80     -12.107   4.451  -1.380  0.00  0.00            
ATOM   1271  CB  LEU X  80     -12.303   6.314  -0.435  0.00  0.00            
ATOM   1272  HB2 LEU X  80     -11.304   6.538  -0.061  0.00  0.00            
ATOM   1273  HB3 LEU X  80     -12.676   7.266  -0.813  0.00  0.00            
ATOM   1274  CG  LEU X  80     -13.293   5.764   0.580  0.00  0.00            
ATOM   1275  HG  LEU X  80     -14.157   5.362   0.052  0.00  0.00            
ATOM   1276  CD1 LEU X  80     -12.767   4.618   1.465  0.00  0.00            
ATOM   1277 HD11 LEU X  80     -12.223   3.798   0.998  0.00  0.00            
ATOM   1278 HD12 LEU X  80     -11.964   4.980   2.107  0.00  0.00            
ATOM   1279 HD13 LEU X  80     -13.496   4.199   2.159  0.00  0.00            
ATOM   1280  CD2 LEU X  80     -13.938   6.850   1.407  0.00  0.00            
ATOM   1281 HD21 LEU X  80     -13.242   7.494   1.945  0.00  0.00            
ATOM   1282 HD22 LEU X  80     -14.389   7.531   0.685  0.00  0.00            
ATOM   1283 HD23 LEU X  80     -14.759   6.493   2.029  0.00  0.00            
ATOM   1284  C   LEU X  80     -13.308   5.572  -2.660  0.00  0.00            
ATOM   1285  O   LEU X  80     -13.629   6.698  -3.144  0.00  0.00            
ATOM   1286  N   LEU X  81     -13.886   4.422  -3.024  0.00  0.00            
ATOM   1287  H   LEU X  81     -13.509   3.610  -2.556  0.00  0.00            
ATOM   1288  CA  LEU X  81     -15.104   4.346  -3.803  0.00  0.00            
ATOM   1289  HA  LEU X  81     -15.032   4.954  -4.704  0.00  0.00            
ATOM   1290  CB  LEU X  81     -15.410   2.859  -4.230  0.00  0.00            
ATOM   1291  HB2 LEU X  81     -15.431   2.217  -3.350  0.00  0.00            
ATOM   1292  HB3 LEU X  81     -16.338   2.862  -4.801  0.00  0.00            
ATOM   1293  CG  LEU X  81     -14.320   2.250  -5.195  0.00  0.00            
ATOM   1294  HG  LEU X  81     -13.377   2.313  -4.651  0.00  0.00            
ATOM   1295  CD1 LEU X  81     -14.777   0.746  -5.419  0.00  0.00            
ATOM   1296 HD11 LEU X  81     -14.674   0.219  -4.470  0.00  0.00            
ATOM   1297 HD12 LEU X  81     -15.786   0.715  -5.829  0.00  0.00            
ATOM   1298 HD13 LEU X  81     -14.094   0.258  -6.114  0.00  0.00            
ATOM   1299  CD2 LEU X  81     -14.206   3.033  -6.539  0.00  0.00            
ATOM   1300 HD21 LEU X  81     -13.541   2.435  -7.160  0.00  0.00            
ATOM   1301 HD22 LEU X  81     -15.219   3.227  -6.892  0.00  0.00            
ATOM   1302 HD23 LEU X  81     -13.668   3.963  -6.356  0.00  0.00            
ATOM   1303  C   LEU X  81     -16.340   4.847  -2.981  0.00  0.00            
ATOM   1304  O   LEU X  81     -17.320   5.304  -3.544  0.00  0.00            
ATOM   1305  N   GLY X  82     -16.273   4.614  -1.638  0.00  0.00            
ATOM   1306  H   GLY X  82     -15.507   4.094  -1.233  0.00  0.00            
ATOM   1307  CA  GLY X  82     -17.329   5.104  -0.786  0.00  0.00            
ATOM   1308  HA2 GLY X  82     -17.573   6.148  -0.984  0.00  0.00            
ATOM   1309  HA3 GLY X  82     -18.230   4.645  -1.194  0.00  0.00            
ATOM   1310  C   GLY X  82     -17.341   4.792   0.773  0.00  0.00            
ATOM   1311  O   GLY X  82     -16.831   3.736   1.100  0.00  0.00            
ATOM   1312  N   ILE X  83     -18.001   5.622   1.570  0.00  0.00            
ATOM   1313  H   ILE X  83     -18.355   6.442   1.099  0.00  0.00            
ATOM   1314  CA  ILE X  83     -18.429   5.385   2.956  0.00  0.00            
ATOM   1315  HA  ILE X  83     -17.804   4.584   3.351  0.00  0.00            
ATOM   1316  CB  ILE X  83     -18.230   6.738   3.776  0.00  0.00            
ATOM   1317  HB  ILE X  83     -17.190   7.015   3.604  0.00  0.00            
ATOM   1318  CG2 ILE X  83     -19.159   7.856   3.057  0.00  0.00            
ATOM   1319 HG21 ILE X  83     -18.909   7.923   1.998  0.00  0.00            
ATOM   1320 HG22 ILE X  83     -20.192   7.552   3.225  0.00  0.00            
ATOM   1321 HG23 ILE X  83     -18.910   8.779   3.581  0.00  0.00            
ATOM   1322  CG1 ILE X  83     -18.471   6.676   5.290  0.00  0.00            
ATOM   1323 HG12 ILE X  83     -19.537   6.673   5.516  0.00  0.00            
ATOM   1324 HG13 ILE X  83     -18.022   5.839   5.825  0.00  0.00            
ATOM   1325  CD1 ILE X  83     -17.995   7.881   6.113  0.00  0.00            
ATOM   1326 HD11 ILE X  83     -16.920   7.840   5.935  0.00  0.00            
ATOM   1327 HD12 ILE X  83     -18.358   8.825   5.707  0.00  0.00            
ATOM   1328 HD13 ILE X  83     -18.297   7.807   7.158  0.00  0.00            
ATOM   1329  C   ILE X  83     -19.873   4.757   2.978  0.00  0.00            
ATOM   1330  O   ILE X  83     -20.681   5.076   2.096  0.00  0.00            
ATOM   1331  N   CYS X  84     -20.287   4.202   4.060  0.00  0.00            
ATOM   1332  H   CYS X  84     -19.517   4.078   4.703  0.00  0.00            
ATOM   1333  CA  CYS X  84     -21.593   3.746   4.513  0.00  0.00            
ATOM   1334  HA  CYS X  84     -22.298   4.393   3.991  0.00  0.00            
ATOM   1335  CB  CYS X  84     -21.730   2.188   4.139  0.00  0.00            
ATOM   1336  HB2 CYS X  84     -21.531   1.953   3.093  0.00  0.00            
ATOM   1337  HB3 CYS X  84     -21.042   1.590   4.736  0.00  0.00            
ATOM   1338  SG  CYS X  84     -23.389   1.631   4.398  0.00  0.00            
ATOM   1339  HG  CYS X  84     -24.164   2.531   3.787  0.00  0.00            
ATOM   1340  C   CYS X  84     -21.660   3.984   6.010  0.00  0.00            
ATOM   1341  O   CYS X  84     -20.719   3.672   6.767  0.00  0.00            
ATOM   1342  N   LEU X  85     -22.815   4.450   6.410  0.00  0.00            
ATOM   1343  H   LEU X  85     -23.571   4.501   5.742  0.00  0.00            
ATOM   1344  CA  LEU X  85     -23.031   4.892   7.767  0.00  0.00            
ATOM   1345  HA  LEU X  85     -22.140   4.696   8.363  0.00  0.00            
ATOM   1346  CB  LEU X  85     -23.253   6.397   7.909  0.00  0.00            
ATOM   1347  HB2 LEU X  85     -24.211   6.627   7.442  0.00  0.00            
ATOM   1348  HB3 LEU X  85     -23.386   6.598   8.972  0.00  0.00            
ATOM   1349  CG  LEU X  85     -22.170   7.343   7.409  0.00  0.00            
ATOM   1350  HG  LEU X  85     -21.191   6.867   7.465  0.00  0.00            
ATOM   1351  CD1 LEU X  85     -22.281   7.579   5.952  0.00  0.00            
ATOM   1352 HD11 LEU X  85     -22.179   6.656   5.382  0.00  0.00            
ATOM   1353 HD12 LEU X  85     -23.224   8.083   5.739  0.00  0.00            
ATOM   1354 HD13 LEU X  85     -21.548   8.319   5.630  0.00  0.00            
ATOM   1355  CD2 LEU X  85     -21.902   8.585   8.201  0.00  0.00            
ATOM   1356 HD21 LEU X  85     -22.716   9.309   8.212  0.00  0.00            
ATOM   1357 HD22 LEU X  85     -21.677   8.211   9.200  0.00  0.00            
ATOM   1358 HD23 LEU X  85     -21.087   9.144   7.741  0.00  0.00            
ATOM   1359  C   LEU X  85     -24.114   4.044   8.304  0.00  0.00            
ATOM   1360  O   LEU X  85     -25.034   4.511   8.939  0.00  0.00            
ATOM   1361  N   THR X  86     -23.807   2.748   8.406  0.00  0.00            
ATOM   1362  H   THR X  86     -23.004   2.458   7.868  0.00  0.00            
ATOM   1363  CA  THR X  86     -24.423   1.772   9.268  0.00  0.00            
ATOM   1364  HA  THR X  86     -25.511   1.831   9.228  0.00  0.00            
ATOM   1365  CB  THR X  86     -24.071   0.339   8.789  0.00  0.00            
ATOM   1366  HB  THR X  86     -24.217  -0.489   9.482  0.00  0.00            
ATOM   1367  CG2 THR X  86     -24.918  -0.006   7.515  0.00  0.00            
ATOM   1368 HG21 THR X  86     -24.714   0.751   6.759  0.00  0.00            
ATOM   1369 HG22 THR X  86     -24.565  -0.929   7.056  0.00  0.00            
ATOM   1370 HG23 THR X  86     -25.999  -0.010   7.654  0.00  0.00            
ATOM   1371  OG1 THR X  86     -22.684   0.238   8.289  0.00  0.00            
ATOM   1372  HG1 THR X  86     -22.097   0.349   9.041  0.00  0.00            
ATOM   1373  C   THR X  86     -24.121   2.019  10.737  0.00  0.00            
ATOM   1374  O   THR X  86     -23.441   3.020  11.030  0.00  0.00            
ATOM   1375  N   SER X  87     -24.671   1.330  11.692  0.00  0.00            
ATOM   1376  H   SER X  87     -25.265   0.589  11.347  0.00  0.00            
ATOM   1377  CA  SER X  87     -24.531   1.425  13.108  0.00  0.00            
ATOM   1378  HA  SER X  87     -24.896   2.407  13.408  0.00  0.00            
ATOM   1379  CB  SER X  87     -25.274   0.347  13.834  0.00  0.00            
ATOM   1380  HB2 SER X  87     -24.703  -0.548  13.587  0.00  0.00            
ATOM   1381  HB3 SER X  87     -25.166   0.513  14.906  0.00  0.00            
ATOM   1382  OG  SER X  87     -26.657   0.199  13.432  0.00  0.00            
ATOM   1383  HG  SER X  87     -26.998   1.086  13.298  0.00  0.00            
ATOM   1384  C   SER X  87     -23.107   1.492  13.581  0.00  0.00            
ATOM   1385  O   SER X  87     -22.741   2.261  14.478  0.00  0.00            
ATOM   1386  N   THR X  88     -22.236   0.692  12.934  0.00  0.00            
ATOM   1387  H   THR X  88     -22.606   0.105  12.200  0.00  0.00            
ATOM   1388  CA  THR X  88     -20.823   1.075  12.749  0.00  0.00            
ATOM   1389  HA  THR X  88     -20.689   2.034  13.250  0.00  0.00            
ATOM   1390  CB  THR X  88     -19.879   0.081  13.370  0.00  0.00            
ATOM   1391  HB  THR X  88     -18.867   0.487  13.372  0.00  0.00            
ATOM   1392  CG2 THR X  88     -20.166  -0.276  14.794  0.00  0.00            
ATOM   1393 HG21 THR X  88     -19.234  -0.522  15.303  0.00  0.00            
ATOM   1394 HG22 THR X  88     -20.636   0.611  15.219  0.00  0.00            
ATOM   1395 HG23 THR X  88     -20.801  -1.155  14.898  0.00  0.00            
ATOM   1396  OG1 THR X  88     -19.762  -1.213  12.739  0.00  0.00            
ATOM   1397  HG1 THR X  88     -18.977  -1.539  13.184  0.00  0.00            
ATOM   1398  C   THR X  88     -20.519   1.407  11.268  0.00  0.00            
ATOM   1399  O   THR X  88     -21.028   0.803  10.315  0.00  0.00            
ATOM   1400  N   VAL X  89     -19.571   2.370  11.029  0.00  0.00            
ATOM   1401  H   VAL X  89     -19.041   2.791  11.778  0.00  0.00            
ATOM   1402  CA  VAL X  89     -19.271   2.800   9.680  0.00  0.00            
ATOM   1403  HA  VAL X  89     -20.236   2.917   9.188  0.00  0.00            
ATOM   1404  CB  VAL X  89     -18.549   4.139   9.747  0.00  0.00            
ATOM   1405  HB  VAL X  89     -17.612   4.069  10.300  0.00  0.00            
ATOM   1406  CG1 VAL X  89     -18.080   4.785   8.423  0.00  0.00            
ATOM   1407 HG11 VAL X  89     -17.875   5.828   8.664  0.00  0.00            
ATOM   1408 HG12 VAL X  89     -17.140   4.397   8.031  0.00  0.00            
ATOM   1409 HG13 VAL X  89     -18.912   4.785   7.719  0.00  0.00            
ATOM   1410  CG2 VAL X  89     -19.497   5.097  10.398  0.00  0.00            
ATOM   1411 HG21 VAL X  89     -20.501   4.825  10.072  0.00  0.00            
ATOM   1412 HG22 VAL X  89     -19.591   4.999  11.480  0.00  0.00            
ATOM   1413 HG23 VAL X  89     -19.162   6.101  10.141  0.00  0.00            
ATOM   1414  C   VAL X  89     -18.538   1.717   8.834  0.00  0.00            
ATOM   1415  O   VAL X  89     -17.761   0.842   9.368  0.00  0.00            
ATOM   1416  N   GLN X  90     -18.708   1.759   7.473  0.00  0.00            
ATOM   1417  H   GLN X  90     -19.164   2.557   7.055  0.00  0.00            
ATOM   1418  CA  GLN X  90     -17.951   0.890   6.504  0.00  0.00            
ATOM   1419  HA  GLN X  90     -17.097   0.535   7.081  0.00  0.00            
ATOM   1420  CB  GLN X  90     -18.771  -0.247   5.934  0.00  0.00            
ATOM   1421  HB2 GLN X  90     -19.413   0.174   5.160  0.00  0.00            
ATOM   1422  HB3 GLN X  90     -18.029  -0.908   5.487  0.00  0.00            
ATOM   1423  CG  GLN X  90     -19.632  -1.051   6.956  0.00  0.00            
ATOM   1424  HG2 GLN X  90     -18.990  -1.660   7.593  0.00  0.00            
ATOM   1425  HG3 GLN X  90     -20.259  -0.384   7.548  0.00  0.00            
ATOM   1426  CD  GLN X  90     -20.558  -1.950   6.090  0.00  0.00            
ATOM   1427  OE1 GLN X  90     -20.124  -2.939   5.569  0.00  0.00            
ATOM   1428  NE2 GLN X  90     -21.825  -1.546   5.981  0.00  0.00            
ATOM   1429 HE21 GLN X  90     -22.175  -0.766   6.520  0.00  0.00            
ATOM   1430 HE22 GLN X  90     -22.436  -1.922   5.270  0.00  0.00            
ATOM   1431  C   GLN X  90     -17.256   1.754   5.458  0.00  0.00            
ATOM   1432  O   GLN X  90     -17.660   2.861   4.973  0.00  0.00            
ATOM   1433  N   LEU X  91     -16.077   1.338   4.982  0.00  0.00            
ATOM   1434  H   LEU X  91     -15.575   0.582   5.424  0.00  0.00            
ATOM   1435  CA  LEU X  91     -15.226   1.888   3.949  0.00  0.00            
ATOM   1436  HA  LEU X  91     -15.687   2.787   3.542  0.00  0.00            
ATOM   1437  CB  LEU X  91     -13.809   2.291   4.532  0.00  0.00            
ATOM   1438  HB2 LEU X  91     -13.395   1.365   4.930  0.00  0.00            
ATOM   1439  HB3 LEU X  91     -13.131   2.397   3.685  0.00  0.00            
ATOM   1440  CG  LEU X  91     -13.633   3.331   5.633  0.00  0.00            
ATOM   1441  HG  LEU X  91     -14.185   3.012   6.517  0.00  0.00            
ATOM   1442  CD1 LEU X  91     -12.164   3.349   6.055  0.00  0.00            
ATOM   1443 HD11 LEU X  91     -11.510   3.570   5.212  0.00  0.00            
ATOM   1444 HD12 LEU X  91     -11.981   4.191   6.722  0.00  0.00            
ATOM   1445 HD13 LEU X  91     -11.825   2.419   6.512  0.00  0.00            
ATOM   1446  CD2 LEU X  91     -14.153   4.735   5.274  0.00  0.00            
ATOM   1447 HD21 LEU X  91     -15.133   4.772   4.799  0.00  0.00            
ATOM   1448 HD22 LEU X  91     -14.066   5.299   6.203  0.00  0.00            
ATOM   1449 HD23 LEU X  91     -13.570   5.122   4.439  0.00  0.00            
ATOM   1450  C   LEU X  91     -15.015   0.891   2.785  0.00  0.00            
ATOM   1451  O   LEU X  91     -14.604  -0.238   2.916  0.00  0.00            
ATOM   1452  N   ILE X  92     -15.147   1.345   1.496  0.00  0.00            
ATOM   1453  H   ILE X  92     -15.506   2.287   1.553  0.00  0.00            
ATOM   1454  CA  ILE X  92     -15.292   0.492   0.301  0.00  0.00            
ATOM   1455  HA  ILE X  92     -15.027  -0.526   0.585  0.00  0.00            
ATOM   1456  CB  ILE X  92     -16.775   0.491  -0.147  0.00  0.00            
ATOM   1457  HB  ILE X  92     -17.019   1.458  -0.587  0.00  0.00            
ATOM   1458  CG2 ILE X  92     -16.737  -0.615  -1.305  0.00  0.00            
ATOM   1459 HG21 ILE X  92     -15.982  -0.335  -2.040  0.00  0.00            
ATOM   1460 HG22 ILE X  92     -16.439  -1.596  -0.933  0.00  0.00            
ATOM   1461 HG23 ILE X  92     -17.709  -0.649  -1.798  0.00  0.00            
ATOM   1462  CG1 ILE X  92     -17.800   0.049   0.916  0.00  0.00            
ATOM   1463 HG12 ILE X  92     -18.597  -0.454   0.368  0.00  0.00            
ATOM   1464 HG13 ILE X  92     -17.403  -0.706   1.594  0.00  0.00            
ATOM   1465  CD1 ILE X  92     -18.422   1.084   1.802  0.00  0.00            
ATOM   1466 HD11 ILE X  92     -18.854   1.864   1.177  0.00  0.00            
ATOM   1467 HD12 ILE X  92     -19.173   0.565   2.398  0.00  0.00            
ATOM   1468 HD13 ILE X  92     -17.657   1.586   2.395  0.00  0.00            
ATOM   1469  C   ILE X  92     -14.155   1.059  -0.719  0.00  0.00            
ATOM   1470  O   ILE X  92     -13.971   2.284  -0.882  0.00  0.00            
ATOM   1471  N   THR X  93     -13.363   0.157  -1.365  0.00  0.00            
ATOM   1472  H   THR X  93     -13.606  -0.806  -1.181  0.00  0.00            
ATOM   1473  CA  THR X  93     -12.143   0.387  -2.220  0.00  0.00            
ATOM   1474  HA  THR X  93     -12.365   1.262  -2.831  0.00  0.00            
ATOM   1475  CB  THR X  93     -10.851   0.664  -1.477  0.00  0.00            
ATOM   1476  HB  THR X  93     -10.159   0.880  -2.291  0.00  0.00            
ATOM   1477  CG2 THR X  93     -10.814   1.785  -0.456  0.00  0.00            
ATOM   1478 HG21 THR X  93      -9.807   1.788  -0.039  0.00  0.00            
ATOM   1479 HG22 THR X  93     -11.012   2.690  -1.030  0.00  0.00            
ATOM   1480 HG23 THR X  93     -11.557   1.535   0.302  0.00  0.00            
ATOM   1481  OG1 THR X  93     -10.392  -0.560  -0.889  0.00  0.00            
ATOM   1482  HG1 THR X  93     -10.664  -0.608   0.031  0.00  0.00            
ATOM   1483  C   THR X  93     -11.885  -0.825  -3.094  0.00  0.00            
ATOM   1484  O   THR X  93     -12.271  -1.917  -2.747  0.00  0.00            
ATOM   1485  N   GLN X  94     -11.177  -0.676  -4.192  0.00  0.00            
ATOM   1486  H   GLN X  94     -10.939   0.297  -4.318  0.00  0.00            
ATOM   1487  CA  GLN X  94     -11.065  -1.601  -5.326  0.00  0.00            
ATOM   1488  HA  GLN X  94     -12.118  -1.877  -5.378  0.00  0.00            
ATOM   1489  CB  GLN X  94     -10.545  -0.938  -6.677  0.00  0.00            
ATOM   1490  HB2 GLN X  94     -10.626  -1.625  -7.519  0.00  0.00            
ATOM   1491  HB3 GLN X  94     -11.225  -0.102  -6.840  0.00  0.00            
ATOM   1492  CG  GLN X  94      -9.053  -0.513  -6.656  0.00  0.00            
ATOM   1493  HG2 GLN X  94      -8.891   0.105  -5.773  0.00  0.00            
ATOM   1494  HG3 GLN X  94      -8.484  -1.440  -6.734  0.00  0.00            
ATOM   1495  CD  GLN X  94      -8.643   0.470  -7.755  0.00  0.00            
ATOM   1496  OE1 GLN X  94      -7.880   1.418  -7.621  0.00  0.00            
ATOM   1497  NE2 GLN X  94      -9.101   0.240  -9.001  0.00  0.00            
ATOM   1498 HE21 GLN X  94      -9.638  -0.574  -9.266  0.00  0.00            
ATOM   1499 HE22 GLN X  94      -8.737   0.811  -9.750  0.00  0.00            
ATOM   1500  C   GLN X  94     -10.216  -2.890  -5.019  0.00  0.00            
ATOM   1501  O   GLN X  94      -9.223  -2.883  -4.207  0.00  0.00            
ATOM   1502  N   LEU X  95     -10.529  -4.017  -5.692  0.00  0.00            
ATOM   1503  H   LEU X  95     -11.455  -4.123  -6.082  0.00  0.00            
ATOM   1504  CA  LEU X  95      -9.745  -5.179  -5.890  0.00  0.00            
ATOM   1505  HA  LEU X  95      -8.813  -5.107  -5.330  0.00  0.00            
ATOM   1506  CB  LEU X  95     -10.493  -6.433  -5.448  0.00  0.00            
ATOM   1507  HB2 LEU X  95     -11.425  -6.466  -6.013  0.00  0.00            
ATOM   1508  HB3 LEU X  95      -9.915  -7.328  -5.680  0.00  0.00            
ATOM   1509  CG  LEU X  95     -10.660  -6.477  -3.880  0.00  0.00            
ATOM   1510  HG  LEU X  95     -11.158  -5.568  -3.542  0.00  0.00            
ATOM   1511  CD1 LEU X  95     -11.469  -7.781  -3.684  0.00  0.00            
ATOM   1512 HD11 LEU X  95     -11.065  -8.635  -4.229  0.00  0.00            
ATOM   1513 HD12 LEU X  95     -11.486  -8.089  -2.639  0.00  0.00            
ATOM   1514 HD13 LEU X  95     -12.502  -7.577  -3.966  0.00  0.00            
ATOM   1515  CD2 LEU X  95      -9.346  -6.513  -3.084  0.00  0.00            
ATOM   1516 HD21 LEU X  95      -8.702  -7.297  -3.482  0.00  0.00            
ATOM   1517 HD22 LEU X  95      -8.735  -5.613  -3.154  0.00  0.00            
ATOM   1518 HD23 LEU X  95      -9.574  -6.596  -2.021  0.00  0.00            
ATOM   1519  C   LEU X  95      -9.189  -5.321  -7.308  0.00  0.00            
ATOM   1520  O   LEU X  95      -9.755  -4.755  -8.252  0.00  0.00            
ATOM   1521  N   MET X  96      -8.112  -6.147  -7.344  0.00  0.00            
ATOM   1522  H   MET X  96      -7.753  -6.613  -6.523  0.00  0.00            
ATOM   1523  CA  MET X  96      -7.253  -6.308  -8.540  0.00  0.00            
ATOM   1524  HA  MET X  96      -7.893  -6.329  -9.422  0.00  0.00            
ATOM   1525  CB  MET X  96      -6.185  -5.249  -8.566  0.00  0.00            
ATOM   1526  HB2 MET X  96      -5.737  -5.042  -7.595  0.00  0.00            
ATOM   1527  HB3 MET X  96      -5.341  -5.577  -9.173  0.00  0.00            
ATOM   1528  CG  MET X  96      -6.753  -4.019  -9.186  0.00  0.00            
ATOM   1529  HG2 MET X  96      -7.291  -4.278 -10.098  0.00  0.00            
ATOM   1530  HG3 MET X  96      -7.586  -3.698  -8.560  0.00  0.00            
ATOM   1531  SD  MET X  96      -5.612  -2.635  -9.404  0.00  0.00            
ATOM   1532  CE  MET X  96      -5.428  -2.065  -7.664  0.00  0.00            
ATOM   1533  HE1 MET X  96      -4.463  -2.462  -7.348  0.00  0.00            
ATOM   1534  HE2 MET X  96      -5.497  -0.990  -7.499  0.00  0.00            
ATOM   1535  HE3 MET X  96      -6.170  -2.509  -7.001  0.00  0.00            
ATOM   1536  C   MET X  96      -6.687  -7.795  -8.443  0.00  0.00            
ATOM   1537  O   MET X  96      -6.352  -8.266  -7.379  0.00  0.00            
ATOM   1538  N   PRO X  97      -6.632  -8.518  -9.561  0.00  0.00            
ATOM   1539  CD  PRO X  97      -6.777  -7.938 -10.898  0.00  0.00            
ATOM   1540  HD2 PRO X  97      -6.188  -7.040 -11.090  0.00  0.00            
ATOM   1541  HD3 PRO X  97      -7.855  -7.823 -11.010  0.00  0.00            
ATOM   1542  CG  PRO X  97      -6.548  -9.116 -11.837  0.00  0.00            
ATOM   1543  HG2 PRO X  97      -5.472  -9.110 -12.009  0.00  0.00            
ATOM   1544  HG3 PRO X  97      -7.013  -9.017 -12.818  0.00  0.00            
ATOM   1545  CB  PRO X  97      -6.904 -10.341 -11.079  0.00  0.00            
ATOM   1546  HB2 PRO X  97      -6.437 -11.275 -11.389  0.00  0.00            
ATOM   1547  HB3 PRO X  97      -7.966 -10.515 -11.249  0.00  0.00            
ATOM   1548  CA  PRO X  97      -6.829 -10.046  -9.589  0.00  0.00            
ATOM   1549  HA  PRO X  97      -7.765 -10.324  -9.104  0.00  0.00            
ATOM   1550  C   PRO X  97      -5.771 -10.822  -8.739  0.00  0.00            
ATOM   1551  O   PRO X  97      -6.054 -11.840  -8.089  0.00  0.00            
ATOM   1552  N   PHE X  98      -4.519 -10.368  -8.829  0.00  0.00            
ATOM   1553  H   PHE X  98      -4.381  -9.536  -9.385  0.00  0.00            
ATOM   1554  CA  PHE X  98      -3.380 -11.073  -8.186  0.00  0.00            
ATOM   1555  HA  PHE X  98      -3.559 -12.146  -8.116  0.00  0.00            
ATOM   1556  CB  PHE X  98      -2.152 -10.809  -9.065  0.00  0.00            
ATOM   1557  HB2 PHE X  98      -1.982  -9.733  -9.010  0.00  0.00            
ATOM   1558  HB3 PHE X  98      -1.350 -11.321  -8.534  0.00  0.00            
ATOM   1559  CG  PHE X  98      -2.067 -11.337 -10.486  0.00  0.00            
ATOM   1560  CD1 PHE X  98      -2.194 -10.547 -11.709  0.00  0.00            
ATOM   1561  HD1 PHE X  98      -2.303  -9.488 -11.526  0.00  0.00            
ATOM   1562  CE1 PHE X  98      -2.108 -11.161 -12.983  0.00  0.00            
ATOM   1563  HE1 PHE X  98      -2.102 -10.512 -13.846  0.00  0.00            
ATOM   1564  CZ  PHE X  98      -2.026 -12.533 -13.130  0.00  0.00            
ATOM   1565  HZ  PHE X  98      -2.046 -13.012 -14.098  0.00  0.00            
ATOM   1566  CE2 PHE X  98      -2.050 -13.335 -11.946  0.00  0.00            
ATOM   1567  HE2 PHE X  98      -2.083 -14.414 -11.989  0.00  0.00            
ATOM   1568  CD2 PHE X  98      -2.012 -12.735 -10.696  0.00  0.00            
ATOM   1569  HD2 PHE X  98      -2.044 -13.418  -9.860  0.00  0.00            
ATOM   1570  C   PHE X  98      -3.202 -10.759  -6.676  0.00  0.00            
ATOM   1571  O   PHE X  98      -2.186 -11.137  -6.107  0.00  0.00            
ATOM   1572  N   GLY X  99      -4.156 -10.121  -5.940  0.00  0.00            
ATOM   1573  H   GLY X  99      -4.968  -9.698  -6.367  0.00  0.00            
ATOM   1574  CA  GLY X  99      -4.030  -9.916  -4.523  0.00  0.00            
ATOM   1575  HA2 GLY X  99      -4.949  -9.591  -4.036  0.00  0.00            
ATOM   1576  HA3 GLY X  99      -3.888 -10.928  -4.143  0.00  0.00            
ATOM   1577  C   GLY X  99      -3.025  -8.853  -4.063  0.00  0.00            
ATOM   1578  O   GLY X  99      -3.017  -7.751  -4.510  0.00  0.00            
ATOM   1579  N   CYS X 100      -2.219  -9.237  -3.117  0.00  0.00            
ATOM   1580  H   CYS X 100      -2.206 -10.203  -2.820  0.00  0.00            
ATOM   1581  CA  CYS X 100      -1.320  -8.313  -2.347  0.00  0.00            
ATOM   1582  HA  CYS X 100      -1.565  -7.273  -2.562  0.00  0.00            
ATOM   1583  CB  CYS X 100      -1.464  -8.579  -0.841  0.00  0.00            
ATOM   1584  HB2 CYS X 100      -2.536  -8.518  -0.653  0.00  0.00            
ATOM   1585  HB3 CYS X 100      -1.186  -9.623  -0.694  0.00  0.00            
ATOM   1586  SG  CYS X 100      -0.493  -7.380   0.124  0.00  0.00            
ATOM   1587  HG  CYS X 100      -1.125  -6.327  -0.401  0.00  0.00            
ATOM   1588  C   CYS X 100       0.170  -8.630  -2.722  0.00  0.00            
ATOM   1589  O   CYS X 100       0.564  -9.796  -2.904  0.00  0.00            
ATOM   1590  N   LEU X 101       0.953  -7.568  -2.857  0.00  0.00            
ATOM   1591  H   LEU X 101       0.619  -6.696  -2.472  0.00  0.00            
ATOM   1592  CA  LEU X 101       2.342  -7.683  -3.478  0.00  0.00            
ATOM   1593  HA  LEU X 101       2.342  -8.303  -4.374  0.00  0.00            
ATOM   1594  CB  LEU X 101       2.781  -6.270  -3.758  0.00  0.00            
ATOM   1595  HB2 LEU X 101       2.063  -5.894  -4.487  0.00  0.00            
ATOM   1596  HB3 LEU X 101       2.783  -5.709  -2.823  0.00  0.00            
ATOM   1597  CG  LEU X 101       4.259  -6.083  -4.302  0.00  0.00            
ATOM   1598  HG  LEU X 101       4.946  -6.470  -3.550  0.00  0.00            
ATOM   1599  CD1 LEU X 101       4.369  -6.927  -5.578  0.00  0.00            
ATOM   1600 HD11 LEU X 101       3.722  -6.545  -6.367  0.00  0.00            
ATOM   1601 HD12 LEU X 101       5.402  -6.820  -5.908  0.00  0.00            
ATOM   1602 HD13 LEU X 101       4.264  -7.993  -5.376  0.00  0.00            
ATOM   1603  CD2 LEU X 101       4.613  -4.648  -4.604  0.00  0.00            
ATOM   1604 HD21 LEU X 101       3.839  -4.266  -5.269  0.00  0.00            
ATOM   1605 HD22 LEU X 101       4.518  -4.093  -3.670  0.00  0.00            
ATOM   1606 HD23 LEU X 101       5.636  -4.590  -4.975  0.00  0.00            
ATOM   1607  C   LEU X 101       3.252  -8.458  -2.546  0.00  0.00            
ATOM   1608  O   LEU X 101       4.273  -9.000  -2.986  0.00  0.00            
ATOM   1609  N   LEU X 102       2.908  -8.482  -1.194  0.00  0.00            
ATOM   1610  H   LEU X 102       2.074  -8.062  -0.808  0.00  0.00            
ATOM   1611  CA  LEU X 102       3.731  -9.136  -0.237  0.00  0.00            
ATOM   1612  HA  LEU X 102       4.794  -8.935  -0.369  0.00  0.00            
ATOM   1613  CB  LEU X 102       3.408  -8.531   1.187  0.00  0.00            
ATOM   1614  HB2 LEU X 102       3.783  -7.510   1.245  0.00  0.00            
ATOM   1615  HB3 LEU X 102       2.335  -8.383   1.304  0.00  0.00            
ATOM   1616  CG  LEU X 102       3.885  -9.226   2.405  0.00  0.00            
ATOM   1617  HG  LEU X 102       3.532 -10.256   2.367  0.00  0.00            
ATOM   1618  CD1 LEU X 102       5.455  -9.224   2.582  0.00  0.00            
ATOM   1619 HD11 LEU X 102       5.915  -9.573   1.658  0.00  0.00            
ATOM   1620 HD12 LEU X 102       5.649  -8.173   2.796  0.00  0.00            
ATOM   1621 HD13 LEU X 102       5.699  -9.863   3.430  0.00  0.00            
ATOM   1622  CD2 LEU X 102       3.274  -8.565   3.696  0.00  0.00            
ATOM   1623 HD21 LEU X 102       2.190  -8.545   3.588  0.00  0.00            
ATOM   1624 HD22 LEU X 102       3.446  -9.133   4.610  0.00  0.00            
ATOM   1625 HD23 LEU X 102       3.638  -7.539   3.758  0.00  0.00            
ATOM   1626  C   LEU X 102       3.503 -10.663  -0.268  0.00  0.00            
ATOM   1627  O   LEU X 102       4.531 -11.378  -0.042  0.00  0.00            
ATOM   1628  N   ASP X 103       2.226 -11.155  -0.408  0.00  0.00            
ATOM   1629  H   ASP X 103       1.421 -10.547  -0.468  0.00  0.00            
ATOM   1630  CA  ASP X 103       1.985 -12.543  -0.798  0.00  0.00            
ATOM   1631  HA  ASP X 103       2.470 -13.111  -0.004  0.00  0.00            
ATOM   1632  CB  ASP X 103       0.450 -12.860  -0.677  0.00  0.00            
ATOM   1633  HB2 ASP X 103      -0.064 -12.105  -1.271  0.00  0.00            
ATOM   1634  HB3 ASP X 103       0.236 -13.849  -1.081  0.00  0.00            
ATOM   1635  CG  ASP X 103      -0.111 -12.520   0.748  0.00  0.00            
ATOM   1636  OD1 ASP X 103       0.521 -12.825   1.791  0.00  0.00            
ATOM   1637  OD2 ASP X 103      -1.302 -12.170   0.943  0.00  0.00            
ATOM   1638  C   ASP X 103       2.472 -12.977  -2.211  0.00  0.00            
ATOM   1639  O   ASP X 103       2.914 -14.118  -2.320  0.00  0.00            
ATOM   1640  N   TYR X 104       2.363 -12.060  -3.219  0.00  0.00            
ATOM   1641  H   TYR X 104       1.869 -11.201  -3.025  0.00  0.00            
ATOM   1642  CA  TYR X 104       2.925 -12.344  -4.578  0.00  0.00            
ATOM   1643  HA  TYR X 104       2.446 -13.225  -5.004  0.00  0.00            
ATOM   1644  CB  TYR X 104       2.561 -11.211  -5.484  0.00  0.00            
ATOM   1645  HB2 TYR X 104       1.492 -11.023  -5.385  0.00  0.00            
ATOM   1646  HB3 TYR X 104       3.056 -10.287  -5.186  0.00  0.00            
ATOM   1647  CG  TYR X 104       2.757 -11.383  -6.962  0.00  0.00            
ATOM   1648  CD1 TYR X 104       1.643 -11.800  -7.752  0.00  0.00            
ATOM   1649  HD1 TYR X 104       0.724 -12.049  -7.242  0.00  0.00            
ATOM   1650  CE1 TYR X 104       1.715 -11.730  -9.168  0.00  0.00            
ATOM   1651  HE1 TYR X 104       0.801 -12.000  -9.676  0.00  0.00            
ATOM   1652  CZ  TYR X 104       2.869 -11.249  -9.787  0.00  0.00            
ATOM   1653  OH  TYR X 104       2.916 -11.150 -11.110  0.00  0.00            
ATOM   1654  HH  TYR X 104       2.222 -11.749 -11.395  0.00  0.00            
ATOM   1655  CE2 TYR X 104       3.979 -10.958  -8.961  0.00  0.00            
ATOM   1656  HE2 TYR X 104       4.790 -10.585  -9.569  0.00  0.00            
ATOM   1657  CD2 TYR X 104       3.945 -11.038  -7.559  0.00  0.00            
ATOM   1658  HD2 TYR X 104       4.775 -10.721  -6.945  0.00  0.00            
ATOM   1659  C   TYR X 104       4.470 -12.533  -4.633  0.00  0.00            
ATOM   1660  O   TYR X 104       4.893 -13.462  -5.319  0.00  0.00            
ATOM   1661  N   VAL X 105       5.220 -11.685  -3.930  0.00  0.00            
ATOM   1662  H   VAL X 105       4.758 -10.845  -3.612  0.00  0.00            
ATOM   1663  CA  VAL X 105       6.673 -11.762  -3.896  0.00  0.00            
ATOM   1664  HA  VAL X 105       6.924 -11.979  -4.934  0.00  0.00            
ATOM   1665  CB  VAL X 105       7.439 -10.588  -3.315  0.00  0.00            
ATOM   1666  HB  VAL X 105       8.485 -10.871  -3.198  0.00  0.00            
ATOM   1667  CG1 VAL X 105       7.405  -9.338  -4.200  0.00  0.00            
ATOM   1668 HG11 VAL X 105       7.780  -9.619  -5.184  0.00  0.00            
ATOM   1669 HG12 VAL X 105       6.420  -8.895  -4.350  0.00  0.00            
ATOM   1670 HG13 VAL X 105       8.111  -8.650  -3.734  0.00  0.00            
ATOM   1671  CG2 VAL X 105       7.079 -10.177  -1.855  0.00  0.00            
ATOM   1672 HG21 VAL X 105       7.037 -11.060  -1.217  0.00  0.00            
ATOM   1673 HG22 VAL X 105       7.750  -9.428  -1.435  0.00  0.00            
ATOM   1674 HG23 VAL X 105       6.083  -9.734  -1.872  0.00  0.00            
ATOM   1675  C   VAL X 105       7.152 -13.082  -3.195  0.00  0.00            
ATOM   1676  O   VAL X 105       8.235 -13.610  -3.542  0.00  0.00            
ATOM   1677  N   ARG X 106       6.370 -13.574  -2.209  0.00  0.00            
ATOM   1678  H   ARG X 106       5.490 -13.099  -2.067  0.00  0.00            
ATOM   1679  CA  ARG X 106       6.580 -14.924  -1.615  0.00  0.00            
ATOM   1680  HA  ARG X 106       7.616 -14.973  -1.280  0.00  0.00            
ATOM   1681  CB  ARG X 106       5.682 -15.011  -0.367  0.00  0.00            
ATOM   1682  HB2 ARG X 106       4.643 -14.721  -0.522  0.00  0.00            
ATOM   1683  HB3 ARG X 106       5.598 -16.043  -0.026  0.00  0.00            
ATOM   1684  CG  ARG X 106       6.249 -14.187   0.793  0.00  0.00            
ATOM   1685  HG2 ARG X 106       7.034 -14.837   1.179  0.00  0.00            
ATOM   1686  HG3 ARG X 106       6.590 -13.195   0.495  0.00  0.00            
ATOM   1687  CD  ARG X 106       5.174 -14.111   1.929  0.00  0.00            
ATOM   1688  HD2 ARG X 106       4.252 -13.609   1.633  0.00  0.00            
ATOM   1689  HD3 ARG X 106       4.930 -15.122   2.257  0.00  0.00            
ATOM   1690  NE  ARG X 106       5.778 -13.447   3.118  0.00  0.00            
ATOM   1691  HE  ARG X 106       6.778 -13.473   3.254  0.00  0.00            
ATOM   1692  CZ  ARG X 106       5.096 -12.839   4.082  0.00  0.00            
ATOM   1693  NH1 ARG X 106       3.783 -12.641   4.209  0.00  0.00            
ATOM   1694 HH11 ARG X 106       3.095 -12.956   3.541  0.00  0.00            
ATOM   1695 HH12 ARG X 106       3.422 -12.007   4.908  0.00  0.00            
ATOM   1696  NH2 ARG X 106       5.783 -12.243   5.053  0.00  0.00            
ATOM   1697 HH21 ARG X 106       6.767 -12.053   4.930  0.00  0.00            
ATOM   1698 HH22 ARG X 106       5.269 -11.821   5.813  0.00  0.00            
ATOM   1699  C   ARG X 106       6.219 -16.163  -2.507  0.00  0.00            
ATOM   1700  O   ARG X 106       6.852 -17.198  -2.476  0.00  0.00            
ATOM   1701  N   GLU X 107       5.136 -16.084  -3.260  0.00  0.00            
ATOM   1702  H   GLU X 107       4.599 -15.231  -3.190  0.00  0.00            
ATOM   1703  CA  GLU X 107       4.507 -17.102  -4.124  0.00  0.00            
ATOM   1704  HA  GLU X 107       4.410 -18.009  -3.527  0.00  0.00            
ATOM   1705  CB  GLU X 107       3.081 -16.725  -4.560  0.00  0.00            
ATOM   1706  HB2 GLU X 107       2.569 -16.481  -3.629  0.00  0.00            
ATOM   1707  HB3 GLU X 107       3.151 -15.878  -5.244  0.00  0.00            
ATOM   1708  CG  GLU X 107       2.392 -17.920  -5.257  0.00  0.00            
ATOM   1709  HG2 GLU X 107       2.888 -18.330  -6.137  0.00  0.00            
ATOM   1710  HG3 GLU X 107       2.373 -18.728  -4.525  0.00  0.00            
ATOM   1711  CD  GLU X 107       0.984 -17.676  -5.710  0.00  0.00            
ATOM   1712  OE1 GLU X 107       0.421 -18.603  -6.333  0.00  0.00            
ATOM   1713  OE2 GLU X 107       0.376 -16.596  -5.417  0.00  0.00            
ATOM   1714  C   GLU X 107       5.383 -17.478  -5.299  0.00  0.00            
ATOM   1715  O   GLU X 107       5.755 -18.627  -5.504  0.00  0.00            
ATOM   1716  N   HIE X 108       5.997 -16.456  -5.957  0.00  0.00            
ATOM   1717  H   HIE X 108       5.887 -15.489  -5.687  0.00  0.00            
ATOM   1718  CA  HIE X 108       6.594 -16.612  -7.292  0.00  0.00            
ATOM   1719  HA  HIE X 108       6.436 -17.665  -7.528  0.00  0.00            
ATOM   1720  CB  HIE X 108       5.862 -15.679  -8.233  0.00  0.00            
ATOM   1721  HB2 HIE X 108       6.043 -14.645  -7.940  0.00  0.00            
ATOM   1722  HB3 HIE X 108       6.149 -15.847  -9.271  0.00  0.00            
ATOM   1723  CG  HIE X 108       4.370 -15.766  -8.228  0.00  0.00            
ATOM   1724  ND1 HIE X 108       3.665 -16.866  -8.592  0.00  0.00            
ATOM   1725  CE1 HIE X 108       2.368 -16.460  -8.671  0.00  0.00            
ATOM   1726  HE1 HIE X 108       1.563 -17.109  -8.983  0.00  0.00            
ATOM   1727  NE2 HIE X 108       2.305 -15.127  -8.296  0.00  0.00            
ATOM   1728  HE2 HIE X 108       1.486 -14.629  -7.977  0.00  0.00            
ATOM   1729  CD2 HIE X 108       3.548 -14.718  -7.985  0.00  0.00            
ATOM   1730  HD2 HIE X 108       3.790 -13.830  -7.420  0.00  0.00            
ATOM   1731  C   HIE X 108       8.127 -16.425  -7.366  0.00  0.00            
ATOM   1732  O   HIE X 108       8.714 -16.079  -8.393  0.00  0.00            
ATOM   1733  N   LYS X 109       8.769 -16.351  -6.168  0.00  0.00            
ATOM   1734  H   LYS X 109       8.306 -16.654  -5.322  0.00  0.00            
ATOM   1735  CA  LYS X 109      10.181 -15.841  -6.068  0.00  0.00            
ATOM   1736  HA  LYS X 109      10.106 -14.775  -6.285  0.00  0.00            
ATOM   1737  CB  LYS X 109      10.566 -16.065  -4.606  0.00  0.00            
ATOM   1738  HB2 LYS X 109      11.514 -15.537  -4.501  0.00  0.00            
ATOM   1739  HB3 LYS X 109       9.808 -15.537  -4.026  0.00  0.00            
ATOM   1740  CG  LYS X 109      10.672 -17.527  -4.050  0.00  0.00            
ATOM   1741  HG2 LYS X 109       9.778 -18.120  -4.245  0.00  0.00            
ATOM   1742  HG3 LYS X 109      11.482 -18.124  -4.469  0.00  0.00            
ATOM   1743  CD  LYS X 109      10.880 -17.570  -2.541  0.00  0.00            
ATOM   1744  HD2 LYS X 109       9.932 -17.173  -2.176  0.00  0.00            
ATOM   1745  HD3 LYS X 109      10.878 -18.574  -2.116  0.00  0.00            
ATOM   1746  CE  LYS X 109      12.004 -16.674  -2.136  0.00  0.00            
ATOM   1747  HE2 LYS X 109      12.958 -17.174  -2.305  0.00  0.00            
ATOM   1748  HE3 LYS X 109      11.986 -15.687  -2.598  0.00  0.00            
ATOM   1749  NZ  LYS X 109      12.011 -16.638  -0.616  0.00  0.00            
ATOM   1750  HZ1 LYS X 109      11.134 -16.199  -0.376  0.00  0.00            
ATOM   1751  HZ2 LYS X 109      12.077 -17.498  -0.090  0.00  0.00            
ATOM   1752  HZ3 LYS X 109      12.817 -16.072  -0.391  0.00  0.00            
ATOM   1753  C   LYS X 109      11.207 -16.523  -6.924  0.00  0.00            
ATOM   1754  O   LYS X 109      12.227 -15.924  -7.270  0.00  0.00            
ATOM   1755  N   ASP X 110      10.950 -17.795  -7.409  0.00  0.00            
ATOM   1756  H   ASP X 110      10.254 -18.434  -7.051  0.00  0.00            
ATOM   1757  CA  ASP X 110      11.815 -18.460  -8.412  0.00  0.00            
ATOM   1758  HA  ASP X 110      12.786 -18.415  -7.919  0.00  0.00            
ATOM   1759  CB  ASP X 110      11.452 -19.938  -8.670  0.00  0.00            
ATOM   1760  HB2 ASP X 110      10.483 -19.837  -9.159  0.00  0.00            
ATOM   1761  HB3 ASP X 110      12.232 -20.345  -9.313  0.00  0.00            
ATOM   1762  CG  ASP X 110      11.264 -20.820  -7.440  0.00  0.00            
ATOM   1763  OD1 ASP X 110      11.016 -21.997  -7.622  0.00  0.00            
ATOM   1764  OD2 ASP X 110      11.357 -20.343  -6.298  0.00  0.00            
ATOM   1765  C   ASP X 110      11.969 -17.707  -9.748  0.00  0.00            
ATOM   1766  O   ASP X 110      13.075 -17.755 -10.215  0.00  0.00            
ATOM   1767  N   ASN X 111      10.770 -17.121 -10.168  0.00  0.00            
ATOM   1768  H   ASN X 111       9.947 -17.281  -9.606  0.00  0.00            
ATOM   1769  CA  ASN X 111      10.604 -16.472 -11.570  0.00  0.00            
ATOM   1770  HA  ASN X 111      11.421 -16.835 -12.193  0.00  0.00            
ATOM   1771  CB  ASN X 111       9.289 -16.937 -12.208  0.00  0.00            
ATOM   1772  HB2 ASN X 111       8.425 -16.642 -11.613  0.00  0.00            
ATOM   1773  HB3 ASN X 111       9.205 -16.478 -13.192  0.00  0.00            
ATOM   1774  CG  ASN X 111       9.339 -18.399 -12.471  0.00  0.00            
ATOM   1775  OD1 ASN X 111      10.303 -19.040 -12.197  0.00  0.00            
ATOM   1776  ND2 ASN X 111       8.273 -19.032 -13.074  0.00  0.00            
ATOM   1777 HD21 ASN X 111       7.444 -18.479 -13.241  0.00  0.00            
ATOM   1778 HD22 ASN X 111       8.365 -20.018 -13.273  0.00  0.00            
ATOM   1779  C   ASN X 111      10.563 -14.932 -11.632  0.00  0.00            
ATOM   1780  O   ASN X 111      10.657 -14.380 -12.718  0.00  0.00            
ATOM   1781  N   ILE X 112      10.506 -14.136 -10.467  0.00  0.00            
ATOM   1782  H   ILE X 112      10.249 -14.490  -9.557  0.00  0.00            
ATOM   1783  CA  ILE X 112      10.521 -12.664 -10.493  0.00  0.00            
ATOM   1784  HA  ILE X 112       9.724 -12.331 -11.157  0.00  0.00            
ATOM   1785  CB  ILE X 112      10.361 -12.112  -9.084  0.00  0.00            
ATOM   1786  HB  ILE X 112      11.032 -12.696  -8.454  0.00  0.00            
ATOM   1787  CG2 ILE X 112      10.772 -10.653  -8.951  0.00  0.00            
ATOM   1788 HG21 ILE X 112      10.525 -10.345  -7.935  0.00  0.00            
ATOM   1789 HG22 ILE X 112      11.841 -10.539  -9.127  0.00  0.00            
ATOM   1790 HG23 ILE X 112      10.170 -10.190  -9.733  0.00  0.00            
ATOM   1791  CG1 ILE X 112       8.925 -12.406  -8.464  0.00  0.00            
ATOM   1792 HG12 ILE X 112       8.112 -11.862  -8.945  0.00  0.00            
ATOM   1793 HG13 ILE X 112       8.705 -13.443  -8.717  0.00  0.00            
ATOM   1794  CD1 ILE X 112       8.751 -12.168  -6.968  0.00  0.00            
ATOM   1795 HD11 ILE X 112       9.426 -12.806  -6.399  0.00  0.00            
ATOM   1796 HD12 ILE X 112       8.815 -11.102  -6.748  0.00  0.00            
ATOM   1797 HD13 ILE X 112       7.768 -12.505  -6.638  0.00  0.00            
ATOM   1798  C   ILE X 112      11.910 -12.164 -11.101  0.00  0.00            
ATOM   1799  O   ILE X 112      12.943 -12.481 -10.596  0.00  0.00            
ATOM   1800  N   GLY X 113      11.869 -11.311 -12.087  0.00  0.00            
ATOM   1801  H   GLY X 113      10.918 -11.102 -12.358  0.00  0.00            
ATOM   1802  CA  GLY X 113      13.042 -10.790 -12.799  0.00  0.00            
ATOM   1803  HA2 GLY X 113      13.803 -11.569 -12.748  0.00  0.00            
ATOM   1804  HA3 GLY X 113      12.811 -10.718 -13.862  0.00  0.00            
ATOM   1805  C   GLY X 113      13.519  -9.380 -12.234  0.00  0.00            
ATOM   1806  O   GLY X 113      12.852  -8.737 -11.413  0.00  0.00            
ATOM   1807  N   SER X 114      14.755  -8.909 -12.529  0.00  0.00            
ATOM   1808  H   SER X 114      15.303  -9.479 -13.158  0.00  0.00            
ATOM   1809  CA  SER X 114      15.392  -7.709 -11.970  0.00  0.00            
ATOM   1810  HA  SER X 114      15.374  -7.969 -10.912  0.00  0.00            
ATOM   1811  CB  SER X 114      16.874  -7.666 -12.440  0.00  0.00            
ATOM   1812  HB2 SER X 114      17.562  -6.990 -11.934  0.00  0.00            
ATOM   1813  HB3 SER X 114      17.399  -8.605 -12.264  0.00  0.00            
ATOM   1814  OG  SER X 114      16.938  -7.455 -13.843  0.00  0.00            
ATOM   1815  HG  SER X 114      16.838  -8.285 -14.315  0.00  0.00            
ATOM   1816  C   SER X 114      14.557  -6.494 -12.278  0.00  0.00            
ATOM   1817  O   SER X 114      14.259  -5.696 -11.421  0.00  0.00            
ATOM   1818  N   GLN X 115      14.086  -6.427 -13.555  0.00  0.00            
ATOM   1819  H   GLN X 115      14.391  -7.165 -14.173  0.00  0.00            
ATOM   1820  CA  GLN X 115      13.431  -5.227 -14.093  0.00  0.00            
ATOM   1821  HA  GLN X 115      13.992  -4.295 -14.027  0.00  0.00            
ATOM   1822  CB  GLN X 115      13.179  -5.483 -15.546  0.00  0.00            
ATOM   1823  HB2 GLN X 115      14.131  -5.428 -16.074  0.00  0.00            
ATOM   1824  HB3 GLN X 115      12.803  -6.502 -15.639  0.00  0.00            
ATOM   1825  CG  GLN X 115      12.243  -4.423 -16.064  0.00  0.00            
ATOM   1826  HG2 GLN X 115      12.395  -3.511 -15.488  0.00  0.00            
ATOM   1827  HG3 GLN X 115      12.469  -4.388 -17.130  0.00  0.00            
ATOM   1828  CD  GLN X 115      10.740  -4.756 -15.940  0.00  0.00            
ATOM   1829  OE1 GLN X 115       9.913  -4.145 -15.235  0.00  0.00            
ATOM   1830  NE2 GLN X 115      10.226  -5.714 -16.630  0.00  0.00            
ATOM   1831 HE21 GLN X 115      10.744  -6.257 -17.307  0.00  0.00            
ATOM   1832 HE22 GLN X 115       9.222  -5.788 -16.542  0.00  0.00            
ATOM   1833  C   GLN X 115      12.075  -4.986 -13.281  0.00  0.00            
ATOM   1834  O   GLN X 115      11.779  -3.883 -12.826  0.00  0.00            
ATOM   1835  N   TYR X 116      11.359  -6.091 -12.927  0.00  0.00            
ATOM   1836  H   TYR X 116      11.749  -6.957 -13.271  0.00  0.00            
ATOM   1837  CA  TYR X 116      10.098  -6.058 -12.251  0.00  0.00            
ATOM   1838  HA  TYR X 116       9.579  -5.262 -12.784  0.00  0.00            
ATOM   1839  CB  TYR X 116       9.382  -7.445 -12.246  0.00  0.00            
ATOM   1840  HB2 TYR X 116       9.714  -8.165 -11.498  0.00  0.00            
ATOM   1841  HB3 TYR X 116       8.362  -7.133 -12.021  0.00  0.00            
ATOM   1842  CG  TYR X 116       9.249  -8.158 -13.616  0.00  0.00            
ATOM   1843  CD1 TYR X 116       8.040  -7.976 -14.424  0.00  0.00            
ATOM   1844  HD1 TYR X 116       7.187  -7.396 -14.103  0.00  0.00            
ATOM   1845  CE1 TYR X 116       8.065  -8.469 -15.792  0.00  0.00            
ATOM   1846  HE1 TYR X 116       7.236  -8.401 -16.482  0.00  0.00            
ATOM   1847  CZ  TYR X 116       9.229  -9.130 -16.276  0.00  0.00            
ATOM   1848  OH  TYR X 116       9.324  -9.571 -17.546  0.00  0.00            
ATOM   1849  HH  TYR X 116      10.138 -10.067 -17.660  0.00  0.00            
ATOM   1850  CE2 TYR X 116      10.416  -9.238 -15.502  0.00  0.00            
ATOM   1851  HE2 TYR X 116      11.214  -9.880 -15.845  0.00  0.00            
ATOM   1852  CD2 TYR X 116      10.418  -8.763 -14.154  0.00  0.00            
ATOM   1853  HD2 TYR X 116      11.229  -8.941 -13.463  0.00  0.00            
ATOM   1854  C   TYR X 116      10.246  -5.520 -10.785  0.00  0.00            
ATOM   1855  O   TYR X 116       9.375  -4.793 -10.323  0.00  0.00            
ATOM   1856  N   LEU X 117      11.291  -5.920 -10.114  0.00  0.00            
ATOM   1857  H   LEU X 117      11.843  -6.647 -10.545  0.00  0.00            
ATOM   1858  CA  LEU X 117      11.594  -5.547  -8.671  0.00  0.00            
ATOM   1859  HA  LEU X 117      10.680  -5.674  -8.091  0.00  0.00            
ATOM   1860  CB  LEU X 117      12.831  -6.345  -8.194  0.00  0.00            
ATOM   1861  HB2 LEU X 117      13.593  -6.426  -8.969  0.00  0.00            
ATOM   1862  HB3 LEU X 117      13.273  -5.712  -7.425  0.00  0.00            
ATOM   1863  CG  LEU X 117      12.524  -7.762  -7.725  0.00  0.00            
ATOM   1864  HG  LEU X 117      11.894  -8.275  -8.452  0.00  0.00            
ATOM   1865  CD1 LEU X 117      13.845  -8.471  -7.543  0.00  0.00            
ATOM   1866 HD11 LEU X 117      14.183  -8.348  -6.515  0.00  0.00            
ATOM   1867 HD12 LEU X 117      13.682  -9.539  -7.685  0.00  0.00            
ATOM   1868 HD13 LEU X 117      14.638  -8.179  -8.232  0.00  0.00            
ATOM   1869  CD2 LEU X 117      11.784  -7.825  -6.371  0.00  0.00            
ATOM   1870 HD21 LEU X 117      10.873  -7.227  -6.396  0.00  0.00            
ATOM   1871 HD22 LEU X 117      11.550  -8.851  -6.087  0.00  0.00            
ATOM   1872 HD23 LEU X 117      12.421  -7.557  -5.528  0.00  0.00            
ATOM   1873  C   LEU X 117      11.786  -3.990  -8.666  0.00  0.00            
ATOM   1874  O   LEU X 117      10.971  -3.312  -7.983  0.00  0.00            
ATOM   1875  N   LEU X 118      12.633  -3.393  -9.560  0.00  0.00            
ATOM   1876  H   LEU X 118      12.956  -4.005 -10.295  0.00  0.00            
ATOM   1877  CA  LEU X 118      12.933  -1.938  -9.549  0.00  0.00            
ATOM   1878  HA  LEU X 118      12.994  -1.513  -8.547  0.00  0.00            
ATOM   1879  CB  LEU X 118      14.293  -1.703 -10.191  0.00  0.00            
ATOM   1880  HB2 LEU X 118      14.176  -2.002 -11.233  0.00  0.00            
ATOM   1881  HB3 LEU X 118      14.536  -0.642 -10.247  0.00  0.00            
ATOM   1882  CG  LEU X 118      15.456  -2.408  -9.470  0.00  0.00            
ATOM   1883  HG  LEU X 118      15.218  -3.406  -9.101  0.00  0.00            
ATOM   1884  CD1 LEU X 118      16.612  -2.514 -10.512  0.00  0.00            
ATOM   1885 HD11 LEU X 118      16.936  -1.584 -10.979  0.00  0.00            
ATOM   1886 HD12 LEU X 118      17.469  -2.990 -10.036  0.00  0.00            
ATOM   1887 HD13 LEU X 118      16.245  -3.191 -11.283  0.00  0.00            
ATOM   1888  CD2 LEU X 118      15.992  -1.632  -8.264  0.00  0.00            
ATOM   1889 HD21 LEU X 118      15.113  -1.167  -7.817  0.00  0.00            
ATOM   1890 HD22 LEU X 118      16.517  -2.373  -7.661  0.00  0.00            
ATOM   1891 HD23 LEU X 118      16.683  -0.812  -8.461  0.00  0.00            
ATOM   1892  C   LEU X 118      11.787  -1.067 -10.142  0.00  0.00            
ATOM   1893  O   LEU X 118      11.561   0.038  -9.634  0.00  0.00            
ATOM   1894  N   ASN X 119      10.980  -1.561 -11.090  0.00  0.00            
ATOM   1895  H   ASN X 119      11.133  -2.462 -11.520  0.00  0.00            
ATOM   1896  CA  ASN X 119       9.750  -0.802 -11.568  0.00  0.00            
ATOM   1897  HA  ASN X 119      10.077   0.234 -11.666  0.00  0.00            
ATOM   1898  CB  ASN X 119       9.402  -1.377 -12.939  0.00  0.00            
ATOM   1899  HB2 ASN X 119       9.677  -2.426 -13.046  0.00  0.00            
ATOM   1900  HB3 ASN X 119       8.327  -1.279 -13.095  0.00  0.00            
ATOM   1901  CG  ASN X 119      10.038  -0.489 -14.115  0.00  0.00            
ATOM   1902  OD1 ASN X 119       9.700   0.653 -14.381  0.00  0.00            
ATOM   1903  ND2 ASN X 119      10.943  -1.010 -14.951  0.00  0.00            
ATOM   1904 HD21 ASN X 119      11.308  -1.938 -14.795  0.00  0.00            
ATOM   1905 HD22 ASN X 119      11.392  -0.413 -15.632  0.00  0.00            
ATOM   1906  C   ASN X 119       8.535  -0.886 -10.610  0.00  0.00            
ATOM   1907  O   ASN X 119       7.748   0.014 -10.649  0.00  0.00            
ATOM   1908  N   TRP X 120       8.367  -1.923  -9.788  0.00  0.00            
ATOM   1909  H   TRP X 120       9.013  -2.700  -9.784  0.00  0.00            
ATOM   1910  CA  TRP X 120       7.461  -1.888  -8.631  0.00  0.00            
ATOM   1911  HA  TRP X 120       6.478  -1.542  -8.951  0.00  0.00            
ATOM   1912  CB  TRP X 120       7.246  -3.335  -7.979  0.00  0.00            
ATOM   1913  HB2 TRP X 120       8.275  -3.652  -7.807  0.00  0.00            
ATOM   1914  HB3 TRP X 120       6.635  -3.185  -7.088  0.00  0.00            
ATOM   1915  CG  TRP X 120       6.632  -4.390  -8.811  0.00  0.00            
ATOM   1916  CD1 TRP X 120       5.622  -4.291  -9.683  0.00  0.00            
ATOM   1917  HD1 TRP X 120       5.195  -3.379 -10.073  0.00  0.00            
ATOM   1918  NE1 TRP X 120       5.360  -5.585 -10.240  0.00  0.00            
ATOM   1919  HE1 TRP X 120       4.788  -5.851 -11.029  0.00  0.00            
ATOM   1920  CE2 TRP X 120       6.137  -6.546  -9.601  0.00  0.00            
ATOM   1921  CZ2 TRP X 120       6.313  -7.966  -9.725  0.00  0.00            
ATOM   1922  HZ2 TRP X 120       5.779  -8.474 -10.514  0.00  0.00            
ATOM   1923  CH2 TRP X 120       7.213  -8.630  -8.886  0.00  0.00            
ATOM   1924  HH2 TRP X 120       7.248  -9.693  -9.075  0.00  0.00            
ATOM   1925  CZ3 TRP X 120       8.080  -7.903  -8.043  0.00  0.00            
ATOM   1926  HZ3 TRP X 120       8.841  -8.400  -7.461  0.00  0.00            
ATOM   1927  CE3 TRP X 120       7.930  -6.481  -7.956  0.00  0.00            
ATOM   1928  HE3 TRP X 120       8.488  -5.859  -7.272  0.00  0.00            
ATOM   1929  CD2 TRP X 120       6.969  -5.792  -8.701  0.00  0.00            
ATOM   1930  C   TRP X 120       7.913  -0.757  -7.687  0.00  0.00            
ATOM   1931  O   TRP X 120       7.079   0.077  -7.317  0.00  0.00            
ATOM   1932  N   CYS X 121       9.202  -0.624  -7.366  0.00  0.00            
ATOM   1933  H   CYS X 121       9.864  -1.227  -7.834  0.00  0.00            
ATOM   1934  CA  CYS X 121       9.681   0.394  -6.360  0.00  0.00            
ATOM   1935  HA  CYS X 121       8.992   0.373  -5.515  0.00  0.00            
ATOM   1936  CB  CYS X 121      11.100  -0.036  -6.063  0.00  0.00            
ATOM   1937  HB2 CYS X 121      11.696  -0.073  -6.975  0.00  0.00            
ATOM   1938  HB3 CYS X 121      11.599   0.717  -5.453  0.00  0.00            
ATOM   1939  SG  CYS X 121      11.149  -1.733  -5.212  0.00  0.00            
ATOM   1940  HG  CYS X 121      11.023  -2.470  -6.319  0.00  0.00            
ATOM   1941  C   CYS X 121       9.558   1.851  -6.833  0.00  0.00            
ATOM   1942  O   CYS X 121       9.056   2.741  -6.138  0.00  0.00            
ATOM   1943  N   VAL X 122       9.786   2.076  -8.171  0.00  0.00            
ATOM   1944  H   VAL X 122      10.087   1.287  -8.725  0.00  0.00            
ATOM   1945  CA  VAL X 122       9.540   3.348  -8.789  0.00  0.00            
ATOM   1946  HA  VAL X 122      10.117   4.043  -8.179  0.00  0.00            
ATOM   1947  CB  VAL X 122      10.046   3.449 -10.212  0.00  0.00            
ATOM   1948  HB  VAL X 122       9.679   2.563 -10.730  0.00  0.00            
ATOM   1949  CG1 VAL X 122       9.596   4.712 -10.942  0.00  0.00            
ATOM   1950 HG11 VAL X 122       9.763   5.597 -10.328  0.00  0.00            
ATOM   1951 HG12 VAL X 122      10.077   4.740 -11.919  0.00  0.00            
ATOM   1952 HG13 VAL X 122       8.529   4.671 -11.161  0.00  0.00            
ATOM   1953  CG2 VAL X 122      11.539   3.414 -10.291  0.00  0.00            
ATOM   1954 HG21 VAL X 122      11.969   3.635 -11.268  0.00  0.00            
ATOM   1955 HG22 VAL X 122      12.029   4.116  -9.615  0.00  0.00            
ATOM   1956 HG23 VAL X 122      11.878   2.415 -10.019  0.00  0.00            
ATOM   1957  C   VAL X 122       8.062   3.811  -8.683  0.00  0.00            
ATOM   1958  O   VAL X 122       7.828   4.930  -8.163  0.00  0.00            
ATOM   1959  N   GLN X 123       7.124   2.925  -9.121  0.00  0.00            
ATOM   1960  H   GLN X 123       7.438   2.037  -9.485  0.00  0.00            
ATOM   1961  CA  GLN X 123       5.707   3.250  -9.098  0.00  0.00            
ATOM   1962  HA  GLN X 123       5.519   4.176  -9.642  0.00  0.00            
ATOM   1963  CB  GLN X 123       4.953   2.073  -9.824  0.00  0.00            
ATOM   1964  HB2 GLN X 123       5.141   1.193  -9.210  0.00  0.00            
ATOM   1965  HB3 GLN X 123       3.895   2.335  -9.827  0.00  0.00            
ATOM   1966  CG  GLN X 123       5.324   1.936 -11.314  0.00  0.00            
ATOM   1967  HG2 GLN X 123       5.125   2.781 -11.973  0.00  0.00            
ATOM   1968  HG3 GLN X 123       6.400   1.836 -11.452  0.00  0.00            
ATOM   1969  CD  GLN X 123       4.601   0.713 -11.878  0.00  0.00            
ATOM   1970  OE1 GLN X 123       3.648   0.794 -12.669  0.00  0.00            
ATOM   1971  NE2 GLN X 123       5.046  -0.470 -11.501  0.00  0.00            
ATOM   1972 HE21 GLN X 123       5.999  -0.484 -11.166  0.00  0.00            
ATOM   1973 HE22 GLN X 123       4.807  -1.303 -12.019  0.00  0.00            
ATOM   1974  C   GLN X 123       5.057   3.413  -7.695  0.00  0.00            
ATOM   1975  O   GLN X 123       4.164   4.266  -7.431  0.00  0.00            
ATOM   1976  N   ILE X 124       5.530   2.628  -6.740  0.00  0.00            
ATOM   1977  H   ILE X 124       6.169   1.914  -7.060  0.00  0.00            
ATOM   1978  CA  ILE X 124       5.149   2.766  -5.244  0.00  0.00            
ATOM   1979  HA  ILE X 124       4.063   2.751  -5.153  0.00  0.00            
ATOM   1980  CB  ILE X 124       5.602   1.453  -4.469  0.00  0.00            
ATOM   1981  HB  ILE X 124       6.650   1.296  -4.726  0.00  0.00            
ATOM   1982  CG2 ILE X 124       5.618   1.613  -2.960  0.00  0.00            
ATOM   1983 HG21 ILE X 124       6.182   0.835  -2.445  0.00  0.00            
ATOM   1984 HG22 ILE X 124       5.969   2.617  -2.725  0.00  0.00            
ATOM   1985 HG23 ILE X 124       4.619   1.511  -2.535  0.00  0.00            
ATOM   1986  CG1 ILE X 124       4.839   0.242  -4.944  0.00  0.00            
ATOM   1987 HG12 ILE X 124       3.914   0.159  -4.372  0.00  0.00            
ATOM   1988 HG13 ILE X 124       4.678   0.278  -6.021  0.00  0.00            
ATOM   1989  CD1 ILE X 124       5.605  -1.063  -4.555  0.00  0.00            
ATOM   1990 HD11 ILE X 124       6.668  -1.009  -4.786  0.00  0.00            
ATOM   1991 HD12 ILE X 124       5.554  -1.242  -3.481  0.00  0.00            
ATOM   1992 HD13 ILE X 124       5.193  -1.959  -5.018  0.00  0.00            
ATOM   1993  C   ILE X 124       5.662   4.126  -4.707  0.00  0.00            
ATOM   1994  O   ILE X 124       5.030   4.741  -3.813  0.00  0.00            
ATOM   1995  N   ALA X 125       6.844   4.553  -5.255  0.00  0.00            
ATOM   1996  H   ALA X 125       7.355   4.001  -5.928  0.00  0.00            
ATOM   1997  CA  ALA X 125       7.344   5.844  -4.941  0.00  0.00            
ATOM   1998  HA  ALA X 125       7.195   6.034  -3.878  0.00  0.00            
ATOM   1999  CB  ALA X 125       8.816   5.954  -5.138  0.00  0.00            
ATOM   2000  HB1 ALA X 125       9.094   5.834  -6.185  0.00  0.00            
ATOM   2001  HB2 ALA X 125       9.096   6.960  -4.823  0.00  0.00            
ATOM   2002  HB3 ALA X 125       9.350   5.257  -4.492  0.00  0.00            
ATOM   2003  C   ALA X 125       6.598   6.931  -5.694  0.00  0.00            
ATOM   2004  O   ALA X 125       6.424   8.007  -5.082  0.00  0.00            
ATOM   2005  N   LYS X 126       6.190   6.699  -6.973  0.00  0.00            
ATOM   2006  H   LYS X 126       6.519   5.867  -7.443  0.00  0.00            
ATOM   2007  CA  LYS X 126       5.381   7.646  -7.757  0.00  0.00            
ATOM   2008  HA  LYS X 126       6.002   8.541  -7.773  0.00  0.00            
ATOM   2009  CB  LYS X 126       5.148   7.140  -9.190  0.00  0.00            
ATOM   2010  HB2 LYS X 126       6.088   6.723  -9.548  0.00  0.00            
ATOM   2011  HB3 LYS X 126       4.422   6.328  -9.153  0.00  0.00            
ATOM   2012  CG  LYS X 126       4.543   8.156 -10.100  0.00  0.00            
ATOM   2013  HG2 LYS X 126       4.120   7.688 -10.989  0.00  0.00            
ATOM   2014  HG3 LYS X 126       3.671   8.631  -9.651  0.00  0.00            
ATOM   2015  CD  LYS X 126       5.691   9.083 -10.523  0.00  0.00            
ATOM   2016  HD2 LYS X 126       5.986   9.729  -9.696  0.00  0.00            
ATOM   2017  HD3 LYS X 126       6.540   8.489 -10.861  0.00  0.00            
ATOM   2018  CE  LYS X 126       5.278  10.005 -11.629  0.00  0.00            
ATOM   2019  HE2 LYS X 126       4.982   9.365 -12.460  0.00  0.00            
ATOM   2020  HE3 LYS X 126       4.387  10.569 -11.354  0.00  0.00            
ATOM   2021  NZ  LYS X 126       6.429  10.837 -12.055  0.00  0.00            
ATOM   2022  HZ1 LYS X 126       6.191  11.346 -12.894  0.00  0.00            
ATOM   2023  HZ2 LYS X 126       6.724  11.475 -11.330  0.00  0.00            
ATOM   2024  HZ3 LYS X 126       7.222  10.253 -12.282  0.00  0.00            
ATOM   2025  C   LYS X 126       4.150   7.870  -6.951  0.00  0.00            
ATOM   2026  O   LYS X 126       3.795   9.020  -6.658  0.00  0.00            
ATOM   2027  N   GLY X 127       3.437   6.823  -6.500  0.00  0.00            
ATOM   2028  H   GLY X 127       3.718   5.898  -6.793  0.00  0.00            
ATOM   2029  CA  GLY X 127       2.100   6.976  -5.938  0.00  0.00            
ATOM   2030  HA2 GLY X 127       1.519   7.505  -6.694  0.00  0.00            
ATOM   2031  HA3 GLY X 127       1.659   6.012  -5.685  0.00  0.00            
ATOM   2032  C   GLY X 127       2.079   7.655  -4.546  0.00  0.00            
ATOM   2033  O   GLY X 127       1.049   8.295  -4.286  0.00  0.00            
ATOM   2034  N   MET X 128       3.167   7.565  -3.797  0.00  0.00            
ATOM   2035  H   MET X 128       3.905   6.956  -4.122  0.00  0.00            
ATOM   2036  CA  MET X 128       3.449   8.343  -2.641  0.00  0.00            
ATOM   2037  HA  MET X 128       2.520   8.415  -2.075  0.00  0.00            
ATOM   2038  CB  MET X 128       4.562   7.715  -1.737  0.00  0.00            
ATOM   2039  HB2 MET X 128       5.352   7.517  -2.462  0.00  0.00            
ATOM   2040  HB3 MET X 128       4.896   8.517  -1.078  0.00  0.00            
ATOM   2041  CG  MET X 128       3.970   6.489  -1.012  0.00  0.00            
ATOM   2042  HG2 MET X 128       3.761   5.684  -1.716  0.00  0.00            
ATOM   2043  HG3 MET X 128       4.826   6.183  -0.410  0.00  0.00            
ATOM   2044  SD  MET X 128       2.602   6.856   0.175  0.00  0.00            
ATOM   2045  CE  MET X 128       3.397   7.992   1.433  0.00  0.00            
ATOM   2046  HE1 MET X 128       4.339   7.514   1.701  0.00  0.00            
ATOM   2047  HE2 MET X 128       3.749   8.904   0.950  0.00  0.00            
ATOM   2048  HE3 MET X 128       2.793   8.304   2.285  0.00  0.00            
ATOM   2049  C   MET X 128       3.906   9.776  -3.053  0.00  0.00            
ATOM   2050  O   MET X 128       3.553  10.695  -2.299  0.00  0.00            
ATOM   2051  N   ASN X 129       4.642   9.956  -4.172  0.00  0.00            
ATOM   2052  H   ASN X 129       4.858   9.090  -4.644  0.00  0.00            
ATOM   2053  CA  ASN X 129       5.106  11.307  -4.539  0.00  0.00            
ATOM   2054  HA  ASN X 129       5.799  11.679  -3.785  0.00  0.00            
ATOM   2055  CB  ASN X 129       6.026  11.152  -5.826  0.00  0.00            
ATOM   2056  HB2 ASN X 129       6.766  10.356  -5.751  0.00  0.00            
ATOM   2057  HB3 ASN X 129       5.334  10.970  -6.647  0.00  0.00            
ATOM   2058  CG  ASN X 129       6.631  12.517  -6.310  0.00  0.00            
ATOM   2059  OD1 ASN X 129       7.062  12.707  -7.481  0.00  0.00            
ATOM   2060  ND2 ASN X 129       6.690  13.577  -5.528  0.00  0.00            
ATOM   2061 HD21 ASN X 129       6.344  13.546  -4.580  0.00  0.00            
ATOM   2062 HD22 ASN X 129       7.272  14.346  -5.830  0.00  0.00            
ATOM   2063  C   ASN X 129       4.049  12.375  -4.761  0.00  0.00            
ATOM   2064  O   ASN X 129       4.173  13.471  -4.212  0.00  0.00            
ATOM   2065  N   TYR X 130       2.939  12.072  -5.397  0.00  0.00            
ATOM   2066  H   TYR X 130       2.917  11.084  -5.604  0.00  0.00            
ATOM   2067  CA  TYR X 130       1.769  12.948  -5.441  0.00  0.00            
ATOM   2068  HA  TYR X 130       1.879  13.768  -6.151  0.00  0.00            
ATOM   2069  CB  TYR X 130       0.628  12.127  -6.023  0.00  0.00            
ATOM   2070  HB2 TYR X 130       0.437  11.232  -5.432  0.00  0.00            
ATOM   2071  HB3 TYR X 130      -0.285  12.704  -5.878  0.00  0.00            
ATOM   2072  CG  TYR X 130       0.742  11.764  -7.449  0.00  0.00            
ATOM   2073  CD1 TYR X 130       1.007  10.421  -7.834  0.00  0.00            
ATOM   2074  HD1 TYR X 130       1.122   9.695  -7.043  0.00  0.00            
ATOM   2075  CE1 TYR X 130       1.102  10.036  -9.153  0.00  0.00            
ATOM   2076  HE1 TYR X 130       1.281   9.038  -9.525  0.00  0.00            
ATOM   2077  CZ  TYR X 130       0.746  10.974 -10.118  0.00  0.00            
ATOM   2078  OH  TYR X 130       0.529  10.586 -11.367  0.00  0.00            
ATOM   2079  HH  TYR X 130      -0.036  11.172 -11.876  0.00  0.00            
ATOM   2080  CE2 TYR X 130       0.403  12.306  -9.774  0.00  0.00            
ATOM   2081  HE2 TYR X 130       0.072  12.947 -10.577  0.00  0.00            
ATOM   2082  CD2 TYR X 130       0.494  12.713  -8.432  0.00  0.00            
ATOM   2083  HD2 TYR X 130       0.178  13.684  -8.080  0.00  0.00            
ATOM   2084  C   TYR X 130       1.328  13.357  -4.050  0.00  0.00            
ATOM   2085  O   TYR X 130       0.925  14.514  -3.808  0.00  0.00            
ATOM   2086  N   LEU X 131       1.426  12.488  -3.070  0.00  0.00            
ATOM   2087  H   LEU X 131       1.723  11.565  -3.353  0.00  0.00            
ATOM   2088  CA  LEU X 131       1.146  12.756  -1.643  0.00  0.00            
ATOM   2089  HA  LEU X 131       0.226  13.337  -1.582  0.00  0.00            
ATOM   2090  CB  LEU X 131       0.855  11.422  -0.940  0.00  0.00            
ATOM   2091  HB2 LEU X 131       1.821  10.984  -0.689  0.00  0.00            
ATOM   2092  HB3 LEU X 131       0.282  11.667  -0.046  0.00  0.00            
ATOM   2093  CG  LEU X 131      -0.065  10.467  -1.644  0.00  0.00            
ATOM   2094  HG  LEU X 131       0.317  10.219  -2.634  0.00  0.00            
ATOM   2095  CD1 LEU X 131      -0.244   9.190  -0.794  0.00  0.00            
ATOM   2096 HD11 LEU X 131      -0.501   9.445   0.234  0.00  0.00            
ATOM   2097 HD12 LEU X 131      -1.094   8.652  -1.216  0.00  0.00            
ATOM   2098 HD13 LEU X 131       0.696   8.644  -0.719  0.00  0.00            
ATOM   2099  CD2 LEU X 131      -1.479  11.072  -1.810  0.00  0.00            
ATOM   2100 HD21 LEU X 131      -2.229  10.364  -2.164  0.00  0.00            
ATOM   2101 HD22 LEU X 131      -1.628  11.547  -0.841  0.00  0.00            
ATOM   2102 HD23 LEU X 131      -1.459  11.783  -2.636  0.00  0.00            
ATOM   2103  C   LEU X 131       2.300  13.621  -0.965  0.00  0.00            
ATOM   2104  O   LEU X 131       1.984  14.679  -0.424  0.00  0.00            
ATOM   2105  N   GLU X 132       3.501  13.338  -1.258  0.00  0.00            
ATOM   2106  H   GLU X 132       3.574  12.545  -1.879  0.00  0.00            
ATOM   2107  CA  GLU X 132       4.761  14.066  -0.800  0.00  0.00            
ATOM   2108  HA  GLU X 132       4.830  13.957   0.282  0.00  0.00            
ATOM   2109  CB  GLU X 132       5.944  13.314  -1.463  0.00  0.00            
ATOM   2110  HB2 GLU X 132       5.843  12.249  -1.253  0.00  0.00            
ATOM   2111  HB3 GLU X 132       5.838  13.506  -2.531  0.00  0.00            
ATOM   2112  CG  GLU X 132       7.254  13.858  -0.976  0.00  0.00            
ATOM   2113  HG2 GLU X 132       7.008  14.402  -0.064  0.00  0.00            
ATOM   2114  HG3 GLU X 132       7.980  13.096  -0.692  0.00  0.00            
ATOM   2115  CD  GLU X 132       7.909  14.631  -2.093  0.00  0.00            
ATOM   2116  OE1 GLU X 132       8.613  14.022  -2.947  0.00  0.00            
ATOM   2117  OE2 GLU X 132       7.708  15.898  -2.069  0.00  0.00            
ATOM   2118  C   GLU X 132       4.814  15.565  -1.094  0.00  0.00            
ATOM   2119  O   GLU X 132       5.004  16.439  -0.269  0.00  0.00            
ATOM   2120  N   ASP X 133       4.511  15.891  -2.330  0.00  0.00            
ATOM   2121  H   ASP X 133       4.189  15.180  -2.970  0.00  0.00            
ATOM   2122  CA  ASP X 133       4.378  17.290  -2.788  0.00  0.00            
ATOM   2123  HA  ASP X 133       5.327  17.752  -2.514  0.00  0.00            
ATOM   2124  CB  ASP X 133       4.205  17.275  -4.310  0.00  0.00            
ATOM   2125  HB2 ASP X 133       5.044  16.717  -4.725  0.00  0.00            
ATOM   2126  HB3 ASP X 133       3.251  16.793  -4.522  0.00  0.00            
ATOM   2127  CG  ASP X 133       4.350  18.669  -4.898  0.00  0.00            
ATOM   2128  OD1 ASP X 133       5.330  19.382  -4.607  0.00  0.00            
ATOM   2129  OD2 ASP X 133       3.394  19.100  -5.647  0.00  0.00            
ATOM   2130  C   ASP X 133       3.365  18.043  -2.036  0.00  0.00            
ATOM   2131  O   ASP X 133       3.469  19.248  -1.891  0.00  0.00            
ATOM   2132  N   ARG X 134       2.315  17.312  -1.529  0.00  0.00            
ATOM   2133  H   ARG X 134       2.342  16.307  -1.628  0.00  0.00            
ATOM   2134  CA  ARG X 134       1.204  17.841  -0.724  0.00  0.00            
ATOM   2135  HA  ARG X 134       1.129  18.920  -0.860  0.00  0.00            
ATOM   2136  CB  ARG X 134      -0.199  17.227  -1.245  0.00  0.00            
ATOM   2137  HB2 ARG X 134      -0.117  17.071  -2.321  0.00  0.00            
ATOM   2138  HB3 ARG X 134      -0.444  16.294  -0.736  0.00  0.00            
ATOM   2139  CG  ARG X 134      -1.418  18.124  -0.869  0.00  0.00            
ATOM   2140  HG2 ARG X 134      -2.286  17.497  -0.662  0.00  0.00            
ATOM   2141  HG3 ARG X 134      -1.224  18.694   0.040  0.00  0.00            
ATOM   2142  CD  ARG X 134      -1.697  19.121  -1.972  0.00  0.00            
ATOM   2143  HD2 ARG X 134      -0.894  19.856  -2.030  0.00  0.00            
ATOM   2144  HD3 ARG X 134      -1.937  18.599  -2.898  0.00  0.00            
ATOM   2145  NE  ARG X 134      -2.927  19.859  -1.684  0.00  0.00            
ATOM   2146  HE  ARG X 134      -3.160  19.994  -0.710  0.00  0.00            
ATOM   2147  CZ  ARG X 134      -3.716  20.568  -2.440  0.00  0.00            
ATOM   2148  NH1 ARG X 134      -3.662  20.657  -3.789  0.00  0.00            
ATOM   2149 HH11 ARG X 134      -2.964  20.109  -4.271  0.00  0.00            
ATOM   2150 HH12 ARG X 134      -4.531  20.859  -4.263  0.00  0.00            
ATOM   2151  NH2 ARG X 134      -4.737  21.212  -1.908  0.00  0.00            
ATOM   2152 HH21 ARG X 134      -4.963  21.174  -0.925  0.00  0.00            
ATOM   2153 HH22 ARG X 134      -5.111  21.958  -2.477  0.00  0.00            
ATOM   2154  C   ARG X 134       1.451  17.703   0.752  0.00  0.00            
ATOM   2155  O   ARG X 134       0.539  18.043   1.507  0.00  0.00            
ATOM   2156  N   ARG X 135       2.617  17.166   1.183  0.00  0.00            
ATOM   2157  H   ARG X 135       3.251  16.710   0.542  0.00  0.00            
ATOM   2158  CA  ARG X 135       2.989  16.862   2.559  0.00  0.00            
ATOM   2159  HA  ARG X 135       3.900  16.264   2.570  0.00  0.00            
ATOM   2160  CB  ARG X 135       3.276  18.185   3.379  0.00  0.00            
ATOM   2161  HB2 ARG X 135       2.426  18.862   3.294  0.00  0.00            
ATOM   2162  HB3 ARG X 135       3.575  17.927   4.394  0.00  0.00            
ATOM   2163  CG  ARG X 135       4.531  18.902   2.803  0.00  0.00            
ATOM   2164  HG2 ARG X 135       5.280  18.113   2.739  0.00  0.00            
ATOM   2165  HG3 ARG X 135       4.261  19.297   1.824  0.00  0.00            
ATOM   2166  CD  ARG X 135       4.853  20.141   3.618  0.00  0.00            
ATOM   2167  HD2 ARG X 135       4.871  19.868   4.673  0.00  0.00            
ATOM   2168  HD3 ARG X 135       5.910  20.297   3.400  0.00  0.00            
ATOM   2169  NE  ARG X 135       4.017  21.304   3.369  0.00  0.00            
ATOM   2170  HE  ARG X 135       4.084  21.624   2.413  0.00  0.00            
ATOM   2171  CZ  ARG X 135       3.167  21.910   4.071  0.00  0.00            
ATOM   2172  NH1 ARG X 135       2.860  21.614   5.255  0.00  0.00            
ATOM   2173 HH11 ARG X 135       3.156  20.723   5.628  0.00  0.00            
ATOM   2174 HH12 ARG X 135       2.195  22.207   5.730  0.00  0.00            
ATOM   2175  NH2 ARG X 135       2.792  23.031   3.579  0.00  0.00            
ATOM   2176 HH21 ARG X 135       2.917  23.360   2.632  0.00  0.00            
ATOM   2177 HH22 ARG X 135       2.125  23.580   4.101  0.00  0.00            
ATOM   2178  C   ARG X 135       1.966  15.902   3.226  0.00  0.00            
ATOM   2179  O   ARG X 135       1.899  15.815   4.433  0.00  0.00            
ATOM   2180  N   LEU X 136       1.170  15.215   2.409  0.00  0.00            
ATOM   2181  H   LEU X 136       1.362  15.350   1.427  0.00  0.00            
ATOM   2182  CA  LEU X 136       0.145  14.354   2.970  0.00  0.00            
ATOM   2183  HA  LEU X 136      -0.338  14.853   3.810  0.00  0.00            
ATOM   2184  CB  LEU X 136      -1.022  14.042   1.956  0.00  0.00            
ATOM   2185  HB2 LEU X 136      -0.539  13.761   1.020  0.00  0.00            
ATOM   2186  HB3 LEU X 136      -1.596  13.234   2.410  0.00  0.00            
ATOM   2187  CG  LEU X 136      -1.908  15.275   1.733  0.00  0.00            
ATOM   2188  HG  LEU X 136      -1.263  16.122   1.501  0.00  0.00            
ATOM   2189  CD1 LEU X 136      -2.769  15.014   0.562  0.00  0.00            
ATOM   2190 HD11 LEU X 136      -3.363  14.124   0.772  0.00  0.00            
ATOM   2191 HD12 LEU X 136      -3.471  15.816   0.335  0.00  0.00            
ATOM   2192 HD13 LEU X 136      -2.166  14.896  -0.338  0.00  0.00            
ATOM   2193  CD2 LEU X 136      -2.841  15.605   2.916  0.00  0.00            
ATOM   2194 HD21 LEU X 136      -3.511  14.758   3.059  0.00  0.00            
ATOM   2195 HD22 LEU X 136      -2.275  15.834   3.819  0.00  0.00            
ATOM   2196 HD23 LEU X 136      -3.501  16.455   2.741  0.00  0.00            
ATOM   2197  C   LEU X 136       0.811  13.037   3.395  0.00  0.00            
ATOM   2198  O   LEU X 136       1.824  12.595   2.791  0.00  0.00            
ATOM   2199  N   VAL X 137       0.212  12.426   4.386  0.00  0.00            
ATOM   2200  H   VAL X 137      -0.647  12.779   4.783  0.00  0.00            
ATOM   2201  CA  VAL X 137       0.808  11.105   4.834  0.00  0.00            
ATOM   2202  HA  VAL X 137       1.804  10.920   4.432  0.00  0.00            
ATOM   2203  CB  VAL X 137       0.927  11.218   6.385  0.00  0.00            
ATOM   2204  HB  VAL X 137       1.352  10.263   6.694  0.00  0.00            
ATOM   2205  CG1 VAL X 137       2.006  12.224   6.769  0.00  0.00            
ATOM   2206 HG11 VAL X 137       1.730  13.211   6.398  0.00  0.00            
ATOM   2207 HG12 VAL X 137       2.116  12.319   7.850  0.00  0.00            
ATOM   2208 HG13 VAL X 137       2.830  11.934   6.118  0.00  0.00            
ATOM   2209  CG2 VAL X 137      -0.348  11.359   7.148  0.00  0.00            
ATOM   2210 HG21 VAL X 137      -0.995  10.506   6.943  0.00  0.00            
ATOM   2211 HG22 VAL X 137      -0.176  11.286   8.221  0.00  0.00            
ATOM   2212 HG23 VAL X 137      -0.737  12.346   6.898  0.00  0.00            
ATOM   2213  C   VAL X 137      -0.055   9.829   4.488  0.00  0.00            
ATOM   2214  O   VAL X 137      -1.278   9.850   4.358  0.00  0.00            
ATOM   2215  N   HIE X 138       0.654   8.641   4.417  0.00  0.00            
ATOM   2216  H   HIE X 138       1.662   8.623   4.461  0.00  0.00            
ATOM   2217  CA  HIE X 138      -0.023   7.342   4.362  0.00  0.00            
ATOM   2218  HA  HIE X 138      -1.047   7.475   4.011  0.00  0.00            
ATOM   2219  CB  HIE X 138       0.661   6.396   3.401  0.00  0.00            
ATOM   2220  HB2 HIE X 138       0.682   6.884   2.426  0.00  0.00            
ATOM   2221  HB3 HIE X 138       1.657   6.191   3.793  0.00  0.00            
ATOM   2222  CG  HIE X 138       0.004   5.058   3.156  0.00  0.00            
ATOM   2223  ND1 HIE X 138      -0.291   4.151   4.156  0.00  0.00            
ATOM   2224  CE1 HIE X 138      -0.974   3.127   3.529  0.00  0.00            
ATOM   2225  HE1 HIE X 138      -1.420   2.282   4.033  0.00  0.00            
ATOM   2226  NE2 HIE X 138      -1.047   3.347   2.202  0.00  0.00            
ATOM   2227  HE2 HIE X 138      -1.511   2.731   1.550  0.00  0.00            
ATOM   2228  CD2 HIE X 138      -0.406   4.549   1.926  0.00  0.00            
ATOM   2229  HD2 HIE X 138      -0.334   5.116   1.009  0.00  0.00            
ATOM   2230  C   HIE X 138      -0.064   6.677   5.763  0.00  0.00            
ATOM   2231  O   HIE X 138      -1.164   6.250   6.156  0.00  0.00            
ATOM   2232  N   ARG X 139       1.000   6.902   6.573  0.00  0.00            
ATOM   2233  H   ARG X 139       1.797   7.441   6.266  0.00  0.00            
ATOM   2234  CA  ARG X 139       1.052   6.488   7.978  0.00  0.00            
ATOM   2235  HA  ARG X 139       2.099   6.542   8.276  0.00  0.00            
ATOM   2236  CB  ARG X 139       0.198   7.449   8.804  0.00  0.00            
ATOM   2237  HB2 ARG X 139       0.041   8.425   8.344  0.00  0.00            
ATOM   2238  HB3 ARG X 139      -0.836   7.115   8.878  0.00  0.00            
ATOM   2239  CG  ARG X 139       0.857   7.709  10.178  0.00  0.00            
ATOM   2240  HG2 ARG X 139       0.865   6.834  10.828  0.00  0.00            
ATOM   2241  HG3 ARG X 139       1.866   8.115  10.114  0.00  0.00            
ATOM   2242  CD  ARG X 139      -0.106   8.769  10.813  0.00  0.00            
ATOM   2243  HD2 ARG X 139      -0.083   9.707  10.258  0.00  0.00            
ATOM   2244  HD3 ARG X 139      -1.132   8.454  11.003  0.00  0.00            
ATOM   2245  NE  ARG X 139       0.336   9.204  12.143  0.00  0.00            
ATOM   2246  HE  ARG X 139       0.782   8.440  12.630  0.00  0.00            
ATOM   2247  CZ  ARG X 139       0.251  10.439  12.666  0.00  0.00            
ATOM   2248  NH1 ARG X 139      -0.309  11.420  12.022  0.00  0.00            
ATOM   2249 HH11 ARG X 139      -0.608  11.184  11.087  0.00  0.00            
ATOM   2250 HH12 ARG X 139      -0.043  12.351  12.310  0.00  0.00            
ATOM   2251  NH2 ARG X 139       0.784  10.670  13.833  0.00  0.00            
ATOM   2252 HH21 ARG X 139       1.179   9.925  14.390  0.00  0.00            
ATOM   2253 HH22 ARG X 139       0.525  11.483  14.373  0.00  0.00            
ATOM   2254  C   ARG X 139       0.853   5.034   8.357  0.00  0.00            
ATOM   2255  O   ARG X 139       0.438   4.622   9.492  0.00  0.00            
ATOM   2256  N   ASP X 140       0.993   4.197   7.342  0.00  0.00            
ATOM   2257  H   ASP X 140       1.016   4.599   6.416  0.00  0.00            
ATOM   2258  CA  ASP X 140       0.953   2.697   7.435  0.00  0.00            
ATOM   2259  HA  ASP X 140       1.457   2.426   8.362  0.00  0.00            
ATOM   2260  CB  ASP X 140      -0.526   2.254   7.512  0.00  0.00            
ATOM   2261  HB2 ASP X 140      -1.156   2.978   8.031  0.00  0.00            
ATOM   2262  HB3 ASP X 140      -0.963   2.259   6.514  0.00  0.00            
ATOM   2263  CG  ASP X 140      -0.612   0.894   8.101  0.00  0.00            
ATOM   2264  OD1 ASP X 140      -1.575   0.163   7.715  0.00  0.00            
ATOM   2265  OD2 ASP X 140       0.238   0.583   9.042  0.00  0.00            
ATOM   2266  C   ASP X 140       1.712   2.027   6.235  0.00  0.00            
ATOM   2267  O   ASP X 140       1.519   0.828   6.062  0.00  0.00            
ATOM   2268  N   LEU X 141       2.612   2.716   5.592  0.00  0.00            
ATOM   2269  H   LEU X 141       2.676   3.691   5.847  0.00  0.00            
ATOM   2270  CA  LEU X 141       3.250   2.242   4.323  0.00  0.00            
ATOM   2271  HA  LEU X 141       2.496   1.868   3.631  0.00  0.00            
ATOM   2272  CB  LEU X 141       3.937   3.369   3.664  0.00  0.00            
ATOM   2273  HB2 LEU X 141       3.211   4.175   3.556  0.00  0.00            
ATOM   2274  HB3 LEU X 141       4.795   3.620   4.287  0.00  0.00            
ATOM   2275  CG  LEU X 141       4.507   3.057   2.267  0.00  0.00            
ATOM   2276  HG  LEU X 141       5.102   2.153   2.391  0.00  0.00            
ATOM   2277  CD1 LEU X 141       3.436   2.966   1.159  0.00  0.00            
ATOM   2278 HD11 LEU X 141       3.920   2.833   0.191  0.00  0.00            
ATOM   2279 HD12 LEU X 141       2.802   2.100   1.349  0.00  0.00            
ATOM   2280 HD13 LEU X 141       2.845   3.879   1.084  0.00  0.00            
ATOM   2281  CD2 LEU X 141       5.455   4.190   1.962  0.00  0.00            
ATOM   2282 HD21 LEU X 141       6.292   4.270   2.656  0.00  0.00            
ATOM   2283 HD22 LEU X 141       5.856   4.054   0.958  0.00  0.00            
ATOM   2284 HD23 LEU X 141       4.896   5.124   2.020  0.00  0.00            
ATOM   2285  C   LEU X 141       4.176   1.043   4.560  0.00  0.00            
ATOM   2286  O   LEU X 141       5.247   1.144   5.203  0.00  0.00            
ATOM   2287  N   ALA X 142       3.605  -0.102   4.156  0.00  0.00            
ATOM   2288  H   ALA X 142       2.878  -0.056   3.456  0.00  0.00            
ATOM   2289  CA  ALA X 142       4.168  -1.462   4.356  0.00  0.00            
ATOM   2290  HA  ALA X 142       5.254  -1.383   4.406  0.00  0.00            
ATOM   2291  CB  ALA X 142       3.704  -2.031   5.754  0.00  0.00            
ATOM   2292  HB1 ALA X 142       2.638  -2.251   5.806  0.00  0.00            
ATOM   2293  HB2 ALA X 142       4.126  -3.010   5.984  0.00  0.00            
ATOM   2294  HB3 ALA X 142       3.921  -1.353   6.579  0.00  0.00            
ATOM   2295  C   ALA X 142       3.668  -2.283   3.090  0.00  0.00            
ATOM   2296  O   ALA X 142       2.586  -1.882   2.551  0.00  0.00            
ATOM   2297  N   ALA X 143       4.363  -3.398   2.728  0.00  0.00            
ATOM   2298  H   ALA X 143       5.127  -3.668   3.330  0.00  0.00            
ATOM   2299  CA  ALA X 143       4.147  -4.337   1.668  0.00  0.00            
ATOM   2300  HA  ALA X 143       4.233  -3.901   0.672  0.00  0.00            
ATOM   2301  CB  ALA X 143       5.369  -5.303   1.553  0.00  0.00            
ATOM   2302  HB1 ALA X 143       5.102  -5.919   0.694  0.00  0.00            
ATOM   2303  HB2 ALA X 143       6.265  -4.733   1.310  0.00  0.00            
ATOM   2304  HB3 ALA X 143       5.434  -5.845   2.497  0.00  0.00            
ATOM   2305  C   ALA X 143       2.771  -4.926   1.763  0.00  0.00            
ATOM   2306  O   ALA X 143       2.174  -5.274   0.716  0.00  0.00            
ATOM   2307  N   ARG X 144       2.119  -4.977   2.942  0.00  0.00            
ATOM   2308  H   ARG X 144       2.717  -4.770   3.729  0.00  0.00            
ATOM   2309  CA  ARG X 144       0.746  -5.541   3.122  0.00  0.00            
ATOM   2310  HA  ARG X 144       0.785  -6.525   2.654  0.00  0.00            
ATOM   2311  CB  ARG X 144       0.402  -5.833   4.588  0.00  0.00            
ATOM   2312  HB2 ARG X 144      -0.539  -6.382   4.575  0.00  0.00            
ATOM   2313  HB3 ARG X 144       1.181  -6.518   4.922  0.00  0.00            
ATOM   2314  CG  ARG X 144       0.422  -4.716   5.610  0.00  0.00            
ATOM   2315  HG2 ARG X 144       1.378  -4.204   5.725  0.00  0.00            
ATOM   2316  HG3 ARG X 144      -0.266  -3.913   5.347  0.00  0.00            
ATOM   2317  CD  ARG X 144       0.054  -5.189   7.058  0.00  0.00            
ATOM   2318  HD2 ARG X 144      -1.028  -5.321   7.096  0.00  0.00            
ATOM   2319  HD3 ARG X 144       0.569  -6.132   7.242  0.00  0.00            
ATOM   2320  NE  ARG X 144       0.399  -4.203   8.020  0.00  0.00            
ATOM   2321  HE  ARG X 144       1.256  -4.379   8.525  0.00  0.00            
ATOM   2322  CZ  ARG X 144      -0.167  -3.028   8.218  0.00  0.00            
ATOM   2323  NH1 ARG X 144      -1.304  -2.649   7.739  0.00  0.00            
ATOM   2324 HH11 ARG X 144      -1.798  -3.298   7.143  0.00  0.00            
ATOM   2325 HH12 ARG X 144      -1.703  -1.746   7.953  0.00  0.00            
ATOM   2326  NH2 ARG X 144       0.496  -2.189   9.004  0.00  0.00            
ATOM   2327 HH21 ARG X 144       1.468  -2.357   9.218  0.00  0.00            
ATOM   2328 HH22 ARG X 144       0.184  -1.241   9.163  0.00  0.00            
ATOM   2329  C   ARG X 144      -0.310  -4.624   2.477  0.00  0.00            
ATOM   2330  O   ARG X 144      -1.311  -5.144   2.045  0.00  0.00            
ATOM   2331  N   ASN X 145      -0.036  -3.340   2.364  0.00  0.00            
ATOM   2332  H   ASN X 145       0.868  -3.014   2.677  0.00  0.00            
ATOM   2333  CA  ASN X 145      -0.910  -2.329   1.785  0.00  0.00            
ATOM   2334  HA  ASN X 145      -1.921  -2.699   1.952  0.00  0.00            
ATOM   2335  CB  ASN X 145      -0.725  -1.056   2.570  0.00  0.00            
ATOM   2336  HB2 ASN X 145       0.343  -0.842   2.590  0.00  0.00            
ATOM   2337  HB3 ASN X 145      -1.346  -0.278   2.124  0.00  0.00            
ATOM   2338  CG  ASN X 145      -1.309  -1.085   3.979  0.00  0.00            
ATOM   2339  OD1 ASN X 145      -2.319  -1.687   4.268  0.00  0.00            
ATOM   2340  ND2 ASN X 145      -0.797  -0.347   4.911  0.00  0.00            
ATOM   2341 HD21 ASN X 145       0.099   0.108   4.808  0.00  0.00            
ATOM   2342 HD22 ASN X 145      -1.164  -0.381   5.851  0.00  0.00            
ATOM   2343  C   ASN X 145      -0.661  -1.981   0.212  0.00  0.00            
ATOM   2344  O   ASN X 145      -0.934  -0.903  -0.333  0.00  0.00            
ATOM   2345  N   VAL X 146       0.122  -2.863  -0.464  0.00  0.00            
ATOM   2346  H   VAL X 146       0.304  -3.746  -0.008  0.00  0.00            
ATOM   2347  CA  VAL X 146       0.377  -2.822  -1.967  0.00  0.00            
ATOM   2348  HA  VAL X 146       0.004  -1.894  -2.399  0.00  0.00            
ATOM   2349  CB  VAL X 146       1.862  -2.926  -2.266  0.00  0.00            
ATOM   2350  HB  VAL X 146       2.177  -3.941  -2.024  0.00  0.00            
ATOM   2351  CG1 VAL X 146       2.067  -2.547  -3.639  0.00  0.00            
ATOM   2352 HG11 VAL X 146       1.728  -1.532  -3.843  0.00  0.00            
ATOM   2353 HG12 VAL X 146       3.138  -2.559  -3.843  0.00  0.00            
ATOM   2354 HG13 VAL X 146       1.439  -3.163  -4.283  0.00  0.00            
ATOM   2355  CG2 VAL X 146       2.590  -1.933  -1.374  0.00  0.00            
ATOM   2356 HG21 VAL X 146       2.182  -0.932  -1.515  0.00  0.00            
ATOM   2357 HG22 VAL X 146       2.514  -2.371  -0.379  0.00  0.00            
ATOM   2358 HG23 VAL X 146       3.646  -1.817  -1.618  0.00  0.00            
ATOM   2359  C   VAL X 146      -0.465  -3.967  -2.618  0.00  0.00            
ATOM   2360  O   VAL X 146      -0.409  -5.146  -2.168  0.00  0.00            
ATOM   2361  N   LEU X 147      -1.206  -3.674  -3.649  0.00  0.00            
ATOM   2362  H   LEU X 147      -1.205  -2.716  -3.970  0.00  0.00            
ATOM   2363  CA  LEU X 147      -2.089  -4.611  -4.423  0.00  0.00            
ATOM   2364  HA  LEU X 147      -2.083  -5.619  -4.009  0.00  0.00            
ATOM   2365  CB  LEU X 147      -3.589  -4.183  -4.526  0.00  0.00            
ATOM   2366  HB2 LEU X 147      -3.677  -3.135  -4.812  0.00  0.00            
ATOM   2367  HB3 LEU X 147      -4.004  -4.819  -5.307  0.00  0.00            
ATOM   2368  CG  LEU X 147      -4.566  -4.207  -3.305  0.00  0.00            
ATOM   2369  HG  LEU X 147      -4.110  -3.572  -2.545  0.00  0.00            
ATOM   2370  CD1 LEU X 147      -5.952  -3.762  -3.592  0.00  0.00            
ATOM   2371 HD11 LEU X 147      -6.114  -2.870  -4.197  0.00  0.00            
ATOM   2372 HD12 LEU X 147      -6.496  -4.608  -4.012  0.00  0.00            
ATOM   2373 HD13 LEU X 147      -6.491  -3.611  -2.656  0.00  0.00            
ATOM   2374  CD2 LEU X 147      -4.571  -5.597  -2.830  0.00  0.00            
ATOM   2375 HD21 LEU X 147      -3.635  -5.830  -2.323  0.00  0.00            
ATOM   2376 HD22 LEU X 147      -5.309  -5.713  -2.037  0.00  0.00            
ATOM   2377 HD23 LEU X 147      -4.852  -6.245  -3.660  0.00  0.00            
ATOM   2378  C   LEU X 147      -1.458  -4.766  -5.815  0.00  0.00            
ATOM   2379  O   LEU X 147      -0.719  -3.875  -6.302  0.00  0.00            
ATOM   2380  N   VAL X 148      -1.741  -5.905  -6.421  0.00  0.00            
ATOM   2381  H   VAL X 148      -2.268  -6.615  -5.933  0.00  0.00            
ATOM   2382  CA  VAL X 148      -1.161  -6.313  -7.772  0.00  0.00            
ATOM   2383  HA  VAL X 148      -0.419  -5.536  -7.956  0.00  0.00            
ATOM   2384  CB  VAL X 148      -0.419  -7.658  -7.634  0.00  0.00            
ATOM   2385  HB  VAL X 148      -1.228  -8.309  -7.304  0.00  0.00            
ATOM   2386  CG1 VAL X 148       0.172  -7.955  -9.000  0.00  0.00            
ATOM   2387 HG11 VAL X 148      -0.637  -8.252  -9.669  0.00  0.00            
ATOM   2388 HG12 VAL X 148       0.635  -7.058  -9.409  0.00  0.00            
ATOM   2389 HG13 VAL X 148       0.837  -8.819  -8.988  0.00  0.00            
ATOM   2390  CG2 VAL X 148       0.647  -7.708  -6.628  0.00  0.00            
ATOM   2391 HG21 VAL X 148       0.114  -7.650  -5.679  0.00  0.00            
ATOM   2392 HG22 VAL X 148       1.241  -8.618  -6.712  0.00  0.00            
ATOM   2393 HG23 VAL X 148       1.225  -6.797  -6.787  0.00  0.00            
ATOM   2394  C   VAL X 148      -2.279  -6.346  -8.912  0.00  0.00            
ATOM   2395  O   VAL X 148      -3.198  -7.182  -8.839  0.00  0.00            
ATOM   2396  N   LYS X 149      -2.062  -5.524  -9.923  0.00  0.00            
ATOM   2397  H   LYS X 149      -1.264  -4.906  -9.899  0.00  0.00            
ATOM   2398  CA  LYS X 149      -3.002  -5.554 -11.079  0.00  0.00            
ATOM   2399  HA  LYS X 149      -3.999  -5.847 -10.749  0.00  0.00            
ATOM   2400  CB  LYS X 149      -3.178  -4.052 -11.588  0.00  0.00            
ATOM   2401  HB2 LYS X 149      -3.378  -3.406 -10.734  0.00  0.00            
ATOM   2402  HB3 LYS X 149      -2.300  -3.698 -12.128  0.00  0.00            
ATOM   2403  CG  LYS X 149      -4.407  -3.907 -12.539  0.00  0.00            
ATOM   2404  HG2 LYS X 149      -4.487  -4.517 -13.438  0.00  0.00            
ATOM   2405  HG3 LYS X 149      -5.274  -4.233 -11.964  0.00  0.00            
ATOM   2406  CD  LYS X 149      -4.573  -2.474 -13.013  0.00  0.00            
ATOM   2407  HD2 LYS X 149      -4.396  -1.765 -12.204  0.00  0.00            
ATOM   2408  HD3 LYS X 149      -3.760  -2.390 -13.733  0.00  0.00            
ATOM   2409  CE  LYS X 149      -5.909  -2.394 -13.726  0.00  0.00            
ATOM   2410  HE2 LYS X 149      -5.855  -1.515 -14.369  0.00  0.00            
ATOM   2411  HE3 LYS X 149      -6.131  -3.279 -14.322  0.00  0.00            
ATOM   2412  NZ  LYS X 149      -7.061  -2.225 -12.847  0.00  0.00            
ATOM   2413  HZ1 LYS X 149      -7.908  -2.347 -13.383  0.00  0.00            
ATOM   2414  HZ2 LYS X 149      -7.008  -2.847 -12.053  0.00  0.00            
ATOM   2415  HZ3 LYS X 149      -7.088  -1.274 -12.508  0.00  0.00            
ATOM   2416  C   LYS X 149      -2.498  -6.446 -12.207  0.00  0.00            
ATOM   2417  O   LYS X 149      -3.371  -7.221 -12.696  0.00  0.00            
ATOM   2418  N   THR X 150      -1.285  -6.371 -12.586  0.00  0.00            
ATOM   2419  H   THR X 150      -0.705  -5.876 -11.924  0.00  0.00            
ATOM   2420  CA  THR X 150      -0.470  -7.047 -13.595  0.00  0.00            
ATOM   2421  HA  THR X 150      -0.937  -8.028 -13.687  0.00  0.00            
ATOM   2422  CB  THR X 150      -0.382  -6.287 -14.935  0.00  0.00            
ATOM   2423  HB  THR X 150       0.118  -7.060 -15.519  0.00  0.00            
ATOM   2424  CG2 THR X 150      -1.751  -5.916 -15.624  0.00  0.00            
ATOM   2425 HG21 THR X 150      -2.292  -5.111 -15.126  0.00  0.00            
ATOM   2426 HG22 THR X 150      -1.584  -5.589 -16.650  0.00  0.00            
ATOM   2427 HG23 THR X 150      -2.397  -6.794 -15.609  0.00  0.00            
ATOM   2428  OG1 THR X 150       0.333  -5.096 -14.970  0.00  0.00            
ATOM   2429  HG1 THR X 150       0.082  -4.645 -15.780  0.00  0.00            
ATOM   2430  C   THR X 150       0.908  -7.208 -13.019  0.00  0.00            
ATOM   2431  O   THR X 150       1.299  -6.332 -12.235  0.00  0.00            
ATOM   2432  N   PRO X 151       1.694  -8.202 -13.516  0.00  0.00            
ATOM   2433  CD  PRO X 151       1.268  -9.394 -14.293  0.00  0.00            
ATOM   2434  HD2 PRO X 151       0.751  -9.023 -15.178  0.00  0.00            
ATOM   2435  HD3 PRO X 151       0.653 -10.089 -13.722  0.00  0.00            
ATOM   2436  CG  PRO X 151       2.622 -10.155 -14.666  0.00  0.00            
ATOM   2437  HG2 PRO X 151       2.591 -10.468 -15.710  0.00  0.00            
ATOM   2438  HG3 PRO X 151       2.755 -10.951 -13.933  0.00  0.00            
ATOM   2439  CB  PRO X 151       3.686  -9.181 -14.346  0.00  0.00            
ATOM   2440  HB2 PRO X 151       3.838  -8.565 -15.233  0.00  0.00            
ATOM   2441  HB3 PRO X 151       4.536  -9.703 -13.908  0.00  0.00            
ATOM   2442  CA  PRO X 151       3.132  -8.212 -13.295  0.00  0.00            
ATOM   2443  HA  PRO X 151       3.199  -8.503 -12.246  0.00  0.00            
ATOM   2444  C   PRO X 151       3.934  -6.909 -13.412  0.00  0.00            
ATOM   2445  O   PRO X 151       4.936  -6.676 -12.840  0.00  0.00            
ATOM   2446  N   GLN X 152       3.379  -6.002 -14.223  0.00  0.00            
ATOM   2447  H   GLN X 152       2.505  -6.193 -14.691  0.00  0.00            
ATOM   2448  CA  GLN X 152       3.861  -4.622 -14.461  0.00  0.00            
ATOM   2449  HA  GLN X 152       4.940  -4.589 -14.312  0.00  0.00            
ATOM   2450  CB  GLN X 152       3.596  -4.302 -15.933  0.00  0.00            
ATOM   2451  HB2 GLN X 152       2.560  -4.423 -16.248  0.00  0.00            
ATOM   2452  HB3 GLN X 152       3.727  -3.247 -16.175  0.00  0.00            
ATOM   2453  CG  GLN X 152       4.547  -5.091 -16.854  0.00  0.00            
ATOM   2454  HG2 GLN X 152       4.823  -4.551 -17.759  0.00  0.00            
ATOM   2455  HG3 GLN X 152       5.540  -5.131 -16.407  0.00  0.00            
ATOM   2456  CD  GLN X 152       4.048  -6.483 -17.234  0.00  0.00            
ATOM   2457  OE1 GLN X 152       2.866  -6.766 -17.228  0.00  0.00            
ATOM   2458  NE2 GLN X 152       4.893  -7.316 -17.732  0.00  0.00            
ATOM   2459 HE21 GLN X 152       5.854  -7.032 -17.856  0.00  0.00            
ATOM   2460 HE22 GLN X 152       4.475  -8.169 -18.076  0.00  0.00            
ATOM   2461  C   GLN X 152       3.320  -3.527 -13.557  0.00  0.00            
ATOM   2462  O   GLN X 152       4.126  -2.693 -13.088  0.00  0.00            
ATOM   2463  N   HIE X 153       1.974  -3.380 -13.425  0.00  0.00            
ATOM   2464  H   HIE X 153       1.398  -4.064 -13.894  0.00  0.00            
ATOM   2465  CA  HIE X 153       1.240  -2.408 -12.626  0.00  0.00            
ATOM   2466  HA  HIE X 153       1.949  -1.595 -12.475  0.00  0.00            
ATOM   2467  CB  HIE X 153      -0.007  -1.964 -13.440  0.00  0.00            
ATOM   2468  HB2 HIE X 153       0.149  -2.122 -14.507  0.00  0.00            
ATOM   2469  HB3 HIE X 153      -0.877  -2.602 -13.286  0.00  0.00            
ATOM   2470  CG  HIE X 153      -0.347  -0.527 -12.985  0.00  0.00            
ATOM   2471  ND1 HIE X 153      -0.122   0.584 -13.820  0.00  0.00            
ATOM   2472  CE1 HIE X 153      -0.750   1.599 -13.187  0.00  0.00            
ATOM   2473  HE1 HIE X 153      -0.755   2.630 -13.508  0.00  0.00            
ATOM   2474  NE2 HIE X 153      -1.440   1.126 -12.143  0.00  0.00            
ATOM   2475  HE2 HIE X 153      -1.644   1.800 -11.419  0.00  0.00            
ATOM   2476  CD2 HIE X 153      -1.126  -0.144 -11.938  0.00  0.00            
ATOM   2477  HD2 HIE X 153      -1.688  -0.856 -11.351  0.00  0.00            
ATOM   2478  C   HIE X 153       0.785  -2.818 -11.219  0.00  0.00            
ATOM   2479  O   HIE X 153       0.107  -3.895 -11.029  0.00  0.00            
ATOM   2480  N   VAL X 154       0.868  -1.913 -10.248  0.00  0.00            
ATOM   2481  H   VAL X 154       1.265  -1.002 -10.426  0.00  0.00            
ATOM   2482  CA  VAL X 154       0.586  -2.127  -8.814  0.00  0.00            
ATOM   2483  HA  VAL X 154      -0.125  -2.931  -8.627  0.00  0.00            
ATOM   2484  CB  VAL X 154       1.797  -2.512  -7.945  0.00  0.00            
ATOM   2485  HB  VAL X 154       1.632  -2.671  -6.880  0.00  0.00            
ATOM   2486  CG1 VAL X 154       2.293  -3.885  -8.465  0.00  0.00            
ATOM   2487 HG11 VAL X 154       1.491  -4.619  -8.550  0.00  0.00            
ATOM   2488 HG12 VAL X 154       2.830  -3.731  -9.401  0.00  0.00            
ATOM   2489 HG13 VAL X 154       3.054  -4.196  -7.749  0.00  0.00            
ATOM   2490  CG2 VAL X 154       3.013  -1.564  -8.053  0.00  0.00            
ATOM   2491 HG21 VAL X 154       3.354  -1.676  -9.082  0.00  0.00            
ATOM   2492 HG22 VAL X 154       2.767  -0.510  -7.926  0.00  0.00            
ATOM   2493 HG23 VAL X 154       3.780  -1.844  -7.331  0.00  0.00            
ATOM   2494  C   VAL X 154       0.054  -0.815  -8.229  0.00  0.00            
ATOM   2495  O   VAL X 154       0.299   0.303  -8.807  0.00  0.00            
ATOM   2496  N   LYS X 155      -0.765  -0.933  -7.207  0.00  0.00            
ATOM   2497  H   LYS X 155      -0.933  -1.837  -6.790  0.00  0.00            
ATOM   2498  CA  LYS X 155      -1.263   0.244  -6.456  0.00  0.00            
ATOM   2499  HA  LYS X 155      -0.621   1.051  -6.807  0.00  0.00            
ATOM   2500  CB  LYS X 155      -2.653   0.621  -6.966  0.00  0.00            
ATOM   2501  HB2 LYS X 155      -3.271  -0.232  -6.685  0.00  0.00            
ATOM   2502  HB3 LYS X 155      -3.088   1.552  -6.603  0.00  0.00            
ATOM   2503  CG  LYS X 155      -2.921   0.755  -8.458  0.00  0.00            
ATOM   2504  HG2 LYS X 155      -2.122   1.148  -9.087  0.00  0.00            
ATOM   2505  HG3 LYS X 155      -3.142  -0.209  -8.916  0.00  0.00            
ATOM   2506  CD  LYS X 155      -4.219   1.554  -8.858  0.00  0.00            
ATOM   2507  HD2 LYS X 155      -5.070   1.108  -8.343  0.00  0.00            
ATOM   2508  HD3 LYS X 155      -4.209   2.590  -8.520  0.00  0.00            
ATOM   2509  CE  LYS X 155      -4.457   1.375 -10.407  0.00  0.00            
ATOM   2510  HE2 LYS X 155      -3.527   1.506 -10.960  0.00  0.00            
ATOM   2511  HE3 LYS X 155      -4.694   0.338 -10.644  0.00  0.00            
ATOM   2512  NZ  LYS X 155      -5.454   2.259 -10.933  0.00  0.00            
ATOM   2513  HZ1 LYS X 155      -5.590   3.070 -10.348  0.00  0.00            
ATOM   2514  HZ2 LYS X 155      -5.167   2.638 -11.823  0.00  0.00            
ATOM   2515  HZ3 LYS X 155      -6.312   1.778 -11.165  0.00  0.00            
ATOM   2516  C   LYS X 155      -1.143   0.052  -5.014  0.00  0.00            
ATOM   2517  O   LYS X 155      -1.367  -1.065  -4.477  0.00  0.00            
ATOM   2518  N   ILE X 156      -0.843   1.157  -4.295  0.00  0.00            
ATOM   2519  H   ILE X 156      -0.787   2.034  -4.792  0.00  0.00            
ATOM   2520  CA  ILE X 156      -1.078   1.327  -2.837  0.00  0.00            
ATOM   2521  HA  ILE X 156      -0.674   0.421  -2.387  0.00  0.00            
ATOM   2522  CB  ILE X 156      -0.152   2.455  -2.326  0.00  0.00            
ATOM   2523  HB  ILE X 156      -0.457   3.288  -2.958  0.00  0.00            
ATOM   2524  CG2 ILE X 156      -0.398   2.801  -0.866  0.00  0.00            
ATOM   2525 HG21 ILE X 156      -1.383   3.244  -0.720  0.00  0.00            
ATOM   2526 HG22 ILE X 156      -0.190   1.922  -0.256  0.00  0.00            
ATOM   2527 HG23 ILE X 156       0.293   3.612  -0.635  0.00  0.00            
ATOM   2528  CG1 ILE X 156       1.386   2.209  -2.581  0.00  0.00            
ATOM   2529 HG12 ILE X 156       1.631   1.439  -1.850  0.00  0.00            
ATOM   2530 HG13 ILE X 156       1.611   1.712  -3.524  0.00  0.00            
ATOM   2531  CD1 ILE X 156       2.254   3.507  -2.459  0.00  0.00            
ATOM   2532 HD11 ILE X 156       3.223   3.361  -2.936  0.00  0.00            
ATOM   2533 HD12 ILE X 156       1.734   4.342  -2.928  0.00  0.00            
ATOM   2534 HD13 ILE X 156       2.478   3.607  -1.397  0.00  0.00            
ATOM   2535  C   ILE X 156      -2.591   1.601  -2.506  0.00  0.00            
ATOM   2536  O   ILE X 156      -3.272   2.186  -3.283  0.00  0.00            
ATOM   2537  N   THR X 157      -2.905   1.030  -1.327  0.00  0.00            
ATOM   2538  H   THR X 157      -2.111   0.757  -0.766  0.00  0.00            
ATOM   2539  CA  THR X 157      -4.271   1.216  -0.704  0.00  0.00            
ATOM   2540  HA  THR X 157      -4.788   1.995  -1.263  0.00  0.00            
ATOM   2541  CB  THR X 157      -5.262   0.050  -0.994  0.00  0.00            
ATOM   2542  HB  THR X 157      -5.393  -0.062  -2.071  0.00  0.00            
ATOM   2543  CG2 THR X 157      -4.976  -1.294  -0.317  0.00  0.00            
ATOM   2544 HG21 THR X 157      -4.805  -1.023   0.725  0.00  0.00            
ATOM   2545 HG22 THR X 157      -5.782  -1.972  -0.600  0.00  0.00            
ATOM   2546 HG23 THR X 157      -4.030  -1.717  -0.656  0.00  0.00            
ATOM   2547  OG1 THR X 157      -6.555   0.389  -0.631  0.00  0.00            
ATOM   2548  HG1 THR X 157      -7.069  -0.333  -0.999  0.00  0.00            
ATOM   2549  C   THR X 157      -4.245   1.653   0.760  0.00  0.00            
ATOM   2550  O   THR X 157      -3.163   1.616   1.389  0.00  0.00            
ATOM   2551  N   ASP X 158      -5.358   1.972   1.433  0.00  0.00            
ATOM   2552  H   ASP X 158      -6.206   2.058   0.891  0.00  0.00            
ATOM   2553  CA  ASP X 158      -5.420   2.446   2.790  0.00  0.00            
ATOM   2554  HA  ASP X 158      -6.440   2.768   2.999  0.00  0.00            
ATOM   2555  CB  ASP X 158      -5.179   1.300   3.779  0.00  0.00            
ATOM   2556  HB2 ASP X 158      -4.312   0.696   3.510  0.00  0.00            
ATOM   2557  HB3 ASP X 158      -4.999   1.728   4.766  0.00  0.00            
ATOM   2558  CG  ASP X 158      -6.372   0.363   3.918  0.00  0.00            
ATOM   2559  OD1 ASP X 158      -6.135  -0.779   4.394  0.00  0.00            
ATOM   2560  OD2 ASP X 158      -7.555   0.637   3.574  0.00  0.00            
ATOM   2561  C   ASP X 158      -4.602   3.744   3.013  0.00  0.00            
ATOM   2562  O   ASP X 158      -4.269   3.939   4.181  0.00  0.00            
ATOM   2563  N   PHE X 159      -4.324   4.620   2.045  0.00  0.00            
ATOM   2564  H   PHE X 159      -4.533   4.326   1.101  0.00  0.00            
ATOM   2565  CA  PHE X 159      -4.075   6.069   2.333  0.00  0.00            
ATOM   2566  HA  PHE X 159      -3.089   6.151   2.792  0.00  0.00            
ATOM   2567  CB  PHE X 159      -3.907   6.790   0.996  0.00  0.00            
ATOM   2568  HB2 PHE X 159      -2.959   6.615   0.488  0.00  0.00            
ATOM   2569  HB3 PHE X 159      -4.702   6.495   0.311  0.00  0.00            
ATOM   2570  CG  PHE X 159      -3.933   8.252   1.103  0.00  0.00            
ATOM   2571  CD1 PHE X 159      -2.720   8.858   1.544  0.00  0.00            
ATOM   2572  HD1 PHE X 159      -1.843   8.275   1.781  0.00  0.00            
ATOM   2573  CE1 PHE X 159      -2.655  10.219   1.690  0.00  0.00            
ATOM   2574  HE1 PHE X 159      -1.751  10.658   2.087  0.00  0.00            
ATOM   2575  CZ  PHE X 159      -3.711  11.002   1.346  0.00  0.00            
ATOM   2576  HZ  PHE X 159      -3.592  12.074   1.402  0.00  0.00            
ATOM   2577  CE2 PHE X 159      -4.895  10.506   0.827  0.00  0.00            
ATOM   2578  HE2 PHE X 159      -5.683  11.227   0.662  0.00  0.00            
ATOM   2579  CD2 PHE X 159      -5.082   9.057   0.776  0.00  0.00            
ATOM   2580  HD2 PHE X 159      -6.045   8.625   0.547  0.00  0.00            
ATOM   2581  C   PHE X 159      -5.151   6.675   3.200  0.00  0.00            
ATOM   2582  O   PHE X 159      -6.338   6.316   3.100  0.00  0.00            
ATOM   2583  N   GLY X 160      -4.719   7.531   4.118  0.00  0.00            
ATOM   2584  H   GLY X 160      -3.729   7.727   4.142  0.00  0.00            
ATOM   2585  CA  GLY X 160      -5.575   8.292   5.051  0.00  0.00            
ATOM   2586  HA2 GLY X 160      -5.015   9.028   5.628  0.00  0.00            
ATOM   2587  HA3 GLY X 160      -6.322   8.916   4.560  0.00  0.00            
ATOM   2588  C   GLY X 160      -6.376   7.497   6.066  0.00  0.00            
ATOM   2589  O   GLY X 160      -7.080   8.164   6.840  0.00  0.00            
ATOM   2590  N   LEU X 161      -6.233   6.189   6.128  0.00  0.00            
ATOM   2591  H   LEU X 161      -5.473   5.716   5.662  0.00  0.00            
ATOM   2592  CA  LEU X 161      -7.013   5.471   7.106  0.00  0.00            
ATOM   2593  HA  LEU X 161      -8.056   5.786   7.086  0.00  0.00            
ATOM   2594  CB  LEU X 161      -6.992   3.899   6.685  0.00  0.00            
ATOM   2595  HB2 LEU X 161      -7.291   3.962   5.639  0.00  0.00            
ATOM   2596  HB3 LEU X 161      -5.960   3.558   6.768  0.00  0.00            
ATOM   2597  CG  LEU X 161      -7.877   2.960   7.569  0.00  0.00            
ATOM   2598  HG  LEU X 161      -7.452   2.832   8.565  0.00  0.00            
ATOM   2599  CD1 LEU X 161      -9.351   3.481   7.759  0.00  0.00            
ATOM   2600 HD11 LEU X 161      -9.412   4.269   8.510  0.00  0.00            
ATOM   2601 HD12 LEU X 161      -9.732   3.692   6.760  0.00  0.00            
ATOM   2602 HD13 LEU X 161      -9.926   2.711   8.273  0.00  0.00            
ATOM   2603  CD2 LEU X 161      -7.949   1.586   6.889  0.00  0.00            
ATOM   2604 HD21 LEU X 161      -8.050   1.592   5.803  0.00  0.00            
ATOM   2605 HD22 LEU X 161      -6.986   1.106   7.060  0.00  0.00            
ATOM   2606 HD23 LEU X 161      -8.768   1.083   7.404  0.00  0.00            
ATOM   2607  C   LEU X 161      -6.549   5.626   8.509  0.00  0.00            
ATOM   2608  O   LEU X 161      -7.390   5.777   9.378  0.00  0.00            
ATOM   2609  N   ALA X 162      -5.242   5.779   8.761  0.00  0.00            
ATOM   2610  H   ALA X 162      -4.581   5.588   8.021  0.00  0.00            
ATOM   2611  CA  ALA X 162      -4.661   5.891  10.066  0.00  0.00            
ATOM   2612  HA  ALA X 162      -5.108   5.049  10.595  0.00  0.00            
ATOM   2613  CB  ALA X 162      -3.180   5.532  10.129  0.00  0.00            
ATOM   2614  HB1 ALA X 162      -2.786   5.536  11.146  0.00  0.00            
ATOM   2615  HB2 ALA X 162      -3.066   4.530   9.718  0.00  0.00            
ATOM   2616  HB3 ALA X 162      -2.601   6.185   9.476  0.00  0.00            
ATOM   2617  C   ALA X 162      -5.153   7.251  10.661  0.00  0.00            
ATOM   2618  O   ALA X 162      -5.391   7.367  11.890  0.00  0.00            
ATOM   2619  N   LYS X 163      -5.243   8.259   9.790  0.00  0.00            
ATOM   2620  H   LYS X 163      -4.938   8.216   8.828  0.00  0.00            
ATOM   2621  CA  LYS X 163      -5.775   9.630  10.156  0.00  0.00            
ATOM   2622  HA  LYS X 163      -5.380  10.005  11.100  0.00  0.00            
ATOM   2623  CB  LYS X 163      -5.469  10.601   8.931  0.00  0.00            
ATOM   2624  HB2 LYS X 163      -4.491  10.338   8.527  0.00  0.00            
ATOM   2625  HB3 LYS X 163      -6.115  10.424   8.071  0.00  0.00            
ATOM   2626  CG  LYS X 163      -5.444  12.084   9.269  0.00  0.00            
ATOM   2627  HG2 LYS X 163      -6.428  12.378   9.636  0.00  0.00            
ATOM   2628  HG3 LYS X 163      -4.647  12.193  10.004  0.00  0.00            
ATOM   2629  CD  LYS X 163      -5.158  12.968   8.070  0.00  0.00            
ATOM   2630  HD2 LYS X 163      -4.116  12.737   7.848  0.00  0.00            
ATOM   2631  HD3 LYS X 163      -5.775  12.631   7.237  0.00  0.00            
ATOM   2632  CE  LYS X 163      -5.272  14.461   8.522  0.00  0.00            
ATOM   2633  HE2 LYS X 163      -4.701  14.610   9.438  0.00  0.00            
ATOM   2634  HE3 LYS X 163      -4.730  15.037   7.773  0.00  0.00            
ATOM   2635  NZ  LYS X 163      -6.717  14.799   8.703  0.00  0.00            
ATOM   2636  HZ1 LYS X 163      -7.277  13.982   8.902  0.00  0.00            
ATOM   2637  HZ2 LYS X 163      -6.985  15.390   9.477  0.00  0.00            
ATOM   2638  HZ3 LYS X 163      -7.080  15.334   7.927  0.00  0.00            
ATOM   2639  C   LYS X 163      -7.272   9.490  10.557  0.00  0.00            
ATOM   2640  O   LYS X 163      -7.685  10.057  11.532  0.00  0.00            
ATOM   2641  N   LEU X 164      -8.032   8.964   9.672  0.00  0.00            
ATOM   2642  H   LEU X 164      -7.628   8.686   8.789  0.00  0.00            
ATOM   2643  CA  LEU X 164      -9.422   8.606   9.958  0.00  0.00            
ATOM   2644  HA  LEU X 164     -10.014   9.521   9.957  0.00  0.00            
ATOM   2645  CB  LEU X 164      -9.979   7.834   8.741  0.00  0.00            
ATOM   2646  HB2 LEU X 164      -9.747   8.424   7.855  0.00  0.00            
ATOM   2647  HB3 LEU X 164      -9.403   6.910   8.684  0.00  0.00            
ATOM   2648  CG  LEU X 164     -11.501   7.481   8.880  0.00  0.00            
ATOM   2649  HG  LEU X 164     -12.052   8.238   9.438  0.00  0.00            
ATOM   2650  CD1 LEU X 164     -12.080   7.407   7.469  0.00  0.00            
ATOM   2651 HD11 LEU X 164     -11.473   6.681   6.928  0.00  0.00            
ATOM   2652 HD12 LEU X 164     -13.064   6.955   7.589  0.00  0.00            
ATOM   2653 HD13 LEU X 164     -12.078   8.425   7.080  0.00  0.00            
ATOM   2654  CD2 LEU X 164     -11.826   6.167   9.651  0.00  0.00            
ATOM   2655 HD21 LEU X 164     -11.694   6.171  10.733  0.00  0.00            
ATOM   2656 HD22 LEU X 164     -12.885   5.909   9.672  0.00  0.00            
ATOM   2657 HD23 LEU X 164     -11.426   5.276   9.167  0.00  0.00            
ATOM   2658  C   LEU X 164      -9.603   7.805  11.281  0.00  0.00            
ATOM   2659  O   LEU X 164     -10.512   8.061  12.065  0.00  0.00            
ATOM   2660  N   LEU X 165      -8.705   6.877  11.554  0.00  0.00            
ATOM   2661  H   LEU X 165      -8.121   6.664  10.759  0.00  0.00            
ATOM   2662  CA  LEU X 165      -8.777   5.978  12.720  0.00  0.00            
ATOM   2663  HA  LEU X 165      -9.835   5.719  12.752  0.00  0.00            
ATOM   2664  CB  LEU X 165      -7.917   4.711  12.502  0.00  0.00            
ATOM   2665  HB2 LEU X 165      -7.038   4.986  11.918  0.00  0.00            
ATOM   2666  HB3 LEU X 165      -7.501   4.311  13.426  0.00  0.00            
ATOM   2667  CG  LEU X 165      -8.703   3.547  11.834  0.00  0.00            
ATOM   2668  HG  LEU X 165      -9.183   3.831  10.897  0.00  0.00            
ATOM   2669  CD1 LEU X 165      -7.664   2.562  11.501  0.00  0.00            
ATOM   2670 HD11 LEU X 165      -6.948   3.164  10.943  0.00  0.00            
ATOM   2671 HD12 LEU X 165      -7.135   2.228  12.394  0.00  0.00            
ATOM   2672 HD13 LEU X 165      -8.016   1.708  10.923  0.00  0.00            
ATOM   2673  CD2 LEU X 165      -9.752   2.897  12.725  0.00  0.00            
ATOM   2674 HD21 LEU X 165     -10.658   3.501  12.688  0.00  0.00            
ATOM   2675 HD22 LEU X 165     -10.062   1.924  12.346  0.00  0.00            
ATOM   2676 HD23 LEU X 165      -9.455   2.850  13.773  0.00  0.00            
ATOM   2677  C   LEU X 165      -8.310   6.701  13.992  0.00  0.00            
ATOM   2678  O   LEU X 165      -8.567   6.089  15.054  0.00  0.00            
ATOM   2679  N   GLY X 166      -7.704   7.891  13.982  0.00  0.00            
ATOM   2680  H   GLY X 166      -7.562   8.426  13.137  0.00  0.00            
ATOM   2681  CA  GLY X 166      -7.084   8.510  15.162  0.00  0.00            
ATOM   2682  HA2 GLY X 166      -6.949   9.541  14.837  0.00  0.00            
ATOM   2683  HA3 GLY X 166      -7.803   8.578  15.977  0.00  0.00            
ATOM   2684  C   GLY X 166      -5.697   8.061  15.538  0.00  0.00            
ATOM   2685  O   GLY X 166      -5.481   8.008  16.759  0.00  0.00            
ATOM   2686  N   ALA X 167      -4.804   7.758  14.606  0.00  0.00            
ATOM   2687  H   ALA X 167      -5.173   7.397  13.738  0.00  0.00            
ATOM   2688  CA  ALA X 167      -3.373   7.413  14.980  0.00  0.00            
ATOM   2689  HA  ALA X 167      -3.405   6.497  15.569  0.00  0.00            
ATOM   2690  CB  ALA X 167      -2.662   6.891  13.727  0.00  0.00            
ATOM   2691  HB1 ALA X 167      -3.102   5.914  13.524  0.00  0.00            
ATOM   2692  HB2 ALA X 167      -2.693   7.595  12.895  0.00  0.00            
ATOM   2693  HB3 ALA X 167      -1.625   6.591  13.876  0.00  0.00            
ATOM   2694  C   ALA X 167      -2.549   8.572  15.683  0.00  0.00            
ATOM   2695  O   ALA X 167      -1.488   8.285  16.261  0.00  0.00            
ATOM   2696  N   GLU X 168      -2.972   9.882  15.582  0.00  0.00            
ATOM   2697  H   GLU X 168      -3.819  10.014  15.048  0.00  0.00            
ATOM   2698  CA  GLU X 168      -2.365  11.021  16.253  0.00  0.00            
ATOM   2699  HA  GLU X 168      -1.289  10.926  16.395  0.00  0.00            
ATOM   2700  CB  GLU X 168      -2.743  12.282  15.365  0.00  0.00            
ATOM   2701  HB2 GLU X 168      -2.413  12.095  14.343  0.00  0.00            
ATOM   2702  HB3 GLU X 168      -3.830  12.356  15.325  0.00  0.00            
ATOM   2703  CG  GLU X 168      -2.207  13.596  15.829  0.00  0.00            
ATOM   2704  HG2 GLU X 168      -2.539  14.280  15.048  0.00  0.00            
ATOM   2705  HG3 GLU X 168      -2.676  13.830  16.784  0.00  0.00            
ATOM   2706  CD  GLU X 168      -0.700  13.675  15.947  0.00  0.00            
ATOM   2707  OE1 GLU X 168       0.107  12.853  15.355  0.00  0.00            
ATOM   2708  OE2 GLU X 168      -0.283  14.625  16.595  0.00  0.00            
ATOM   2709  C   GLU X 168      -2.924  11.165  17.686  0.00  0.00            
ATOM   2710  O   GLU X 168      -2.325  11.891  18.531  0.00  0.00            
ATOM   2711  N   GLU X 169      -4.021  10.463  17.982  0.00  0.00            
ATOM   2712  H   GLU X 169      -4.557   9.920  17.321  0.00  0.00            
ATOM   2713  CA  GLU X 169      -4.605  10.562  19.283  0.00  0.00            
ATOM   2714  HA  GLU X 169      -4.808  11.629  19.369  0.00  0.00            
ATOM   2715  CB  GLU X 169      -5.978   9.885  19.289  0.00  0.00            
ATOM   2716  HB2 GLU X 169      -6.607  10.349  18.529  0.00  0.00            
ATOM   2717  HB3 GLU X 169      -5.834   8.812  19.169  0.00  0.00            
ATOM   2718  CG  GLU X 169      -6.636   9.963  20.657  0.00  0.00            
ATOM   2719  HG2 GLU X 169      -7.470   9.274  20.787  0.00  0.00            
ATOM   2720  HG3 GLU X 169      -5.958   9.564  21.411  0.00  0.00            
ATOM   2721  CD  GLU X 169      -6.968  11.406  21.128  0.00  0.00            
ATOM   2722  OE1 GLU X 169      -6.355  11.912  22.064  0.00  0.00            
ATOM   2723  OE2 GLU X 169      -7.805  12.130  20.556  0.00  0.00            
ATOM   2724  C   GLU X 169      -3.665  10.109  20.370  0.00  0.00            
ATOM   2725  O   GLU X 169      -3.099   9.023  20.275  0.00  0.00            
ATOM   2726  N   LYS X 170      -3.658  10.710  21.566  0.00  0.00            
ATOM   2727  H   LYS X 170      -4.335  11.452  21.677  0.00  0.00            
ATOM   2728  CA  LYS X 170      -2.650  10.414  22.583  0.00  0.00            
ATOM   2729  HA  LYS X 170      -2.400   9.354  22.534  0.00  0.00            
ATOM   2730  CB  LYS X 170      -1.344  11.168  22.311  0.00  0.00            
ATOM   2731  HB2 LYS X 170      -0.701  10.690  23.049  0.00  0.00            
ATOM   2732  HB3 LYS X 170      -1.113  10.925  21.274  0.00  0.00            
ATOM   2733  CG  LYS X 170      -1.303  12.680  22.484  0.00  0.00            
ATOM   2734  HG2 LYS X 170      -1.913  13.199  21.745  0.00  0.00            
ATOM   2735  HG3 LYS X 170      -1.611  12.902  23.506  0.00  0.00            
ATOM   2736  CD  LYS X 170       0.109  13.174  22.251  0.00  0.00            
ATOM   2737  HD2 LYS X 170       0.770  12.985  23.097  0.00  0.00            
ATOM   2738  HD3 LYS X 170       0.359  12.644  21.332  0.00  0.00            
ATOM   2739  CE  LYS X 170       0.140  14.644  21.909  0.00  0.00            
ATOM   2740  HE2 LYS X 170       1.214  14.815  21.825  0.00  0.00            
ATOM   2741  HE3 LYS X 170      -0.410  14.823  20.985  0.00  0.00            
ATOM   2742  NZ  LYS X 170      -0.486  15.435  22.940  0.00  0.00            
ATOM   2743  HZ1 LYS X 170      -0.249  16.411  22.840  0.00  0.00            
ATOM   2744  HZ2 LYS X 170      -1.481  15.276  23.013  0.00  0.00            
ATOM   2745  HZ3 LYS X 170      -0.082  15.234  23.844  0.00  0.00            
ATOM   2746  C   LYS X 170      -3.127  10.717  23.968  0.00  0.00            
ATOM   2747  O   LYS X 170      -2.523  10.343  24.979  0.00  0.00            
ATOM   2748  N   GLU X 171      -4.365  11.131  24.106  0.00  0.00            
ATOM   2749  H   GLU X 171      -4.919  11.304  23.280  0.00  0.00            
ATOM   2750  CA  GLU X 171      -5.046  11.303  25.331  0.00  0.00            
ATOM   2751  HA  GLU X 171      -4.433  11.035  26.192  0.00  0.00            
ATOM   2752  CB  GLU X 171      -5.619  12.783  25.437  0.00  0.00            
ATOM   2753  HB2 GLU X 171      -4.785  13.485  25.448  0.00  0.00            
ATOM   2754  HB3 GLU X 171      -6.167  13.010  24.523  0.00  0.00            
ATOM   2755  CG  GLU X 171      -6.477  13.042  26.597  0.00  0.00            
ATOM   2756  HG2 GLU X 171      -6.450  14.121  26.745  0.00  0.00            
ATOM   2757  HG3 GLU X 171      -7.426  12.542  26.400  0.00  0.00            
ATOM   2758  CD  GLU X 171      -5.952  12.548  28.020  0.00  0.00            
ATOM   2759  OE1 GLU X 171      -6.787  12.076  28.845  0.00  0.00            
ATOM   2760  OE2 GLU X 171      -4.740  12.605  28.309  0.00  0.00            
ATOM   2761  C   GLU X 171      -6.203  10.310  25.448  0.00  0.00            
ATOM   2762  O   GLU X 171      -6.102   9.476  26.363  0.00  0.00            
ATOM   2763  N   TYR X 172      -7.184  10.360  24.574  0.00  0.00            
ATOM   2764  H   TYR X 172      -7.212  11.153  23.949  0.00  0.00            
ATOM   2765  CA  TYR X 172      -8.184   9.259  24.460  0.00  0.00            
ATOM   2766  HA  TYR X 172      -8.558   9.119  25.474  0.00  0.00            
ATOM   2767  CB  TYR X 172      -9.413   9.704  23.616  0.00  0.00            
ATOM   2768  HB2 TYR X 172     -10.036  10.382  24.197  0.00  0.00            
ATOM   2769  HB3 TYR X 172      -9.145  10.219  22.693  0.00  0.00            
ATOM   2770  CG  TYR X 172     -10.365   8.558  23.268  0.00  0.00            
ATOM   2771  CD1 TYR X 172     -10.114   7.887  22.103  0.00  0.00            
ATOM   2772  HD1 TYR X 172      -9.355   8.165  21.387  0.00  0.00            
ATOM   2773  CE1 TYR X 172     -10.929   6.723  21.842  0.00  0.00            
ATOM   2774  HE1 TYR X 172     -10.774   6.209  20.905  0.00  0.00            
ATOM   2775  CZ  TYR X 172     -12.075   6.476  22.650  0.00  0.00            
ATOM   2776  OH  TYR X 172     -12.962   5.474  22.410  0.00  0.00            
ATOM   2777  HH  TYR X 172     -12.950   5.345  21.459  0.00  0.00            
ATOM   2778  CE2 TYR X 172     -12.174   7.141  23.872  0.00  0.00            
ATOM   2779  HE2 TYR X 172     -13.045   7.059  24.505  0.00  0.00            
ATOM   2780  CD2 TYR X 172     -11.355   8.239  24.124  0.00  0.00            
ATOM   2781  HD2 TYR X 172     -11.558   8.905  24.949  0.00  0.00            
ATOM   2782  C   TYR X 172      -7.610   7.863  24.204  0.00  0.00            
ATOM   2783  O   TYR X 172      -6.611   7.779  23.457  0.00  0.00            
ATOM   2784  N   HIE X 173      -8.356   6.801  24.593  0.00  0.00            
ATOM   2785  H   HIE X 173      -9.160   7.000  25.172  0.00  0.00            
ATOM   2786  CA  HIE X 173      -8.107   5.346  24.421  0.00  0.00            
ATOM   2787  HA  HIE X 173      -7.081   5.251  24.777  0.00  0.00            
ATOM   2788  CB  HIE X 173      -8.968   4.652  25.445  0.00  0.00            
ATOM   2789  HB2 HIE X 173      -8.996   5.107  26.435  0.00  0.00            
ATOM   2790  HB3 HIE X 173      -9.964   4.893  25.074  0.00  0.00            
ATOM   2791  CG  HIE X 173      -8.604   3.207  25.754  0.00  0.00            
ATOM   2792  ND1 HIE X 173      -8.201   2.226  24.910  0.00  0.00            
ATOM   2793  CE1 HIE X 173      -7.747   1.179  25.605  0.00  0.00            
ATOM   2794  HE1 HIE X 173      -7.440   0.242  25.164  0.00  0.00            
ATOM   2795  NE2 HIE X 173      -7.891   1.468  26.901  0.00  0.00            
ATOM   2796  HE2 HIE X 173      -7.715   0.773  27.611  0.00  0.00            
ATOM   2797  CD2 HIE X 173      -8.414   2.781  27.065  0.00  0.00            
ATOM   2798  HD2 HIE X 173      -8.773   3.205  27.991  0.00  0.00            
ATOM   2799  C   HIE X 173      -8.299   4.754  22.935  0.00  0.00            
ATOM   2800  O   HIE X 173      -9.092   3.842  22.656  0.00  0.00            
ATOM   2801  N   ALA X 174      -7.719   5.465  22.033  0.00  0.00            
ATOM   2802  H   ALA X 174      -6.960   6.041  22.370  0.00  0.00            
ATOM   2803  CA  ALA X 174      -7.692   5.187  20.590  0.00  0.00            
ATOM   2804  HA  ALA X 174      -8.716   5.119  20.224  0.00  0.00            
ATOM   2805  CB  ALA X 174      -6.947   6.360  19.958  0.00  0.00            
ATOM   2806  HB1 ALA X 174      -7.602   7.220  20.097  0.00  0.00            
ATOM   2807  HB2 ALA X 174      -5.960   6.482  20.403  0.00  0.00            
ATOM   2808  HB3 ALA X 174      -6.927   6.266  18.872  0.00  0.00            
ATOM   2809  C   ALA X 174      -7.017   3.872  20.223  0.00  0.00            
ATOM   2810  O   ALA X 174      -5.928   3.904  19.670  0.00  0.00            
ATOM   2811  N   GLU X 175      -7.599   2.720  20.604  0.00  0.00            
ATOM   2812  H   GLU X 175      -8.438   2.728  21.166  0.00  0.00            
ATOM   2813  CA  GLU X 175      -6.916   1.404  20.590  0.00  0.00            
ATOM   2814  HA  GLU X 175      -5.898   1.524  20.960  0.00  0.00            
ATOM   2815  CB  GLU X 175      -7.779   0.421  21.415  0.00  0.00            
ATOM   2816  HB2 GLU X 175      -7.949   0.923  22.367  0.00  0.00            
ATOM   2817  HB3 GLU X 175      -8.770   0.180  21.032  0.00  0.00            
ATOM   2818  CG  GLU X 175      -7.086  -0.838  21.772  0.00  0.00            
ATOM   2819  HG2 GLU X 175      -7.717  -1.419  22.444  0.00  0.00            
ATOM   2820  HG3 GLU X 175      -7.003  -1.388  20.835  0.00  0.00            
ATOM   2821  CD  GLU X 175      -5.697  -0.666  22.464  0.00  0.00            
ATOM   2822  OE1 GLU X 175      -4.921  -1.667  22.467  0.00  0.00            
ATOM   2823  OE2 GLU X 175      -5.316   0.370  23.027  0.00  0.00            
ATOM   2824  C   GLU X 175      -6.684   0.950  19.149  0.00  0.00            
ATOM   2825  O   GLU X 175      -5.783   0.131  18.924  0.00  0.00            
ATOM   2826  N   GLY X 176      -7.432   1.336  18.120  0.00  0.00            
ATOM   2827  H   GLY X 176      -8.234   1.924  18.299  0.00  0.00            
ATOM   2828  CA  GLY X 176      -7.119   0.852  16.760  0.00  0.00            
ATOM   2829  HA2 GLY X 176      -6.868  -0.203  16.653  0.00  0.00            
ATOM   2830  HA3 GLY X 176      -8.102   1.022  16.319  0.00  0.00            
ATOM   2831  C   GLY X 176      -5.985   1.555  16.048  0.00  0.00            
ATOM   2832  O   GLY X 176      -5.317   0.964  15.235  0.00  0.00            
ATOM   2833  N   GLY X 177      -5.742   2.819  16.363  0.00  0.00            
ATOM   2834  H   GLY X 177      -6.264   3.221  17.129  0.00  0.00            
ATOM   2835  CA  GLY X 177      -4.755   3.730  15.710  0.00  0.00            
ATOM   2836  HA2 GLY X 177      -4.973   3.861  14.650  0.00  0.00            
ATOM   2837  HA3 GLY X 177      -4.914   4.716  16.147  0.00  0.00            
ATOM   2838  C   GLY X 177      -3.234   3.551  15.979  0.00  0.00            
ATOM   2839  O   GLY X 177      -2.459   4.365  15.592  0.00  0.00            
ATOM   2840  N   LYS X 178      -2.808   2.466  16.655  0.00  0.00            
ATOM   2841  H   LYS X 178      -3.507   1.757  16.821  0.00  0.00            
ATOM   2842  CA  LYS X 178      -1.418   2.134  16.991  0.00  0.00            
ATOM   2843  HA  LYS X 178      -0.964   2.979  17.509  0.00  0.00            
ATOM   2844  CB  LYS X 178      -1.328   1.038  18.024  0.00  0.00            
ATOM   2845  HB2 LYS X 178      -1.780   0.145  17.591  0.00  0.00            
ATOM   2846  HB3 LYS X 178      -0.294   0.745  18.203  0.00  0.00            
ATOM   2847  CG  LYS X 178      -2.151   1.367  19.349  0.00  0.00            
ATOM   2848  HG2 LYS X 178      -2.120   2.416  19.645  0.00  0.00            
ATOM   2849  HG3 LYS X 178      -3.218   1.162  19.270  0.00  0.00            
ATOM   2850  CD  LYS X 178      -1.707   0.522  20.548  0.00  0.00            
ATOM   2851  HD2 LYS X 178      -1.805  -0.534  20.296  0.00  0.00            
ATOM   2852  HD3 LYS X 178      -0.689   0.806  20.814  0.00  0.00            
ATOM   2853  CE  LYS X 178      -2.473   1.016  21.827  0.00  0.00            
ATOM   2854  HE2 LYS X 178      -2.225   2.066  21.987  0.00  0.00            
ATOM   2855  HE3 LYS X 178      -3.538   0.889  21.635  0.00  0.00            
ATOM   2856  NZ  LYS X 178      -2.273   0.164  23.037  0.00  0.00            
ATOM   2857  HZ1 LYS X 178      -1.725   0.560  23.787  0.00  0.00            
ATOM   2858  HZ2 LYS X 178      -3.194   0.096  23.448  0.00  0.00            
ATOM   2859  HZ3 LYS X 178      -1.874  -0.754  22.899  0.00  0.00            
ATOM   2860  C   LYS X 178      -0.604   1.840  15.699  0.00  0.00            
ATOM   2861  O   LYS X 178      -0.981   0.928  14.950  0.00  0.00            
ATOM   2862  N   VAL X 179       0.404   2.570  15.295  0.00  0.00            
ATOM   2863  H   VAL X 179       0.587   3.398  15.844  0.00  0.00            
ATOM   2864  CA  VAL X 179       1.254   2.270  14.164  0.00  0.00            
ATOM   2865  HA  VAL X 179       0.688   1.986  13.277  0.00  0.00            
ATOM   2866  CB  VAL X 179       2.076   3.535  13.834  0.00  0.00            
ATOM   2867  HB  VAL X 179       2.631   3.848  14.718  0.00  0.00            
ATOM   2868  CG1 VAL X 179       3.210   3.221  12.743  0.00  0.00            
ATOM   2869 HG11 VAL X 179       2.724   2.931  11.812  0.00  0.00            
ATOM   2870 HG12 VAL X 179       3.765   4.116  12.463  0.00  0.00            
ATOM   2871 HG13 VAL X 179       3.938   2.456  13.015  0.00  0.00            
ATOM   2872  CG2 VAL X 179       1.245   4.704  13.467  0.00  0.00            
ATOM   2873 HG21 VAL X 179       1.784   5.551  13.041  0.00  0.00            
ATOM   2874 HG22 VAL X 179       0.501   4.404  12.729  0.00  0.00            
ATOM   2875 HG23 VAL X 179       0.792   5.072  14.388  0.00  0.00            
ATOM   2876  C   VAL X 179       2.186   1.112  14.530  0.00  0.00            
ATOM   2877  O   VAL X 179       2.738   1.151  15.657  0.00  0.00            
ATOM   2878  N   PRO X 180       2.347   0.067  13.703  0.00  0.00            
ATOM   2879  CD  PRO X 180       1.796  -0.103  12.378  0.00  0.00            
ATOM   2880  HD2 PRO X 180       1.787   0.828  11.812  0.00  0.00            
ATOM   2881  HD3 PRO X 180       0.799  -0.493  12.586  0.00  0.00            
ATOM   2882  CG  PRO X 180       2.649  -1.103  11.703  0.00  0.00            
ATOM   2883  HG2 PRO X 180       3.538  -0.655  11.260  0.00  0.00            
ATOM   2884  HG3 PRO X 180       2.074  -1.663  10.966  0.00  0.00            
ATOM   2885  CB  PRO X 180       3.126  -1.960  12.856  0.00  0.00            
ATOM   2886  HB2 PRO X 180       4.100  -2.392  12.626  0.00  0.00            
ATOM   2887  HB3 PRO X 180       2.321  -2.660  13.079  0.00  0.00            
ATOM   2888  CA  PRO X 180       3.310  -0.970  14.061  0.00  0.00            
ATOM   2889  HA  PRO X 180       2.981  -1.604  14.885  0.00  0.00            
ATOM   2890  C   PRO X 180       4.805  -0.445  14.241  0.00  0.00            
ATOM   2891  O   PRO X 180       5.270   0.301  13.391  0.00  0.00            
ATOM   2892  N   ILE X 181       5.492  -0.811  15.259  0.00  0.00            
ATOM   2893  H   ILE X 181       5.262  -1.537  15.922  0.00  0.00            
ATOM   2894  CA  ILE X 181       6.783  -0.258  15.598  0.00  0.00            
ATOM   2895  HA  ILE X 181       6.630   0.813  15.468  0.00  0.00            
ATOM   2896  CB  ILE X 181       7.243  -0.550  17.016  0.00  0.00            
ATOM   2897  HB  ILE X 181       6.416  -0.516  17.726  0.00  0.00            
ATOM   2898  CG2 ILE X 181       7.835  -2.023  17.095  0.00  0.00            
ATOM   2899 HG21 ILE X 181       7.958  -2.466  18.083  0.00  0.00            
ATOM   2900 HG22 ILE X 181       7.214  -2.714  16.523  0.00  0.00            
ATOM   2901 HG23 ILE X 181       8.848  -1.965  16.697  0.00  0.00            
ATOM   2902  CG1 ILE X 181       8.184   0.502  17.584  0.00  0.00            
ATOM   2903 HG12 ILE X 181       9.097   0.517  16.990  0.00  0.00            
ATOM   2904 HG13 ILE X 181       7.795   1.520  17.557  0.00  0.00            
ATOM   2905  CD1 ILE X 181       8.637   0.293  19.050  0.00  0.00            
ATOM   2906 HD11 ILE X 181       7.822   0.072  19.739  0.00  0.00            
ATOM   2907 HD12 ILE X 181       9.270  -0.583  19.192  0.00  0.00            
ATOM   2908 HD13 ILE X 181       9.237   1.123  19.422  0.00  0.00            
ATOM   2909  C   ILE X 181       7.862  -0.618  14.602  0.00  0.00            
ATOM   2910  O   ILE X 181       8.867   0.083  14.426  0.00  0.00            
ATOM   2911  N   LYS X 182       7.714  -1.690  13.832  0.00  0.00            
ATOM   2912  H   LYS X 182       6.870  -2.213  14.019  0.00  0.00            
ATOM   2913  CA  LYS X 182       8.762  -2.084  12.894  0.00  0.00            
ATOM   2914  HA  LYS X 182       9.717  -1.895  13.385  0.00  0.00            
ATOM   2915  CB  LYS X 182       8.642  -3.634  12.432  0.00  0.00            
ATOM   2916  HB2 LYS X 182       7.605  -3.731  12.109  0.00  0.00            
ATOM   2917  HB3 LYS X 182       9.368  -3.867  11.653  0.00  0.00            
ATOM   2918  CG  LYS X 182       8.932  -4.633  13.557  0.00  0.00            
ATOM   2919  HG2 LYS X 182      10.014  -4.542  13.649  0.00  0.00            
ATOM   2920  HG3 LYS X 182       8.488  -4.204  14.456  0.00  0.00            
ATOM   2921  CD  LYS X 182       8.531  -6.075  13.357  0.00  0.00            
ATOM   2922  HD2 LYS X 182       7.445  -6.163  13.339  0.00  0.00            
ATOM   2923  HD3 LYS X 182       9.002  -6.502  12.471  0.00  0.00            
ATOM   2924  CE  LYS X 182       9.185  -6.886  14.510  0.00  0.00            
ATOM   2925  HE2 LYS X 182      10.142  -6.425  14.755  0.00  0.00            
ATOM   2926  HE3 LYS X 182       8.508  -6.927  15.363  0.00  0.00            
ATOM   2927  NZ  LYS X 182       9.447  -8.283  14.133  0.00  0.00            
ATOM   2928  HZ1 LYS X 182       8.611  -8.812  13.928  0.00  0.00            
ATOM   2929  HZ2 LYS X 182       9.998  -8.307  13.287  0.00  0.00            
ATOM   2930  HZ3 LYS X 182       9.986  -8.805  14.809  0.00  0.00            
ATOM   2931  C   LYS X 182       8.884  -1.183  11.637  0.00  0.00            
ATOM   2932  O   LYS X 182       9.937  -1.286  10.961  0.00  0.00            
ATOM   2933  N   TRP X 183       7.860  -0.496  11.142  0.00  0.00            
ATOM   2934  H   TRP X 183       7.002  -0.416  11.669  0.00  0.00            
ATOM   2935  CA  TRP X 183       8.013   0.433  10.020  0.00  0.00            
ATOM   2936  HA  TRP X 183       8.973   0.196   9.562  0.00  0.00            
ATOM   2937  CB  TRP X 183       6.876   0.158   8.999  0.00  0.00            
ATOM   2938  HB2 TRP X 183       5.926   0.240   9.527  0.00  0.00            
ATOM   2939  HB3 TRP X 183       6.927   0.872   8.178  0.00  0.00            
ATOM   2940  CG  TRP X 183       6.827  -1.202   8.340  0.00  0.00            
ATOM   2941  CD1 TRP X 183       6.951  -1.381   6.986  0.00  0.00            
ATOM   2942  HD1 TRP X 183       7.259  -0.606   6.300  0.00  0.00            
ATOM   2943  NE1 TRP X 183       6.866  -2.682   6.681  0.00  0.00            
ATOM   2944  HE1 TRP X 183       6.839  -3.090   5.758  0.00  0.00            
ATOM   2945  CE2 TRP X 183       6.461  -3.388   7.815  0.00  0.00            
ATOM   2946  CZ2 TRP X 183       6.057  -4.695   7.902  0.00  0.00            
ATOM   2947  HZ2 TRP X 183       5.999  -5.283   6.998  0.00  0.00            
ATOM   2948  CH2 TRP X 183       5.661  -5.237   9.130  0.00  0.00            
ATOM   2949  HH2 TRP X 183       5.379  -6.260   9.333  0.00  0.00            
ATOM   2950  CZ3 TRP X 183       5.551  -4.421  10.267  0.00  0.00            
ATOM   2951  HZ3 TRP X 183       5.155  -4.736  11.222  0.00  0.00            
ATOM   2952  CE3 TRP X 183       5.995  -3.067  10.165  0.00  0.00            
ATOM   2953  HE3 TRP X 183       5.997  -2.415  11.027  0.00  0.00            
ATOM   2954  CD2 TRP X 183       6.517  -2.516   8.975  0.00  0.00            
ATOM   2955  C   TRP X 183       8.086   1.937  10.412  0.00  0.00            
ATOM   2956  O   TRP X 183       8.388   2.750   9.503  0.00  0.00            
ATOM   2957  N   MET X 184       7.907   2.331  11.657  0.00  0.00            
ATOM   2958  H   MET X 184       7.587   1.658  12.338  0.00  0.00            
ATOM   2959  CA  MET X 184       7.911   3.725  11.998  0.00  0.00            
ATOM   2960  HA  MET X 184       7.388   4.180  11.157  0.00  0.00            
ATOM   2961  CB  MET X 184       7.096   4.066  13.297  0.00  0.00            
ATOM   2962  HB2 MET X 184       6.955   5.141  13.408  0.00  0.00            
ATOM   2963  HB3 MET X 184       6.070   3.700  13.339  0.00  0.00            
ATOM   2964  CG  MET X 184       7.716   3.492  14.584  0.00  0.00            
ATOM   2965  HG2 MET X 184       7.452   2.438  14.497  0.00  0.00            
ATOM   2966  HG3 MET X 184       8.786   3.685  14.666  0.00  0.00            
ATOM   2967  SD  MET X 184       6.918   4.172  16.088  0.00  0.00            
ATOM   2968  CE  MET X 184       5.285   3.457  16.124  0.00  0.00            
ATOM   2969  HE1 MET X 184       5.240   2.375  16.245  0.00  0.00            
ATOM   2970  HE2 MET X 184       4.796   3.938  16.971  0.00  0.00            
ATOM   2971  HE3 MET X 184       4.728   3.750  15.233  0.00  0.00            
ATOM   2972  C   MET X 184       9.345   4.263  12.112  0.00  0.00            
ATOM   2973  O   MET X 184      10.341   3.609  12.377  0.00  0.00            
ATOM   2974  N   ALA X 185       9.491   5.548  11.790  0.00  0.00            
ATOM   2975  H   ALA X 185       8.649   6.105  11.746  0.00  0.00            
ATOM   2976  CA  ALA X 185      10.819   6.286  11.901  0.00  0.00            
ATOM   2977  HA  ALA X 185      11.494   5.609  11.376  0.00  0.00            
ATOM   2978  CB  ALA X 185      10.704   7.649  11.119  0.00  0.00            
ATOM   2979  HB1 ALA X 185      11.689   8.110  11.049  0.00  0.00            
ATOM   2980  HB2 ALA X 185      10.391   7.543  10.080  0.00  0.00            
ATOM   2981  HB3 ALA X 185      10.039   8.344  11.632  0.00  0.00            
ATOM   2982  C   ALA X 185      11.240   6.583  13.388  0.00  0.00            
ATOM   2983  O   ALA X 185      10.344   6.764  14.245  0.00  0.00            
ATOM   2984  N   LEU X 186      12.509   6.775  13.698  0.00  0.00            
ATOM   2985  H   LEU X 186      13.176   6.707  12.942  0.00  0.00            
ATOM   2986  CA  LEU X 186      13.031   6.804  15.063  0.00  0.00            
ATOM   2987  HA  LEU X 186      12.734   5.870  15.539  0.00  0.00            
ATOM   2988  CB  LEU X 186      14.534   6.827  14.887  0.00  0.00            
ATOM   2989  HB2 LEU X 186      14.871   5.888  14.449  0.00  0.00            
ATOM   2990  HB3 LEU X 186      14.923   7.639  14.272  0.00  0.00            
ATOM   2991  CG  LEU X 186      15.453   6.974  16.134  0.00  0.00            
ATOM   2992  HG  LEU X 186      15.386   8.002  16.491  0.00  0.00            
ATOM   2993  CD1 LEU X 186      15.082   6.031  17.243  0.00  0.00            
ATOM   2994 HD11 LEU X 186      15.121   5.006  16.876  0.00  0.00            
ATOM   2995 HD12 LEU X 186      15.749   6.057  18.104  0.00  0.00            
ATOM   2996 HD13 LEU X 186      14.076   6.304  17.562  0.00  0.00            
ATOM   2997  CD2 LEU X 186      16.862   6.671  15.773  0.00  0.00            
ATOM   2998 HD21 LEU X 186      17.256   7.453  15.124  0.00  0.00            
ATOM   2999 HD22 LEU X 186      17.547   6.586  16.616  0.00  0.00            
ATOM   3000 HD23 LEU X 186      16.863   5.695  15.288  0.00  0.00            
ATOM   3001  C   LEU X 186      12.480   7.998  15.890  0.00  0.00            
ATOM   3002  O   LEU X 186      12.315   7.916  17.062  0.00  0.00            
ATOM   3003  N   GLU X 187      12.094   9.062  15.180  0.00  0.00            
ATOM   3004  H   GLU X 187      12.258   9.087  14.184  0.00  0.00            
ATOM   3005  CA  GLU X 187      11.466  10.233  15.775  0.00  0.00            
ATOM   3006  HA  GLU X 187      12.028  10.515  16.665  0.00  0.00            
ATOM   3007  CB  GLU X 187      11.473  11.540  14.867  0.00  0.00            
ATOM   3008  HB2 GLU X 187      10.957  12.392  15.310  0.00  0.00            
ATOM   3009  HB3 GLU X 187      12.459  11.997  14.782  0.00  0.00            
ATOM   3010  CG  GLU X 187      10.836  11.345  13.466  0.00  0.00            
ATOM   3011  HG2 GLU X 187       9.889  10.814  13.564  0.00  0.00            
ATOM   3012  HG3 GLU X 187      10.473  12.339  13.204  0.00  0.00            
ATOM   3013  CD  GLU X 187      11.756  10.829  12.385  0.00  0.00            
ATOM   3014  OE1 GLU X 187      12.901  10.389  12.644  0.00  0.00            
ATOM   3015  OE2 GLU X 187      11.263  10.798  11.232  0.00  0.00            
ATOM   3016  C   GLU X 187       9.998   9.971  16.172  0.00  0.00            
ATOM   3017  O   GLU X 187       9.511  10.685  17.052  0.00  0.00            
ATOM   3018  N   SER X 188       9.278   9.036  15.586  0.00  0.00            
ATOM   3019  H   SER X 188       9.712   8.566  14.804  0.00  0.00            
ATOM   3020  CA  SER X 188       7.980   8.488  15.889  0.00  0.00            
ATOM   3021  HA  SER X 188       7.333   9.336  16.114  0.00  0.00            
ATOM   3022  CB  SER X 188       7.310   7.853  14.648  0.00  0.00            
ATOM   3023  HB2 SER X 188       7.404   6.770  14.725  0.00  0.00            
ATOM   3024  HB3 SER X 188       6.241   8.063  14.683  0.00  0.00            
ATOM   3025  OG  SER X 188       7.727   8.494  13.422  0.00  0.00            
ATOM   3026  HG  SER X 188       7.704   9.442  13.572  0.00  0.00            
ATOM   3027  C   SER X 188       8.087   7.480  17.028  0.00  0.00            
ATOM   3028  O   SER X 188       7.033   7.306  17.632  0.00  0.00            
ATOM   3029  N   ILE X 189       9.272   6.895  17.267  0.00  0.00            
ATOM   3030  H   ILE X 189      10.096   7.151  16.742  0.00  0.00            
ATOM   3031  CA  ILE X 189       9.432   6.197  18.491  0.00  0.00            
ATOM   3032  HA  ILE X 189       8.476   5.712  18.688  0.00  0.00            
ATOM   3033  CB  ILE X 189      10.609   5.136  18.342  0.00  0.00            
ATOM   3034  HB  ILE X 189      11.543   5.669  18.164  0.00  0.00            
ATOM   3035  CG2 ILE X 189      10.655   4.207  19.594  0.00  0.00            
ATOM   3036 HG21 ILE X 189      11.542   3.574  19.581  0.00  0.00            
ATOM   3037 HG22 ILE X 189      10.622   4.811  20.501  0.00  0.00            
ATOM   3038 HG23 ILE X 189       9.839   3.488  19.535  0.00  0.00            
ATOM   3039  CG1 ILE X 189      10.567   4.210  17.059  0.00  0.00            
ATOM   3040 HG12 ILE X 189       9.743   3.505  17.161  0.00  0.00            
ATOM   3041 HG13 ILE X 189      10.471   4.918  16.236  0.00  0.00            
ATOM   3042  CD1 ILE X 189      11.840   3.391  16.691  0.00  0.00            
ATOM   3043 HD11 ILE X 189      12.797   3.812  17.000  0.00  0.00            
ATOM   3044 HD12 ILE X 189      11.693   2.425  17.176  0.00  0.00            
ATOM   3045 HD13 ILE X 189      11.784   3.184  15.623  0.00  0.00            
ATOM   3046  C   ILE X 189       9.737   7.112  19.639  0.00  0.00            
ATOM   3047  O   ILE X 189       9.034   7.007  20.652  0.00  0.00            
ATOM   3048  N   LEU X 190      10.733   7.963  19.494  0.00  0.00            
ATOM   3049  H   LEU X 190      11.266   7.981  18.637  0.00  0.00            
ATOM   3050  CA  LEU X 190      11.341   8.867  20.523  0.00  0.00            
ATOM   3051  HA  LEU X 190      11.325   8.280  21.442  0.00  0.00            
ATOM   3052  CB  LEU X 190      12.881   9.034  20.390  0.00  0.00            
ATOM   3053  HB2 LEU X 190      13.198   9.603  19.516  0.00  0.00            
ATOM   3054  HB3 LEU X 190      13.211   9.690  21.196  0.00  0.00            
ATOM   3055  CG  LEU X 190      13.606   7.701  20.462  0.00  0.00            
ATOM   3056  HG  LEU X 190      13.168   7.105  19.662  0.00  0.00            
ATOM   3057  CD1 LEU X 190      15.118   7.810  20.274  0.00  0.00            
ATOM   3058 HD11 LEU X 190      15.498   6.823  20.011  0.00  0.00            
ATOM   3059 HD12 LEU X 190      15.262   8.517  19.456  0.00  0.00            
ATOM   3060 HD13 LEU X 190      15.413   8.210  21.244  0.00  0.00            
ATOM   3061  CD2 LEU X 190      13.294   7.006  21.803  0.00  0.00            
ATOM   3062 HD21 LEU X 190      13.612   7.727  22.555  0.00  0.00            
ATOM   3063 HD22 LEU X 190      12.297   6.582  21.917  0.00  0.00            
ATOM   3064 HD23 LEU X 190      13.929   6.124  21.888  0.00  0.00            
ATOM   3065  C   LEU X 190      10.553  10.122  20.834  0.00  0.00            
ATOM   3066  O   LEU X 190      10.257  10.274  22.028  0.00  0.00            
ATOM   3067  N   HID X 191      10.108  10.954  19.854  0.00  0.00            
ATOM   3068  H   HID X 191      10.236  10.518  18.951  0.00  0.00            
ATOM   3069  CA  HID X 191       9.303  12.191  20.032  0.00  0.00            
ATOM   3070  HA  HID X 191       9.282  12.476  21.084  0.00  0.00            
ATOM   3071  CB  HID X 191       9.896  13.275  19.117  0.00  0.00            
ATOM   3072  HB2 HID X 191       9.734  13.121  18.051  0.00  0.00            
ATOM   3073  HB3 HID X 191       9.290  14.158  19.322  0.00  0.00            
ATOM   3074  CG  HID X 191      11.343  13.721  19.253  0.00  0.00            
ATOM   3075  ND1 HID X 191      12.036  13.708  20.448  0.00  0.00            
ATOM   3076  HD1 HID X 191      11.697  13.491  21.375  0.00  0.00            
ATOM   3077  CE1 HID X 191      13.329  14.078  20.224  0.00  0.00            
ATOM   3078  HE1 HID X 191      14.060  14.137  21.016  0.00  0.00            
ATOM   3079  NE2 HID X 191      13.464  14.231  18.916  0.00  0.00            
ATOM   3080  CD2 HID X 191      12.215  14.005  18.262  0.00  0.00            
ATOM   3081  HD2 HID X 191      11.902  14.116  17.234  0.00  0.00            
ATOM   3082  C   HID X 191       7.844  12.104  19.559  0.00  0.00            
ATOM   3083  O   HID X 191       7.077  12.997  19.759  0.00  0.00            
ATOM   3084  N   ARG X 192       7.394  10.972  18.936  0.00  0.00            
ATOM   3085  H   ARG X 192       8.074  10.250  18.744  0.00  0.00            
ATOM   3086  CA  ARG X 192       6.053  10.667  18.418  0.00  0.00            
ATOM   3087  HA  ARG X 192       6.048   9.689  17.935  0.00  0.00            
ATOM   3088  CB  ARG X 192       4.982  10.556  19.551  0.00  0.00            
ATOM   3089  HB2 ARG X 192       4.593  11.499  19.934  0.00  0.00            
ATOM   3090  HB3 ARG X 192       4.188  10.064  18.989  0.00  0.00            
ATOM   3091  CG  ARG X 192       5.433   9.699  20.802  0.00  0.00            
ATOM   3092  HG2 ARG X 192       5.439   8.716  20.331  0.00  0.00            
ATOM   3093  HG3 ARG X 192       6.427  10.075  21.043  0.00  0.00            
ATOM   3094  CD  ARG X 192       4.405   9.761  21.950  0.00  0.00            
ATOM   3095  HD2 ARG X 192       3.462   9.307  21.646  0.00  0.00            
ATOM   3096  HD3 ARG X 192       4.778   9.149  22.771  0.00  0.00            
ATOM   3097  NE  ARG X 192       4.339  11.141  22.555  0.00  0.00            
ATOM   3098  HE  ARG X 192       4.693  11.901  21.992  0.00  0.00            
ATOM   3099  CZ  ARG X 192       4.272  11.524  23.781  0.00  0.00            
ATOM   3100  NH1 ARG X 192       4.173  10.669  24.781  0.00  0.00            
ATOM   3101 HH11 ARG X 192       4.232   9.661  24.769  0.00  0.00            
ATOM   3102 HH12 ARG X 192       4.165  11.074  25.706  0.00  0.00            
ATOM   3103  NH2 ARG X 192       4.218  12.764  24.058  0.00  0.00            
ATOM   3104 HH21 ARG X 192       4.331  13.409  23.290  0.00  0.00            
ATOM   3105 HH22 ARG X 192       4.102  13.086  25.009  0.00  0.00            
ATOM   3106  C   ARG X 192       5.646  11.637  17.249  0.00  0.00            
ATOM   3107  O   ARG X 192       4.475  11.894  16.927  0.00  0.00            
ATOM   3108  N   ILE X 193       6.620  12.099  16.506  0.00  0.00            
ATOM   3109  H   ILE X 193       7.555  11.786  16.726  0.00  0.00            
ATOM   3110  CA  ILE X 193       6.492  12.880  15.211  0.00  0.00            
ATOM   3111  HA  ILE X 193       5.694  13.623  15.190  0.00  0.00            
ATOM   3112  CB  ILE X 193       7.770  13.725  14.874  0.00  0.00            
ATOM   3113  HB  ILE X 193       8.589  13.006  14.890  0.00  0.00            
ATOM   3114  CG2 ILE X 193       7.792  14.246  13.448  0.00  0.00            
ATOM   3115 HG21 ILE X 193       6.941  14.911  13.303  0.00  0.00            
ATOM   3116 HG22 ILE X 193       8.680  14.766  13.090  0.00  0.00            
ATOM   3117 HG23 ILE X 193       7.594  13.469  12.709  0.00  0.00            
ATOM   3118  CG1 ILE X 193       7.987  14.842  15.884  0.00  0.00            
ATOM   3119 HG12 ILE X 193       7.332  15.680  15.643  0.00  0.00            
ATOM   3120 HG13 ILE X 193       7.948  14.413  16.885  0.00  0.00            
ATOM   3121  CD1 ILE X 193       9.417  15.498  15.870  0.00  0.00            
ATOM   3122 HD11 ILE X 193       9.578  16.083  14.964  0.00  0.00            
ATOM   3123 HD12 ILE X 193       9.413  16.265  16.645  0.00  0.00            
ATOM   3124 HD13 ILE X 193      10.215  14.778  16.051  0.00  0.00            
ATOM   3125  C   ILE X 193       6.300  11.878  14.030  0.00  0.00            
ATOM   3126  O   ILE X 193       7.123  10.959  13.803  0.00  0.00            
ATOM   3127  N   TYR X 194       5.330  12.169  13.242  0.00  0.00            
ATOM   3128  H   TYR X 194       4.759  12.933  13.574  0.00  0.00            
ATOM   3129  CA  TYR X 194       5.020  11.445  12.019  0.00  0.00            
ATOM   3130  HA  TYR X 194       5.867  10.780  11.851  0.00  0.00            
ATOM   3131  CB  TYR X 194       3.771  10.709  12.246  0.00  0.00            
ATOM   3132  HB2 TYR X 194       3.035  11.445  12.570  0.00  0.00            
ATOM   3133  HB3 TYR X 194       3.448  10.331  11.276  0.00  0.00            
ATOM   3134  CG  TYR X 194       3.846   9.488  13.189  0.00  0.00            
ATOM   3135  CD1 TYR X 194       3.743   9.721  14.631  0.00  0.00            
ATOM   3136  HD1 TYR X 194       3.546  10.698  15.047  0.00  0.00            
ATOM   3137  CE1 TYR X 194       3.695   8.675  15.508  0.00  0.00            
ATOM   3138  HE1 TYR X 194       3.555   8.889  16.557  0.00  0.00            
ATOM   3139  CZ  TYR X 194       3.823   7.336  15.044  0.00  0.00            
ATOM   3140  OH  TYR X 194       3.836   6.326  15.976  0.00  0.00            
ATOM   3141  HH  TYR X 194       3.767   6.777  16.821  0.00  0.00            
ATOM   3142  CE2 TYR X 194       4.034   7.095  13.632  0.00  0.00            
ATOM   3143  HE2 TYR X 194       4.141   6.070  13.309  0.00  0.00            
ATOM   3144  CD2 TYR X 194       3.960   8.128  12.731  0.00  0.00            
ATOM   3145  HD2 TYR X 194       3.994   7.907  11.675  0.00  0.00            
ATOM   3146  C   TYR X 194       4.751  12.529  10.957  0.00  0.00            
ATOM   3147  O   TYR X 194       3.814  13.287  11.120  0.00  0.00            
ATOM   3148  N   THR X 195       5.517  12.480   9.834  0.00  0.00            
ATOM   3149  H   THR X 195       6.256  11.792   9.825  0.00  0.00            
ATOM   3150  CA  THR X 195       5.406  13.487   8.716  0.00  0.00            
ATOM   3151  HA  THR X 195       4.399  13.902   8.674  0.00  0.00            
ATOM   3152  CB  THR X 195       6.467  14.569   8.750  0.00  0.00            
ATOM   3153  HB  THR X 195       6.308  15.285   7.944  0.00  0.00            
ATOM   3154  CG2 THR X 195       6.449  15.411  10.051  0.00  0.00            
ATOM   3155 HG21 THR X 195       6.727  14.859  10.949  0.00  0.00            
ATOM   3156 HG22 THR X 195       7.156  16.240  10.013  0.00  0.00            
ATOM   3157 HG23 THR X 195       5.435  15.793  10.165  0.00  0.00            
ATOM   3158  OG1 THR X 195       7.753  14.005   8.639  0.00  0.00            
ATOM   3159  HG1 THR X 195       8.377  14.733   8.606  0.00  0.00            
ATOM   3160  C   THR X 195       5.620  12.725   7.419  0.00  0.00            
ATOM   3161  O   THR X 195       5.748  11.506   7.411  0.00  0.00            
ATOM   3162  N   HIE X 196       5.522  13.447   6.254  0.00  0.00            
ATOM   3163  H   HIE X 196       5.201  14.404   6.279  0.00  0.00            
ATOM   3164  CA  HIE X 196       5.658  12.795   4.938  0.00  0.00            
ATOM   3165  HA  HIE X 196       5.070  11.898   4.742  0.00  0.00            
ATOM   3166  CB  HIE X 196       5.310  13.833   3.903  0.00  0.00            
ATOM   3167  HB2 HIE X 196       5.336  13.371   2.916  0.00  0.00            
ATOM   3168  HB3 HIE X 196       4.249  14.070   3.978  0.00  0.00            
ATOM   3169  CG  HIE X 196       6.166  15.052   3.892  0.00  0.00            
ATOM   3170  ND1 HIE X 196       5.962  16.108   4.817  0.00  0.00            
ATOM   3171  CE1 HIE X 196       7.089  16.809   4.657  0.00  0.00            
ATOM   3172  HE1 HIE X 196       7.421  17.595   5.319  0.00  0.00            
ATOM   3173  NE2 HIE X 196       7.967  16.281   3.744  0.00  0.00            
ATOM   3174  HE2 HIE X 196       8.886  16.669   3.589  0.00  0.00            
ATOM   3175  CD2 HIE X 196       7.369  15.210   3.256  0.00  0.00            
ATOM   3176  HD2 HIE X 196       7.729  14.415   2.620  0.00  0.00            
ATOM   3177  C   HIE X 196       7.117  12.341   4.737  0.00  0.00            
ATOM   3178  O   HIE X 196       7.348  11.466   3.851  0.00  0.00            
ATOM   3179  N   GLN X 197       8.082  12.808   5.521  0.00  0.00            
ATOM   3180  H   GLN X 197       7.864  13.421   6.294  0.00  0.00            
ATOM   3181  CA  GLN X 197       9.481  12.306   5.753  0.00  0.00            
ATOM   3182  HA  GLN X 197       9.885  12.021   4.781  0.00  0.00            
ATOM   3183  CB  GLN X 197      10.295  13.440   6.325  0.00  0.00            
ATOM   3184  HB2 GLN X 197       9.798  13.955   7.148  0.00  0.00            
ATOM   3185  HB3 GLN X 197      11.279  13.010   6.512  0.00  0.00            
ATOM   3186  CG  GLN X 197      10.711  14.591   5.326  0.00  0.00            
ATOM   3187  HG2 GLN X 197       9.779  15.053   5.000  0.00  0.00            
ATOM   3188  HG3 GLN X 197      11.444  15.235   5.810  0.00  0.00            
ATOM   3189  CD  GLN X 197      11.306  13.904   4.107  0.00  0.00            
ATOM   3190  OE1 GLN X 197      10.693  13.578   3.053  0.00  0.00            
ATOM   3191  NE2 GLN X 197      12.597  13.658   4.107  0.00  0.00            
ATOM   3192 HE21 GLN X 197      13.160  14.105   4.817  0.00  0.00            
ATOM   3193 HE22 GLN X 197      12.947  13.124   3.325  0.00  0.00            
ATOM   3194  C   GLN X 197       9.582  11.091   6.659  0.00  0.00            
ATOM   3195  O   GLN X 197      10.316  10.198   6.349  0.00  0.00            
ATOM   3196  N   SER X 198       8.806  11.043   7.774  0.00  0.00            
ATOM   3197  H   SER X 198       8.232  11.847   7.987  0.00  0.00            
ATOM   3198  CA  SER X 198       8.699   9.818   8.528  0.00  0.00            
ATOM   3199  HA  SER X 198       9.702   9.701   8.938  0.00  0.00            
ATOM   3200  CB  SER X 198       7.758  10.090   9.724  0.00  0.00            
ATOM   3201  HB2 SER X 198       6.769  10.255   9.296  0.00  0.00            
ATOM   3202  HB3 SER X 198       7.709   9.218  10.376  0.00  0.00            
ATOM   3203  OG  SER X 198       8.101  11.254  10.384  0.00  0.00            
ATOM   3204  HG  SER X 198       8.895  11.045  10.881  0.00  0.00            
ATOM   3205  C   SER X 198       8.201   8.629   7.761  0.00  0.00            
ATOM   3206  O   SER X 198       8.828   7.599   7.845  0.00  0.00            
ATOM   3207  N   ASP X 199       7.178   8.823   6.812  0.00  0.00            
ATOM   3208  H   ASP X 199       6.468   9.538   6.878  0.00  0.00            
ATOM   3209  CA  ASP X 199       6.767   7.682   5.899  0.00  0.00            
ATOM   3210  HA  ASP X 199       6.496   6.907   6.615  0.00  0.00            
ATOM   3211  CB  ASP X 199       5.503   8.020   5.102  0.00  0.00            
ATOM   3212  HB2 ASP X 199       5.682   8.951   4.562  0.00  0.00            
ATOM   3213  HB3 ASP X 199       5.311   7.266   4.339  0.00  0.00            
ATOM   3214  CG  ASP X 199       4.253   8.195   5.933  0.00  0.00            
ATOM   3215  OD1 ASP X 199       4.216   7.737   7.073  0.00  0.00            
ATOM   3216  OD2 ASP X 199       3.266   8.709   5.363  0.00  0.00            
ATOM   3217  C   ASP X 199       7.910   7.128   5.033  0.00  0.00            
ATOM   3218  O   ASP X 199       7.792   5.982   4.596  0.00  0.00            
ATOM   3219  N   VAL X 200       9.047   7.837   4.800  0.00  0.00            
ATOM   3220  H   VAL X 200       9.212   8.757   5.184  0.00  0.00            
ATOM   3221  CA  VAL X 200      10.148   7.332   3.984  0.00  0.00            
ATOM   3222  HA  VAL X 200       9.708   6.932   3.070  0.00  0.00            
ATOM   3223  CB  VAL X 200      10.951   8.475   3.299  0.00  0.00            
ATOM   3224  HB  VAL X 200      11.419   9.072   4.082  0.00  0.00            
ATOM   3225  CG1 VAL X 200      12.056   7.963   2.462  0.00  0.00            
ATOM   3226 HG11 VAL X 200      12.823   7.523   3.099  0.00  0.00            
ATOM   3227 HG12 VAL X 200      11.838   7.141   1.781  0.00  0.00            
ATOM   3228 HG13 VAL X 200      12.533   8.776   1.915  0.00  0.00            
ATOM   3229  CG2 VAL X 200      10.048   9.500   2.542  0.00  0.00            
ATOM   3230 HG21 VAL X 200      10.582  10.324   2.067  0.00  0.00            
ATOM   3231 HG22 VAL X 200       9.531   8.976   1.738  0.00  0.00            
ATOM   3232 HG23 VAL X 200       9.233   9.731   3.228  0.00  0.00            
ATOM   3233  C   VAL X 200      10.975   6.276   4.597  0.00  0.00            
ATOM   3234  O   VAL X 200      11.383   5.360   3.893  0.00  0.00            
ATOM   3235  N   TRP X 201      11.119   6.319   5.882  0.00  0.00            
ATOM   3236  H   TRP X 201      10.437   6.937   6.296  0.00  0.00            
ATOM   3237  CA  TRP X 201      11.612   5.188   6.686  0.00  0.00            
ATOM   3238  HA  TRP X 201      12.631   4.984   6.356  0.00  0.00            
ATOM   3239  CB  TRP X 201      11.733   5.645   8.158  0.00  0.00            
ATOM   3240  HB2 TRP X 201      12.301   6.576   8.149  0.00  0.00            
ATOM   3241  HB3 TRP X 201      10.742   5.849   8.564  0.00  0.00            
ATOM   3242  CG  TRP X 201      12.411   4.798   9.168  0.00  0.00            
ATOM   3243  CD1 TRP X 201      12.003   3.579   9.478  0.00  0.00            
ATOM   3244  HD1 TRP X 201      11.206   3.057   8.970  0.00  0.00            
ATOM   3245  NE1 TRP X 201      12.747   3.072  10.487  0.00  0.00            
ATOM   3246  HE1 TRP X 201      12.693   2.103  10.769  0.00  0.00            
ATOM   3247  CE2 TRP X 201      13.790   3.967  10.791  0.00  0.00            
ATOM   3248  CZ2 TRP X 201      14.904   3.957  11.655  0.00  0.00            
ATOM   3249  HZ2 TRP X 201      15.281   3.038  12.078  0.00  0.00            
ATOM   3250  CH2 TRP X 201      15.708   5.125  11.884  0.00  0.00            
ATOM   3251  HH2 TRP X 201      16.579   5.073  12.521  0.00  0.00            
ATOM   3252  CZ3 TRP X 201      15.407   6.276  11.075  0.00  0.00            
ATOM   3253  HZ3 TRP X 201      15.926   7.202  11.275  0.00  0.00            
ATOM   3254  CE3 TRP X 201      14.333   6.242  10.147  0.00  0.00            
ATOM   3255  HE3 TRP X 201      14.135   7.097   9.517  0.00  0.00            
ATOM   3256  CD2 TRP X 201      13.534   5.119   9.971  0.00  0.00            
ATOM   3257  C   TRP X 201      10.740   3.954   6.465  0.00  0.00            
ATOM   3258  O   TRP X 201      11.277   2.803   6.268  0.00  0.00            
ATOM   3259  N   SER X 202       9.401   4.161   6.475  0.00  0.00            
ATOM   3260  H   SER X 202       9.038   4.991   6.921  0.00  0.00            
ATOM   3261  CA  SER X 202       8.425   3.084   6.157  0.00  0.00            
ATOM   3262  HA  SER X 202       8.696   2.231   6.778  0.00  0.00            
ATOM   3263  CB  SER X 202       7.004   3.597   6.407  0.00  0.00            
ATOM   3264  HB2 SER X 202       6.725   4.269   5.595  0.00  0.00            
ATOM   3265  HB3 SER X 202       6.344   2.731   6.355  0.00  0.00            
ATOM   3266  OG  SER X 202       6.887   4.209   7.648  0.00  0.00            
ATOM   3267  HG  SER X 202       7.561   3.804   8.199  0.00  0.00            
ATOM   3268  C   SER X 202       8.529   2.574   4.681  0.00  0.00            
ATOM   3269  O   SER X 202       8.463   1.372   4.389  0.00  0.00            
ATOM   3270  N   TYR X 203       8.876   3.429   3.723  0.00  0.00            
ATOM   3271  H   TYR X 203       8.926   4.381   4.057  0.00  0.00            
ATOM   3272  CA  TYR X 203       9.158   2.975   2.374  0.00  0.00            
ATOM   3273  HA  TYR X 203       8.354   2.311   2.058  0.00  0.00            
ATOM   3274  CB  TYR X 203       9.131   4.287   1.496  0.00  0.00            
ATOM   3275  HB2 TYR X 203       8.079   4.571   1.484  0.00  0.00            
ATOM   3276  HB3 TYR X 203       9.667   5.176   1.830  0.00  0.00            
ATOM   3277  CG  TYR X 203       9.409   3.981   0.030  0.00  0.00            
ATOM   3278  CD1 TYR X 203       8.473   3.487  -0.894  0.00  0.00            
ATOM   3279  HD1 TYR X 203       7.474   3.318  -0.520  0.00  0.00            
ATOM   3280  CE1 TYR X 203       8.861   3.278  -2.227  0.00  0.00            
ATOM   3281  HE1 TYR X 203       8.222   2.887  -3.005  0.00  0.00            
ATOM   3282  CZ  TYR X 203      10.216   3.358  -2.595  0.00  0.00            
ATOM   3283  OH  TYR X 203      10.648   2.861  -3.801  0.00  0.00            
ATOM   3284  HH  TYR X 203       9.910   2.840  -4.414  0.00  0.00            
ATOM   3285  CE2 TYR X 203      11.192   3.669  -1.645  0.00  0.00            
ATOM   3286  HE2 TYR X 203      12.246   3.610  -1.868  0.00  0.00            
ATOM   3287  CD2 TYR X 203      10.762   4.070  -0.350  0.00  0.00            
ATOM   3288  HD2 TYR X 203      11.558   4.341   0.329  0.00  0.00            
ATOM   3289  C   TYR X 203      10.484   2.174   2.252  0.00  0.00            
ATOM   3290  O   TYR X 203      10.552   1.243   1.466  0.00  0.00            
ATOM   3291  N   GLY X 204      11.504   2.535   3.014  0.00  0.00            
ATOM   3292  H   GLY X 204      11.412   3.434   3.464  0.00  0.00            
ATOM   3293  CA  GLY X 204      12.762   1.840   3.046  0.00  0.00            
ATOM   3294  HA2 GLY X 204      13.103   1.842   2.011  0.00  0.00            
ATOM   3295  HA3 GLY X 204      13.543   2.215   3.708  0.00  0.00            
ATOM   3296  C   GLY X 204      12.664   0.396   3.600  0.00  0.00            
ATOM   3297  O   GLY X 204      13.188  -0.538   3.057  0.00  0.00            
ATOM   3298  N   VAL X 205      11.934   0.185   4.648  0.00  0.00            
ATOM   3299  H   VAL X 205      11.523   0.956   5.154  0.00  0.00            
ATOM   3300  CA  VAL X 205      11.527  -1.182   5.021  0.00  0.00            
ATOM   3301  HA  VAL X 205      12.397  -1.834   4.938  0.00  0.00            
ATOM   3302  CB  VAL X 205      10.920  -1.136   6.493  0.00  0.00            
ATOM   3303  HB  VAL X 205      10.068  -0.518   6.208  0.00  0.00            
ATOM   3304  CG1 VAL X 205      10.182  -2.338   7.191  0.00  0.00            
ATOM   3305 HG11 VAL X 205       9.524  -1.999   7.992  0.00  0.00            
ATOM   3306 HG12 VAL X 205       9.645  -3.020   6.531  0.00  0.00            
ATOM   3307 HG13 VAL X 205      10.941  -2.859   7.775  0.00  0.00            
ATOM   3308  CG2 VAL X 205      11.759  -0.390   7.540  0.00  0.00            
ATOM   3309 HG21 VAL X 205      11.400  -0.560   8.555  0.00  0.00            
ATOM   3310 HG22 VAL X 205      12.791  -0.738   7.504  0.00  0.00            
ATOM   3311 HG23 VAL X 205      11.804   0.671   7.290  0.00  0.00            
ATOM   3312  C   VAL X 205      10.594  -1.846   4.037  0.00  0.00            
ATOM   3313  O   VAL X 205      10.792  -3.049   3.874  0.00  0.00            
ATOM   3314  N   THR X 206       9.692  -1.136   3.440  0.00  0.00            
ATOM   3315  H   THR X 206       9.543  -0.193   3.770  0.00  0.00            
ATOM   3316  CA  THR X 206       8.754  -1.692   2.336  0.00  0.00            
ATOM   3317  HA  THR X 206       8.145  -2.508   2.725  0.00  0.00            
ATOM   3318  CB  THR X 206       7.812  -0.617   1.778  0.00  0.00            
ATOM   3319  HB  THR X 206       8.338   0.302   1.517  0.00  0.00            
ATOM   3320  CG2 THR X 206       6.998  -1.119   0.562  0.00  0.00            
ATOM   3321 HG21 THR X 206       7.400  -0.883  -0.424  0.00  0.00            
ATOM   3322 HG22 THR X 206       6.913  -2.205   0.583  0.00  0.00            
ATOM   3323 HG23 THR X 206       5.980  -0.729   0.584  0.00  0.00            
ATOM   3324  OG1 THR X 206       6.964  -0.243   2.787  0.00  0.00            
ATOM   3325  HG1 THR X 206       7.531   0.257   3.378  0.00  0.00            
ATOM   3326  C   THR X 206       9.536  -2.284   1.191  0.00  0.00            
ATOM   3327  O   THR X 206       9.277  -3.461   0.876  0.00  0.00            
ATOM   3328  N   VAL X 207      10.623  -1.681   0.657  0.00  0.00            
ATOM   3329  H   VAL X 207      10.872  -0.806   1.096  0.00  0.00            
ATOM   3330  CA  VAL X 207      11.406  -2.199  -0.410  0.00  0.00            
ATOM   3331  HA  VAL X 207      10.803  -2.535  -1.255  0.00  0.00            
ATOM   3332  CB  VAL X 207      12.260  -1.111  -1.132  0.00  0.00            
ATOM   3333  HB  VAL X 207      12.814  -1.629  -1.916  0.00  0.00            
ATOM   3334  CG1 VAL X 207      11.215  -0.142  -1.696  0.00  0.00            
ATOM   3335 HG11 VAL X 207      11.634   0.650  -2.316  0.00  0.00            
ATOM   3336 HG12 VAL X 207      10.406  -0.636  -2.235  0.00  0.00            
ATOM   3337 HG13 VAL X 207      10.683   0.320  -0.864  0.00  0.00            
ATOM   3338  CG2 VAL X 207      13.193  -0.403  -0.137  0.00  0.00            
ATOM   3339 HG21 VAL X 207      13.714   0.408  -0.645  0.00  0.00            
ATOM   3340 HG22 VAL X 207      12.709   0.056   0.725  0.00  0.00            
ATOM   3341 HG23 VAL X 207      13.897  -1.161   0.206  0.00  0.00            
ATOM   3342  C   VAL X 207      12.314  -3.335   0.073  0.00  0.00            
ATOM   3343  O   VAL X 207      12.495  -4.249  -0.682  0.00  0.00            
ATOM   3344  N   TRP X 208      12.651  -3.413   1.385  0.00  0.00            
ATOM   3345  H   TRP X 208      12.527  -2.624   2.003  0.00  0.00            
ATOM   3346  CA  TRP X 208      13.244  -4.531   1.960  0.00  0.00            
ATOM   3347  HA  TRP X 208      14.117  -4.702   1.331  0.00  0.00            
ATOM   3348  CB  TRP X 208      13.937  -4.061   3.229  0.00  0.00            
ATOM   3349  HB2 TRP X 208      14.436  -3.129   2.963  0.00  0.00            
ATOM   3350  HB3 TRP X 208      13.156  -3.728   3.913  0.00  0.00            
ATOM   3351  CG  TRP X 208      14.848  -4.948   4.006  0.00  0.00            
ATOM   3352  CD1 TRP X 208      16.227  -4.821   3.968  0.00  0.00            
ATOM   3353  HD1 TRP X 208      16.792  -4.137   3.353  0.00  0.00            
ATOM   3354  NE1 TRP X 208      16.711  -5.948   4.646  0.00  0.00            
ATOM   3355  HE1 TRP X 208      17.700  -6.121   4.752  0.00  0.00            
ATOM   3356  CE2 TRP X 208      15.731  -6.671   5.273  0.00  0.00            
ATOM   3357  CZ2 TRP X 208      15.714  -7.778   6.125  0.00  0.00            
ATOM   3358  HZ2 TRP X 208      16.675  -8.243   6.285  0.00  0.00            
ATOM   3359  CH2 TRP X 208      14.443  -8.326   6.617  0.00  0.00            
ATOM   3360  HH2 TRP X 208      14.466  -9.221   7.221  0.00  0.00            
ATOM   3361  CZ3 TRP X 208      13.228  -7.741   6.192  0.00  0.00            
ATOM   3362  HZ3 TRP X 208      12.360  -8.311   6.489  0.00  0.00            
ATOM   3363  CE3 TRP X 208      13.323  -6.588   5.419  0.00  0.00            
ATOM   3364  HE3 TRP X 208      12.437  -6.017   5.184  0.00  0.00            
ATOM   3365  CD2 TRP X 208      14.501  -6.030   4.904  0.00  0.00            
ATOM   3366  C   TRP X 208      12.414  -5.770   2.047  0.00  0.00            
ATOM   3367  O   TRP X 208      12.954  -6.832   1.980  0.00  0.00            
ATOM   3368  N   GLU X 209      11.099  -5.650   2.260  0.00  0.00            
ATOM   3369  H   GLU X 209      10.755  -4.736   2.517  0.00  0.00            
ATOM   3370  CA  GLU X 209      10.197  -6.842   2.124  0.00  0.00            
ATOM   3371  HA  GLU X 209      10.528  -7.628   2.804  0.00  0.00            
ATOM   3372  CB  GLU X 209       8.815  -6.436   2.633  0.00  0.00            
ATOM   3373  HB2 GLU X 209       8.418  -5.808   1.835  0.00  0.00            
ATOM   3374  HB3 GLU X 209       8.106  -7.264   2.643  0.00  0.00            
ATOM   3375  CG  GLU X 209       8.751  -5.717   4.024  0.00  0.00            
ATOM   3376  HG2 GLU X 209       9.245  -6.347   4.763  0.00  0.00            
ATOM   3377  HG3 GLU X 209       9.169  -4.719   3.893  0.00  0.00            
ATOM   3378  CD  GLU X 209       7.255  -5.627   4.492  0.00  0.00            
ATOM   3379  OE1 GLU X 209       6.801  -6.670   5.111  0.00  0.00            
ATOM   3380  OE2 GLU X 209       6.667  -4.498   4.557  0.00  0.00            
ATOM   3381  C   GLU X 209      10.176  -7.307   0.665  0.00  0.00            
ATOM   3382  O   GLU X 209      10.317  -8.556   0.469  0.00  0.00            
ATOM   3383  N   LEU X 210      10.125  -6.397  -0.300  0.00  0.00            
ATOM   3384  H   LEU X 210      10.036  -5.414  -0.087  0.00  0.00            
ATOM   3385  CA  LEU X 210      10.081  -6.781  -1.733  0.00  0.00            
ATOM   3386  HA  LEU X 210       9.238  -7.451  -1.903  0.00  0.00            
ATOM   3387  CB  LEU X 210       9.809  -5.608  -2.742  0.00  0.00            
ATOM   3388  HB2 LEU X 210      10.620  -4.881  -2.682  0.00  0.00            
ATOM   3389  HB3 LEU X 210       9.875  -5.938  -3.778  0.00  0.00            
ATOM   3390  CG  LEU X 210       8.417  -4.896  -2.437  0.00  0.00            
ATOM   3391  HG  LEU X 210       8.513  -4.179  -1.621  0.00  0.00            
ATOM   3392  CD1 LEU X 210       8.109  -4.124  -3.744  0.00  0.00            
ATOM   3393 HD11 LEU X 210       7.192  -3.546  -3.629  0.00  0.00            
ATOM   3394 HD12 LEU X 210       8.854  -3.418  -4.110  0.00  0.00            
ATOM   3395 HD13 LEU X 210       7.958  -4.822  -4.567  0.00  0.00            
ATOM   3396  CD2 LEU X 210       7.280  -5.884  -2.102  0.00  0.00            
ATOM   3397 HD21 LEU X 210       7.248  -6.589  -2.933  0.00  0.00            
ATOM   3398 HD22 LEU X 210       7.380  -6.477  -1.193  0.00  0.00            
ATOM   3399 HD23 LEU X 210       6.301  -5.407  -2.095  0.00  0.00            
ATOM   3400  C   LEU X 210      11.333  -7.582  -2.208  0.00  0.00            
ATOM   3401  O   LEU X 210      11.192  -8.593  -2.879  0.00  0.00            
ATOM   3402  N   MET X 211      12.573  -7.056  -1.863  0.00  0.00            
ATOM   3403  H   MET X 211      12.526  -6.157  -1.405  0.00  0.00            
ATOM   3404  CA  MET X 211      13.878  -7.665  -2.191  0.00  0.00            
ATOM   3405  HA  MET X 211      13.877  -7.891  -3.257  0.00  0.00            
ATOM   3406  CB  MET X 211      15.042  -6.628  -2.088  0.00  0.00            
ATOM   3407  HB2 MET X 211      15.213  -6.304  -1.061  0.00  0.00            
ATOM   3408  HB3 MET X 211      15.880  -7.213  -2.467  0.00  0.00            
ATOM   3409  CG  MET X 211      14.797  -5.445  -3.063  0.00  0.00            
ATOM   3410  HG2 MET X 211      13.752  -5.139  -3.007  0.00  0.00            
ATOM   3411  HG3 MET X 211      15.226  -4.512  -2.697  0.00  0.00            
ATOM   3412  SD  MET X 211      15.127  -5.675  -4.819  0.00  0.00            
ATOM   3413  CE  MET X 211      14.576  -4.046  -5.402  0.00  0.00            
ATOM   3414  HE1 MET X 211      15.337  -3.666  -6.083  0.00  0.00            
ATOM   3415  HE2 MET X 211      13.612  -4.053  -5.910  0.00  0.00            
ATOM   3416  HE3 MET X 211      14.476  -3.376  -4.548  0.00  0.00            
ATOM   3417  C   MET X 211      14.233  -8.984  -1.410  0.00  0.00            
ATOM   3418  O   MET X 211      14.992  -9.805  -1.892  0.00  0.00            
ATOM   3419  N   THR X 212      13.753  -9.064  -0.149  0.00  0.00            
ATOM   3420  H   THR X 212      13.138  -8.308   0.117  0.00  0.00            
ATOM   3421  CA  THR X 212      13.805 -10.343   0.675  0.00  0.00            
ATOM   3422  HA  THR X 212      14.798 -10.743   0.470  0.00  0.00            
ATOM   3423  CB  THR X 212      13.738 -10.093   2.169  0.00  0.00            
ATOM   3424  HB  THR X 212      13.881 -11.049   2.673  0.00  0.00            
ATOM   3425  CG2 THR X 212      14.946  -9.286   2.686  0.00  0.00            
ATOM   3426 HG21 THR X 212      15.051  -8.299   2.234  0.00  0.00            
ATOM   3427 HG22 THR X 212      14.758  -9.246   3.759  0.00  0.00            
ATOM   3428 HG23 THR X 212      15.892  -9.748   2.405  0.00  0.00            
ATOM   3429  OG1 THR X 212      12.529  -9.413   2.593  0.00  0.00            
ATOM   3430  HG1 THR X 212      12.600  -8.488   2.347  0.00  0.00            
ATOM   3431  C   THR X 212      12.774 -11.409   0.301  0.00  0.00            
ATOM   3432  O   THR X 212      12.808 -12.503   0.939  0.00  0.00            
ATOM   3433  N   PHE X 213      11.889 -11.083  -0.627  0.00  0.00            
ATOM   3434  H   PHE X 213      11.815 -10.144  -0.992  0.00  0.00            
ATOM   3435  CA  PHE X 213      10.805 -12.020  -1.141  0.00  0.00            
ATOM   3436  HA  PHE X 213      10.366 -11.394  -1.917  0.00  0.00            
ATOM   3437  CB  PHE X 213      11.389 -13.286  -1.853  0.00  0.00            
ATOM   3438  HB2 PHE X 213      11.921 -13.939  -1.161  0.00  0.00            
ATOM   3439  HB3 PHE X 213      10.581 -13.939  -2.183  0.00  0.00            
ATOM   3440  CG  PHE X 213      12.290 -13.034  -3.086  0.00  0.00            
ATOM   3441  CD1 PHE X 213      13.651 -13.240  -3.073  0.00  0.00            
ATOM   3442  HD1 PHE X 213      14.174 -13.312  -2.131  0.00  0.00            
ATOM   3443  CE1 PHE X 213      14.386 -13.180  -4.267  0.00  0.00            
ATOM   3444  HE1 PHE X 213      15.456 -13.326  -4.270  0.00  0.00            
ATOM   3445  CZ  PHE X 213      13.723 -12.855  -5.440  0.00  0.00            
ATOM   3446  HZ  PHE X 213      14.285 -12.846  -6.362  0.00  0.00            
ATOM   3447  CE2 PHE X 213      12.413 -12.573  -5.459  0.00  0.00            
ATOM   3448  HE2 PHE X 213      11.955 -12.415  -6.424  0.00  0.00            
ATOM   3449  CD2 PHE X 213      11.650 -12.638  -4.303  0.00  0.00            
ATOM   3450  HD2 PHE X 213      10.602 -12.383  -4.347  0.00  0.00            
ATOM   3451  C   PHE X 213       9.774 -12.163  -0.033  0.00  0.00            
ATOM   3452  O   PHE X 213       9.102 -13.167   0.081  0.00  0.00            
ATOM   3453  N   GLY X 214       9.681 -11.196   0.844  0.00  0.00            
ATOM   3454  H   GLY X 214      10.225 -10.349   0.760  0.00  0.00            
ATOM   3455  CA  GLY X 214       8.698 -11.088   1.994  0.00  0.00            
ATOM   3456  HA2 GLY X 214       8.446 -10.037   2.134  0.00  0.00            
ATOM   3457  HA3 GLY X 214       7.753 -11.559   1.725  0.00  0.00            
ATOM   3458  C   GLY X 214       9.178 -11.708   3.282  0.00  0.00            
ATOM   3459  O   GLY X 214       8.442 -12.406   3.921  0.00  0.00            
ATOM   3460  N   SER X 215      10.408 -11.409   3.678  0.00  0.00            
ATOM   3461  H   SER X 215      10.991 -10.751   3.180  0.00  0.00            
ATOM   3462  CA  SER X 215      10.866 -11.799   4.969  0.00  0.00            
ATOM   3463  HA  SER X 215      10.469 -12.787   5.200  0.00  0.00            
ATOM   3464  CB  SER X 215      12.369 -11.911   4.947  0.00  0.00            
ATOM   3465  HB2 SER X 215      12.622 -12.562   4.110  0.00  0.00            
ATOM   3466  HB3 SER X 215      12.762 -10.898   4.866  0.00  0.00            
ATOM   3467  OG  SER X 215      12.895 -12.507   6.129  0.00  0.00            
ATOM   3468  HG  SER X 215      13.849 -12.407   6.140  0.00  0.00            
ATOM   3469  C   SER X 215      10.411 -10.778   6.042  0.00  0.00            
ATOM   3470  O   SER X 215      10.247  -9.611   5.736  0.00  0.00            
ATOM   3471  N   LYS X 216      10.338 -11.351   7.251  0.00  0.00            
ATOM   3472  H   LYS X 216      10.552 -12.333   7.353  0.00  0.00            
ATOM   3473  CA  LYS X 216       9.925 -10.589   8.429  0.00  0.00            
ATOM   3474  HA  LYS X 216       8.965 -10.099   8.264  0.00  0.00            
ATOM   3475  CB  LYS X 216       9.634 -11.661   9.392  0.00  0.00            
ATOM   3476  HB2 LYS X 216       8.979 -12.429   8.982  0.00  0.00            
ATOM   3477  HB3 LYS X 216      10.546 -12.199   9.650  0.00  0.00            
ATOM   3478  CG  LYS X 216       9.018 -11.098  10.646  0.00  0.00            
ATOM   3479  HG2 LYS X 216       9.537 -10.219  11.028  0.00  0.00            
ATOM   3480  HG3 LYS X 216       7.977 -10.852  10.438  0.00  0.00            
ATOM   3481  CD  LYS X 216       9.039 -12.157  11.864  0.00  0.00            
ATOM   3482  HD2 LYS X 216      10.061 -12.534  11.908  0.00  0.00            
ATOM   3483  HD3 LYS X 216       8.612 -11.747  12.778  0.00  0.00            
ATOM   3484  CE  LYS X 216       8.034 -13.163  11.488  0.00  0.00            
ATOM   3485  HE2 LYS X 216       7.087 -12.624  11.519  0.00  0.00            
ATOM   3486  HE3 LYS X 216       8.145 -13.527  10.466  0.00  0.00            
ATOM   3487  NZ  LYS X 216       8.027 -14.233  12.504  0.00  0.00            
ATOM   3488  HZ1 LYS X 216       7.748 -13.867  13.403  0.00  0.00            
ATOM   3489  HZ2 LYS X 216       7.396 -15.013  12.389  0.00  0.00            
ATOM   3490  HZ3 LYS X 216       8.969 -14.574  12.632  0.00  0.00            
ATOM   3491  C   LYS X 216      11.090  -9.584   8.794  0.00  0.00            
ATOM   3492  O   LYS X 216      12.261  -9.999   8.974  0.00  0.00            
ATOM   3493  N   PRO X 217      10.776  -8.288   9.033  0.00  0.00            
ATOM   3494  CD  PRO X 217       9.578  -7.568   8.697  0.00  0.00            
ATOM   3495  HD2 PRO X 217       8.658  -8.056   9.021  0.00  0.00            
ATOM   3496  HD3 PRO X 217       9.730  -7.455   7.624  0.00  0.00            
ATOM   3497  CG  PRO X 217       9.668  -6.248   9.398  0.00  0.00            
ATOM   3498  HG2 PRO X 217       9.271  -6.355  10.407  0.00  0.00            
ATOM   3499  HG3 PRO X 217       9.117  -5.491   8.840  0.00  0.00            
ATOM   3500  CB  PRO X 217      11.171  -5.986   9.404  0.00  0.00            
ATOM   3501  HB2 PRO X 217      11.493  -5.201  10.088  0.00  0.00            
ATOM   3502  HB3 PRO X 217      11.506  -5.603   8.440  0.00  0.00            
ATOM   3503  CA  PRO X 217      11.757  -7.375   9.615  0.00  0.00            
ATOM   3504  HA  PRO X 217      12.725  -7.378   9.113  0.00  0.00            
ATOM   3505  C   PRO X 217      11.993  -7.678  11.114  0.00  0.00            
ATOM   3506  O   PRO X 217      10.974  -7.871  11.838  0.00  0.00            
ATOM   3507  N   TYR X 218      13.273  -7.563  11.642  0.00  0.00            
ATOM   3508  H   TYR X 218      14.043  -7.401  11.009  0.00  0.00            
ATOM   3509  CA  TYR X 218      13.587  -7.756  13.053  0.00  0.00            
ATOM   3510  HA  TYR X 218      14.662  -7.740  13.230  0.00  0.00            
ATOM   3511  CB  TYR X 218      13.230  -6.529  13.884  0.00  0.00            
ATOM   3512  HB2 TYR X 218      12.175  -6.528  14.160  0.00  0.00            
ATOM   3513  HB3 TYR X 218      13.748  -6.663  14.833  0.00  0.00            
ATOM   3514  CG  TYR X 218      13.651  -5.181  13.312  0.00  0.00            
ATOM   3515  CD1 TYR X 218      14.981  -4.752  13.462  0.00  0.00            
ATOM   3516  HD1 TYR X 218      15.693  -5.426  13.916  0.00  0.00            
ATOM   3517  CE1 TYR X 218      15.353  -3.471  12.886  0.00  0.00            
ATOM   3518  HE1 TYR X 218      16.383  -3.147  12.911  0.00  0.00            
ATOM   3519  CZ  TYR X 218      14.355  -2.689  12.307  0.00  0.00            
ATOM   3520  OH  TYR X 218      14.733  -1.540  11.710  0.00  0.00            
ATOM   3521  HH  TYR X 218      13.960  -0.976  11.785  0.00  0.00            
ATOM   3522  CE2 TYR X 218      13.070  -3.159  12.167  0.00  0.00            
ATOM   3523  HE2 TYR X 218      12.341  -2.518  11.695  0.00  0.00            
ATOM   3524  CD2 TYR X 218      12.699  -4.388  12.640  0.00  0.00            
ATOM   3525  HD2 TYR X 218      11.649  -4.610  12.524  0.00  0.00            
ATOM   3526  C   TYR X 218      13.042  -9.073  13.655  0.00  0.00            
ATOM   3527  O   TYR X 218      12.262  -9.000  14.639  0.00  0.00            
ATOM   3528  N   ASP X 219      13.274 -10.211  12.917  0.00  0.00            
ATOM   3529  H   ASP X 219      13.972 -10.174  12.188  0.00  0.00            
ATOM   3530  CA  ASP X 219      12.684 -11.536  13.184  0.00  0.00            
ATOM   3531  HA  ASP X 219      11.611 -11.398  13.052  0.00  0.00            
ATOM   3532  CB  ASP X 219      13.209 -12.607  12.211  0.00  0.00            
ATOM   3533  HB2 ASP X 219      13.204 -12.205  11.198  0.00  0.00            
ATOM   3534  HB3 ASP X 219      14.249 -12.810  12.470  0.00  0.00            
ATOM   3535  CG  ASP X 219      12.402 -13.947  12.207  0.00  0.00            
ATOM   3536  OD1 ASP X 219      12.669 -14.862  11.365  0.00  0.00            
ATOM   3537  OD2 ASP X 219      11.456 -14.044  13.012  0.00  0.00            
ATOM   3538  C   ASP X 219      13.041 -12.074  14.591  0.00  0.00            
ATOM   3539  O   ASP X 219      14.132 -12.581  14.901  0.00  0.00            
ATOM   3540  N   GLY X 220      12.089 -11.940  15.524  0.00  0.00            
ATOM   3541  H   GLY X 220      11.246 -11.498  15.185  0.00  0.00            
ATOM   3542  CA  GLY X 220      12.050 -12.546  16.847  0.00  0.00            
ATOM   3543  HA2 GLY X 220      10.984 -12.767  16.900  0.00  0.00            
ATOM   3544  HA3 GLY X 220      12.664 -13.447  16.843  0.00  0.00            
ATOM   3545  C   GLY X 220      12.381 -11.612  18.002  0.00  0.00            
ATOM   3546  O   GLY X 220      12.738 -11.964  19.100  0.00  0.00            
ATOM   3547  N   ILE X 221      12.328 -10.337  17.685  0.00  0.00            
ATOM   3548  H   ILE X 221      11.966 -10.121  16.768  0.00  0.00            
ATOM   3549  CA  ILE X 221      12.856  -9.251  18.598  0.00  0.00            
ATOM   3550  HA  ILE X 221      13.344  -9.836  19.378  0.00  0.00            
ATOM   3551  CB  ILE X 221      13.875  -8.372  17.852  0.00  0.00            
ATOM   3552  HB  ILE X 221      13.311  -7.710  17.196  0.00  0.00            
ATOM   3553  CG2 ILE X 221      14.539  -7.360  18.819  0.00  0.00            
ATOM   3554 HG21 ILE X 221      13.723  -6.900  19.377  0.00  0.00            
ATOM   3555 HG22 ILE X 221      15.221  -7.921  19.458  0.00  0.00            
ATOM   3556 HG23 ILE X 221      15.092  -6.594  18.274  0.00  0.00            
ATOM   3557  CG1 ILE X 221      14.981  -9.043  17.106  0.00  0.00            
ATOM   3558 HG12 ILE X 221      15.153  -9.915  17.738  0.00  0.00            
ATOM   3559 HG13 ILE X 221      14.452  -9.514  16.277  0.00  0.00            
ATOM   3560  CD1 ILE X 221      16.263  -8.264  16.676  0.00  0.00            
ATOM   3561 HD11 ILE X 221      16.833  -7.994  17.565  0.00  0.00            
ATOM   3562 HD12 ILE X 221      16.930  -8.948  16.151  0.00  0.00            
ATOM   3563 HD13 ILE X 221      16.143  -7.497  15.911  0.00  0.00            
ATOM   3564  C   ILE X 221      11.681  -8.474  19.195  0.00  0.00            
ATOM   3565  O   ILE X 221      10.826  -8.060  18.411  0.00  0.00            
ATOM   3566  N   PRO X 222      11.505  -8.286  20.551  0.00  0.00            
ATOM   3567  CD  PRO X 222      12.441  -8.785  21.593  0.00  0.00            
ATOM   3568  HD2 PRO X 222      13.453  -8.436  21.386  0.00  0.00            
ATOM   3569  HD3 PRO X 222      12.333  -9.854  21.778  0.00  0.00            
ATOM   3570  CG  PRO X 222      11.846  -8.137  22.881  0.00  0.00            
ATOM   3571  HG2 PRO X 222      12.322  -7.195  23.153  0.00  0.00            
ATOM   3572  HG3 PRO X 222      12.025  -8.712  23.790  0.00  0.00            
ATOM   3573  CB  PRO X 222      10.376  -7.898  22.617  0.00  0.00            
ATOM   3574  HB2 PRO X 222       9.844  -7.110  23.150  0.00  0.00            
ATOM   3575  HB3 PRO X 222       9.905  -8.875  22.724  0.00  0.00            
ATOM   3576  CA  PRO X 222      10.378  -7.574  21.178  0.00  0.00            
ATOM   3577  HA  PRO X 222       9.394  -7.876  20.821  0.00  0.00            
ATOM   3578  C   PRO X 222      10.560  -6.083  20.855  0.00  0.00            
ATOM   3579  O   PRO X 222      11.698  -5.572  20.669  0.00  0.00            
ATOM   3580  N   ALA X 223       9.480  -5.355  20.962  0.00  0.00            
ATOM   3581  H   ALA X 223       8.591  -5.832  20.994  0.00  0.00            
ATOM   3582  CA  ALA X 223       9.400  -3.934  20.700  0.00  0.00            
ATOM   3583  HA  ALA X 223       9.464  -3.818  19.618  0.00  0.00            
ATOM   3584  CB  ALA X 223       7.981  -3.454  20.978  0.00  0.00            
ATOM   3585  HB1 ALA X 223       7.373  -4.104  20.349  0.00  0.00            
ATOM   3586  HB2 ALA X 223       7.708  -3.514  22.032  0.00  0.00            
ATOM   3587  HB3 ALA X 223       7.811  -2.447  20.597  0.00  0.00            
ATOM   3588  C   ALA X 223      10.343  -3.025  21.440  0.00  0.00            
ATOM   3589  O   ALA X 223      10.925  -2.153  20.813  0.00  0.00            
ATOM   3590  N   SER X 224      10.612  -3.233  22.769  0.00  0.00            
ATOM   3591  H   SER X 224       9.979  -3.962  23.065  0.00  0.00            
ATOM   3592  CA  SER X 224      11.545  -2.561  23.617  0.00  0.00            
ATOM   3593  HA  SER X 224      11.225  -1.523  23.703  0.00  0.00            
ATOM   3594  CB  SER X 224      11.327  -3.213  25.037  0.00  0.00            
ATOM   3595  HB2 SER X 224      12.103  -2.835  25.702  0.00  0.00            
ATOM   3596  HB3 SER X 224      10.352  -2.948  25.445  0.00  0.00            
ATOM   3597  OG  SER X 224      11.475  -4.647  24.882  0.00  0.00            
ATOM   3598  HG  SER X 224      12.426  -4.781  24.856  0.00  0.00            
ATOM   3599  C   SER X 224      13.008  -2.622  23.152  0.00  0.00            
ATOM   3600  O   SER X 224      13.753  -1.669  23.408  0.00  0.00            
ATOM   3601  N   GLU X 225      13.367  -3.721  22.432  0.00  0.00            
ATOM   3602  H   GLU X 225      12.704  -4.456  22.233  0.00  0.00            
ATOM   3603  CA  GLU X 225      14.709  -4.040  21.947  0.00  0.00            
ATOM   3604  HA  GLU X 225      15.459  -3.503  22.527  0.00  0.00            
ATOM   3605  CB  GLU X 225      15.053  -5.544  22.076  0.00  0.00            
ATOM   3606  HB2 GLU X 225      14.560  -5.829  23.005  0.00  0.00            
ATOM   3607  HB3 GLU X 225      14.424  -6.135  21.411  0.00  0.00            
ATOM   3608  CG  GLU X 225      16.535  -5.921  22.035  0.00  0.00            
ATOM   3609  HG2 GLU X 225      16.500  -7.007  21.937  0.00  0.00            
ATOM   3610  HG3 GLU X 225      17.005  -5.562  21.119  0.00  0.00            
ATOM   3611  CD  GLU X 225      17.272  -5.530  23.324  0.00  0.00            
ATOM   3612  OE1 GLU X 225      18.536  -5.514  23.436  0.00  0.00            
ATOM   3613  OE2 GLU X 225      16.571  -5.296  24.325  0.00  0.00            
ATOM   3614  C   GLU X 225      14.997  -3.488  20.512  0.00  0.00            
ATOM   3615  O   GLU X 225      15.982  -2.845  20.297  0.00  0.00            
ATOM   3616  N   ILE X 226      13.962  -3.610  19.686  0.00  0.00            
ATOM   3617  H   ILE X 226      13.158  -4.123  20.020  0.00  0.00            
ATOM   3618  CA  ILE X 226      13.866  -2.949  18.273  0.00  0.00            
ATOM   3619  HA  ILE X 226      14.654  -3.370  17.649  0.00  0.00            
ATOM   3620  CB  ILE X 226      12.535  -3.227  17.569  0.00  0.00            
ATOM   3621  HB  ILE X 226      11.801  -2.864  18.288  0.00  0.00            
ATOM   3622  CG2 ILE X 226      12.528  -2.470  16.158  0.00  0.00            
ATOM   3623 HG21 ILE X 226      12.569  -1.387  16.272  0.00  0.00            
ATOM   3624 HG22 ILE X 226      13.385  -2.857  15.607  0.00  0.00            
ATOM   3625 HG23 ILE X 226      11.646  -2.601  15.531  0.00  0.00            
ATOM   3626  CG1 ILE X 226      12.304  -4.673  17.468  0.00  0.00            
ATOM   3627 HG12 ILE X 226      13.107  -5.115  16.877  0.00  0.00            
ATOM   3628 HG13 ILE X 226      12.471  -5.126  18.445  0.00  0.00            
ATOM   3629  CD1 ILE X 226      10.900  -5.301  17.086  0.00  0.00            
ATOM   3630 HD11 ILE X 226      10.445  -4.768  16.252  0.00  0.00            
ATOM   3631 HD12 ILE X 226      11.043  -6.339  16.784  0.00  0.00            
ATOM   3632 HD13 ILE X 226      10.233  -5.202  17.942  0.00  0.00            
ATOM   3633  C   ILE X 226      14.129  -1.427  18.469  0.00  0.00            
ATOM   3634  O   ILE X 226      15.033  -0.864  17.863  0.00  0.00            
ATOM   3635  N   SER X 227      13.461  -0.784  19.395  0.00  0.00            
ATOM   3636  H   SER X 227      12.613  -1.194  19.760  0.00  0.00            
ATOM   3637  CA  SER X 227      13.798   0.623  19.767  0.00  0.00            
ATOM   3638  HA  SER X 227      13.950   1.205  18.858  0.00  0.00            
ATOM   3639  CB  SER X 227      12.676   1.176  20.693  0.00  0.00            
ATOM   3640  HB2 SER X 227      12.713   2.241  20.921  0.00  0.00            
ATOM   3641  HB3 SER X 227      11.799   1.143  20.046  0.00  0.00            
ATOM   3642  OG  SER X 227      12.402   0.332  21.843  0.00  0.00            
ATOM   3643  HG  SER X 227      11.479   0.071  21.795  0.00  0.00            
ATOM   3644  C   SER X 227      15.132   0.824  20.389  0.00  0.00            
ATOM   3645  O   SER X 227      15.777   1.804  20.080  0.00  0.00            
ATOM   3646  N   SER X 228      15.636  -0.085  21.235  0.00  0.00            
ATOM   3647  H   SER X 228      15.229  -1.002  21.359  0.00  0.00            
ATOM   3648  CA  SER X 228      17.101   0.042  21.651  0.00  0.00            
ATOM   3649  HA  SER X 228      17.265   0.979  22.183  0.00  0.00            
ATOM   3650  CB  SER X 228      17.335  -1.016  22.734  0.00  0.00            
ATOM   3651  HB2 SER X 228      16.702  -0.697  23.562  0.00  0.00            
ATOM   3652  HB3 SER X 228      17.053  -1.983  22.317  0.00  0.00            
ATOM   3653  OG  SER X 228      18.691  -0.980  23.070  0.00  0.00            
ATOM   3654  HG  SER X 228      18.917  -0.082  23.324  0.00  0.00            
ATOM   3655  C   SER X 228      18.073  -0.089  20.468  0.00  0.00            
ATOM   3656  O   SER X 228      18.979   0.770  20.354  0.00  0.00            
ATOM   3657  N   ILE X 229      17.917  -1.006  19.520  0.00  0.00            
ATOM   3658  H   ILE X 229      17.138  -1.643  19.602  0.00  0.00            
ATOM   3659  CA  ILE X 229      18.839  -1.220  18.364  0.00  0.00            
ATOM   3660  HA  ILE X 229      19.836  -1.191  18.804  0.00  0.00            
ATOM   3661  CB  ILE X 229      18.644  -2.635  17.754  0.00  0.00            
ATOM   3662  HB  ILE X 229      19.472  -2.822  17.072  0.00  0.00            
ATOM   3663  CG2 ILE X 229      18.895  -3.789  18.710  0.00  0.00            
ATOM   3664 HG21 ILE X 229      19.251  -4.617  18.097  0.00  0.00            
ATOM   3665 HG22 ILE X 229      19.645  -3.403  19.400  0.00  0.00            
ATOM   3666 HG23 ILE X 229      17.994  -4.165  19.194  0.00  0.00            
ATOM   3667  CG1 ILE X 229      17.439  -2.837  16.908  0.00  0.00            
ATOM   3668 HG12 ILE X 229      16.560  -2.970  17.539  0.00  0.00            
ATOM   3669 HG13 ILE X 229      17.310  -1.862  16.436  0.00  0.00            
ATOM   3670  CD1 ILE X 229      17.598  -3.998  15.906  0.00  0.00            
ATOM   3671 HD11 ILE X 229      16.696  -4.166  15.319  0.00  0.00            
ATOM   3672 HD12 ILE X 229      18.393  -3.709  15.218  0.00  0.00            
ATOM   3673 HD13 ILE X 229      17.734  -4.918  16.475  0.00  0.00            
ATOM   3674  C   ILE X 229      18.817   0.116  17.510  0.00  0.00            
ATOM   3675  O   ILE X 229      19.817   0.547  17.016  0.00  0.00            
ATOM   3676  N   LEU X 230      17.695   0.657  17.202  0.00  0.00            
ATOM   3677  H   LEU X 230      16.889   0.216  17.620  0.00  0.00            
ATOM   3678  CA  LEU X 230      17.510   1.915  16.388  0.00  0.00            
ATOM   3679  HA  LEU X 230      18.160   1.818  15.518  0.00  0.00            
ATOM   3680  CB  LEU X 230      16.100   2.081  15.947  0.00  0.00            
ATOM   3681  HB2 LEU X 230      15.444   2.209  16.808  0.00  0.00            
ATOM   3682  HB3 LEU X 230      15.964   3.042  15.450  0.00  0.00            
ATOM   3683  CG  LEU X 230      15.554   1.013  15.028  0.00  0.00            
ATOM   3684  HG  LEU X 230      15.442   0.078  15.578  0.00  0.00            
ATOM   3685  CD1 LEU X 230      14.066   1.344  14.679  0.00  0.00            
ATOM   3686 HD11 LEU X 230      13.412   1.457  15.543  0.00  0.00            
ATOM   3687 HD12 LEU X 230      14.048   2.233  14.049  0.00  0.00            
ATOM   3688 HD13 LEU X 230      13.622   0.518  14.123  0.00  0.00            
ATOM   3689  CD2 LEU X 230      16.242   0.668  13.750  0.00  0.00            
ATOM   3690 HD21 LEU X 230      15.807   1.176  12.889  0.00  0.00            
ATOM   3691 HD22 LEU X 230      17.301   0.899  13.869  0.00  0.00            
ATOM   3692 HD23 LEU X 230      16.218  -0.408  13.578  0.00  0.00            
ATOM   3693  C   LEU X 230      18.105   3.132  17.147  0.00  0.00            
ATOM   3694  O   LEU X 230      18.814   3.959  16.545  0.00  0.00            
ATOM   3695  N   GLU X 231      17.993   3.208  18.475  0.00  0.00            
ATOM   3696  H   GLU X 231      17.535   2.417  18.904  0.00  0.00            
ATOM   3697  CA  GLU X 231      18.669   4.249  19.281  0.00  0.00            
ATOM   3698  HA  GLU X 231      18.603   5.234  18.819  0.00  0.00            
ATOM   3699  CB  GLU X 231      18.012   4.339  20.725  0.00  0.00            
ATOM   3700  HB2 GLU X 231      16.955   4.552  20.563  0.00  0.00            
ATOM   3701  HB3 GLU X 231      18.072   3.329  21.130  0.00  0.00            
ATOM   3702  CG  GLU X 231      18.630   5.351  21.684  0.00  0.00            
ATOM   3703  HG2 GLU X 231      19.614   4.967  21.954  0.00  0.00            
ATOM   3704  HG3 GLU X 231      18.760   6.321  21.204  0.00  0.00            
ATOM   3705  CD  GLU X 231      17.823   5.588  22.924  0.00  0.00            
ATOM   3706  OE1 GLU X 231      17.881   6.713  23.482  0.00  0.00            
ATOM   3707  OE2 GLU X 231      17.114   4.694  23.403  0.00  0.00            
ATOM   3708  C   GLU X 231      20.168   3.999  19.360  0.00  0.00            
ATOM   3709  O   GLU X 231      20.995   4.905  19.343  0.00  0.00            
ATOM   3710  N   LYS X 232      20.642   2.751  19.308  0.00  0.00            
ATOM   3711  H   LYS X 232      19.991   1.985  19.402  0.00  0.00            
ATOM   3712  CA  LYS X 232      22.089   2.398  19.177  0.00  0.00            
ATOM   3713  HA  LYS X 232      22.663   3.134  19.738  0.00  0.00            
ATOM   3714  CB  LYS X 232      22.310   1.005  19.735  0.00  0.00            
ATOM   3715  HB2 LYS X 232      21.592   0.319  19.286  0.00  0.00            
ATOM   3716  HB3 LYS X 232      23.315   0.657  19.495  0.00  0.00            
ATOM   3717  CG  LYS X 232      22.066   0.881  21.254  0.00  0.00            
ATOM   3718  HG2 LYS X 232      22.810   1.571  21.653  0.00  0.00            
ATOM   3719  HG3 LYS X 232      21.036   1.177  21.453  0.00  0.00            
ATOM   3720  CD  LYS X 232      22.485  -0.471  21.851  0.00  0.00            
ATOM   3721  HD2 LYS X 232      23.513  -0.714  21.581  0.00  0.00            
ATOM   3722  HD3 LYS X 232      22.395  -0.318  22.927  0.00  0.00            
ATOM   3723  CE  LYS X 232      21.593  -1.586  21.304  0.00  0.00            
ATOM   3724  HE2 LYS X 232      20.577  -1.377  21.639  0.00  0.00            
ATOM   3725  HE3 LYS X 232      21.522  -1.467  20.223  0.00  0.00            
ATOM   3726  NZ  LYS X 232      22.164  -2.864  21.812  0.00  0.00            
ATOM   3727  HZ1 LYS X 232      22.264  -2.885  22.817  0.00  0.00            
ATOM   3728  HZ2 LYS X 232      21.491  -3.606  21.689  0.00  0.00            
ATOM   3729  HZ3 LYS X 232      23.040  -3.110  21.373  0.00  0.00            
ATOM   3730  C   LYS X 232      22.626   2.353  17.710  0.00  0.00            
ATOM   3731  O   LYS X 232      23.785   1.956  17.421  0.00  0.00            
ATOM   3732  N   GLY X 233      21.813   2.588  16.774  0.00  0.00            
ATOM   3733  H   GLY X 233      20.823   2.683  16.950  0.00  0.00            
ATOM   3734  CA  GLY X 233      22.147   2.946  15.447  0.00  0.00            
ATOM   3735  HA2 GLY X 233      21.378   3.647  15.122  0.00  0.00            
ATOM   3736  HA3 GLY X 233      23.141   3.394  15.465  0.00  0.00            
ATOM   3737  C   GLY X 233      22.147   1.939  14.353  0.00  0.00            
ATOM   3738  O   GLY X 233      22.603   2.238  13.253  0.00  0.00            
ATOM   3739  N   GLU X 234      21.783   0.711  14.716  0.00  0.00            
ATOM   3740  H   GLU X 234      21.261   0.734  15.581  0.00  0.00            
ATOM   3741  CA  GLU X 234      21.682  -0.530  13.951  0.00  0.00            
ATOM   3742  HA  GLU X 234      22.643  -0.728  13.476  0.00  0.00            
ATOM   3743  CB  GLU X 234      21.482  -1.705  14.942  0.00  0.00            
ATOM   3744  HB2 GLU X 234      22.442  -1.800  15.448  0.00  0.00            
ATOM   3745  HB3 GLU X 234      20.775  -1.491  15.745  0.00  0.00            
ATOM   3746  CG  GLU X 234      21.128  -3.041  14.272  0.00  0.00            
ATOM   3747  HG2 GLU X 234      20.814  -3.687  15.092  0.00  0.00            
ATOM   3748  HG3 GLU X 234      20.244  -3.003  13.635  0.00  0.00            
ATOM   3749  CD  GLU X 234      22.303  -3.645  13.582  0.00  0.00            
ATOM   3750  OE1 GLU X 234      22.578  -4.815  13.910  0.00  0.00            
ATOM   3751  OE2 GLU X 234      22.844  -3.093  12.571  0.00  0.00            
ATOM   3752  C   GLU X 234      20.607  -0.441  12.929  0.00  0.00            
ATOM   3753  O   GLU X 234      19.758   0.447  12.972  0.00  0.00            
ATOM   3754  N   ARG X 235      20.654  -1.304  11.874  0.00  0.00            
ATOM   3755  H   ARG X 235      21.500  -1.853  11.828  0.00  0.00            
ATOM   3756  CA  ARG X 235      19.718  -1.396  10.685  0.00  0.00            
ATOM   3757  HA  ARG X 235      18.761  -0.921  10.905  0.00  0.00            
ATOM   3758  CB  ARG X 235      20.335  -0.545   9.524  0.00  0.00            
ATOM   3759  HB2 ARG X 235      21.332  -0.880   9.236  0.00  0.00            
ATOM   3760  HB3 ARG X 235      19.704  -0.677   8.645  0.00  0.00            
ATOM   3761  CG  ARG X 235      20.463   0.930   9.831  0.00  0.00            
ATOM   3762  HG2 ARG X 235      21.061   1.068  10.732  0.00  0.00            
ATOM   3763  HG3 ARG X 235      21.020   1.343   8.990  0.00  0.00            
ATOM   3764  CD  ARG X 235      19.129   1.711  10.030  0.00  0.00            
ATOM   3765  HD2 ARG X 235      18.539   1.601   9.120  0.00  0.00            
ATOM   3766  HD3 ARG X 235      18.541   1.209  10.799  0.00  0.00            
ATOM   3767  NE  ARG X 235      19.261   3.136  10.269  0.00  0.00            
ATOM   3768  HE  ARG X 235      19.334   3.684   9.425  0.00  0.00            
ATOM   3769  CZ  ARG X 235      19.449   3.730  11.410  0.00  0.00            
ATOM   3770  NH1 ARG X 235      19.682   3.169  12.546  0.00  0.00            
ATOM   3771 HH11 ARG X 235      19.572   2.168  12.613  0.00  0.00            
ATOM   3772 HH12 ARG X 235      19.846   3.780  13.333  0.00  0.00            
ATOM   3773  NH2 ARG X 235      19.333   4.999  11.515  0.00  0.00            
ATOM   3774 HH21 ARG X 235      19.357   5.482  10.629  0.00  0.00            
ATOM   3775 HH22 ARG X 235      19.276   5.413  12.434  0.00  0.00            
ATOM   3776  C   ARG X 235      19.440  -2.857  10.303  0.00  0.00            
ATOM   3777  O   ARG X 235      20.105  -3.703  10.801  0.00  0.00            
ATOM   3778  N   LEU X 236      18.331  -3.161   9.557  0.00  0.00            
ATOM   3779  H   LEU X 236      17.810  -2.411   9.126  0.00  0.00            
ATOM   3780  CA  LEU X 236      18.190  -4.479   8.864  0.00  0.00            
ATOM   3781  HA  LEU X 236      18.114  -5.346   9.520  0.00  0.00            
ATOM   3782  CB  LEU X 236      16.884  -4.470   8.007  0.00  0.00            
ATOM   3783  HB2 LEU X 236      17.013  -3.674   7.274  0.00  0.00            
ATOM   3784  HB3 LEU X 236      16.694  -5.488   7.664  0.00  0.00            
ATOM   3785  CG  LEU X 236      15.609  -4.123   8.788  0.00  0.00            
ATOM   3786  HG  LEU X 236      15.733  -3.135   9.230  0.00  0.00            
ATOM   3787  CD1 LEU X 236      14.350  -4.124   7.848  0.00  0.00            
ATOM   3788 HD11 LEU X 236      13.551  -3.598   8.371  0.00  0.00            
ATOM   3789 HD12 LEU X 236      14.558  -3.523   6.963  0.00  0.00            
ATOM   3790 HD13 LEU X 236      14.045  -5.077   7.415  0.00  0.00            
ATOM   3791  CD2 LEU X 236      15.218  -5.106   9.879  0.00  0.00            
ATOM   3792 HD21 LEU X 236      16.023  -5.006  10.607  0.00  0.00            
ATOM   3793 HD22 LEU X 236      14.253  -4.894  10.340  0.00  0.00            
ATOM   3794 HD23 LEU X 236      15.238  -6.116   9.471  0.00  0.00            
ATOM   3795  C   LEU X 236      19.366  -4.661   7.915  0.00  0.00            
ATOM   3796  O   LEU X 236      19.933  -3.711   7.356  0.00  0.00            
ATOM   3797  N   PRO X 237      19.818  -5.983   7.727  0.00  0.00            
ATOM   3798  CD  PRO X 237      19.292  -7.243   8.363  0.00  0.00            
ATOM   3799  HD2 PRO X 237      18.203  -7.288   8.377  0.00  0.00            
ATOM   3800  HD3 PRO X 237      19.642  -7.327   9.392  0.00  0.00            
ATOM   3801  CG  PRO X 237      19.827  -8.295   7.452  0.00  0.00            
ATOM   3802  HG2 PRO X 237      19.170  -8.322   6.583  0.00  0.00            
ATOM   3803  HG3 PRO X 237      19.779  -9.253   7.971  0.00  0.00            
ATOM   3804  CB  PRO X 237      21.206  -7.880   7.135  0.00  0.00            
ATOM   3805  HB2 PRO X 237      21.674  -8.511   6.379  0.00  0.00            
ATOM   3806  HB3 PRO X 237      21.777  -7.867   8.063  0.00  0.00            
ATOM   3807  CA  PRO X 237      20.971  -6.371   6.879  0.00  0.00            
ATOM   3808  HA  PRO X 237      21.869  -5.883   7.259  0.00  0.00            
ATOM   3809  C   PRO X 237      20.670  -6.112   5.396  0.00  0.00            
ATOM   3810  O   PRO X 237      19.496  -5.954   5.015  0.00  0.00            
ATOM   3811  N   GLN X 238      21.742  -6.227   4.580  0.00  0.00            
ATOM   3812  H   GLN X 238      22.706  -6.325   4.863  0.00  0.00            
ATOM   3813  CA  GLN X 238      21.515  -6.367   3.118  0.00  0.00            
ATOM   3814  HA  GLN X 238      20.862  -5.523   2.898  0.00  0.00            
ATOM   3815  CB  GLN X 238      22.882  -6.195   2.490  0.00  0.00            
ATOM   3816  HB2 GLN X 238      23.387  -5.394   3.030  0.00  0.00            
ATOM   3817  HB3 GLN X 238      23.377  -7.123   2.776  0.00  0.00            
ATOM   3818  CG  GLN X 238      22.969  -5.859   0.994  0.00  0.00            
ATOM   3819  HG2 GLN X 238      22.284  -6.539   0.487  0.00  0.00            
ATOM   3820  HG3 GLN X 238      22.686  -4.822   0.816  0.00  0.00            
ATOM   3821  CD  GLN X 238      24.371  -5.875   0.386  0.00  0.00            
ATOM   3822  OE1 GLN X 238      25.354  -5.860   1.132  0.00  0.00            
ATOM   3823  NE2 GLN X 238      24.528  -5.825  -0.878  0.00  0.00            
ATOM   3824 HE21 GLN X 238      23.799  -5.924  -1.570  0.00  0.00            
ATOM   3825 HE22 GLN X 238      25.479  -6.053  -1.130  0.00  0.00            
ATOM   3826  C   GLN X 238      20.852  -7.639   2.712  0.00  0.00            
ATOM   3827  O   GLN X 238      21.238  -8.697   3.160  0.00  0.00            
ATOM   3828  N   PRO X 239      19.752  -7.519   1.838  0.00  0.00            
ATOM   3829  CD  PRO X 239      18.935  -6.394   1.536  0.00  0.00            
ATOM   3830  HD2 PRO X 239      19.349  -5.719   0.786  0.00  0.00            
ATOM   3831  HD3 PRO X 239      18.768  -5.765   2.411  0.00  0.00            
ATOM   3832  CG  PRO X 239      17.513  -6.981   1.329  0.00  0.00            
ATOM   3833  HG2 PRO X 239      16.964  -6.235   0.754  0.00  0.00            
ATOM   3834  HG3 PRO X 239      17.029  -7.297   2.253  0.00  0.00            
ATOM   3835  CB  PRO X 239      17.824  -8.289   0.582  0.00  0.00            
ATOM   3836  HB2 PRO X 239      18.068  -8.117  -0.467  0.00  0.00            
ATOM   3837  HB3 PRO X 239      17.045  -9.050   0.543  0.00  0.00            
ATOM   3838  CA  PRO X 239      19.120  -8.739   1.279  0.00  0.00            
ATOM   3839  HA  PRO X 239      19.092  -9.403   2.143  0.00  0.00            
ATOM   3840  C   PRO X 239      20.085  -9.416   0.323  0.00  0.00            
ATOM   3841  O   PRO X 239      20.851  -8.635  -0.372  0.00  0.00            
ATOM   3842  N   PRO X 240      20.125 -10.731   0.185  0.00  0.00            
ATOM   3843  CD  PRO X 240      19.557 -11.679   1.155  0.00  0.00            
ATOM   3844  HD2 PRO X 240      18.552 -11.997   0.879  0.00  0.00            
ATOM   3845  HD3 PRO X 240      19.661 -11.265   2.158  0.00  0.00            
ATOM   3846  CG  PRO X 240      20.294 -12.965   0.962  0.00  0.00            
ATOM   3847  HG2 PRO X 240      19.625 -13.817   1.081  0.00  0.00            
ATOM   3848  HG3 PRO X 240      21.139 -12.873   1.645  0.00  0.00            
ATOM   3849  CB  PRO X 240      20.856 -12.906  -0.446  0.00  0.00            
ATOM   3850  HB2 PRO X 240      20.079 -13.185  -1.158  0.00  0.00            
ATOM   3851  HB3 PRO X 240      21.775 -13.484  -0.547  0.00  0.00            
ATOM   3852  CA  PRO X 240      21.118 -11.441  -0.632  0.00  0.00            
ATOM   3853  HA  PRO X 240      22.122 -11.243  -0.256  0.00  0.00            
ATOM   3854  C   PRO X 240      21.158 -11.097  -2.132  0.00  0.00            
ATOM   3855  O   PRO X 240      22.251 -11.076  -2.766  0.00  0.00            
ATOM   3856  N   ILE X 241      20.096 -10.696  -2.818  0.00  0.00            
ATOM   3857  H   ILE X 241      19.215 -10.671  -2.325  0.00  0.00            
ATOM   3858  CA  ILE X 241      20.190 -10.284  -4.201  0.00  0.00            
ATOM   3859  HA  ILE X 241      20.880 -10.941  -4.731  0.00  0.00            
ATOM   3860  CB  ILE X 241      18.814 -10.407  -4.906  0.00  0.00            
ATOM   3861  HB  ILE X 241      18.975 -10.167  -5.957  0.00  0.00            
ATOM   3862  CG2 ILE X 241      18.453 -11.900  -4.825  0.00  0.00            
ATOM   3863 HG21 ILE X 241      18.249 -12.220  -3.803  0.00  0.00            
ATOM   3864 HG22 ILE X 241      17.644 -12.193  -5.495  0.00  0.00            
ATOM   3865 HG23 ILE X 241      19.261 -12.567  -5.125  0.00  0.00            
ATOM   3866  CG1 ILE X 241      17.749  -9.397  -4.357  0.00  0.00            
ATOM   3867 HG12 ILE X 241      17.583  -9.682  -3.318  0.00  0.00            
ATOM   3868 HG13 ILE X 241      18.109  -8.371  -4.427  0.00  0.00            
ATOM   3869  CD1 ILE X 241      16.430  -9.614  -5.083  0.00  0.00            
ATOM   3870 HD11 ILE X 241      15.714  -8.968  -4.573  0.00  0.00            
ATOM   3871 HD12 ILE X 241      16.499  -9.416  -6.153  0.00  0.00            
ATOM   3872 HD13 ILE X 241      16.131 -10.661  -5.046  0.00  0.00            
ATOM   3873  C   ILE X 241      20.800  -8.899  -4.536  0.00  0.00            
ATOM   3874  O   ILE X 241      21.152  -8.594  -5.705  0.00  0.00            
ATOM   3875  N   CYS X 242      20.914  -8.079  -3.537  0.00  0.00            
ATOM   3876  H   CYS X 242      20.658  -8.427  -2.624  0.00  0.00            
ATOM   3877  CA  CYS X 242      21.092  -6.673  -3.701  0.00  0.00            
ATOM   3878  HA  CYS X 242      20.410  -6.265  -4.446  0.00  0.00            
ATOM   3879  CB  CYS X 242      20.687  -5.999  -2.388  0.00  0.00            
ATOM   3880  HB2 CYS X 242      21.096  -6.632  -1.600  0.00  0.00            
ATOM   3881  HB3 CYS X 242      21.037  -4.970  -2.311  0.00  0.00            
ATOM   3882  SG  CYS X 242      18.842  -6.003  -2.168  0.00  0.00            
ATOM   3883  HG  CYS X 242      18.486  -5.200  -3.175  0.00  0.00            
ATOM   3884  C   CYS X 242      22.555  -6.332  -3.989  0.00  0.00            
ATOM   3885  O   CYS X 242      23.464  -6.742  -3.266  0.00  0.00            
ATOM   3886  N   THR X 243      22.874  -5.424  -4.917  0.00  0.00            
ATOM   3887  H   THR X 243      22.290  -5.223  -5.716  0.00  0.00            
ATOM   3888  CA  THR X 243      24.092  -4.625  -4.794  0.00  0.00            
ATOM   3889  HA  THR X 243      24.981  -5.246  -4.682  0.00  0.00            
ATOM   3890  CB  THR X 243      24.336  -3.828  -6.087  0.00  0.00            
ATOM   3891  HB  THR X 243      25.158  -3.179  -5.786  0.00  0.00            
ATOM   3892  CG2 THR X 243      24.838  -4.711  -7.234  0.00  0.00            
ATOM   3893 HG21 THR X 243      25.032  -4.161  -8.155  0.00  0.00            
ATOM   3894 HG22 THR X 243      25.636  -5.328  -6.819  0.00  0.00            
ATOM   3895 HG23 THR X 243      23.950  -5.289  -7.489  0.00  0.00            
ATOM   3896  OG1 THR X 243      23.221  -3.047  -6.410  0.00  0.00            
ATOM   3897  HG1 THR X 243      22.656  -3.642  -6.908  0.00  0.00            
ATOM   3898  C   THR X 243      24.053  -3.688  -3.628  0.00  0.00            
ATOM   3899  O   THR X 243      22.974  -3.271  -3.213  0.00  0.00            
ATOM   3900  N   ILE X 244      25.240  -3.233  -3.127  0.00  0.00            
ATOM   3901  H   ILE X 244      26.115  -3.435  -3.589  0.00  0.00            
ATOM   3902  CA  ILE X 244      25.377  -2.245  -2.069  0.00  0.00            
ATOM   3903  HA  ILE X 244      24.660  -2.611  -1.333  0.00  0.00            
ATOM   3904  CB  ILE X 244      26.787  -2.215  -1.561  0.00  0.00            
ATOM   3905  HB  ILE X 244      27.408  -1.775  -2.342  0.00  0.00            
ATOM   3906  CG2 ILE X 244      26.920  -1.248  -0.416  0.00  0.00            
ATOM   3907 HG21 ILE X 244      27.909  -1.431   0.004  0.00  0.00            
ATOM   3908 HG22 ILE X 244      26.970  -0.207  -0.734  0.00  0.00            
ATOM   3909 HG23 ILE X 244      26.162  -1.438   0.345  0.00  0.00            
ATOM   3910  CG1 ILE X 244      27.245  -3.644  -1.159  0.00  0.00            
ATOM   3911 HG12 ILE X 244      26.688  -4.039  -0.309  0.00  0.00            
ATOM   3912 HG13 ILE X 244      26.993  -4.373  -1.928  0.00  0.00            
ATOM   3913  CD1 ILE X 244      28.734  -3.909  -0.985  0.00  0.00            
ATOM   3914 HD11 ILE X 244      29.066  -3.286  -0.154  0.00  0.00            
ATOM   3915 HD12 ILE X 244      28.894  -4.959  -0.741  0.00  0.00            
ATOM   3916 HD13 ILE X 244      29.127  -3.648  -1.968  0.00  0.00            
ATOM   3917  C   ILE X 244      24.789  -0.873  -2.599  0.00  0.00            
ATOM   3918  O   ILE X 244      24.351  -0.145  -1.765  0.00  0.00            
ATOM   3919  N   ASP X 245      24.861  -0.522  -3.875  0.00  0.00            
ATOM   3920  H   ASP X 245      25.493  -1.120  -4.388  0.00  0.00            
ATOM   3921  CA  ASP X 245      24.059   0.573  -4.413  0.00  0.00            
ATOM   3922  HA  ASP X 245      24.345   1.539  -3.998  0.00  0.00            
ATOM   3923  CB  ASP X 245      24.354   0.698  -5.882  0.00  0.00            
ATOM   3924  HB2 ASP X 245      24.249  -0.289  -6.331  0.00  0.00            
ATOM   3925  HB3 ASP X 245      23.652   1.364  -6.382  0.00  0.00            
ATOM   3926  CG  ASP X 245      25.785   1.128  -6.148  0.00  0.00            
ATOM   3927  OD1 ASP X 245      26.380   0.934  -7.263  0.00  0.00            
ATOM   3928  OD2 ASP X 245      26.464   1.688  -5.211  0.00  0.00            
ATOM   3929  C   ASP X 245      22.536   0.550  -4.110  0.00  0.00            
ATOM   3930  O   ASP X 245      21.989   1.571  -3.697  0.00  0.00            
ATOM   3931  N   VAL X 246      21.885  -0.557  -4.511  0.00  0.00            
ATOM   3932  H   VAL X 246      22.401  -1.389  -4.758  0.00  0.00            
ATOM   3933  CA  VAL X 246      20.477  -0.762  -4.117  0.00  0.00            
ATOM   3934  HA  VAL X 246      19.856   0.030  -4.534  0.00  0.00            
ATOM   3935  CB  VAL X 246      19.907  -2.040  -4.682  0.00  0.00            
ATOM   3936  HB  VAL X 246      20.591  -2.812  -4.331  0.00  0.00            
ATOM   3937  CG1 VAL X 246      18.472  -2.391  -4.217  0.00  0.00            
ATOM   3938 HG11 VAL X 246      18.547  -2.366  -3.130  0.00  0.00            
ATOM   3939 HG12 VAL X 246      17.793  -1.595  -4.523  0.00  0.00            
ATOM   3940 HG13 VAL X 246      18.179  -3.407  -4.480  0.00  0.00            
ATOM   3941  CG2 VAL X 246      19.740  -1.904  -6.200  0.00  0.00            
ATOM   3942 HG21 VAL X 246      18.990  -1.169  -6.491  0.00  0.00            
ATOM   3943 HG22 VAL X 246      20.687  -1.591  -6.640  0.00  0.00            
ATOM   3944 HG23 VAL X 246      19.518  -2.891  -6.604  0.00  0.00            
ATOM   3945  C   VAL X 246      20.215  -0.677  -2.548  0.00  0.00            
ATOM   3946  O   VAL X 246      19.321   0.081  -2.172  0.00  0.00            
ATOM   3947  N   TYR X 247      20.982  -1.399  -1.740  0.00  0.00            
ATOM   3948  H   TYR X 247      21.679  -2.023  -2.121  0.00  0.00            
ATOM   3949  CA  TYR X 247      20.846  -1.307  -0.339  0.00  0.00            
ATOM   3950  HA  TYR X 247      19.870  -1.685  -0.038  0.00  0.00            
ATOM   3951  CB  TYR X 247      21.837  -2.360   0.244  0.00  0.00            
ATOM   3952  HB2 TYR X 247      21.583  -3.291  -0.263  0.00  0.00            
ATOM   3953  HB3 TYR X 247      22.824  -2.138  -0.161  0.00  0.00            
ATOM   3954  CG  TYR X 247      21.975  -2.607   1.727  0.00  0.00            
ATOM   3955  CD1 TYR X 247      20.769  -2.882   2.492  0.00  0.00            
ATOM   3956  HD1 TYR X 247      19.794  -2.771   2.042  0.00  0.00            
ATOM   3957  CE1 TYR X 247      20.797  -3.048   3.903  0.00  0.00            
ATOM   3958  HE1 TYR X 247      19.865  -3.049   4.450  0.00  0.00            
ATOM   3959  CZ  TYR X 247      22.046  -2.962   4.583  0.00  0.00            
ATOM   3960  OH  TYR X 247      22.229  -3.196   5.948  0.00  0.00            
ATOM   3961  HH  TYR X 247      21.578  -3.655   6.483  0.00  0.00            
ATOM   3962  CE2 TYR X 247      23.211  -2.723   3.812  0.00  0.00            
ATOM   3963  HE2 TYR X 247      24.135  -2.620   4.362  0.00  0.00            
ATOM   3964  CD2 TYR X 247      23.172  -2.577   2.415  0.00  0.00            
ATOM   3965  HD2 TYR X 247      24.119  -2.527   1.899  0.00  0.00            
ATOM   3966  C   TYR X 247      21.012   0.089   0.310  0.00  0.00            
ATOM   3967  O   TYR X 247      20.199   0.549   1.116  0.00  0.00            
ATOM   3968  N   MET X 248      21.924   0.903  -0.242  0.00  0.00            
ATOM   3969  H   MET X 248      22.491   0.519  -0.984  0.00  0.00            
ATOM   3970  CA  MET X 248      22.241   2.194   0.284  0.00  0.00            
ATOM   3971  HA  MET X 248      22.688   2.175   1.278  0.00  0.00            
ATOM   3972  CB  MET X 248      23.236   2.867  -0.625  0.00  0.00            
ATOM   3973  HB2 MET X 248      24.054   2.147  -0.657  0.00  0.00            
ATOM   3974  HB3 MET X 248      22.758   3.064  -1.585  0.00  0.00            
ATOM   3975  CG  MET X 248      23.799   4.199   0.011  0.00  0.00            
ATOM   3976  HG2 MET X 248      24.678   4.601  -0.494  0.00  0.00            
ATOM   3977  HG3 MET X 248      22.989   4.904  -0.178  0.00  0.00            
ATOM   3978  SD  MET X 248      24.193   4.162   1.781  0.00  0.00            
ATOM   3979  CE  MET X 248      25.528   2.921   2.042  0.00  0.00            
ATOM   3980  HE1 MET X 248      26.473   3.212   1.583  0.00  0.00            
ATOM   3981  HE2 MET X 248      25.743   2.863   3.109  0.00  0.00            
ATOM   3982  HE3 MET X 248      25.214   1.942   1.679  0.00  0.00            
ATOM   3983  C   MET X 248      21.040   3.151   0.271  0.00  0.00            
ATOM   3984  O   MET X 248      20.951   3.959   1.134  0.00  0.00            
ATOM   3985  N   ILE X 249      20.112   2.955  -0.629  0.00  0.00            
ATOM   3986  H   ILE X 249      20.197   2.241  -1.338  0.00  0.00            
ATOM   3987  CA  ILE X 249      18.831   3.712  -0.760  0.00  0.00            
ATOM   3988  HA  ILE X 249      18.919   4.793  -0.652  0.00  0.00            
ATOM   3989  CB  ILE X 249      18.099   3.492  -2.103  0.00  0.00            
ATOM   3990  HB  ILE X 249      17.857   2.441  -2.262  0.00  0.00            
ATOM   3991  CG2 ILE X 249      16.776   4.278  -2.124  0.00  0.00            
ATOM   3992 HG21 ILE X 249      16.840   5.241  -1.617  0.00  0.00            
ATOM   3993 HG22 ILE X 249      16.495   4.484  -3.157  0.00  0.00            
ATOM   3994 HG23 ILE X 249      15.956   3.714  -1.678  0.00  0.00            
ATOM   3995  CG1 ILE X 249      19.020   4.012  -3.248  0.00  0.00            
ATOM   3996 HG12 ILE X 249      18.911   5.093  -3.330  0.00  0.00            
ATOM   3997 HG13 ILE X 249      20.085   3.797  -3.168  0.00  0.00            
ATOM   3998  CD1 ILE X 249      18.794   3.374  -4.558  0.00  0.00            
ATOM   3999 HD11 ILE X 249      19.338   4.080  -5.186  0.00  0.00            
ATOM   4000 HD12 ILE X 249      19.212   2.368  -4.541  0.00  0.00            
ATOM   4001 HD13 ILE X 249      17.759   3.302  -4.892  0.00  0.00            
ATOM   4002  C   ILE X 249      17.871   3.328   0.414  0.00  0.00            
ATOM   4003  O   ILE X 249      17.265   4.206   0.994  0.00  0.00            
ATOM   4004  N   MET X 250      17.711   2.081   0.781  0.00  0.00            
ATOM   4005  H   MET X 250      18.336   1.442   0.310  0.00  0.00            
ATOM   4006  CA  MET X 250      17.065   1.571   2.038  0.00  0.00            
ATOM   4007  HA  MET X 250      15.998   1.787   1.977  0.00  0.00            
ATOM   4008  CB  MET X 250      17.168  -0.017   2.233  0.00  0.00            
ATOM   4009  HB2 MET X 250      18.187  -0.262   2.535  0.00  0.00            
ATOM   4010  HB3 MET X 250      16.507  -0.335   3.039  0.00  0.00            
ATOM   4011  CG  MET X 250      16.926  -0.756   0.958  0.00  0.00            
ATOM   4012  HG2 MET X 250      15.866  -0.613   0.750  0.00  0.00            
ATOM   4013  HG3 MET X 250      17.420  -0.248   0.129  0.00  0.00            
ATOM   4014  SD  MET X 250      17.344  -2.428   0.932  0.00  0.00            
ATOM   4015  CE  MET X 250      16.354  -2.953  -0.443  0.00  0.00            
ATOM   4016  HE1 MET X 250      16.747  -3.808  -0.993  0.00  0.00            
ATOM   4017  HE2 MET X 250      15.330  -3.221  -0.185  0.00  0.00            
ATOM   4018  HE3 MET X 250      16.284  -2.137  -1.162  0.00  0.00            
ATOM   4019  C   MET X 250      17.704   2.288   3.209  0.00  0.00            
ATOM   4020  O   MET X 250      17.039   2.915   4.010  0.00  0.00            
ATOM   4021  N   VAL X 251      19.085   2.282   3.295  0.00  0.00            
ATOM   4022  H   VAL X 251      19.583   1.889   2.509  0.00  0.00            
ATOM   4023  CA  VAL X 251      19.789   2.901   4.399  0.00  0.00            
ATOM   4024  HA  VAL X 251      19.298   2.511   5.289  0.00  0.00            
ATOM   4025  CB  VAL X 251      21.232   2.472   4.439  0.00  0.00            
ATOM   4026  HB  VAL X 251      21.768   2.859   3.572  0.00  0.00            
ATOM   4027  CG1 VAL X 251      22.076   2.810   5.673  0.00  0.00            
ATOM   4028 HG11 VAL X 251      23.115   2.488   5.605  0.00  0.00            
ATOM   4029 HG12 VAL X 251      22.089   3.872   5.918  0.00  0.00            
ATOM   4030 HG13 VAL X 251      21.726   2.289   6.565  0.00  0.00            
ATOM   4031  CG2 VAL X 251      21.437   0.971   4.354  0.00  0.00            
ATOM   4032 HG21 VAL X 251      22.479   0.673   4.235  0.00  0.00            
ATOM   4033 HG22 VAL X 251      21.134   0.589   5.329  0.00  0.00            
ATOM   4034 HG23 VAL X 251      20.931   0.407   3.571  0.00  0.00            
ATOM   4035  C   VAL X 251      19.606   4.426   4.513  0.00  0.00            
ATOM   4036  O   VAL X 251      19.310   4.949   5.583  0.00  0.00            
ATOM   4037  N   LYS X 252      19.515   5.085   3.368  0.00  0.00            
ATOM   4038  H   LYS X 252      19.717   4.554   2.532  0.00  0.00            
ATOM   4039  CA  LYS X 252      19.153   6.499   3.226  0.00  0.00            
ATOM   4040  HA  LYS X 252      19.852   6.978   3.912  0.00  0.00            
ATOM   4041  CB  LYS X 252      19.503   7.030   1.805  0.00  0.00            
ATOM   4042  HB2 LYS X 252      19.155   6.273   1.102  0.00  0.00            
ATOM   4043  HB3 LYS X 252      18.904   7.915   1.588  0.00  0.00            
ATOM   4044  CG  LYS X 252      21.049   7.239   1.727  0.00  0.00            
ATOM   4045  HG2 LYS X 252      21.399   8.004   2.420  0.00  0.00            
ATOM   4046  HG3 LYS X 252      21.580   6.312   1.946  0.00  0.00            
ATOM   4047  CD  LYS X 252      21.409   7.690   0.249  0.00  0.00            
ATOM   4048  HD2 LYS X 252      21.245   6.837  -0.410  0.00  0.00            
ATOM   4049  HD3 LYS X 252      20.839   8.564  -0.066  0.00  0.00            
ATOM   4050  CE  LYS X 252      22.891   7.938   0.224  0.00  0.00            
ATOM   4051  HE2 LYS X 252      23.132   8.775   0.879  0.00  0.00            
ATOM   4052  HE3 LYS X 252      23.474   7.102   0.609  0.00  0.00            
ATOM   4053  NZ  LYS X 252      23.392   8.316  -1.145  0.00  0.00            
ATOM   4054  HZ1 LYS X 252      23.164   7.593  -1.812  0.00  0.00            
ATOM   4055  HZ2 LYS X 252      22.874   9.131  -1.438  0.00  0.00            
ATOM   4056  HZ3 LYS X 252      24.373   8.554  -1.103  0.00  0.00            
ATOM   4057  C   LYS X 252      17.724   6.789   3.644  0.00  0.00            
ATOM   4058  O   LYS X 252      17.558   7.803   4.303  0.00  0.00            
ATOM   4059  N   CYS X 253      16.816   5.875   3.411  0.00  0.00            
ATOM   4060  H   CYS X 253      17.194   5.114   2.865  0.00  0.00            
ATOM   4061  CA  CYS X 253      15.487   5.899   3.921  0.00  0.00            
ATOM   4062  HA  CYS X 253      15.168   6.889   3.593  0.00  0.00            
ATOM   4063  CB  CYS X 253      14.573   4.888   3.275  0.00  0.00            
ATOM   4064  HB2 CYS X 253      15.081   3.931   3.391  0.00  0.00            
ATOM   4065  HB3 CYS X 253      13.582   4.756   3.709  0.00  0.00            
ATOM   4066  SG  CYS X 253      14.466   5.247   1.519  0.00  0.00            
ATOM   4067  HG  CYS X 253      15.722   5.259   1.062  0.00  0.00            
ATOM   4068  C   CYS X 253      15.430   5.881   5.477  0.00  0.00            
ATOM   4069  O   CYS X 253      14.618   6.573   6.141  0.00  0.00            
ATOM   4070  N   TRP X 254      16.318   5.065   6.029  0.00  0.00            
ATOM   4071  H   TRP X 254      16.728   4.386   5.404  0.00  0.00            
ATOM   4072  CA  TRP X 254      16.464   5.011   7.523  0.00  0.00            
ATOM   4073  HA  TRP X 254      15.524   5.319   7.982  0.00  0.00            
ATOM   4074  CB  TRP X 254      16.825   3.571   7.995  0.00  0.00            
ATOM   4075  HB2 TRP X 254      17.884   3.340   7.880  0.00  0.00            
ATOM   4076  HB3 TRP X 254      16.573   3.529   9.055  0.00  0.00            
ATOM   4077  CG  TRP X 254      16.022   2.572   7.229  0.00  0.00            
ATOM   4078  CD1 TRP X 254      14.703   2.736   7.021  0.00  0.00            
ATOM   4079  HD1 TRP X 254      14.129   3.632   7.209  0.00  0.00            
ATOM   4080  NE1 TRP X 254      14.154   1.609   6.391  0.00  0.00            
ATOM   4081  HE1 TRP X 254      13.150   1.549   6.299  0.00  0.00            
ATOM   4082  CE2 TRP X 254      15.160   0.640   6.189  0.00  0.00            
ATOM   4083  CZ2 TRP X 254      15.192  -0.686   5.669  0.00  0.00            
ATOM   4084  HZ2 TRP X 254      14.292  -1.184   5.340  0.00  0.00            
ATOM   4085  CH2 TRP X 254      16.400  -1.391   5.555  0.00  0.00            
ATOM   4086  HH2 TRP X 254      16.395  -2.380   5.123  0.00  0.00            
ATOM   4087  CZ3 TRP X 254      17.620  -0.803   6.042  0.00  0.00            
ATOM   4088  HZ3 TRP X 254      18.510  -1.411   6.109  0.00  0.00            
ATOM   4089  CE3 TRP X 254      17.571   0.466   6.631  0.00  0.00            
ATOM   4090  HE3 TRP X 254      18.425   0.946   7.086  0.00  0.00            
ATOM   4091  CD2 TRP X 254      16.306   1.217   6.745  0.00  0.00            
ATOM   4092  C   TRP X 254      17.506   6.100   7.947  0.00  0.00            
ATOM   4093  O   TRP X 254      18.316   5.817   8.843  0.00  0.00            
ATOM   4094  N   MET X 255      17.746   7.304   7.251  0.00  0.00            
ATOM   4095  H   MET X 255      17.423   7.487   6.312  0.00  0.00            
ATOM   4096  CA  MET X 255      18.632   8.353   7.742  0.00  0.00            
ATOM   4097  HA  MET X 255      19.590   7.954   8.073  0.00  0.00            
ATOM   4098  CB  MET X 255      18.965   9.363   6.617  0.00  0.00            
ATOM   4099  HB2 MET X 255      19.638   8.779   5.990  0.00  0.00            
ATOM   4100  HB3 MET X 255      18.091   9.636   6.026  0.00  0.00            
ATOM   4101  CG  MET X 255      19.675  10.629   7.181  0.00  0.00            
ATOM   4102  HG2 MET X 255      20.118  11.243   6.397  0.00  0.00            
ATOM   4103  HG3 MET X 255      18.911  11.232   7.672  0.00  0.00            
ATOM   4104  SD  MET X 255      21.078  10.378   8.388  0.00  0.00            
ATOM   4105  CE  MET X 255      22.300  10.040   7.155  0.00  0.00            
ATOM   4106  HE1 MET X 255      22.285   8.983   6.887  0.00  0.00            
ATOM   4107  HE2 MET X 255      22.209  10.626   6.240  0.00  0.00            
ATOM   4108  HE3 MET X 255      23.289  10.115   7.607  0.00  0.00            
ATOM   4109  C   MET X 255      17.882   9.023   8.926  0.00  0.00            
ATOM   4110  O   MET X 255      16.697   9.330   8.885  0.00  0.00            
ATOM   4111  N   ILE X 256      18.645   9.137  10.031  0.00  0.00            
ATOM   4112  H   ILE X 256      19.578   8.753   9.996  0.00  0.00            
ATOM   4113  CA  ILE X 256      18.099   9.671  11.288  0.00  0.00            
ATOM   4114  HA  ILE X 256      17.239   9.043  11.521  0.00  0.00            
ATOM   4115  CB  ILE X 256      19.117   9.412  12.493  0.00  0.00            
ATOM   4116  HB  ILE X 256      19.460   8.382  12.398  0.00  0.00            
ATOM   4117  CG2 ILE X 256      20.355  10.312  12.397  0.00  0.00            
ATOM   4118 HG21 ILE X 256      20.880  10.305  11.442  0.00  0.00            
ATOM   4119 HG22 ILE X 256      20.110  11.323  12.722  0.00  0.00            
ATOM   4120 HG23 ILE X 256      21.070   9.984  13.151  0.00  0.00            
ATOM   4121  CG1 ILE X 256      18.437   9.680  13.807  0.00  0.00            
ATOM   4122 HG12 ILE X 256      18.146  10.728  13.877  0.00  0.00            
ATOM   4123 HG13 ILE X 256      17.504   9.117  13.813  0.00  0.00            
ATOM   4124  CD1 ILE X 256      19.225   9.304  15.117  0.00  0.00            
ATOM   4125 HD11 ILE X 256      18.557   9.397  15.974  0.00  0.00            
ATOM   4126 HD12 ILE X 256      19.518   8.256  15.059  0.00  0.00            
ATOM   4127 HD13 ILE X 256      20.090   9.956  15.239  0.00  0.00            
ATOM   4128  C   ILE X 256      17.675  11.192  11.220  0.00  0.00            
ATOM   4129  O   ILE X 256      16.704  11.546  11.843  0.00  0.00            
ATOM   4130  N   ASP X 257      18.444  11.930  10.497  0.00  0.00            
ATOM   4131  H   ASP X 257      19.148  11.367  10.040  0.00  0.00            
ATOM   4132  CA  ASP X 257      18.171  13.290  10.093  0.00  0.00            
ATOM   4133  HA  ASP X 257      17.703  13.796  10.938  0.00  0.00            
ATOM   4134  CB  ASP X 257      19.528  13.940   9.752  0.00  0.00            
ATOM   4135  HB2 ASP X 257      20.135  14.049  10.651  0.00  0.00            
ATOM   4136  HB3 ASP X 257      20.094  13.344   9.036  0.00  0.00            
ATOM   4137  CG  ASP X 257      19.323  15.356   9.156  0.00  0.00            
ATOM   4138  OD1 ASP X 257      18.331  16.031   9.496  0.00  0.00            
ATOM   4139  OD2 ASP X 257      20.226  15.790   8.404  0.00  0.00            
ATOM   4140  C   ASP X 257      17.186  13.281   8.889  0.00  0.00            
ATOM   4141  O   ASP X 257      17.556  13.087   7.734  0.00  0.00            
ATOM   4142  N   ALA X 258      15.919  13.481   9.251  0.00  0.00            
ATOM   4143  H   ALA X 258      15.795  13.769  10.212  0.00  0.00            
ATOM   4144  CA  ALA X 258      14.866  13.482   8.247  0.00  0.00            
ATOM   4145  HA  ALA X 258      14.823  12.502   7.771  0.00  0.00            
ATOM   4146  CB  ALA X 258      13.477  13.476   8.886  0.00  0.00            
ATOM   4147  HB1 ALA X 258      13.187  14.483   9.189  0.00  0.00            
ATOM   4148  HB2 ALA X 258      12.847  12.967   8.157  0.00  0.00            
ATOM   4149  HB3 ALA X 258      13.516  12.795   9.736  0.00  0.00            
ATOM   4150  C   ALA X 258      15.038  14.592   7.128  0.00  0.00            
ATOM   4151  O   ALA X 258      14.450  14.449   6.038  0.00  0.00            
ATOM   4152  N   ASP X 259      15.960  15.506   7.258  0.00  0.00            
ATOM   4153  H   ASP X 259      16.394  15.587   8.167  0.00  0.00            
ATOM   4154  CA  ASP X 259      16.239  16.547   6.336  0.00  0.00            
ATOM   4155  HA  ASP X 259      15.384  16.549   5.659  0.00  0.00            
ATOM   4156  CB  ASP X 259      16.250  17.970   6.993  0.00  0.00            
ATOM   4157  HB2 ASP X 259      16.965  18.002   7.815  0.00  0.00            
ATOM   4158  HB3 ASP X 259      16.708  18.617   6.245  0.00  0.00            
ATOM   4159  CG  ASP X 259      14.892  18.568   7.360  0.00  0.00            
ATOM   4160  OD1 ASP X 259      13.783  17.985   7.115  0.00  0.00            
ATOM   4161  OD2 ASP X 259      14.921  19.692   7.915  0.00  0.00            
ATOM   4162  C   ASP X 259      17.440  16.248   5.400  0.00  0.00            
ATOM   4163  O   ASP X 259      17.439  16.667   4.250  0.00  0.00            
ATOM   4164  N   SER X 260      18.211  15.261   5.731  0.00  0.00            
ATOM   4165  H   SER X 260      18.161  14.865   6.659  0.00  0.00            
ATOM   4166  CA  SER X 260      19.005  14.373   4.902  0.00  0.00            
ATOM   4167  HA  SER X 260      19.390  14.918   4.040  0.00  0.00            
ATOM   4168  CB  SER X 260      20.339  14.028   5.660  0.00  0.00            
ATOM   4169  HB2 SER X 260      20.201  13.415   6.551  0.00  0.00            
ATOM   4170  HB3 SER X 260      20.945  13.503   4.922  0.00  0.00            
ATOM   4171  OG  SER X 260      21.000  15.235   6.068  0.00  0.00            
ATOM   4172  HG  SER X 260      20.816  15.309   7.008  0.00  0.00            
ATOM   4173  C   SER X 260      18.364  13.069   4.370  0.00  0.00            
ATOM   4174  O   SER X 260      18.993  12.426   3.503  0.00  0.00            
ATOM   4175  N   ARG X 261      17.131  12.748   4.839  0.00  0.00            
ATOM   4176  H   ARG X 261      16.690  13.406   5.465  0.00  0.00            
ATOM   4177  CA  ARG X 261      16.305  11.605   4.364  0.00  0.00            
ATOM   4178  HA  ARG X 261      16.927  10.736   4.152  0.00  0.00            
ATOM   4179  CB  ARG X 261      15.250  11.287   5.481  0.00  0.00            
ATOM   4180  HB2 ARG X 261      15.742  11.190   6.449  0.00  0.00            
ATOM   4181  HB3 ARG X 261      14.486  12.064   5.498  0.00  0.00            
ATOM   4182  CG  ARG X 261      14.451   9.932   5.261  0.00  0.00            
ATOM   4183  HG2 ARG X 261      13.900   9.978   4.321  0.00  0.00            
ATOM   4184  HG3 ARG X 261      15.198   9.140   5.300  0.00  0.00            
ATOM   4185  CD  ARG X 261      13.457   9.562   6.337  0.00  0.00            
ATOM   4186  HD2 ARG X 261      12.876  10.482   6.276  0.00  0.00            
ATOM   4187  HD3 ARG X 261      12.865   8.681   6.089  0.00  0.00            
ATOM   4188  NE  ARG X 261      14.107   9.511   7.726  0.00  0.00            
ATOM   4189  HE  ARG X 261      15.084   9.262   7.792  0.00  0.00            
ATOM   4190  CZ  ARG X 261      13.458   9.700   8.838  0.00  0.00            
ATOM   4191  NH1 ARG X 261      12.152   9.898   8.865  0.00  0.00            
ATOM   4192 HH11 ARG X 261      11.711  10.091   7.978  0.00  0.00            
ATOM   4193 HH12 ARG X 261      11.648  10.018   9.732  0.00  0.00            
ATOM   4194  NH2 ARG X 261      14.083   9.759   9.951  0.00  0.00            
ATOM   4195 HH21 ARG X 261      15.082   9.607   9.927  0.00  0.00            
ATOM   4196 HH22 ARG X 261      13.625   9.908  10.839  0.00  0.00            
ATOM   4197  C   ARG X 261      15.677  11.941   3.010  0.00  0.00            
ATOM   4198  O   ARG X 261      15.143  13.038   2.945  0.00  0.00            
ATOM   4199  N   PRO X 262      15.812  11.105   1.916  0.00  0.00            
ATOM   4200  CD  PRO X 262      16.403   9.772   1.895  0.00  0.00            
ATOM   4201  HD2 PRO X 262      16.258   9.167   2.790  0.00  0.00            
ATOM   4202  HD3 PRO X 262      17.481   9.863   1.755  0.00  0.00            
ATOM   4203  CG  PRO X 262      15.773   9.133   0.650  0.00  0.00            
ATOM   4204  HG2 PRO X 262      14.781   8.781   0.933  0.00  0.00            
ATOM   4205  HG3 PRO X 262      16.434   8.337   0.306  0.00  0.00            
ATOM   4206  CB  PRO X 262      15.602  10.304  -0.266  0.00  0.00            
ATOM   4207  HB2 PRO X 262      14.811  10.212  -1.010  0.00  0.00            
ATOM   4208  HB3 PRO X 262      16.549  10.573  -0.733  0.00  0.00            
ATOM   4209  CA  PRO X 262      15.274  11.536   0.636  0.00  0.00            
ATOM   4210  HA  PRO X 262      15.841  12.333   0.155  0.00  0.00            
ATOM   4211  C   PRO X 262      13.817  11.751   0.663  0.00  0.00            
ATOM   4212  O   PRO X 262      13.040  10.946   1.221  0.00  0.00            
ATOM   4213  N   LYS X 263      13.369  12.806  -0.009  0.00  0.00            
ATOM   4214  H   LYS X 263      14.120  13.340  -0.422  0.00  0.00            
ATOM   4215  CA  LYS X 263      11.947  12.975  -0.400  0.00  0.00            
ATOM   4216  HA  LYS X 263      11.295  12.649   0.411  0.00  0.00            
ATOM   4217  CB  LYS X 263      11.732  14.407  -0.698  0.00  0.00            
ATOM   4218  HB2 LYS X 263      12.394  14.737  -1.498  0.00  0.00            
ATOM   4219  HB3 LYS X 263      10.792  14.560  -1.228  0.00  0.00            
ATOM   4220  CG  LYS X 263      11.570  15.193   0.600  0.00  0.00            
ATOM   4221  HG2 LYS X 263      10.567  15.003   0.982  0.00  0.00            
ATOM   4222  HG3 LYS X 263      12.308  14.833   1.317  0.00  0.00            
ATOM   4223  CD  LYS X 263      11.739  16.713   0.385  0.00  0.00            
ATOM   4224  HD2 LYS X 263      12.683  16.780  -0.156  0.00  0.00            
ATOM   4225  HD3 LYS X 263      10.840  17.103  -0.091  0.00  0.00            
ATOM   4226  CE  LYS X 263      11.986  17.590   1.586  0.00  0.00            
ATOM   4227  HE2 LYS X 263      11.161  17.472   2.288  0.00  0.00            
ATOM   4228  HE3 LYS X 263      12.811  17.095   2.098  0.00  0.00            
ATOM   4229  NZ  LYS X 263      12.226  18.956   1.159  0.00  0.00            
ATOM   4230  HZ1 LYS X 263      11.399  19.415   0.805  0.00  0.00            
ATOM   4231  HZ2 LYS X 263      12.529  19.582   1.891  0.00  0.00            
ATOM   4232  HZ3 LYS X 263      12.884  18.986   0.394  0.00  0.00            
ATOM   4233  C   LYS X 263      11.639  11.973  -1.546  0.00  0.00            
ATOM   4234  O   LYS X 263      12.497  11.610  -2.357  0.00  0.00            
ATOM   4235  N   PHE X 264      10.356  11.565  -1.609  0.00  0.00            
ATOM   4236  H   PHE X 264       9.662  12.051  -1.059  0.00  0.00            
ATOM   4237  CA  PHE X 264       9.882  10.586  -2.567  0.00  0.00            
ATOM   4238  HA  PHE X 264      10.268   9.589  -2.354  0.00  0.00            
ATOM   4239  CB  PHE X 264       8.305  10.437  -2.495  0.00  0.00            
ATOM   4240  HB2 PHE X 264       7.824  11.411  -2.405  0.00  0.00            
ATOM   4241  HB3 PHE X 264       7.948  10.103  -3.469  0.00  0.00            
ATOM   4242  CG  PHE X 264       7.918   9.470  -1.447  0.00  0.00            
ATOM   4243  CD1 PHE X 264       8.153   8.071  -1.575  0.00  0.00            
ATOM   4244  HD1 PHE X 264       8.684   7.716  -2.445  0.00  0.00            
ATOM   4245  CE1 PHE X 264       7.713   7.201  -0.565  0.00  0.00            
ATOM   4246  HE1 PHE X 264       7.710   6.125  -0.649  0.00  0.00            
ATOM   4247  CZ  PHE X 264       7.163   7.653   0.615  0.00  0.00            
ATOM   4248  HZ  PHE X 264       6.811   7.042   1.433  0.00  0.00            
ATOM   4249  CE2 PHE X 264       6.988   9.044   0.802  0.00  0.00            
ATOM   4250  HE2 PHE X 264       6.633   9.395   1.759  0.00  0.00            
ATOM   4251  CD2 PHE X 264       7.297   9.934  -0.242  0.00  0.00            
ATOM   4252  HD2 PHE X 264       7.141  10.961   0.054  0.00  0.00            
ATOM   4253  C   PHE X 264      10.260  10.846  -4.000  0.00  0.00            
ATOM   4254  O   PHE X 264      10.568   9.870  -4.665  0.00  0.00            
ATOM   4255  N   ARG X 265      10.342  12.145  -4.431  0.00  0.00            
ATOM   4256  H   ARG X 265       9.906  12.862  -3.868  0.00  0.00            
ATOM   4257  CA  ARG X 265      10.721  12.614  -5.721  0.00  0.00            
ATOM   4258  HA  ARG X 265      10.123  12.016  -6.409  0.00  0.00            
ATOM   4259  CB  ARG X 265      10.280  14.038  -5.892  0.00  0.00            
ATOM   4260  HB2 ARG X 265      10.545  14.348  -6.903  0.00  0.00            
ATOM   4261  HB3 ARG X 265       9.205  14.114  -5.729  0.00  0.00            
ATOM   4262  CG  ARG X 265      11.084  14.981  -4.975  0.00  0.00            
ATOM   4263  HG2 ARG X 265      10.917  14.773  -3.919  0.00  0.00            
ATOM   4264  HG3 ARG X 265      12.145  14.887  -5.211  0.00  0.00            
ATOM   4265  CD  ARG X 265      10.612  16.376  -5.287  0.00  0.00            
ATOM   4266  HD2 ARG X 265      11.233  17.208  -4.955  0.00  0.00            
ATOM   4267  HD3 ARG X 265      10.427  16.601  -6.337  0.00  0.00            
ATOM   4268  NE  ARG X 265       9.341  16.552  -4.539  0.00  0.00            
ATOM   4269  HE  ARG X 265       9.044  15.833  -3.895  0.00  0.00            
ATOM   4270  CZ  ARG X 265       8.565  17.620  -4.668  0.00  0.00            
ATOM   4271  NH1 ARG X 265       8.847  18.519  -5.585  0.00  0.00            
ATOM   4272 HH11 ARG X 265       9.676  18.388  -6.147  0.00  0.00            
ATOM   4273 HH12 ARG X 265       8.167  19.164  -5.961  0.00  0.00            
ATOM   4274  NH2 ARG X 265       7.531  17.828  -3.943  0.00  0.00            
ATOM   4275 HH21 ARG X 265       7.335  17.113  -3.257  0.00  0.00            
ATOM   4276 HH22 ARG X 265       6.995  18.680  -4.032  0.00  0.00            
ATOM   4277  C   ARG X 265      12.172  12.293  -6.039  0.00  0.00            
ATOM   4278  O   ARG X 265      12.477  11.969  -7.190  0.00  0.00            
ATOM   4279  N   GLU X 266      13.107  12.389  -5.124  0.00  0.00            
ATOM   4280  H   GLU X 266      12.919  12.799  -4.220  0.00  0.00            
ATOM   4281  CA  GLU X 266      14.437  11.936  -5.316  0.00  0.00            
ATOM   4282  HA  GLU X 266      14.897  12.368  -6.204  0.00  0.00            
ATOM   4283  CB  GLU X 266      15.364  12.330  -4.085  0.00  0.00            
ATOM   4284  HB2 GLU X 266      15.272  11.672  -3.221  0.00  0.00            
ATOM   4285  HB3 GLU X 266      16.365  12.176  -4.486  0.00  0.00            
ATOM   4286  CG  GLU X 266      15.364  13.795  -3.590  0.00  0.00            
ATOM   4287  HG2 GLU X 266      14.381  14.173  -3.311  0.00  0.00            
ATOM   4288  HG3 GLU X 266      15.873  13.835  -2.627  0.00  0.00            
ATOM   4289  CD  GLU X 266      15.866  14.785  -4.633  0.00  0.00            
ATOM   4290  OE1 GLU X 266      15.314  15.854  -4.774  0.00  0.00            
ATOM   4291  OE2 GLU X 266      16.856  14.520  -5.361  0.00  0.00            
ATOM   4292  C   GLU X 266      14.476  10.431  -5.508  0.00  0.00            
ATOM   4293  O   GLU X 266      15.122   9.963  -6.430  0.00  0.00            
ATOM   4294  N   LEU X 267      13.775   9.688  -4.678  0.00  0.00            
ATOM   4295  H   LEU X 267      13.340  10.145  -3.890  0.00  0.00            
ATOM   4296  CA  LEU X 267      13.715   8.198  -4.648  0.00  0.00            
ATOM   4297  HA  LEU X 267      14.668   7.682  -4.532  0.00  0.00            
ATOM   4298  CB  LEU X 267      12.657   7.694  -3.578  0.00  0.00            
ATOM   4299  HB2 LEU X 267      11.835   8.409  -3.561  0.00  0.00            
ATOM   4300  HB3 LEU X 267      12.270   6.758  -3.981  0.00  0.00            
ATOM   4301  CG  LEU X 267      13.179   7.464  -2.128  0.00  0.00            
ATOM   4302  HG  LEU X 267      13.846   8.276  -1.838  0.00  0.00            
ATOM   4303  CD1 LEU X 267      12.049   7.271  -1.081  0.00  0.00            
ATOM   4304 HD11 LEU X 267      12.403   6.643  -0.264  0.00  0.00            
ATOM   4305 HD12 LEU X 267      11.785   8.222  -0.617  0.00  0.00            
ATOM   4306 HD13 LEU X 267      11.156   6.812  -1.505  0.00  0.00            
ATOM   4307  CD2 LEU X 267      14.115   6.310  -2.215  0.00  0.00            
ATOM   4308 HD21 LEU X 267      13.550   5.400  -2.417  0.00  0.00            
ATOM   4309 HD22 LEU X 267      14.932   6.446  -2.923  0.00  0.00            
ATOM   4310 HD23 LEU X 267      14.661   6.242  -1.274  0.00  0.00            
ATOM   4311  C   LEU X 267      13.154   7.659  -6.024  0.00  0.00            
ATOM   4312  O   LEU X 267      13.600   6.575  -6.439  0.00  0.00            
ATOM   4313  N   ILE X 268      12.297   8.405  -6.689  0.00  0.00            
ATOM   4314  H   ILE X 268      12.019   9.282  -6.274  0.00  0.00            
ATOM   4315  CA  ILE X 268      11.930   7.955  -8.075  0.00  0.00            
ATOM   4316  HA  ILE X 268      11.591   6.924  -8.176  0.00  0.00            
ATOM   4317  CB  ILE X 268      10.981   9.023  -8.721  0.00  0.00            
ATOM   4318  HB  ILE X 268      11.291  10.047  -8.513  0.00  0.00            
ATOM   4319  CG2 ILE X 268      10.915   8.888 -10.234  0.00  0.00            
ATOM   4320 HG21 ILE X 268      11.869   8.801 -10.756  0.00  0.00            
ATOM   4321 HG22 ILE X 268      10.206   8.113 -10.526  0.00  0.00            
ATOM   4322 HG23 ILE X 268      10.452   9.793 -10.626  0.00  0.00            
ATOM   4323  CG1 ILE X 268       9.645   8.783  -8.117  0.00  0.00            
ATOM   4324 HG12 ILE X 268       9.248   7.792  -8.337  0.00  0.00            
ATOM   4325 HG13 ILE X 268       9.780   8.765  -7.036  0.00  0.00            
ATOM   4326  CD1 ILE X 268       8.557   9.866  -8.240  0.00  0.00            
ATOM   4327 HD11 ILE X 268       8.923  10.870  -8.028  0.00  0.00            
ATOM   4328 HD12 ILE X 268       8.164   9.818  -9.256  0.00  0.00            
ATOM   4329 HD13 ILE X 268       7.655   9.645  -7.668  0.00  0.00            
ATOM   4330  C   ILE X 268      13.171   7.791  -8.932  0.00  0.00            
ATOM   4331  O   ILE X 268      13.337   6.795  -9.618  0.00  0.00            
ATOM   4332  N   ILE X 269      14.061   8.781  -8.838  0.00  0.00            
ATOM   4333  H   ILE X 269      13.743   9.595  -8.331  0.00  0.00            
ATOM   4334  CA  ILE X 269      15.237   8.859  -9.748  0.00  0.00            
ATOM   4335  HA  ILE X 269      14.812   8.525 -10.694  0.00  0.00            
ATOM   4336  CB  ILE X 269      15.715  10.278 -10.029  0.00  0.00            
ATOM   4337  HB  ILE X 269      16.154  10.754  -9.152  0.00  0.00            
ATOM   4338  CG2 ILE X 269      16.809  10.339 -11.134  0.00  0.00            
ATOM   4339 HG21 ILE X 269      16.485   9.989 -12.114  0.00  0.00            
ATOM   4340 HG22 ILE X 269      17.227  11.337 -11.269  0.00  0.00            
ATOM   4341 HG23 ILE X 269      17.613   9.648 -10.877  0.00  0.00            
ATOM   4342  CG1 ILE X 269      14.653  11.297 -10.504  0.00  0.00            
ATOM   4343 HG12 ILE X 269      13.946  11.444  -9.688  0.00  0.00            
ATOM   4344 HG13 ILE X 269      15.026  12.308 -10.668  0.00  0.00            
ATOM   4345  CD1 ILE X 269      13.933  10.953 -11.824  0.00  0.00            
ATOM   4346 HD11 ILE X 269      12.962  11.442 -11.744  0.00  0.00            
ATOM   4347 HD12 ILE X 269      14.656  11.277 -12.572  0.00  0.00            
ATOM   4348 HD13 ILE X 269      13.766   9.884 -11.956  0.00  0.00            
ATOM   4349  C   ILE X 269      16.378   7.933  -9.263  0.00  0.00            
ATOM   4350  O   ILE X 269      16.995   7.336 -10.113  0.00  0.00            
ATOM   4351  N   GLU X 270      16.488   7.654  -7.950  0.00  0.00            
ATOM   4352  H   GLU X 270      16.099   8.255  -7.238  0.00  0.00            
ATOM   4353  CA  GLU X 270      17.451   6.648  -7.499  0.00  0.00            
ATOM   4354  HA  GLU X 270      18.463   6.845  -7.852  0.00  0.00            
ATOM   4355  CB  GLU X 270      17.386   6.546  -5.965  0.00  0.00            
ATOM   4356  HB2 GLU X 270      16.449   6.052  -5.708  0.00  0.00            
ATOM   4357  HB3 GLU X 270      18.082   5.751  -5.699  0.00  0.00            
ATOM   4358  CG  GLU X 270      17.693   7.770  -5.035  0.00  0.00            
ATOM   4359  HG2 GLU X 270      16.746   8.309  -5.074  0.00  0.00            
ATOM   4360  HG3 GLU X 270      17.745   7.327  -4.041  0.00  0.00            
ATOM   4361  CD  GLU X 270      18.951   8.574  -5.560  0.00  0.00            
ATOM   4362  OE1 GLU X 270      19.837   7.986  -6.239  0.00  0.00            
ATOM   4363  OE2 GLU X 270      19.077   9.805  -5.302  0.00  0.00            
ATOM   4364  C   GLU X 270      17.066   5.231  -7.967  0.00  0.00            
ATOM   4365  O   GLU X 270      18.030   4.545  -8.284  0.00  0.00            
ATOM   4366  N   PHE X 271      15.845   4.849  -8.166  0.00  0.00            
ATOM   4367  H   PHE X 271      15.062   5.426  -7.892  0.00  0.00            
ATOM   4368  CA  PHE X 271      15.483   3.546  -8.892  0.00  0.00            
ATOM   4369  HA  PHE X 271      16.341   2.886  -8.771  0.00  0.00            
ATOM   4370  CB  PHE X 271      14.261   2.974  -8.184  0.00  0.00            
ATOM   4371  HB2 PHE X 271      13.436   3.680  -8.090  0.00  0.00            
ATOM   4372  HB3 PHE X 271      13.763   2.185  -8.749  0.00  0.00            
ATOM   4373  CG  PHE X 271      14.495   2.521  -6.751  0.00  0.00            
ATOM   4374  CD1 PHE X 271      15.464   1.499  -6.578  0.00  0.00            
ATOM   4375  HD1 PHE X 271      15.976   1.141  -7.459  0.00  0.00            
ATOM   4376  CE1 PHE X 271      15.804   0.973  -5.346  0.00  0.00            
ATOM   4377  HE1 PHE X 271      16.594   0.254  -5.191  0.00  0.00            
ATOM   4378  CZ  PHE X 271      15.067   1.376  -4.208  0.00  0.00            
ATOM   4379  HZ  PHE X 271      15.337   0.992  -3.235  0.00  0.00            
ATOM   4380  CE2 PHE X 271      13.987   2.298  -4.370  0.00  0.00            
ATOM   4381  HE2 PHE X 271      13.404   2.528  -3.490  0.00  0.00            
ATOM   4382  CD2 PHE X 271      13.800   2.935  -5.640  0.00  0.00            
ATOM   4383  HD2 PHE X 271      13.012   3.670  -5.701  0.00  0.00            
ATOM   4384  C   PHE X 271      15.233   3.625 -10.404  0.00  0.00            
ATOM   4385  O   PHE X 271      15.713   2.702 -11.133  0.00  0.00            
ATOM   4386  N   SER X 272      14.667   4.721 -10.944  0.00  0.00            
ATOM   4387  H   SER X 272      14.380   5.459 -10.317  0.00  0.00            
ATOM   4388  CA  SER X 272      14.632   4.958 -12.405  0.00  0.00            
ATOM   4389  HA  SER X 272      13.946   4.192 -12.767  0.00  0.00            
ATOM   4390  CB  SER X 272      14.133   6.396 -12.747  0.00  0.00            
ATOM   4391  HB2 SER X 272      14.719   7.136 -12.201  0.00  0.00            
ATOM   4392  HB3 SER X 272      14.248   6.589 -13.813  0.00  0.00            
ATOM   4393  OG  SER X 272      12.723   6.541 -12.454  0.00  0.00            
ATOM   4394  HG  SER X 272      12.696   6.310 -11.522  0.00  0.00            
ATOM   4395  C   SER X 272      16.058   4.824 -13.081  0.00  0.00            
ATOM   4396  O   SER X 272      16.116   4.061 -14.048  0.00  0.00            
ATOM   4397  N   LYS X 273      17.111   5.370 -12.479  0.00  0.00            
ATOM   4398  H   LYS X 273      16.909   6.045 -11.756  0.00  0.00            
ATOM   4399  CA  LYS X 273      18.504   5.131 -12.916  0.00  0.00            
ATOM   4400  HA  LYS X 273      18.659   5.438 -13.951  0.00  0.00            
ATOM   4401  CB  LYS X 273      19.452   5.935 -12.059  0.00  0.00            
ATOM   4402  HB2 LYS X 273      19.294   5.906 -10.981  0.00  0.00            
ATOM   4403  HB3 LYS X 273      20.448   5.537 -12.257  0.00  0.00            
ATOM   4404  CG  LYS X 273      19.518   7.416 -12.472  0.00  0.00            
ATOM   4405  HG2 LYS X 273      20.123   7.458 -13.378  0.00  0.00            
ATOM   4406  HG3 LYS X 273      18.516   7.818 -12.624  0.00  0.00            
ATOM   4407  CD  LYS X 273      20.185   8.281 -11.410  0.00  0.00            
ATOM   4408  HD2 LYS X 273      19.456   8.522 -10.637  0.00  0.00            
ATOM   4409  HD3 LYS X 273      21.102   7.794 -11.078  0.00  0.00            
ATOM   4410  CE  LYS X 273      20.685   9.517 -12.093  0.00  0.00            
ATOM   4411  HE2 LYS X 273      21.386   9.360 -12.913  0.00  0.00            
ATOM   4412  HE3 LYS X 273      19.805  10.012 -12.504  0.00  0.00            
ATOM   4413  NZ  LYS X 273      21.308  10.378 -11.084  0.00  0.00            
ATOM   4414  HZ1 LYS X 273      21.601  11.282 -11.425  0.00  0.00            
ATOM   4415  HZ2 LYS X 273      20.762  10.443 -10.237  0.00  0.00            
ATOM   4416  HZ3 LYS X 273      22.161   9.919 -10.798  0.00  0.00            
ATOM   4417  C   LYS X 273      18.881   3.658 -12.924  0.00  0.00            
ATOM   4418  O   LYS X 273      19.428   3.090 -13.888  0.00  0.00            
ATOM   4419  N   MET X 274      18.494   2.967 -11.893  0.00  0.00            
ATOM   4420  H   MET X 274      18.142   3.425 -11.064  0.00  0.00            
ATOM   4421  CA  MET X 274      18.792   1.497 -11.890  0.00  0.00            
ATOM   4422  HA  MET X 274      19.819   1.332 -12.216  0.00  0.00            
ATOM   4423  CB  MET X 274      18.591   0.922 -10.534  0.00  0.00            
ATOM   4424  HB2 MET X 274      17.620   1.297 -10.211  0.00  0.00            
ATOM   4425  HB3 MET X 274      18.676  -0.164 -10.588  0.00  0.00            
ATOM   4426  CG  MET X 274      19.753   1.449  -9.647  0.00  0.00            
ATOM   4427  HG2 MET X 274      20.584   0.748  -9.722  0.00  0.00            
ATOM   4428  HG3 MET X 274      20.064   2.419 -10.036  0.00  0.00            
ATOM   4429  SD  MET X 274      19.381   1.553  -7.878  0.00  0.00            
ATOM   4430  CE  MET X 274      21.033   1.954  -7.221  0.00  0.00            
ATOM   4431  HE1 MET X 274      20.989   2.169  -6.153  0.00  0.00            
ATOM   4432  HE2 MET X 274      21.709   1.115  -7.386  0.00  0.00            
ATOM   4433  HE3 MET X 274      21.333   2.838  -7.783  0.00  0.00            
ATOM   4434  C   MET X 274      18.072   0.696 -12.918  0.00  0.00            
ATOM   4435  O   MET X 274      18.526  -0.288 -13.471  0.00  0.00            
ATOM   4436  N   ALA X 275      16.854   1.111 -13.272  0.00  0.00            
ATOM   4437  H   ALA X 275      16.402   1.865 -12.774  0.00  0.00            
ATOM   4438  CA  ALA X 275      15.968   0.252 -14.170  0.00  0.00            
ATOM   4439  HA  ALA X 275      16.059  -0.778 -13.826  0.00  0.00            
ATOM   4440  CB  ALA X 275      14.625   0.778 -14.007  0.00  0.00            
ATOM   4441  HB1 ALA X 275      14.670   1.853 -14.180  0.00  0.00            
ATOM   4442  HB2 ALA X 275      13.981   0.281 -14.733  0.00  0.00            
ATOM   4443  HB3 ALA X 275      14.168   0.604 -13.034  0.00  0.00            
ATOM   4444  C   ALA X 275      16.483   0.170 -15.593  0.00  0.00            
ATOM   4445  O   ALA X 275      16.031  -0.724 -16.316  0.00  0.00            
ATOM   4446  N   ARG X 276      17.410   1.108 -15.974  0.00  0.00            
ATOM   4447  H   ARG X 276      17.802   1.760 -15.310  0.00  0.00            
ATOM   4448  CA  ARG X 276      17.912   1.182 -17.371  0.00  0.00            
ATOM   4449  HA  ARG X 276      17.116   1.067 -18.107  0.00  0.00            
ATOM   4450  CB  ARG X 276      18.366   2.558 -17.522  0.00  0.00            
ATOM   4451  HB2 ARG X 276      19.181   2.735 -16.821  0.00  0.00            
ATOM   4452  HB3 ARG X 276      18.897   2.817 -18.438  0.00  0.00            
ATOM   4453  CG  ARG X 276      17.249   3.608 -17.339  0.00  0.00            
ATOM   4454  HG2 ARG X 276      16.599   3.284 -18.152  0.00  0.00            
ATOM   4455  HG3 ARG X 276      16.776   3.492 -16.364  0.00  0.00            
ATOM   4456  CD  ARG X 276      17.726   5.093 -17.541  0.00  0.00            
ATOM   4457  HD2 ARG X 276      16.804   5.650 -17.377  0.00  0.00            
ATOM   4458  HD3 ARG X 276      18.424   5.316 -16.734  0.00  0.00            
ATOM   4459  NE  ARG X 276      18.285   5.385 -18.860  0.00  0.00            
ATOM   4460  HE  ARG X 276      19.150   4.887 -19.015  0.00  0.00            
ATOM   4461  CZ  ARG X 276      17.994   6.431 -19.665  0.00  0.00            
ATOM   4462  NH1 ARG X 276      17.037   7.268 -19.509  0.00  0.00            
ATOM   4463 HH11 ARG X 276      16.375   7.205 -18.749  0.00  0.00            
ATOM   4464 HH12 ARG X 276      16.991   8.003 -20.200  0.00  0.00            
ATOM   4465  NH2 ARG X 276      18.725   6.529 -20.777  0.00  0.00            
ATOM   4466 HH21 ARG X 276      19.470   5.860 -20.906  0.00  0.00            
ATOM   4467 HH22 ARG X 276      18.703   7.477 -21.126  0.00  0.00            
ATOM   4468  C   ARG X 276      18.885   0.068 -17.621  0.00  0.00            
ATOM   4469  O   ARG X 276      19.080  -0.141 -18.852  0.00  0.00            
ATOM   4470  N   ASP X 277      19.533  -0.611 -16.613  0.00  0.00            
ATOM   4471  H   ASP X 277      19.315  -0.403 -15.649  0.00  0.00            
ATOM   4472  CA  ASP X 277      20.498  -1.757 -16.835  0.00  0.00            
ATOM   4473  HA  ASP X 277      20.216  -2.326 -17.721  0.00  0.00            
ATOM   4474  CB  ASP X 277      21.892  -1.192 -17.145  0.00  0.00            
ATOM   4475  HB2 ASP X 277      21.855  -0.682 -18.108  0.00  0.00            
ATOM   4476  HB3 ASP X 277      22.093  -0.316 -16.527  0.00  0.00            
ATOM   4477  CG  ASP X 277      22.971  -2.227 -17.325  0.00  0.00            
ATOM   4478  OD1 ASP X 277      22.637  -3.308 -17.818  0.00  0.00            
ATOM   4479  OD2 ASP X 277      24.165  -1.866 -17.240  0.00  0.00            
ATOM   4480  C   ASP X 277      20.472  -2.721 -15.607  0.00  0.00            
ATOM   4481  O   ASP X 277      21.508  -2.950 -14.930  0.00  0.00            
ATOM   4482  N   PRO X 278      19.289  -3.204 -15.179  0.00  0.00            
ATOM   4483  CD  PRO X 278      18.193  -3.311 -16.066  0.00  0.00            
ATOM   4484  HD2 PRO X 278      18.346  -3.751 -17.051  0.00  0.00            
ATOM   4485  HD3 PRO X 278      17.783  -2.312 -16.211  0.00  0.00            
ATOM   4486  CG  PRO X 278      17.198  -4.278 -15.305  0.00  0.00            
ATOM   4487  HG2 PRO X 278      17.381  -5.341 -15.461  0.00  0.00            
ATOM   4488  HG3 PRO X 278      16.190  -4.017 -15.627  0.00  0.00            
ATOM   4489  CB  PRO X 278      17.479  -3.926 -13.815  0.00  0.00            
ATOM   4490  HB2 PRO X 278      17.255  -4.788 -13.187  0.00  0.00            
ATOM   4491  HB3 PRO X 278      16.841  -3.053 -13.677  0.00  0.00            
ATOM   4492  CA  PRO X 278      18.982  -3.685 -13.796  0.00  0.00            
ATOM   4493  HA  PRO X 278      19.147  -2.923 -13.034  0.00  0.00            
ATOM   4494  C   PRO X 278      19.721  -4.928 -13.387  0.00  0.00            
ATOM   4495  O   PRO X 278      19.859  -5.260 -12.187  0.00  0.00            
ATOM   4496  N   GLN X 279      20.179  -5.739 -14.383  0.00  0.00            
ATOM   4497  H   GLN X 279      20.077  -5.457 -15.347  0.00  0.00            
ATOM   4498  CA  GLN X 279      21.157  -6.851 -14.225  0.00  0.00            
ATOM   4499  HA  GLN X 279      20.652  -7.448 -13.466  0.00  0.00            
ATOM   4500  CB  GLN X 279      21.376  -7.719 -15.527  0.00  0.00            
ATOM   4501  HB2 GLN X 279      21.686  -7.024 -16.308  0.00  0.00            
ATOM   4502  HB3 GLN X 279      22.203  -8.414 -15.381  0.00  0.00            
ATOM   4503  CG  GLN X 279      20.100  -8.446 -16.110  0.00  0.00            
ATOM   4504  HG2 GLN X 279      20.308  -9.163 -16.904  0.00  0.00            
ATOM   4505  HG3 GLN X 279      19.599  -9.028 -15.337  0.00  0.00            
ATOM   4506  CD  GLN X 279      19.133  -7.545 -16.729  0.00  0.00            
ATOM   4507  OE1 GLN X 279      19.379  -6.497 -17.282  0.00  0.00            
ATOM   4508  NE2 GLN X 279      17.812  -7.958 -16.771  0.00  0.00            
ATOM   4509 HE21 GLN X 279      17.607  -8.806 -16.263  0.00  0.00            
ATOM   4510 HE22 GLN X 279      17.094  -7.444 -17.261  0.00  0.00            
ATOM   4511  C   GLN X 279      22.536  -6.410 -13.637  0.00  0.00            
ATOM   4512  O   GLN X 279      23.252  -7.179 -13.046  0.00  0.00            
ATOM   4513  N   ARG X 280      22.967  -5.134 -13.784  0.00  0.00            
ATOM   4514  H   ARG X 280      22.293  -4.490 -14.173  0.00  0.00            
ATOM   4515  CA  ARG X 280      24.087  -4.545 -13.024  0.00  0.00            
ATOM   4516  HA  ARG X 280      24.998  -5.140 -13.087  0.00  0.00            
ATOM   4517  CB  ARG X 280      24.328  -3.206 -13.759  0.00  0.00            
ATOM   4518  HB2 ARG X 280      24.382  -3.504 -14.806  0.00  0.00            
ATOM   4519  HB3 ARG X 280      23.554  -2.471 -13.538  0.00  0.00            
ATOM   4520  CG  ARG X 280      25.744  -2.726 -13.418  0.00  0.00            
ATOM   4521  HG2 ARG X 280      25.930  -3.018 -12.384  0.00  0.00            
ATOM   4522  HG3 ARG X 280      26.429  -3.211 -14.113  0.00  0.00            
ATOM   4523  CD  ARG X 280      25.922  -1.244 -13.616  0.00  0.00            
ATOM   4524  HD2 ARG X 280      25.128  -0.854 -12.979  0.00  0.00            
ATOM   4525  HD3 ARG X 280      26.924  -0.957 -13.299  0.00  0.00            
ATOM   4526  NE  ARG X 280      25.617  -0.889 -15.023  0.00  0.00            
ATOM   4527  HE  ARG X 280      25.089  -1.543 -15.584  0.00  0.00            
ATOM   4528  CZ  ARG X 280      25.754   0.317 -15.550  0.00  0.00            
ATOM   4529  NH1 ARG X 280      26.421   1.249 -14.942  0.00  0.00            
ATOM   4530 HH11 ARG X 280      26.864   0.972 -14.078  0.00  0.00            
ATOM   4531 HH12 ARG X 280      26.655   2.151 -15.330  0.00  0.00            
ATOM   4532  NH2 ARG X 280      25.134   0.697 -16.579  0.00  0.00            
ATOM   4533 HH21 ARG X 280      24.815  -0.069 -17.156  0.00  0.00            
ATOM   4534 HH22 ARG X 280      25.047   1.701 -16.645  0.00  0.00            
ATOM   4535  C   ARG X 280      23.714  -4.362 -11.504  0.00  0.00            
ATOM   4536  O   ARG X 280      24.635  -4.441 -10.695  0.00  0.00            
ATOM   4537  N   TYR X 281      22.465  -4.082 -11.094  0.00  0.00            
ATOM   4538  H   TYR X 281      21.812  -3.734 -11.781  0.00  0.00            
ATOM   4539  CA  TYR X 281      22.111  -3.564  -9.744  0.00  0.00            
ATOM   4540  HA  TYR X 281      23.046  -3.288  -9.258  0.00  0.00            
ATOM   4541  CB  TYR X 281      21.178  -2.338  -9.993  0.00  0.00            
ATOM   4542  HB2 TYR X 281      20.175  -2.559 -10.358  0.00  0.00            
ATOM   4543  HB3 TYR X 281      21.097  -1.919  -8.990  0.00  0.00            
ATOM   4544  CG  TYR X 281      21.834  -1.231 -10.793  0.00  0.00            
ATOM   4545  CD1 TYR X 281      22.804  -0.480 -10.188  0.00  0.00            
ATOM   4546  HD1 TYR X 281      22.984  -0.587  -9.129  0.00  0.00            
ATOM   4547  CE1 TYR X 281      23.476   0.563 -10.848  0.00  0.00            
ATOM   4548  HE1 TYR X 281      24.144   1.205 -10.294  0.00  0.00            
ATOM   4549  CZ  TYR X 281      23.172   0.748 -12.199  0.00  0.00            
ATOM   4550  OH  TYR X 281      23.902   1.648 -12.883  0.00  0.00            
ATOM   4551  HH  TYR X 281      24.813   1.720 -12.589  0.00  0.00            
ATOM   4552  CE2 TYR X 281      22.194  -0.072 -12.839  0.00  0.00            
ATOM   4553  HE2 TYR X 281      21.908   0.158 -13.855  0.00  0.00            
ATOM   4554  CD2 TYR X 281      21.422  -0.959 -12.128  0.00  0.00            
ATOM   4555  HD2 TYR X 281      20.639  -1.540 -12.590  0.00  0.00            
ATOM   4556  C   TYR X 281      21.540  -4.701  -8.884  0.00  0.00            
ATOM   4557  O   TYR X 281      21.628  -4.480  -7.651  0.00  0.00            
ATOM   4558  N   LEU X 282      20.946  -5.777  -9.487  0.00  0.00            
ATOM   4559  H   LEU X 282      20.890  -5.857 -10.492  0.00  0.00            
ATOM   4560  CA  LEU X 282      20.532  -6.933  -8.704  0.00  0.00            
ATOM   4561  HA  LEU X 282      21.017  -6.882  -7.729  0.00  0.00            
ATOM   4562  CB  LEU X 282      18.997  -7.063  -8.508  0.00  0.00            
ATOM   4563  HB2 LEU X 282      18.691  -7.278  -9.532  0.00  0.00            
ATOM   4564  HB3 LEU X 282      18.716  -7.933  -7.914  0.00  0.00            
ATOM   4565  CG  LEU X 282      18.327  -5.761  -8.111  0.00  0.00            
ATOM   4566  HG  LEU X 282      18.714  -4.869  -8.605  0.00  0.00            
ATOM   4567  CD1 LEU X 282      16.820  -5.843  -8.399  0.00  0.00            
ATOM   4568 HD11 LEU X 282      16.400  -6.773  -8.015  0.00  0.00            
ATOM   4569 HD12 LEU X 282      16.131  -5.065  -8.070  0.00  0.00            
ATOM   4570 HD13 LEU X 282      16.585  -5.866  -9.463  0.00  0.00            
ATOM   4571  CD2 LEU X 282      18.533  -5.719  -6.589  0.00  0.00            
ATOM   4572 HD21 LEU X 282      18.142  -6.664  -6.211  0.00  0.00            
ATOM   4573 HD22 LEU X 282      19.607  -5.547  -6.522  0.00  0.00            
ATOM   4574 HD23 LEU X 282      17.923  -4.886  -6.240  0.00  0.00            
ATOM   4575  C   LEU X 282      21.030  -8.292  -9.313  0.00  0.00            
ATOM   4576  O   LEU X 282      20.849  -8.627 -10.486  0.00  0.00            
ATOM   4577  N   VAL X 283      21.545  -9.141  -8.394  0.00  0.00            
ATOM   4578  H   VAL X 283      21.514  -8.847  -7.428  0.00  0.00            
ATOM   4579  CA  VAL X 283      22.149 -10.461  -8.540  0.00  0.00            
ATOM   4580  HA  VAL X 283      22.713 -10.373  -9.469  0.00  0.00            
ATOM   4581  CB  VAL X 283      23.081 -10.748  -7.358  0.00  0.00            
ATOM   4582  HB  VAL X 283      22.562 -11.072  -6.456  0.00  0.00            
ATOM   4583  CG1 VAL X 283      23.954 -11.926  -7.702  0.00  0.00            
ATOM   4584 HG11 VAL X 283      23.436 -12.884  -7.741  0.00  0.00            
ATOM   4585 HG12 VAL X 283      24.401 -11.694  -8.669  0.00  0.00            
ATOM   4586 HG13 VAL X 283      24.808 -12.072  -7.040  0.00  0.00            
ATOM   4587  CG2 VAL X 283      24.042  -9.627  -6.958  0.00  0.00            
ATOM   4588 HG21 VAL X 283      24.598  -9.289  -7.833  0.00  0.00            
ATOM   4589 HG22 VAL X 283      23.540  -8.723  -6.612  0.00  0.00            
ATOM   4590 HG23 VAL X 283      24.741 -10.029  -6.225  0.00  0.00            
ATOM   4591  C   VAL X 283      21.145 -11.578  -8.804  0.00  0.00            
ATOM   4592  O   VAL X 283      21.144 -12.648  -8.193  0.00  0.00            
ATOM   4593  N   ILE X 284      20.407 -11.407  -9.884  0.00  0.00            
ATOM   4594  H   ILE X 284      20.603 -10.529 -10.345  0.00  0.00            
ATOM   4595  CA  ILE X 284      19.450 -12.331 -10.467  0.00  0.00            
ATOM   4596  HA  ILE X 284      19.381 -13.192  -9.802  0.00  0.00            
ATOM   4597  CB  ILE X 284      17.940 -11.876 -10.366  0.00  0.00            
ATOM   4598  HB  ILE X 284      17.881 -10.894 -10.835  0.00  0.00            
ATOM   4599  CG2 ILE X 284      16.964 -12.831 -10.965  0.00  0.00            
ATOM   4600 HG21 ILE X 284      17.365 -13.210 -11.905  0.00  0.00            
ATOM   4601 HG22 ILE X 284      16.816 -13.640 -10.249  0.00  0.00            
ATOM   4602 HG23 ILE X 284      15.966 -12.404 -11.065  0.00  0.00            
ATOM   4603  CG1 ILE X 284      17.714 -11.606  -8.829  0.00  0.00            
ATOM   4604 HG12 ILE X 284      17.987 -12.438  -8.180  0.00  0.00            
ATOM   4605 HG13 ILE X 284      18.424 -10.889  -8.417  0.00  0.00            
ATOM   4606  CD1 ILE X 284      16.284 -11.053  -8.461  0.00  0.00            
ATOM   4607 HD11 ILE X 284      16.134 -10.085  -8.939  0.00  0.00            
ATOM   4608 HD12 ILE X 284      15.612 -11.765  -8.939  0.00  0.00            
ATOM   4609 HD13 ILE X 284      15.945 -11.069  -7.425  0.00  0.00            
ATOM   4610  C   ILE X 284      19.923 -12.799 -11.850  0.00  0.00            
ATOM   4611  O   ILE X 284      19.601 -12.231 -12.895  0.00  0.00            
ATOM   4612  N   GLN X 285      20.590 -13.938 -11.833  0.00  0.00            
ATOM   4613  H   GLN X 285      20.680 -14.383 -10.931  0.00  0.00            
ATOM   4614  CA  GLN X 285      20.891 -14.744 -12.963  0.00  0.00            
ATOM   4615  HA  GLN X 285      21.546 -14.172 -13.620  0.00  0.00            
ATOM   4616  CB  GLN X 285      21.870 -15.855 -12.410  0.00  0.00            
ATOM   4617  HB2 GLN X 285      22.658 -15.513 -11.739  0.00  0.00            
ATOM   4618  HB3 GLN X 285      21.352 -16.535 -11.734  0.00  0.00            
ATOM   4619  CG  GLN X 285      22.403 -16.768 -13.526  0.00  0.00            
ATOM   4620  HG2 GLN X 285      23.085 -17.518 -13.125  0.00  0.00            
ATOM   4621  HG3 GLN X 285      21.580 -17.291 -14.013  0.00  0.00            
ATOM   4622  CD  GLN X 285      23.045 -15.981 -14.613  0.00  0.00            
ATOM   4623  OE1 GLN X 285      23.799 -15.062 -14.533  0.00  0.00            
ATOM   4624  NE2 GLN X 285      22.728 -16.298 -15.846  0.00  0.00            
ATOM   4625 HE21 GLN X 285      22.206 -17.155 -15.968  0.00  0.00            
ATOM   4626 HE22 GLN X 285      23.393 -15.954 -16.524  0.00  0.00            
ATOM   4627  C   GLN X 285      19.725 -15.258 -13.855  0.00  0.00            
ATOM   4628  O   GLN X 285      18.762 -15.688 -13.288  0.00  0.00            
ATOM   4629  N   GLY X 286      19.844 -15.185 -15.172  0.00  0.00            
ATOM   4630  H   GLY X 286      20.517 -14.535 -15.553  0.00  0.00            
ATOM   4631  CA  GLY X 286      18.984 -15.865 -16.132  0.00  0.00            
ATOM   4632  HA2 GLY X 286      19.312 -15.692 -17.157  0.00  0.00            
ATOM   4633  HA3 GLY X 286      18.996 -16.939 -15.942  0.00  0.00            
ATOM   4634  C   GLY X 286      17.545 -15.347 -16.191  0.00  0.00            
ATOM   4635  O   GLY X 286      16.558 -16.036 -16.480  0.00  0.00            
ATOM   4636  N   ASP X 287      17.336 -14.071 -15.860  0.00  0.00            
ATOM   4637  H   ASP X 287      18.138 -13.462 -15.938  0.00  0.00            
ATOM   4638  CA  ASP X 287      16.015 -13.478 -15.643  0.00  0.00            
ATOM   4639  HA  ASP X 287      15.439 -14.287 -15.194  0.00  0.00            
ATOM   4640  CB  ASP X 287      15.921 -12.207 -14.774  0.00  0.00            
ATOM   4641  HB2 ASP X 287      14.866 -11.932 -14.739  0.00  0.00            
ATOM   4642  HB3 ASP X 287      16.337 -12.320 -13.773  0.00  0.00            
ATOM   4643  CG  ASP X 287      16.518 -10.915 -15.310  0.00  0.00            
ATOM   4644  OD1 ASP X 287      17.300 -10.911 -16.261  0.00  0.00            
ATOM   4645  OD2 ASP X 287      16.340  -9.878 -14.681  0.00  0.00            
ATOM   4646  C   ASP X 287      15.331 -13.307 -17.018  0.00  0.00            
ATOM   4647  O   ASP X 287      14.079 -13.296 -17.179  0.00  0.00            
ATOM   4648  N   GLU X 288      16.115 -13.304 -18.099  0.00  0.00            
ATOM   4649  H   GLU X 288      17.121 -13.299 -18.010  0.00  0.00            
ATOM   4650  CA  GLU X 288      15.659 -13.269 -19.526  0.00  0.00            
ATOM   4651  HA  GLU X 288      14.919 -12.471 -19.597  0.00  0.00            
ATOM   4652  CB  GLU X 288      16.928 -13.051 -20.415  0.00  0.00            
ATOM   4653  HB2 GLU X 288      16.525 -12.865 -21.410  0.00  0.00            
ATOM   4654  HB3 GLU X 288      17.512 -12.177 -20.128  0.00  0.00            
ATOM   4655  CG  GLU X 288      18.016 -14.226 -20.469  0.00  0.00            
ATOM   4656  HG2 GLU X 288      17.464 -15.136 -20.232  0.00  0.00            
ATOM   4657  HG3 GLU X 288      18.359 -14.204 -21.504  0.00  0.00            
ATOM   4658  CD  GLU X 288      19.194 -14.147 -19.543  0.00  0.00            
ATOM   4659  OE1 GLU X 288      19.009 -13.494 -18.499  0.00  0.00            
ATOM   4660  OE2 GLU X 288      20.368 -14.408 -19.899  0.00  0.00            
ATOM   4661  C   GLU X 288      14.993 -14.541 -20.027  0.00  0.00            
ATOM   4662  O   GLU X 288      14.321 -14.474 -21.063  0.00  0.00            
ATOM   4663  N   ARG X 289      15.059 -15.649 -19.212  0.00  0.00            
ATOM   4664  H   ARG X 289      15.563 -15.584 -18.339  0.00  0.00            
ATOM   4665  CA  ARG X 289      14.578 -16.926 -19.498  0.00  0.00            
ATOM   4666  HA  ARG X 289      14.112 -16.871 -20.482  0.00  0.00            
ATOM   4667  CB  ARG X 289      15.803 -17.897 -19.577  0.00  0.00            
ATOM   4668  HB2 ARG X 289      16.613 -17.347 -20.056  0.00  0.00            
ATOM   4669  HB3 ARG X 289      16.289 -18.022 -18.609  0.00  0.00            
ATOM   4670  CG  ARG X 289      15.499 -19.197 -20.227  0.00  0.00            
ATOM   4671  HG2 ARG X 289      16.441 -19.731 -20.100  0.00  0.00            
ATOM   4672  HG3 ARG X 289      14.718 -19.770 -19.727  0.00  0.00            
ATOM   4673  CD  ARG X 289      15.210 -19.097 -21.729  0.00  0.00            
ATOM   4674  HD2 ARG X 289      15.910 -18.374 -22.149  0.00  0.00            
ATOM   4675  HD3 ARG X 289      15.393 -20.048 -22.230  0.00  0.00            
ATOM   4676  NE  ARG X 289      13.781 -18.809 -21.877  0.00  0.00            
ATOM   4677  HE  ARG X 289      13.094 -19.191 -21.244  0.00  0.00            
ATOM   4678  CZ  ARG X 289      13.310 -18.288 -22.988  0.00  0.00            
ATOM   4679  NH1 ARG X 289      14.065 -17.624 -23.834  0.00  0.00            
ATOM   4680 HH11 ARG X 289      15.023 -17.317 -23.752  0.00  0.00            
ATOM   4681 HH12 ARG X 289      13.603 -17.436 -24.712  0.00  0.00            
ATOM   4682  NH2 ARG X 289      12.031 -18.262 -23.196  0.00  0.00            
ATOM   4683 HH21 ARG X 289      11.273 -18.485 -22.567  0.00  0.00            
ATOM   4684 HH22 ARG X 289      11.687 -17.743 -23.991  0.00  0.00            
ATOM   4685  C   ARG X 289      13.456 -17.385 -18.493  0.00  0.00            
ATOM   4686  O   ARG X 289      13.178 -18.602 -18.484  0.00  0.00            
ATOM   4687  N   MET X 290      12.956 -16.399 -17.692  0.00  0.00            
ATOM   4688  H   MET X 290      13.263 -15.437 -17.695  0.00  0.00            
ATOM   4689  CA  MET X 290      11.840 -16.561 -16.738  0.00  0.00            
ATOM   4690  HA  MET X 290      11.321 -17.481 -17.009  0.00  0.00            
ATOM   4691  CB  MET X 290      12.302 -16.808 -15.291  0.00  0.00            
ATOM   4692  HB2 MET X 290      11.393 -16.910 -14.698  0.00  0.00            
ATOM   4693  HB3 MET X 290      12.839 -17.756 -15.293  0.00  0.00            
ATOM   4694  CG  MET X 290      13.205 -15.757 -14.817  0.00  0.00            
ATOM   4695  HG2 MET X 290      14.104 -15.735 -15.434  0.00  0.00            
ATOM   4696  HG3 MET X 290      12.722 -14.789 -14.954  0.00  0.00            
ATOM   4697  SD  MET X 290      13.661 -16.126 -13.137  0.00  0.00            
ATOM   4698  CE  MET X 290      14.176 -14.474 -12.638  0.00  0.00            
ATOM   4699  HE1 MET X 290      13.459 -13.717 -12.955  0.00  0.00            
ATOM   4700  HE2 MET X 290      14.180 -14.558 -11.551  0.00  0.00            
ATOM   4701  HE3 MET X 290      15.195 -14.363 -13.006  0.00  0.00            
ATOM   4702  C   MET X 290      10.795 -15.488 -16.878  0.00  0.00            
ATOM   4703  O   MET X 290      11.089 -14.342 -17.136  0.00  0.00            
ATOM   4704  N   HID X 291       9.511 -15.789 -16.725  0.00  0.00            
ATOM   4705  H   HID X 291       9.338 -16.758 -16.498  0.00  0.00            
ATOM   4706  CA  HID X 291       8.396 -14.800 -16.616  0.00  0.00            
ATOM   4707  HA  HID X 291       8.700 -13.784 -16.365  0.00  0.00            
ATOM   4708  CB  HID X 291       7.567 -14.715 -17.982  0.00  0.00            
ATOM   4709  HB2 HID X 291       6.869 -13.879 -18.026  0.00  0.00            
ATOM   4710  HB3 HID X 291       8.164 -14.764 -18.893  0.00  0.00            
ATOM   4711  CG  HID X 291       6.639 -15.905 -18.175  0.00  0.00            
ATOM   4712  ND1 HID X 291       6.950 -17.248 -18.350  0.00  0.00            
ATOM   4713  HD1 HID X 291       7.814 -17.765 -18.427  0.00  0.00            
ATOM   4714  CE1 HID X 291       5.838 -17.944 -18.593  0.00  0.00            
ATOM   4715  HE1 HID X 291       5.900 -19.007 -18.774  0.00  0.00            
ATOM   4716  NE2 HID X 291       4.736 -17.151 -18.470  0.00  0.00            
ATOM   4717  CD2 HID X 291       5.311 -15.871 -18.303  0.00  0.00            
ATOM   4718  HD2 HID X 291       4.744 -14.953 -18.361  0.00  0.00            
ATOM   4719  C   HID X 291       7.496 -15.171 -15.424  0.00  0.00            
ATOM   4720  O   HID X 291       7.218 -16.338 -15.216  0.00  0.00            
ATOM   4721  N   LEU X 292       6.849 -14.107 -14.890  0.00  0.00            
ATOM   4722  H   LEU X 292       7.126 -13.175 -15.162  0.00  0.00            
ATOM   4723  CA  LEU X 292       5.689 -14.260 -13.942  0.00  0.00            
ATOM   4724  HA  LEU X 292       5.868 -15.032 -13.194  0.00  0.00            
ATOM   4725  CB  LEU X 292       5.558 -12.920 -13.169  0.00  0.00            
ATOM   4726  HB2 LEU X 292       5.588 -12.060 -13.838  0.00  0.00            
ATOM   4727  HB3 LEU X 292       4.562 -12.885 -12.729  0.00  0.00            
ATOM   4728  CG  LEU X 292       6.600 -12.897 -12.009  0.00  0.00            
ATOM   4729  HG  LEU X 292       7.528 -13.360 -12.345  0.00  0.00            
ATOM   4730  CD1 LEU X 292       6.941 -11.474 -11.702  0.00  0.00            
ATOM   4731 HD11 LEU X 292       7.744 -11.545 -10.968  0.00  0.00            
ATOM   4732 HD12 LEU X 292       7.302 -10.924 -12.571  0.00  0.00            
ATOM   4733 HD13 LEU X 292       6.036 -11.053 -11.264  0.00  0.00            
ATOM   4734  CD2 LEU X 292       6.108 -13.661 -10.843  0.00  0.00            
ATOM   4735 HD21 LEU X 292       5.774 -14.635 -11.200  0.00  0.00            
ATOM   4736 HD22 LEU X 292       6.880 -13.663 -10.074  0.00  0.00            
ATOM   4737 HD23 LEU X 292       5.236 -13.143 -10.444  0.00  0.00            
ATOM   4738  C   LEU X 292       4.421 -14.768 -14.704  0.00  0.00            
ATOM   4739  O   LEU X 292       4.325 -14.517 -15.898  0.00  0.00            
ATOM   4740  N   PRO X 293       3.440 -15.396 -14.007  0.00  0.00            
ATOM   4741  CD  PRO X 293       3.392 -15.726 -12.558  0.00  0.00            
ATOM   4742  HD2 PRO X 293       3.694 -14.824 -12.026  0.00  0.00            
ATOM   4743  HD3 PRO X 293       4.033 -16.607 -12.540  0.00  0.00            
ATOM   4744  CG  PRO X 293       1.966 -16.177 -12.285  0.00  0.00            
ATOM   4745  HG2 PRO X 293       1.385 -15.299 -12.004  0.00  0.00            
ATOM   4746  HG3 PRO X 293       1.780 -16.977 -11.568  0.00  0.00            
ATOM   4747  CB  PRO X 293       1.440 -16.642 -13.665  0.00  0.00            
ATOM   4748  HB2 PRO X 293       0.391 -16.356 -13.734  0.00  0.00            
ATOM   4749  HB3 PRO X 293       1.548 -17.717 -13.809  0.00  0.00            
ATOM   4750  CA  PRO X 293       2.237 -15.911 -14.726  0.00  0.00            
ATOM   4751  HA  PRO X 293       2.550 -16.574 -15.533  0.00  0.00            
ATOM   4752  C   PRO X 293       1.437 -14.798 -15.476  0.00  0.00            
ATOM   4753  O   PRO X 293       0.860 -13.908 -14.915  0.00  0.00            
ATOM   4754  N   SER X 294       1.324 -15.000 -16.746  0.00  0.00            
ATOM   4755  H   SER X 294       1.676 -15.858 -17.145  0.00  0.00            
ATOM   4756  CA  SER X 294       0.861 -13.984 -17.657  0.00  0.00            
ATOM   4757  HA  SER X 294       1.410 -13.065 -17.453  0.00  0.00            
ATOM   4758  CB  SER X 294       1.239 -14.350 -19.094  0.00  0.00            
ATOM   4759  HB2 SER X 294       2.312 -14.475 -19.244  0.00  0.00            
ATOM   4760  HB3 SER X 294       0.728 -15.293 -19.287  0.00  0.00            
ATOM   4761  OG  SER X 294       0.684 -13.478 -20.105  0.00  0.00            
ATOM   4762  HG  SER X 294       1.301 -13.585 -20.832  0.00  0.00            
ATOM   4763  C   SER X 294      -0.643 -13.694 -17.499  0.00  0.00            
ATOM   4764  O   SER X 294      -1.410 -14.608 -17.218  0.00  0.00            
ATOM   4765  N   PRO X 295      -1.065 -12.420 -17.818  0.00  0.00            
ATOM   4766  CD  PRO X 295      -0.211 -11.279 -17.851  0.00  0.00            
ATOM   4767  HD2 PRO X 295       0.145 -11.203 -18.879  0.00  0.00            
ATOM   4768  HD3 PRO X 295       0.561 -11.325 -17.084  0.00  0.00            
ATOM   4769  CG  PRO X 295      -1.044 -10.107 -17.425  0.00  0.00            
ATOM   4770  HG2 PRO X 295      -0.569  -9.163 -17.690  0.00  0.00            
ATOM   4771  HG3 PRO X 295      -1.128 -10.101 -16.338  0.00  0.00            
ATOM   4772  CB  PRO X 295      -2.329 -10.494 -18.120  0.00  0.00            
ATOM   4773  HB2 PRO X 295      -2.345 -10.115 -19.142  0.00  0.00            
ATOM   4774  HB3 PRO X 295      -3.121  -9.966 -17.590  0.00  0.00            
ATOM   4775  CA  PRO X 295      -2.418 -11.967 -17.925  0.00  0.00            
ATOM   4776  HA  PRO X 295      -2.990 -12.194 -17.025  0.00  0.00            
ATOM   4777  C   PRO X 295      -3.193 -12.649 -19.093  0.00  0.00            
ATOM   4778  O   PRO X 295      -4.430 -12.694 -19.019  0.00  0.00            
ATOM   4779  N   THR X 296      -2.545 -13.339 -19.992  0.00  0.00            
ATOM   4780  H   THR X 296      -1.550 -13.466 -19.874  0.00  0.00            
ATOM   4781  CA  THR X 296      -3.195 -14.311 -20.888  0.00  0.00            
ATOM   4782  HA  THR X 296      -4.145 -13.840 -21.139  0.00  0.00            
ATOM   4783  CB  THR X 296      -2.371 -14.486 -22.141  0.00  0.00            
ATOM   4784  HB  THR X 296      -2.928 -14.966 -22.946  0.00  0.00            
ATOM   4785  CG2 THR X 296      -1.959 -13.121 -22.674  0.00  0.00            
ATOM   4786 HG21 THR X 296      -1.584 -13.223 -23.693  0.00  0.00            
ATOM   4787 HG22 THR X 296      -2.797 -12.432 -22.572  0.00  0.00            
ATOM   4788 HG23 THR X 296      -1.173 -12.649 -22.085  0.00  0.00            
ATOM   4789  OG1 THR X 296      -1.165 -15.233 -21.927  0.00  0.00            
ATOM   4790  HG1 THR X 296      -1.514 -16.105 -21.730  0.00  0.00            
ATOM   4791  C   THR X 296      -3.545 -15.723 -20.347  0.00  0.00            
ATOM   4792  O   THR X 296      -4.454 -16.363 -20.869  0.00  0.00            
ATOM   4793  N   ASP X 297      -2.893 -16.201 -19.287  0.00  0.00            
ATOM   4794  H   ASP X 297      -2.097 -15.674 -18.958  0.00  0.00            
ATOM   4795  CA  ASP X 297      -2.910 -17.629 -18.861  0.00  0.00            
ATOM   4796  HA  ASP X 297      -3.678 -18.159 -19.424  0.00  0.00            
ATOM   4797  CB  ASP X 297      -1.523 -18.129 -19.032  0.00  0.00            
ATOM   4798  HB2 ASP X 297      -0.925 -17.596 -18.293  0.00  0.00            
ATOM   4799  HB3 ASP X 297      -1.369 -19.147 -18.674  0.00  0.00            
ATOM   4800  CG  ASP X 297      -0.887 -18.057 -20.425  0.00  0.00            
ATOM   4801  OD1 ASP X 297      -1.636 -17.875 -21.428  0.00  0.00            
ATOM   4802  OD2 ASP X 297       0.349 -18.290 -20.475  0.00  0.00            
ATOM   4803  C   ASP X 297      -3.489 -17.761 -17.424  0.00  0.00            
ATOM   4804  O   ASP X 297      -4.055 -18.819 -17.144  0.00  0.00            
ATOM   4805  N   SER X 298      -3.396 -16.724 -16.622  0.00  0.00            
ATOM   4806  H   SER X 298      -2.904 -15.937 -17.019  0.00  0.00            
ATOM   4807  CA  SER X 298      -4.036 -16.562 -15.286  0.00  0.00            
ATOM   4808  HA  SER X 298      -3.651 -17.291 -14.572  0.00  0.00            
ATOM   4809  CB  SER X 298      -3.688 -15.116 -14.774  0.00  0.00            
ATOM   4810  HB2 SER X 298      -2.607 -15.089 -14.633  0.00  0.00            
ATOM   4811  HB3 SER X 298      -3.968 -14.289 -15.426  0.00  0.00            
ATOM   4812  OG  SER X 298      -4.371 -14.971 -13.510  0.00  0.00            
ATOM   4813  HG  SER X 298      -4.054 -15.592 -12.850  0.00  0.00            
ATOM   4814  C   SER X 298      -5.544 -16.660 -15.403  0.00  0.00            
ATOM   4815  O   SER X 298      -6.304 -15.839 -15.913  0.00  0.00            
ATOM   4816  N   ASN X 299      -6.127 -17.634 -14.708  0.00  0.00            
ATOM   4817  H   ASN X 299      -5.487 -18.301 -14.300  0.00  0.00            
ATOM   4818  CA  ASN X 299      -7.573 -17.907 -14.568  0.00  0.00            
ATOM   4819  HA  ASN X 299      -8.013 -18.000 -15.561  0.00  0.00            
ATOM   4820  CB  ASN X 299      -7.768 -19.366 -13.912  0.00  0.00            
ATOM   4821  HB2 ASN X 299      -7.270 -20.135 -14.502  0.00  0.00            
ATOM   4822  HB3 ASN X 299      -7.340 -19.410 -12.910  0.00  0.00            
ATOM   4823  CG  ASN X 299      -9.249 -19.721 -13.820  0.00  0.00            
ATOM   4824  OD1 ASN X 299     -10.008 -19.160 -13.038  0.00  0.00            
ATOM   4825  ND2 ASN X 299      -9.761 -20.652 -14.549  0.00  0.00            
ATOM   4826 HD21 ASN X 299      -9.090 -21.032 -15.201  0.00  0.00            
ATOM   4827 HD22 ASN X 299     -10.757 -20.727 -14.702  0.00  0.00            
ATOM   4828  C   ASN X 299      -8.292 -16.863 -13.736  0.00  0.00            
ATOM   4829  O   ASN X 299      -9.391 -16.485 -14.121  0.00  0.00            
ATOM   4830  N   PHE X 300      -7.604 -16.289 -12.685  0.00  0.00            
ATOM   4831  H   PHE X 300      -6.710 -16.565 -12.305  0.00  0.00            
ATOM   4832  CA  PHE X 300      -8.147 -15.151 -12.031  0.00  0.00            
ATOM   4833  HA  PHE X 300      -9.169 -15.397 -11.741  0.00  0.00            
ATOM   4834  CB  PHE X 300      -7.186 -14.598 -10.948  0.00  0.00            
ATOM   4835  HB2 PHE X 300      -6.391 -14.029 -11.429  0.00  0.00            
ATOM   4836  HB3 PHE X 300      -7.677 -13.799 -10.391  0.00  0.00            
ATOM   4837  CG  PHE X 300      -6.543 -15.535  -9.908  0.00  0.00            
ATOM   4838  CD1 PHE X 300      -5.291 -15.288  -9.402  0.00  0.00            
ATOM   4839  HD1 PHE X 300      -4.781 -14.390  -9.720  0.00  0.00            
ATOM   4840  CE1 PHE X 300      -4.724 -16.114  -8.408  0.00  0.00            
ATOM   4841  HE1 PHE X 300      -3.669 -15.989  -8.215  0.00  0.00            
ATOM   4842  CZ  PHE X 300      -5.457 -17.199  -7.981  0.00  0.00            
ATOM   4843  HZ  PHE X 300      -4.962 -17.955  -7.390  0.00  0.00            
ATOM   4844  CE2 PHE X 300      -6.765 -17.549  -8.556  0.00  0.00            
ATOM   4845  HE2 PHE X 300      -7.364 -18.412  -8.306  0.00  0.00            
ATOM   4846  CD2 PHE X 300      -7.298 -16.711  -9.494  0.00  0.00            
ATOM   4847  HD2 PHE X 300      -8.257 -16.830  -9.975  0.00  0.00            
ATOM   4848  C   PHE X 300      -8.437 -13.943 -12.947  0.00  0.00            
ATOM   4849  O   PHE X 300      -9.381 -13.176 -12.765  0.00  0.00            
ATOM   4850  N   TYR X 301      -7.499 -13.801 -13.921  0.00  0.00            
ATOM   4851  H   TYR X 301      -6.681 -14.394 -13.900  0.00  0.00            
ATOM   4852  CA  TYR X 301      -7.640 -12.701 -14.871  0.00  0.00            
ATOM   4853  HA  TYR X 301      -8.002 -11.823 -14.336  0.00  0.00            
ATOM   4854  CB  TYR X 301      -6.262 -12.434 -15.432  0.00  0.00            
ATOM   4855  HB2 TYR X 301      -5.513 -12.550 -14.648  0.00  0.00            
ATOM   4856  HB3 TYR X 301      -6.059 -13.157 -16.222  0.00  0.00            
ATOM   4857  CG  TYR X 301      -6.134 -11.013 -15.950  0.00  0.00            
ATOM   4858  CD1 TYR X 301      -5.570  -9.953 -15.207  0.00  0.00            
ATOM   4859  HD1 TYR X 301      -5.290 -10.139 -14.181  0.00  0.00            
ATOM   4860  CE1 TYR X 301      -5.266  -8.722 -15.786  0.00  0.00            
ATOM   4861  HE1 TYR X 301      -4.791  -7.948 -15.201  0.00  0.00            
ATOM   4862  CZ  TYR X 301      -5.594  -8.481 -17.166  0.00  0.00            
ATOM   4863  OH  TYR X 301      -5.389  -7.262 -17.730  0.00  0.00            
ATOM   4864  HH  TYR X 301      -5.338  -7.285 -18.689  0.00  0.00            
ATOM   4865  CE2 TYR X 301      -6.094  -9.577 -17.931  0.00  0.00            
ATOM   4866  HE2 TYR X 301      -6.433  -9.489 -18.953  0.00  0.00            
ATOM   4867  CD2 TYR X 301      -6.240 -10.826 -17.372  0.00  0.00            
ATOM   4868  HD2 TYR X 301      -6.658 -11.583 -18.019  0.00  0.00            
ATOM   4869  C   TYR X 301      -8.727 -12.895 -15.948  0.00  0.00            
ATOM   4870  O   TYR X 301      -9.434 -11.930 -16.251  0.00  0.00            
ATOM   4871  N   ARG X 302      -8.823 -14.173 -16.501  0.00  0.00            
ATOM   4872  H   ARG X 302      -8.074 -14.781 -16.201  0.00  0.00            
ATOM   4873  CA  ARG X 302      -9.888 -14.618 -17.429  0.00  0.00            
ATOM   4874  HA  ARG X 302     -10.008 -13.902 -18.242  0.00  0.00            
ATOM   4875  CB  ARG X 302      -9.369 -15.924 -18.135  0.00  0.00            
ATOM   4876  HB2 ARG X 302      -9.160 -16.670 -17.368  0.00  0.00            
ATOM   4877  HB3 ARG X 302     -10.169 -16.408 -18.695  0.00  0.00            
ATOM   4878  CG  ARG X 302      -8.138 -15.816 -18.939  0.00  0.00            
ATOM   4879  HG2 ARG X 302      -7.224 -16.008 -18.377  0.00  0.00            
ATOM   4880  HG3 ARG X 302      -8.024 -16.758 -19.476  0.00  0.00            
ATOM   4881  CD  ARG X 302      -8.029 -14.691 -20.022  0.00  0.00            
ATOM   4882  HD2 ARG X 302      -8.034 -13.734 -19.500  0.00  0.00            
ATOM   4883  HD3 ARG X 302      -7.084 -14.790 -20.557  0.00  0.00            
ATOM   4884  NE  ARG X 302      -9.184 -14.738 -20.937  0.00  0.00            
ATOM   4885  HE  ARG X 302      -9.942 -15.364 -20.705  0.00  0.00            
ATOM   4886  CZ  ARG X 302      -9.385 -13.932 -21.956  0.00  0.00            
ATOM   4887  NH1 ARG X 302     -10.506 -13.851 -22.611  0.00  0.00            
ATOM   4888 HH11 ARG X 302     -11.349 -14.312 -22.299  0.00  0.00            
ATOM   4889 HH12 ARG X 302     -10.580 -13.104 -23.287  0.00  0.00            
ATOM   4890  NH2 ARG X 302      -8.424 -13.170 -22.395  0.00  0.00            
ATOM   4891 HH21 ARG X 302      -7.522 -13.225 -21.944  0.00  0.00            
ATOM   4892 HH22 ARG X 302      -8.421 -12.730 -23.304  0.00  0.00            
ATOM   4893  C   ARG X 302     -11.314 -14.791 -16.908  0.00  0.00            
ATOM   4894  O   ARG X 302     -12.187 -14.791 -17.778  0.00  0.00            
ATOM   4895  N   ALA X 303     -11.470 -14.888 -15.619  0.00  0.00            
ATOM   4896  H   ALA X 303     -10.623 -15.017 -15.085  0.00  0.00            
ATOM   4897  CA  ALA X 303     -12.751 -14.865 -14.907  0.00  0.00            
ATOM   4898  HA  ALA X 303     -13.291 -15.794 -15.089  0.00  0.00            
ATOM   4899  CB  ALA X 303     -12.456 -14.649 -13.444  0.00  0.00            
ATOM   4900  HB1 ALA X 303     -13.429 -14.768 -12.966  0.00  0.00            
ATOM   4901  HB2 ALA X 303     -11.750 -15.363 -13.020  0.00  0.00            
ATOM   4902  HB3 ALA X 303     -12.154 -13.617 -13.266  0.00  0.00            
ATOM   4903  C   ALA X 303     -13.714 -13.722 -15.402  0.00  0.00            
ATOM   4904  O   ALA X 303     -14.875 -14.009 -15.671  0.00  0.00            
ATOM   4905  N   LEU X 304     -13.229 -12.480 -15.593  0.00  0.00            
ATOM   4906  H   LEU X 304     -12.296 -12.349 -15.228  0.00  0.00            
ATOM   4907  CA  LEU X 304     -13.992 -11.250 -16.020  0.00  0.00            
ATOM   4908  HA  LEU X 304     -14.864 -11.120 -15.379  0.00  0.00            
ATOM   4909  CB  LEU X 304     -13.064 -10.017 -16.031  0.00  0.00            
ATOM   4910  HB2 LEU X 304     -12.027 -10.352 -16.056  0.00  0.00            
ATOM   4911  HB3 LEU X 304     -13.307  -9.433 -16.919  0.00  0.00            
ATOM   4912  CG  LEU X 304     -13.325  -8.969 -14.879  0.00  0.00            
ATOM   4913  HG  LEU X 304     -14.398  -8.781 -14.836  0.00  0.00            
ATOM   4914  CD1 LEU X 304     -12.920  -9.633 -13.553  0.00  0.00            
ATOM   4915 HD11 LEU X 304     -11.878  -9.934 -13.661  0.00  0.00            
ATOM   4916 HD12 LEU X 304     -12.903  -8.935 -12.716  0.00  0.00            
ATOM   4917 HD13 LEU X 304     -13.508 -10.542 -13.427  0.00  0.00            
ATOM   4918  CD2 LEU X 304     -12.571  -7.721 -15.127  0.00  0.00            
ATOM   4919 HD21 LEU X 304     -12.944  -7.048 -14.355  0.00  0.00            
ATOM   4920 HD22 LEU X 304     -12.784  -7.321 -16.118  0.00  0.00            
ATOM   4921 HD23 LEU X 304     -11.487  -7.739 -15.017  0.00  0.00            
ATOM   4922  C   LEU X 304     -14.589 -11.457 -17.494  0.00  0.00            
ATOM   4923  O   LEU X 304     -15.243 -10.556 -17.980  0.00  0.00            
ATOM   4924  N   MET X 305     -14.273 -12.590 -18.230  0.00  0.00            
ATOM   4925  H   MET X 305     -13.556 -13.163 -17.809  0.00  0.00            
ATOM   4926  CA  MET X 305     -14.338 -12.614 -19.656  0.00  0.00            
ATOM   4927  HA  MET X 305     -15.098 -11.925 -20.025  0.00  0.00            
ATOM   4928  CB  MET X 305     -12.992 -12.355 -20.267  0.00  0.00            
ATOM   4929  HB2 MET X 305     -12.230 -13.004 -19.835  0.00  0.00            
ATOM   4930  HB3 MET X 305     -13.098 -12.573 -21.330  0.00  0.00            
ATOM   4931  CG  MET X 305     -12.561 -10.946 -20.111  0.00  0.00            
ATOM   4932  HG2 MET X 305     -13.394 -10.406 -20.562  0.00  0.00            
ATOM   4933  HG3 MET X 305     -12.537 -10.731 -19.043  0.00  0.00            
ATOM   4934  SD  MET X 305     -11.092 -10.251 -20.897  0.00  0.00            
ATOM   4935  CE  MET X 305      -9.850 -10.728 -19.629  0.00  0.00            
ATOM   4936  HE1 MET X 305     -10.217 -10.489 -18.630  0.00  0.00            
ATOM   4937  HE2 MET X 305      -9.473 -11.749 -19.681  0.00  0.00            
ATOM   4938  HE3 MET X 305      -8.967 -10.118 -19.822  0.00  0.00            
ATOM   4939  C   MET X 305     -14.793 -13.988 -20.086  0.00  0.00            
ATOM   4940  O   MET X 305     -15.599 -14.066 -20.999  0.00  0.00            
ATOM   4941  N   ASP X 306     -14.446 -15.067 -19.396  0.00  0.00            
ATOM   4942  H   ASP X 306     -13.974 -14.990 -18.506  0.00  0.00            
ATOM   4943  CA  ASP X 306     -14.566 -16.380 -19.897  0.00  0.00            
ATOM   4944  HA  ASP X 306     -14.908 -16.481 -20.927  0.00  0.00            
ATOM   4945  CB  ASP X 306     -13.163 -17.041 -20.121  0.00  0.00            
ATOM   4946  HB2 ASP X 306     -12.613 -17.069 -19.180  0.00  0.00            
ATOM   4947  HB3 ASP X 306     -13.384 -18.060 -20.440  0.00  0.00            
ATOM   4948  CG  ASP X 306     -12.262 -16.426 -21.170  0.00  0.00            
ATOM   4949  OD1 ASP X 306     -11.058 -16.674 -21.186  0.00  0.00            
ATOM   4950  OD2 ASP X 306     -12.748 -15.592 -21.977  0.00  0.00            
ATOM   4951  C   ASP X 306     -15.568 -17.261 -19.098  0.00  0.00            
ATOM   4952  O   ASP X 306     -15.914 -18.411 -19.444  0.00  0.00            
ATOM   4953  N   GLU X 307     -16.087 -16.680 -18.006  0.00  0.00            
ATOM   4954  H   GLU X 307     -15.826 -15.717 -17.847  0.00  0.00            
ATOM   4955  CA  GLU X 307     -17.009 -17.437 -17.231  0.00  0.00            
ATOM   4956  HA  GLU X 307     -17.189 -18.432 -17.637  0.00  0.00            
ATOM   4957  CB  GLU X 307     -16.422 -17.630 -15.822  0.00  0.00            
ATOM   4958  HB2 GLU X 307     -15.471 -18.161 -15.804  0.00  0.00            
ATOM   4959  HB3 GLU X 307     -16.187 -16.654 -15.397  0.00  0.00            
ATOM   4960  CG  GLU X 307     -17.399 -18.256 -14.838  0.00  0.00            
ATOM   4961  HG2 GLU X 307     -16.836 -18.445 -13.924  0.00  0.00            
ATOM   4962  HG3 GLU X 307     -18.136 -17.512 -14.536  0.00  0.00            
ATOM   4963  CD  GLU X 307     -18.115 -19.491 -15.326  0.00  0.00            
ATOM   4964  OE1 GLU X 307     -17.616 -20.173 -16.226  0.00  0.00            
ATOM   4965  OE2 GLU X 307     -19.226 -19.749 -14.833  0.00  0.00            
ATOM   4966  C   GLU X 307     -18.443 -16.750 -17.050  0.00  0.00            
ATOM   4967  O   GLU X 307     -18.489 -15.569 -16.708  0.00  0.00            
ATOM   4968  N   GLU X 308     -19.559 -17.445 -17.314  0.00  0.00            
ATOM   4969  H   GLU X 308     -19.566 -18.441 -17.484  0.00  0.00            
ATOM   4970  CA  GLU X 308     -20.848 -16.857 -17.389  0.00  0.00            
ATOM   4971  HA  GLU X 308     -20.731 -15.982 -18.028  0.00  0.00            
ATOM   4972  CB  GLU X 308     -21.844 -17.819 -18.002  0.00  0.00            
ATOM   4973  HB2 GLU X 308     -22.758 -17.234 -18.109  0.00  0.00            
ATOM   4974  HB3 GLU X 308     -21.526 -17.959 -19.036  0.00  0.00            
ATOM   4975  CG  GLU X 308     -22.071 -19.111 -17.237  0.00  0.00            
ATOM   4976  HG2 GLU X 308     -22.039 -18.854 -16.179  0.00  0.00            
ATOM   4977  HG3 GLU X 308     -23.044 -19.523 -17.506  0.00  0.00            
ATOM   4978  CD  GLU X 308     -20.933 -20.095 -17.446  0.00  0.00            
ATOM   4979  OE1 GLU X 308     -20.909 -21.095 -16.710  0.00  0.00            
ATOM   4980  OE2 GLU X 308     -20.178 -20.061 -18.393  0.00  0.00            
ATOM   4981  C   GLU X 308     -21.398 -16.403 -16.040  0.00  0.00            
ATOM   4982  O   GLU X 308     -22.160 -15.479 -16.047  0.00  0.00            
ATOM   4983  N   ASP X 309     -20.766 -16.862 -14.906  0.00  0.00            
ATOM   4984  H   ASP X 309     -20.263 -17.727 -15.043  0.00  0.00            
ATOM   4985  CA  ASP X 309     -21.109 -16.413 -13.536  0.00  0.00            
ATOM   4986  HA  ASP X 309     -22.195 -16.358 -13.457  0.00  0.00            
ATOM   4987  CB  ASP X 309     -20.543 -17.378 -12.445  0.00  0.00            
ATOM   4988  HB2 ASP X 309     -19.475 -17.184 -12.547  0.00  0.00            
ATOM   4989  HB3 ASP X 309     -20.870 -17.085 -11.448  0.00  0.00            
ATOM   4990  CG  ASP X 309     -20.963 -18.897 -12.536  0.00  0.00            
ATOM   4991  OD1 ASP X 309     -22.034 -19.268 -13.076  0.00  0.00            
ATOM   4992  OD2 ASP X 309     -20.304 -19.740 -11.887  0.00  0.00            
ATOM   4993  C   ASP X 309     -20.581 -14.988 -13.376  0.00  0.00            
ATOM   4994  O   ASP X 309     -20.933 -14.276 -12.401  0.00  0.00            
ATOM   4995  N   MET X 310     -19.730 -14.406 -14.259  0.00  0.00            
ATOM   4996  H   MET X 310     -19.584 -14.979 -15.078  0.00  0.00            
ATOM   4997  CA  MET X 310     -19.102 -13.102 -14.139  0.00  0.00            
ATOM   4998  HA  MET X 310     -19.649 -12.473 -13.437  0.00  0.00            
ATOM   4999  CB  MET X 310     -17.673 -13.327 -13.579  0.00  0.00            
ATOM   5000  HB2 MET X 310     -17.235 -14.123 -14.181  0.00  0.00            
ATOM   5001  HB3 MET X 310     -17.145 -12.374 -13.596  0.00  0.00            
ATOM   5002  CG  MET X 310     -17.729 -13.656 -12.075  0.00  0.00            
ATOM   5003  HG2 MET X 310     -18.119 -12.774 -11.567  0.00  0.00            
ATOM   5004  HG3 MET X 310     -18.295 -14.585 -12.000  0.00  0.00            
ATOM   5005  SD  MET X 310     -16.063 -14.086 -11.403  0.00  0.00            
ATOM   5006  CE  MET X 310     -16.347 -15.820 -10.905  0.00  0.00            
ATOM   5007  HE1 MET X 310     -17.081 -15.763 -10.102  0.00  0.00            
ATOM   5008  HE2 MET X 310     -16.655 -16.415 -11.764  0.00  0.00            
ATOM   5009  HE3 MET X 310     -15.393 -16.194 -10.535  0.00  0.00            
ATOM   5010  C   MET X 310     -19.115 -12.209 -15.473  0.00  0.00            
ATOM   5011  O   MET X 310     -18.392 -11.239 -15.422  0.00  0.00            
ATOM   5012  N   ASP X 311     -19.931 -12.575 -16.451  0.00  0.00            
ATOM   5013  H   ASP X 311     -20.478 -13.414 -16.581  0.00  0.00            
ATOM   5014  CA  ASP X 311     -20.051 -11.838 -17.707  0.00  0.00            
ATOM   5015  HA  ASP X 311     -19.095 -11.762 -18.225  0.00  0.00            
ATOM   5016  CB  ASP X 311     -20.940 -12.641 -18.668  0.00  0.00            
ATOM   5017  HB2 ASP X 311     -20.945 -12.394 -19.730  0.00  0.00            
ATOM   5018  HB3 ASP X 311     -20.558 -13.657 -18.566  0.00  0.00            
ATOM   5019  CG  ASP X 311     -22.460 -12.633 -18.220  0.00  0.00            
ATOM   5020  OD1 ASP X 311     -23.429 -12.613 -19.063  0.00  0.00            
ATOM   5021  OD2 ASP X 311     -22.678 -12.584 -17.003  0.00  0.00            
ATOM   5022  C   ASP X 311     -20.475 -10.357 -17.543  0.00  0.00            
ATOM   5023  O   ASP X 311     -20.425  -9.604 -18.538  0.00  0.00            
ATOM   5024  N   ASP X 312     -20.955  -9.910 -16.390  0.00  0.00            
ATOM   5025  H   ASP X 312     -21.024 -10.573 -15.632  0.00  0.00            
ATOM   5026  CA  ASP X 312     -21.185  -8.476 -16.032  0.00  0.00            
ATOM   5027  HA  ASP X 312     -21.114  -7.865 -16.932  0.00  0.00            
ATOM   5028  CB  ASP X 312     -22.652  -8.327 -15.432  0.00  0.00            
ATOM   5029  HB2 ASP X 312     -22.930  -7.273 -15.451  0.00  0.00            
ATOM   5030  HB3 ASP X 312     -23.260  -8.804 -16.200  0.00  0.00            
ATOM   5031  CG  ASP X 312     -22.865  -8.868 -14.011  0.00  0.00            
ATOM   5032  OD1 ASP X 312     -22.364  -9.982 -13.795  0.00  0.00            
ATOM   5033  OD2 ASP X 312     -23.490  -8.184 -13.218  0.00  0.00            
ATOM   5034  C   ASP X 312     -20.147  -7.822 -15.005  0.00  0.00            
ATOM   5035  O   ASP X 312     -20.343  -6.621 -14.659  0.00  0.00            
ATOM   5036  N   VAL X 313     -19.102  -8.498 -14.585  0.00  0.00            
ATOM   5037  H   VAL X 313     -18.908  -9.440 -14.893  0.00  0.00            
ATOM   5038  CA  VAL X 313     -18.043  -7.929 -13.758  0.00  0.00            
ATOM   5039  HA  VAL X 313     -18.570  -7.317 -13.027  0.00  0.00            
ATOM   5040  CB  VAL X 313     -17.274  -9.027 -13.039  0.00  0.00            
ATOM   5041  HB  VAL X 313     -16.915  -9.761 -13.761  0.00  0.00            
ATOM   5042  CG1 VAL X 313     -16.074  -8.408 -12.214  0.00  0.00            
ATOM   5043 HG11 VAL X 313     -16.438  -7.552 -11.646  0.00  0.00            
ATOM   5044 HG12 VAL X 313     -15.707  -9.100 -11.456  0.00  0.00            
ATOM   5045 HG13 VAL X 313     -15.260  -8.036 -12.837  0.00  0.00            
ATOM   5046  CG2 VAL X 313     -18.050  -9.808 -12.103  0.00  0.00            
ATOM   5047 HG21 VAL X 313     -18.897 -10.323 -12.557  0.00  0.00            
ATOM   5048 HG22 VAL X 313     -17.376 -10.562 -11.696  0.00  0.00            
ATOM   5049 HG23 VAL X 313     -18.426  -9.141 -11.327  0.00  0.00            
ATOM   5050  C   VAL X 313     -17.146  -7.087 -14.664  0.00  0.00            
ATOM   5051  O   VAL X 313     -16.631  -7.695 -15.618  0.00  0.00            
ATOM   5052  N   VAL X 314     -16.772  -5.910 -14.207  0.00  0.00            
ATOM   5053  H   VAL X 314     -17.224  -5.537 -13.385  0.00  0.00            
ATOM   5054  CA  VAL X 314     -15.880  -5.035 -14.976  0.00  0.00            
ATOM   5055  HA  VAL X 314     -15.323  -5.541 -15.764  0.00  0.00            
ATOM   5056  CB  VAL X 314     -16.781  -4.055 -15.718  0.00  0.00            
ATOM   5057  HB  VAL X 314     -16.150  -3.234 -16.057  0.00  0.00            
ATOM   5058  CG1 VAL X 314     -17.505  -4.557 -16.925  0.00  0.00            
ATOM   5059 HG11 VAL X 314     -18.439  -5.035 -16.630  0.00  0.00            
ATOM   5060 HG12 VAL X 314     -17.727  -3.686 -17.541  0.00  0.00
[truncated: 10,275 more chars]
