# Supplementary material for: Structural Basis for the Functional Changes by EGFR Exon 20 Insertion Mutations
Source: Cancers (Basel). 2021 Mar 5;13(5):1120. doi: 10.3390/cancers13051120 (PMC7961794; doi:10.3390/cancers13051120)
Supplement: Supplementary file 1 [file cancers-13-01120-s001.zip › cancers-1093462-supply/FileS17.pdb]

REMARK	Inactive V769insASV EGFR at 300 ns
REMARK	To obtain the correct residue numbering add 700 to each residue
CRYST1   75.535   75.535   75.535  90.00  90.00  90.00 P 1           1
ATOM      1  N   GLN X   1      26.445  -1.935  -1.602  0.00  0.00            
ATOM      2  H1  GLN X   1      26.014  -1.214  -1.041  0.00  0.00            
ATOM      3  H2  GLN X   1      26.899  -2.682  -1.096  0.00  0.00            
ATOM      4  H3  GLN X   1      27.154  -1.595  -2.237  0.00  0.00            
ATOM      5  CA  GLN X   1      25.378  -2.580  -2.504  0.00  0.00            
ATOM      6  HA  GLN X   1      25.836  -3.174  -3.295  0.00  0.00            
ATOM      7  CB  GLN X   1      24.409  -3.504  -1.704  0.00  0.00            
ATOM      8  HB2 GLN X   1      24.958  -4.301  -1.201  0.00  0.00            
ATOM      9  HB3 GLN X   1      23.905  -2.836  -1.005  0.00  0.00            
ATOM     10  CG  GLN X   1      23.373  -4.153  -2.605  0.00  0.00            
ATOM     11  HG2 GLN X   1      22.555  -3.456  -2.791  0.00  0.00            
ATOM     12  HG3 GLN X   1      23.876  -4.430  -3.531  0.00  0.00            
ATOM     13  CD  GLN X   1      22.750  -5.312  -1.899  0.00  0.00            
ATOM     14  OE1 GLN X   1      22.431  -5.238  -0.739  0.00  0.00            
ATOM     15  NE2 GLN X   1      22.553  -6.432  -2.526  0.00  0.00            
ATOM     16 HE21 GLN X   1      23.086  -6.613  -3.365  0.00  0.00            
ATOM     17 HE22 GLN X   1      22.474  -7.122  -1.793  0.00  0.00            
ATOM     18  C   GLN X   1      24.562  -1.593  -3.224  0.00  0.00            
ATOM     19  O   GLN X   1      24.068  -0.651  -2.637  0.00  0.00            
ATOM     20  N   ALA X   2      24.388  -1.774  -4.512  0.00  0.00            
ATOM     21  H   ALA X   2      24.869  -2.538  -4.965  0.00  0.00            
ATOM     22  CA  ALA X   2      23.562  -0.990  -5.406  0.00  0.00            
ATOM     23  HA  ALA X   2      23.787   0.058  -5.209  0.00  0.00            
ATOM     24  CB  ALA X   2      24.007  -1.204  -6.822  0.00  0.00            
ATOM     25  HB1 ALA X   2      23.473  -0.520  -7.481  0.00  0.00            
ATOM     26  HB2 ALA X   2      25.091  -1.092  -6.794  0.00  0.00            
ATOM     27  HB3 ALA X   2      23.837  -2.195  -7.243  0.00  0.00            
ATOM     28  C   ALA X   2      22.032  -1.370  -5.182  0.00  0.00            
ATOM     29  O   ALA X   2      21.773  -2.564  -5.018  0.00  0.00            
ATOM     30  N   LEU X   3      21.053  -0.464  -5.100  0.00  0.00            
ATOM     31  H   LEU X   3      21.316   0.488  -5.315  0.00  0.00            
ATOM     32  CA  LEU X   3      19.604  -0.782  -4.930  0.00  0.00            
ATOM     33  HA  LEU X   3      19.489  -1.825  -5.227  0.00  0.00            
ATOM     34  CB  LEU X   3      19.241  -0.634  -3.446  0.00  0.00            
ATOM     35  HB2 LEU X   3      19.296   0.430  -3.214  0.00  0.00            
ATOM     36  HB3 LEU X   3      18.193  -0.880  -3.281  0.00  0.00            
ATOM     37  CG  LEU X   3      20.043  -1.320  -2.282  0.00  0.00            
ATOM     38  HG  LEU X   3      21.074  -1.236  -2.627  0.00  0.00            
ATOM     39  CD1 LEU X   3      19.859  -0.726  -0.915  0.00  0.00            
ATOM     40 HD11 LEU X   3      20.596  -1.204  -0.270  0.00  0.00            
ATOM     41 HD12 LEU X   3      19.980   0.356  -0.959  0.00  0.00            
ATOM     42 HD13 LEU X   3      18.862  -1.031  -0.598  0.00  0.00            
ATOM     43  CD2 LEU X   3      19.438  -2.743  -2.255  0.00  0.00            
ATOM     44 HD21 LEU X   3      18.383  -2.800  -1.983  0.00  0.00            
ATOM     45 HD22 LEU X   3      19.600  -3.246  -3.208  0.00  0.00            
ATOM     46 HD23 LEU X   3      19.928  -3.293  -1.452  0.00  0.00            
ATOM     47  C   LEU X   3      18.595  -0.007  -5.835  0.00  0.00            
ATOM     48  O   LEU X   3      17.398  -0.332  -5.894  0.00  0.00            
ATOM     49  N   LEU X   4      19.100   1.049  -6.509  0.00  0.00            
ATOM     50  H   LEU X   4      20.097   1.211  -6.516  0.00  0.00            
ATOM     51  CA  LEU X   4      18.333   2.018  -7.205  0.00  0.00            
ATOM     52  HA  LEU X   4      17.384   1.545  -7.455  0.00  0.00            
ATOM     53  CB  LEU X   4      18.012   3.202  -6.190  0.00  0.00            
ATOM     54  HB2 LEU X   4      17.519   2.859  -5.280  0.00  0.00            
ATOM     55  HB3 LEU X   4      18.931   3.730  -5.938  0.00  0.00            
ATOM     56  CG  LEU X   4      17.035   4.239  -6.761  0.00  0.00            
ATOM     57  HG  LEU X   4      17.556   4.668  -7.618  0.00  0.00            
ATOM     58  CD1 LEU X   4      15.834   3.617  -7.436  0.00  0.00            
ATOM     59 HD11 LEU X   4      15.367   2.962  -6.702  0.00  0.00            
ATOM     60 HD12 LEU X   4      15.154   4.429  -7.696  0.00  0.00            
ATOM     61 HD13 LEU X   4      16.093   3.141  -8.382  0.00  0.00            
ATOM     62  CD2 LEU X   4      16.695   5.344  -5.843  0.00  0.00            
ATOM     63 HD21 LEU X   4      16.212   4.877  -4.984  0.00  0.00            
ATOM     64 HD22 LEU X   4      17.593   5.938  -5.672  0.00  0.00            
ATOM     65 HD23 LEU X   4      15.944   5.962  -6.335  0.00  0.00            
ATOM     66  C   LEU X   4      18.904   2.429  -8.606  0.00  0.00            
ATOM     67  O   LEU X   4      19.851   3.176  -8.638  0.00  0.00            
ATOM     68  N   ARG X   5      18.351   1.877  -9.747  0.00  0.00            
ATOM     69  H   ARG X   5      17.624   1.184  -9.643  0.00  0.00            
ATOM     70  CA  ARG X   5      18.678   2.298 -11.068  0.00  0.00            
ATOM     71  HA  ARG X   5      19.766   2.292 -11.122  0.00  0.00            
ATOM     72  CB  ARG X   5      18.108   1.272 -12.037  0.00  0.00            
ATOM     73  HB2 ARG X   5      18.588   0.295 -11.980  0.00  0.00            
ATOM     74  HB3 ARG X   5      17.068   1.031 -11.820  0.00  0.00            
ATOM     75  CG  ARG X   5      18.118   1.680 -13.495  0.00  0.00            
ATOM     76  HG2 ARG X   5      17.512   1.003 -14.097  0.00  0.00            
ATOM     77  HG3 ARG X   5      17.673   2.669 -13.600  0.00  0.00            
ATOM     78  CD  ARG X   5      19.545   1.784 -14.135  0.00  0.00            
ATOM     79  HD2 ARG X   5      20.161   2.437 -13.518  0.00  0.00            
ATOM     80  HD3 ARG X   5      19.844   0.737 -14.082  0.00  0.00            
ATOM     81  NE  ARG X   5      19.428   2.205 -15.572  0.00  0.00            
ATOM     82  HE  ARG X   5      18.547   2.332 -16.047  0.00  0.00            
ATOM     83  CZ  ARG X   5      20.407   2.049 -16.427  0.00  0.00            
ATOM     84  NH1 ARG X   5      21.617   1.737 -16.057  0.00  0.00            
ATOM     85 HH11 ARG X   5      21.813   1.364 -15.139  0.00  0.00            
ATOM     86 HH12 ARG X   5      22.396   1.610 -16.687  0.00  0.00            
ATOM     87  NH2 ARG X   5      20.166   2.225 -17.685  0.00  0.00            
ATOM     88 HH21 ARG X   5      19.239   2.450 -18.017  0.00  0.00            
ATOM     89 HH22 ARG X   5      20.919   1.992 -18.317  0.00  0.00            
ATOM     90  C   ARG X   5      18.236   3.766 -11.303  0.00  0.00            
ATOM     91  O   ARG X   5      17.092   4.101 -11.024  0.00  0.00            
ATOM     92  N   ILE X   6      19.001   4.580 -12.026  0.00  0.00            
ATOM     93  H   ILE X   6      19.995   4.407 -12.064  0.00  0.00            
ATOM     94  CA  ILE X   6      18.623   5.938 -12.537  0.00  0.00            
ATOM     95  HA  ILE X   6      17.741   6.305 -12.012  0.00  0.00            
ATOM     96  CB  ILE X   6      19.764   6.943 -12.330  0.00  0.00            
ATOM     97  HB  ILE X   6      20.544   6.752 -13.066  0.00  0.00            
ATOM     98  CG2 ILE X   6      19.144   8.302 -12.584  0.00  0.00            
ATOM     99 HG21 ILE X   6      18.471   8.588 -11.776  0.00  0.00            
ATOM    100 HG22 ILE X   6      19.934   9.042 -12.710  0.00  0.00            
ATOM    101 HG23 ILE X   6      18.560   8.367 -13.502  0.00  0.00            
ATOM    102  CG1 ILE X   6      20.383   6.915 -10.900  0.00  0.00            
ATOM    103 HG12 ILE X   6      21.069   6.067 -10.889  0.00  0.00            
ATOM    104 HG13 ILE X   6      21.083   7.747 -10.824  0.00  0.00            
ATOM    105  CD1 ILE X   6      19.640   7.002  -9.605  0.00  0.00            
ATOM    106 HD11 ILE X   6      18.913   7.814  -9.590  0.00  0.00            
ATOM    107 HD12 ILE X   6      19.036   6.155  -9.279  0.00  0.00            
ATOM    108 HD13 ILE X   6      20.342   7.109  -8.778  0.00  0.00            
ATOM    109  C   ILE X   6      18.440   5.814 -13.991  0.00  0.00            
ATOM    110  O   ILE X   6      19.335   5.244 -14.666  0.00  0.00            
ATOM    111  N   LEU X   7      17.322   6.312 -14.496  0.00  0.00            
ATOM    112  H   LEU X   7      16.789   6.892 -13.864  0.00  0.00            
ATOM    113  CA  LEU X   7      16.803   6.113 -15.878  0.00  0.00            
ATOM    114  HA  LEU X   7      17.427   5.475 -16.503  0.00  0.00            
ATOM    115  CB  LEU X   7      15.368   5.502 -15.794  0.00  0.00            
ATOM    116  HB2 LEU X   7      14.808   6.245 -15.226  0.00  0.00            
ATOM    117  HB3 LEU X   7      14.926   5.514 -16.790  0.00  0.00            
ATOM    118  CG  LEU X   7      15.213   4.146 -15.039  0.00  0.00            
ATOM    119  HG  LEU X   7      15.751   4.040 -14.097  0.00  0.00            
ATOM    120  CD1 LEU X   7      13.670   3.952 -14.792  0.00  0.00            
ATOM    121 HD11 LEU X   7      13.163   3.972 -15.757  0.00  0.00            
ATOM    122 HD12 LEU X   7      13.491   2.947 -14.410  0.00  0.00            
ATOM    123 HD13 LEU X   7      13.349   4.555 -13.943  0.00  0.00            
ATOM    124  CD2 LEU X   7      15.722   2.995 -15.882  0.00  0.00            
ATOM    125 HD21 LEU X   7      15.163   2.997 -16.818  0.00  0.00            
ATOM    126 HD22 LEU X   7      16.803   3.042 -16.006  0.00  0.00            
ATOM    127 HD23 LEU X   7      15.489   2.028 -15.436  0.00  0.00            
ATOM    128  C   LEU X   7      16.741   7.471 -16.654  0.00  0.00            
ATOM    129  O   LEU X   7      16.546   8.552 -16.055  0.00  0.00            
ATOM    130  N   LYS X   8      16.713   7.343 -18.005  0.00  0.00            
ATOM    131  H   LYS X   8      16.980   6.426 -18.333  0.00  0.00            
ATOM    132  CA  LYS X   8      16.220   8.370 -18.958  0.00  0.00            
ATOM    133  HA  LYS X   8      16.189   9.377 -18.542  0.00  0.00            
ATOM    134  CB  LYS X   8      17.275   8.476 -20.087  0.00  0.00            
ATOM    135  HB2 LYS X   8      17.237   7.540 -20.646  0.00  0.00            
ATOM    136  HB3 LYS X   8      16.947   9.287 -20.738  0.00  0.00            
ATOM    137  CG  LYS X   8      18.767   8.726 -19.803  0.00  0.00            
ATOM    138  HG2 LYS X   8      19.101   7.918 -19.153  0.00  0.00            
ATOM    139  HG3 LYS X   8      19.280   8.812 -20.761  0.00  0.00            
ATOM    140  CD  LYS X   8      19.060   9.977 -18.898  0.00  0.00            
ATOM    141  HD2 LYS X   8      18.322  10.753 -19.102  0.00  0.00            
ATOM    142  HD3 LYS X   8      18.866   9.829 -17.835  0.00  0.00            
ATOM    143  CE  LYS X   8      20.432  10.615 -18.904  0.00  0.00            
ATOM    144  HE2 LYS X   8      20.708  11.014 -19.880  0.00  0.00            
ATOM    145  HE3 LYS X   8      20.300  11.473 -18.245  0.00  0.00            
ATOM    146  NZ  LYS X   8      21.469   9.648 -18.431  0.00  0.00            
ATOM    147  HZ1 LYS X   8      21.589   8.935 -19.136  0.00  0.00            
ATOM    148  HZ2 LYS X   8      22.348  10.127 -18.297  0.00  0.00            
ATOM    149  HZ3 LYS X   8      21.214   9.303 -17.517  0.00  0.00            
ATOM    150  C   LYS X   8      14.858   8.231 -19.509  0.00  0.00            
ATOM    151  O   LYS X   8      14.444   7.096 -19.458  0.00  0.00            
ATOM    152  N   GLU X   9      14.222   9.207 -20.163  0.00  0.00            
ATOM    153  H   GLU X   9      14.578  10.148 -20.071  0.00  0.00            
ATOM    154  CA  GLU X   9      12.882   9.116 -20.773  0.00  0.00            
ATOM    155  HA  GLU X   9      12.198   8.689 -20.039  0.00  0.00            
ATOM    156  CB  GLU X   9      12.561  10.481 -21.355  0.00  0.00            
ATOM    157  HB2 GLU X   9      13.351  10.943 -21.946  0.00  0.00            
ATOM    158  HB3 GLU X   9      11.719  10.323 -22.029  0.00  0.00            
ATOM    159  CG  GLU X   9      12.152  11.517 -20.287  0.00  0.00            
ATOM    160  HG2 GLU X   9      12.857  11.620 -19.463  0.00  0.00            
ATOM    161  HG3 GLU X   9      12.287  12.479 -20.782  0.00  0.00            
ATOM    162  CD  GLU X   9      10.656  11.456 -19.816  0.00  0.00            
ATOM    163  OE1 GLU X   9      10.120  12.284 -19.004  0.00  0.00            
ATOM    164  OE2 GLU X   9       9.874  10.616 -20.305  0.00  0.00            
ATOM    165  C   GLU X   9      12.792   8.128 -21.864  0.00  0.00            
ATOM    166  O   GLU X   9      11.770   7.426 -22.092  0.00  0.00            
ATOM    167  N   THR X  10      13.906   7.958 -22.563  0.00  0.00            
ATOM    168  H   THR X  10      14.566   8.718 -22.478  0.00  0.00            
ATOM    169  CA  THR X  10      14.176   7.015 -23.666  0.00  0.00            
ATOM    170  HA  THR X  10      13.446   7.195 -24.456  0.00  0.00            
ATOM    171  CB  THR X  10      15.533   7.375 -24.287  0.00  0.00            
ATOM    172  HB  THR X  10      15.895   6.540 -24.887  0.00  0.00            
ATOM    173  CG2 THR X  10      15.565   8.602 -25.198  0.00  0.00            
ATOM    174 HG21 THR X  10      16.391   8.601 -25.910  0.00  0.00            
ATOM    175 HG22 THR X  10      14.644   8.637 -25.779  0.00  0.00            
ATOM    176 HG23 THR X  10      15.641   9.623 -24.827  0.00  0.00            
ATOM    177  OG1 THR X  10      16.446   7.689 -23.336  0.00  0.00            
ATOM    178  HG1 THR X  10      16.818   6.868 -23.006  0.00  0.00            
ATOM    179  C   THR X  10      14.197   5.555 -23.203  0.00  0.00            
ATOM    180  O   THR X  10      13.831   4.705 -23.983  0.00  0.00            
ATOM    181  N   GLU X  11      14.406   5.355 -21.902  0.00  0.00            
ATOM    182  H   GLU X  11      14.656   6.062 -21.226  0.00  0.00            
ATOM    183  CA  GLU X  11      14.254   3.965 -21.408  0.00  0.00            
ATOM    184  HA  GLU X  11      14.704   3.265 -22.112  0.00  0.00            
ATOM    185  CB  GLU X  11      15.111   3.666 -20.112  0.00  0.00            
ATOM    186  HB2 GLU X  11      14.895   4.300 -19.253  0.00  0.00            
ATOM    187  HB3 GLU X  11      15.014   2.724 -19.572  0.00  0.00            
ATOM    188  CG  GLU X  11      16.510   3.870 -20.376  0.00  0.00            
ATOM    189  HG2 GLU X  11      16.722   3.338 -21.304  0.00  0.00            
ATOM    190  HG3 GLU X  11      16.612   4.932 -20.599  0.00  0.00            
ATOM    191  CD  GLU X  11      17.463   3.470 -19.255  0.00  0.00            
ATOM    192  OE1 GLU X  11      17.617   2.331 -18.863  0.00  0.00            
ATOM    193  OE2 GLU X  11      18.168   4.421 -18.757  0.00  0.00            
ATOM    194  C   GLU X  11      12.749   3.570 -21.218  0.00  0.00            
ATOM    195  O   GLU X  11      12.453   2.482 -21.641  0.00  0.00            
ATOM    196  N   PHE X  12      11.901   4.431 -20.664  0.00  0.00            
ATOM    197  H   PHE X  12      12.207   5.333 -20.330  0.00  0.00            
ATOM    198  CA  PHE X  12      10.591   3.916 -20.201  0.00  0.00            
ATOM    199  HA  PHE X  12      10.553   2.853 -20.442  0.00  0.00            
ATOM    200  CB  PHE X  12      10.355   4.271 -18.725  0.00  0.00            
ATOM    201  HB2 PHE X  12       9.301   4.100 -18.503  0.00  0.00            
ATOM    202  HB3 PHE X  12      10.999   3.596 -18.162  0.00  0.00            
ATOM    203  CG  PHE X  12      10.737   5.675 -18.211  0.00  0.00            
ATOM    204  CD1 PHE X  12      11.989   5.918 -17.670  0.00  0.00            
ATOM    205  HD1 PHE X  12      12.806   5.214 -17.618  0.00  0.00            
ATOM    206  CE1 PHE X  12      12.282   7.219 -17.294  0.00  0.00            
ATOM    207  HE1 PHE X  12      13.309   7.352 -16.986  0.00  0.00            
ATOM    208  CZ  PHE X  12      11.334   8.241 -17.390  0.00  0.00            
ATOM    209  HZ  PHE X  12      11.671   9.204 -17.036  0.00  0.00            
ATOM    210  CE2 PHE X  12      10.069   8.017 -17.959  0.00  0.00            
ATOM    211  HE2 PHE X  12       9.308   8.783 -17.998  0.00  0.00            
ATOM    212  CD2 PHE X  12       9.837   6.718 -18.462  0.00  0.00            
ATOM    213  HD2 PHE X  12       8.876   6.554 -18.928  0.00  0.00            
ATOM    214  C   PHE X  12       9.514   4.297 -21.148  0.00  0.00            
ATOM    215  O   PHE X  12       8.357   3.755 -21.018  0.00  0.00            
ATOM    216  N   LYS X  13       9.670   5.280 -22.020  0.00  0.00            
ATOM    217  H   LYS X  13      10.563   5.751 -21.993  0.00  0.00            
ATOM    218  CA  LYS X  13       8.646   5.576 -23.091  0.00  0.00            
ATOM    219  HA  LYS X  13       8.968   6.514 -23.544  0.00  0.00            
ATOM    220  CB  LYS X  13       8.859   4.549 -24.172  0.00  0.00            
ATOM    221  HB2 LYS X  13       8.735   3.524 -23.822  0.00  0.00            
ATOM    222  HB3 LYS X  13       8.092   4.701 -24.932  0.00  0.00            
ATOM    223  CG  LYS X  13      10.152   4.702 -24.908  0.00  0.00            
ATOM    224  HG2 LYS X  13      11.018   4.477 -24.285  0.00  0.00            
ATOM    225  HG3 LYS X  13      10.045   3.968 -25.706  0.00  0.00            
ATOM    226  CD  LYS X  13      10.398   6.080 -25.588  0.00  0.00            
ATOM    227  HD2 LYS X  13      10.568   6.819 -24.806  0.00  0.00            
ATOM    228  HD3 LYS X  13      11.302   5.940 -26.180  0.00  0.00            
ATOM    229  CE  LYS X  13       9.288   6.382 -26.563  0.00  0.00            
ATOM    230  HE2 LYS X  13       9.217   5.578 -27.296  0.00  0.00            
ATOM    231  HE3 LYS X  13       8.403   6.443 -25.930  0.00  0.00            
ATOM    232  NZ  LYS X  13       9.623   7.630 -27.281  0.00  0.00            
ATOM    233  HZ1 LYS X  13      10.578   7.688 -27.606  0.00  0.00            
ATOM    234  HZ2 LYS X  13       9.123   7.588 -28.158  0.00  0.00            
ATOM    235  HZ3 LYS X  13       9.446   8.414 -26.670  0.00  0.00            
ATOM    236  C   LYS X  13       7.144   5.785 -22.610  0.00  0.00            
ATOM    237  O   LYS X  13       6.174   5.176 -23.096  0.00  0.00            
ATOM    238  N   LYS X  14       6.953   6.649 -21.594  0.00  0.00            
ATOM    239  H   LYS X  14       7.738   7.201 -21.280  0.00  0.00            
ATOM    240  CA  LYS X  14       5.594   7.125 -21.159  0.00  0.00            
ATOM    241  HA  LYS X  14       5.020   6.230 -20.921  0.00  0.00            
ATOM    242  CB  LYS X  14       5.743   7.959 -19.903  0.00  0.00            
ATOM    243  HB2 LYS X  14       4.839   7.881 -19.299  0.00  0.00            
ATOM    244  HB3 LYS X  14       6.516   7.431 -19.346  0.00  0.00            
ATOM    245  CG  LYS X  14       6.272   9.397 -20.170  0.00  0.00            
ATOM    246  HG2 LYS X  14       7.354   9.359 -20.048  0.00  0.00            
ATOM    247  HG3 LYS X  14       6.029   9.806 -21.151  0.00  0.00            
ATOM    248  CD  LYS X  14       5.604  10.316 -19.097  0.00  0.00            
ATOM    249  HD2 LYS X  14       4.534  10.134 -19.196  0.00  0.00            
ATOM    250  HD3 LYS X  14       5.848  10.001 -18.083  0.00  0.00            
ATOM    251  CE  LYS X  14       5.920  11.818 -19.368  0.00  0.00            
ATOM    252  HE2 LYS X  14       5.746  12.165 -20.387  0.00  0.00            
ATOM    253  HE3 LYS X  14       5.196  12.393 -18.791  0.00  0.00            
ATOM    254  NZ  LYS X  14       7.375  12.055 -18.978  0.00  0.00            
ATOM    255  HZ1 LYS X  14       8.108  11.678 -19.562  0.00  0.00            
ATOM    256  HZ2 LYS X  14       7.556  13.048 -19.016  0.00  0.00            
ATOM    257  HZ3 LYS X  14       7.548  11.823 -18.011  0.00  0.00            
ATOM    258  C   LYS X  14       4.725   7.731 -22.265  0.00  0.00            
ATOM    259  O   LYS X  14       5.197   8.306 -23.246  0.00  0.00            
ATOM    260  N   ILE X  15       3.435   7.536 -22.063  0.00  0.00            
ATOM    261  H   ILE X  15       3.136   6.946 -21.300  0.00  0.00            
ATOM    262  CA  ILE X  15       2.443   7.899 -23.075  0.00  0.00            
ATOM    263  HA  ILE X  15       2.810   8.713 -23.699  0.00  0.00            
ATOM    264  CB  ILE X  15       2.329   6.817 -24.105  0.00  0.00            
ATOM    265  HB  ILE X  15       3.299   6.773 -24.600  0.00  0.00            
ATOM    266  CG2 ILE X  15       2.091   5.428 -23.480  0.00  0.00            
ATOM    267 HG21 ILE X  15       2.941   5.154 -22.855  0.00  0.00            
ATOM    268 HG22 ILE X  15       1.171   5.375 -22.896  0.00  0.00            
ATOM    269 HG23 ILE X  15       2.059   4.671 -24.264  0.00  0.00            
ATOM    270  CG1 ILE X  15       1.235   7.071 -25.120  0.00  0.00            
ATOM    271 HG12 ILE X  15       0.331   7.099 -24.512  0.00  0.00            
ATOM    272 HG13 ILE X  15       1.308   8.007 -25.674  0.00  0.00            
ATOM    273  CD1 ILE X  15       0.940   5.904 -26.101  0.00  0.00            
ATOM    274 HD11 ILE X  15       0.428   5.098 -25.575  0.00  0.00            
ATOM    275 HD12 ILE X  15       0.226   6.221 -26.862  0.00  0.00            
ATOM    276 HD13 ILE X  15       1.848   5.519 -26.566  0.00  0.00            
ATOM    277  C   ILE X  15       1.130   8.580 -22.458  0.00  0.00            
ATOM    278  O   ILE X  15       0.898   9.794 -22.403  0.00  0.00            
ATOM    279  N   LYS X  16       0.152   7.745 -22.006  0.00  0.00            
ATOM    280  H   LYS X  16       0.321   6.750 -22.025  0.00  0.00            
ATOM    281  CA  LYS X  16      -1.244   8.108 -21.643  0.00  0.00            
ATOM    282  HA  LYS X  16      -1.512   9.064 -22.093  0.00  0.00            
ATOM    283  CB  LYS X  16      -2.241   7.137 -22.263  0.00  0.00            
ATOM    284  HB2 LYS X  16      -1.735   6.173 -22.308  0.00  0.00            
ATOM    285  HB3 LYS X  16      -3.107   7.129 -21.600  0.00  0.00            
ATOM    286  CG  LYS X  16      -2.675   7.540 -23.683  0.00  0.00            
ATOM    287  HG2 LYS X  16      -3.452   8.295 -23.567  0.00  0.00            
ATOM    288  HG3 LYS X  16      -1.895   8.010 -24.282  0.00  0.00            
ATOM    289  CD  LYS X  16      -3.081   6.309 -24.538  0.00  0.00            
ATOM    290  HD2 LYS X  16      -2.220   5.641 -24.568  0.00  0.00            
ATOM    291  HD3 LYS X  16      -3.867   5.814 -23.969  0.00  0.00            
ATOM    292  CE  LYS X  16      -3.643   6.748 -25.910  0.00  0.00            
ATOM    293  HE2 LYS X  16      -4.415   7.486 -25.691  0.00  0.00            
ATOM    294  HE3 LYS X  16      -2.912   7.286 -26.514  0.00  0.00            
ATOM    295  NZ  LYS X  16      -4.123   5.622 -26.762  0.00  0.00            
ATOM    296  HZ1 LYS X  16      -4.660   5.834 -27.591  0.00  0.00            
ATOM    297  HZ2 LYS X  16      -3.304   5.095 -27.030  0.00  0.00            
ATOM    298  HZ3 LYS X  16      -4.670   4.937 -26.260  0.00  0.00            
ATOM    299  C   LYS X  16      -1.448   8.258 -20.172  0.00  0.00            
ATOM    300  O   LYS X  16      -0.705   7.655 -19.465  0.00  0.00            
ATOM    301  N   VAL X  17      -2.377   9.116 -19.753  0.00  0.00            
ATOM    302  H   VAL X  17      -2.885   9.653 -20.441  0.00  0.00            
ATOM    303  CA  VAL X  17      -2.520   9.434 -18.254  0.00  0.00            
ATOM    304  HA  VAL X  17      -1.500   9.398 -17.870  0.00  0.00            
ATOM    305  CB  VAL X  17      -3.049  10.826 -17.918  0.00  0.00            
ATOM    306  HB  VAL X  17      -3.852  11.040 -18.622  0.00  0.00            
ATOM    307  CG1 VAL X  17      -3.554  10.984 -16.472  0.00  0.00            
ATOM    308 HG11 VAL X  17      -4.039  11.950 -16.331  0.00  0.00            
ATOM    309 HG12 VAL X  17      -4.406  10.347 -16.237  0.00  0.00            
ATOM    310 HG13 VAL X  17      -2.811  10.799 -15.696  0.00  0.00            
ATOM    311  CG2 VAL X  17      -1.862  11.802 -18.035  0.00  0.00            
ATOM    312 HG21 VAL X  17      -1.483  11.895 -19.053  0.00  0.00            
ATOM    313 HG22 VAL X  17      -2.224  12.813 -17.849  0.00  0.00            
ATOM    314 HG23 VAL X  17      -1.117  11.556 -17.279  0.00  0.00            
ATOM    315  C   VAL X  17      -3.413   8.376 -17.540  0.00  0.00            
ATOM    316  O   VAL X  17      -4.666   8.352 -17.793  0.00  0.00            
ATOM    317  N   LEU X  18      -2.886   7.579 -16.596  0.00  0.00            
ATOM    318  H   LEU X  18      -1.896   7.604 -16.396  0.00  0.00            
ATOM    319  CA  LEU X  18      -3.669   6.712 -15.775  0.00  0.00            
ATOM    320  HA  LEU X  18      -4.431   6.199 -16.362  0.00  0.00            
ATOM    321  CB  LEU X  18      -2.783   5.626 -15.212  0.00  0.00            
ATOM    322  HB2 LEU X  18      -1.936   6.229 -14.885  0.00  0.00            
ATOM    323  HB3 LEU X  18      -3.240   5.034 -14.419  0.00  0.00            
ATOM    324  CG  LEU X  18      -2.332   4.677 -16.311  0.00  0.00            
ATOM    325  HG  LEU X  18      -1.912   5.185 -17.179  0.00  0.00            
ATOM    326  CD1 LEU X  18      -1.157   3.919 -15.763  0.00  0.00            
ATOM    327 HD11 LEU X  18      -0.670   3.266 -16.487  0.00  0.00            
ATOM    328 HD12 LEU X  18      -0.299   4.521 -15.466  0.00  0.00            
ATOM    329 HD13 LEU X  18      -1.468   3.198 -15.007  0.00  0.00            
ATOM    330  CD2 LEU X  18      -3.394   3.682 -16.621  0.00  0.00            
ATOM    331 HD21 LEU X  18      -2.871   2.944 -17.229  0.00  0.00            
ATOM    332 HD22 LEU X  18      -3.886   3.296 -15.728  0.00  0.00            
ATOM    333 HD23 LEU X  18      -4.093   4.286 -17.199  0.00  0.00            
ATOM    334  C   LEU X  18      -4.539   7.365 -14.690  0.00  0.00            
ATOM    335  O   LEU X  18      -5.553   6.822 -14.198  0.00  0.00            
ATOM    336  N   GLY X  19      -4.135   8.595 -14.341  0.00  0.00            
ATOM    337  H   GLY X  19      -3.220   8.829 -14.701  0.00  0.00            
ATOM    338  CA  GLY X  19      -4.916   9.639 -13.602  0.00  0.00            
ATOM    339  HA2 GLY X  19      -5.506  10.300 -14.238  0.00  0.00            
ATOM    340  HA3 GLY X  19      -5.575   9.108 -12.915  0.00  0.00            
ATOM    341  C   GLY X  19      -4.036  10.482 -12.777  0.00  0.00            
ATOM    342  O   GLY X  19      -2.831  10.436 -12.816  0.00  0.00            
ATOM    343  N   SER X  20      -4.690  11.265 -11.909  0.00  0.00            
ATOM    344  H   SER X  20      -5.694  11.161 -11.963  0.00  0.00            
ATOM    345  CA  SER X  20      -4.120  12.410 -11.132  0.00  0.00            
ATOM    346  HA  SER X  20      -3.086  12.144 -10.911  0.00  0.00            
ATOM    347  CB  SER X  20      -4.145  13.679 -11.981  0.00  0.00            
ATOM    348  HB2 SER X  20      -3.799  13.504 -13.000  0.00  0.00            
ATOM    349  HB3 SER X  20      -5.190  13.928 -12.168  0.00  0.00            
ATOM    350  OG  SER X  20      -3.393  14.803 -11.422  0.00  0.00            
ATOM    351  HG  SER X  20      -2.470  14.645 -11.632  0.00  0.00            
ATOM    352  C   SER X  20      -4.833  12.479  -9.757  0.00  0.00            
ATOM    353  O   SER X  20      -5.974  12.135  -9.583  0.00  0.00            
ATOM    354  N   GLY X  21      -4.113  13.080  -8.808  0.00  0.00            
ATOM    355  H   GLY X  21      -3.154  13.258  -9.068  0.00  0.00            
ATOM    356  CA  GLY X  21      -4.426  13.316  -7.459  0.00  0.00            
ATOM    357  HA2 GLY X  21      -5.412  13.759  -7.320  0.00  0.00            
ATOM    358  HA3 GLY X  21      -4.444  12.404  -6.861  0.00  0.00            
ATOM    359  C   GLY X  21      -3.387  14.260  -6.688  0.00  0.00            
ATOM    360  O   GLY X  21      -2.390  14.694  -7.263  0.00  0.00            
ATOM    361  N   ALA X  22      -3.550  14.381  -5.358  0.00  0.00            
ATOM    362  H   ALA X  22      -4.364  13.920  -4.977  0.00  0.00            
ATOM    363  CA  ALA X  22      -2.730  15.205  -4.513  0.00  0.00            
ATOM    364  HA  ALA X  22      -2.679  16.139  -5.072  0.00  0.00            
ATOM    365  CB  ALA X  22      -3.310  15.452  -3.126  0.00  0.00            
ATOM    366  HB1 ALA X  22      -2.615  16.135  -2.636  0.00  0.00            
ATOM    367  HB2 ALA X  22      -4.286  15.930  -3.204  0.00  0.00            
ATOM    368  HB3 ALA X  22      -3.414  14.568  -2.497  0.00  0.00            
ATOM    369  C   ALA X  22      -1.270  14.706  -4.475  0.00  0.00            
ATOM    370  O   ALA X  22      -0.275  15.390  -4.317  0.00  0.00            
ATOM    371  N   PHE X  23      -1.097  13.384  -4.820  0.00  0.00            
ATOM    372  H   PHE X  23      -1.899  12.771  -4.826  0.00  0.00            
ATOM    373  CA  PHE X  23       0.237  12.774  -4.907  0.00  0.00            
ATOM    374  HA  PHE X  23       0.854  12.955  -4.027  0.00  0.00            
ATOM    375  CB  PHE X  23       0.037  11.225  -4.946  0.00  0.00            
ATOM    376  HB2 PHE X  23       0.985  10.687  -4.964  0.00  0.00            
ATOM    377  HB3 PHE X  23      -0.356  11.003  -3.954  0.00  0.00            
ATOM    378  CG  PHE X  23      -0.734  10.785  -6.157  0.00  0.00            
ATOM    379  CD1 PHE X  23      -0.075  10.628  -7.384  0.00  0.00            
ATOM    380  HD1 PHE X  23       0.941  10.990  -7.431  0.00  0.00            
ATOM    381  CE1 PHE X  23      -0.749  10.224  -8.581  0.00  0.00            
ATOM    382  HE1 PHE X  23      -0.246  10.187  -9.536  0.00  0.00            
ATOM    383  CZ  PHE X  23      -2.148   9.958  -8.509  0.00  0.00            
ATOM    384  HZ  PHE X  23      -2.713   9.597  -9.356  0.00  0.00            
ATOM    385  CE2 PHE X  23      -2.796  10.146  -7.309  0.00  0.00            
ATOM    386  HE2 PHE X  23      -3.874  10.082  -7.293  0.00  0.00            
ATOM    387  CD2 PHE X  23      -2.058  10.512  -6.139  0.00  0.00            
ATOM    388  HD2 PHE X  23      -2.576  10.452  -5.193  0.00  0.00            
ATOM    389  C   PHE X  23       1.002  13.316  -6.113  0.00  0.00            
ATOM    390  O   PHE X  23       2.214  13.464  -6.143  0.00  0.00            
ATOM    391  N   GLY X  24       0.312  13.646  -7.187  0.00  0.00            
ATOM    392  H   GLY X  24      -0.688  13.784  -7.215  0.00  0.00            
ATOM    393  CA  GLY X  24       0.907  13.984  -8.526  0.00  0.00            
ATOM    394  HA2 GLY X  24       1.160  15.043  -8.552  0.00  0.00            
ATOM    395  HA3 GLY X  24       1.851  13.449  -8.633  0.00  0.00            
ATOM    396  C   GLY X  24      -0.041  13.607  -9.691  0.00  0.00            
ATOM    397  O   GLY X  24      -1.264  13.820  -9.672  0.00  0.00            
ATOM    398  N   THR X  25       0.613  13.145 -10.734  0.00  0.00            
ATOM    399  H   THR X  25       1.622  13.192 -10.744  0.00  0.00            
ATOM    400  CA  THR X  25       0.005  12.561 -11.936  0.00  0.00            
ATOM    401  HA  THR X  25      -1.044  12.309 -11.780  0.00  0.00            
ATOM    402  CB  THR X  25      -0.020  13.669 -13.100  0.00  0.00            
ATOM    403  HB  THR X  25       1.004  13.855 -13.425  0.00  0.00            
ATOM    404  CG2 THR X  25      -0.931  13.172 -14.320  0.00  0.00            
ATOM    405 HG21 THR X  25      -0.910  12.085 -14.397  0.00  0.00            
ATOM    406 HG22 THR X  25      -1.970  13.454 -14.151  0.00  0.00            
ATOM    407 HG23 THR X  25      -0.609  13.694 -15.221  0.00  0.00            
ATOM    408  OG1 THR X  25      -0.630  14.866 -12.665  0.00  0.00            
ATOM    409  HG1 THR X  25       0.069  15.123 -12.059  0.00  0.00            
ATOM    410  C   THR X  25       0.734  11.346 -12.441  0.00  0.00            
ATOM    411  O   THR X  25       1.955  11.207 -12.201  0.00  0.00            
ATOM    412  N   VAL X  26      -0.024  10.344 -12.902  0.00  0.00            
ATOM    413  H   VAL X  26      -1.019  10.406 -13.065  0.00  0.00            
ATOM    414  CA  VAL X  26       0.489   9.010 -13.145  0.00  0.00            
ATOM    415  HA  VAL X  26       1.575   9.031 -13.058  0.00  0.00            
ATOM    416  CB  VAL X  26       0.055   8.019 -12.077  0.00  0.00            
ATOM    417  HB  VAL X  26       0.571   8.180 -11.131  0.00  0.00            
ATOM    418  CG1 VAL X  26      -1.450   8.062 -11.779  0.00  0.00            
ATOM    419 HG11 VAL X  26      -1.823   8.949 -11.267  0.00  0.00            
ATOM    420 HG12 VAL X  26      -1.956   7.986 -12.741  0.00  0.00            
ATOM    421 HG13 VAL X  26      -1.851   7.195 -11.253  0.00  0.00            
ATOM    422  CG2 VAL X  26       0.524   6.589 -12.480  0.00  0.00            
ATOM    423 HG21 VAL X  26       0.503   5.938 -11.606  0.00  0.00            
ATOM    424 HG22 VAL X  26       0.012   6.135 -13.329  0.00  0.00            
ATOM    425 HG23 VAL X  26       1.581   6.741 -12.699  0.00  0.00            
ATOM    426  C   VAL X  26       0.130   8.498 -14.538  0.00  0.00            
ATOM    427  O   VAL X  26      -1.005   8.628 -15.032  0.00  0.00            
ATOM    428  N   TYR X  27       1.151   8.102 -15.245  0.00  0.00            
ATOM    429  H   TYR X  27       2.082   8.050 -14.859  0.00  0.00            
ATOM    430  CA  TYR X  27       1.075   7.725 -16.666  0.00  0.00            
ATOM    431  HA  TYR X  27       0.089   7.837 -17.117  0.00  0.00            
ATOM    432  CB  TYR X  27       2.125   8.633 -17.451  0.00  0.00            
ATOM    433  HB2 TYR X  27       3.153   8.434 -17.148  0.00  0.00            
ATOM    434  HB3 TYR X  27       2.095   8.401 -18.516  0.00  0.00            
ATOM    435  CG  TYR X  27       2.060  10.129 -17.194  0.00  0.00            
ATOM    436  CD1 TYR X  27       2.686  10.643 -16.099  0.00  0.00            
ATOM    437  HD1 TYR X  27       3.235   9.980 -15.447  0.00  0.00            
ATOM    438  CE1 TYR X  27       2.781  12.033 -15.850  0.00  0.00            
ATOM    439  HE1 TYR X  27       3.185  12.363 -14.905  0.00  0.00            
ATOM    440  CZ  TYR X  27       2.234  12.921 -16.743  0.00  0.00            
ATOM    441  OH  TYR X  27       2.438  14.261 -16.523  0.00  0.00            
ATOM    442  HH  TYR X  27       3.279  14.414 -16.086  0.00  0.00            
ATOM    443  CE2 TYR X  27       1.636  12.438 -17.971  0.00  0.00            
ATOM    444  HE2 TYR X  27       1.294  13.180 -18.677  0.00  0.00            
ATOM    445  CD2 TYR X  27       1.671  11.014 -18.178  0.00  0.00            
ATOM    446  HD2 TYR X  27       1.200  10.624 -19.068  0.00  0.00            
ATOM    447  C   TYR X  27       1.527   6.283 -16.934  0.00  0.00            
ATOM    448  O   TYR X  27       2.156   5.665 -16.080  0.00  0.00            
ATOM    449  N   LYS X  28       1.206   5.759 -18.147  0.00  0.00            
ATOM    450  H   LYS X  28       0.706   6.365 -18.782  0.00  0.00            
ATOM    451  CA  LYS X  28       1.533   4.463 -18.710  0.00  0.00            
ATOM    452  HA  LYS X  28       1.746   3.792 -17.878  0.00  0.00            
ATOM    453  CB  LYS X  28       0.251   3.913 -19.383  0.00  0.00            
ATOM    454  HB2 LYS X  28      -0.602   4.116 -18.736  0.00  0.00            
ATOM    455  HB3 LYS X  28       0.010   4.309 -20.370  0.00  0.00            
ATOM    456  CG  LYS X  28       0.292   2.405 -19.539  0.00  0.00            
ATOM    457  HG2 LYS X  28       1.108   2.102 -20.196  0.00  0.00            
ATOM    458  HG3 LYS X  28       0.447   2.039 -18.524  0.00  0.00            
ATOM    459  CD  LYS X  28      -1.025   1.729 -20.116  0.00  0.00            
ATOM    460  HD2 LYS X  28      -1.897   1.918 -19.489  0.00  0.00            
ATOM    461  HD3 LYS X  28      -1.304   2.079 -21.110  0.00  0.00            
ATOM    462  CE  LYS X  28      -0.785   0.197 -20.111  0.00  0.00            
ATOM    463  HE2 LYS X  28      -0.130  -0.126 -20.920  0.00  0.00            
ATOM    464  HE3 LYS X  28      -0.247  -0.060 -19.198  0.00  0.00            
ATOM    465  NZ  LYS X  28      -2.069  -0.577 -20.265  0.00  0.00            
ATOM    466  HZ1 LYS X  28      -2.655  -0.319 -21.046  0.00  0.00            
ATOM    467  HZ2 LYS X  28      -1.972  -1.582 -20.231  0.00  0.00            
ATOM    468  HZ3 LYS X  28      -2.637  -0.308 -19.475  0.00  0.00            
ATOM    469  C   LYS X  28       2.751   4.509 -19.628  0.00  0.00            
ATOM    470  O   LYS X  28       2.931   5.493 -20.330  0.00  0.00            
ATOM    471  N   GLY X  29       3.557   3.440 -19.413  0.00  0.00            
ATOM    472  H   GLY X  29       3.314   2.771 -18.696  0.00  0.00            
ATOM    473  CA  GLY X  29       4.725   3.029 -20.307  0.00  0.00            
ATOM    474  HA2 GLY X  29       4.506   3.385 -21.313  0.00  0.00            
ATOM    475  HA3 GLY X  29       5.646   3.526 -20.003  0.00  0.00            
ATOM    476  C   GLY X  29       5.108   1.528 -20.369  0.00  0.00            
ATOM    477  O   GLY X  29       4.631   0.618 -19.692  0.00  0.00            
ATOM    478  N   LEU X  30       6.191   1.297 -21.172  0.00  0.00            
ATOM    479  H   LEU X  30       6.638   2.031 -21.703  0.00  0.00            
ATOM    480  CA  LEU X  30       6.856   0.008 -21.443  0.00  0.00            
ATOM    481  HA  LEU X  30       6.531  -0.688 -20.669  0.00  0.00            
ATOM    482  CB  LEU X  30       6.411  -0.585 -22.880  0.00  0.00            
ATOM    483  HB2 LEU X  30       6.524   0.200 -23.628  0.00  0.00            
ATOM    484  HB3 LEU X  30       7.259  -1.241 -23.077  0.00  0.00            
ATOM    485  CG  LEU X  30       5.056  -1.264 -22.844  0.00  0.00            
ATOM    486  HG  LEU X  30       4.281  -0.735 -22.290  0.00  0.00            
ATOM    487  CD1 LEU X  30       4.406  -1.389 -24.256  0.00  0.00            
ATOM    488 HD11 LEU X  30       3.347  -1.605 -24.118  0.00  0.00            
ATOM    489 HD12 LEU X  30       4.400  -0.484 -24.864  0.00  0.00            
ATOM    490 HD13 LEU X  30       4.783  -2.283 -24.752  0.00  0.00            
ATOM    491  CD2 LEU X  30       5.125  -2.709 -22.255  0.00  0.00            
ATOM    492 HD21 LEU X  30       4.266  -3.313 -22.550  0.00  0.00            
ATOM    493 HD22 LEU X  30       5.957  -3.192 -22.768  0.00  0.00            
ATOM    494 HD23 LEU X  30       5.340  -2.690 -21.187  0.00  0.00            
ATOM    495  C   LEU X  30       8.351   0.190 -21.263  0.00  0.00            
ATOM    496  O   LEU X  30       9.131   0.547 -22.148  0.00  0.00            
ATOM    497  N   TRP X  31       8.844  -0.178 -20.074  0.00  0.00            
ATOM    498  H   TRP X  31       8.168  -0.288 -19.331  0.00  0.00            
ATOM    499  CA  TRP X  31      10.285  -0.119 -19.741  0.00  0.00            
ATOM    500  HA  TRP X  31      10.770   0.761 -20.164  0.00  0.00            
ATOM    501  CB  TRP X  31      10.530   0.126 -18.265  0.00  0.00            
ATOM    502  HB2 TRP X  31       9.963   1.013 -17.982  0.00  0.00            
ATOM    503  HB3 TRP X  31      10.049  -0.614 -17.626  0.00  0.00            
ATOM    504  CG  TRP X  31      11.939   0.114 -17.787  0.00  0.00            
ATOM    505  CD1 TRP X  31      12.925   0.652 -18.490  0.00  0.00            
ATOM    506  HD1 TRP X  31      12.778   1.180 -19.421  0.00  0.00            
ATOM    507  NE1 TRP X  31      14.149   0.379 -18.051  0.00  0.00            
ATOM    508  HE1 TRP X  31      14.979   0.445 -18.624  0.00  0.00            
ATOM    509  CE2 TRP X  31      14.060  -0.303 -16.855  0.00  0.00            
ATOM    510  CZ2 TRP X  31      15.044  -0.809 -15.947  0.00  0.00            
ATOM    511  HZ2 TRP X  31      16.086  -0.572 -16.103  0.00  0.00            
ATOM    512  CH2 TRP X  31      14.587  -1.669 -14.902  0.00  0.00            
ATOM    513  HH2 TRP X  31      15.256  -2.190 -14.233  0.00  0.00            
ATOM    514  CZ3 TRP X  31      13.225  -1.857 -14.657  0.00  0.00            
ATOM    515  HZ3 TRP X  31      12.874  -2.400 -13.791  0.00  0.00            
ATOM    516  CE3 TRP X  31      12.293  -1.399 -15.601  0.00  0.00            
ATOM    517  HE3 TRP X  31      11.241  -1.573 -15.428  0.00  0.00            
ATOM    518  CD2 TRP X  31      12.646  -0.544 -16.659  0.00  0.00            
ATOM    519  C   TRP X  31      11.049  -1.328 -20.318  0.00  0.00            
ATOM    520  O   TRP X  31      10.629  -2.459 -20.043  0.00  0.00            
ATOM    521  N   ILE X  32      12.121  -1.098 -21.053  0.00  0.00            
ATOM    522  H   ILE X  32      12.474  -0.155 -20.981  0.00  0.00            
ATOM    523  CA  ILE X  32      12.957  -2.171 -21.587  0.00  0.00            
ATOM    524  HA  ILE X  32      12.475  -3.148 -21.636  0.00  0.00            
ATOM    525  CB  ILE X  32      13.351  -1.788 -23.047  0.00  0.00            
ATOM    526  HB  ILE X  32      13.800  -0.795 -22.997  0.00  0.00            
ATOM    527  CG2 ILE X  32      14.497  -2.766 -23.480  0.00  0.00            
ATOM    528 HG21 ILE X  32      15.379  -2.743 -22.841  0.00  0.00            
ATOM    529 HG22 ILE X  32      14.165  -3.799 -23.588  0.00  0.00            
ATOM    530 HG23 ILE X  32      14.912  -2.521 -24.458  0.00  0.00            
ATOM    531  CG1 ILE X  32      12.178  -1.906 -24.039  0.00  0.00            
ATOM    532 HG12 ILE X  32      11.974  -2.976 -23.984  0.00  0.00            
ATOM    533 HG13 ILE X  32      11.407  -1.192 -23.752  0.00  0.00            
ATOM    534  CD1 ILE X  32      12.379  -1.768 -25.530  0.00  0.00            
ATOM    535 HD11 ILE X  32      13.291  -2.278 -25.840  0.00  0.00            
ATOM    536 HD12 ILE X  32      11.544  -2.071 -26.163  0.00  0.00            
ATOM    537 HD13 ILE X  32      12.640  -0.736 -25.768  0.00  0.00            
ATOM    538  C   ILE X  32      14.151  -2.283 -20.649  0.00  0.00            
ATOM    539  O   ILE X  32      14.862  -1.322 -20.671  0.00  0.00            
ATOM    540  N   PRO X  33      14.376  -3.332 -19.850  0.00  0.00            
ATOM    541  CD  PRO X  33      13.549  -4.487 -19.511  0.00  0.00            
ATOM    542  HD2 PRO X  33      13.765  -5.313 -20.189  0.00  0.00            
ATOM    543  HD3 PRO X  33      12.501  -4.187 -19.508  0.00  0.00            
ATOM    544  CG  PRO X  33      13.910  -4.801 -18.011  0.00  0.00            
ATOM    545  HG2 PRO X  33      13.547  -5.781 -17.701  0.00  0.00            
ATOM    546  HG3 PRO X  33      13.403  -4.176 -17.276  0.00  0.00            
ATOM    547  CB  PRO X  33      15.430  -4.569 -18.017  0.00  0.00            
ATOM    548  HB2 PRO X  33      15.878  -5.432 -18.509  0.00  0.00            
ATOM    549  HB3 PRO X  33      15.839  -4.363 -17.028  0.00  0.00            
ATOM    550  CA  PRO X  33      15.552  -3.297 -18.896  0.00  0.00            
ATOM    551  HA  PRO X  33      15.355  -2.434 -18.260  0.00  0.00            
ATOM    552  C   PRO X  33      16.891  -3.205 -19.569  0.00  0.00            
ATOM    553  O   PRO X  33      17.068  -3.630 -20.644  0.00  0.00            
ATOM    554  N   GLU X  34      17.913  -2.630 -18.876  0.00  0.00            
ATOM    555  H   GLU X  34      17.764  -2.315 -17.928  0.00  0.00            
ATOM    556  CA  GLU X  34      19.266  -2.448 -19.405  0.00  0.00            
ATOM    557  HA  GLU X  34      19.265  -1.753 -20.245  0.00  0.00            
ATOM    558  CB  GLU X  34      20.168  -1.803 -18.375  0.00  0.00            
ATOM    559  HB2 GLU X  34      19.747  -0.975 -17.804  0.00  0.00            
ATOM    560  HB3 GLU X  34      20.374  -2.594 -17.653  0.00  0.00            
ATOM    561  CG  GLU X  34      21.508  -1.274 -18.849  0.00  0.00            
ATOM    562  HG2 GLU X  34      22.018  -1.039 -17.915  0.00  0.00            
ATOM    563  HG3 GLU X  34      22.153  -1.948 -19.413  0.00  0.00            
ATOM    564  CD  GLU X  34      21.380  -0.079 -19.801  0.00  0.00            
ATOM    565  OE1 GLU X  34      21.793   1.052 -19.464  0.00  0.00            
ATOM    566  OE2 GLU X  34      21.162  -0.333 -20.968  0.00  0.00            
ATOM    567  C   GLU X  34      19.838  -3.815 -19.924  0.00  0.00            
ATOM    568  O   GLU X  34      19.824  -4.767 -19.181  0.00  0.00            
ATOM    569  N   GLY X  35      20.201  -3.905 -21.152  0.00  0.00            
ATOM    570  H   GLY X  35      20.052  -3.028 -21.632  0.00  0.00            
ATOM    571  CA  GLY X  35      20.743  -4.996 -21.951  0.00  0.00            
ATOM    572  HA2 GLY X  35      21.466  -4.612 -22.670  0.00  0.00            
ATOM    573  HA3 GLY X  35      21.390  -5.614 -21.329  0.00  0.00            
ATOM    574  C   GLY X  35      19.746  -5.798 -22.743  0.00  0.00            
ATOM    575  O   GLY X  35      20.149  -6.520 -23.668  0.00  0.00            
ATOM    576  N   GLU X  36      18.483  -5.728 -22.356  0.00  0.00            
ATOM    577  H   GLU X  36      18.249  -4.997 -21.700  0.00  0.00            
ATOM    578  CA  GLU X  36      17.386  -6.594 -22.763  0.00  0.00            
ATOM    579  HA  GLU X  36      17.775  -7.573 -23.041  0.00  0.00            
ATOM    580  CB  GLU X  36      16.388  -6.849 -21.665  0.00  0.00            
ATOM    581  HB2 GLU X  36      15.729  -6.007 -21.455  0.00  0.00            
ATOM    582  HB3 GLU X  36      15.703  -7.588 -22.080  0.00  0.00            
ATOM    583  CG  GLU X  36      16.973  -7.350 -20.395  0.00  0.00            
ATOM    584  HG2 GLU X  36      17.587  -6.567 -19.950  0.00  0.00            
ATOM    585  HG3 GLU X  36      16.117  -7.475 -19.731  0.00  0.00            
ATOM    586  CD  GLU X  36      17.615  -8.728 -20.490  0.00  0.00            
ATOM    587  OE1 GLU X  36      17.247  -9.482 -21.412  0.00  0.00            
ATOM    588  OE2 GLU X  36      18.409  -9.082 -19.559  0.00  0.00            
ATOM    589  C   GLU X  36      16.740  -6.097 -24.041  0.00  0.00            
ATOM    590  O   GLU X  36      16.632  -4.871 -24.274  0.00  0.00            
ATOM    591  N   LYS X  37      16.001  -6.966 -24.742  0.00  0.00            
ATOM    592  H   LYS X  37      16.075  -7.941 -24.489  0.00  0.00            
ATOM    593  CA  LYS X  37      14.824  -6.639 -25.605  0.00  0.00            
ATOM    594  HA  LYS X  37      14.841  -5.583 -25.876  0.00  0.00            
ATOM    595  CB  LYS X  37      14.958  -7.473 -26.901  0.00  0.00            
ATOM    596  HB2 LYS X  37      14.560  -8.485 -26.830  0.00  0.00            
ATOM    597  HB3 LYS X  37      14.370  -6.886 -27.606  0.00  0.00            
ATOM    598  CG  LYS X  37      16.397  -7.668 -27.426  0.00  0.00            
ATOM    599  HG2 LYS X  37      16.954  -6.752 -27.233  0.00  0.00            
ATOM    600  HG3 LYS X  37      16.740  -8.460 -26.760  0.00  0.00            
ATOM    601  CD  LYS X  37      16.518  -7.954 -28.925  0.00  0.00            
ATOM    602  HD2 LYS X  37      15.999  -7.108 -29.377  0.00  0.00            
ATOM    603  HD3 LYS X  37      17.551  -7.905 -29.268  0.00  0.00            
ATOM    604  CE  LYS X  37      15.727  -9.196 -29.401  0.00  0.00            
ATOM    605  HE2 LYS X  37      14.855  -9.433 -28.791  0.00  0.00            
ATOM    606  HE3 LYS X  37      15.393  -8.977 -30.416  0.00  0.00            
ATOM    607  NZ  LYS X  37      16.618 -10.367 -29.458  0.00  0.00            
ATOM    608  HZ1 LYS X  37      17.122 -10.467 -28.588  0.00  0.00            
ATOM    609  HZ2 LYS X  37      16.106 -11.229 -29.580  0.00  0.00            
ATOM    610  HZ3 LYS X  37      17.269 -10.386 -30.230  0.00  0.00            
ATOM    611  C   LYS X  37      13.464  -6.940 -24.961  0.00  0.00            
ATOM    612  O   LYS X  37      12.464  -6.690 -25.588  0.00  0.00            
ATOM    613  N   VAL X  38      13.358  -7.405 -23.708  0.00  0.00            
ATOM    614  H   VAL X  38      14.165  -7.589 -23.129  0.00  0.00            
ATOM    615  CA  VAL X  38      12.076  -7.649 -23.054  0.00  0.00            
ATOM    616  HA  VAL X  38      11.413  -8.006 -23.843  0.00  0.00            
ATOM    617  CB  VAL X  38      12.101  -8.740 -21.945  0.00  0.00            
ATOM    618  HB  VAL X  38      11.052  -8.793 -21.655  0.00  0.00            
ATOM    619  CG1 VAL X  38      12.480 -10.085 -22.697  0.00  0.00            
ATOM    620 HG11 VAL X  38      13.365 -10.019 -23.330  0.00  0.00            
ATOM    621 HG12 VAL X  38      12.759 -10.820 -21.942  0.00  0.00            
ATOM    622 HG13 VAL X  38      11.648 -10.414 -23.319  0.00  0.00            
ATOM    623  CG2 VAL X  38      12.975  -8.341 -20.763  0.00  0.00            
ATOM    624 HG21 VAL X  38      13.991  -8.209 -21.138  0.00  0.00            
ATOM    625 HG22 VAL X  38      12.710  -7.360 -20.368  0.00  0.00            
ATOM    626 HG23 VAL X  38      12.887  -9.065 -19.953  0.00  0.00            
ATOM    627  C   VAL X  38      11.427  -6.352 -22.589  0.00  0.00            
ATOM    628  O   VAL X  38      12.181  -5.396 -22.358  0.00  0.00            
ATOM    629  N   LYS X  39      10.154  -6.387 -22.216  0.00  0.00            
ATOM    630  H   LYS X  39       9.625  -7.246 -22.161  0.00  0.00            
ATOM    631  CA  LYS X  39       9.416  -5.194 -21.701  0.00  0.00            
ATOM    632  HA  LYS X  39      10.097  -4.376 -21.465  0.00  0.00            
ATOM    633  CB  LYS X  39       8.435  -4.698 -22.814  0.00  0.00            
ATOM    634  HB2 LYS X  39       7.632  -5.432 -22.890  0.00  0.00            
ATOM    635  HB3 LYS X  39       8.085  -3.719 -22.487  0.00  0.00            
ATOM    636  CG  LYS X  39       8.960  -4.596 -24.200  0.00  0.00            
ATOM    637  HG2 LYS X  39       9.835  -3.946 -24.180  0.00  0.00            
ATOM    638  HG3 LYS X  39       9.315  -5.555 -24.577  0.00  0.00            
ATOM    639  CD  LYS X  39       7.903  -4.038 -25.085  0.00  0.00            
ATOM    640  HD2 LYS X  39       7.038  -4.700 -25.134  0.00  0.00            
ATOM    641  HD3 LYS X  39       7.465  -3.084 -24.791  0.00  0.00            
ATOM    642  CE  LYS X  39       8.475  -3.773 -26.497  0.00  0.00            
ATOM    643  HE2 LYS X  39       9.531  -3.585 -26.300  0.00  0.00            
ATOM    644  HE3 LYS X  39       8.364  -4.700 -27.061  0.00  0.00            
ATOM    645  NZ  LYS X  39       7.710  -2.654 -27.183  0.00  0.00            
ATOM    646  HZ1 LYS X  39       6.704  -2.741 -27.158  0.00  0.00            
ATOM    647  HZ2 LYS X  39       7.951  -1.749 -26.803  0.00  0.00            
ATOM    648  HZ3 LYS X  39       7.737  -2.577 -28.190  0.00  0.00            
ATOM    649  C   LYS X  39       8.806  -5.403 -20.355  0.00  0.00            
ATOM    650  O   LYS X  39       8.492  -6.549 -19.953  0.00  0.00            
ATOM    651  N   ILE X  40       8.571  -4.315 -19.621  0.00  0.00            
ATOM    652  H   ILE X  40       8.842  -3.485 -20.127  0.00  0.00            
ATOM    653  CA  ILE X  40       8.049  -4.342 -18.293  0.00  0.00            
ATOM    654  HA  ILE X  40       7.739  -5.362 -18.063  0.00  0.00            
ATOM    655  CB  ILE X  40       9.141  -3.959 -17.221  0.00  0.00            
ATOM    656  HB  ILE X  40       9.421  -2.914 -17.353  0.00  0.00            
ATOM    657  CG2 ILE X  40       8.634  -3.997 -15.816  0.00  0.00            
ATOM    658 HG21 ILE X  40       9.448  -3.568 -15.232  0.00  0.00            
ATOM    659 HG22 ILE X  40       7.817  -3.286 -15.687  0.00  0.00            
ATOM    660 HG23 ILE X  40       8.281  -5.012 -15.636  0.00  0.00            
ATOM    661  CG1 ILE X  40      10.426  -4.753 -17.380  0.00  0.00            
ATOM    662 HG12 ILE X  40      10.747  -4.615 -18.412  0.00  0.00            
ATOM    663 HG13 ILE X  40      11.161  -4.475 -16.625  0.00  0.00            
ATOM    664  CD1 ILE X  40      10.341  -6.274 -17.212  0.00  0.00            
ATOM    665 HD11 ILE X  40      11.242  -6.718 -17.636  0.00  0.00            
ATOM    666 HD12 ILE X  40      10.348  -6.558 -16.159  0.00  0.00            
ATOM    667 HD13 ILE X  40       9.465  -6.711 -17.691  0.00  0.00            
ATOM    668  C   ILE X  40       6.778  -3.402 -18.339  0.00  0.00            
ATOM    669  O   ILE X  40       6.975  -2.229 -18.755  0.00  0.00            
ATOM    670  N   PRO X  41       5.510  -3.842 -17.993  0.00  0.00            
ATOM    671  CD  PRO X  41       5.275  -5.106 -17.421  0.00  0.00            
ATOM    672  HD2 PRO X  41       5.778  -5.194 -16.459  0.00  0.00            
ATOM    673  HD3 PRO X  41       5.399  -5.956 -18.091  0.00  0.00            
ATOM    674  CG  PRO X  41       3.785  -5.001 -17.100  0.00  0.00            
ATOM    675  HG2 PRO X  41       3.694  -4.839 -16.026  0.00  0.00            
ATOM    676  HG3 PRO X  41       3.266  -5.901 -17.432  0.00  0.00            
ATOM    677  CB  PRO X  41       3.234  -3.757 -17.901  0.00  0.00            
ATOM    678  HB2 PRO X  41       2.363  -3.369 -17.372  0.00  0.00            
ATOM    679  HB3 PRO X  41       2.917  -3.992 -18.917  0.00  0.00            
ATOM    680  CA  PRO X  41       4.439  -2.859 -18.005  0.00  0.00            
ATOM    681  HA  PRO X  41       4.320  -2.336 -18.954  0.00  0.00            
ATOM    682  C   PRO X  41       4.630  -1.890 -16.829  0.00  0.00            
ATOM    683  O   PRO X  41       4.744  -2.349 -15.660  0.00  0.00            
ATOM    684  N   VAL X  42       4.712  -0.558 -17.042  0.00  0.00            
ATOM    685  H   VAL X  42       4.719  -0.153 -17.967  0.00  0.00            
ATOM    686  CA  VAL X  42       5.133   0.391 -15.924  0.00  0.00            
ATOM    687  HA  VAL X  42       5.001  -0.182 -15.007  0.00  0.00            
ATOM    688  CB  VAL X  42       6.583   0.862 -16.047  0.00  0.00            
ATOM    689  HB  VAL X  42       6.721   1.613 -15.269  0.00  0.00            
ATOM    690  CG1 VAL X  42       7.653  -0.227 -15.691  0.00  0.00            
ATOM    691 HG11 VAL X  42       7.359  -0.824 -14.828  0.00  0.00            
ATOM    692 HG12 VAL X  42       7.729  -0.864 -16.573  0.00  0.00            
ATOM    693 HG13 VAL X  42       8.612   0.257 -15.506  0.00  0.00            
ATOM    694  CG2 VAL X  42       6.919   1.477 -17.388  0.00  0.00            
ATOM    695 HG21 VAL X  42       7.973   1.754 -17.367  0.00  0.00            
ATOM    696 HG22 VAL X  42       6.829   0.770 -18.213  0.00  0.00            
ATOM    697 HG23 VAL X  42       6.273   2.307 -17.674  0.00  0.00            
ATOM    698  C   VAL X  42       4.155   1.613 -15.868  0.00  0.00            
ATOM    699  O   VAL X  42       3.607   2.088 -16.859  0.00  0.00            
ATOM    700  N   ALA X  43       3.836   1.941 -14.623  0.00  0.00            
ATOM    701  H   ALA X  43       4.317   1.340 -13.970  0.00  0.00            
ATOM    702  CA  ALA X  43       3.483   3.257 -14.346  0.00  0.00            
ATOM    703  HA  ALA X  43       2.905   3.570 -15.216  0.00  0.00            
ATOM    704  CB  ALA X  43       2.627   3.353 -13.068  0.00  0.00            
ATOM    705  HB1 ALA X  43       1.619   3.043 -13.345  0.00  0.00            
ATOM    706  HB2 ALA X  43       3.070   2.687 -12.327  0.00  0.00            
ATOM    707  HB3 ALA X  43       2.552   4.400 -12.775  0.00  0.00            
ATOM    708  C   ALA X  43       4.763   4.113 -14.105  0.00  0.00            
ATOM    709  O   ALA X  43       5.846   3.575 -13.860  0.00  0.00            
ATOM    710  N   ILE X  44       4.538   5.385 -14.370  0.00  0.00            
ATOM    711  H   ILE X  44       3.643   5.538 -14.812  0.00  0.00            
ATOM    712  CA  ILE X  44       5.424   6.550 -14.087  0.00  0.00            
ATOM    713  HA  ILE X  44       6.289   6.196 -13.526  0.00  0.00            
ATOM    714  CB  ILE X  44       6.017   7.210 -15.340  0.00  0.00            
ATOM    715  HB  ILE X  44       5.336   7.975 -15.713  0.00  0.00            
ATOM    716  CG2 ILE X  44       7.280   7.920 -14.911  0.00  0.00            
ATOM    717 HG21 ILE X  44       8.089   7.258 -14.601  0.00  0.00            
ATOM    718 HG22 ILE X  44       7.565   8.507 -15.784  0.00  0.00            
ATOM    719 HG23 ILE X  44       7.013   8.572 -14.079  0.00  0.00            
ATOM    720  CG1 ILE X  44       6.526   6.192 -16.449  0.00  0.00            
ATOM    721 HG12 ILE X  44       7.123   6.765 -17.158  0.00  0.00            
ATOM    722 HG13 ILE X  44       7.080   5.384 -15.972  0.00  0.00            
ATOM    723  CD1 ILE X  44       5.491   5.524 -17.311  0.00  0.00            
ATOM    724 HD11 ILE X  44       5.914   4.948 -18.133  0.00  0.00            
ATOM    725 HD12 ILE X  44       4.716   5.027 -16.726  0.00  0.00            
ATOM    726 HD13 ILE X  44       4.897   6.334 -17.734  0.00  0.00            
ATOM    727  C   ILE X  44       4.622   7.609 -13.318  0.00  0.00            
ATOM    728  O   ILE X  44       3.599   8.132 -13.857  0.00  0.00            
ATOM    729  N   LYS X  45       5.189   8.142 -12.194  0.00  0.00            
ATOM    730  H   LYS X  45       6.115   7.862 -11.904  0.00  0.00            
ATOM    731  CA  LYS X  45       4.593   9.063 -11.242  0.00  0.00            
ATOM    732  HA  LYS X  45       3.594   9.244 -11.638  0.00  0.00            
ATOM    733  CB  LYS X  45       4.561   8.342  -9.905  0.00  0.00            
ATOM    734  HB2 LYS X  45       4.082   7.368 -10.001  0.00  0.00            
ATOM    735  HB3 LYS X  45       5.544   8.174  -9.466  0.00  0.00            
ATOM    736  CG  LYS X  45       3.596   9.049  -8.929  0.00  0.00            
ATOM    737  HG2 LYS X  45       3.907  10.053  -8.640  0.00  0.00            
ATOM    738  HG3 LYS X  45       2.574   9.155  -9.293  0.00  0.00            
ATOM    739  CD  LYS X  45       3.397   8.272  -7.587  0.00  0.00            
ATOM    740  HD2 LYS X  45       4.373   7.878  -7.304  0.00  0.00            
ATOM    741  HD3 LYS X  45       2.874   8.894  -6.861  0.00  0.00            
ATOM    742  CE  LYS X  45       2.521   7.026  -7.747  0.00  0.00            
ATOM    743  HE2 LYS X  45       1.712   7.207  -8.455  0.00  0.00            
ATOM    744  HE3 LYS X  45       3.139   6.250  -8.199  0.00  0.00            
ATOM    745  NZ  LYS X  45       2.036   6.467  -6.465  0.00  0.00            
ATOM    746  HZ1 LYS X  45       1.338   7.059  -6.037  0.00  0.00            
ATOM    747  HZ2 LYS X  45       1.618   5.555  -6.583  0.00  0.00            
ATOM    748  HZ3 LYS X  45       2.859   6.269  -5.915  0.00  0.00            
ATOM    749  C   LYS X  45       5.379  10.364 -11.153  0.00  0.00            
ATOM    750  O   LYS X  45       6.499  10.327 -10.695  0.00  0.00            
ATOM    751  N   GLU X  46       4.845  11.444 -11.567  0.00  0.00            
ATOM    752  H   GLU X  46       3.882  11.387 -11.868  0.00  0.00            
ATOM    753  CA  GLU X  46       5.372  12.806 -11.547  0.00  0.00            
ATOM    754  HA  GLU X  46       6.451  12.673 -11.474  0.00  0.00            
ATOM    755  CB  GLU X  46       4.987  13.575 -12.862  0.00  0.00            
ATOM    756  HB2 GLU X  46       5.344  12.957 -13.686  0.00  0.00            
ATOM    757  HB3 GLU X  46       3.914  13.726 -12.981  0.00  0.00            
ATOM    758  CG  GLU X  46       5.721  14.939 -12.975  0.00  0.00            
ATOM    759  HG2 GLU X  46       5.483  15.624 -12.160  0.00  0.00            
ATOM    760  HG3 GLU X  46       6.782  14.733 -13.114  0.00  0.00            
ATOM    761  CD  GLU X  46       5.231  15.682 -14.218  0.00  0.00            
ATOM    762  OE1 GLU X  46       4.207  15.242 -14.875  0.00  0.00            
ATOM    763  OE2 GLU X  46       5.802  16.723 -14.566  0.00  0.00            
ATOM    764  C   GLU X  46       4.753  13.674 -10.366  0.00  0.00            
ATOM    765  O   GLU X  46       3.542  13.789 -10.263  0.00  0.00            
ATOM    766  N   LEU X  47       5.614  14.121  -9.465  0.00  0.00            
ATOM    767  H   LEU X  47       6.597  14.021  -9.672  0.00  0.00            
ATOM    768  CA  LEU X  47       5.127  14.580  -8.194  0.00  0.00            
ATOM    769  HA  LEU X  47       4.418  13.837  -7.829  0.00  0.00            
ATOM    770  CB  LEU X  47       6.388  14.751  -7.222  0.00  0.00            
ATOM    771  HB2 LEU X  47       6.806  15.721  -7.492  0.00  0.00            
ATOM    772  HB3 LEU X  47       5.983  14.987  -6.237  0.00  0.00            
ATOM    773  CG  LEU X  47       7.449  13.638  -7.026  0.00  0.00            
ATOM    774  HG  LEU X  47       7.707  13.296  -8.028  0.00  0.00            
ATOM    775  CD1 LEU X  47       8.641  14.224  -6.258  0.00  0.00            
ATOM    776 HD11 LEU X  47       9.529  13.591  -6.261  0.00  0.00            
ATOM    777 HD12 LEU X  47       9.090  15.071  -6.777  0.00  0.00            
ATOM    778 HD13 LEU X  47       8.299  14.442  -5.246  0.00  0.00            
ATOM    779  CD2 LEU X  47       6.835  12.405  -6.369  0.00  0.00            
ATOM    780 HD21 LEU X  47       6.600  12.737  -5.358  0.00  0.00            
ATOM    781 HD22 LEU X  47       5.925  12.096  -6.885  0.00  0.00            
ATOM    782 HD23 LEU X  47       7.430  11.493  -6.328  0.00  0.00            
ATOM    783  C   LEU X  47       4.286  15.835  -8.249  0.00  0.00            
ATOM    784  O   LEU X  47       4.320  16.560  -9.221  0.00  0.00            
ATOM    785  N   ARG X  48       3.608  16.115  -7.169  0.00  0.00            
ATOM    786  H   ARG X  48       3.561  15.522  -6.352  0.00  0.00            
ATOM    787  CA  ARG X  48       2.783  17.370  -7.056  0.00  0.00            
ATOM    788  HA  ARG X  48       2.274  17.390  -8.020  0.00  0.00            
ATOM    789  CB  ARG X  48       1.736  17.160  -5.916  0.00  0.00            
ATOM    790  HB2 ARG X  48       1.424  16.119  -5.823  0.00  0.00            
ATOM    791  HB3 ARG X  48       2.122  17.561  -4.980  0.00  0.00            
ATOM    792  CG  ARG X  48       0.472  18.006  -6.100  0.00  0.00            
ATOM    793  HG2 ARG X  48       0.011  17.916  -5.117  0.00  0.00            
ATOM    794  HG3 ARG X  48       0.631  19.073  -6.256  0.00  0.00            
ATOM    795  CD  ARG X  48      -0.550  17.566  -7.183  0.00  0.00            
ATOM    796  HD2 ARG X  48      -0.573  16.485  -7.322  0.00  0.00            
ATOM    797  HD3 ARG X  48      -1.568  17.791  -6.864  0.00  0.00            
ATOM    798  NE  ARG X  48      -0.355  18.274  -8.420  0.00  0.00            
ATOM    799  HE  ARG X  48       0.136  19.157  -8.413  0.00  0.00            
ATOM    800  CZ  ARG X  48      -0.874  17.992  -9.636  0.00  0.00            
ATOM    801  NH1 ARG X  48      -1.621  16.910  -9.766  0.00  0.00            
ATOM    802 HH11 ARG X  48      -1.658  16.274  -8.981  0.00  0.00            
ATOM    803 HH12 ARG X  48      -1.949  16.478 -10.618  0.00  0.00            
ATOM    804  NH2 ARG X  48      -0.688  18.776 -10.629  0.00  0.00            
ATOM    805 HH21 ARG X  48      -0.042  19.538 -10.483  0.00  0.00            
ATOM    806 HH22 ARG X  48      -0.986  18.477 -11.547  0.00  0.00            
ATOM    807  C   ARG X  48       3.678  18.611  -6.983  0.00  0.00            
ATOM    808  O   ARG X  48       4.797  18.520  -6.479  0.00  0.00            
ATOM    809  N   GLU X  49       3.160  19.758  -7.344  0.00  0.00            
ATOM    810  H   GLU X  49       2.218  19.862  -7.693  0.00  0.00            
ATOM    811  CA  GLU X  49       3.967  21.003  -7.443  0.00  0.00            
ATOM    812  HA  GLU X  49       4.927  20.757  -7.898  0.00  0.00            
ATOM    813  CB  GLU X  49       3.248  22.082  -8.237  0.00  0.00            
ATOM    814  HB2 GLU X  49       2.337  22.422  -7.744  0.00  0.00            
ATOM    815  HB3 GLU X  49       3.826  23.006  -8.250  0.00  0.00            
ATOM    816  CG  GLU X  49       2.897  21.811  -9.663  0.00  0.00            
ATOM    817  HG2 GLU X  49       2.837  22.730 -10.245  0.00  0.00            
ATOM    818  HG3 GLU X  49       3.752  21.300 -10.105  0.00  0.00            
ATOM    819  CD  GLU X  49       1.613  21.001  -9.889  0.00  0.00            
ATOM    820  OE1 GLU X  49       1.170  20.831 -11.037  0.00  0.00            
ATOM    821  OE2 GLU X  49       0.965  20.580  -8.876  0.00  0.00            
ATOM    822  C   GLU X  49       4.247  21.575  -6.040  0.00  0.00            
ATOM    823  O   GLU X  49       3.311  21.792  -5.272  0.00  0.00            
ATOM    824  N   ALA X  50       5.505  21.954  -5.809  0.00  0.00            
ATOM    825  H   ALA X  50       6.116  21.795  -6.598  0.00  0.00            
ATOM    826  CA  ALA X  50       6.069  22.723  -4.689  0.00  0.00            
ATOM    827  HA  ALA X  50       7.129  22.780  -4.941  0.00  0.00            
ATOM    828  CB  ALA X  50       5.506  24.146  -4.708  0.00  0.00            
ATOM    829  HB1 ALA X  50       5.531  24.449  -5.754  0.00  0.00            
ATOM    830  HB2 ALA X  50       4.504  24.166  -4.279  0.00  0.00            
ATOM    831  HB3 ALA X  50       6.148  24.846  -4.173  0.00  0.00            
ATOM    832  C   ALA X  50       5.976  22.074  -3.223  0.00  0.00            
ATOM    833  O   ALA X  50       6.550  22.622  -2.267  0.00  0.00            
ATOM    834  N   THR X  51       5.291  20.977  -3.060  0.00  0.00            
ATOM    835  H   THR X  51       5.043  20.399  -3.850  0.00  0.00            
ATOM    836  CA  THR X  51       5.098  20.266  -1.728  0.00  0.00            
ATOM    837  HA  THR X  51       4.658  20.953  -1.006  0.00  0.00            
ATOM    838  CB  THR X  51       4.102  19.122  -1.871  0.00  0.00            
ATOM    839  HB  THR X  51       3.857  18.924  -0.827  0.00  0.00            
ATOM    840  CG2 THR X  51       2.782  19.406  -2.578  0.00  0.00            
ATOM    841 HG21 THR X  51       2.140  18.561  -2.331  0.00  0.00            
ATOM    842 HG22 THR X  51       2.284  20.320  -2.252  0.00  0.00            
ATOM    843 HG23 THR X  51       2.849  19.470  -3.664  0.00  0.00            
ATOM    844  OG1 THR X  51       4.685  17.972  -2.479  0.00  0.00            
ATOM    845  HG1 THR X  51       5.244  17.592  -1.797  0.00  0.00            
ATOM    846  C   THR X  51       6.451  19.752  -1.128  0.00  0.00            
ATOM    847  O   THR X  51       6.584  19.764   0.096  0.00  0.00            
ATOM    848  N   SER X  52       7.325  19.252  -1.997  0.00  0.00            
ATOM    849  H   SER X  52       7.279  19.267  -3.006  0.00  0.00            
ATOM    850  CA  SER X  52       8.529  18.661  -1.440  0.00  0.00            
ATOM    851  HA  SER X  52       8.257  18.118  -0.535  0.00  0.00            
ATOM    852  CB  SER X  52       9.138  17.785  -2.398  0.00  0.00            
ATOM    853  HB2 SER X  52       8.460  16.956  -2.599  0.00  0.00            
ATOM    854  HB3 SER X  52       9.446  18.416  -3.232  0.00  0.00            
ATOM    855  OG  SER X  52      10.199  17.222  -1.751  0.00  0.00            
ATOM    856  HG  SER X  52      10.066  16.281  -1.613  0.00  0.00            
ATOM    857  C   SER X  52       9.540  19.860  -1.136  0.00  0.00            
ATOM    858  O   SER X  52       9.912  20.631  -2.148  0.00  0.00            
ATOM    859  N   PRO X  53       9.900  20.170   0.104  0.00  0.00            
ATOM    860  CD  PRO X  53       9.443  19.496   1.365  0.00  0.00            
ATOM    861  HD2 PRO X  53       9.589  18.419   1.277  0.00  0.00            
ATOM    862  HD3 PRO X  53       8.396  19.722   1.563  0.00  0.00            
ATOM    863  CG  PRO X  53      10.294  20.078   2.489  0.00  0.00            
ATOM    864  HG2 PRO X  53      11.207  19.488   2.566  0.00  0.00            
ATOM    865  HG3 PRO X  53       9.783  20.137   3.450  0.00  0.00            
ATOM    866  CB  PRO X  53      10.609  21.469   1.935  0.00  0.00            
ATOM    867  HB2 PRO X  53      11.482  21.930   2.397  0.00  0.00            
ATOM    868  HB3 PRO X  53       9.757  22.148   1.974  0.00  0.00            
ATOM    869  CA  PRO X  53      10.888  21.194   0.434  0.00  0.00            
ATOM    870  HA  PRO X  53      10.735  22.057  -0.214  0.00  0.00            
ATOM    871  C   PRO X  53      12.347  20.691   0.116  0.00  0.00            
ATOM    872  O   PRO X  53      13.262  21.491  -0.123  0.00  0.00            
ATOM    873  N   LYS X  54      12.493  19.348   0.072  0.00  0.00            
ATOM    874  H   LYS X  54      11.677  18.776   0.234  0.00  0.00            
ATOM    875  CA  LYS X  54      13.674  18.698  -0.604  0.00  0.00            
ATOM    876  HA  LYS X  54      14.652  18.930  -0.183  0.00  0.00            
ATOM    877  CB  LYS X  54      13.516  17.226  -0.380  0.00  0.00            
ATOM    878  HB2 LYS X  54      12.709  16.684  -0.875  0.00  0.00            
ATOM    879  HB3 LYS X  54      14.396  16.813  -0.874  0.00  0.00            
ATOM    880  CG  LYS X  54      13.615  16.945   1.151  0.00  0.00            
ATOM    881  HG2 LYS X  54      14.381  17.603   1.563  0.00  0.00            
ATOM    882  HG3 LYS X  54      12.669  17.178   1.638  0.00  0.00            
ATOM    883  CD  LYS X  54      14.090  15.561   1.412  0.00  0.00            
ATOM    884  HD2 LYS X  54      13.659  14.973   0.602  0.00  0.00            
ATOM    885  HD3 LYS X  54      15.178  15.612   1.434  0.00  0.00            
ATOM    886  CE  LYS X  54      13.546  15.041   2.767  0.00  0.00            
ATOM    887  HE2 LYS X  54      12.463  14.957   2.852  0.00  0.00            
ATOM    888  HE3 LYS X  54      13.786  13.983   2.867  0.00  0.00            
ATOM    889  NZ  LYS X  54      14.072  15.798   3.896  0.00  0.00            
ATOM    890  HZ1 LYS X  54      13.731  16.747   3.837  0.00  0.00            
ATOM    891  HZ2 LYS X  54      13.721  15.349   4.729  0.00  0.00            
ATOM    892  HZ3 LYS X  54      15.082  15.770   3.877  0.00  0.00            
ATOM    893  C   LYS X  54      13.879  18.968  -2.125  0.00  0.00            
ATOM    894  O   LYS X  54      12.932  18.998  -2.944  0.00  0.00            
ATOM    895  N   ALA X  55      15.127  19.212  -2.607  0.00  0.00            
ATOM    896  H   ALA X  55      15.839  19.206  -1.890  0.00  0.00            
ATOM    897  CA  ALA X  55      15.589  19.324  -4.007  0.00  0.00            
ATOM    898  HA  ALA X  55      14.846  19.907  -4.551  0.00  0.00            
ATOM    899  CB  ALA X  55      16.940  20.035  -4.196  0.00  0.00            
ATOM    900  HB1 ALA X  55      16.988  20.840  -3.463  0.00  0.00            
ATOM    901  HB2 ALA X  55      17.702  19.313  -3.903  0.00  0.00            
ATOM    902  HB3 ALA X  55      16.933  20.346  -5.241  0.00  0.00            
ATOM    903  C   ALA X  55      15.709  17.928  -4.733  0.00  0.00            
ATOM    904  O   ALA X  55      15.891  16.890  -4.100  0.00  0.00            
ATOM    905  N   ASN X  56      15.699  17.824  -6.065  0.00  0.00            
ATOM    906  H   ASN X  56      15.634  18.691  -6.578  0.00  0.00            
ATOM    907  CA  ASN X  56      15.852  16.515  -6.772  0.00  0.00            
ATOM    908  HA  ASN X  56      14.978  15.882  -6.616  0.00  0.00            
ATOM    909  CB  ASN X  56      16.025  16.792  -8.246  0.00  0.00            
ATOM    910  HB2 ASN X  56      17.014  17.234  -8.370  0.00  0.00            
ATOM    911  HB3 ASN X  56      16.118  15.796  -8.680  0.00  0.00            
ATOM    912  CG  ASN X  56      14.861  17.486  -8.982  0.00  0.00            
ATOM    913  OD1 ASN X  56      13.952  18.053  -8.389  0.00  0.00            
ATOM    914  ND2 ASN X  56      14.829  17.673 -10.285  0.00  0.00            
ATOM    915 HD21 ASN X  56      15.519  17.156 -10.812  0.00  0.00            
ATOM    916 HD22 ASN X  56      14.024  17.990 -10.806  0.00  0.00            
ATOM    917  C   ASN X  56      17.112  15.688  -6.246  0.00  0.00            
ATOM    918  O   ASN X  56      17.087  14.502  -5.909  0.00  0.00            
ATOM    919  N   LYS X  57      18.255  16.366  -5.942  0.00  0.00            
ATOM    920  H   LYS X  57      18.355  17.343  -6.178  0.00  0.00            
ATOM    921  CA  LYS X  57      19.485  15.743  -5.264  0.00  0.00            
ATOM    922  HA  LYS X  57      19.797  15.023  -6.021  0.00  0.00            
ATOM    923  CB  LYS X  57      20.574  16.742  -5.174  0.00  0.00            
ATOM    924  HB2 LYS X  57      21.458  16.266  -4.750  0.00  0.00            
ATOM    925  HB3 LYS X  57      20.840  17.079  -6.176  0.00  0.00            
ATOM    926  CG  LYS X  57      20.396  17.893  -4.161  0.00  0.00            
ATOM    927  HG2 LYS X  57      19.397  18.307  -4.303  0.00  0.00            
ATOM    928  HG3 LYS X  57      20.539  17.496  -3.157  0.00  0.00            
ATOM    929  CD  LYS X  57      21.503  18.890  -4.309  0.00  0.00            
ATOM    930  HD2 LYS X  57      22.471  18.394  -4.232  0.00  0.00            
ATOM    931  HD3 LYS X  57      21.452  19.431  -5.253  0.00  0.00            
ATOM    932  CE  LYS X  57      21.413  20.078  -3.304  0.00  0.00            
ATOM    933  HE2 LYS X  57      20.516  20.637  -3.571  0.00  0.00            
ATOM    934  HE3 LYS X  57      21.089  19.593  -2.384  0.00  0.00            
ATOM    935  NZ  LYS X  57      22.655  20.909  -3.137  0.00  0.00            
ATOM    936  HZ1 LYS X  57      22.978  21.323  -4.000  0.00  0.00            
ATOM    937  HZ2 LYS X  57      22.592  21.704  -2.517  0.00  0.00            
ATOM    938  HZ3 LYS X  57      23.386  20.293  -2.810  0.00  0.00            
ATOM    939  C   LYS X  57      19.291  15.144  -3.833  0.00  0.00            
ATOM    940  O   LYS X  57      20.061  14.271  -3.456  0.00  0.00            
ATOM    941  N   GLU X  58      18.303  15.612  -3.148  0.00  0.00            
ATOM    942  H   GLU X  58      17.723  16.355  -3.511  0.00  0.00            
ATOM    943  CA  GLU X  58      18.012  15.323  -1.737  0.00  0.00            
ATOM    944  HA  GLU X  58      18.883  14.939  -1.207  0.00  0.00            
ATOM    945  CB  GLU X  58      17.458  16.549  -1.077  0.00  0.00            
ATOM    946  HB2 GLU X  58      16.849  17.015  -1.851  0.00  0.00            
ATOM    947  HB3 GLU X  58      16.853  16.359  -0.190  0.00  0.00            
ATOM    948  CG  GLU X  58      18.555  17.527  -0.648  0.00  0.00            
ATOM    949  HG2 GLU X  58      19.214  16.947  -0.000  0.00  0.00            
ATOM    950  HG3 GLU X  58      19.159  17.729  -1.533  0.00  0.00            
ATOM    951  CD  GLU X  58      18.143  18.911  -0.108  0.00  0.00            
ATOM    952  OE1 GLU X  58      18.853  19.457   0.752  0.00  0.00            
ATOM    953  OE2 GLU X  58      17.064  19.422  -0.513  0.00  0.00            
ATOM    954  C   GLU X  58      16.892  14.252  -1.569  0.00  0.00            
ATOM    955  O   GLU X  58      16.945  13.359  -0.777  0.00  0.00            
ATOM    956  N   ILE X  59      16.025  14.271  -2.598  0.00  0.00            
ATOM    957  H   ILE X  59      15.992  15.021  -3.274  0.00  0.00            
ATOM    958  CA  ILE X  59      15.044  13.207  -2.851  0.00  0.00            
ATOM    959  HA  ILE X  59      14.394  13.096  -1.983  0.00  0.00            
ATOM    960  CB  ILE X  59      14.146  13.740  -4.063  0.00  0.00            
ATOM    961  HB  ILE X  59      14.763  14.340  -4.732  0.00  0.00            
ATOM    962  CG2 ILE X  59      13.422  12.730  -4.915  0.00  0.00            
ATOM    963 HG21 ILE X  59      12.637  13.096  -5.577  0.00  0.00            
ATOM    964 HG22 ILE X  59      14.075  12.156  -5.572  0.00  0.00            
ATOM    965 HG23 ILE X  59      12.989  12.050  -4.181  0.00  0.00            
ATOM    966  CG1 ILE X  59      13.119  14.795  -3.576  0.00  0.00            
ATOM    967 HG12 ILE X  59      12.440  14.320  -2.867  0.00  0.00            
ATOM    968 HG13 ILE X  59      13.638  15.554  -2.991  0.00  0.00            
ATOM    969  CD1 ILE X  59      12.554  15.671  -4.571  0.00  0.00            
ATOM    970 HD11 ILE X  59      11.862  16.389  -4.132  0.00  0.00            
ATOM    971 HD12 ILE X  59      13.439  16.178  -4.958  0.00  0.00            
ATOM    972 HD13 ILE X  59      11.996  15.201  -5.381  0.00  0.00            
ATOM    973  C   ILE X  59      15.709  11.898  -3.228  0.00  0.00            
ATOM    974  O   ILE X  59      15.048  10.890  -3.178  0.00  0.00            
ATOM    975  N   LEU X  60      16.888  11.921  -3.806  0.00  0.00            
ATOM    976  H   LEU X  60      17.306  12.804  -4.060  0.00  0.00            
ATOM    977  CA  LEU X  60      17.600  10.698  -4.105  0.00  0.00            
ATOM    978  HA  LEU X  60      16.994   9.953  -4.619  0.00  0.00            
ATOM    979  CB  LEU X  60      18.724  11.119  -5.048  0.00  0.00            
ATOM    980  HB2 LEU X  60      18.258  11.718  -5.831  0.00  0.00            
ATOM    981  HB3 LEU X  60      19.290  11.779  -4.391  0.00  0.00            
ATOM    982  CG  LEU X  60      19.539   9.967  -5.618  0.00  0.00            
ATOM    983  HG  LEU X  60      19.984   9.471  -4.756  0.00  0.00            
ATOM    984  CD1 LEU X  60      18.800   9.020  -6.546  0.00  0.00            
ATOM    985 HD11 LEU X  60      18.497   9.550  -7.449  0.00  0.00            
ATOM    986 HD12 LEU X  60      19.373   8.167  -6.908  0.00  0.00            
ATOM    987 HD13 LEU X  60      17.940   8.629  -6.001  0.00  0.00            
ATOM    988  CD2 LEU X  60      20.702  10.617  -6.382  0.00  0.00            
ATOM    989 HD21 LEU X  60      21.313  11.239  -5.728  0.00  0.00            
ATOM    990 HD22 LEU X  60      21.214   9.713  -6.710  0.00  0.00            
ATOM    991 HD23 LEU X  60      20.372  11.254  -7.203  0.00  0.00            
ATOM    992  C   LEU X  60      18.033   9.932  -2.854  0.00  0.00            
ATOM    993  O   LEU X  60      18.150   8.773  -2.855  0.00  0.00            
ATOM    994  N   ASP X  61      18.231  10.635  -1.719  0.00  0.00            
ATOM    995  H   ASP X  61      18.136  11.637  -1.638  0.00  0.00            
ATOM    996  CA  ASP X  61      18.392   9.944  -0.436  0.00  0.00            
ATOM    997  HA  ASP X  61      18.981   9.038  -0.579  0.00  0.00            
ATOM    998  CB  ASP X  61      19.054  10.867   0.601  0.00  0.00            
ATOM    999  HB2 ASP X  61      18.393  11.733   0.583  0.00  0.00            
ATOM   1000  HB3 ASP X  61      19.082  10.246   1.496  0.00  0.00            
ATOM   1001  CG  ASP X  61      20.415  11.381   0.277  0.00  0.00            
ATOM   1002  OD1 ASP X  61      20.761  12.538   0.788  0.00  0.00            
ATOM   1003  OD2 ASP X  61      21.190  10.732  -0.483  0.00  0.00            
ATOM   1004  C   ASP X  61      16.980   9.461   0.135  0.00  0.00            
ATOM   1005  O   ASP X  61      17.024   8.516   0.928  0.00  0.00            
ATOM   1006  N   GLU X  62      15.836  10.065  -0.236  0.00  0.00            
ATOM   1007  H   GLU X  62      15.751  10.743  -0.980  0.00  0.00            
ATOM   1008  CA  GLU X  62      14.580   9.440   0.209  0.00  0.00            
ATOM   1009  HA  GLU X  62      14.569   8.935   1.174  0.00  0.00            
ATOM   1010  CB  GLU X  62      13.426  10.382   0.299  0.00  0.00            
ATOM   1011  HB2 GLU X  62      13.296  10.801  -0.699  0.00  0.00            
ATOM   1012  HB3 GLU X  62      12.546   9.806   0.586  0.00  0.00            
ATOM   1013  CG  GLU X  62      13.509  11.551   1.279  0.00  0.00            
ATOM   1014  HG2 GLU X  62      14.255  12.303   1.024  0.00  0.00            
ATOM   1015  HG3 GLU X  62      12.621  12.184   1.263  0.00  0.00            
ATOM   1016  CD  GLU X  62      13.838  11.168   2.775  0.00  0.00            
ATOM   1017  OE1 GLU X  62      14.664  11.819   3.408  0.00  0.00            
ATOM   1018  OE2 GLU X  62      13.278  10.174   3.246  0.00  0.00            
ATOM   1019  C   GLU X  62      14.150   8.302  -0.740  0.00  0.00            
ATOM   1020  O   GLU X  62      13.673   7.255  -0.256  0.00  0.00            
ATOM   1021  N   ALA X  63      14.377   8.390  -2.077  0.00  0.00            
ATOM   1022  H   ALA X  63      14.818   9.243  -2.393  0.00  0.00            
ATOM   1023  CA  ALA X  63      14.137   7.363  -3.094  0.00  0.00            
ATOM   1024  HA  ALA X  63      13.102   7.027  -3.027  0.00  0.00            
ATOM   1025  CB  ALA X  63      14.250   8.037  -4.529  0.00  0.00            
ATOM   1026  HB1 ALA X  63      15.193   8.582  -4.580  0.00  0.00            
ATOM   1027  HB2 ALA X  63      14.235   7.188  -5.212  0.00  0.00            
ATOM   1028  HB3 ALA X  63      13.400   8.705  -4.672  0.00  0.00            
ATOM   1029  C   ALA X  63      15.019   6.170  -2.822  0.00  0.00            
ATOM   1030  O   ALA X  63      14.588   5.040  -3.014  0.00  0.00            
ATOM   1031  N   TYR X  64      16.236   6.376  -2.263  0.00  0.00            
ATOM   1032  H   TYR X  64      16.587   7.323  -2.269  0.00  0.00            
ATOM   1033  CA  TYR X  64      17.085   5.364  -1.762  0.00  0.00            
ATOM   1034  HA  TYR X  64      17.287   4.617  -2.530  0.00  0.00            
ATOM   1035  CB  TYR X  64      18.532   5.919  -1.473  0.00  0.00            
ATOM   1036  HB2 TYR X  64      18.950   6.373  -2.372  0.00  0.00            
ATOM   1037  HB3 TYR X  64      18.316   6.593  -0.644  0.00  0.00            
ATOM   1038  CG  TYR X  64      19.564   4.885  -1.020  0.00  0.00            
ATOM   1039  CD1 TYR X  64      20.020   4.774   0.314  0.00  0.00            
ATOM   1040  HD1 TYR X  64      19.633   5.405   1.100  0.00  0.00            
ATOM   1041  CE1 TYR X  64      21.104   3.931   0.649  0.00  0.00            
ATOM   1042  HE1 TYR X  64      21.537   3.963   1.638  0.00  0.00            
ATOM   1043  CZ  TYR X  64      21.541   2.938  -0.250  0.00  0.00            
ATOM   1044  OH  TYR X  64      22.464   2.003   0.064  0.00  0.00            
ATOM   1045  HH  TYR X  64      22.563   1.901   1.013  0.00  0.00            
ATOM   1046  CE2 TYR X  64      20.952   2.959  -1.538  0.00  0.00            
ATOM   1047  HE2 TYR X  64      21.194   2.172  -2.237  0.00  0.00            
ATOM   1048  CD2 TYR X  64      20.044   3.952  -1.917  0.00  0.00            
ATOM   1049  HD2 TYR X  64      19.512   3.928  -2.857  0.00  0.00            
ATOM   1050  C   TYR X  64      16.568   4.638  -0.507  0.00  0.00            
ATOM   1051  O   TYR X  64      17.067   3.560  -0.271  0.00  0.00            
ATOM   1052  N   VAL X  65      15.640   5.215   0.233  0.00  0.00            
ATOM   1053  H   VAL X  65      15.357   6.132  -0.081  0.00  0.00            
ATOM   1054  CA  VAL X  65      14.911   4.504   1.300  0.00  0.00            
ATOM   1055  HA  VAL X  65      15.555   3.796   1.822  0.00  0.00            
ATOM   1056  CB  VAL X  65      14.356   5.503   2.301  0.00  0.00            
ATOM   1057  HB  VAL X  65      13.985   6.381   1.772  0.00  0.00            
ATOM   1058  CG1 VAL X  65      13.120   4.942   3.060  0.00  0.00            
ATOM   1059 HG11 VAL X  65      12.194   4.979   2.486  0.00  0.00            
ATOM   1060 HG12 VAL X  65      13.368   3.950   3.438  0.00  0.00            
ATOM   1061 HG13 VAL X  65      12.923   5.606   3.901  0.00  0.00            
ATOM   1062  CG2 VAL X  65      15.399   5.924   3.301  0.00  0.00            
ATOM   1063 HG21 VAL X  65      15.090   6.738   3.956  0.00  0.00            
ATOM   1064 HG22 VAL X  65      15.596   5.012   3.866  0.00  0.00            
ATOM   1065 HG23 VAL X  65      16.297   6.168   2.733  0.00  0.00            
ATOM   1066  C   VAL X  65      13.735   3.678   0.724  0.00  0.00            
ATOM   1067  O   VAL X  65      13.606   2.534   1.133  0.00  0.00            
ATOM   1068  N   MET X  66      13.071   4.229  -0.301  0.00  0.00            
ATOM   1069  H   MET X  66      13.245   5.157  -0.659  0.00  0.00            
ATOM   1070  CA  MET X  66      12.025   3.438  -0.997  0.00  0.00            
ATOM   1071  HA  MET X  66      11.231   3.172  -0.300  0.00  0.00            
ATOM   1072  CB  MET X  66      11.427   4.328  -2.108  0.00  0.00            
ATOM   1073  HB2 MET X  66      12.134   4.417  -2.933  0.00  0.00            
ATOM   1074  HB3 MET X  66      10.568   3.764  -2.472  0.00  0.00            
ATOM   1075  CG  MET X  66      10.862   5.691  -1.676  0.00  0.00            
ATOM   1076  HG2 MET X  66      10.290   5.590  -0.753  0.00  0.00            
ATOM   1077  HG3 MET X  66      11.662   6.288  -1.239  0.00  0.00            
ATOM   1078  SD  MET X  66      10.000   6.741  -2.827  0.00  0.00            
ATOM   1079  CE  MET X  66       8.432   5.865  -3.012  0.00  0.00            
ATOM   1080  HE1 MET X  66       8.647   4.995  -3.633  0.00  0.00            
ATOM   1081  HE2 MET X  66       8.002   5.443  -2.103  0.00  0.00            
ATOM   1082  HE3 MET X  66       7.733   6.458  -3.602  0.00  0.00            
ATOM   1083  C   MET X  66      12.481   2.208  -1.677  0.00  0.00            
ATOM   1084  O   MET X  66      11.926   1.102  -1.591  0.00  0.00            
ATOM   1085  N   ALA X  67      13.700   2.262  -2.199  0.00  0.00            
ATOM   1086  H   ALA X  67      14.084   3.194  -2.139  0.00  0.00            
ATOM   1087  CA  ALA X  67      14.433   1.207  -2.866  0.00  0.00            
ATOM   1088  HA  ALA X  67      13.752   0.693  -3.545  0.00  0.00            
ATOM   1089  CB  ALA X  67      15.655   1.924  -3.583  0.00  0.00            
ATOM   1090  HB1 ALA X  67      15.225   2.750  -4.149  0.00  0.00            
ATOM   1091  HB2 ALA X  67      16.300   2.144  -2.733  0.00  0.00            
ATOM   1092  HB3 ALA X  67      16.164   1.210  -4.231  0.00  0.00            
ATOM   1093  C   ALA X  67      14.975   0.123  -1.856  0.00  0.00            
ATOM   1094  O   ALA X  67      15.259  -0.969  -2.351  0.00  0.00            
ATOM   1095  N   SER X  68      14.979   0.382  -0.549  0.00  0.00            
ATOM   1096  H   SER X  68      14.775   1.285  -0.145  0.00  0.00            
ATOM   1097  CA  SER X  68      15.669  -0.449   0.398  0.00  0.00            
ATOM   1098  HA  SER X  68      16.692  -0.679   0.101  0.00  0.00            
ATOM   1099  CB  SER X  68      15.724   0.202   1.764  0.00  0.00            
ATOM   1100  HB2 SER X  68      16.124   1.204   1.603  0.00  0.00            
ATOM   1101  HB3 SER X  68      16.224  -0.308   2.587  0.00  0.00            
ATOM   1102  OG  SER X  68      14.407   0.163   2.296  0.00  0.00            
ATOM   1103  HG  SER X  68      14.000   1.029   2.222  0.00  0.00            
ATOM   1104  C   SER X  68      15.109  -1.915   0.480  0.00  0.00            
ATOM   1105  O   SER X  68      15.743  -2.805   0.920  0.00  0.00            
ATOM   1106  N   VAL X  69      13.884  -2.118  -0.012  0.00  0.00            
ATOM   1107  H   VAL X  69      13.333  -1.322  -0.300  0.00  0.00            
ATOM   1108  CA  VAL X  69      13.268  -3.461   0.140  0.00  0.00            
ATOM   1109  HA  VAL X  69      13.403  -3.810   1.164  0.00  0.00            
ATOM   1110  CB  VAL X  69      11.787  -3.355  -0.050  0.00  0.00            
ATOM   1111  HB  VAL X  69      11.264  -4.271   0.221  0.00  0.00            
ATOM   1112  CG1 VAL X  69      11.069  -2.259   0.796  0.00  0.00            
ATOM   1113 HG11 VAL X  69      11.124  -1.325   0.237  0.00  0.00            
ATOM   1114 HG12 VAL X  69      10.033  -2.571   0.926  0.00  0.00            
ATOM   1115 HG13 VAL X  69      11.572  -2.149   1.756  0.00  0.00            
ATOM   1116  CG2 VAL X  69      11.428  -2.889  -1.498  0.00  0.00            
ATOM   1117 HG21 VAL X  69      11.999  -3.537  -2.163  0.00  0.00            
ATOM   1118 HG22 VAL X  69      10.363  -3.077  -1.637  0.00  0.00            
ATOM   1119 HG23 VAL X  69      11.826  -1.889  -1.673  0.00  0.00            
ATOM   1120  C   VAL X  69      13.882  -4.582  -0.715  0.00  0.00            
ATOM   1121  O   VAL X  69      13.665  -5.742  -0.486  0.00  0.00            
ATOM   1122  N   ALA X  70      14.567  -4.145  -1.771  0.00  0.00            
ATOM   1123  H   ALA X  70      14.605  -3.145  -1.910  0.00  0.00            
ATOM   1124  CA  ALA X  70      15.429  -5.077  -2.552  0.00  0.00            
ATOM   1125  HA  ALA X  70      14.843  -5.923  -2.910  0.00  0.00            
ATOM   1126  CB  ALA X  70      16.080  -4.310  -3.686  0.00  0.00            
ATOM   1127  HB1 ALA X  70      15.380  -3.759  -4.315  0.00  0.00            
ATOM   1128  HB2 ALA X  70      16.743  -3.544  -3.285  0.00  0.00            
ATOM   1129  HB3 ALA X  70      16.532  -4.987  -4.410  0.00  0.00            
ATOM   1130  C   ALA X  70      16.553  -5.685  -1.677  0.00  0.00            
ATOM   1131  O   ALA X  70      16.960  -6.858  -1.793  0.00  0.00            
ATOM   1132  N   SER X  71      16.935  -4.972  -0.581  0.00  0.00            
ATOM   1133  H   SER X  71      16.498  -4.115  -0.275  0.00  0.00            
ATOM   1134  CA  SER X  71      18.047  -5.413   0.244  0.00  0.00            
ATOM   1135  HA  SER X  71      18.791  -5.751  -0.478  0.00  0.00            
ATOM   1136  CB  SER X  71      18.608  -4.203   1.051  0.00  0.00            
ATOM   1137  HB2 SER X  71      19.588  -4.469   1.447  0.00  0.00            
ATOM   1138  HB3 SER X  71      18.723  -3.325   0.415  0.00  0.00            
ATOM   1139  OG  SER X  71      17.716  -3.847   2.155  0.00  0.00            
ATOM   1140  HG  SER X  71      16.914  -3.459   1.798  0.00  0.00            
ATOM   1141  C   SER X  71      17.722  -6.636   1.108  0.00  0.00            
ATOM   1142  O   SER X  71      18.608  -7.166   1.826  0.00  0.00            
ATOM   1143  N   VAL X  72      16.500  -7.060   1.115  0.00  0.00            
ATOM   1144  H   VAL X  72      15.780  -6.466   0.728  0.00  0.00            
ATOM   1145  CA  VAL X  72      16.018  -8.289   1.882  0.00  0.00            
ATOM   1146  HA  VAL X  72      16.942  -8.841   2.055  0.00  0.00            
ATOM   1147  CB  VAL X  72      15.349  -7.913   3.240  0.00  0.00            
ATOM   1148  HB  VAL X  72      14.914  -8.812   3.677  0.00  0.00            
ATOM   1149  CG1 VAL X  72      16.381  -7.305   4.251  0.00  0.00            
ATOM   1150 HG11 VAL X  72      15.769  -6.950   5.081  0.00  0.00            
ATOM   1151 HG12 VAL X  72      17.008  -8.156   4.516  0.00  0.00            
ATOM   1152 HG13 VAL X  72      17.038  -6.582   3.768  0.00  0.00            
ATOM   1153  CG2 VAL X  72      14.127  -6.981   2.963  0.00  0.00            
ATOM   1154 HG21 VAL X  72      13.717  -6.598   3.898  0.00  0.00            
ATOM   1155 HG22 VAL X  72      14.528  -6.076   2.507  0.00  0.00            
ATOM   1156 HG23 VAL X  72      13.333  -7.329   2.303  0.00  0.00            
ATOM   1157  C   VAL X  72      14.987  -9.170   1.106  0.00  0.00            
ATOM   1158  O   VAL X  72      14.769 -10.267   1.557  0.00  0.00            
ATOM   1159  N   ASP X  73      14.642  -8.788  -0.094  0.00  0.00            
ATOM   1160  H   ASP X  73      14.958  -7.920  -0.502  0.00  0.00            
ATOM   1161  CA  ASP X  73      13.755  -9.425  -1.073  0.00  0.00            
ATOM   1162  HA  ASP X  73      13.606  -8.804  -1.957  0.00  0.00            
ATOM   1163  CB  ASP X  73      14.318 -10.725  -1.642  0.00  0.00            
ATOM   1164  HB2 ASP X  73      14.258 -11.476  -0.854  0.00  0.00            
ATOM   1165  HB3 ASP X  73      13.625 -10.988  -2.441  0.00  0.00            
ATOM   1166  CG  ASP X  73      15.769 -10.572  -2.256  0.00  0.00            
ATOM   1167  OD1 ASP X  73      16.037  -9.509  -2.892  0.00  0.00            
ATOM   1168  OD2 ASP X  73      16.641 -11.445  -2.094  0.00  0.00            
ATOM   1169  C   ASP X  73      12.376  -9.455  -0.522  0.00  0.00            
ATOM   1170  O   ASP X  73      11.711 -10.529  -0.408  0.00  0.00            
ATOM   1171  N   ASN X  74      11.826  -8.302  -0.194  0.00  0.00            
ATOM   1172  H   ASN X  74      12.419  -7.485  -0.164  0.00  0.00            
ATOM   1173  CA  ASN X  74      10.584  -8.197   0.467  0.00  0.00            
ATOM   1174  HA  ASN X  74      10.605  -8.838   1.348  0.00  0.00            
ATOM   1175  CB  ASN X  74      10.414  -6.714   0.852  0.00  0.00            
ATOM   1176  HB2 ASN X  74      11.251  -6.229   1.356  0.00  0.00            
ATOM   1177  HB3 ASN X  74      10.127  -6.100  -0.001  0.00  0.00            
ATOM   1178  CG  ASN X  74       9.214  -6.522   1.754  0.00  0.00            
ATOM   1179  OD1 ASN X  74       8.168  -7.023   1.480  0.00  0.00            
ATOM   1180  ND2 ASN X  74       9.342  -5.696   2.755  0.00  0.00            
ATOM   1181 HD21 ASN X  74      10.167  -5.134   2.913  0.00  0.00            
ATOM   1182 HD22 ASN X  74       8.558  -5.588   3.382  0.00  0.00            
ATOM   1183  C   ASN X  74       9.343  -8.716  -0.416  0.00  0.00            
ATOM   1184  O   ASN X  74       9.126  -8.313  -1.556  0.00  0.00            
ATOM   1185  N   PRO X  75       8.517  -9.639   0.096  0.00  0.00            
ATOM   1186  CD  PRO X  75       8.733 -10.396   1.286  0.00  0.00            
ATOM   1187  HD2 PRO X  75       8.637  -9.702   2.121  0.00  0.00            
ATOM   1188  HD3 PRO X  75       9.735 -10.825   1.285  0.00  0.00            
ATOM   1189  CG  PRO X  75       7.711 -11.587   1.332  0.00  0.00            
ATOM   1190  HG2 PRO X  75       6.893 -11.183   1.929  0.00  0.00            
ATOM   1191  HG3 PRO X  75       8.198 -12.539   1.543  0.00  0.00            
ATOM   1192  CB  PRO X  75       7.166 -11.612  -0.127  0.00  0.00            
ATOM   1193  HB2 PRO X  75       6.137 -11.970  -0.139  0.00  0.00            
ATOM   1194  HB3 PRO X  75       7.677 -12.289  -0.812  0.00  0.00            
ATOM   1195  CA  PRO X  75       7.456 -10.202  -0.695  0.00  0.00            
ATOM   1196  HA  PRO X  75       7.854 -10.440  -1.681  0.00  0.00            
ATOM   1197  C   PRO X  75       6.207  -9.386  -0.855  0.00  0.00            
ATOM   1198  O   PRO X  75       5.516  -9.543  -1.866  0.00  0.00            
ATOM   1199  N   HID X  76       5.854  -8.507   0.150  0.00  0.00            
ATOM   1200  H   HID X  76       6.478  -8.447   0.942  0.00  0.00            
ATOM   1201  CA  HID X  76       4.615  -7.733   0.184  0.00  0.00            
ATOM   1202  HA  HID X  76       4.006  -7.964  -0.690  0.00  0.00            
ATOM   1203  CB  HID X  76       3.826  -8.338   1.424  0.00  0.00            
ATOM   1204  HB2 HID X  76       4.530  -8.109   2.224  0.00  0.00            
ATOM   1205  HB3 HID X  76       2.819  -7.925   1.466  0.00  0.00            
ATOM   1206  CG  HID X  76       3.627  -9.850   1.290  0.00  0.00            
ATOM   1207  ND1 HID X  76       2.953 -10.558   0.378  0.00  0.00            
ATOM   1208  HD1 HID X  76       2.303 -10.292  -0.348  0.00  0.00            
ATOM   1209  CE1 HID X  76       3.103 -11.834   0.549  0.00  0.00            
ATOM   1210  HE1 HID X  76       2.560 -12.570  -0.026  0.00  0.00            
ATOM   1211  NE2 HID X  76       3.906 -12.009   1.592  0.00  0.00            
ATOM   1212  CD2 HID X  76       4.252 -10.793   2.073  0.00  0.00            
ATOM   1213  HD2 HID X  76       4.851 -10.539   2.935  0.00  0.00            
ATOM   1214  C   HID X  76       4.754  -6.187   0.192  0.00  0.00            
ATOM   1215  O   HID X  76       3.928  -5.376   0.516  0.00  0.00            
ATOM   1216  N   VAL X  77       5.906  -5.708  -0.317  0.00  0.00            
ATOM   1217  H   VAL X  77       6.615  -6.389  -0.550  0.00  0.00            
ATOM   1218  CA  VAL X  77       6.243  -4.349  -0.622  0.00  0.00            
ATOM   1219  HA  VAL X  77       5.281  -3.836  -0.639  0.00  0.00            
ATOM   1220  CB  VAL X  77       7.161  -3.726   0.448  0.00  0.00            
ATOM   1221  HB  VAL X  77       8.174  -4.126   0.488  0.00  0.00            
ATOM   1222  CG1 VAL X  77       7.251  -2.197   0.293  0.00  0.00            
ATOM   1223 HG11 VAL X  77       6.261  -1.765   0.434  0.00  0.00            
ATOM   1224 HG12 VAL X  77       7.964  -1.779   1.004  0.00  0.00            
ATOM   1225 HG13 VAL X  77       7.472  -1.980  -0.752  0.00  0.00            
ATOM   1226  CG2 VAL X  77       6.562  -3.998   1.821  0.00  0.00            
ATOM   1227 HG21 VAL X  77       5.531  -3.658   1.915  0.00  0.00            
ATOM   1228 HG22 VAL X  77       6.447  -5.069   1.986  0.00  0.00            
ATOM   1229 HG23 VAL X  77       7.239  -3.501   2.516  0.00  0.00            
ATOM   1230  C   VAL X  77       6.778  -4.375  -2.013  0.00  0.00            
ATOM   1231  O   VAL X  77       7.756  -5.103  -2.383  0.00  0.00            
ATOM   1232  N   CYS X  78       6.286  -3.487  -2.817  0.00  0.00            
ATOM   1233  H   CYS X  78       5.517  -2.865  -2.615  0.00  0.00            
ATOM   1234  CA  CYS X  78       6.783  -3.194  -4.142  0.00  0.00            
ATOM   1235  HA  CYS X  78       6.641  -4.071  -4.775  0.00  0.00            
ATOM   1236  CB  CYS X  78       5.905  -2.088  -4.713  0.00  0.00            
ATOM   1237  HB2 CYS X  78       5.957  -1.248  -4.021  0.00  0.00            
ATOM   1238  HB3 CYS X  78       6.360  -1.885  -5.683  0.00  0.00            
ATOM   1239  SG  CYS X  78       4.239  -2.785  -5.043  0.00  0.00            
ATOM   1240  HG  CYS X  78       3.800  -2.818  -3.782  0.00  0.00            
ATOM   1241  C   CYS X  78       8.223  -2.745  -4.218  0.00  0.00            
ATOM   1242  O   CYS X  78       8.619  -1.958  -3.378  0.00  0.00            
ATOM   1243  N   ARG X  79       8.935  -3.136  -5.238  0.00  0.00            
ATOM   1244  H   ARG X  79       8.505  -3.808  -5.857  0.00  0.00            
ATOM   1245  CA  ARG X  79      10.211  -2.575  -5.542  0.00  0.00            
ATOM   1246  HA  ARG X  79      10.768  -2.442  -4.615  0.00  0.00            
ATOM   1247  CB  ARG X  79      11.073  -3.617  -6.340  0.00  0.00            
ATOM   1248  HB2 ARG X  79      10.500  -3.944  -7.207  0.00  0.00            
ATOM   1249  HB3 ARG X  79      12.047  -3.210  -6.612  0.00  0.00            
ATOM   1250  CG  ARG X  79      11.368  -4.789  -5.411  0.00  0.00            
ATOM   1251  HG2 ARG X  79      11.759  -4.512  -4.432  0.00  0.00            
ATOM   1252  HG3 ARG X  79      10.518  -5.430  -5.176  0.00  0.00            
ATOM   1253  CD  ARG X  79      12.399  -5.675  -6.081  0.00  0.00            
ATOM   1254  HD2 ARG X  79      12.140  -5.958  -7.101  0.00  0.00            
ATOM   1255  HD3 ARG X  79      13.344  -5.145  -6.204  0.00  0.00            
ATOM   1256  NE  ARG X  79      12.716  -6.849  -5.334  0.00  0.00            
ATOM   1257  HE  ARG X  79      11.934  -7.223  -4.815  0.00  0.00            
ATOM   1258  CZ  ARG X  79      13.902  -7.424  -5.150  0.00  0.00            
ATOM   1259  NH1 ARG X  79      15.000  -6.768  -5.421  0.00  0.00            
ATOM   1260 HH11 ARG X  79      14.949  -5.923  -5.971  0.00  0.00            
ATOM   1261 HH12 ARG X  79      15.910  -7.154  -5.214  0.00  0.00            
ATOM   1262  NH2 ARG X  79      13.996  -8.595  -4.568  0.00  0.00            
ATOM   1263 HH21 ARG X  79      13.175  -9.143  -4.354  0.00  0.00            
ATOM   1264 HH22 ARG X  79      14.909  -8.972  -4.357  0.00  0.00            
ATOM   1265  C   ARG X  79      10.157  -1.249  -6.293  0.00  0.00            
ATOM   1266  O   ARG X  79       9.318  -1.133  -7.198  0.00  0.00            
ATOM   1267  N   LEU X  80      11.002  -0.256  -5.934  0.00  0.00            
ATOM   1268  H   LEU X  80      11.590  -0.434  -5.133  0.00  0.00            
ATOM   1269  CA  LEU X  80      11.321   0.924  -6.782  0.00  0.00            
ATOM   1270  HA  LEU X  80      10.391   1.192  -7.283  0.00  0.00            
ATOM   1271  CB  LEU X  80      11.981   2.045  -5.994  0.00  0.00            
ATOM   1272  HB2 LEU X  80      11.411   2.178  -5.074  0.00  0.00            
ATOM   1273  HB3 LEU X  80      12.958   1.673  -5.688  0.00  0.00            
ATOM   1274  CG  LEU X  80      12.123   3.410  -6.760  0.00  0.00            
ATOM   1275  HG  LEU X  80      12.761   3.303  -7.638  0.00  0.00            
ATOM   1276  CD1 LEU X  80      10.787   4.041  -7.143  0.00  0.00            
ATOM   1277 HD11 LEU X  80      10.032   4.149  -6.365  0.00  0.00            
ATOM   1278 HD12 LEU X  80      10.996   4.966  -7.680  0.00  0.00            
ATOM   1279 HD13 LEU X  80      10.241   3.388  -7.824  0.00  0.00            
ATOM   1280  CD2 LEU X  80      12.822   4.317  -5.803  0.00  0.00            
ATOM   1281 HD21 LEU X  80      12.213   4.654  -4.965  0.00  0.00            
ATOM   1282 HD22 LEU X  80      13.686   3.790  -5.399  0.00  0.00            
ATOM   1283 HD23 LEU X  80      13.274   5.144  -6.351  0.00  0.00            
ATOM   1284  C   LEU X  80      12.217   0.450  -7.961  0.00  0.00            
ATOM   1285  O   LEU X  80      13.425   0.275  -7.848  0.00  0.00            
ATOM   1286  N   LEU X  81      11.650   0.191  -9.169  0.00  0.00            
ATOM   1287  H   LEU X  81      10.642   0.166  -9.116  0.00  0.00            
ATOM   1288  CA  LEU X  81      12.318  -0.273 -10.330  0.00  0.00            
ATOM   1289  HA  LEU X  81      12.905  -1.083  -9.897  0.00  0.00            
ATOM   1290  CB  LEU X  81      11.324  -0.839 -11.397  0.00  0.00            
ATOM   1291  HB2 LEU X  81      10.870   0.018 -11.896  0.00  0.00            
ATOM   1292  HB3 LEU X  81      11.814  -1.435 -12.167  0.00  0.00            
ATOM   1293  CG  LEU X  81      10.282  -1.803 -10.801  0.00  0.00            
ATOM   1294  HG  LEU X  81       9.489  -1.287 -10.261  0.00  0.00            
ATOM   1295  CD1 LEU X  81       9.633  -2.463 -12.031  0.00  0.00            
ATOM   1296 HD11 LEU X  81       9.198  -1.589 -12.515  0.00  0.00            
ATOM   1297 HD12 LEU X  81      10.208  -3.045 -12.751  0.00  0.00            
ATOM   1298 HD13 LEU X  81       8.846  -3.180 -11.796  0.00  0.00            
ATOM   1299  CD2 LEU X  81      10.785  -2.874  -9.876  0.00  0.00            
ATOM   1300 HD21 LEU X  81      11.727  -3.262 -10.264  0.00  0.00            
ATOM   1301 HD22 LEU X  81      10.824  -2.384  -8.904  0.00  0.00            
ATOM   1302 HD23 LEU X  81      10.128  -3.744  -9.910  0.00  0.00            
ATOM   1303  C   LEU X  81      13.173   0.834 -11.025  0.00  0.00            
ATOM   1304  O   LEU X  81      14.108   0.520 -11.766  0.00  0.00            
ATOM   1305  N   GLY X  82      12.922   2.130 -10.732  0.00  0.00            
ATOM   1306  H   GLY X  82      12.102   2.418 -10.217  0.00  0.00            
ATOM   1307  CA  GLY X  82      13.812   3.227 -11.132  0.00  0.00            
ATOM   1308  HA2 GLY X  82      14.757   3.068 -10.613  0.00  0.00            
ATOM   1309  HA3 GLY X  82      14.093   3.146 -12.182  0.00  0.00            
ATOM   1310  C   GLY X  82      13.327   4.653 -10.724  0.00  0.00            
ATOM   1311  O   GLY X  82      12.312   4.776 -10.085  0.00  0.00            
ATOM   1312  N   ILE X  83      14.212   5.622 -11.003  0.00  0.00            
ATOM   1313  H   ILE X  83      15.062   5.404 -11.504  0.00  0.00            
ATOM   1314  CA  ILE X  83      14.088   7.095 -10.798  0.00  0.00            
ATOM   1315  HA  ILE X  83      13.029   7.220 -10.569  0.00  0.00            
ATOM   1316  CB  ILE X  83      14.799   7.497  -9.483  0.00  0.00            
ATOM   1317  HB  ILE X  83      14.213   6.887  -8.796  0.00  0.00            
ATOM   1318  CG2 ILE X  83      16.302   7.149  -9.284  0.00  0.00            
ATOM   1319 HG21 ILE X  83      16.616   7.138  -8.240  0.00  0.00            
ATOM   1320 HG22 ILE X  83      16.493   6.087  -9.441  0.00  0.00            
ATOM   1321 HG23 ILE X  83      16.946   7.860  -9.802  0.00  0.00            
ATOM   1322  CG1 ILE X  83      14.574   9.000  -9.097  0.00  0.00            
ATOM   1323 HG12 ILE X  83      15.499   9.521  -9.342  0.00  0.00            
ATOM   1324 HG13 ILE X  83      13.719   9.428  -9.621  0.00  0.00            
ATOM   1325  CD1 ILE X  83      14.406   9.082  -7.573  0.00  0.00            
ATOM   1326 HD11 ILE X  83      13.495   8.512  -7.391  0.00  0.00            
ATOM   1327 HD12 ILE X  83      15.230   8.538  -7.111  0.00  0.00            
ATOM   1328 HD13 ILE X  83      14.489  10.086  -7.156  0.00  0.00            
ATOM   1329  C   ILE X  83      14.574   7.797 -12.003  0.00  0.00            
ATOM   1330  O   ILE X  83      15.635   7.401 -12.575  0.00  0.00            
ATOM   1331  N   CYS X  84      13.929   8.893 -12.508  0.00  0.00            
ATOM   1332  H   CYS X  84      13.026   9.183 -12.162  0.00  0.00            
ATOM   1333  CA  CYS X  84      14.540   9.795 -13.464  0.00  0.00            
ATOM   1334  HA  CYS X  84      15.566   9.468 -13.630  0.00  0.00            
ATOM   1335  CB  CYS X  84      13.726   9.655 -14.758  0.00  0.00            
ATOM   1336  HB2 CYS X  84      13.566   8.636 -15.112  0.00  0.00            
ATOM   1337  HB3 CYS X  84      12.669   9.889 -14.636  0.00  0.00            
ATOM   1338  SG  CYS X  84      14.323  10.803 -16.070  0.00  0.00            
ATOM   1339  HG  CYS X  84      15.323  10.090 -16.596  0.00  0.00            
ATOM   1340  C   CYS X  84      14.501  11.223 -12.908  0.00  0.00            
ATOM   1341  O   CYS X  84      13.445  11.732 -12.530  0.00  0.00            
ATOM   1342  N   LEU X  85      15.643  11.920 -12.840  0.00  0.00            
ATOM   1343  H   LEU X  85      16.474  11.467 -13.192  0.00  0.00            
ATOM   1344  CA  LEU X  85      15.814  13.199 -12.356  0.00  0.00            
ATOM   1345  HA  LEU X  85      15.107  13.235 -11.527  0.00  0.00            
ATOM   1346  CB  LEU X  85      17.168  13.348 -11.733  0.00  0.00            
ATOM   1347  HB2 LEU X  85      18.040  13.178 -12.364  0.00  0.00            
ATOM   1348  HB3 LEU X  85      17.218  14.412 -11.501  0.00  0.00            
ATOM   1349  CG  LEU X  85      17.246  12.479 -10.441  0.00  0.00            
ATOM   1350  HG  LEU X  85      16.361  12.470  -9.804  0.00  0.00            
ATOM   1351  CD1 LEU X  85      17.657  11.050 -10.853  0.00  0.00            
ATOM   1352 HD11 LEU X  85      18.386  11.084 -11.663  0.00  0.00            
ATOM   1353 HD12 LEU X  85      18.197  10.592 -10.025  0.00  0.00            
ATOM   1354 HD13 LEU X  85      16.801  10.443 -11.149  0.00  0.00            
ATOM   1355  CD2 LEU X  85      18.487  13.035  -9.705  0.00  0.00            
ATOM   1356 HD21 LEU X  85      19.404  12.847 -10.262  0.00  0.00            
ATOM   1357 HD22 LEU X  85      18.354  14.111  -9.600  0.00  0.00            
ATOM   1358 HD23 LEU X  85      18.556  12.715  -8.665  0.00  0.00            
ATOM   1359  C   LEU X  85      15.449  14.386 -13.322  0.00  0.00            
ATOM   1360  O   LEU X  85      16.114  15.386 -13.510  0.00  0.00            
ATOM   1361  N   THR X  86      14.247  14.239 -13.871  0.00  0.00            
ATOM   1362  H   THR X  86      13.698  13.414 -13.672  0.00  0.00            
ATOM   1363  CA  THR X  86      13.542  15.311 -14.602  0.00  0.00            
ATOM   1364  HA  THR X  86      14.182  15.764 -15.360  0.00  0.00            
ATOM   1365  CB  THR X  86      12.193  14.787 -15.092  0.00  0.00            
ATOM   1366  HB  THR X  86      11.560  15.650 -15.300  0.00  0.00            
ATOM   1367  CG2 THR X  86      12.589  14.021 -16.377  0.00  0.00            
ATOM   1368 HG21 THR X  86      12.531  12.958 -16.144  0.00  0.00            
ATOM   1369 HG22 THR X  86      11.761  14.217 -17.059  0.00  0.00            
ATOM   1370 HG23 THR X  86      13.458  14.415 -16.905  0.00  0.00            
ATOM   1371  OG1 THR X  86      11.538  13.938 -14.181  0.00  0.00            
ATOM   1372  HG1 THR X  86      11.101  14.429 -13.482  0.00  0.00            
ATOM   1373  C   THR X  86      13.234  16.519 -13.729  0.00  0.00            
ATOM   1374  O   THR X  86      13.260  16.367 -12.475  0.00  0.00            
ATOM   1375  N   SER X  87      12.995  17.696 -14.325  0.00  0.00            
ATOM   1376  H   SER X  87      13.085  17.767 -15.328  0.00  0.00            
ATOM   1377  CA  SER X  87      12.781  18.906 -13.598  0.00  0.00            
ATOM   1378  HA  SER X  87      13.699  19.287 -13.150  0.00  0.00            
ATOM   1379  CB  SER X  87      12.125  19.928 -14.451  0.00  0.00            
ATOM   1380  HB2 SER X  87      11.267  19.421 -14.892  0.00  0.00            
ATOM   1381  HB3 SER X  87      11.863  20.857 -13.945  0.00  0.00            
ATOM   1382  OG  SER X  87      13.073  20.244 -15.447  0.00  0.00            
ATOM   1383  HG  SER X  87      12.513  20.614 -16.133  0.00  0.00            
ATOM   1384  C   SER X  87      11.843  18.779 -12.332  0.00  0.00            
ATOM   1385  O   SER X  87      12.190  19.250 -11.240  0.00  0.00            
ATOM   1386  N   THR X  88      10.727  18.107 -12.528  0.00  0.00            
ATOM   1387  H   THR X  88      10.321  17.891 -13.427  0.00  0.00            
ATOM   1388  CA  THR X  88      10.152  17.327 -11.384  0.00  0.00            
ATOM   1389  HA  THR X  88      10.657  17.712 -10.498  0.00  0.00            
ATOM   1390  CB  THR X  88       8.694  17.539 -11.105  0.00  0.00            
ATOM   1391  HB  THR X  88       8.094  17.292 -11.981  0.00  0.00            
ATOM   1392  CG2 THR X  88       8.130  16.772  -9.942  0.00  0.00            
ATOM   1393 HG21 THR X  88       7.154  17.212  -9.737  0.00  0.00            
ATOM   1394 HG22 THR X  88       8.085  15.697 -10.119  0.00  0.00            
ATOM   1395 HG23 THR X  88       8.721  16.960  -9.045  0.00  0.00            
ATOM   1396  OG1 THR X  88       8.541  18.919 -10.867  0.00  0.00            
ATOM   1397  HG1 THR X  88       8.910  19.350 -11.641  0.00  0.00            
ATOM   1398  C   THR X  88      10.379  15.846 -11.497  0.00  0.00            
ATOM   1399  O   THR X  88       9.862  15.312 -12.421  0.00  0.00            
ATOM   1400  N   VAL X  89      11.171  15.306 -10.577  0.00  0.00            
ATOM   1401  H   VAL X  89      11.344  15.864  -9.752  0.00  0.00            
ATOM   1402  CA  VAL X  89      11.577  13.946 -10.491  0.00  0.00            
ATOM   1403  HA  VAL X  89      12.397  13.660 -11.149  0.00  0.00            
ATOM   1404  CB  VAL X  89      12.127  13.676  -9.129  0.00  0.00            
ATOM   1405  HB  VAL X  89      11.335  13.942  -8.429  0.00  0.00            
ATOM   1406  CG1 VAL X  89      12.527  12.232  -8.844  0.00  0.00            
ATOM   1407 HG11 VAL X  89      13.524  11.982  -9.208  0.00  0.00            
ATOM   1408 HG12 VAL X  89      12.440  12.054  -7.773  0.00  0.00            
ATOM   1409 HG13 VAL X  89      11.765  11.536  -9.195  0.00  0.00            
ATOM   1410  CG2 VAL X  89      13.287  14.526  -8.784  0.00  0.00            
ATOM   1411 HG21 VAL X  89      13.063  15.569  -9.007  0.00  0.00            
ATOM   1412 HG22 VAL X  89      13.605  14.459  -7.743  0.00  0.00            
ATOM   1413 HG23 VAL X  89      14.241  14.213  -9.209  0.00  0.00            
ATOM   1414  C   VAL X  89      10.464  12.921 -10.772  0.00  0.00            
ATOM   1415  O   VAL X  89       9.303  12.992 -10.337  0.00  0.00            
ATOM   1416  N   GLN X  90      10.688  11.941 -11.657  0.00  0.00            
ATOM   1417  H   GLN X  90      11.623  11.897 -12.036  0.00  0.00            
ATOM   1418  CA  GLN X  90       9.759  10.850 -11.995  0.00  0.00            
ATOM   1419  HA  GLN X  90       8.766  11.114 -11.631  0.00  0.00            
ATOM   1420  CB  GLN X  90       9.712  10.689 -13.520  0.00  0.00            
ATOM   1421  HB2 GLN X  90      10.686  10.959 -13.929  0.00  0.00            
ATOM   1422  HB3 GLN X  90       9.539   9.648 -13.792  0.00  0.00            
ATOM   1423  CG  GLN X  90       8.687  11.526 -14.234  0.00  0.00            
ATOM   1424  HG2 GLN X  90       7.657  11.241 -14.022  0.00  0.00            
ATOM   1425  HG3 GLN X  90       8.757  12.526 -13.805  0.00  0.00            
ATOM   1426  CD  GLN X  90       8.823  11.448 -15.766  0.00  0.00            
ATOM   1427  OE1 GLN X  90       7.955  10.976 -16.494  0.00  0.00            
ATOM   1428  NE2 GLN X  90       9.902  12.002 -16.294  0.00  0.00            
ATOM   1429 HE21 GLN X  90      10.543  12.499 -15.692  0.00  0.00            
ATOM   1430 HE22 GLN X  90       9.985  12.088 -17.297  0.00  0.00            
ATOM   1431  C   GLN X  90      10.105   9.636 -11.201  0.00  0.00            
ATOM   1432  O   GLN X  90      11.223   9.206 -11.149  0.00  0.00            
ATOM   1433  N   LEU X  91       9.100   8.952 -10.628  0.00  0.00            
ATOM   1434  H   LEU X  91       8.195   9.383 -10.750  0.00  0.00            
ATOM   1435  CA  LEU X  91       9.135   7.632 -10.081  0.00  0.00            
ATOM   1436  HA  LEU X  91      10.207   7.445 -10.134  0.00  0.00            
ATOM   1437  CB  LEU X  91       8.519   7.510  -8.666  0.00  0.00            
ATOM   1438  HB2 LEU X  91       7.459   7.756  -8.612  0.00  0.00            
ATOM   1439  HB3 LEU X  91       8.646   6.466  -8.377  0.00  0.00            
ATOM   1440  CG  LEU X  91       9.187   8.447  -7.661  0.00  0.00            
ATOM   1441  HG  LEU X  91       9.062   9.473  -8.006  0.00  0.00            
ATOM   1442  CD1 LEU X  91       8.447   8.231  -6.312  0.00  0.00            
ATOM   1443 HD11 LEU X  91       8.408   7.178  -6.036  0.00  0.00            
ATOM   1444 HD12 LEU X  91       8.947   8.795  -5.525  0.00  0.00            
ATOM   1445 HD13 LEU X  91       7.408   8.498  -6.507  0.00  0.00            
ATOM   1446  CD2 LEU X  91      10.697   8.262  -7.556  0.00  0.00            
ATOM   1447 HD21 LEU X  91      10.893   7.220  -7.304  0.00  0.00            
ATOM   1448 HD22 LEU X  91      11.247   8.646  -8.416  0.00  0.00            
ATOM   1449 HD23 LEU X  91      11.213   8.807  -6.765  0.00  0.00            
ATOM   1450  C   LEU X  91       8.617   6.582 -11.000  0.00  0.00            
ATOM   1451  O   LEU X  91       7.691   6.867 -11.755  0.00  0.00            
ATOM   1452  N   ILE X  92       9.109   5.342 -11.022  0.00  0.00            
ATOM   1453  H   ILE X  92       9.795   5.065 -10.336  0.00  0.00            
ATOM   1454  CA  ILE X  92       8.649   4.251 -11.948  0.00  0.00            
ATOM   1455  HA  ILE X  92       7.770   4.555 -12.517  0.00  0.00            
ATOM   1456  CB  ILE X  92       9.781   3.970 -12.982  0.00  0.00            
ATOM   1457  HB  ILE X  92      10.687   3.696 -12.442  0.00  0.00            
ATOM   1458  CG2 ILE X  92       9.496   2.577 -13.651  0.00  0.00            
ATOM   1459 HG21 ILE X  92       8.586   2.735 -14.229  0.00  0.00            
ATOM   1460 HG22 ILE X  92      10.300   2.268 -14.320  0.00  0.00            
ATOM   1461 HG23 ILE X  92       9.343   1.777 -12.927  0.00  0.00            
ATOM   1462  CG1 ILE X  92      10.036   5.099 -13.957  0.00  0.00            
ATOM   1463 HG12 ILE X  92      10.413   4.776 -14.928  0.00  0.00            
ATOM   1464 HG13 ILE X  92       9.086   5.463 -14.347  0.00  0.00            
ATOM   1465  CD1 ILE X  92      10.897   6.286 -13.453  0.00  0.00            
ATOM   1466 HD11 ILE X  92      10.273   7.044 -12.980  0.00  0.00            
ATOM   1467 HD12 ILE X  92      11.587   5.834 -12.740  0.00  0.00            
ATOM   1468 HD13 ILE X  92      11.437   6.616 -14.340  0.00  0.00            
ATOM   1469  C   ILE X  92       8.201   3.009 -11.096  0.00  0.00            
ATOM   1470  O   ILE X  92       8.833   2.611 -10.167  0.00  0.00            
ATOM   1471  N   THR X  93       7.047   2.411 -11.403  0.00  0.00            
ATOM   1472  H   THR X  93       6.594   2.652 -12.273  0.00  0.00            
ATOM   1473  CA  THR X  93       6.495   1.210 -10.657  0.00  0.00            
ATOM   1474  HA  THR X  93       7.334   0.654 -10.239  0.00  0.00            
ATOM   1475  CB  THR X  93       5.572   1.680  -9.508  0.00  0.00            
ATOM   1476  HB  THR X  93       4.707   2.223  -9.889  0.00  0.00            
ATOM   1477  CG2 THR X  93       5.041   0.453  -8.710  0.00  0.00            
ATOM   1478 HG21 THR X  93       4.507  -0.208  -9.393  0.00  0.00            
ATOM   1479 HG22 THR X  93       5.816  -0.029  -8.114  0.00  0.00            
ATOM   1480 HG23 THR X  93       4.298   0.870  -8.030  0.00  0.00            
ATOM   1481  OG1 THR X  93       6.293   2.415  -8.539  0.00  0.00            
ATOM   1482  HG1 THR X  93       7.094   2.724  -8.968  0.00  0.00            
ATOM   1483  C   THR X  93       5.735   0.252 -11.611  0.00  0.00            
ATOM   1484  O   THR X  93       5.186   0.653 -12.590  0.00  0.00            
ATOM   1485  N   GLN X  94       5.743  -1.065 -11.324  0.00  0.00            
ATOM   1486  H   GLN X  94       6.292  -1.427 -10.557  0.00  0.00            
ATOM   1487  CA  GLN X  94       5.031  -2.164 -12.083  0.00  0.00            
ATOM   1488  HA  GLN X  94       5.464  -2.178 -13.083  0.00  0.00            
ATOM   1489  CB  GLN X  94       5.428  -3.516 -11.535  0.00  0.00            
ATOM   1490  HB2 GLN X  94       6.506  -3.534 -11.374  0.00  0.00            
ATOM   1491  HB3 GLN X  94       5.081  -3.759 -10.531  0.00  0.00            
ATOM   1492  CG  GLN X  94       5.118  -4.708 -12.432  0.00  0.00            
ATOM   1493  HG2 GLN X  94       4.033  -4.728 -12.532  0.00  0.00            
ATOM   1494  HG3 GLN X  94       5.561  -4.419 -13.385  0.00  0.00            
ATOM   1495  CD  GLN X  94       5.609  -6.054 -11.946  0.00  0.00            
ATOM   1496  OE1 GLN X  94       6.166  -6.216 -10.866  0.00  0.00            
ATOM   1497  NE2 GLN X  94       5.239  -7.087 -12.694  0.00  0.00            
ATOM   1498 HE21 GLN X  94       4.471  -7.018 -13.346  0.00  0.00            
ATOM   1499 HE22 GLN X  94       5.446  -7.932 -12.180  0.00  0.00            
ATOM   1500  C   GLN X  94       3.494  -1.952 -12.231  0.00  0.00            
ATOM   1501  O   GLN X  94       2.916  -1.731 -11.152  0.00  0.00            
ATOM   1502  N   LEU X  95       2.885  -2.221 -13.373  0.00  0.00            
ATOM   1503  H   LEU X  95       3.452  -2.647 -14.092  0.00  0.00            
ATOM   1504  CA  LEU X  95       1.395  -2.261 -13.510  0.00  0.00            
ATOM   1505  HA  LEU X  95       0.943  -1.607 -12.764  0.00  0.00            
ATOM   1506  CB  LEU X  95       0.832  -1.901 -14.933  0.00  0.00            
ATOM   1507  HB2 LEU X  95       1.419  -2.488 -15.639  0.00  0.00            
ATOM   1508  HB3 LEU X  95      -0.185  -2.284 -15.022  0.00  0.00            
ATOM   1509  CG  LEU X  95       0.838  -0.341 -15.149  0.00  0.00            
ATOM   1510  HG  LEU X  95       1.839   0.059 -14.990  0.00  0.00            
ATOM   1511  CD1 LEU X  95       0.289   0.011 -16.503  0.00  0.00            
ATOM   1512 HD11 LEU X  95      -0.001   1.061 -16.542  0.00  0.00            
ATOM   1513 HD12 LEU X  95       1.030  -0.338 -17.222  0.00  0.00            
ATOM   1514 HD13 LEU X  95      -0.593  -0.576 -16.759  0.00  0.00            
ATOM   1515  CD2 LEU X  95      -0.123   0.374 -14.110  0.00  0.00            
ATOM   1516 HD21 LEU X  95      -0.205   1.408 -14.445  0.00  0.00            
ATOM   1517 HD22 LEU X  95      -1.200   0.212 -14.159  0.00  0.00            
ATOM   1518 HD23 LEU X  95       0.363   0.546 -13.149  0.00  0.00            
ATOM   1519  C   LEU X  95       0.957  -3.643 -13.182  0.00  0.00            
ATOM   1520  O   LEU X  95       1.403  -4.511 -13.902  0.00  0.00            
ATOM   1521  N   MET X  96       0.314  -3.981 -12.055  0.00  0.00            
ATOM   1522  H   MET X  96      -0.210  -3.300 -11.524  0.00  0.00            
ATOM   1523  CA  MET X  96       0.106  -5.379 -11.731  0.00  0.00            
ATOM   1524  HA  MET X  96       0.776  -5.985 -12.340  0.00  0.00            
ATOM   1525  CB  MET X  96       0.449  -5.686 -10.247  0.00  0.00            
ATOM   1526  HB2 MET X  96      -0.158  -4.973  -9.688  0.00  0.00            
ATOM   1527  HB3 MET X  96       0.158  -6.711 -10.014  0.00  0.00            
ATOM   1528  CG  MET X  96       1.936  -5.505  -9.958  0.00  0.00            
ATOM   1529  HG2 MET X  96       2.443  -6.417 -10.273  0.00  0.00            
ATOM   1530  HG3 MET X  96       2.383  -4.704 -10.546  0.00  0.00            
ATOM   1531  SD  MET X  96       2.293  -5.295  -8.186  0.00  0.00            
ATOM   1532  CE  MET X  96       4.071  -4.842  -8.154  0.00  0.00            
ATOM   1533  HE1 MET X  96       4.202  -3.779  -8.359  0.00  0.00            
ATOM   1534  HE2 MET X  96       4.469  -5.138  -7.184  0.00  0.00            
ATOM   1535  HE3 MET X  96       4.504  -5.375  -9.001  0.00  0.00            
ATOM   1536  C   MET X  96      -1.348  -5.844 -12.035  0.00  0.00            
ATOM   1537  O   MET X  96      -2.243  -5.047 -11.851  0.00  0.00            
ATOM   1538  N   PRO X  97      -1.583  -7.098 -12.396  0.00  0.00            
ATOM   1539  CD  PRO X  97      -0.542  -8.185 -12.563  0.00  0.00            
ATOM   1540  HD2 PRO X  97      -0.430  -8.667 -11.592  0.00  0.00            
ATOM   1541  HD3 PRO X  97       0.367  -7.701 -12.920  0.00  0.00            
ATOM   1542  CG  PRO X  97      -1.069  -9.083 -13.623  0.00  0.00            
ATOM   1543  HG2 PRO X  97      -0.778 -10.133 -13.595  0.00  0.00            
ATOM   1544  HG3 PRO X  97      -0.752  -8.714 -14.599  0.00  0.00            
ATOM   1545  CB  PRO X  97      -2.537  -8.931 -13.685  0.00  0.00            
ATOM   1546  HB2 PRO X  97      -2.978  -9.653 -12.998  0.00  0.00            
ATOM   1547  HB3 PRO X  97      -2.761  -9.135 -14.733  0.00  0.00            
ATOM   1548  CA  PRO X  97      -2.755  -7.542 -13.227  0.00  0.00            
ATOM   1549  HA  PRO X  97      -2.757  -6.936 -14.133  0.00  0.00            
ATOM   1550  C   PRO X  97      -4.180  -7.324 -12.739  0.00  0.00            
ATOM   1551  O   PRO X  97      -5.135  -7.435 -13.539  0.00  0.00            
ATOM   1552  N   PHE X  98      -4.382  -6.899 -11.493  0.00  0.00            
ATOM   1553  H   PHE X  98      -3.604  -6.604 -10.920  0.00  0.00            
ATOM   1554  CA  PHE X  98      -5.716  -6.639 -10.972  0.00  0.00            
ATOM   1555  HA  PHE X  98      -6.456  -6.594 -11.772  0.00  0.00            
ATOM   1556  CB  PHE X  98      -6.197  -7.772 -10.091  0.00  0.00            
ATOM   1557  HB2 PHE X  98      -5.641  -7.839  -9.156  0.00  0.00            
ATOM   1558  HB3 PHE X  98      -7.254  -7.564  -9.924  0.00  0.00            
ATOM   1559  CG  PHE X  98      -6.238  -9.136 -10.782  0.00  0.00            
ATOM   1560  CD1 PHE X  98      -7.307  -9.504 -11.654  0.00  0.00            
ATOM   1561  HD1 PHE X  98      -8.112  -8.792 -11.764  0.00  0.00            
ATOM   1562  CE1 PHE X  98      -7.371 -10.791 -12.212  0.00  0.00            
ATOM   1563  HE1 PHE X  98      -8.216 -11.093 -12.812  0.00  0.00            
ATOM   1564  CZ  PHE X  98      -6.328 -11.697 -11.993  0.00  0.00            
ATOM   1565  HZ  PHE X  98      -6.399 -12.748 -12.230  0.00  0.00            
ATOM   1566  CE2 PHE X  98      -5.253 -11.335 -11.190  0.00  0.00            
ATOM   1567  HE2 PHE X  98      -4.530 -12.086 -10.910  0.00  0.00            
ATOM   1568  CD2 PHE X  98      -5.155 -10.027 -10.655  0.00  0.00            
ATOM   1569  HD2 PHE X  98      -4.319  -9.796 -10.011  0.00  0.00            
ATOM   1570  C   PHE X  98      -5.825  -5.238 -10.259  0.00  0.00            
ATOM   1571  O   PHE X  98      -6.825  -4.929  -9.611  0.00  0.00            
ATOM   1572  N   GLY X  99      -4.866  -4.397 -10.348  0.00  0.00            
ATOM   1573  H   GLY X  99      -4.035  -4.690 -10.842  0.00  0.00            
ATOM   1574  CA  GLY X  99      -4.886  -3.018  -9.932  0.00  0.00            
ATOM   1575  HA2 GLY X  99      -4.030  -2.531 -10.400  0.00  0.00            
ATOM   1576  HA3 GLY X  99      -5.771  -2.516 -10.323  0.00  0.00            
ATOM   1577  C   GLY X  99      -4.829  -2.711  -8.480  0.00  0.00            
ATOM   1578  O   GLY X  99      -4.208  -3.465  -7.717  0.00  0.00            
ATOM   1579  N   CYS X 100      -5.445  -1.645  -7.976  0.00  0.00            
ATOM   1580  H   CYS X 100      -5.907  -1.000  -8.602  0.00  0.00            
ATOM   1581  CA  CYS X 100      -5.500  -1.234  -6.629  0.00  0.00            
ATOM   1582  HA  CYS X 100      -4.511  -1.284  -6.171  0.00  0.00            
ATOM   1583  CB  CYS X 100      -5.916   0.265  -6.544  0.00  0.00            
ATOM   1584  HB2 CYS X 100      -5.150   0.790  -7.114  0.00  0.00            
ATOM   1585  HB3 CYS X 100      -6.916   0.350  -6.969  0.00  0.00            
ATOM   1586  SG  CYS X 100      -5.895   0.841  -4.762  0.00  0.00            
ATOM   1587  HG  CYS X 100      -6.831   1.794  -4.798  0.00  0.00            
ATOM   1588  C   CYS X 100      -6.416  -2.201  -5.786  0.00  0.00            
ATOM   1589  O   CYS X 100      -7.547  -2.434  -6.137  0.00  0.00            
ATOM   1590  N   LEU X 101      -5.905  -2.627  -4.604  0.00  0.00            
ATOM   1591  H   LEU X 101      -4.987  -2.295  -4.347  0.00  0.00            
ATOM   1592  CA  LEU X 101      -6.656  -3.511  -3.732  0.00  0.00            
ATOM   1593  HA  LEU X 101      -6.911  -4.360  -4.366  0.00  0.00            
ATOM   1594  CB  LEU X 101      -5.714  -4.039  -2.568  0.00  0.00            
ATOM   1595  HB2 LEU X 101      -4.893  -4.638  -2.964  0.00  0.00            
ATOM   1596  HB3 LEU X 101      -5.225  -3.218  -2.043  0.00  0.00            
ATOM   1597  CG  LEU X 101      -6.317  -5.035  -1.428  0.00  0.00            
ATOM   1598  HG  LEU X 101      -7.063  -4.539  -0.807  0.00  0.00            
ATOM   1599  CD1 LEU X 101      -6.858  -6.263  -2.062  0.00  0.00            
ATOM   1600 HD11 LEU X 101      -7.624  -6.039  -2.804  0.00  0.00            
ATOM   1601 HD12 LEU X 101      -6.105  -6.902  -2.524  0.00  0.00            
ATOM   1602 HD13 LEU X 101      -7.438  -6.766  -1.288  0.00  0.00            
ATOM   1603  CD2 LEU X 101      -5.280  -5.514  -0.409  0.00  0.00            
ATOM   1604 HD21 LEU X 101      -4.563  -6.116  -0.967  0.00  0.00            
ATOM   1605 HD22 LEU X 101      -4.738  -4.689   0.054  0.00  0.00            
ATOM   1606 HD23 LEU X 101      -5.745  -6.103   0.381  0.00  0.00            
ATOM   1607  C   LEU X 101      -7.954  -2.743  -3.225  0.00  0.00            
ATOM   1608  O   LEU X 101      -8.983  -3.397  -2.924  0.00  0.00            
ATOM   1609  N   LEU X 102      -7.977  -1.388  -3.188  0.00  0.00            
ATOM   1610  H   LEU X 102      -7.115  -0.943  -3.470  0.00  0.00            
ATOM   1611  CA  LEU X 102      -9.229  -0.626  -2.805  0.00  0.00            
ATOM   1612  HA  LEU X 102      -9.736  -1.125  -1.979  0.00  0.00            
ATOM   1613  CB  LEU X 102      -8.865   0.814  -2.424  0.00  0.00            
ATOM   1614  HB2 LEU X 102      -8.124   0.722  -1.630  0.00  0.00            
ATOM   1615  HB3 LEU X 102      -8.528   1.250  -3.364  0.00  0.00            
ATOM   1616  CG  LEU X 102     -10.006   1.743  -2.039  0.00  0.00            
ATOM   1617  HG  LEU X 102     -10.818   1.766  -2.766  0.00  0.00            
ATOM   1618  CD1 LEU X 102     -10.717   1.392  -0.729  0.00  0.00            
ATOM   1619 HD11 LEU X 102     -10.894   0.317  -0.754  0.00  0.00            
ATOM   1620 HD12 LEU X 102     -10.176   1.627   0.188  0.00  0.00            
ATOM   1621 HD13 LEU X 102     -11.635   1.979  -0.728  0.00  0.00            
ATOM   1622  CD2 LEU X 102      -9.415   3.134  -1.869  0.00  0.00            
ATOM   1623 HD21 LEU X 102     -10.087   3.846  -1.391  0.00  0.00            
ATOM   1624 HD22 LEU X 102      -8.582   2.916  -1.200  0.00  0.00            
ATOM   1625 HD23 LEU X 102      -9.092   3.430  -2.867  0.00  0.00            
ATOM   1626  C   LEU X 102     -10.260  -0.646  -3.915  0.00  0.00            
ATOM   1627  O   LEU X 102     -11.525  -0.648  -3.731  0.00  0.00            
ATOM   1628  N   ASP X 103      -9.828  -0.894  -5.151  0.00  0.00            
ATOM   1629  H   ASP X 103      -8.830  -1.036  -5.211  0.00  0.00            
ATOM   1630  CA  ASP X 103     -10.729  -1.052  -6.297  0.00  0.00            
ATOM   1631  HA  ASP X 103     -11.657  -0.594  -5.956  0.00  0.00            
ATOM   1632  CB  ASP X 103     -10.075  -0.390  -7.514  0.00  0.00            
ATOM   1633  HB2 ASP X 103      -9.105  -0.865  -7.665  0.00  0.00            
ATOM   1634  HB3 ASP X 103     -10.661  -0.586  -8.413  0.00  0.00            
ATOM   1635  CG  ASP X 103      -9.853   1.091  -7.350  0.00  0.00            
ATOM   1636  OD1 ASP X 103     -10.120   1.699  -6.304  0.00  0.00            
ATOM   1637  OD2 ASP X 103      -9.279   1.710  -8.259  0.00  0.00            
ATOM   1638  C   ASP X 103     -11.068  -2.510  -6.580  0.00  0.00            
ATOM   1639  O   ASP X 103     -12.138  -2.814  -7.065  0.00  0.00            
ATOM   1640  N   TYR X 104     -10.242  -3.437  -6.164  0.00  0.00            
ATOM   1641  H   TYR X 104      -9.318  -3.117  -5.910  0.00  0.00            
ATOM   1642  CA  TYR X 104     -10.475  -4.864  -6.234  0.00  0.00            
ATOM   1643  HA  TYR X 104     -10.842  -5.159  -7.217  0.00  0.00            
ATOM   1644  CB  TYR X 104      -9.100  -5.428  -5.988  0.00  0.00            
ATOM   1645  HB2 TYR X 104      -8.305  -4.878  -6.492  0.00  0.00            
ATOM   1646  HB3 TYR X 104      -8.836  -5.246  -4.946  0.00  0.00            
ATOM   1647  CG  TYR X 104      -9.092  -6.983  -6.223  0.00  0.00            
ATOM   1648  CD1 TYR X 104      -9.107  -7.534  -7.579  0.00  0.00            
ATOM   1649  HD1 TYR X 104      -9.383  -6.964  -8.453  0.00  0.00            
ATOM   1650  CE1 TYR X 104      -8.833  -8.919  -7.823  0.00  0.00            
ATOM   1651  HE1 TYR X 104      -8.966  -9.365  -8.798  0.00  0.00            
ATOM   1652  CZ  TYR X 104      -8.570  -9.726  -6.706  0.00  0.00            
ATOM   1653  OH  TYR X 104      -8.134 -10.968  -6.918  0.00  0.00            
ATOM   1654  HH  TYR X 104      -7.907 -11.091  -7.843  0.00  0.00            
ATOM   1655  CE2 TYR X 104      -8.526  -9.193  -5.400  0.00  0.00            
ATOM   1656  HE2 TYR X 104      -8.318  -9.899  -4.610  0.00  0.00            
ATOM   1657  CD2 TYR X 104      -8.818  -7.861  -5.127  0.00  0.00            
ATOM   1658  HD2 TYR X 104      -8.653  -7.626  -4.085  0.00  0.00            
ATOM   1659  C   TYR X 104     -11.507  -5.304  -5.202  0.00  0.00            
ATOM   1660  O   TYR X 104     -12.408  -6.025  -5.627  0.00  0.00            
ATOM   1661  N   VAL X 105     -11.477  -4.846  -3.887  0.00  0.00            
ATOM   1662  H   VAL X 105     -10.714  -4.209  -3.709  0.00  0.00            
ATOM   1663  CA  VAL X 105     -12.601  -5.072  -2.984  0.00  0.00            
ATOM   1664  HA  VAL X 105     -12.742  -6.144  -3.118  0.00  0.00            
ATOM   1665  CB  VAL X 105     -12.349  -4.673  -1.514  0.00  0.00            
ATOM   1666  HB  VAL X 105     -13.281  -4.945  -1.019  0.00  0.00            
ATOM   1667  CG1 VAL X 105     -11.071  -5.303  -0.883  0.00  0.00            
ATOM   1668 HG11 VAL X 105     -11.349  -6.025  -0.115  0.00  0.00            
ATOM   1669 HG12 VAL X 105     -10.484  -5.814  -1.646  0.00  0.00            
ATOM   1670 HG13 VAL X 105     -10.336  -4.654  -0.407  0.00  0.00            
ATOM   1671  CG2 VAL X 105     -12.066  -3.208  -1.209  0.00  0.00            
ATOM   1672 HG21 VAL X 105     -11.069  -2.933  -1.554  0.00  0.00            
ATOM   1673 HG22 VAL X 105     -12.840  -2.569  -1.633  0.00  0.00            
ATOM   1674 HG23 VAL X 105     -12.106  -3.116  -0.124  0.00  0.00            
ATOM   1675  C   VAL X 105     -13.878  -4.526  -3.489  0.00  0.00            
ATOM   1676  O   VAL X 105     -14.900  -5.245  -3.499  0.00  0.00            
ATOM   1677  N   ARG X 106     -13.833  -3.383  -4.145  0.00  0.00            
ATOM   1678  H   ARG X 106     -12.914  -2.963  -4.139  0.00  0.00            
ATOM   1679  CA  ARG X 106     -14.945  -2.567  -4.728  0.00  0.00            
ATOM   1680  HA  ARG X 106     -15.748  -2.852  -4.048  0.00  0.00            
ATOM   1681  CB  ARG X 106     -14.682  -1.050  -4.692  0.00  0.00            
ATOM   1682  HB2 ARG X 106     -13.889  -0.691  -5.349  0.00  0.00            
ATOM   1683  HB3 ARG X 106     -15.614  -0.679  -5.118  0.00  0.00            
ATOM   1684  CG  ARG X 106     -14.576  -0.471  -3.254  0.00  0.00            
ATOM   1685  HG2 ARG X 106     -15.510  -0.752  -2.766  0.00  0.00            
ATOM   1686  HG3 ARG X 106     -13.765  -0.934  -2.693  0.00  0.00            
ATOM   1687  CD  ARG X 106     -14.497   1.102  -3.326  0.00  0.00            
ATOM   1688  HD2 ARG X 106     -15.492   1.429  -3.629  0.00  0.00            
ATOM   1689  HD3 ARG X 106     -14.249   1.462  -2.327  0.00  0.00            
ATOM   1690  NE  ARG X 106     -13.390   1.593  -4.125  0.00  0.00            
ATOM   1691  HE  ARG X 106     -12.805   0.809  -4.376  0.00  0.00            
ATOM   1692  CZ  ARG X 106     -13.086   2.861  -4.332  0.00  0.00            
ATOM   1693  NH1 ARG X 106     -13.810   3.905  -3.989  0.00  0.00            
ATOM   1694 HH11 ARG X 106     -14.504   3.748  -3.272  0.00  0.00            
ATOM   1695 HH12 ARG X 106     -13.363   4.803  -4.106  0.00  0.00            
ATOM   1696  NH2 ARG X 106     -11.989   3.209  -4.866  0.00  0.00            
ATOM   1697 HH21 ARG X 106     -11.358   2.539  -5.282  0.00  0.00            
ATOM   1698 HH22 ARG X 106     -11.680   4.171  -4.859  0.00  0.00            
ATOM   1699  C   ARG X 106     -15.493  -3.081  -6.069  0.00  0.00            
ATOM   1700  O   ARG X 106     -16.652  -2.926  -6.443  0.00  0.00            
ATOM   1701  N   GLU X 107     -14.639  -3.901  -6.690  0.00  0.00            
ATOM   1702  H   GLU X 107     -13.686  -4.014  -6.376  0.00  0.00            
ATOM   1703  CA  GLU X 107     -15.097  -4.886  -7.692  0.00  0.00            
ATOM   1704  HA  GLU X 107     -15.810  -4.424  -8.375  0.00  0.00            
ATOM   1705  CB  GLU X 107     -13.892  -5.050  -8.645  0.00  0.00            
ATOM   1706  HB2 GLU X 107     -13.548  -4.082  -9.012  0.00  0.00            
ATOM   1707  HB3 GLU X 107     -13.077  -5.509  -8.086  0.00  0.00            
ATOM   1708  CG  GLU X 107     -14.185  -5.783  -9.933  0.00  0.00            
ATOM   1709  HG2 GLU X 107     -14.294  -6.811  -9.587  0.00  0.00            
ATOM   1710  HG3 GLU X 107     -15.152  -5.522 -10.363  0.00  0.00            
ATOM   1711  CD  GLU X 107     -13.072  -5.672 -10.984  0.00  0.00            
ATOM   1712  OE1 GLU X 107     -12.947  -6.611 -11.807  0.00  0.00            
ATOM   1713  OE2 GLU X 107     -12.365  -4.644 -10.980  0.00  0.00            
ATOM   1714  C   GLU X 107     -15.716  -6.227  -7.115  0.00  0.00            
ATOM   1715  O   GLU X 107     -16.754  -6.664  -7.614  0.00  0.00            
ATOM   1716  N   HIE X 108     -14.916  -6.867  -6.227  0.00  0.00            
ATOM   1717  H   HIE X 108     -14.012  -6.446  -6.061  0.00  0.00            
ATOM   1718  CA  HIE X 108     -14.960  -8.243  -5.765  0.00  0.00            
ATOM   1719  HA  HIE X 108     -15.655  -8.775  -6.415  0.00  0.00            
ATOM   1720  CB  HIE X 108     -13.631  -8.888  -5.897  0.00  0.00            
ATOM   1721  HB2 HIE X 108     -12.848  -8.471  -5.262  0.00  0.00            
ATOM   1722  HB3 HIE X 108     -13.851  -9.888  -5.524  0.00  0.00            
ATOM   1723  CG  HIE X 108     -13.253  -9.004  -7.338  0.00  0.00            
ATOM   1724  ND1 HIE X 108     -13.943  -9.836  -8.254  0.00  0.00            
ATOM   1725  CE1 HIE X 108     -13.193  -9.692  -9.367  0.00  0.00            
ATOM   1726  HE1 HIE X 108     -13.411 -10.193 -10.299  0.00  0.00            
ATOM   1727  NE2 HIE X 108     -12.122  -8.851  -9.235  0.00  0.00            
ATOM   1728  HE2 HIE X 108     -11.416  -8.599  -9.912  0.00  0.00            
ATOM   1729  CD2 HIE X 108     -12.184  -8.358  -7.961  0.00  0.00            
ATOM   1730  HD2 HIE X 108     -11.451  -7.661  -7.583  0.00  0.00            
ATOM   1731  C   HIE X 108     -15.669  -8.419  -4.366  0.00  0.00            
ATOM   1732  O   HIE X 108     -15.598  -9.455  -3.721  0.00  0.00            
ATOM   1733  N   LYS X 109     -16.410  -7.447  -3.917  0.00  0.00            
ATOM   1734  H   LYS X 109     -16.159  -6.535  -4.271  0.00  0.00            
ATOM   1735  CA  LYS X 109     -17.254  -7.500  -2.724  0.00  0.00            
ATOM   1736  HA  LYS X 109     -16.547  -7.413  -1.899  0.00  0.00            
ATOM   1737  CB  LYS X 109     -18.119  -6.216  -2.724  0.00  0.00            
ATOM   1738  HB2 LYS X 109     -18.935  -6.428  -2.033  0.00  0.00            
ATOM   1739  HB3 LYS X 109     -17.574  -5.384  -2.280  0.00  0.00            
ATOM   1740  CG  LYS X 109     -18.718  -5.763  -4.077  0.00  0.00            
ATOM   1741  HG2 LYS X 109     -17.977  -5.273  -4.709  0.00  0.00            
ATOM   1742  HG3 LYS X 109     -19.083  -6.700  -4.498  0.00  0.00            
ATOM   1743  CD  LYS X 109     -19.827  -4.724  -3.935  0.00  0.00            
ATOM   1744  HD2 LYS X 109     -19.555  -3.914  -3.257  0.00  0.00            
ATOM   1745  HD3 LYS X 109     -20.031  -4.317  -4.925  0.00  0.00            
ATOM   1746  CE  LYS X 109     -21.225  -5.238  -3.482  0.00  0.00            
ATOM   1747  HE2 LYS X 109     -21.043  -5.783  -2.556  0.00  0.00            
ATOM   1748  HE3 LYS X 109     -21.844  -4.365  -3.276  0.00  0.00            
ATOM   1749  NZ  LYS X 109     -21.856  -6.052  -4.558  0.00  0.00            
ATOM   1750  HZ1 LYS X 109     -21.581  -7.024  -4.595  0.00  0.00            
ATOM   1751  HZ2 LYS X 109     -22.857  -6.027  -4.426  0.00  0.00            
ATOM   1752  HZ3 LYS X 109     -21.820  -5.628  -5.474  0.00  0.00            
ATOM   1753  C   LYS X 109     -18.117  -8.746  -2.645  0.00  0.00            
ATOM   1754  O   LYS X 109     -18.232  -9.327  -1.582  0.00  0.00            
ATOM   1755  N   ASP X 110     -18.629  -9.289  -3.760  0.00  0.00            
ATOM   1756  H   ASP X 110     -18.440  -8.770  -4.605  0.00  0.00            
ATOM   1757  CA  ASP X 110     -19.486 -10.481  -3.799  0.00  0.00            
ATOM   1758  HA  ASP X 110     -19.965 -10.605  -2.828  0.00  0.00            
ATOM   1759  CB  ASP X 110     -20.458 -10.422  -4.947  0.00  0.00            
ATOM   1760  HB2 ASP X 110     -19.936 -10.378  -5.902  0.00  0.00            
ATOM   1761  HB3 ASP X 110     -21.029 -11.332  -4.764  0.00  0.00            
ATOM   1762  CG  ASP X 110     -21.386  -9.208  -4.893  0.00  0.00            
ATOM   1763  OD1 ASP X 110     -21.926  -8.893  -3.824  0.00  0.00            
ATOM   1764  OD2 ASP X 110     -21.646  -8.575  -6.004  0.00  0.00            
ATOM   1765  C   ASP X 110     -18.599 -11.701  -3.924  0.00  0.00            
ATOM   1766  O   ASP X 110     -18.990 -12.697  -3.373  0.00  0.00            
ATOM   1767  N   ASN X 111     -17.397 -11.579  -4.547  0.00  0.00            
ATOM   1768  H   ASN X 111     -17.051 -10.634  -4.635  0.00  0.00            
ATOM   1769  CA  ASN X 111     -16.592 -12.680  -5.015  0.00  0.00            
ATOM   1770  HA  ASN X 111     -17.221 -13.541  -5.241  0.00  0.00            
ATOM   1771  CB  ASN X 111     -15.842 -12.303  -6.297  0.00  0.00            
ATOM   1772  HB2 ASN X 111     -15.146 -11.529  -5.974  0.00  0.00            
ATOM   1773  HB3 ASN X 111     -15.130 -13.077  -6.584  0.00  0.00            
ATOM   1774  CG  ASN X 111     -16.832 -11.853  -7.337  0.00  0.00            
ATOM   1775  OD1 ASN X 111     -17.978 -12.232  -7.430  0.00  0.00            
ATOM   1776  ND2 ASN X 111     -16.539 -10.875  -8.139  0.00  0.00            
ATOM   1777 HD21 ASN X 111     -15.628 -10.452  -8.031  0.00  0.00            
ATOM   1778 HD22 ASN X 111     -17.356 -10.567  -8.647  0.00  0.00            
ATOM   1779  C   ASN X 111     -15.536 -13.153  -4.022  0.00  0.00            
ATOM   1780  O   ASN X 111     -14.835 -14.143  -4.286  0.00  0.00            
ATOM   1781  N   ILE X 112     -15.217 -12.351  -3.000  0.00  0.00            
ATOM   1782  H   ILE X 112     -15.754 -11.502  -2.894  0.00  0.00            
ATOM   1783  CA  ILE X 112     -14.320 -12.608  -1.872  0.00  0.00            
ATOM   1784  HA  ILE X 112     -13.358 -13.001  -2.202  0.00  0.00            
ATOM   1785  CB  ILE X 112     -14.102 -11.228  -1.183  0.00  0.00            
ATOM   1786  HB  ILE X 112     -15.101 -10.793  -1.133  0.00  0.00            
ATOM   1787  CG2 ILE X 112     -13.636 -11.280   0.288  0.00  0.00            
ATOM   1788 HG21 ILE X 112     -14.391 -11.742   0.925  0.00  0.00            
ATOM   1789 HG22 ILE X 112     -12.649 -11.720   0.431  0.00  0.00            
ATOM   1790 HG23 ILE X 112     -13.591 -10.288   0.738  0.00  0.00            
ATOM   1791  CG1 ILE X 112     -13.143 -10.333  -2.015  0.00  0.00            
ATOM   1792 HG12 ILE X 112     -12.122 -10.712  -1.981  0.00  0.00            
ATOM   1793 HG13 ILE X 112     -13.508 -10.438  -3.036  0.00  0.00            
ATOM   1794  CD1 ILE X 112     -13.162  -8.845  -1.752  0.00  0.00            
ATOM   1795 HD11 ILE X 112     -12.559  -8.610  -0.875  0.00  0.00            
ATOM   1796 HD12 ILE X 112     -12.616  -8.435  -2.602  0.00  0.00            
ATOM   1797 HD13 ILE X 112     -14.211  -8.551  -1.739  0.00  0.00            
ATOM   1798  C   ILE X 112     -14.806 -13.733  -0.900  0.00  0.00            
ATOM   1799  O   ILE X 112     -15.892 -13.650  -0.313  0.00  0.00            
ATOM   1800  N   GLY X 113     -13.969 -14.806  -0.738  0.00  0.00            
ATOM   1801  H   GLY X 113     -13.079 -14.803  -1.217  0.00  0.00            
ATOM   1802  CA  GLY X 113     -14.094 -15.808   0.357  0.00  0.00            
ATOM   1803  HA2 GLY X 113     -15.129 -15.937   0.673  0.00  0.00            
ATOM   1804  HA3 GLY X 113     -13.677 -16.785   0.111  0.00  0.00            
ATOM   1805  C   GLY X 113     -13.304 -15.272   1.541  0.00  0.00            
ATOM   1806  O   GLY X 113     -12.440 -14.360   1.480  0.00  0.00            
ATOM   1807  N   SER X 114     -13.725 -15.829   2.730  0.00  0.00            
ATOM   1808  H   SER X 114     -14.579 -16.366   2.678  0.00  0.00            
ATOM   1809  CA  SER X 114     -13.383 -15.418   4.071  0.00  0.00            
ATOM   1810  HA  SER X 114     -13.611 -14.355   4.151  0.00  0.00            
ATOM   1811  CB  SER X 114     -14.103 -16.277   5.082  0.00  0.00            
ATOM   1812  HB2 SER X 114     -13.821 -16.100   6.120  0.00  0.00            
ATOM   1813  HB3 SER X 114     -15.180 -16.112   5.062  0.00  0.00            
ATOM   1814  OG  SER X 114     -13.975 -17.655   4.857  0.00  0.00            
ATOM   1815  HG  SER X 114     -14.654 -18.170   5.297  0.00  0.00            
ATOM   1816  C   SER X 114     -11.869 -15.543   4.402  0.00  0.00            
ATOM   1817  O   SER X 114     -11.306 -14.816   5.186  0.00  0.00            
ATOM   1818  N   GLN X 115     -11.282 -16.643   3.920  0.00  0.00            
ATOM   1819  H   GLN X 115     -11.894 -17.250   3.393  0.00  0.00            
ATOM   1820  CA  GLN X 115      -9.945 -17.020   4.257  0.00  0.00            
ATOM   1821  HA  GLN X 115      -9.816 -16.861   5.328  0.00  0.00            
ATOM   1822  CB  GLN X 115      -9.787 -18.584   3.970  0.00  0.00            
ATOM   1823  HB2 GLN X 115     -10.792 -18.975   4.133  0.00  0.00            
ATOM   1824  HB3 GLN X 115      -9.573 -18.755   2.915  0.00  0.00            
ATOM   1825  CG  GLN X 115      -8.649 -19.300   4.814  0.00  0.00            
ATOM   1826  HG2 GLN X 115      -7.643 -18.958   4.568  0.00  0.00            
ATOM   1827  HG3 GLN X 115      -8.800 -19.077   5.870  0.00  0.00            
ATOM   1828  CD  GLN X 115      -8.757 -20.811   4.593  0.00  0.00            
ATOM   1829  OE1 GLN X 115      -9.130 -21.244   3.506  0.00  0.00            
ATOM   1830  NE2 GLN X 115      -8.445 -21.566   5.673  0.00  0.00            
ATOM   1831 HE21 GLN X 115      -7.839 -21.188   6.388  0.00  0.00            
ATOM   1832 HE22 GLN X 115      -8.386 -22.561   5.508  0.00  0.00            
ATOM   1833  C   GLN X 115      -8.915 -16.081   3.463  0.00  0.00            
ATOM   1834  O   GLN X 115      -8.006 -15.614   4.073  0.00  0.00            
ATOM   1835  N   TYR X 116      -9.207 -15.807   2.177  0.00  0.00            
ATOM   1836  H   TYR X 116     -10.002 -16.293   1.787  0.00  0.00            
ATOM   1837  CA  TYR X 116      -8.525 -14.722   1.417  0.00  0.00            
ATOM   1838  HA  TYR X 116      -7.500 -15.033   1.215  0.00  0.00            
ATOM   1839  CB  TYR X 116      -9.188 -14.450   0.068  0.00  0.00            
ATOM   1840  HB2 TYR X 116     -10.264 -14.534   0.216  0.00  0.00            
ATOM   1841  HB3 TYR X 116      -9.076 -13.405  -0.223  0.00  0.00            
ATOM   1842  CG  TYR X 116      -8.730 -15.361  -0.995  0.00  0.00            
ATOM   1843  CD1 TYR X 116      -7.436 -15.266  -1.568  0.00  0.00            
ATOM   1844  HD1 TYR X 116      -6.616 -14.726  -1.118  0.00  0.00            
ATOM   1845  CE1 TYR X 116      -7.050 -16.148  -2.539  0.00  0.00            
ATOM   1846  HE1 TYR X 116      -6.052 -16.227  -2.943  0.00  0.00            
ATOM   1847  CZ  TYR X 116      -7.984 -17.089  -3.043  0.00  0.00            
ATOM   1848  OH  TYR X 116      -7.593 -18.068  -3.844  0.00  0.00            
ATOM   1849  HH  TYR X 116      -6.894 -17.900  -4.481  0.00  0.00            
ATOM   1850  CE2 TYR X 116      -9.280 -17.143  -2.472  0.00  0.00            
ATOM   1851  HE2 TYR X 116      -9.894 -17.946  -2.852  0.00  0.00            
ATOM   1852  CD2 TYR X 116      -9.639 -16.293  -1.459  0.00  0.00            
ATOM   1853  HD2 TYR X 116     -10.637 -16.323  -1.047  0.00  0.00            
ATOM   1854  C   TYR X 116      -8.486 -13.375   2.192  0.00  0.00            
ATOM   1855  O   TYR X 116      -7.378 -12.818   2.514  0.00  0.00            
ATOM   1856  N   LEU X 117      -9.637 -12.782   2.540  0.00  0.00            
ATOM   1857  H   LEU X 117     -10.503 -13.251   2.315  0.00  0.00            
ATOM   1858  CA  LEU X 117      -9.644 -11.528   3.340  0.00  0.00            
ATOM   1859  HA  LEU X 117      -9.130 -10.691   2.867  0.00  0.00            
ATOM   1860  CB  LEU X 117     -11.105 -11.252   3.570  0.00  0.00            
ATOM   1861  HB2 LEU X 117     -11.529 -11.011   2.595  0.00  0.00            
ATOM   1862  HB3 LEU X 117     -11.494 -12.151   4.048  0.00  0.00            
ATOM   1863  CG  LEU X 117     -11.480 -10.142   4.651  0.00  0.00            
ATOM   1864  HG  LEU X 117     -11.026 -10.510   5.571  0.00  0.00            
ATOM   1865  CD1 LEU X 117     -11.035  -8.750   4.326  0.00  0.00            
ATOM   1866 HD11 LEU X 117     -11.112  -8.230   5.280  0.00  0.00            
ATOM   1867 HD12 LEU X 117      -9.985  -8.847   4.048  0.00  0.00            
ATOM   1868 HD13 LEU X 117     -11.645  -8.354   3.514  0.00  0.00            
ATOM   1869  CD2 LEU X 117     -13.036  -9.831   4.703  0.00  0.00            
ATOM   1870 HD21 LEU X 117     -13.554 -10.613   5.259  0.00  0.00            
ATOM   1871 HD22 LEU X 117     -13.217  -9.038   5.428  0.00  0.00            
ATOM   1872 HD23 LEU X 117     -13.489  -9.705   3.720  0.00  0.00            
ATOM   1873  C   LEU X 117      -8.788 -11.602   4.645  0.00  0.00            
ATOM   1874  O   LEU X 117      -8.285 -10.510   5.028  0.00  0.00            
ATOM   1875  N   LEU X 118      -8.598 -12.771   5.291  0.00  0.00            
ATOM   1876  H   LEU X 118      -9.083 -13.616   5.026  0.00  0.00            
ATOM   1877  CA  LEU X 118      -7.630 -12.854   6.376  0.00  0.00            
ATOM   1878  HA  LEU X 118      -7.755 -12.009   7.053  0.00  0.00            
ATOM   1879  CB  LEU X 118      -7.949 -14.087   7.220  0.00  0.00            
ATOM   1880  HB2 LEU X 118      -8.077 -14.975   6.602  0.00  0.00            
ATOM   1881  HB3 LEU X 118      -7.025 -14.166   7.792  0.00  0.00            
ATOM   1882  CG  LEU X 118      -9.182 -13.885   8.109  0.00  0.00            
ATOM   1883  HG  LEU X 118      -9.855 -13.173   7.630  0.00  0.00            
ATOM   1884  CD1 LEU X 118      -9.992 -15.167   8.235  0.00  0.00            
ATOM   1885 HD11 LEU X 118      -9.505 -15.971   8.787  0.00  0.00            
ATOM   1886 HD12 LEU X 118     -10.964 -15.047   8.714  0.00  0.00            
ATOM   1887 HD13 LEU X 118     -10.174 -15.521   7.221  0.00  0.00            
ATOM   1888  CD2 LEU X 118      -8.817 -13.383   9.466  0.00  0.00            
ATOM   1889 HD21 LEU X 118      -8.171 -14.159   9.876  0.00  0.00            
ATOM   1890 HD22 LEU X 118      -8.188 -12.495   9.395  0.00  0.00            
ATOM   1891 HD23 LEU X 118      -9.620 -13.157  10.167  0.00  0.00            
ATOM   1892  C   LEU X 118      -6.172 -12.959   5.816  0.00  0.00            
ATOM   1893  O   LEU X 118      -5.274 -12.268   6.321  0.00  0.00            
ATOM   1894  N   ASN X 119      -5.940 -13.872   4.836  0.00  0.00            
ATOM   1895  H   ASN X 119      -6.741 -14.292   4.387  0.00  0.00            
ATOM   1896  CA  ASN X 119      -4.578 -14.050   4.228  0.00  0.00            
ATOM   1897  HA  ASN X 119      -3.883 -14.454   4.964  0.00  0.00            
ATOM   1898  CB  ASN X 119      -4.719 -15.099   3.137  0.00  0.00            
ATOM   1899  HB2 ASN X 119      -5.719 -14.978   2.719  0.00  0.00            
ATOM   1900  HB3 ASN X 119      -4.022 -14.914   2.320  0.00  0.00            
ATOM   1901  CG  ASN X 119      -4.494 -16.471   3.581  0.00  0.00            
ATOM   1902  OD1 ASN X 119      -3.420 -16.972   3.606  0.00  0.00            
ATOM   1903  ND2 ASN X 119      -5.510 -17.174   4.057  0.00  0.00            
ATOM   1904 HD21 ASN X 119      -6.419 -16.737   4.014  0.00  0.00            
ATOM   1905 HD22 ASN X 119      -5.457 -18.182   4.084  0.00  0.00            
ATOM   1906  C   ASN X 119      -3.959 -12.785   3.662  0.00  0.00            
ATOM   1907  O   ASN X 119      -2.763 -12.559   3.806  0.00  0.00            
ATOM   1908  N   TRP X 120      -4.652 -11.882   3.002  0.00  0.00            
ATOM   1909  H   TRP X 120      -5.650 -12.033   3.054  0.00  0.00            
ATOM   1910  CA  TRP X 120      -4.186 -10.572   2.644  0.00  0.00            
ATOM   1911  HA  TRP X 120      -3.303 -10.612   2.007  0.00  0.00            
ATOM   1912  CB  TRP X 120      -5.134  -9.784   1.845  0.00  0.00            
ATOM   1913  HB2 TRP X 120      -6.011  -9.703   2.486  0.00  0.00            
ATOM   1914  HB3 TRP X 120      -4.824  -8.778   1.564  0.00  0.00            
ATOM   1915  CG  TRP X 120      -5.653 -10.441   0.596  0.00  0.00            
ATOM   1916  CD1 TRP X 120      -4.965 -11.290  -0.212  0.00  0.00            
ATOM   1917  HD1 TRP X 120      -3.911 -11.479  -0.071  0.00  0.00            
ATOM   1918  NE1 TRP X 120      -5.768 -11.709  -1.232  0.00  0.00            
ATOM   1919  HE1 TRP X 120      -5.426 -12.280  -1.991  0.00  0.00            
ATOM   1920  CE2 TRP X 120      -7.000 -11.046  -1.180  0.00  0.00            
ATOM   1921  CZ2 TRP X 120      -8.226 -10.996  -1.983  0.00  0.00            
ATOM   1922  HZ2 TRP X 120      -8.369 -11.682  -2.804  0.00  0.00            
ATOM   1923  CH2 TRP X 120      -9.254 -10.078  -1.667  0.00  0.00            
ATOM   1924  HH2 TRP X 120      -9.969  -9.969  -2.469  0.00  0.00            
ATOM   1925  CZ3 TRP X 120      -9.135  -9.236  -0.530  0.00  0.00            
ATOM   1926  HZ3 TRP X 120      -9.798  -8.405  -0.335  0.00  0.00            
ATOM   1927  CE3 TRP X 120      -8.014  -9.375   0.265  0.00  0.00            
ATOM   1928  HE3 TRP X 120      -7.827  -8.672   1.063  0.00  0.00            
ATOM   1929  CD2 TRP X 120      -6.939 -10.236  -0.023  0.00  0.00            
ATOM   1930  C   TRP X 120      -3.818  -9.738   3.843  0.00  0.00            
ATOM   1931  O   TRP X 120      -2.838  -8.909   3.750  0.00  0.00            
ATOM   1932  N   CYS X 121      -4.485  -9.846   5.038  0.00  0.00            
ATOM   1933  H   CYS X 121      -5.258 -10.483   5.165  0.00  0.00            
ATOM   1934  CA  CYS X 121      -4.106  -9.055   6.204  0.00  0.00            
ATOM   1935  HA  CYS X 121      -3.963  -7.999   5.976  0.00  0.00            
ATOM   1936  CB  CYS X 121      -5.290  -9.145   7.220  0.00  0.00            
ATOM   1937  HB2 CYS X 121      -5.387 -10.195   7.497  0.00  0.00            
ATOM   1938  HB3 CYS X 121      -5.018  -8.583   8.114  0.00  0.00            
ATOM   1939  SG  CYS X 121      -6.794  -8.436   6.617  0.00  0.00            
ATOM   1940  HG  CYS X 121      -7.479  -9.510   6.211  0.00  0.00            
ATOM   1941  C   CYS X 121      -2.805  -9.617   6.805  0.00  0.00            
ATOM   1942  O   CYS X 121      -1.931  -8.833   7.250  0.00  0.00            
ATOM   1943  N   VAL X 122      -2.576 -10.928   6.729  0.00  0.00            
ATOM   1944  H   VAL X 122      -3.345 -11.538   6.490  0.00  0.00            
ATOM   1945  CA  VAL X 122      -1.224 -11.492   7.021  0.00  0.00            
ATOM   1946  HA  VAL X 122      -0.974 -11.270   8.058  0.00  0.00            
ATOM   1947  CB  VAL X 122      -1.133 -12.993   6.817  0.00  0.00            
ATOM   1948  HB  VAL X 122      -1.308 -13.199   5.761  0.00  0.00            
ATOM   1949  CG1 VAL X 122       0.170 -13.694   7.150  0.00  0.00            
ATOM   1950 HG11 VAL X 122       0.510 -13.403   8.144  0.00  0.00            
ATOM   1951 HG12 VAL X 122       0.110 -14.782   7.110  0.00  0.00            
ATOM   1952 HG13 VAL X 122       0.991 -13.433   6.482  0.00  0.00            
ATOM   1953  CG2 VAL X 122      -2.164 -13.777   7.593  0.00  0.00            
ATOM   1954 HG21 VAL X 122      -3.175 -13.430   7.378  0.00  0.00            
ATOM   1955 HG22 VAL X 122      -2.170 -14.752   7.105  0.00  0.00            
ATOM   1956 HG23 VAL X 122      -1.993 -13.752   8.669  0.00  0.00            
ATOM   1957  C   VAL X 122      -0.100 -11.048   6.134  0.00  0.00            
ATOM   1958  O   VAL X 122       1.014 -10.739   6.605  0.00  0.00            
ATOM   1959  N   GLN X 123      -0.352 -10.969   4.804  0.00  0.00            
ATOM   1960  H   GLN X 123      -1.215 -11.376   4.474  0.00  0.00            
ATOM   1961  CA  GLN X 123       0.681 -10.521   3.847  0.00  0.00            
ATOM   1962  HA  GLN X 123       1.612 -11.078   3.956  0.00  0.00            
ATOM   1963  CB  GLN X 123       0.074 -10.790   2.451  0.00  0.00            
ATOM   1964  HB2 GLN X 123      -0.938 -10.387   2.411  0.00  0.00            
ATOM   1965  HB3 GLN X 123       0.595 -10.164   1.726  0.00  0.00            
ATOM   1966  CG  GLN X 123      -0.007 -12.207   2.034  0.00  0.00            
ATOM   1967  HG2 GLN X 123       0.967 -12.689   2.113  0.00  0.00            
ATOM   1968  HG3 GLN X 123      -0.595 -12.745   2.778  0.00  0.00            
ATOM   1969  CD  GLN X 123      -0.608 -12.531   0.661  0.00  0.00            
ATOM   1970  OE1 GLN X 123      -0.653 -11.726  -0.215  0.00  0.00            
ATOM   1971  NE2 GLN X 123      -0.898 -13.760   0.401  0.00  0.00            
ATOM   1972 HE21 GLN X 123      -0.663 -14.501   1.046  0.00  0.00            
ATOM   1973 HE22 GLN X 123      -1.367 -14.010  -0.457  0.00  0.00            
ATOM   1974  C   GLN X 123       1.041  -9.004   3.924  0.00  0.00            
ATOM   1975  O   GLN X 123       2.223  -8.634   3.980  0.00  0.00            
ATOM   1976  N   ILE X 124       0.011  -8.173   4.098  0.00  0.00            
ATOM   1977  H   ILE X 124      -0.930  -8.540   4.069  0.00  0.00            
ATOM   1978  CA  ILE X 124       0.176  -6.720   4.345  0.00  0.00            
ATOM   1979  HA  ILE X 124       0.816  -6.441   3.508  0.00  0.00            
ATOM   1980  CB  ILE X 124      -1.140  -5.958   4.332  0.00  0.00            
ATOM   1981  HB  ILE X 124      -1.825  -6.531   4.957  0.00  0.00            
ATOM   1982  CG2 ILE X 124      -1.014  -4.473   4.844  0.00  0.00            
ATOM   1983 HG21 ILE X 124      -0.371  -4.411   5.722  0.00  0.00            
ATOM   1984 HG22 ILE X 124      -0.593  -3.864   4.044  0.00  0.00            
ATOM   1985 HG23 ILE X 124      -1.993  -4.039   5.050  0.00  0.00            
ATOM   1986  CG1 ILE X 124      -1.735  -5.964   2.910  0.00  0.00            
ATOM   1987 HG12 ILE X 124      -1.194  -5.267   2.271  0.00  0.00            
ATOM   1988 HG13 ILE X 124      -1.847  -6.910   2.381  0.00  0.00            
ATOM   1989  CD1 ILE X 124      -3.155  -5.368   2.886  0.00  0.00            
ATOM   1990 HD11 ILE X 124      -3.860  -5.928   3.500  0.00  0.00            
ATOM   1991 HD12 ILE X 124      -3.267  -4.356   3.275  0.00  0.00            
ATOM   1992 HD13 ILE X 124      -3.513  -5.350   1.857  0.00  0.00            
ATOM   1993  C   ILE X 124       1.001  -6.453   5.608  0.00  0.00            
ATOM   1994  O   ILE X 124       2.011  -5.706   5.551  0.00  0.00            
ATOM   1995  N   ALA X 125       0.705  -7.149   6.741  0.00  0.00            
ATOM   1996  H   ALA X 125      -0.072  -7.781   6.872  0.00  0.00            
ATOM   1997  CA  ALA X 125       1.520  -7.100   7.981  0.00  0.00            
ATOM   1998  HA  ALA X 125       1.662  -6.073   8.317  0.00  0.00            
ATOM   1999  CB  ALA X 125       0.745  -7.902   9.139  0.00  0.00            
ATOM   2000  HB1 ALA X 125       1.460  -8.214   9.899  0.00  0.00            
ATOM   2001  HB2 ALA X 125      -0.072  -7.305   9.544  0.00  0.00            
ATOM   2002  HB3 ALA X 125       0.174  -8.758   8.779  0.00  0.00            
ATOM   2003  C   ALA X 125       3.011  -7.699   7.843  0.00  0.00            
ATOM   2004  O   ALA X 125       3.964  -7.104   8.342  0.00  0.00            
ATOM   2005  N   LYS X 126       3.041  -8.815   7.113  0.00  0.00            
ATOM   2006  H   LYS X 126       2.205  -9.261   6.763  0.00  0.00            
ATOM   2007  CA  LYS X 126       4.268  -9.470   6.713  0.00  0.00            
ATOM   2008  HA  LYS X 126       4.854  -9.738   7.592  0.00  0.00            
ATOM   2009  CB  LYS X 126       3.961 -10.869   6.106  0.00  0.00            
ATOM   2010  HB2 LYS X 126       3.384 -11.535   6.747  0.00  0.00            
ATOM   2011  HB3 LYS X 126       3.518 -10.528   5.171  0.00  0.00            
ATOM   2012  CG  LYS X 126       5.175 -11.696   5.577  0.00  0.00            
ATOM   2013  HG2 LYS X 126       4.863 -12.497   4.907  0.00  0.00            
ATOM   2014  HG3 LYS X 126       5.817 -11.091   4.937  0.00  0.00            
ATOM   2015  CD  LYS X 126       6.023 -12.392   6.670  0.00  0.00            
ATOM   2016  HD2 LYS X 126       6.378 -11.620   7.353  0.00  0.00            
ATOM   2017  HD3 LYS X 126       5.404 -13.094   7.228  0.00  0.00            
ATOM   2018  CE  LYS X 126       7.276 -13.068   5.977  0.00  0.00            
ATOM   2019  HE2 LYS X 126       7.000 -13.703   5.134  0.00  0.00            
ATOM   2020  HE3 LYS X 126       7.800 -12.229   5.519  0.00  0.00            
ATOM   2021  NZ  LYS X 126       8.053 -13.896   6.909  0.00  0.00            
ATOM   2022  HZ1 LYS X 126       7.646 -13.701   7.813  0.00  0.00            
ATOM   2023  HZ2 LYS X 126       8.006 -14.888   6.723  0.00  0.00            
ATOM   2024  HZ3 LYS X 126       9.013 -13.633   7.077  0.00  0.00            
ATOM   2025  C   LYS X 126       5.202  -8.562   5.876  0.00  0.00            
ATOM   2026  O   LYS X 126       6.424  -8.719   6.044  0.00  0.00            
ATOM   2027  N   GLY X 127       4.706  -7.607   5.099  0.00  0.00            
ATOM   2028  H   GLY X 127       3.702  -7.586   4.995  0.00  0.00            
ATOM   2029  CA  GLY X 127       5.499  -6.658   4.267  0.00  0.00            
ATOM   2030  HA2 GLY X 127       6.323  -7.261   3.884  0.00  0.00            
ATOM   2031  HA3 GLY X 127       4.871  -6.289   3.456  0.00  0.00            
ATOM   2032  C   GLY X 127       6.067  -5.545   5.163  0.00  0.00            
ATOM   2033  O   GLY X 127       7.248  -5.299   5.074  0.00  0.00            
ATOM   2034  N   MET X 128       5.223  -5.152   6.125  0.00  0.00            
ATOM   2035  H   MET X 128       4.283  -5.468   5.933  0.00  0.00            
ATOM   2036  CA  MET X 128       5.711  -4.207   7.132  0.00  0.00            
ATOM   2037  HA  MET X 128       6.182  -3.315   6.718  0.00  0.00            
ATOM   2038  CB  MET X 128       4.455  -3.648   7.833  0.00  0.00            
ATOM   2039  HB2 MET X 128       3.980  -4.455   8.390  0.00  0.00            
ATOM   2040  HB3 MET X 128       4.600  -3.054   8.736  0.00  0.00            
ATOM   2041  CG  MET X 128       3.364  -2.998   6.988  0.00  0.00            
ATOM   2042  HG2 MET X 128       3.129  -3.672   6.164  0.00  0.00            
ATOM   2043  HG3 MET X 128       2.460  -2.850   7.579  0.00  0.00            
ATOM   2044  SD  MET X 128       3.958  -1.474   6.238  0.00  0.00            
ATOM   2045  CE  MET X 128       4.283  -0.536   7.797  0.00  0.00            
ATOM   2046  HE1 MET X 128       4.211   0.513   7.508  0.00  0.00            
ATOM   2047  HE2 MET X 128       3.487  -0.758   8.507  0.00  0.00            
ATOM   2048  HE3 MET X 128       5.255  -0.711   8.260  0.00  0.00            
ATOM   2049  C   MET X 128       6.669  -4.753   8.167  0.00  0.00            
ATOM   2050  O   MET X 128       7.453  -3.977   8.786  0.00  0.00            
ATOM   2051  N   ASN X 129       6.701  -6.083   8.399  0.00  0.00            
ATOM   2052  H   ASN X 129       6.047  -6.633   7.860  0.00  0.00            
ATOM   2053  CA  ASN X 129       7.488  -6.615   9.487  0.00  0.00            
ATOM   2054  HA  ASN X 129       7.366  -6.114  10.448  0.00  0.00            
ATOM   2055  CB  ASN X 129       7.105  -8.062   9.826  0.00  0.00            
ATOM   2056  HB2 ASN X 129       6.100  -7.954  10.236  0.00  0.00            
ATOM   2057  HB3 ASN X 129       7.152  -8.655   8.913  0.00  0.00            
ATOM   2058  CG  ASN X 129       7.852  -8.787  10.847  0.00  0.00            
ATOM   2059  OD1 ASN X 129       7.853  -8.481  12.028  0.00  0.00            
ATOM   2060  ND2 ASN X 129       8.525  -9.892  10.469  0.00  0.00            
ATOM   2061 HD21 ASN X 129       8.761 -10.055   9.501  0.00  0.00            
ATOM   2062 HD22 ASN X 129       9.168 -10.273  11.148  0.00  0.00            
ATOM   2063  C   ASN X 129       9.054  -6.452   9.243  0.00  0.00            
ATOM   2064  O   ASN X 129       9.822  -5.982  10.116  0.00  0.00            
ATOM   2065  N   TYR X 130       9.455  -6.493   7.951  0.00  0.00            
ATOM   2066  H   TYR X 130       8.839  -6.846   7.232  0.00  0.00            
ATOM   2067  CA  TYR X 130      10.829  -6.289   7.423  0.00  0.00            
ATOM   2068  HA  TYR X 130      11.470  -6.897   8.062  0.00  0.00            
ATOM   2069  CB  TYR X 130      10.898  -6.656   5.901  0.00  0.00            
ATOM   2070  HB2 TYR X 130      10.106  -6.083   5.418  0.00  0.00            
ATOM   2071  HB3 TYR X 130      11.854  -6.447   5.421  0.00  0.00            
ATOM   2072  CG  TYR X 130      10.592  -8.110   5.505  0.00  0.00            
ATOM   2073  CD1 TYR X 130       9.313  -8.539   5.079  0.00  0.00            
ATOM   2074  HD1 TYR X 130       8.541  -7.784   5.054  0.00  0.00            
ATOM   2075  CE1 TYR X 130       9.142  -9.833   4.517  0.00  0.00            
ATOM   2076  HE1 TYR X 130       8.167 -10.147   4.177  0.00  0.00            
ATOM   2077  CZ  TYR X 130      10.198 -10.731   4.421  0.00  0.00            
ATOM   2078  OH  TYR X 130       9.963 -11.959   3.900  0.00  0.00            
ATOM   2079  HH  TYR X 130      10.755 -12.389   3.569  0.00  0.00            
ATOM   2080  CE2 TYR X 130      11.422 -10.349   4.936  0.00  0.00            
ATOM   2081  HE2 TYR X 130      12.250 -11.032   4.813  0.00  0.00            
ATOM   2082  CD2 TYR X 130      11.627  -9.015   5.370  0.00  0.00            
ATOM   2083  HD2 TYR X 130      12.635  -8.723   5.626  0.00  0.00            
ATOM   2084  C   TYR X 130      11.268  -4.770   7.588  0.00  0.00            
ATOM   2085  O   TYR X 130      12.464  -4.509   7.819  0.00  0.00            
ATOM   2086  N   LEU X 131      10.325  -3.810   7.446  0.00  0.00            
ATOM   2087  H   LEU X 131       9.418  -4.143   7.150  0.00  0.00            
ATOM   2088  CA  LEU X 131      10.554  -2.422   7.661  0.00  0.00            
ATOM   2089  HA  LEU X 131      11.412  -2.189   7.030  0.00  0.00            
ATOM   2090  CB  LEU X 131       9.361  -1.646   7.295  0.00  0.00            
ATOM   2091  HB2 LEU X 131       8.488  -2.082   7.781  0.00  0.00            
ATOM   2092  HB3 LEU X 131       9.513  -0.632   7.664  0.00  0.00            
ATOM   2093  CG  LEU X 131       8.975  -1.653   5.794  0.00  0.00            
ATOM   2094  HG  LEU X 131       8.813  -2.694   5.513  0.00  0.00            
ATOM   2095  CD1 LEU X 131       7.670  -0.799   5.488  0.00  0.00            
ATOM   2096 HD11 LEU X 131       6.805  -1.243   5.981  0.00  0.00            
ATOM   2097 HD12 LEU X 131       7.707   0.158   6.008  0.00  0.00            
ATOM   2098 HD13 LEU X 131       7.630  -0.651   4.409  0.00  0.00            
ATOM   2099  CD2 LEU X 131      10.110  -1.043   4.952  0.00  0.00            
ATOM   2100 HD21 LEU X 131      10.902  -1.785   4.854  0.00  0.00            
ATOM   2101 HD22 LEU X 131       9.823  -0.814   3.926  0.00  0.00            
ATOM   2102 HD23 LEU X 131      10.478  -0.154   5.464  0.00  0.00            
ATOM   2103  C   LEU X 131      10.851  -2.253   9.162  0.00  0.00            
ATOM   2104  O   LEU X 131      11.757  -1.404   9.400  0.00  0.00            
ATOM   2105  N   GLU X 132      10.131  -2.886  10.095  0.00  0.00            
ATOM   2106  H   GLU X 132       9.379  -3.521   9.869  0.00  0.00            
ATOM   2107  CA  GLU X 132      10.244  -2.624  11.530  0.00  0.00            
ATOM   2108  HA  GLU X 132      10.230  -1.535  11.515  0.00  0.00            
ATOM   2109  CB  GLU X 132       9.021  -3.172  12.350  0.00  0.00            
ATOM   2110  HB2 GLU X 132       8.217  -2.659  11.822  0.00  0.00            
ATOM   2111  HB3 GLU X 132       8.909  -4.244  12.190  0.00  0.00            
ATOM   2112  CG  GLU X 132       9.200  -2.853  13.830  0.00  0.00            
ATOM   2113  HG2 GLU X 132       9.625  -1.869  14.026  0.00  0.00            
ATOM   2114  HG3 GLU X 132       8.201  -2.937  14.257  0.00  0.00            
ATOM   2115  CD  GLU X 132       9.961  -3.893  14.673  0.00  0.00            
ATOM   2116  OE1 GLU X 132      10.551  -3.597  15.713  0.00  0.00            
ATOM   2117  OE2 GLU X 132      10.079  -5.103  14.369  0.00  0.00            
ATOM   2118  C   GLU X 132      11.565  -3.190  12.065  0.00  0.00            
ATOM   2119  O   GLU X 132      12.147  -2.600  12.919  0.00  0.00            
ATOM   2120  N   ASP X 133      12.119  -4.291  11.562  0.00  0.00            
ATOM   2121  H   ASP X 133      11.619  -4.797  10.846  0.00  0.00            
ATOM   2122  CA  ASP X 133      13.563  -4.773  11.703  0.00  0.00            
ATOM   2123  HA  ASP X 133      13.609  -5.307  12.653  0.00  0.00            
ATOM   2124  CB  ASP X 133      13.965  -5.699  10.521  0.00  0.00            
ATOM   2125  HB2 ASP X 133      13.104  -6.292  10.212  0.00  0.00            
ATOM   2126  HB3 ASP X 133      14.212  -5.154   9.611  0.00  0.00            
ATOM   2127  CG  ASP X 133      15.101  -6.646  10.907  0.00  0.00            
ATOM   2128  OD1 ASP X 133      15.791  -6.450  11.868  0.00  0.00            
ATOM   2129  OD2 ASP X 133      15.351  -7.539  10.063  0.00  0.00            
ATOM   2130  C   ASP X 133      14.511  -3.495  11.628  0.00  0.00            
ATOM   2131  O   ASP X 133      15.547  -3.540  12.365  0.00  0.00            
ATOM   2132  N   ARG X 134      14.259  -2.572  10.730  0.00  0.00            
ATOM   2133  H   ARG X 134      13.345  -2.595  10.299  0.00  0.00            
ATOM   2134  CA  ARG X 134      15.134  -1.432  10.430  0.00  0.00            
ATOM   2135  HA  ARG X 134      16.070  -1.667  10.936  0.00  0.00            
ATOM   2136  CB  ARG X 134      15.308  -1.233   8.921  0.00  0.00            
ATOM   2137  HB2 ARG X 134      14.328  -0.909   8.570  0.00  0.00            
ATOM   2138  HB3 ARG X 134      16.071  -0.465   8.792  0.00  0.00            
ATOM   2139  CG  ARG X 134      15.803  -2.451   8.201  0.00  0.00            
ATOM   2140  HG2 ARG X 134      15.134  -3.303   8.323  0.00  0.00            
ATOM   2141  HG3 ARG X 134      15.899  -2.134   7.162  0.00  0.00            
ATOM   2142  CD  ARG X 134      17.260  -2.875   8.670  0.00  0.00            
ATOM   2143  HD2 ARG X 134      17.894  -1.993   8.586  0.00  0.00            
ATOM   2144  HD3 ARG X 134      17.263  -3.076   9.742  0.00  0.00            
ATOM   2145  NE  ARG X 134      17.848  -3.964   7.953  0.00  0.00            
ATOM   2146  HE  ARG X 134      17.772  -4.900   8.323  0.00  0.00            
ATOM   2147  CZ  ARG X 134      18.652  -3.955   6.917  0.00  0.00            
ATOM   2148  NH1 ARG X 134      18.861  -2.849   6.229  0.00  0.00            
ATOM   2149 HH11 ARG X 134      18.371  -2.041   6.585  0.00  0.00            
ATOM   2150 HH12 ARG X 134      19.600  -2.801   5.542  0.00  0.00            
ATOM   2151  NH2 ARG X 134      19.258  -5.075   6.553  0.00  0.00            
ATOM   2152 HH21 ARG X 134      18.913  -5.984   6.826  0.00  0.00            
ATOM   2153 HH22 ARG X 134      19.847  -4.929   5.746  0.00  0.00            
ATOM   2154  C   ARG X 134      14.491  -0.185  11.091  0.00  0.00            
ATOM   2155  O   ARG X 134      15.159   0.804  11.062  0.00  0.00            
ATOM   2156  N   ARG X 135      13.267  -0.192  11.701  0.00  0.00            
ATOM   2157  H   ARG X 135      12.787  -1.080  11.740  0.00  0.00            
ATOM   2158  CA  ARG X 135      12.507   0.931  12.268  0.00  0.00            
ATOM   2159  HA  ARG X 135      11.521   0.548  12.533  0.00  0.00            
ATOM   2160  CB  ARG X 135      13.328   1.444  13.492  0.00  0.00            
ATOM   2161  HB2 ARG X 135      14.334   1.817  13.300  0.00  0.00            
ATOM   2162  HB3 ARG X 135      12.746   2.291  13.852  0.00  0.00            
ATOM   2163  CG  ARG X 135      13.370   0.430  14.650  0.00  0.00            
ATOM   2164  HG2 ARG X 135      13.981  -0.415  14.334  0.00  0.00            
ATOM   2165  HG3 ARG X 135      13.905   1.066  15.356  0.00  0.00            
ATOM   2166  CD  ARG X 135      11.955   0.025  15.193  0.00  0.00            
ATOM   2167  HD2 ARG X 135      11.567   0.847  15.793  0.00  0.00            
ATOM   2168  HD3 ARG X 135      11.242  -0.104  14.378  0.00  0.00            
ATOM   2169  NE  ARG X 135      12.055  -1.221  15.991  0.00  0.00            
ATOM   2170  HE  ARG X 135      11.933  -2.106  15.521  0.00  0.00            
ATOM   2171  CZ  ARG X 135      12.093  -1.326  17.374  0.00  0.00            
ATOM   2172  NH1 ARG X 135      12.604  -0.356  18.031  0.00  0.00            
ATOM   2173 HH11 ARG X 135      12.668   0.568  17.629  0.00  0.00            
ATOM   2174 HH12 ARG X 135      12.807  -0.463  19.015  0.00  0.00            
ATOM   2175  NH2 ARG X 135      11.691  -2.458  17.868  0.00  0.00            
ATOM   2176 HH21 ARG X 135      11.226  -3.093  17.235  0.00  0.00            
ATOM   2177 HH22 ARG X 135      11.785  -2.662  18.852  0.00  0.00            
ATOM   2178  C   ARG X 135      12.137   1.920  11.184  0.00  0.00            
ATOM   2179  O   ARG X 135      11.952   3.105  11.438  0.00  0.00            
ATOM   2180  N   LEU X 136      11.991   1.421   9.942  0.00  0.00            
ATOM   2181  H   LEU X 136      12.108   0.422   9.842  0.00  0.00            
ATOM   2182  CA  LEU X 136      11.530   2.157   8.733  0.00  0.00            
ATOM   2183  HA  LEU X 136      11.860   3.194   8.794  0.00  0.00            
ATOM   2184  CB  LEU X 136      12.065   1.510   7.448  0.00  0.00            
ATOM   2185  HB2 LEU X 136      11.668   0.495   7.445  0.00  0.00            
ATOM   2186  HB3 LEU X 136      11.779   2.039   6.539  0.00  0.00            
ATOM   2187  CG  LEU X 136      13.579   1.461   7.289  0.00  0.00            
ATOM   2188  HG  LEU X 136      13.901   1.012   8.229  0.00  0.00            
ATOM   2189  CD1 LEU X 136      14.123   0.569   6.145  0.00  0.00            
ATOM   2190 HD11 LEU X 136      14.025   1.111   5.204  0.00  0.00            
ATOM   2191 HD12 LEU X 136      15.183   0.420   6.350  0.00  0.00            
ATOM   2192 HD13 LEU X 136      13.651  -0.411   6.066  0.00  0.00            
ATOM   2193  CD2 LEU X 136      14.155   2.854   7.107  0.00  0.00            
ATOM   2194 HD21 LEU X 136      14.252   3.413   8.038  0.00  0.00            
ATOM   2195 HD22 LEU X 136      15.167   2.836   6.701  0.00  0.00            
ATOM   2196 HD23 LEU X 136      13.512   3.363   6.390  0.00  0.00            
ATOM   2197  C   LEU X 136      10.033   2.294   8.727  0.00  0.00            
ATOM   2198  O   LEU X 136       9.306   1.453   9.317  0.00  0.00            
ATOM   2199  N   VAL X 137       9.482   3.401   8.212  0.00  0.00            
ATOM   2200  H   VAL X 137      10.163   4.074   7.890  0.00  0.00            
ATOM   2201  CA  VAL X 137       8.103   3.885   8.310  0.00  0.00            
ATOM   2202  HA  VAL X 137       7.535   3.162   8.894  0.00  0.00            
ATOM   2203  CB  VAL X 137       8.153   5.132   9.170  0.00  0.00            
ATOM   2204  HB  VAL X 137       8.505   5.979   8.581  0.00  0.00            
ATOM   2205  CG1 VAL X 137       6.801   5.670   9.706  0.00  0.00            
ATOM   2206 HG11 VAL X 137       6.743   6.334  10.568  0.00  0.00            
ATOM   2207 HG12 VAL X 137       6.178   6.034   8.889  0.00  0.00            
ATOM   2208 HG13 VAL X 137       6.233   4.818  10.079  0.00  0.00            
ATOM   2209  CG2 VAL X 137       8.926   4.926  10.493  0.00  0.00            
ATOM   2210 HG21 VAL X 137       8.997   5.746  11.208  0.00  0.00            
ATOM   2211 HG22 VAL X 137       8.471   4.046  10.948  0.00  0.00            
ATOM   2212 HG23 VAL X 137       9.949   4.627  10.264  0.00  0.00            
ATOM   2213  C   VAL X 137       7.484   4.191   7.026  0.00  0.00            
ATOM   2214  O   VAL X 137       8.090   4.839   6.223  0.00  0.00            
ATOM   2215  N   HIE X 138       6.170   3.821   6.940  0.00  0.00            
ATOM   2216  H   HIE X 138       5.797   3.156   7.602  0.00  0.00            
ATOM   2217  CA  HIE X 138       5.365   4.172   5.757  0.00  0.00            
ATOM   2218  HA  HIE X 138       6.033   4.199   4.897  0.00  0.00            
ATOM   2219  CB  HIE X 138       4.282   3.141   5.424  0.00  0.00            
ATOM   2220  HB2 HIE X 138       4.740   2.157   5.523  0.00  0.00            
ATOM   2221  HB3 HIE X 138       3.508   3.158   6.191  0.00  0.00            
ATOM   2222  CG  HIE X 138       3.757   3.237   3.981  0.00  0.00            
ATOM   2223  ND1 HIE X 138       3.086   4.331   3.402  0.00  0.00            
ATOM   2224  CE1 HIE X 138       2.710   4.005   2.144  0.00  0.00            
ATOM   2225  HE1 HIE X 138       2.283   4.564   1.324  0.00  0.00            
ATOM   2226  NE2 HIE X 138       3.093   2.749   1.930  0.00  0.00            
ATOM   2227  HE2 HIE X 138       2.831   2.352   1.039  0.00  0.00            
ATOM   2228  CD2 HIE X 138       3.762   2.216   3.049  0.00  0.00            
ATOM   2229  HD2 HIE X 138       4.079   1.189   3.158  0.00  0.00            
ATOM   2230  C   HIE X 138       4.827   5.596   5.853  0.00  0.00            
ATOM   2231  O   HIE X 138       4.891   6.310   4.869  0.00  0.00            
ATOM   2232  N   ARG X 139       4.244   5.994   6.985  0.00  0.00            
ATOM   2233  H   ARG X 139       4.153   5.264   7.676  0.00  0.00            
ATOM   2234  CA  ARG X 139       3.473   7.285   7.173  0.00  0.00            
ATOM   2235  HA  ARG X 139       3.263   7.353   8.240  0.00  0.00            
ATOM   2236  CB  ARG X 139       4.410   8.459   6.734  0.00  0.00            
ATOM   2237  HB2 ARG X 139       4.532   8.558   5.655  0.00  0.00            
ATOM   2238  HB3 ARG X 139       3.721   9.251   7.027  0.00  0.00            
ATOM   2239  CG  ARG X 139       5.623   8.632   7.637  0.00  0.00            
ATOM   2240  HG2 ARG X 139       5.340   8.463   8.676  0.00  0.00            
ATOM   2241  HG3 ARG X 139       6.355   7.895   7.307  0.00  0.00            
ATOM   2242  CD  ARG X 139       6.127  10.067   7.425  0.00  0.00            
ATOM   2243  HD2 ARG X 139       6.574  10.247   6.448  0.00  0.00            
ATOM   2244  HD3 ARG X 139       5.286  10.746   7.564  0.00  0.00            
ATOM   2245  NE  ARG X 139       7.112  10.592   8.444  0.00  0.00            
ATOM   2246  HE  ARG X 139       6.806  11.358   9.026  0.00  0.00            
ATOM   2247  CZ  ARG X 139       8.246  10.120   8.785  0.00  0.00            
ATOM   2248  NH1 ARG X 139       8.862   9.172   8.079  0.00  0.00            
ATOM   2249 HH11 ARG X 139       8.438   8.789   7.246  0.00  0.00            
ATOM   2250 HH12 ARG X 139       9.682   8.788   8.527  0.00  0.00            
ATOM   2251  NH2 ARG X 139       8.878  10.472   9.859  0.00  0.00            
ATOM   2252 HH21 ARG X 139       8.587  11.250  10.433  0.00  0.00            
ATOM   2253 HH22 ARG X 139       9.809  10.090   9.944  0.00  0.00            
ATOM   2254  C   ARG X 139       2.035   7.322   6.560  0.00  0.00            
ATOM   2255  O   ARG X 139       1.167   8.119   6.967  0.00  0.00            
ATOM   2256  N   ASP X 140       1.765   6.506   5.571  0.00  0.00            
ATOM   2257  H   ASP X 140       2.526   5.905   5.288  0.00  0.00            
ATOM   2258  CA  ASP X 140       0.612   6.596   4.699  0.00  0.00            
ATOM   2259  HA  ASP X 140      -0.184   7.098   5.250  0.00  0.00            
ATOM   2260  CB  ASP X 140       0.937   7.549   3.498  0.00  0.00            
ATOM   2261  HB2 ASP X 140       1.392   8.452   3.906  0.00  0.00            
ATOM   2262  HB3 ASP X 140       1.580   7.111   2.734  0.00  0.00            
ATOM   2263  CG  ASP X 140      -0.347   8.093   2.818  0.00  0.00            
ATOM   2264  OD1 ASP X 140      -0.278   8.207   1.568  0.00  0.00            
ATOM   2265  OD2 ASP X 140      -1.379   8.349   3.384  0.00  0.00            
ATOM   2266  C   ASP X 140       0.003   5.251   4.276  0.00  0.00            
ATOM   2267  O   ASP X 140      -0.488   5.117   3.146  0.00  0.00            
ATOM   2268  N   LEU X 141       0.059   4.347   5.239  0.00  0.00            
ATOM   2269  H   LEU X 141       0.468   4.580   6.133  0.00  0.00            
ATOM   2270  CA  LEU X 141      -0.456   2.983   4.959  0.00  0.00            
ATOM   2271  HA  LEU X 141      -0.072   2.656   3.993  0.00  0.00            
ATOM   2272  CB  LEU X 141       0.266   2.006   5.914  0.00  0.00            
ATOM   2273  HB2 LEU X 141       1.304   1.980   5.581  0.00  0.00            
ATOM   2274  HB3 LEU X 141       0.272   2.360   6.945  0.00  0.00            
ATOM   2275  CG  LEU X 141      -0.049   0.500   5.767  0.00  0.00            
ATOM   2276  HG  LEU X 141      -1.115   0.273   5.759  0.00  0.00            
ATOM   2277  CD1 LEU X 141       0.523  -0.142   4.513  0.00  0.00            
ATOM   2278 HD11 LEU X 141       0.291  -1.207   4.480  0.00  0.00            
ATOM   2279 HD12 LEU X 141      -0.054   0.274   3.687  0.00  0.00            
ATOM   2280 HD13 LEU X 141       1.590   0.004   4.346  0.00  0.00            
ATOM   2281  CD2 LEU X 141       0.565  -0.187   6.982  0.00  0.00            
ATOM   2282 HD21 LEU X 141       0.284  -1.189   6.659  0.00  0.00            
ATOM   2283 HD22 LEU X 141       1.638  -0.001   7.028  0.00  0.00            
ATOM   2284 HD23 LEU X 141       0.181   0.190   7.929  0.00  0.00            
ATOM   2285  C   LEU X 141      -1.972   2.863   5.052  0.00  0.00            
ATOM   2286  O   LEU X 141      -2.502   2.871   6.178  0.00  0.00            
ATOM   2287  N   ALA X 142      -2.514   2.615   3.882  0.00  0.00            
ATOM   2288  H   ALA X 142      -1.924   2.445   3.080  0.00  0.00            
ATOM   2289  CA  ALA X 142      -3.948   2.613   3.616  0.00  0.00            
ATOM   2290  HA  ALA X 142      -4.513   2.148   4.424  0.00  0.00            
ATOM   2291  CB  ALA X 142      -4.369   4.038   3.199  0.00  0.00            
ATOM   2292  HB1 ALA X 142      -3.618   4.302   2.454  0.00  0.00            
ATOM   2293  HB2 ALA X 142      -5.395   3.945   2.846  0.00  0.00            
ATOM   2294  HB3 ALA X 142      -4.199   4.767   3.991  0.00  0.00            
ATOM   2295  C   ALA X 142      -4.268   1.607   2.463  0.00  0.00            
ATOM   2296  O   ALA X 142      -3.370   1.343   1.686  0.00  0.00            
ATOM   2297  N   ALA X 143      -5.559   1.249   2.219  0.00  0.00            
ATOM   2298  H   ALA X 143      -6.286   1.741   2.719  0.00  0.00            
ATOM   2299  CA  ALA X 143      -5.926   0.362   1.037  0.00  0.00            
ATOM   2300  HA  ALA X 143      -5.383  -0.578   1.130  0.00  0.00            
ATOM   2301  CB  ALA X 143      -7.422  -0.027   1.254  0.00  0.00            
ATOM   2302  HB1 ALA X 143      -8.112   0.786   1.478  0.00  0.00            
ATOM   2303  HB2 ALA X 143      -7.866  -0.603   0.442  0.00  0.00            
ATOM   2304  HB3 ALA X 143      -7.482  -0.590   2.186  0.00  0.00            
ATOM   2305  C   ALA X 143      -5.831   0.916  -0.373  0.00  0.00            
ATOM   2306  O   ALA X 143      -5.455   0.182  -1.309  0.00  0.00            
ATOM   2307  N   ARG X 144      -5.839   2.259  -0.527  0.00  0.00            
ATOM   2308  H   ARG X 144      -6.186   2.844   0.220  0.00  0.00            
ATOM   2309  CA  ARG X 144      -5.403   2.943  -1.815  0.00  0.00            
ATOM   2310  HA  ARG X 144      -5.945   2.613  -2.701  0.00  0.00            
ATOM   2311  CB  ARG X 144      -5.672   4.477  -1.707  0.00  0.00            
ATOM   2312  HB2 ARG X 144      -5.406   5.035  -2.606  0.00  0.00            
ATOM   2313  HB3 ARG X 144      -6.734   4.578  -1.483  0.00  0.00            
ATOM   2314  CG  ARG X 144      -4.913   5.176  -0.615  0.00  0.00            
ATOM   2315  HG2 ARG X 144      -4.905   4.608   0.314  0.00  0.00            
ATOM   2316  HG3 ARG X 144      -3.861   5.301  -0.873  0.00  0.00            
ATOM   2317  CD  ARG X 144      -5.534   6.571  -0.445  0.00  0.00            
ATOM   2318  HD2 ARG X 144      -5.106   7.203  -1.224  0.00  0.00            
ATOM   2319  HD3 ARG X 144      -6.613   6.469  -0.559  0.00  0.00            
ATOM   2320  NE  ARG X 144      -5.268   7.145   0.809  0.00  0.00            
ATOM   2321  HE  ARG X 144      -6.063   7.503   1.321  0.00  0.00            
ATOM   2322  CZ  ARG X 144      -4.092   7.460   1.306  0.00  0.00            
ATOM   2323  NH1 ARG X 144      -2.925   7.316   0.794  0.00  0.00            
ATOM   2324 HH11 ARG X 144      -2.805   6.893  -0.115  0.00  0.00            
ATOM   2325 HH12 ARG X 144      -2.064   7.556   1.266  0.00  0.00            
ATOM   2326  NH2 ARG X 144      -4.089   7.833   2.568  0.00  0.00            
ATOM   2327 HH21 ARG X 144      -5.003   7.972   2.974  0.00  0.00            
ATOM   2328 HH22 ARG X 144      -3.192   7.772   3.027  0.00  0.00            
ATOM   2329  C   ARG X 144      -3.968   2.671  -2.156  0.00  0.00            
ATOM   2330  O   ARG X 144      -3.481   2.981  -3.249  0.00  0.00            
ATOM   2331  N   ASN X 145      -3.167   2.216  -1.185  0.00  0.00            
ATOM   2332  H   ASN X 145      -3.661   1.882  -0.370  0.00  0.00            
ATOM   2333  CA  ASN X 145      -1.769   2.100  -1.280  0.00  0.00            
ATOM   2334  HA  ASN X 145      -1.449   2.483  -2.249  0.00  0.00            
ATOM   2335  CB  ASN X 145      -1.040   2.924  -0.196  0.00  0.00            
ATOM   2336  HB2 ASN X 145      -1.558   3.035   0.756  0.00  0.00            
ATOM   2337  HB3 ASN X 145      -0.018   2.583  -0.032  0.00  0.00            
ATOM   2338  CG  ASN X 145      -0.831   4.382  -0.482  0.00  0.00            
ATOM   2339  OD1 ASN X 145      -1.334   4.947  -1.437  0.00  0.00            
ATOM   2340  ND2 ASN X 145      -0.207   5.153   0.344  0.00  0.00            
ATOM   2341 HD21 ASN X 145      -0.068   4.828   1.290  0.00  0.00            
ATOM   2342 HD22 ASN X 145      -0.232   6.153   0.205  0.00  0.00            
ATOM   2343  C   ASN X 145      -1.236   0.637  -1.516  0.00  0.00            
ATOM   2344  O   ASN X 145      -0.090   0.336  -1.165  0.00  0.00            
ATOM   2345  N   VAL X 146      -2.125  -0.243  -1.978  0.00  0.00            
ATOM   2346  H   VAL X 146      -3.068   0.119  -1.995  0.00  0.00            
ATOM   2347  CA  VAL X 146      -1.864  -1.717  -2.077  0.00  0.00            
ATOM   2348  HA  VAL X 146      -0.787  -1.842  -1.965  0.00  0.00            
ATOM   2349  CB  VAL X 146      -2.496  -2.537  -1.017  0.00  0.00            
ATOM   2350  HB  VAL X 146      -3.585  -2.482  -1.008  0.00  0.00            
ATOM   2351  CG1 VAL X 146      -2.096  -4.007  -1.168  0.00  0.00            
ATOM   2352 HG11 VAL X 146      -1.019  -4.165  -1.119  0.00  0.00            
ATOM   2353 HG12 VAL X 146      -2.571  -4.597  -0.384  0.00  0.00            
ATOM   2354 HG13 VAL X 146      -2.425  -4.365  -2.144  0.00  0.00            
ATOM   2355  CG2 VAL X 146      -2.095  -2.060   0.408  0.00  0.00            
ATOM   2356 HG21 VAL X 146      -2.400  -1.024   0.563  0.00  0.00            
ATOM   2357 HG22 VAL X 146      -2.744  -2.648   1.057  0.00  0.00            
ATOM   2358 HG23 VAL X 146      -1.059  -2.252   0.687  0.00  0.00            
ATOM   2359  C   VAL X 146      -2.258  -2.164  -3.514  0.00  0.00            
ATOM   2360  O   VAL X 146      -3.277  -1.755  -4.025  0.00  0.00            
ATOM   2361  N   LEU X 147      -1.286  -2.788  -4.238  0.00  0.00            
ATOM   2362  H   LEU X 147      -0.373  -2.933  -3.832  0.00  0.00            
ATOM   2363  CA  LEU X 147      -1.555  -3.341  -5.573  0.00  0.00            
ATOM   2364  HA  LEU X 147      -2.431  -2.841  -5.986  0.00  0.00            
ATOM   2365  CB  LEU X 147      -0.420  -3.061  -6.549  0.00  0.00            
ATOM   2366  HB2 LEU X 147       0.425  -3.600  -6.119  0.00  0.00            
ATOM   2367  HB3 LEU X 147      -0.797  -3.480  -7.482  0.00  0.00            
ATOM   2368  CG  LEU X 147       0.024  -1.560  -6.715  0.00  0.00            
ATOM   2369  HG  LEU X 147       0.092  -1.035  -5.762  0.00  0.00            
ATOM   2370  CD1 LEU X 147       1.424  -1.574  -7.315  0.00  0.00            
ATOM   2371 HD11 LEU X 147       2.123  -2.160  -6.718  0.00  0.00            
ATOM   2372 HD12 LEU X 147       1.361  -2.128  -8.251  0.00  0.00            
ATOM   2373 HD13 LEU X 147       1.742  -0.532  -7.311  0.00  0.00            
ATOM   2374  CD2 LEU X 147      -0.964  -0.908  -7.728  0.00  0.00            
ATOM   2375 HD21 LEU X 147      -1.097  -1.436  -8.673  0.00  0.00            
ATOM   2376 HD22 LEU X 147      -1.917  -0.852  -7.202  0.00  0.00            
ATOM   2377 HD23 LEU X 147      -0.504   0.058  -7.932  0.00  0.00            
ATOM   2378  C   LEU X 147      -1.867  -4.904  -5.402  0.00  0.00            
ATOM   2379  O   LEU X 147      -1.523  -5.538  -4.322  0.00  0.00            
ATOM   2380  N   VAL X 148      -2.465  -5.519  -6.434  0.00  0.00            
ATOM   2381  H   VAL X 148      -2.875  -4.911  -7.129  0.00  0.00            
ATOM   2382  CA  VAL X 148      -2.697  -6.945  -6.620  0.00  0.00            
ATOM   2383  HA  VAL X 148      -2.373  -7.454  -5.713  0.00  0.00            
ATOM   2384  CB  VAL X 148      -4.260  -7.034  -6.650  0.00  0.00            
ATOM   2385  HB  VAL X 148      -4.669  -6.569  -7.547  0.00  0.00            
ATOM   2386  CG1 VAL X 148      -4.767  -8.496  -6.624  0.00  0.00            
ATOM   2387 HG11 VAL X 148      -4.315  -9.229  -7.292  0.00  0.00            
ATOM   2388 HG12 VAL X 148      -4.663  -8.918  -5.624  0.00  0.00            
ATOM   2389 HG13 VAL X 148      -5.847  -8.544  -6.765  0.00  0.00            
ATOM   2390  CG2 VAL X 148      -4.921  -6.351  -5.464  0.00  0.00            
ATOM   2391 HG21 VAL X 148      -5.862  -6.847  -5.226  0.00  0.00            
ATOM   2392 HG22 VAL X 148      -4.294  -6.379  -4.573  0.00  0.00            
ATOM   2393 HG23 VAL X 148      -5.064  -5.294  -5.687  0.00  0.00            
ATOM   2394  C   VAL X 148      -2.193  -7.589  -7.858  0.00  0.00            
ATOM   2395  O   VAL X 148      -2.605  -7.199  -8.897  0.00  0.00            
ATOM   2396  N   LYS X 149      -1.250  -8.510  -7.649  0.00  0.00            
ATOM   2397  H   LYS X 149      -0.954  -8.699  -6.702  0.00  0.00            
ATOM   2398  CA  LYS X 149      -0.637  -9.392  -8.655  0.00  0.00            
ATOM   2399  HA  LYS X 149      -0.502  -8.872  -9.603  0.00  0.00            
ATOM   2400  CB  LYS X 149       0.750  -9.920  -8.283  0.00  0.00            
ATOM   2401  HB2 LYS X 149       0.724 -10.621  -7.449  0.00  0.00            
ATOM   2402  HB3 LYS X 149       1.096 -10.581  -9.078  0.00  0.00            
ATOM   2403  CG  LYS X 149       1.826  -8.851  -8.076  0.00  0.00            
ATOM   2404  HG2 LYS X 149       1.657  -8.063  -8.811  0.00  0.00            
ATOM   2405  HG3 LYS X 149       1.669  -8.340  -7.126  0.00  0.00            
ATOM   2406  CD  LYS X 149       3.206  -9.405  -8.145  0.00  0.00            
ATOM   2407  HD2 LYS X 149       3.892  -8.645  -7.772  0.00  0.00            
ATOM   2408  HD3 LYS X 149       3.318 -10.230  -7.441  0.00  0.00            
ATOM   2409  CE  LYS X 149       3.872  -9.859  -9.466  0.00  0.00            
ATOM   2410  HE2 LYS X 149       3.170 -10.518  -9.977  0.00  0.00            
ATOM   2411  HE3 LYS X 149       4.107  -8.990 -10.080  0.00  0.00            
ATOM   2412  NZ  LYS X 149       5.171 -10.622  -9.307  0.00  0.00            
ATOM   2413  HZ1 LYS X 149       5.586 -10.682 -10.226  0.00  0.00            
ATOM   2414  HZ2 LYS X 149       5.950 -10.199  -8.822  0.00  0.00            
ATOM   2415  HZ3 LYS X 149       4.997 -11.544  -8.932  0.00  0.00            
ATOM   2416  C   LYS X 149      -1.610 -10.527  -8.909  0.00  0.00            
ATOM   2417  O   LYS X 149      -1.704 -10.756 -10.069  0.00  0.00            
ATOM   2418  N   THR X 150      -2.209 -11.150  -7.934  0.00  0.00            
ATOM   2419  H   THR X 150      -1.958 -10.818  -7.013  0.00  0.00            
ATOM   2420  CA  THR X 150      -3.229 -12.216  -8.049  0.00  0.00            
ATOM   2421  HA  THR X 150      -4.010 -12.084  -8.799  0.00  0.00            
ATOM   2422  CB  THR X 150      -2.515 -13.600  -8.348  0.00  0.00            
ATOM   2423  HB  THR X 150      -3.205 -14.438  -8.445  0.00  0.00            
ATOM   2424  CG2 THR X 150      -1.767 -13.675  -9.608  0.00  0.00            
ATOM   2425 HG21 THR X 150      -0.937 -12.974  -9.511  0.00  0.00            
ATOM   2426 HG22 THR X 150      -1.518 -14.690  -9.915  0.00  0.00            
ATOM   2427 HG23 THR X 150      -2.420 -13.336 -10.412  0.00  0.00            
ATOM   2428  OG1 THR X 150      -1.672 -14.054  -7.304  0.00  0.00            
ATOM   2429  HG1 THR X 150      -1.177 -14.735  -7.766  0.00  0.00            
ATOM   2430  C   THR X 150      -3.967 -12.374  -6.726  0.00  0.00            
ATOM   2431  O   THR X 150      -3.557 -11.773  -5.754  0.00  0.00            
ATOM   2432  N   PRO X 151      -4.992 -13.246  -6.571  0.00  0.00            
ATOM   2433  CD  PRO X 151      -5.719 -13.813  -7.678  0.00  0.00            
ATOM   2434  HD2 PRO X 151      -5.052 -14.635  -7.938  0.00  0.00            
ATOM   2435  HD3 PRO X 151      -5.847 -13.174  -8.551  0.00  0.00            
ATOM   2436  CG  PRO X 151      -6.996 -14.433  -7.121  0.00  0.00            
ATOM   2437  HG2 PRO X 151      -7.270 -15.383  -7.582  0.00  0.00            
ATOM   2438  HG3 PRO X 151      -7.948 -13.916  -7.242  0.00  0.00            
ATOM   2439  CB  PRO X 151      -6.725 -14.534  -5.580  0.00  0.00            
ATOM   2440  HB2 PRO X 151      -6.319 -15.519  -5.351  0.00  0.00            
ATOM   2441  HB3 PRO X 151      -7.593 -14.429  -4.929  0.00  0.00            
ATOM   2442  CA  PRO X 151      -5.642 -13.479  -5.348  0.00  0.00            
ATOM   2443  HA  PRO X 151      -6.175 -12.579  -5.039  0.00  0.00            
ATOM   2444  C   PRO X 151      -4.705 -13.965  -4.204  0.00  0.00            
ATOM   2445  O   PRO X 151      -4.943 -13.698  -3.026  0.00  0.00            
ATOM   2446  N   GLN X 152      -3.657 -14.632  -4.616  0.00  0.00            
ATOM   2447  H   GLN X 152      -3.566 -14.940  -5.574  0.00  0.00            
ATOM   2448  CA  GLN X 152      -2.683 -15.127  -3.652  0.00  0.00            
ATOM   2449  HA  GLN X 152      -3.172 -15.422  -2.724  0.00  0.00            
ATOM   2450  CB  GLN X 152      -2.019 -16.463  -4.157  0.00  0.00            
ATOM   2451  HB2 GLN X 152      -1.599 -16.207  -5.130  0.00  0.00            
ATOM   2452  HB3 GLN X 152      -1.221 -16.746  -3.471  0.00  0.00            
ATOM   2453  CG  GLN X 152      -3.053 -17.645  -4.463  0.00  0.00            
ATOM   2454  HG2 GLN X 152      -2.468 -18.480  -4.848  0.00  0.00            
ATOM   2455  HG3 GLN X 152      -3.567 -17.990  -3.566  0.00  0.00            
ATOM   2456  CD  GLN X 152      -4.027 -17.416  -5.690  0.00  0.00            
ATOM   2457  OE1 GLN X 152      -5.169 -17.712  -5.631  0.00  0.00            
ATOM   2458  NE2 GLN X 152      -3.667 -16.830  -6.759  0.00  0.00            
ATOM   2459 HE21 GLN X 152      -2.676 -16.690  -6.892  0.00  0.00            
ATOM   2460 HE22 GLN X 152      -4.424 -16.702  -7.416  0.00  0.00            
ATOM   2461  C   GLN X 152      -1.610 -14.154  -3.333  0.00  0.00            
ATOM   2462  O   GLN X 152      -0.665 -14.492  -2.533  0.00  0.00            
ATOM   2463  N   HIE X 153      -1.490 -13.009  -4.045  0.00  0.00            
ATOM   2464  H   HIE X 153      -2.170 -12.821  -4.768  0.00  0.00            
ATOM   2465  CA  HIE X 153      -0.323 -12.135  -3.809  0.00  0.00            
ATOM   2466  HA  HIE X 153       0.011 -12.168  -2.772  0.00  0.00            
ATOM   2467  CB  HIE X 153       0.828 -12.732  -4.555  0.00  0.00            
ATOM   2468  HB2 HIE X 153       0.827 -13.813  -4.696  0.00  0.00            
ATOM   2469  HB3 HIE X 153       0.921 -12.281  -5.543  0.00  0.00            
ATOM   2470  CG  HIE X 153       2.116 -12.483  -3.847  0.00  0.00            
ATOM   2471  ND1 HIE X 153       2.799 -13.376  -3.040  0.00  0.00            
ATOM   2472  CE1 HIE X 153       3.798 -12.618  -2.504  0.00  0.00            
ATOM   2473  HE1 HIE X 153       4.474 -12.948  -1.730  0.00  0.00            
ATOM   2474  NE2 HIE X 153       3.787 -11.387  -2.926  0.00  0.00            
ATOM   2475  HE2 HIE X 153       4.401 -10.744  -2.447  0.00  0.00            
ATOM   2476  CD2 HIE X 153       2.748 -11.209  -3.784  0.00  0.00            
ATOM   2477  HD2 HIE X 153       2.337 -10.257  -4.087  0.00  0.00            
ATOM   2478  C   HIE X 153      -0.521 -10.642  -4.004  0.00  0.00            
ATOM   2479  O   HIE X 153      -0.395 -10.082  -5.122  0.00  0.00            
ATOM   2480  N   VAL X 154      -0.742  -9.930  -2.874  0.00  0.00            
ATOM   2481  H   VAL X 154      -0.771 -10.421  -1.992  0.00  0.00            
ATOM   2482  CA  VAL X 154      -0.945  -8.460  -2.852  0.00  0.00            
ATOM   2483  HA  VAL X 154      -1.097  -8.094  -3.868  0.00  0.00            
ATOM   2484  CB  VAL X 154      -2.183  -8.012  -2.026  0.00  0.00            
ATOM   2485  HB  VAL X 154      -2.297  -6.929  -2.075  0.00  0.00            
ATOM   2486  CG1 VAL X 154      -3.494  -8.727  -2.489  0.00  0.00            
ATOM   2487 HG11 VAL X 154      -3.704  -8.635  -3.555  0.00  0.00            
ATOM   2488 HG12 VAL X 154      -3.378  -9.804  -2.371  0.00  0.00            
ATOM   2489 HG13 VAL X 154      -4.388  -8.265  -2.070  0.00  0.00            
ATOM   2490  CG2 VAL X 154      -2.049  -8.390  -0.584  0.00  0.00            
ATOM   2491 HG21 VAL X 154      -1.851  -9.456  -0.482  0.00  0.00            
ATOM   2492 HG22 VAL X 154      -1.212  -7.827  -0.171  0.00  0.00            
ATOM   2493 HG23 VAL X 154      -2.998  -8.215  -0.077  0.00  0.00            
ATOM   2494  C   VAL X 154       0.402  -7.735  -2.344  0.00  0.00            
ATOM   2495  O   VAL X 154       1.194  -8.358  -1.603  0.00  0.00            
ATOM   2496  N   LYS X 155       0.643  -6.495  -2.760  0.00  0.00            
ATOM   2497  H   LYS X 155       0.096  -6.100  -3.511  0.00  0.00            
ATOM   2498  CA  LYS X 155       1.931  -5.761  -2.436  0.00  0.00            
ATOM   2499  HA  LYS X 155       2.397  -6.245  -1.577  0.00  0.00            
ATOM   2500  CB  LYS X 155       2.954  -5.726  -3.554  0.00  0.00            
ATOM   2501  HB2 LYS X 155       2.521  -5.450  -4.515  0.00  0.00            
ATOM   2502  HB3 LYS X 155       3.789  -5.107  -3.226  0.00  0.00            
ATOM   2503  CG  LYS X 155       3.498  -7.210  -3.786  0.00  0.00            
ATOM   2504  HG2 LYS X 155       3.744  -7.678  -2.833  0.00  0.00            
ATOM   2505  HG3 LYS X 155       2.689  -7.760  -4.267  0.00  0.00            
ATOM   2506  CD  LYS X 155       4.705  -7.117  -4.755  0.00  0.00            
ATOM   2507  HD2 LYS X 155       4.389  -6.696  -5.710  0.00  0.00            
ATOM   2508  HD3 LYS X 155       5.425  -6.485  -4.235  0.00  0.00            
ATOM   2509  CE  LYS X 155       5.288  -8.521  -5.056  0.00  0.00            
ATOM   2510  HE2 LYS X 155       5.531  -9.111  -4.172  0.00  0.00            
ATOM   2511  HE3 LYS X 155       4.663  -9.112  -5.727  0.00  0.00            
ATOM   2512  NZ  LYS X 155       6.574  -8.471  -5.733  0.00  0.00            
ATOM   2513  HZ1 LYS X 155       7.302  -8.113  -5.131  0.00  0.00            
ATOM   2514  HZ2 LYS X 155       6.808  -9.396  -6.065  0.00  0.00            
ATOM   2515  HZ3 LYS X 155       6.502  -7.970  -6.607  0.00  0.00            
ATOM   2516  C   LYS X 155       1.630  -4.267  -2.096  0.00  0.00            
ATOM   2517  O   LYS X 155       1.193  -3.572  -2.940  0.00  0.00            
ATOM   2518  N   ILE X 156       2.018  -3.766  -0.930  0.00  0.00            
ATOM   2519  H   ILE X 156       2.527  -4.392  -0.322  0.00  0.00            
ATOM   2520  CA  ILE X 156       2.065  -2.336  -0.552  0.00  0.00            
ATOM   2521  HA  ILE X 156       1.046  -1.968  -0.670  0.00  0.00            
ATOM   2522  CB  ILE X 156       2.546  -2.145   0.922  0.00  0.00            
ATOM   2523  HB  ILE X 156       3.561  -2.543   0.911  0.00  0.00            
ATOM   2524  CG2 ILE X 156       2.563  -0.691   1.296  0.00  0.00            
ATOM   2525 HG21 ILE X 156       1.609  -0.267   0.984  0.00  0.00            
ATOM   2526 HG22 ILE X 156       2.739  -0.472   2.349  0.00  0.00            
ATOM   2527 HG23 ILE X 156       3.325  -0.175   0.712  0.00  0.00            
ATOM   2528  CG1 ILE X 156       1.737  -2.894   1.972  0.00  0.00            
ATOM   2529 HG12 ILE X 156       0.996  -2.197   2.362  0.00  0.00            
ATOM   2530 HG13 ILE X 156       1.241  -3.794   1.607  0.00  0.00            
ATOM   2531  CD1 ILE X 156       2.572  -3.230   3.242  0.00  0.00            
ATOM   2532 HD11 ILE X 156       3.441  -3.830   2.972  0.00  0.00            
ATOM   2533 HD12 ILE X 156       2.901  -2.314   3.732  0.00  0.00            
ATOM   2534 HD13 ILE X 156       1.970  -3.729   4.001  0.00  0.00            
ATOM   2535  C   ILE X 156       2.946  -1.571  -1.521  0.00  0.00            
ATOM   2536  O   ILE X 156       4.001  -2.105  -1.901  0.00  0.00            
ATOM   2537  N   THR X 157       2.478  -0.399  -1.856  0.00  0.00            
ATOM   2538  H   THR X 157       1.611  -0.115  -1.423  0.00  0.00            
ATOM   2539  CA  THR X 157       3.170   0.592  -2.639  0.00  0.00            
ATOM   2540  HA  THR X 157       4.159   0.165  -2.801  0.00  0.00            
ATOM   2541  CB  THR X 157       2.430   0.651  -4.050  0.00  0.00            
ATOM   2542  HB  THR X 157       2.213  -0.365  -4.380  0.00  0.00            
ATOM   2543  CG2 THR X 157       1.143   1.500  -4.176  0.00  0.00            
ATOM   2544 HG21 THR X 157       0.728   1.420  -5.181  0.00  0.00            
ATOM   2545 HG22 THR X 157       0.325   1.140  -3.551  0.00  0.00            
ATOM   2546 HG23 THR X 157       1.381   2.535  -3.931  0.00  0.00            
ATOM   2547  OG1 THR X 157       3.403   1.212  -4.965  0.00  0.00            
ATOM   2548  HG1 THR X 157       3.897   0.403  -5.118  0.00  0.00            
ATOM   2549  C   THR X 157       3.335   1.899  -1.895  0.00  0.00            
ATOM   2550  O   THR X 157       2.870   2.094  -0.794  0.00  0.00            
ATOM   2551  N   ASP X 158       4.091   2.804  -2.518  0.00  0.00            
ATOM   2552  H   ASP X 158       4.510   2.594  -3.412  0.00  0.00            
ATOM   2553  CA  ASP X 158       4.340   4.187  -1.996  0.00  0.00            
ATOM   2554  HA  ASP X 158       5.086   4.644  -2.645  0.00  0.00            
ATOM   2555  CB  ASP X 158       3.088   5.108  -2.075  0.00  0.00            
ATOM   2556  HB2 ASP X 158       2.142   4.644  -1.795  0.00  0.00            
ATOM   2557  HB3 ASP X 158       3.301   5.989  -1.470  0.00  0.00            
ATOM   2558  CG  ASP X 158       2.750   5.465  -3.491  0.00  0.00            
ATOM   2559  OD1 ASP X 158       3.545   5.196  -4.502  0.00  0.00            
ATOM   2560  OD2 ASP X 158       1.624   5.904  -3.722  0.00  0.00            
ATOM   2561  C   ASP X 158       4.950   4.231  -0.568  0.00  0.00            
ATOM   2562  O   ASP X 158       4.838   5.224   0.126  0.00  0.00            
ATOM   2563  N   PHE X 159       5.573   3.215  -0.017  0.00  0.00            
ATOM   2564  H   PHE X 159       5.426   2.359  -0.532  0.00  0.00            
ATOM   2565  CA  PHE X 159       6.413   3.256   1.166  0.00  0.00            
ATOM   2566  HA  PHE X 159       5.813   3.606   2.006  0.00  0.00            
ATOM   2567  CB  PHE X 159       6.912   1.846   1.442  0.00  0.00            
ATOM   2568  HB2 PHE X 159       6.229   1.199   1.991  0.00  0.00            
ATOM   2569  HB3 PHE X 159       7.226   1.299   0.553  0.00  0.00            
ATOM   2570  CG  PHE X 159       8.139   1.954   2.293  0.00  0.00            
ATOM   2571  CD1 PHE X 159       8.029   2.112   3.697  0.00  0.00            
ATOM   2572  HD1 PHE X 159       7.100   2.372   4.182  0.00  0.00            
ATOM   2573  CE1 PHE X 159       9.234   2.278   4.459  0.00  0.00            
ATOM   2574  HE1 PHE X 159       9.314   2.466   5.520  0.00  0.00            
ATOM   2575  CZ  PHE X 159      10.519   2.178   3.913  0.00  0.00            
ATOM   2576  HZ  PHE X 159      11.462   2.269   4.432  0.00  0.00            
ATOM   2577  CE2 PHE X 159      10.628   1.905   2.531  0.00  0.00            
ATOM   2578  HE2 PHE X 159      11.588   1.903   2.037  0.00  0.00            
ATOM   2579  CD2 PHE X 159       9.464   1.816   1.773  0.00  0.00            
ATOM   2580  HD2 PHE X 159       9.703   1.797   0.720  0.00  0.00            
ATOM   2581  C   PHE X 159       7.554   4.288   0.937  0.00  0.00            
ATOM   2582  O   PHE X 159       8.369   4.163   0.025  0.00  0.00            
ATOM   2583  N   GLY X 160       7.721   5.298   1.899  0.00  0.00            
ATOM   2584  H   GLY X 160       7.098   5.238   2.691  0.00  0.00            
ATOM   2585  CA  GLY X 160       8.738   6.285   1.826  0.00  0.00            
ATOM   2586  HA2 GLY X 160       8.917   6.695   2.820  0.00  0.00            
ATOM   2587  HA3 GLY X 160       9.638   5.761   1.503  0.00  0.00            
ATOM   2588  C   GLY X 160       8.406   7.419   0.960  0.00  0.00            
ATOM   2589  O   GLY X 160       9.057   8.427   0.982  0.00  0.00            
ATOM   2590  N   LEU X 161       7.276   7.408   0.253  0.00  0.00            
ATOM   2591  H   LEU X 161       6.657   6.611   0.226  0.00  0.00            
ATOM   2592  CA  LEU X 161       6.868   8.563  -0.618  0.00  0.00            
ATOM   2593  HA  LEU X 161       7.805   8.878  -1.077  0.00  0.00            
ATOM   2594  CB  LEU X 161       5.822   8.064  -1.660  0.00  0.00            
ATOM   2595  HB2 LEU X 161       6.386   7.244  -2.106  0.00  0.00            
ATOM   2596  HB3 LEU X 161       5.025   7.715  -1.004  0.00  0.00            
ATOM   2597  CG  LEU X 161       5.331   9.163  -2.570  0.00  0.00            
ATOM   2598  HG  LEU X 161       4.796   9.949  -2.037  0.00  0.00            
ATOM   2599  CD1 LEU X 161       6.487   9.836  -3.293  0.00  0.00            
ATOM   2600 HD11 LEU X 161       7.077   9.047  -3.758  0.00  0.00            
ATOM   2601 HD12 LEU X 161       6.124  10.511  -4.068  0.00  0.00            
ATOM   2602 HD13 LEU X 161       7.141  10.421  -2.645  0.00  0.00            
ATOM   2603  CD2 LEU X 161       4.403   8.547  -3.627  0.00  0.00            
ATOM   2604 HD21 LEU X 161       4.201   9.332  -4.357  0.00  0.00            
ATOM   2605 HD22 LEU X 161       4.952   7.811  -4.214  0.00  0.00            
ATOM   2606 HD23 LEU X 161       3.449   8.168  -3.264  0.00  0.00            
ATOM   2607  C   LEU X 161       6.323   9.759   0.220  0.00  0.00            
ATOM   2608  O   LEU X 161       6.686  10.939  -0.124  0.00  0.00            
ATOM   2609  N   ALA X 162       5.531   9.568   1.314  0.00  0.00            
ATOM   2610  H   ALA X 162       5.390   8.656   1.725  0.00  0.00            
ATOM   2611  CA  ALA X 162       5.001  10.766   2.053  0.00  0.00            
ATOM   2612  HA  ALA X 162       4.331  11.286   1.368  0.00  0.00            
ATOM   2613  CB  ALA X 162       4.045  10.416   3.152  0.00  0.00            
ATOM   2614  HB1 ALA X 162       4.665  10.287   4.040  0.00  0.00            
ATOM   2615  HB2 ALA X 162       3.334  11.232   3.281  0.00  0.00            
ATOM   2616  HB3 ALA X 162       3.459   9.572   2.789  0.00  0.00            
ATOM   2617  C   ALA X 162       6.006  11.784   2.654  0.00  0.00            
ATOM   2618  O   ALA X 162       5.694  12.974   2.718  0.00  0.00            
ATOM   2619  N   LYS X 163       7.241  11.358   3.070  0.00  0.00            
ATOM   2620  H   LYS X 163       7.351  10.370   3.248  0.00  0.00            
ATOM   2621  CA  LYS X 163       8.384  12.190   3.548  0.00  0.00            
ATOM   2622  HA  LYS X 163       7.992  12.992   4.173  0.00  0.00            
ATOM   2623  CB  LYS X 163       9.259  11.243   4.417  0.00  0.00            
ATOM   2624  HB2 LYS X 163       8.706  10.935   5.305  0.00  0.00            
ATOM   2625  HB3 LYS X 163       9.580  10.384   3.829  0.00  0.00            
ATOM   2626  CG  LYS X 163      10.646  11.875   4.812  0.00  0.00            
ATOM   2627  HG2 LYS X 163      11.287  11.831   3.931  0.00  0.00            
ATOM   2628  HG3 LYS X 163      10.401  12.884   5.144  0.00  0.00            
ATOM   2629  CD  LYS X 163      11.360  11.145   5.922  0.00  0.00            
ATOM   2630  HD2 LYS X 163      10.744  10.904   6.788  0.00  0.00            
ATOM   2631  HD3 LYS X 163      11.544  10.171   5.470  0.00  0.00            
ATOM   2632  CE  LYS X 163      12.660  11.884   6.397  0.00  0.00            
ATOM   2633  HE2 LYS X 163      12.698  12.942   6.136  0.00  0.00            
ATOM   2634  HE3 LYS X 163      12.548  11.727   7.470  0.00  0.00            
ATOM   2635  NZ  LYS X 163      13.875  11.187   6.037  0.00  0.00            
ATOM   2636  HZ1 LYS X 163      14.653  11.537   6.578  0.00  0.00            
ATOM   2637  HZ2 LYS X 163      13.846  10.183   6.142  0.00  0.00            
ATOM   2638  HZ3 LYS X 163      14.201  11.363   5.098  0.00  0.00            
ATOM   2639  C   LYS X 163       9.220  12.765   2.440  0.00  0.00            
ATOM   2640  O   LYS X 163       9.606  13.927   2.562  0.00  0.00            
ATOM   2641  N   LEU X 164       9.354  12.115   1.269  0.00  0.00            
ATOM   2642  H   LEU X 164       9.022  11.162   1.247  0.00  0.00            
ATOM   2643  CA  LEU X 164       9.866  12.631   0.055  0.00  0.00            
ATOM   2644  HA  LEU X 164      10.872  13.012   0.233  0.00  0.00            
ATOM   2645  CB  LEU X 164       9.854  11.338  -0.900  0.00  0.00            
ATOM   2646  HB2 LEU X 164      10.064  10.446  -0.311  0.00  0.00            
ATOM   2647  HB3 LEU X 164       8.869  11.205  -1.347  0.00  0.00            
ATOM   2648  CG  LEU X 164      10.895  11.425  -2.049  0.00  0.00            
ATOM   2649  HG  LEU X 164      11.878  11.774  -1.735  0.00  0.00            
ATOM   2650  CD1 LEU X 164      11.074  10.059  -2.710  0.00  0.00            
ATOM   2651 HD11 LEU X 164      10.173   9.769  -3.249  0.00  0.00            
ATOM   2652 HD12 LEU X 164      12.023  10.063  -3.247  0.00  0.00            
ATOM   2653 HD13 LEU X 164      11.255   9.294  -1.955  0.00  0.00            
ATOM   2654  CD2 LEU X 164      10.343  12.209  -3.271  0.00  0.00            
ATOM   2655 HD21 LEU X 164       9.309  11.969  -3.517  0.00  0.00            
ATOM   2656 HD22 LEU X 164      10.264  13.291  -3.163  0.00  0.00            
ATOM   2657 HD23 LEU X 164      10.938  12.054  -4.170  0.00  0.00            
ATOM   2658  C   LEU X 164       8.950  13.693  -0.534  0.00  0.00            
ATOM   2659  O   LEU X 164       9.431  14.739  -0.981  0.00  0.00            
ATOM   2660  N   LEU X 165       7.610  13.510  -0.536  0.00  0.00            
ATOM   2661  H   LEU X 165       7.394  12.569  -0.240  0.00  0.00            
ATOM   2662  CA  LEU X 165       6.620  14.409  -1.069  0.00  0.00            
ATOM   2663  HA  LEU X 165       6.892  14.743  -2.070  0.00  0.00            
ATOM   2664  CB  LEU X 165       5.262  13.654  -1.198  0.00  0.00            
ATOM   2665  HB2 LEU X 165       5.369  12.633  -1.565  0.00  0.00            
ATOM   2666  HB3 LEU X 165       4.994  13.618  -0.142  0.00  0.00            
ATOM   2667  CG  LEU X 165       4.107  14.329  -1.889  0.00  0.00            
ATOM   2668  HG  LEU X 165       3.800  15.214  -1.330  0.00  0.00            
ATOM   2669  CD1 LEU X 165       4.395  14.857  -3.264  0.00  0.00            
ATOM   2670 HD11 LEU X 165       5.253  15.515  -3.130  0.00  0.00            
ATOM   2671 HD12 LEU X 165       4.730  13.973  -3.806  0.00  0.00            
ATOM   2672 HD13 LEU X 165       3.510  15.254  -3.761  0.00  0.00            
ATOM   2673  CD2 LEU X 165       2.898  13.326  -1.938  0.00  0.00            
ATOM   2674 HD21 LEU X 165       3.160  12.637  -2.741  0.00  0.00            
ATOM   2675 HD22 LEU X 165       2.753  12.855  -0.966  0.00  0.00            
ATOM   2676 HD23 LEU X 165       2.052  13.842  -2.392  0.00  0.00            
ATOM   2677  C   LEU X 165       6.449  15.629  -0.123  0.00  0.00            
ATOM   2678  O   LEU X 165       5.780  16.608  -0.432  0.00  0.00            
ATOM   2679  N   GLY X 166       7.130  15.643   1.054  0.00  0.00            
ATOM   2680  H   GLY X 166       7.759  14.882   1.269  0.00  0.00            
ATOM   2681  CA  GLY X 166       7.037  16.710   2.058  0.00  0.00            
ATOM   2682  HA2 GLY X 166       7.713  16.552   2.899  0.00  0.00            
ATOM   2683  HA3 GLY X 166       7.403  17.604   1.553  0.00  0.00            
ATOM   2684  C   GLY X 166       5.711  16.861   2.693  0.00  0.00            
ATOM   2685  O   GLY X 166       5.432  17.952   3.245  0.00  0.00            
ATOM   2686  N   ALA X 167       4.791  15.925   2.618  0.00  0.00            
ATOM   2687  H   ALA X 167       5.101  15.006   2.335  0.00  0.00            
ATOM   2688  CA  ALA X 167       3.431  15.936   3.207  0.00  0.00            
ATOM   2689  HA  ALA X 167       2.937  16.885   2.999  0.00  0.00            
ATOM   2690  CB  ALA X 167       2.599  14.895   2.580  0.00  0.00            
ATOM   2691  HB1 ALA X 167       1.715  14.613   3.153  0.00  0.00            
ATOM   2692  HB2 ALA X 167       2.323  15.202   1.571  0.00  0.00            
ATOM   2693  HB3 ALA X 167       3.233  14.008   2.588  0.00  0.00            
ATOM   2694  C   ALA X 167       3.517  15.739   4.748  0.00  0.00            
ATOM   2695  O   ALA X 167       2.784  16.400   5.363  0.00  0.00            
ATOM   2696  N   GLU X 168       4.402  14.971   5.328  0.00  0.00            
ATOM   2697  H   GLU X 168       4.854  14.252   4.782  0.00  0.00            
ATOM   2698  CA  GLU X 168       4.567  14.804   6.791  0.00  0.00            
ATOM   2699  HA  GLU X 168       3.558  14.850   7.201  0.00  0.00            
ATOM   2700  CB  GLU X 168       5.224  13.456   7.041  0.00  0.00            
ATOM   2701  HB2 GLU X 168       5.195  13.184   8.096  0.00  0.00            
ATOM   2702  HB3 GLU X 168       4.614  12.684   6.570  0.00  0.00            
ATOM   2703  CG  GLU X 168       6.683  13.462   6.470  0.00  0.00            
ATOM   2704  HG2 GLU X 168       6.911  12.453   6.130  0.00  0.00            
ATOM   2705  HG3 GLU X 168       6.717  14.054   5.556  0.00  0.00            
ATOM   2706  CD  GLU X 168       7.760  13.891   7.558  0.00  0.00            
ATOM   2707  OE1 GLU X 168       7.854  13.379   8.684  0.00  0.00            
ATOM   2708  OE2 GLU X 168       8.649  14.717   7.167  0.00  0.00            
ATOM   2709  C   GLU X 168       5.381  15.944   7.423  0.00  0.00            
ATOM   2710  O   GLU X 168       5.783  15.829   8.626  0.00  0.00            
ATOM   2711  N   GLU X 169       5.693  17.094   6.776  0.00  0.00            
ATOM   2712  H   GLU X 169       5.286  17.312   5.877  0.00  0.00            
ATOM   2713  CA  GLU X 169       6.592  18.135   7.422  0.00  0.00            
ATOM   2714  HA  GLU X 169       7.450  17.663   7.901  0.00  0.00            
ATOM   2715  CB  GLU X 169       7.090  19.062   6.347  0.00  0.00            
ATOM   2716  HB2 GLU X 169       6.291  19.540   5.781  0.00  0.00            
ATOM   2717  HB3 GLU X 169       7.648  19.924   6.712  0.00  0.00            
ATOM   2718  CG  GLU X 169       8.063  18.404   5.337  0.00  0.00            
ATOM   2719  HG2 GLU X 169       7.611  17.446   5.081  0.00  0.00            
ATOM   2720  HG3 GLU X 169       8.017  18.992   4.420  0.00  0.00            
ATOM   2721  CD  GLU X 169       9.532  18.288   5.846  0.00  0.00            
ATOM   2722  OE1 GLU X 169       9.866  18.555   7.033  0.00  0.00            
ATOM   2723  OE2 GLU X 169      10.302  17.784   5.068  0.00  0.00            
ATOM   2724  C   GLU X 169       5.783  18.902   8.523  0.00  0.00            
ATOM   2725  O   GLU X 169       4.628  19.213   8.432  0.00  0.00            
ATOM   2726  N   LYS X 170       6.523  19.314   9.601  0.00  0.00            
ATOM   2727  H   LYS X 170       7.506  19.102   9.688  0.00  0.00            
ATOM   2728  CA  LYS X 170       6.065  20.206  10.664  0.00  0.00            
ATOM   2729  HA  LYS X 170       5.179  19.748  11.106  0.00  0.00            
ATOM   2730  CB  LYS X 170       7.003  20.092  11.841  0.00  0.00            
ATOM   2731  HB2 LYS X 170       8.023  20.331  11.539  0.00  0.00            
ATOM   2732  HB3 LYS X 170       6.765  20.780  12.653  0.00  0.00            
ATOM   2733  CG  LYS X 170       7.072  18.699  12.465  0.00  0.00            
ATOM   2734  HG2 LYS X 170       6.121  18.422  12.921  0.00  0.00            
ATOM   2735  HG3 LYS X 170       7.252  18.011  11.640  0.00  0.00            
ATOM   2736  CD  LYS X 170       8.130  18.646  13.561  0.00  0.00            
ATOM   2737  HD2 LYS X 170       9.109  18.962  13.201  0.00  0.00            
ATOM   2738  HD3 LYS X 170       7.876  19.326  14.375  0.00  0.00            
ATOM   2739  CE  LYS X 170       8.179  17.193  14.094  0.00  0.00            
ATOM   2740  HE2 LYS X 170       8.853  17.077  14.942  0.00  0.00            
ATOM   2741  HE3 LYS X 170       7.158  16.934  14.377  0.00  0.00            
ATOM   2742  NZ  LYS X 170       8.657  16.209  13.040  0.00  0.00            
ATOM   2743  HZ1 LYS X 170       9.581  16.534  12.795  0.00  0.00            
ATOM   2744  HZ2 LYS X 170       8.792  15.287  13.428  0.00  0.00            
ATOM   2745  HZ3 LYS X 170       8.108  16.166  12.193  0.00  0.00            
ATOM   2746  C   LYS X 170       5.913  21.664  10.238  0.00  0.00            
ATOM   2747  O   LYS X 170       4.958  22.307  10.626  0.00  0.00            
ATOM   2748  N   GLU X 171       6.726  22.148   9.355  0.00  0.00            
ATOM   2749  H   GLU X 171       7.518  21.573   9.106  0.00  0.00            
ATOM   2750  CA  GLU X 171       6.499  23.386   8.541  0.00  0.00            
ATOM   2751  HA  GLU X 171       6.308  24.191   9.250  0.00  0.00            
ATOM   2752  CB  GLU X 171       7.858  23.687   7.866  0.00  0.00            
ATOM   2753  HB2 GLU X 171       8.167  22.828   7.270  0.00  0.00            
ATOM   2754  HB3 GLU X 171       7.717  24.532   7.192  0.00  0.00            
ATOM   2755  CG  GLU X 171       8.999  23.950   8.822  0.00  0.00            
ATOM   2756  HG2 GLU X 171       9.072  23.149   9.557  0.00  0.00            
ATOM   2757  HG3 GLU X 171       9.857  24.023   8.153  0.00  0.00            
ATOM   2758  CD  GLU X 171       8.749  25.155   9.675  0.00  0.00            
ATOM   2759  OE1 GLU X 171       8.971  26.301   9.254  0.00  0.00            
ATOM   2760  OE2 GLU X 171       8.351  25.021  10.846  0.00  0.00            
ATOM   2761  C   GLU X 171       5.273  23.374   7.517  0.00  0.00            
ATOM   2762  O   GLU X 171       4.890  24.359   6.887  0.00  0.00            
ATOM   2763  N   TYR X 172       4.522  22.244   7.425  0.00  0.00            
ATOM   2764  H   TYR X 172       4.751  21.553   8.125  0.00  0.00            
ATOM   2765  CA  TYR X 172       3.253  22.073   6.694  0.00  0.00            
ATOM   2766  HA  TYR X 172       3.067  23.001   6.154  0.00  0.00            
ATOM   2767  CB  TYR X 172       3.430  20.917   5.664  0.00  0.00            
ATOM   2768  HB2 TYR X 172       4.332  21.131   5.092  0.00  0.00            
ATOM   2769  HB3 TYR X 172       3.525  19.947   6.152  0.00  0.00            
ATOM   2770  CG  TYR X 172       2.243  20.769   4.664  0.00  0.00            
ATOM   2771  CD1 TYR X 172       1.870  19.591   4.011  0.00  0.00            
ATOM   2772  HD1 TYR X 172       2.481  18.745   4.292  0.00  0.00            
ATOM   2773  CE1 TYR X 172       0.962  19.553   2.934  0.00  0.00            
ATOM   2774  HE1 TYR X 172       0.695  18.585   2.537  0.00  0.00            
ATOM   2775  CZ  TYR X 172       0.394  20.691   2.460  0.00  0.00            
ATOM   2776  OH  TYR X 172      -0.560  20.620   1.443  0.00  0.00            
ATOM   2777  HH  TYR X 172      -0.420  19.896   0.828  0.00  0.00            
ATOM   2778  CE2 TYR X 172       0.688  21.880   3.155  0.00  0.00            
ATOM   2779  HE2 TYR X 172       0.170  22.773   2.840  0.00  0.00            
ATOM   2780  CD2 TYR X 172       1.607  21.951   4.225  0.00  0.00            
ATOM   2781  HD2 TYR X 172       1.786  22.929   4.646  0.00  0.00            
ATOM   2782  C   TYR X 172       2.083  21.884   7.680  0.00  0.00            
ATOM   2783  O   TYR X 172       0.908  21.717   7.268  0.00  0.00            
ATOM   2784  N   HIE X 173       2.318  21.954   8.970  0.00  0.00            
ATOM   2785  H   HIE X 173       3.159  22.399   9.311  0.00  0.00            
ATOM   2786  CA  HIE X 173       1.445  21.349   9.929  0.00  0.00            
ATOM   2787  HA  HIE X 173       1.122  20.411   9.478  0.00  0.00            
ATOM   2788  CB  HIE X 173       2.235  21.141  11.168  0.00  0.00            
ATOM   2789  HB2 HIE X 173       3.051  20.467  10.904  0.00  0.00            
ATOM   2790  HB3 HIE X 173       2.575  22.115  11.519  0.00  0.00            
ATOM   2791  CG  HIE X 173       1.462  20.522  12.336  0.00  0.00            
ATOM   2792  ND1 HIE X 173       0.306  19.793  12.245  0.00  0.00            
ATOM   2793  CE1 HIE X 173       0.063  19.103  13.378  0.00  0.00            
ATOM   2794  HE1 HIE X 173      -0.755  18.435  13.604  0.00  0.00            
ATOM   2795  NE2 HIE X 173       1.081  19.378  14.219  0.00  0.00            
ATOM   2796  HE2 HIE X 173       1.087  19.105  15.192  0.00  0.00            
ATOM   2797  CD2 HIE X 173       2.009  20.195  13.543  0.00  0.00            
ATOM   2798  HD2 HIE X 173       2.936  20.628  13.889  0.00  0.00            
ATOM   2799  C   HIE X 173       0.121  22.136  10.138  0.00  0.00            
ATOM   2800  O   HIE X 173       0.187  23.351  10.389  0.00  0.00            
ATOM   2801  N   ALA X 174      -0.960  21.440  10.027  0.00  0.00            
ATOM   2802  H   ALA X 174      -0.918  20.432   9.974  0.00  0.00            
ATOM   2803  CA  ALA X 174      -2.270  21.953  10.555  0.00  0.00            
ATOM   2804  HA  ALA X 174      -2.165  22.539  11.468  0.00  0.00            
ATOM   2805  CB  ALA X 174      -2.814  22.862   9.385  0.00  0.00            
ATOM   2806  HB1 ALA X 174      -2.390  22.511   8.445  0.00  0.00            
ATOM   2807  HB2 ALA X 174      -3.893  22.952   9.516  0.00  0.00            
ATOM   2808  HB3 ALA X 174      -2.409  23.845   9.625  0.00  0.00            
ATOM   2809  C   ALA X 174      -3.270  20.846  11.018  0.00  0.00            
ATOM   2810  O   ALA X 174      -3.248  19.706  10.538  0.00  0.00            
ATOM   2811  N   GLU X 175      -4.069  21.287  11.960  0.00  0.00            
ATOM   2812  H   GLU X 175      -3.981  22.269  12.181  0.00  0.00            
ATOM   2813  CA  GLU X 175      -5.327  20.630  12.316  0.00  0.00            
ATOM   2814  HA  GLU X 175      -5.152  19.567  12.481  0.00  0.00            
ATOM   2815  CB  GLU X 175      -5.885  21.269  13.614  0.00  0.00            
ATOM   2816  HB2 GLU X 175      -5.181  20.909  14.365  0.00  0.00            
ATOM   2817  HB3 GLU X 175      -5.820  22.351  13.501  0.00  0.00            
ATOM   2818  CG  GLU X 175      -7.391  20.969  13.983  0.00  0.00            
ATOM   2819  HG2 GLU X 175      -7.576  21.590  14.860  0.00  0.00            
ATOM   2820  HG3 GLU X 175      -8.043  21.148  13.128  0.00  0.00            
ATOM   2821  CD  GLU X 175      -7.521  19.521  14.405  0.00  0.00            
ATOM   2822  OE1 GLU X 175      -7.355  18.585  13.576  0.00  0.00            
ATOM   2823  OE2 GLU X 175      -7.803  19.280  15.603  0.00  0.00            
ATOM   2824  C   GLU X 175      -6.382  20.949  11.188  0.00  0.00            
ATOM   2825  O   GLU X 175      -6.560  22.100  10.790  0.00  0.00            
ATOM   2826  N   GLY X 176      -7.002  19.927  10.564  0.00  0.00            
ATOM   2827  H   GLY X 176      -6.666  19.022  10.862  0.00  0.00            
ATOM   2828  CA  GLY X 176      -7.709  20.133   9.286  0.00  0.00            
ATOM   2829  HA2 GLY X 176      -8.265  19.241   8.997  0.00  0.00            
ATOM   2830  HA3 GLY X 176      -8.386  20.983   9.369  0.00  0.00            
ATOM   2831  C   GLY X 176      -6.882  20.407   8.070  0.00  0.00            
ATOM   2832  O   GLY X 176      -7.387  21.041   7.175  0.00  0.00            
ATOM   2833  N   GLY X 177      -5.612  20.056   8.048  0.00  0.00            
ATOM   2834  H   GLY X 177      -5.159  19.792   8.912  0.00  0.00            
ATOM   2835  CA  GLY X 177      -4.794  20.293   6.858  0.00  0.00            
ATOM   2836  HA2 GLY X 177      -4.841  21.363   6.654  0.00  0.00            
ATOM   2837  HA3 GLY X 177      -3.743  20.046   7.009  0.00  0.00            
ATOM   2838  C   GLY X 177      -5.193  19.564   5.529  0.00  0.00            
ATOM   2839  O   GLY X 177      -6.089  18.713   5.337  0.00  0.00            
ATOM   2840  N   LYS X 178      -4.446  19.910   4.453  0.00  0.00            
ATOM   2841  H   LYS X 178      -3.740  20.606   4.643  0.00  0.00            
ATOM   2842  CA  LYS X 178      -4.541  19.344   3.110  0.00  0.00            
ATOM   2843  HA  LYS X 178      -5.575  19.522   2.817  0.00  0.00            
ATOM   2844  CB  LYS X 178      -3.631  20.042   2.085  0.00  0.00            
ATOM   2845  HB2 LYS X 178      -2.649  20.300   2.481  0.00  0.00            
ATOM   2846  HB3 LYS X 178      -3.452  19.403   1.220  0.00  0.00            
ATOM   2847  CG  LYS X 178      -4.334  21.286   1.703  0.00  0.00            
ATOM   2848  HG2 LYS X 178      -5.396  21.148   1.503  0.00  0.00            
ATOM   2849  HG3 LYS X 178      -4.128  22.082   2.419  0.00  0.00            
ATOM   2850  CD  LYS X 178      -3.751  21.691   0.301  0.00  0.00            
ATOM   2851  HD2 LYS X 178      -2.682  21.869   0.415  0.00  0.00            
ATOM   2852  HD3 LYS X 178      -3.943  20.884  -0.406  0.00  0.00            
ATOM   2853  CE  LYS X 178      -4.311  23.051  -0.270  0.00  0.00            
ATOM   2854  HE2 LYS X 178      -5.400  22.999  -0.271  0.00  0.00            
ATOM   2855  HE3 LYS X 178      -4.054  23.941   0.304  0.00  0.00            
ATOM   2856  NZ  LYS X 178      -3.973  23.403  -1.682  0.00  0.00            
ATOM   2857  HZ1 LYS X 178      -2.981  23.456  -1.864  0.00  0.00            
ATOM   2858  HZ2 LYS X 178      -4.458  22.725  -2.252  0.00  0.00            
ATOM   2859  HZ3 LYS X 178      -4.282  24.319  -1.975  0.00  0.00            
ATOM   2860  C   LYS X 178      -4.288  17.823   3.115  0.00  0.00            
ATOM   2861  O   LYS X 178      -4.920  17.067   2.306  0.00  0.00            
ATOM   2862  N   VAL X 179      -3.442  17.334   3.969  0.00  0.00            
ATOM   2863  H   VAL X 179      -2.929  18.057   4.452  0.00  0.00            
ATOM   2864  CA  VAL X 179      -3.021  15.894   4.079  0.00  0.00            
ATOM   2865  HA  VAL X 179      -2.788  15.541   3.074  0.00  0.00            
ATOM   2866  CB  VAL X 179      -1.742  15.674   4.889  0.00  0.00            
ATOM   2867  HB  VAL X 179      -1.459  14.651   4.640  0.00  0.00            
ATOM   2868  CG1 VAL X 179      -0.624  16.597   4.326  0.00  0.00            
ATOM   2869 HG11 VAL X 179      -0.652  17.515   4.912  0.00  0.00            
ATOM   2870 HG12 VAL X 179       0.299  16.037   4.479  0.00  0.00            
ATOM   2871 HG13 VAL X 179      -0.870  16.735   3.273  0.00  0.00            
ATOM   2872  CG2 VAL X 179      -1.841  15.782   6.361  0.00  0.00            
ATOM   2873 HG21 VAL X 179      -2.761  15.293   6.681  0.00  0.00            
ATOM   2874 HG22 VAL X 179      -1.115  15.138   6.856  0.00  0.00            
ATOM   2875 HG23 VAL X 179      -1.837  16.803   6.744  0.00  0.00            
ATOM   2876  C   VAL X 179      -4.099  14.949   4.459  0.00  0.00            
ATOM   2877  O   VAL X 179      -5.012  15.322   5.282  0.00  0.00            
ATOM   2878  N   PRO X 180      -4.187  13.714   3.906  0.00  0.00            
ATOM   2879  CD  PRO X 180      -3.381  13.060   2.978  0.00  0.00            
ATOM   2880  HD2 PRO X 180      -2.364  13.453   3.006  0.00  0.00            
ATOM   2881  HD3 PRO X 180      -3.717  13.157   1.945  0.00  0.00            
ATOM   2882  CG  PRO X 180      -3.496  11.605   3.275  0.00  0.00            
ATOM   2883  HG2 PRO X 180      -2.827  11.354   4.098  0.00  0.00            
ATOM   2884  HG3 PRO X 180      -3.326  10.976   2.401  0.00  0.00            
ATOM   2885  CB  PRO X 180      -5.014  11.413   3.626  0.00  0.00            
ATOM   2886  HB2 PRO X 180      -5.118  10.573   4.312  0.00  0.00            
ATOM   2887  HB3 PRO X 180      -5.646  11.348   2.740  0.00  0.00            
ATOM   2888  CA  PRO X 180      -5.157  12.747   4.317  0.00  0.00            
ATOM   2889  HA  PRO X 180      -6.194  13.071   4.232  0.00  0.00            
ATOM   2890  C   PRO X 180      -5.063  12.447   5.826  0.00  0.00            
ATOM   2891  O   PRO X 180      -4.033  12.172   6.377  0.00  0.00            
ATOM   2892  N   ILE X 181      -6.230  12.400   6.570  0.00  0.00            
ATOM   2893  H   ILE X 181      -7.106  12.633   6.125  0.00  0.00            
ATOM   2894  CA  ILE X 181      -6.204  12.312   8.089  0.00  0.00            
ATOM   2895  HA  ILE X 181      -5.231  12.610   8.479  0.00  0.00            
ATOM   2896  CB  ILE X 181      -7.137  13.342   8.673  0.00  0.00            
ATOM   2897  HB  ILE X 181      -8.180  13.095   8.472  0.00  0.00            
ATOM   2898  CG2 ILE X 181      -6.936  13.381  10.210  0.00  0.00            
ATOM   2899 HG21 ILE X 181      -7.579  14.143  10.648  0.00  0.00            
ATOM   2900 HG22 ILE X 181      -7.384  12.489  10.648  0.00  0.00            
ATOM   2901 HG23 ILE X 181      -5.923  13.664  10.498  0.00  0.00            
ATOM   2902  CG1 ILE X 181      -6.966  14.740   8.122  0.00  0.00            
ATOM   2903 HG12 ILE X 181      -7.211  14.744   7.060  0.00  0.00            
ATOM   2904 HG13 ILE X 181      -7.605  15.342   8.768  0.00  0.00            
ATOM   2905  CD1 ILE X 181      -5.589  15.504   8.315  0.00  0.00            
ATOM   2906 HD11 ILE X 181      -5.436  15.881   9.326  0.00  0.00            
ATOM   2907 HD12 ILE X 181      -4.772  14.836   8.041  0.00  0.00            
ATOM   2908 HD13 ILE X 181      -5.463  16.327   7.612  0.00  0.00            
ATOM   2909  C   ILE X 181      -6.621  10.925   8.670  0.00  0.00            
ATOM   2910  O   ILE X 181      -6.171  10.587   9.741  0.00  0.00            
ATOM   2911  N   LYS X 182      -7.556  10.269   7.931  0.00  0.00            
ATOM   2912  H   LYS X 182      -7.819  10.566   7.003  0.00  0.00            
ATOM   2913  CA  LYS X 182      -8.243   9.079   8.351  0.00  0.00            
ATOM   2914  HA  LYS X 182      -8.772   9.499   9.206  0.00  0.00            
ATOM   2915  CB  LYS X 182      -9.323   8.679   7.308  0.00  0.00            
ATOM   2916  HB2 LYS X 182      -8.823   8.618   6.341  0.00  0.00            
ATOM   2917  HB3 LYS X 182      -9.808   7.710   7.426  0.00  0.00            
ATOM   2918  CG  LYS X 182     -10.393   9.753   7.275  0.00  0.00            
ATOM   2919  HG2 LYS X 182     -10.995   9.770   8.183  0.00  0.00            
ATOM   2920  HG3 LYS X 182      -9.977  10.757   7.189  0.00  0.00            
ATOM   2921  CD  LYS X 182     -11.279   9.455   6.046  0.00  0.00            
ATOM   2922  HD2 LYS X 182     -10.728   9.302   5.118  0.00  0.00            
ATOM   2923  HD3 LYS X 182     -11.872   8.559   6.227  0.00  0.00            
ATOM   2924  CE  LYS X 182     -12.241  10.610   5.764  0.00  0.00            
ATOM   2925  HE2 LYS X 182     -12.747  10.844   6.700  0.00  0.00            
ATOM   2926  HE3 LYS X 182     -11.646  11.458   5.426  0.00  0.00            
ATOM   2927  NZ  LYS X 182     -13.273  10.324   4.735  0.00  0.00            
ATOM   2928  HZ1 LYS X 182     -13.905   9.659   5.160  0.00  0.00            
ATOM   2929  HZ2 LYS X 182     -13.875  11.075   4.427  0.00  0.00            
ATOM   2930  HZ3 LYS X 182     -12.818   9.968   3.907  0.00  0.00            
ATOM   2931  C   LYS X 182      -7.435   7.857   8.692  0.00  0.00            
ATOM   2932  O   LYS X 182      -7.973   7.058   9.397  0.00  0.00            
ATOM   2933  N   TRP X 183      -6.213   7.788   8.301  0.00  0.00            
ATOM   2934  H   TRP X 183      -5.793   8.519   7.745  0.00  0.00            
ATOM   2935  CA  TRP X 183      -5.292   6.697   8.651  0.00  0.00            
ATOM   2936  HA  TRP X 183      -5.893   5.903   9.093  0.00  0.00            
ATOM   2937  CB  TRP X 183      -4.686   6.066   7.370  0.00  0.00            
ATOM   2938  HB2 TRP X 183      -3.858   6.717   7.088  0.00  0.00            
ATOM   2939  HB3 TRP X 183      -4.231   5.130   7.691  0.00  0.00            
ATOM   2940  CG  TRP X 183      -5.669   5.715   6.274  0.00  0.00            
ATOM   2941  CD1 TRP X 183      -6.132   4.502   5.855  0.00  0.00            
ATOM   2942  HD1 TRP X 183      -5.877   3.563   6.324  0.00  0.00            
ATOM   2943  NE1 TRP X 183      -7.120   4.633   4.911  0.00  0.00            
ATOM   2944  HE1 TRP X 183      -7.664   3.872   4.532  0.00  0.00            
ATOM   2945  CE2 TRP X 183      -7.220   5.978   4.545  0.00  0.00            
ATOM   2946  CZ2 TRP X 183      -8.188   6.632   3.721  0.00  0.00            
ATOM   2947  HZ2 TRP X 183      -8.926   6.044   3.195  0.00  0.00            
ATOM   2948  CH2 TRP X 183      -8.125   8.002   3.663  0.00  0.00            
ATOM   2949  HH2 TRP X 183      -8.777   8.584   3.029  0.00  0.00            
ATOM   2950  CZ3 TRP X 183      -7.098   8.673   4.358  0.00  0.00            
ATOM   2951  HZ3 TRP X 183      -7.029   9.729   4.143  0.00  0.00            
ATOM   2952  CE3 TRP X 183      -6.269   8.011   5.353  0.00  0.00            
ATOM   2953  HE3 TRP X 183      -5.589   8.609   5.941  0.00  0.00            
ATOM   2954  CD2 TRP X 183      -6.294   6.593   5.389  0.00  0.00            
ATOM   2955  C   TRP X 183      -4.186   7.020   9.689  0.00  0.00            
ATOM   2956  O   TRP X 183      -3.683   6.119  10.381  0.00  0.00            
ATOM   2957  N   MET X 184      -3.906   8.291   9.861  0.00  0.00            
ATOM   2958  H   MET X 184      -4.395   8.925   9.246  0.00  0.00            
ATOM   2959  CA  MET X 184      -2.942   8.749  10.820  0.00  0.00            
ATOM   2960  HA  MET X 184      -2.039   8.156  10.673  0.00  0.00            
ATOM   2961  CB  MET X 184      -2.718  10.299  10.709  0.00  0.00            
ATOM   2962  HB2 MET X 184      -3.677  10.811  10.644  0.00  0.00            
ATOM   2963  HB3 MET X 184      -2.274  10.626  11.649  0.00  0.00            
ATOM   2964  CG  MET X 184      -1.792  10.772   9.605  0.00  0.00            
ATOM   2965  HG2 MET X 184      -0.985  10.039   9.619  0.00  0.00            
ATOM   2966  HG3 MET X 184      -2.235  10.648   8.617  0.00  0.00            
ATOM   2967  SD  MET X 184      -1.217  12.370  10.038  0.00  0.00            
ATOM   2968  CE  MET X 184      -2.551  13.275   9.195  0.00  0.00            
ATOM   2969  HE1 MET X 184      -3.499  12.776   9.395  0.00  0.00            
ATOM   2970  HE2 MET X 184      -2.559  14.211   9.754  0.00  0.00            
ATOM   2971  HE3 MET X 184      -2.478  13.430   8.119  0.00  0.00            
ATOM   2972  C   MET X 184      -3.239   8.432  12.321  0.00  0.00            
ATOM   2973  O   MET X 184      -4.423   8.442  12.679  0.00  0.00            
ATOM   2974  N   ALA X 185      -2.203   8.332  13.132  0.00  0.00            
ATOM   2975  H   ALA X 185      -1.305   8.345  12.669  0.00  0.00            
ATOM   2976  CA  ALA X 185      -2.173   8.313  14.597  0.00  0.00            
ATOM   2977  HA  ALA X 185      -3.046   7.726  14.882  0.00  0.00            
ATOM   2978  CB  ALA X 185      -0.930   7.617  15.071  0.00  0.00            
ATOM   2979  HB1 ALA X 185      -1.167   7.316  16.091  0.00  0.00            
ATOM   2980  HB2 ALA X 185      -0.763   6.676  14.547  0.00  0.00            
ATOM   2981  HB3 ALA X 185       0.019   8.153  15.044  0.00  0.00            
ATOM   2982  C   ALA X 185      -2.332   9.616  15.275  0.00  0.00            
ATOM   2983  O   ALA X 185      -2.159  10.577  14.607  0.00  0.00            
ATOM   2984  N   LEU X 186      -2.841   9.667  16.500  0.00  0.00            
ATOM   2985  H   LEU X 186      -3.087   8.796  16.948  0.00  0.00            
ATOM   2986  CA  LEU X 186      -3.051  10.936  17.153  0.00  0.00            
ATOM   2987  HA  LEU X 186      -3.764  11.466  16.521  0.00  0.00            
ATOM   2988  CB  LEU X 186      -3.778  10.770  18.502  0.00  0.00            
ATOM   2989  HB2 LEU X 186      -4.613  10.073  18.431  0.00  0.00            
ATOM   2990  HB3 LEU X 186      -3.031  10.341  19.170  0.00  0.00            
ATOM   2991  CG  LEU X 186      -4.238  12.106  19.136  0.00  0.00            
ATOM   2992  HG  LEU X 186      -3.304  12.650  19.274  0.00  0.00            
ATOM   2993  CD1 LEU X 186      -5.152  12.933  18.178  0.00  0.00            
ATOM   2994 HD11 LEU X 186      -4.636  13.165  17.247  0.00  0.00            
ATOM   2995 HD12 LEU X 186      -6.142  12.481  18.114  0.00  0.00            
ATOM   2996 HD13 LEU X 186      -5.097  13.943  18.584  0.00  0.00            
ATOM   2997  CD2 LEU X 186      -4.889  11.654  20.437  0.00  0.00            
ATOM   2998 HD21 LEU X 186      -5.754  10.997  20.342  0.00  0.00            
ATOM   2999 HD22 LEU X 186      -4.086  11.239  21.045  0.00  0.00            
ATOM   3000 HD23 LEU X 186      -5.202  12.538  20.993  0.00  0.00            
ATOM   3001  C   LEU X 186      -1.771  11.725  17.303  0.00  0.00            
ATOM   3002  O   LEU X 186      -1.727  12.908  17.178  0.00  0.00            
ATOM   3003  N   GLU X 187      -0.602  11.083  17.569  0.00  0.00            
ATOM   3004  H   GLU X 187      -0.517  10.113  17.841  0.00  0.00            
ATOM   3005  CA  GLU X 187       0.713  11.778  17.587  0.00  0.00            
ATOM   3006  HA  GLU X 187       0.630  12.543  18.359  0.00  0.00            
ATOM   3007  CB  GLU X 187       1.898  11.017  18.105  0.00  0.00            
ATOM   3008  HB2 GLU X 187       2.742  11.707  18.096  0.00  0.00            
ATOM   3009  HB3 GLU X 187       1.718  10.766  19.151  0.00  0.00            
ATOM   3010  CG  GLU X 187       2.371   9.844  17.360  0.00  0.00            
ATOM   3011  HG2 GLU X 187       2.492  10.038  16.294  0.00  0.00            
ATOM   3012  HG3 GLU X 187       3.379   9.604  17.699  0.00  0.00            
ATOM   3013  CD  GLU X 187       1.496   8.606  17.623  0.00  0.00            
ATOM   3014  OE1 GLU X 187       0.448   8.601  18.343  0.00  0.00            
ATOM   3015  OE2 GLU X 187       1.829   7.551  17.071  0.00  0.00            
ATOM   3016  C   GLU X 187       1.072  12.464  16.209  0.00  0.00            
ATOM   3017  O   GLU X 187       1.748  13.498  16.092  0.00  0.00            
ATOM   3018  N   SER X 188       0.757  11.817  15.140  0.00  0.00            
ATOM   3019  H   SER X 188       0.463  10.857  15.247  0.00  0.00            
ATOM   3020  CA  SER X 188       1.056  12.291  13.786  0.00  0.00            
ATOM   3021  HA  SER X 188       2.094  12.596  13.652  0.00  0.00            
ATOM   3022  CB  SER X 188       0.847  11.197  12.720  0.00  0.00            
ATOM   3023  HB2 SER X 188      -0.217  11.045  12.539  0.00  0.00            
ATOM   3024  HB3 SER X 188       1.168  11.599  11.760  0.00  0.00            
ATOM   3025  OG  SER X 188       1.314   9.953  12.998  0.00  0.00            
ATOM   3026  HG  SER X 188       2.241  10.094  13.205  0.00  0.00            
ATOM   3027  C   SER X 188       0.170  13.491  13.343  0.00  0.00            
ATOM   3028  O   SER X 188       0.618  14.491  12.792  0.00  0.00            
ATOM   3029  N   ILE X 189      -1.086  13.494  13.866  0.00  0.00            
ATOM   3030  H   ILE X 189      -1.332  12.584  14.228  0.00  0.00            
ATOM   3031  CA  ILE X 189      -2.120  14.623  13.810  0.00  0.00            
ATOM   3032  HA  ILE X 189      -2.212  15.002  12.793  0.00  0.00            
ATOM   3033  CB  ILE X 189      -3.488  14.000  14.155  0.00  0.00            
ATOM   3034  HB  ILE X 189      -3.409  13.257  14.949  0.00  0.00            
ATOM   3035  CG2 ILE X 189      -4.431  15.102  14.659  0.00  0.00            
ATOM   3036 HG21 ILE X 189      -4.054  15.315  15.659  0.00  0.00            
ATOM   3037 HG22 ILE X 189      -4.562  15.973  14.017  0.00  0.00            
ATOM   3038 HG23 ILE X 189      -5.402  14.609  14.709  0.00  0.00            
ATOM   3039  CG1 ILE X 189      -4.043  13.329  12.907  0.00  0.00            
ATOM   3040 HG12 ILE X 189      -4.442  14.039  12.182  0.00  0.00            
ATOM   3041 HG13 ILE X 189      -3.267  12.759  12.396  0.00  0.00            
ATOM   3042  CD1 ILE X 189      -5.075  12.248  13.169  0.00  0.00            
ATOM   3043 HD11 ILE X 189      -5.274  11.611  12.307  0.00  0.00            
ATOM   3044 HD12 ILE X 189      -4.808  11.755  14.104  0.00  0.00            
ATOM   3045 HD13 ILE X 189      -5.990  12.815  13.342  0.00  0.00            
ATOM   3046  C   ILE X 189      -1.750  15.745  14.803  0.00  0.00            
ATOM   3047  O   ILE X 189      -2.151  16.883  14.548  0.00  0.00            
ATOM   3048  N   LEU X 190      -1.278  15.481  16.066  0.00  0.00            
ATOM   3049  H   LEU X 190      -1.161  14.519  16.350  0.00  0.00            
ATOM   3050  CA  LEU X 190      -0.775  16.529  16.938  0.00  0.00            
ATOM   3051  HA  LEU X 190      -1.481  17.357  16.877  0.00  0.00            
ATOM   3052  CB  LEU X 190      -0.827  15.979  18.365  0.00  0.00            
ATOM   3053  HB2 LEU X 190      -0.233  15.081  18.535  0.00  0.00            
ATOM   3054  HB3 LEU X 190      -0.282  16.658  19.020  0.00  0.00            
ATOM   3055  CG  LEU X 190      -2.232  15.647  19.000  0.00  0.00            
ATOM   3056  HG  LEU X 190      -2.729  14.972  18.304  0.00  0.00            
ATOM   3057  CD1 LEU X 190      -2.172  15.123  20.505  0.00  0.00            
ATOM   3058 HD11 LEU X 190      -1.492  14.275  20.590  0.00  0.00            
ATOM   3059 HD12 LEU X 190      -1.718  15.866  21.161  0.00  0.00            
ATOM   3060 HD13 LEU X 190      -3.167  14.837  20.845  0.00  0.00            
ATOM   3061  CD2 LEU X 190      -3.120  16.942  19.021  0.00  0.00            
ATOM   3062 HD21 LEU X 190      -3.530  17.098  18.023  0.00  0.00            
ATOM   3063 HD22 LEU X 190      -3.966  16.757  19.683  0.00  0.00            
ATOM   3064 HD23 LEU X 190      -2.610  17.824  19.407  0.00  0.00            
ATOM   3065  C   LEU X 190       0.625  17.175  16.620  0.00  0.00            
ATOM   3066  O   LEU X 190       0.838  18.339  16.918  0.00  0.00            
ATOM   3067  N   HID X 191       1.592  16.339  16.156  0.00  0.00            
ATOM   3068  H   HID X 191       1.324  15.367  16.212  0.00  0.00            
ATOM   3069  CA  HID X 191       3.044  16.581  16.130  0.00  0.00            
ATOM   3070  HA  HID X 191       3.284  17.634  16.277  0.00  0.00            
ATOM   3071  CB  HID X 191       3.774  15.850  17.344  0.00  0.00            
ATOM   3072  HB2 HID X 191       3.848  14.785  17.127  0.00  0.00            
ATOM   3073  HB3 HID X 191       4.817  16.160  17.415  0.00  0.00            
ATOM   3074  CG  HID X 191       3.093  15.886  18.660  0.00  0.00            
ATOM   3075  ND1 HID X 191       2.618  17.021  19.223  0.00  0.00            
ATOM   3076  HD1 HID X 191       2.805  17.974  18.945  0.00  0.00            
ATOM   3077  CE1 HID X 191       2.008  16.681  20.363  0.00  0.00            
ATOM   3078  HE1 HID X 191       1.542  17.424  20.994  0.00  0.00            
ATOM   3079  NE2 HID X 191       2.000  15.320  20.550  0.00  0.00            
ATOM   3080  CD2 HID X 191       2.734  14.846  19.441  0.00  0.00            
ATOM   3081  HD2 HID X 191       2.997  13.821  19.226  0.00  0.00            
ATOM   3082  C   HID X 191       3.773  16.199  14.864  0.00  0.00            
ATOM   3083  O   HID X 191       5.008  16.521  14.796  0.00  0.00            
ATOM   3084  N   ARG X 192       3.124  15.495  13.945  0.00  0.00            
ATOM   3085  H   ARG X 192       2.166  15.188  14.037  0.00  0.00            
ATOM   3086  CA  ARG X 192       3.769  14.924  12.781  0.00  0.00            
ATOM   3087  HA  ARG X 192       3.081  14.285  12.227  0.00  0.00            
ATOM   3088  CB  ARG X 192       3.999  16.045  11.739  0.00  0.00            
ATOM   3089  HB2 ARG X 192       4.627  16.782  12.239  0.00  0.00            
ATOM   3090  HB3 ARG X 192       4.623  15.615  10.955  0.00  0.00            
ATOM   3091  CG  ARG X 192       2.784  16.762  11.092  0.00  0.00            
ATOM   3092  HG2 ARG X 192       2.069  17.078  11.852  0.00  0.00            
ATOM   3093  HG3 ARG X 192       3.276  17.575  10.560  0.00  0.00            
ATOM   3094  CD  ARG X 192       2.047  15.916  10.024  0.00  0.00            
ATOM   3095  HD2 ARG X 192       2.690  15.689   9.174  0.00  0.00            
ATOM   3096  HD3 ARG X 192       1.598  15.021  10.456  0.00  0.00            
ATOM   3097  NE  ARG X 192       0.988  16.772   9.625  0.00  0.00            
ATOM   3098  HE  ARG X 192       1.212  17.451   8.911  0.00  0.00            
ATOM   3099  CZ  ARG X 192      -0.274  16.897  10.121  0.00  0.00            
ATOM   3100  NH1 ARG X 192      -0.725  16.039  11.027  0.00  0.00            
ATOM   3101 HH11 ARG X 192      -0.178  15.255  11.351  0.00  0.00            
ATOM   3102 HH12 ARG X 192      -1.612  16.353  11.395  0.00  0.00            
ATOM   3103  NH2 ARG X 192      -1.188  17.715   9.655  0.00  0.00            
ATOM   3104 HH21 ARG X 192      -0.916  18.462   9.032  0.00  0.00            
ATOM   3105 HH22 ARG X 192      -2.094  17.857  10.078  0.00  0.00            
ATOM   3106  C   ARG X 192       4.987  14.026  13.160  0.00  0.00            
ATOM   3107  O   ARG X 192       5.989  13.968  12.418  0.00  0.00            
ATOM   3108  N   ILE X 193       4.882  13.361  14.344  0.00  0.00            
ATOM   3109  H   ILE X 193       4.080  13.592  14.913  0.00  0.00            
ATOM   3110  CA  ILE X 193       5.673  12.188  14.699  0.00  0.00            
ATOM   3111  HA  ILE X 193       6.729  12.283  14.448  0.00  0.00            
ATOM   3112  CB  ILE X 193       5.477  11.909  16.231  0.00  0.00            
ATOM   3113  HB  ILE X 193       4.438  12.149  16.461  0.00  0.00            
ATOM   3114  CG2 ILE X 193       5.757  10.529  16.687  0.00  0.00            
ATOM   3115 HG21 ILE X 193       5.826  10.419  17.769  0.00  0.00            
ATOM   3116 HG22 ILE X 193       5.057   9.847  16.204  0.00  0.00            
ATOM   3117 HG23 ILE X 193       6.742  10.129  16.448  0.00  0.00            
ATOM   3118  CG1 ILE X 193       6.297  12.903  17.041  0.00  0.00            
ATOM   3119 HG12 ILE X 193       7.316  12.519  16.983  0.00  0.00            
ATOM   3120 HG13 ILE X 193       6.226  13.894  16.593  0.00  0.00            
ATOM   3121  CD1 ILE X 193       5.876  13.017  18.500  0.00  0.00            
ATOM   3122 HD11 ILE X 193       4.892  13.480  18.426  0.00  0.00            
ATOM   3123 HD12 ILE X 193       5.909  12.075  19.047  0.00  0.00            
ATOM   3124 HD13 ILE X 193       6.561  13.645  19.071  0.00  0.00            
ATOM   3125  C   ILE X 193       5.141  10.941  13.942  0.00  0.00            
ATOM   3126  O   ILE X 193       3.882  10.833  13.788  0.00  0.00            
ATOM   3127  N   TYR X 194       6.035  10.029  13.726  0.00  0.00            
ATOM   3128  H   TYR X 194       6.994  10.341  13.792  0.00  0.00            
ATOM   3129  CA  TYR X 194       5.726   8.808  13.108  0.00  0.00            
ATOM   3130  HA  TYR X 194       4.760   8.387  13.387  0.00  0.00            
ATOM   3131  CB  TYR X 194       5.801   9.017  11.577  0.00  0.00            
ATOM   3132  HB2 TYR X 194       6.797   9.242  11.197  0.00  0.00            
ATOM   3133  HB3 TYR X 194       5.498   8.064  11.143  0.00  0.00            
ATOM   3134  CG  TYR X 194       4.806   9.999  11.000  0.00  0.00            
ATOM   3135  CD1 TYR X 194       5.112  11.336  10.784  0.00  0.00            
ATOM   3136  HD1 TYR X 194       6.064  11.758  11.071  0.00  0.00            
ATOM   3137  CE1 TYR X 194       4.127  12.180  10.294  0.00  0.00            
ATOM   3138  HE1 TYR X 194       4.238  13.211   9.992  0.00  0.00            
ATOM   3139  CZ  TYR X 194       2.945  11.658   9.739  0.00  0.00            
ATOM   3140  OH  TYR X 194       2.009  12.524   9.260  0.00  0.00            
ATOM   3141  HH  TYR X 194       1.539  12.118   8.528  0.00  0.00            
ATOM   3142  CE2 TYR X 194       2.660  10.296   9.913  0.00  0.00            
ATOM   3143  HE2 TYR X 194       1.784   9.835   9.482  0.00  0.00            
ATOM   3144  CD2 TYR X 194       3.604   9.466  10.536  0.00  0.00            
ATOM   3145  HD2 TYR X 194       3.400   8.412  10.653  0.00  0.00            
ATOM   3146  C   TYR X 194       6.779   7.843  13.551  0.00  0.00            
ATOM   3147  O   TYR X 194       7.957   8.235  13.762  0.00  0.00            
ATOM   3148  N   THR X 195       6.388   6.575  13.513  0.00  0.00            
ATOM   3149  H   THR X 195       5.410   6.377  13.354  0.00  0.00            
ATOM   3150  CA  THR X 195       7.208   5.421  13.956  0.00  0.00            
ATOM   3151  HA  THR X 195       8.191   5.467  13.489  0.00  0.00            
ATOM   3152  CB  THR X 195       7.245   5.156  15.438  0.00  0.00            
ATOM   3153  HB  THR X 195       7.917   4.317  15.618  0.00  0.00            
ATOM   3154  CG2 THR X 195       7.773   6.373  16.142  0.00  0.00            
ATOM   3155 HG21 THR X 195       7.045   7.170  16.296  0.00  0.00            
ATOM   3156 HG22 THR X 195       8.069   6.095  17.154  0.00  0.00            
ATOM   3157 HG23 THR X 195       8.700   6.689  15.664  0.00  0.00            
ATOM   3158  OG1 THR X 195       5.999   4.841  15.996  0.00  0.00            
ATOM   3159  HG1 THR X 195       5.456   5.619  16.142  0.00  0.00            
ATOM   3160  C   THR X 195       6.648   4.130  13.325  0.00  0.00            
ATOM   3161  O   THR X 195       5.686   4.175  12.551  0.00  0.00            
ATOM   3162  N   HIE X 196       7.175   2.965  13.669  0.00  0.00            
ATOM   3163  H   HIE X 196       7.997   2.909  14.253  0.00  0.00            
ATOM   3164  CA  HIE X 196       6.668   1.676  13.193  0.00  0.00            
ATOM   3165  HA  HIE X 196       6.474   1.618  12.122  0.00  0.00            
ATOM   3166  CB  HIE X 196       7.783   0.687  13.531  0.00  0.00            
ATOM   3167  HB2 HIE X 196       7.579  -0.320  13.167  0.00  0.00            
ATOM   3168  HB3 HIE X 196       8.695   0.845  12.956  0.00  0.00            
ATOM   3169  CG  HIE X 196       8.242   0.592  14.936  0.00  0.00            
ATOM   3170  ND1 HIE X 196       8.970   1.681  15.636  0.00  0.00            
ATOM   3171  CE1 HIE X 196       9.194   1.163  16.855  0.00  0.00            
ATOM   3172  HE1 HIE X 196       9.787   1.642  17.619  0.00  0.00            
ATOM   3173  NE2 HIE X 196       8.682  -0.062  16.949  0.00  0.00            
ATOM   3174  HE2 HIE X 196       8.769  -0.674  17.748  0.00  0.00            
ATOM   3175  CD2 HIE X 196       8.031  -0.442  15.794  0.00  0.00            
ATOM   3176  HD2 HIE X 196       7.459  -1.334  15.584  0.00  0.00            
ATOM   3177  C   HIE X 196       5.359   1.334  13.976  0.00  0.00            
ATOM   3178  O   HIE X 196       4.442   0.776  13.398  0.00  0.00            
ATOM   3179  N   GLN X 197       5.215   1.806  15.237  0.00  0.00            
ATOM   3180  H   GLN X 197       6.011   2.249  15.673  0.00  0.00            
ATOM   3181  CA  GLN X 197       3.891   1.716  15.949  0.00  0.00            
ATOM   3182  HA  GLN X 197       3.518   0.701  15.810  0.00  0.00            
ATOM   3183  CB  GLN X 197       4.260   2.019  17.445  0.00  0.00            
ATOM   3184  HB2 GLN X 197       4.754   2.991  17.469  0.00  0.00            
ATOM   3185  HB3 GLN X 197       3.270   2.103  17.892  0.00  0.00            
ATOM   3186  CG  GLN X 197       5.150   0.942  18.091  0.00  0.00            
ATOM   3187  HG2 GLN X 197       6.131   0.978  17.616  0.00  0.00            
ATOM   3188  HG3 GLN X 197       5.341   1.167  19.140  0.00  0.00            
ATOM   3189  CD  GLN X 197       4.659  -0.493  17.954  0.00  0.00            
ATOM   3190  OE1 GLN X 197       5.295  -1.194  17.198  0.00  0.00            
ATOM   3191  NE2 GLN X 197       3.478  -0.888  18.438  0.00  0.00            
ATOM   3192 HE21 GLN X 197       2.971  -0.316  19.098  0.00  0.00            
ATOM   3193 HE22 GLN X 197       3.090  -1.758  18.104  0.00  0.00            
ATOM   3194  C   GLN X 197       2.831   2.748  15.502  0.00  0.00            
ATOM   3195  O   GLN X 197       1.696   2.484  15.796  0.00  0.00            
ATOM   3196  N   SER X 198       3.143   3.809  14.813  0.00  0.00            
ATOM   3197  H   SER X 198       4.100   3.958  14.528  0.00  0.00            
ATOM   3198  CA  SER X 198       2.031   4.552  14.154  0.00  0.00            
ATOM   3199  HA  SER X 198       1.111   4.536  14.737  0.00  0.00            
ATOM   3200  CB  SER X 198       2.467   6.053  13.927  0.00  0.00            
ATOM   3201  HB2 SER X 198       1.619   6.679  13.648  0.00  0.00            
ATOM   3202  HB3 SER X 198       2.859   6.455  14.861  0.00  0.00            
ATOM   3203  OG  SER X 198       3.584   6.162  13.088  0.00  0.00            
ATOM   3204  HG  SER X 198       3.244   6.195  12.191  0.00  0.00            
ATOM   3205  C   SER X 198       1.615   3.929  12.860  0.00  0.00            
ATOM   3206  O   SER X 198       0.424   3.867  12.505  0.00  0.00            
ATOM   3207  N   ASP X 199       2.524   3.244  12.156  0.00  0.00            
ATOM   3208  H   ASP X 199       3.502   3.377  12.374  0.00  0.00            
ATOM   3209  CA  ASP X 199       2.185   2.356  11.040  0.00  0.00            
ATOM   3210  HA  ASP X 199       1.671   2.928  10.268  0.00  0.00            
ATOM   3211  CB  ASP X 199       3.406   1.727  10.336  0.00  0.00            
ATOM   3212  HB2 ASP X 199       4.085   1.318  11.085  0.00  0.00            
ATOM   3213  HB3 ASP X 199       2.985   0.958   9.690  0.00  0.00            
ATOM   3214  CG  ASP X 199       4.171   2.698   9.548  0.00  0.00            
ATOM   3215  OD1 ASP X 199       3.559   3.717   9.173  0.00  0.00            
ATOM   3216  OD2 ASP X 199       5.375   2.408   9.298  0.00  0.00            
ATOM   3217  C   ASP X 199       1.190   1.250  11.529  0.00  0.00            
ATOM   3218  O   ASP X 199       0.276   0.983  10.744  0.00  0.00            
ATOM   3219  N   VAL X 200       1.305   0.617  12.669  0.00  0.00            
ATOM   3220  H   VAL X 200       2.228   0.622  13.078  0.00  0.00            
ATOM   3221  CA  VAL X 200       0.329  -0.393  13.242  0.00  0.00            
ATOM   3222  HA  VAL X 200       0.277  -1.267  12.593  0.00  0.00            
ATOM   3223  CB  VAL X 200       0.840  -0.854  14.621  0.00  0.00            
ATOM   3224  HB  VAL X 200       1.123  -0.072  15.326  0.00  0.00            
ATOM   3225  CG1 VAL X 200      -0.141  -1.832  15.313  0.00  0.00            
ATOM   3226 HG11 VAL X 200      -0.944  -1.201  15.694  0.00  0.00            
ATOM   3227 HG12 VAL X 200      -0.618  -2.536  14.631  0.00  0.00            
ATOM   3228 HG13 VAL X 200       0.369  -2.335  16.134  0.00  0.00            
ATOM   3229  CG2 VAL X 200       2.107  -1.699  14.423  0.00  0.00            
ATOM   3230 HG21 VAL X 200       2.294  -2.068  15.432  0.00  0.00            
ATOM   3231 HG22 VAL X 200       1.971  -2.490  13.687  0.00  0.00            
ATOM   3232 HG23 VAL X 200       2.980  -1.149  14.071  0.00  0.00            
ATOM   3233  C   VAL X 200      -1.062   0.374  13.278  0.00  0.00            
ATOM   3234  O   VAL X 200      -2.085  -0.201  12.902  0.00  0.00            
ATOM   3235  N   TRP X 201      -1.173   1.646  13.667  0.00  0.00            
ATOM   3236  H   TRP X 201      -0.315   2.091  13.961  0.00  0.00            
ATOM   3237  CA  TRP X 201      -2.460   2.353  13.554  0.00  0.00            
ATOM   3238  HA  TRP X 201      -3.159   1.868  14.235  0.00  0.00            
ATOM   3239  CB  TRP X 201      -2.308   3.807  14.197  0.00  0.00            
ATOM   3240  HB2 TRP X 201      -1.764   3.607  15.119  0.00  0.00            
ATOM   3241  HB3 TRP X 201      -1.723   4.398  13.492  0.00  0.00            
ATOM   3242  CG  TRP X 201      -3.529   4.593  14.482  0.00  0.00            
ATOM   3243  CD1 TRP X 201      -4.422   5.101  13.595  0.00  0.00            
ATOM   3244  HD1 TRP X 201      -4.328   4.918  12.535  0.00  0.00            
ATOM   3245  NE1 TRP X 201      -5.407   5.835  14.151  0.00  0.00            
ATOM   3246  HE1 TRP X 201      -6.104   6.285  13.575  0.00  0.00            
ATOM   3247  CE2 TRP X 201      -5.146   5.939  15.481  0.00  0.00            
ATOM   3248  CZ2 TRP X 201      -5.832   6.613  16.510  0.00  0.00            
ATOM   3249  HZ2 TRP X 201      -6.713   7.150  16.192  0.00  0.00            
ATOM   3250  CH2 TRP X 201      -5.277   6.617  17.836  0.00  0.00            
ATOM   3251  HH2 TRP X 201      -5.749   7.094  18.682  0.00  0.00            
ATOM   3252  CZ3 TRP X 201      -4.104   5.919  18.122  0.00  0.00            
ATOM   3253  HZ3 TRP X 201      -3.765   5.806  19.141  0.00  0.00            
ATOM   3254  CE3 TRP X 201      -3.525   5.188  17.046  0.00  0.00            
ATOM   3255  HE3 TRP X 201      -2.708   4.503  17.219  0.00  0.00            
ATOM   3256  CD2 TRP X 201      -3.956   5.176  15.747  0.00  0.00            
ATOM   3257  C   TRP X 201      -3.039   2.487  12.151  0.00  0.00            
ATOM   3258  O   TRP X 201      -4.221   2.219  11.974  0.00  0.00            
ATOM   3259  N   SER X 202      -2.221   2.895  11.231  0.00  0.00            
ATOM   3260  H   SER X 202      -1.262   3.151  11.415  0.00  0.00            
ATOM   3261  CA  SER X 202      -2.665   2.956   9.815  0.00  0.00            
ATOM   3262  HA  SER X 202      -3.517   3.634   9.852  0.00  0.00            
ATOM   3263  CB  SER X 202      -1.587   3.687   9.044  0.00  0.00            
ATOM   3264  HB2 SER X 202      -0.870   2.944   8.694  0.00  0.00            
ATOM   3265  HB3 SER X 202      -1.985   4.142   8.137  0.00  0.00            
ATOM   3266  OG  SER X 202      -0.986   4.732   9.809  0.00  0.00            
ATOM   3267  HG  SER X 202      -1.677   5.268  10.204  0.00  0.00            
ATOM   3268  C   SER X 202      -3.025   1.591   9.144  0.00  0.00            
ATOM   3269  O   SER X 202      -4.079   1.455   8.476  0.00  0.00            
ATOM   3270  N   TYR X 203      -2.267   0.557   9.426  0.00  0.00            
ATOM   3271  H   TYR X 203      -1.364   0.816   9.796  0.00  0.00            
ATOM   3272  CA  TYR X 203      -2.620  -0.878   9.166  0.00  0.00            
ATOM   3273  HA  TYR X 203      -2.785  -1.155   8.125  0.00  0.00            
ATOM   3274  CB  TYR X 203      -1.528  -1.727   9.757  0.00  0.00            
ATOM   3275  HB2 TYR X 203      -0.533  -1.530   9.358  0.00  0.00            
ATOM   3276  HB3 TYR X 203      -1.360  -1.386  10.779  0.00  0.00            
ATOM   3277  CG  TYR X 203      -1.789  -3.178   9.614  0.00  0.00            
ATOM   3278  CD1 TYR X 203      -1.788  -3.819   8.290  0.00  0.00            
ATOM   3279  HD1 TYR X 203      -1.532  -3.142   7.489  0.00  0.00            
ATOM   3280  CE1 TYR X 203      -2.110  -5.236   8.192  0.00  0.00            
ATOM   3281  HE1 TYR X 203      -1.872  -5.704   7.248  0.00  0.00            
ATOM   3282  CZ  TYR X 203      -2.501  -5.937   9.298  0.00  0.00            
ATOM   3283  OH  TYR X 203      -2.691  -7.296   9.275  0.00  0.00            
ATOM   3284  HH  TYR X 203      -2.170  -7.800   8.645  0.00  0.00            
ATOM   3285  CE2 TYR X 203      -2.623  -5.245  10.566  0.00  0.00            
ATOM   3286  HE2 TYR X 203      -3.097  -5.713  11.416  0.00  0.00            
ATOM   3287  CD2 TYR X 203      -2.243  -3.890  10.754  0.00  0.00            
ATOM   3288  HD2 TYR X 203      -2.367  -3.407  11.713  0.00  0.00            
ATOM   3289  C   TYR X 203      -4.009  -1.308   9.811  0.00  0.00            
ATOM   3290  O   TYR X 203      -4.873  -1.966   9.187  0.00  0.00            
ATOM   3291  N   GLY X 204      -4.291  -0.834  11.065  0.00  0.00            
ATOM   3292  H   GLY X 204      -3.520  -0.353  11.506  0.00  0.00            
ATOM   3293  CA  GLY X 204      -5.601  -1.008  11.741  0.00  0.00            
ATOM   3294  HA2 GLY X 204      -5.742  -2.073  11.924  0.00  0.00            
ATOM   3295  HA3 GLY X 204      -5.628  -0.444  12.674  0.00  0.00            
ATOM   3296  C   GLY X 204      -6.699  -0.517  10.937  0.00  0.00            
ATOM   3297  O   GLY X 204      -7.743  -1.167  10.844  0.00  0.00            
ATOM   3298  N   VAL X 205      -6.516   0.684  10.355  0.00  0.00            
ATOM   3299  H   VAL X 205      -5.654   1.200  10.459  0.00  0.00            
ATOM   3300  CA  VAL X 205      -7.580   1.264   9.550  0.00  0.00            
ATOM   3301  HA  VAL X 205      -8.561   1.177  10.016  0.00  0.00            
ATOM   3302  CB  VAL X 205      -7.335   2.764   9.326  0.00  0.00            
ATOM   3303  HB  VAL X 205      -6.401   2.921   8.787  0.00  0.00            
ATOM   3304  CG1 VAL X 205      -8.376   3.407   8.425  0.00  0.00            
ATOM   3305 HG11 VAL X 205      -8.262   4.490   8.386  0.00  0.00            
ATOM   3306 HG12 VAL X 205      -8.286   2.973   7.429  0.00  0.00            
ATOM   3307 HG13 VAL X 205      -9.347   3.204   8.876  0.00  0.00            
ATOM   3308  CG2 VAL X 205      -7.312   3.496  10.706  0.00  0.00            
ATOM   3309 HG21 VAL X 205      -8.218   3.362  11.297  0.00  0.00            
ATOM   3310 HG22 VAL X 205      -6.454   3.154  11.283  0.00  0.00            
ATOM   3311 HG23 VAL X 205      -7.222   4.568  10.533  0.00  0.00            
ATOM   3312  C   VAL X 205      -7.667   0.620   8.183  0.00  0.00            
ATOM   3313  O   VAL X 205      -8.800   0.261   7.827  0.00  0.00            
ATOM   3314  N   THR X 206      -6.525   0.285   7.574  0.00  0.00            
ATOM   3315  H   THR X 206      -5.647   0.627   7.937  0.00  0.00            
ATOM   3316  CA  THR X 206      -6.427  -0.538   6.308  0.00  0.00            
ATOM   3317  HA  THR X 206      -6.956   0.037   5.548  0.00  0.00            
ATOM   3318  CB  THR X 206      -4.940  -0.919   5.991  0.00  0.00            
ATOM   3319  HB  THR X 206      -4.659  -1.619   6.778  0.00  0.00            
ATOM   3320  CG2 THR X 206      -4.755  -1.542   4.689  0.00  0.00            
ATOM   3321 HG21 THR X 206      -5.076  -1.009   3.794  0.00  0.00            
ATOM   3322 HG22 THR X 206      -3.685  -1.746   4.644  0.00  0.00            
ATOM   3323 HG23 THR X 206      -5.340  -2.451   4.550  0.00  0.00            
ATOM   3324  OG1 THR X 206      -4.123   0.220   5.967  0.00  0.00            
ATOM   3325  HG1 THR X 206      -4.104   0.669   6.815  0.00  0.00            
ATOM   3326  C   THR X 206      -7.309  -1.838   6.346  0.00  0.00            
ATOM   3327  O   THR X 206      -8.095  -2.059   5.408  0.00  0.00            
ATOM   3328  N   VAL X 207      -7.198  -2.576   7.411  0.00  0.00            
ATOM   3329  H   VAL X 207      -6.715  -2.131   8.178  0.00  0.00            
ATOM   3330  CA  VAL X 207      -7.958  -3.778   7.581  0.00  0.00            
ATOM   3331  HA  VAL X 207      -7.996  -4.231   6.591  0.00  0.00            
ATOM   3332  CB  VAL X 207      -7.335  -4.836   8.609  0.00  0.00            
ATOM   3333  HB  VAL X 207      -8.041  -5.666   8.632  0.00  0.00            
ATOM   3334  CG1 VAL X 207      -6.057  -5.322   8.068  0.00  0.00            
ATOM   3335 HG11 VAL X 207      -6.139  -5.463   6.990  0.00  0.00            
ATOM   3336 HG12 VAL X 207      -5.216  -4.687   8.344  0.00  0.00            
ATOM   3337 HG13 VAL X 207      -5.781  -6.327   8.387  0.00  0.00            
ATOM   3338  CG2 VAL X 207      -7.173  -4.283   9.971  0.00  0.00            
ATOM   3339 HG21 VAL X 207      -6.721  -3.294  10.044  0.00  0.00            
ATOM   3340 HG22 VAL X 207      -8.121  -4.262  10.508  0.00  0.00            
ATOM   3341 HG23 VAL X 207      -6.478  -5.015  10.384  0.00  0.00            
ATOM   3342  C   VAL X 207      -9.450  -3.460   7.914  0.00  0.00            
ATOM   3343  O   VAL X 207     -10.315  -4.175   7.411  0.00  0.00            
ATOM   3344  N   TRP X 208      -9.779  -2.475   8.707  0.00  0.00            
ATOM   3345  H   TRP X 208      -9.096  -1.836   9.089  0.00  0.00            
ATOM   3346  CA  TRP X 208     -11.150  -2.020   8.829  0.00  0.00            
ATOM   3347  HA  TRP X 208     -11.771  -2.880   9.080  0.00  0.00            
ATOM   3348  CB  TRP X 208     -11.168  -0.876   9.890  0.00  0.00            
ATOM   3349  HB2 TRP X 208     -10.789  -1.326  10.807  0.00  0.00            
ATOM   3350  HB3 TRP X 208     -10.422  -0.082   9.851  0.00  0.00            
ATOM   3351  CG  TRP X 208     -12.469  -0.207  10.251  0.00  0.00            
ATOM   3352  CD1 TRP X 208     -13.309  -0.516  11.293  0.00  0.00            
ATOM   3353  HD1 TRP X 208     -13.196  -1.207  12.115  0.00  0.00            
ATOM   3354  NE1 TRP X 208     -14.500   0.129  11.029  0.00  0.00            
ATOM   3355  HE1 TRP X 208     -15.263  -0.029  11.672  0.00  0.00            
ATOM   3356  CE2 TRP X 208     -14.549   0.790   9.844  0.00  0.00            
ATOM   3357  CZ2 TRP X 208     -15.586   1.422   9.121  0.00  0.00            
ATOM   3358  HZ2 TRP X 208     -16.612   1.455   9.458  0.00  0.00            
ATOM   3359  CH2 TRP X 208     -15.260   1.876   7.838  0.00  0.00            
ATOM   3360  HH2 TRP X 208     -15.981   2.350   7.187  0.00  0.00            
ATOM   3361  CZ3 TRP X 208     -13.990   1.684   7.327  0.00  0.00            
ATOM   3362  HZ3 TRP X 208     -13.823   1.902   6.283  0.00  0.00            
ATOM   3363  CE3 TRP X 208     -12.921   1.210   8.082  0.00  0.00            
ATOM   3364  HE3 TRP X 208     -11.942   1.021   7.668  0.00  0.00            
ATOM   3365  CD2 TRP X 208     -13.227   0.684   9.347  0.00  0.00            
ATOM   3366  C   TRP X 208     -11.674  -1.581   7.432  0.00  0.00            
ATOM   3367  O   TRP X 208     -12.785  -1.953   7.146  0.00  0.00            
ATOM   3368  N   GLU X 209     -10.861  -1.029   6.532  0.00  0.00            
ATOM   3369  H   GLU X 209     -10.030  -0.585   6.895  0.00  0.00            
ATOM   3370  CA  GLU X 209     -11.230  -0.785   5.118  0.00  0.00            
ATOM   3371  HA  GLU X 209     -12.175  -0.244   5.071  0.00  0.00            
ATOM   3372  CB  GLU X 209     -10.168   0.134   4.503  0.00  0.00            
ATOM   3373  HB2 GLU X 209      -9.199  -0.148   4.915  0.00  0.00            
ATOM   3374  HB3 GLU X 209     -10.197  -0.072   3.433  0.00  0.00            
ATOM   3375  CG  GLU X 209     -10.270   1.668   4.547  0.00  0.00            
ATOM   3376  HG2 GLU X 209     -11.311   1.784   4.244  0.00  0.00            
ATOM   3377  HG3 GLU X 209     -10.264   2.011   5.582  0.00  0.00            
ATOM   3378  CD  GLU X 209      -9.494   2.563   3.603  0.00  0.00            
ATOM   3379  OE1 GLU X 209     -10.083   3.572   3.150  0.00  0.00            
ATOM   3380  OE2 GLU X 209      -8.276   2.366   3.442  0.00  0.00            
ATOM   3381  C   GLU X 209     -11.475  -2.119   4.309  0.00  0.00            
ATOM   3382  O   GLU X 209     -12.468  -2.153   3.533  0.00  0.00            
ATOM   3383  N   LEU X 210     -10.607  -3.112   4.487  0.00  0.00            
ATOM   3384  H   LEU X 210      -9.926  -2.919   5.206  0.00  0.00            
ATOM   3385  CA  LEU X 210     -10.737  -4.445   3.861  0.00  0.00            
ATOM   3386  HA  LEU X 210     -10.869  -4.138   2.823  0.00  0.00            
ATOM   3387  CB  LEU X 210      -9.450  -5.312   3.969  0.00  0.00            
ATOM   3388  HB2 LEU X 210      -9.283  -5.424   5.041  0.00  0.00            
ATOM   3389  HB3 LEU X 210      -9.741  -6.300   3.613  0.00  0.00            
ATOM   3390  CG  LEU X 210      -8.185  -4.790   3.244  0.00  0.00            
ATOM   3391  HG  LEU X 210      -8.074  -3.757   3.575  0.00  0.00            
ATOM   3392  CD1 LEU X 210      -6.926  -5.465   3.668  0.00  0.00            
ATOM   3393 HD11 LEU X 210      -6.901  -6.534   3.458  0.00  0.00            
ATOM   3394 HD12 LEU X 210      -6.057  -4.888   3.354  0.00  0.00            
ATOM   3395 HD13 LEU X 210      -6.851  -5.294   4.742  0.00  0.00            
ATOM   3396  CD2 LEU X 210      -8.138  -4.968   1.782  0.00  0.00            
ATOM   3397 HD21 LEU X 210      -7.247  -4.565   1.300  0.00  0.00            
ATOM   3398 HD22 LEU X 210      -8.238  -6.018   1.506  0.00  0.00            
ATOM   3399 HD23 LEU X 210      -9.053  -4.474   1.455  0.00  0.00            
ATOM   3400  C   LEU X 210     -11.930  -5.168   4.385  0.00  0.00            
ATOM   3401  O   LEU X 210     -12.632  -5.701   3.563  0.00  0.00            
ATOM   3402  N   MET X 211     -12.424  -4.872   5.601  0.00  0.00            
ATOM   3403  H   MET X 211     -11.842  -4.266   6.160  0.00  0.00            
ATOM   3404  CA  MET X 211     -13.627  -5.439   6.095  0.00  0.00            
ATOM   3405  HA  MET X 211     -13.726  -6.384   5.562  0.00  0.00            
ATOM   3406  CB  MET X 211     -13.334  -5.873   7.502  0.00  0.00            
ATOM   3407  HB2 MET X 211     -13.118  -5.009   8.130  0.00  0.00            
ATOM   3408  HB3 MET X 211     -14.226  -6.410   7.825  0.00  0.00            
ATOM   3409  CG  MET X 211     -12.284  -6.872   7.671  0.00  0.00            
ATOM   3410  HG2 MET X 211     -12.368  -7.700   6.967  0.00  0.00            
ATOM   3411  HG3 MET X 211     -11.344  -6.429   7.342  0.00  0.00            
ATOM   3412  SD  MET X 211     -12.031  -7.560   9.336  0.00  0.00            
ATOM   3413  CE  MET X 211     -10.273  -7.905   9.307  0.00  0.00            
ATOM   3414  HE1 MET X 211      -9.692  -7.059   8.940  0.00  0.00            
ATOM   3415  HE2 MET X 211      -9.863  -8.048  10.306  0.00  0.00            
ATOM   3416  HE3 MET X 211     -10.103  -8.820   8.739  0.00  0.00            
ATOM   3417  C   MET X 211     -14.894  -4.577   5.966  0.00  0.00            
ATOM   3418  O   MET X 211     -15.882  -4.928   6.584  0.00  0.00            
ATOM   3419  N   THR X 212     -14.881  -3.469   5.250  0.00  0.00            
ATOM   3420  H   THR X 212     -13.959  -3.236   4.909  0.00  0.00            
ATOM   3421  CA  THR X 212     -16.013  -2.763   4.658  0.00  0.00            
ATOM   3422  HA  THR X 212     -16.943  -3.254   4.946  0.00  0.00            
ATOM   3423  CB  THR X 212     -16.034  -1.355   5.197  0.00  0.00            
ATOM   3424  HB  THR X 212     -17.015  -0.963   4.926  0.00  0.00            
ATOM   3425  CG2 THR X 212     -16.149  -1.148   6.733  0.00  0.00            
ATOM   3426 HG21 THR X 212     -16.336  -0.096   6.950  0.00  0.00            
ATOM   3427 HG22 THR X 212     -16.988  -1.736   7.106  0.00  0.00            
ATOM   3428 HG23 THR X 212     -15.215  -1.449   7.206  0.00  0.00            
ATOM   3429  OG1 THR X 212     -14.941  -0.565   4.681  0.00  0.00            
ATOM   3430  HG1 THR X 212     -14.415  -0.513   5.483  0.00  0.00            
ATOM   3431  C   THR X 212     -16.024  -2.877   3.115  0.00  0.00            
ATOM   3432  O   THR X 212     -16.821  -2.221   2.468  0.00  0.00            
ATOM   3433  N   PHE X 213     -15.129  -3.700   2.558  0.00  0.00            
ATOM   3434  H   PHE X 213     -14.383  -4.092   3.114  0.00  0.00            
ATOM   3435  CA  PHE X 213     -14.980  -3.741   1.117  0.00  0.00            
ATOM   3436  HA  PHE X 213     -14.026  -4.199   0.854  0.00  0.00            
ATOM   3437  CB  PHE X 213     -16.090  -4.611   0.452  0.00  0.00            
ATOM   3438  HB2 PHE X 213     -17.009  -4.106   0.748  0.00  0.00            
ATOM   3439  HB3 PHE X 213     -16.035  -4.570  -0.636  0.00  0.00            
ATOM   3440  CG  PHE X 213     -16.280  -6.051   0.907  0.00  0.00            
ATOM   3441  CD1 PHE X 213     -15.179  -6.789   1.398  0.00  0.00            
ATOM   3442  HD1 PHE X 213     -14.215  -6.310   1.489  0.00  0.00            
ATOM   3443  CE1 PHE X 213     -15.326  -8.126   1.766  0.00  0.00            
ATOM   3444  HE1 PHE X 213     -14.484  -8.568   2.277  0.00  0.00            
ATOM   3445  CZ  PHE X 213     -16.560  -8.758   1.635  0.00  0.00            
ATOM   3446  HZ  PHE X 213     -16.694  -9.801   1.879  0.00  0.00            
ATOM   3447  CE2 PHE X 213     -17.678  -8.107   1.116  0.00  0.00            
ATOM   3448  HE2 PHE X 213     -18.629  -8.583   0.925  0.00  0.00            
ATOM   3449  CD2 PHE X 213     -17.544  -6.725   0.836  0.00  0.00            
ATOM   3450  HD2 PHE X 213     -18.353  -6.183   0.369  0.00  0.00            
ATOM   3451  C   PHE X 213     -14.743  -2.328   0.461  0.00  0.00            
ATOM   3452  O   PHE X 213     -15.311  -1.998  -0.577  0.00  0.00            
ATOM   3453  N   GLY X 214     -13.922  -1.450   1.149  0.00  0.00            
ATOM   3454  H   GLY X 214     -13.494  -1.635   2.045  0.00  0.00            
ATOM   3455  CA  GLY X 214     -13.584  -0.058   0.620  0.00  0.00            
ATOM   3456  HA2 GLY X 214     -12.667   0.347   1.048  0.00  0.00            
ATOM   3457  HA3 GLY X 214     -13.497  -0.058  -0.467  0.00  0.00            
ATOM   3458  C   GLY X 214     -14.714   0.989   1.026  0.00  0.00            
ATOM   3459  O   GLY X 214     -14.871   1.878   0.184  0.00  0.00            
ATOM   3460  N   SER X 215     -15.442   0.862   2.158  0.00  0.00            
ATOM   3461  H   SER X 215     -15.061   0.204   2.824  0.00  0.00            
ATOM   3462  CA  SER X 215     -16.252   2.020   2.558  0.00  0.00            
ATOM   3463  HA  SER X 215     -16.833   2.399   1.717  0.00  0.00            
ATOM   3464  CB  SER X 215     -17.332   1.606   3.642  0.00  0.00            
ATOM   3465  HB2 SER X 215     -17.882   0.739   3.278  0.00  0.00            
ATOM   3466  HB3 SER X 215     -16.863   1.374   4.599  0.00  0.00            
ATOM   3467  OG  SER X 215     -18.215   2.664   3.787  0.00  0.00            
ATOM   3468  HG  SER X 215     -18.781   2.510   4.547  0.00  0.00            
ATOM   3469  C   SER X 215     -15.427   3.193   3.150  0.00  0.00            
ATOM   3470  O   SER X 215     -14.309   2.976   3.569  0.00  0.00            
ATOM   3471  N   LYS X 216     -15.897   4.483   3.194  0.00  0.00            
ATOM   3472  H   LYS X 216     -16.867   4.548   2.919  0.00  0.00            
ATOM   3473  CA  LYS X 216     -15.223   5.602   3.900  0.00  0.00            
ATOM   3474  HA  LYS X 216     -14.238   5.654   3.435  0.00  0.00            
ATOM   3475  CB  LYS X 216     -15.869   6.994   3.713  0.00  0.00            
ATOM   3476  HB2 LYS X 216     -16.891   6.919   4.084  0.00  0.00            
ATOM   3477  HB3 LYS X 216     -15.296   7.729   4.278  0.00  0.00            
ATOM   3478  CG  LYS X 216     -15.966   7.415   2.315  0.00  0.00            
ATOM   3479  HG2 LYS X 216     -14.982   7.419   1.846  0.00  0.00            
ATOM   3480  HG3 LYS X 216     -16.533   6.693   1.727  0.00  0.00            
ATOM   3481  CD  LYS X 216     -16.530   8.820   2.284  0.00  0.00            
ATOM   3482  HD2 LYS X 216     -17.378   8.927   2.961  0.00  0.00            
ATOM   3483  HD3 LYS X 216     -15.729   9.535   2.471  0.00  0.00            
ATOM   3484  CE  LYS X 216     -17.110   9.026   0.975  0.00  0.00            
ATOM   3485  HE2 LYS X 216     -17.950   8.332   0.938  0.00  0.00            
ATOM   3486  HE3 LYS X 216     -17.501  10.043   0.987  0.00  0.00            
ATOM   3487  NZ  LYS X 216     -16.299   8.802  -0.232  0.00  0.00            
ATOM   3488  HZ1 LYS X 216     -16.148   7.858  -0.557  0.00  0.00            
ATOM   3489  HZ2 LYS X 216     -16.849   9.168  -0.996  0.00  0.00            
ATOM   3490  HZ3 LYS X 216     -15.418   9.285  -0.129  0.00  0.00            
ATOM   3491  C   LYS X 216     -15.080   5.440   5.442  0.00  0.00            
ATOM   3492  O   LYS X 216     -16.126   5.514   6.103  0.00  0.00            
ATOM   3493  N   PRO X 217     -13.895   5.238   6.060  0.00  0.00            
ATOM   3494  CD  PRO X 217     -12.637   4.695   5.550  0.00  0.00            
ATOM   3495  HD2 PRO X 217     -12.254   5.291   4.722  0.00  0.00            
ATOM   3496  HD3 PRO X 217     -12.790   3.673   5.202  0.00  0.00            
ATOM   3497  CG  PRO X 217     -11.674   4.732   6.722  0.00  0.00            
ATOM   3498  HG2 PRO X 217     -11.020   5.581   6.523  0.00  0.00            
ATOM   3499  HG3 PRO X 217     -11.091   3.813   6.784  0.00  0.00            
ATOM   3500  CB  PRO X 217     -12.561   4.906   8.020  0.00  0.00            
ATOM   3501  HB2 PRO X 217     -11.926   5.470   8.703  0.00  0.00            
ATOM   3502  HB3 PRO X 217     -12.777   3.901   8.382  0.00  0.00            
ATOM   3503  CA  PRO X 217     -13.859   5.517   7.572  0.00  0.00            
ATOM   3504  HA  PRO X 217     -14.649   4.901   8.001  0.00  0.00            
ATOM   3505  C   PRO X 217     -14.087   6.915   8.108  0.00  0.00            
ATOM   3506  O   PRO X 217     -13.901   7.843   7.402  0.00  0.00            
ATOM   3507  N   TYR X 218     -14.557   7.020   9.391  0.00  0.00            
ATOM   3508  H   TYR X 218     -14.656   6.150   9.895  0.00  0.00            
ATOM   3509  CA  TYR X 218     -15.053   8.263   9.981  0.00  0.00            
ATOM   3510  HA  TYR X 218     -15.697   7.893  10.779  0.00  0.00            
ATOM   3511  CB  TYR X 218     -13.802   9.123  10.417  0.00  0.00            
ATOM   3512  HB2 TYR X 218     -13.126   9.058   9.564  0.00  0.00            
ATOM   3513  HB3 TYR X 218     -14.156  10.125  10.661  0.00  0.00            
ATOM   3514  CG  TYR X 218     -13.098   8.573  11.710  0.00  0.00            
ATOM   3515  CD1 TYR X 218     -13.884   8.235  12.841  0.00  0.00            
ATOM   3516  HD1 TYR X 218     -14.960   8.282  12.757  0.00  0.00            
ATOM   3517  CE1 TYR X 218     -13.184   7.732  14.009  0.00  0.00            
ATOM   3518  HE1 TYR X 218     -13.700   7.460  14.918  0.00  0.00            
ATOM   3519  CZ  TYR X 218     -11.748   7.674  14.060  0.00  0.00            
ATOM   3520  OH  TYR X 218     -11.142   6.907  14.996  0.00  0.00            
ATOM   3521  HH  TYR X 218     -10.285   6.624  14.670  0.00  0.00            
ATOM   3522  CE2 TYR X 218     -11.067   8.206  12.959  0.00  0.00            
ATOM   3523  HE2 TYR X 218     -10.000   8.044  12.941  0.00  0.00            
ATOM   3524  CD2 TYR X 218     -11.717   8.607  11.787  0.00  0.00            
ATOM   3525  HD2 TYR X 218     -11.074   9.039  11.035  0.00  0.00            
ATOM   3526  C   TYR X 218     -16.067   8.985   9.053  0.00  0.00            
ATOM   3527  O   TYR X 218     -16.016  10.187   8.894  0.00  0.00            
ATOM   3528  N   ASP X 219     -17.026   8.214   8.455  0.00  0.00            
ATOM   3529  H   ASP X 219     -17.088   7.223   8.640  0.00  0.00            
ATOM   3530  CA  ASP X 219     -18.137   8.779   7.633  0.00  0.00            
ATOM   3531  HA  ASP X 219     -17.720   9.043   6.662  0.00  0.00            
ATOM   3532  CB  ASP X 219     -19.282   7.738   7.400  0.00  0.00            
ATOM   3533  HB2 ASP X 219     -18.979   6.765   7.013  0.00  0.00            
ATOM   3534  HB3 ASP X 219     -19.728   7.643   8.389  0.00  0.00            
ATOM   3535  CG  ASP X 219     -20.397   8.196   6.496  0.00  0.00            
ATOM   3536  OD1 ASP X 219     -20.218   9.267   5.875  0.00  0.00            
ATOM   3537  OD2 ASP X 219     -21.436   7.462   6.288  0.00  0.00            
ATOM   3538  C   ASP X 219     -18.670   9.990   8.335  0.00  0.00            
ATOM   3539  O   ASP X 219     -19.033  10.031   9.537  0.00  0.00            
ATOM   3540  N   GLY X 220     -18.753  11.082   7.551  0.00  0.00            
ATOM   3541  H   GLY X 220     -18.514  11.067   6.569  0.00  0.00            
ATOM   3542  CA  GLY X 220     -19.229  12.424   7.891  0.00  0.00            
ATOM   3543  HA2 GLY X 220     -19.555  12.992   7.020  0.00  0.00            
ATOM   3544  HA3 GLY X 220     -20.115  12.396   8.526  0.00  0.00            
ATOM   3545  C   GLY X 220     -18.259  13.311   8.662  0.00  0.00            
ATOM   3546  O   GLY X 220     -18.097  14.455   8.263  0.00  0.00            
ATOM   3547  N   ILE X 221     -17.510  12.723   9.611  0.00  0.00            
ATOM   3548  H   ILE X 221     -17.419  11.718   9.578  0.00  0.00            
ATOM   3549  CA  ILE X 221     -16.669  13.463  10.546  0.00  0.00            
ATOM   3550  HA  ILE X 221     -17.389  14.170  10.956  0.00  0.00            
ATOM   3551  CB  ILE X 221     -16.278  12.537  11.755  0.00  0.00            
ATOM   3552  HB  ILE X 221     -15.777  11.634  11.406  0.00  0.00            
ATOM   3553  CG2 ILE X 221     -15.306  13.261  12.739  0.00  0.00            
ATOM   3554 HG21 ILE X 221     -14.595  13.921  12.243  0.00  0.00            
ATOM   3555 HG22 ILE X 221     -15.879  13.932  13.380  0.00  0.00            
ATOM   3556 HG23 ILE X 221     -14.722  12.604  13.384  0.00  0.00            
ATOM   3557  CG1 ILE X 221     -17.503  11.982  12.483  0.00  0.00            
ATOM   3558 HG12 ILE X 221     -18.030  12.750  13.049  0.00  0.00            
ATOM   3559 HG13 ILE X 221     -18.237  11.680  11.737  0.00  0.00            
ATOM   3560  CD1 ILE X 221     -17.235  10.830  13.408  0.00  0.00            
ATOM   3561 HD11 ILE X 221     -16.540  10.112  12.971  0.00  0.00            
ATOM   3562 HD12 ILE X 221     -16.792  11.241  14.315  0.00  0.00            
ATOM   3563 HD13 ILE X 221     -18.161  10.470  13.855  0.00  0.00            
ATOM   3564  C   ILE X 221     -15.466  14.145   9.936  0.00  0.00            
ATOM   3565  O   ILE X 221     -14.670  13.473   9.239  0.00  0.00            
ATOM   3566  N   PRO X 222     -15.298  15.469  10.094  0.00  0.00            
ATOM   3567  CD  PRO X 222     -16.358  16.343  10.485  0.00  0.00            
ATOM   3568  HD2 PRO X 222     -16.471  16.352  11.569  0.00  0.00            
ATOM   3569  HD3 PRO X 222     -17.354  16.086  10.122  0.00  0.00            
ATOM   3570  CG  PRO X 222     -16.047  17.804  10.063  0.00  0.00            
ATOM   3571  HG2 PRO X 222     -16.482  18.493  10.786  0.00  0.00            
ATOM   3572  HG3 PRO X 222     -16.540  17.994   9.109  0.00  0.00            
ATOM   3573  CB  PRO X 222     -14.564  17.747   9.965  0.00  0.00            
ATOM   3574  HB2 PRO X 222     -14.120  17.915  10.946  0.00  0.00            
ATOM   3575  HB3 PRO X 222     -14.214  18.542   9.307  0.00  0.00            
ATOM   3576  CA  PRO X 222     -14.317  16.320   9.456  0.00  0.00            
ATOM   3577  HA  PRO X 222     -14.458  16.256   8.377  0.00  0.00            
ATOM   3578  C   PRO X 222     -12.811  16.010   9.704  0.00  0.00            
ATOM   3579  O   PRO X 222     -12.408  15.495  10.734  0.00  0.00            
ATOM   3580  N   ALA X 223     -11.935  16.499   8.777  0.00  0.00            
ATOM   3581  H   ALA X 223     -12.379  16.919   7.973  0.00  0.00            
ATOM   3582  CA  ALA X 223     -10.440  16.414   8.908  0.00  0.00            
ATOM   3583  HA  ALA X 223     -10.228  15.348   8.829  0.00  0.00            
ATOM   3584  CB  ALA X 223      -9.731  17.048   7.698  0.00  0.00            
ATOM   3585  HB1 ALA X 223      -8.648  17.133   7.776  0.00  0.00            
ATOM   3586  HB2 ALA X 223      -9.992  16.515   6.784  0.00  0.00            
ATOM   3587  HB3 ALA X 223      -9.985  18.099   7.564  0.00  0.00            
ATOM   3588  C   ALA X 223      -9.931  17.012  10.312  0.00  0.00            
ATOM   3589  O   ALA X 223      -8.873  16.608  10.832  0.00  0.00            
ATOM   3590  N   SER X 224     -10.691  18.017  10.824  0.00  0.00            
ATOM   3591  H   SER X 224     -11.535  18.275  10.333  0.00  0.00            
ATOM   3592  CA  SER X 224     -10.384  18.743  12.008  0.00  0.00            
ATOM   3593  HA  SER X 224      -9.310  18.800  12.186  0.00  0.00            
ATOM   3594  CB  SER X 224     -10.915  20.208  11.838  0.00  0.00            
ATOM   3595  HB2 SER X 224     -10.801  20.865  12.700  0.00  0.00            
ATOM   3596  HB3 SER X 224     -10.490  20.548  10.894  0.00  0.00            
ATOM   3597  OG  SER X 224     -12.307  20.128  11.554  0.00  0.00            
ATOM   3598  HG  SER X 224     -12.737  20.955  11.787  0.00  0.00            
ATOM   3599  C   SER X 224     -11.089  18.170  13.284  0.00  0.00            
ATOM   3600  O   SER X 224     -10.677  18.533  14.423  0.00  0.00            
ATOM   3601  N   GLU X 225     -12.073  17.313  13.114  0.00  0.00            
ATOM   3602  H   GLU X 225     -12.217  16.886  12.210  0.00  0.00            
ATOM   3603  CA  GLU X 225     -12.952  16.861  14.249  0.00  0.00            
ATOM   3604  HA  GLU X 225     -12.869  17.518  15.115  0.00  0.00            
ATOM   3605  CB  GLU X 225     -14.389  16.786  13.800  0.00  0.00            
ATOM   3606  HB2 GLU X 225     -14.414  16.328  12.812  0.00  0.00            
ATOM   3607  HB3 GLU X 225     -14.880  16.066  14.455  0.00  0.00            
ATOM   3608  CG  GLU X 225     -15.102  18.161  13.869  0.00  0.00            
ATOM   3609  HG2 GLU X 225     -14.420  18.917  13.480  0.00  0.00            
ATOM   3610  HG3 GLU X 225     -15.921  18.143  13.151  0.00  0.00            
ATOM   3611  CD  GLU X 225     -15.674  18.392  15.297  0.00  0.00            
ATOM   3612  OE1 GLU X 225     -15.447  19.445  15.918  0.00  0.00            
ATOM   3613  OE2 GLU X 225     -16.570  17.545  15.666  0.00  0.00            
ATOM   3614  C   GLU X 225     -12.440  15.504  14.832  0.00  0.00            
ATOM   3615  O   GLU X 225     -12.839  15.217  15.988  0.00  0.00            
ATOM   3616  N   ILE X 226     -11.553  14.778  14.143  0.00  0.00            
ATOM   3617  H   ILE X 226     -11.250  15.107  13.237  0.00  0.00            
ATOM   3618  CA  ILE X 226     -11.039  13.429  14.486  0.00  0.00            
ATOM   3619  HA  ILE X 226     -11.889  12.777  14.688  0.00  0.00            
ATOM   3620  CB  ILE X 226     -10.160  12.871  13.348  0.00  0.00            
ATOM   3621  HB  ILE X 226      -9.494  13.653  12.984  0.00  0.00            
ATOM   3622  CG2 ILE X 226      -9.189  11.728  13.730  0.00  0.00            
ATOM   3623 HG21 ILE X 226      -9.754  10.821  13.946  0.00  0.00            
ATOM   3624 HG22 ILE X 226      -8.529  11.476  12.900  0.00  0.00            
ATOM   3625 HG23 ILE X 226      -8.517  12.033  14.532  0.00  0.00            
ATOM   3626  CG1 ILE X 226     -11.145  12.469  12.276  0.00  0.00            
ATOM   3627 HG12 ILE X 226     -11.817  11.722  12.699  0.00  0.00            
ATOM   3628 HG13 ILE X 226     -11.741  13.354  12.054  0.00  0.00            
ATOM   3629  CD1 ILE X 226     -10.613  12.009  10.887  0.00  0.00            
ATOM   3630 HD11 ILE X 226     -10.181  12.943  10.529  0.00  0.00            
ATOM   3631 HD12 ILE X 226      -9.819  11.264  10.939  0.00  0.00            
ATOM   3632 HD13 ILE X 226     -11.392  11.737  10.175  0.00  0.00            
ATOM   3633  C   ILE X 226     -10.290  13.574  15.861  0.00  0.00            
ATOM   3634  O   ILE X 226     -10.501  12.752  16.753  0.00  0.00            
ATOM   3635  N   SER X 227      -9.615  14.670  16.043  0.00  0.00            
ATOM   3636  H   SER X 227      -9.433  15.343  15.312  0.00  0.00            
ATOM   3637  CA  SER X 227      -9.048  14.980  17.348  0.00  0.00            
ATOM   3638  HA  SER X 227      -8.349  14.170  17.554  0.00  0.00            
ATOM   3639  CB  SER X 227      -8.248  16.310  17.185  0.00  0.00            
ATOM   3640  HB2 SER X 227      -7.985  16.693  18.171  0.00  0.00            
ATOM   3641  HB3 SER X 227      -7.391  16.073  16.555  0.00  0.00            
ATOM   3642  OG  SER X 227      -9.090  17.335  16.659  0.00  0.00            
ATOM   3643  HG  SER X 227      -8.668  18.076  16.217  0.00  0.00            
ATOM   3644  C   SER X 227     -10.057  15.120  18.557  0.00  0.00            
ATOM   3645  O   SER X 227      -9.694  14.593  19.598  0.00  0.00            
ATOM   3646  N   SER X 228     -11.284  15.690  18.417  0.00  0.00            
ATOM   3647  H   SER X 228     -11.516  16.048  17.502  0.00  0.00            
ATOM   3648  CA  SER X 228     -12.261  15.641  19.511  0.00  0.00            
ATOM   3649  HA  SER X 228     -11.765  15.885  20.451  0.00  0.00            
ATOM   3650  CB  SER X 228     -13.396  16.562  19.269  0.00  0.00            
ATOM   3651  HB2 SER X 228     -14.081  16.555  20.116  0.00  0.00            
ATOM   3652  HB3 SER X 228     -12.960  17.560  19.236  0.00  0.00            
ATOM   3653  OG  SER X 228     -14.077  16.272  18.056  0.00  0.00            
ATOM   3654  HG  SER X 228     -13.417  16.072  17.388  0.00  0.00            
ATOM   3655  C   SER X 228     -12.719  14.233  19.719  0.00  0.00            
ATOM   3656  O   SER X 228     -12.913  13.933  20.918  0.00  0.00            
ATOM   3657  N   ILE X 229     -12.750  13.326  18.738  0.00  0.00            
ATOM   3658  H   ILE X 229     -12.647  13.735  17.820  0.00  0.00            
ATOM   3659  CA  ILE X 229     -13.065  11.873  18.917  0.00  0.00            
ATOM   3660  HA  ILE X 229     -13.946  11.750  19.547  0.00  0.00            
ATOM   3661  CB  ILE X 229     -13.307  11.306  17.456  0.00  0.00            
ATOM   3662  HB  ILE X 229     -12.367  11.466  16.927  0.00  0.00            
ATOM   3663  CG2 ILE X 229     -13.648   9.816  17.433  0.00  0.00            
ATOM   3664 HG21 ILE X 229     -14.182   9.571  18.352  0.00  0.00            
ATOM   3665 HG22 ILE X 229     -14.232   9.549  16.552  0.00  0.00            
ATOM   3666 HG23 ILE X 229     -12.838   9.087  17.440  0.00  0.00            
ATOM   3667  CG1 ILE X 229     -14.447  12.044  16.727  0.00  0.00            
ATOM   3668 HG12 ILE X 229     -14.253  13.116  16.724  0.00  0.00            
ATOM   3669 HG13 ILE X 229     -14.397  11.843  15.657  0.00  0.00            
ATOM   3670  CD1 ILE X 229     -15.881  11.791  17.185  0.00  0.00            
ATOM   3671 HD11 ILE X 229     -16.544  12.545  16.761  0.00  0.00            
ATOM   3672 HD12 ILE X 229     -16.143  10.785  16.856  0.00  0.00            
ATOM   3673 HD13 ILE X 229     -15.895  11.897  18.270  0.00  0.00            
ATOM   3674  C   ILE X 229     -11.967  11.090  19.658  0.00  0.00            
ATOM   3675  O   ILE X 229     -12.222  10.354  20.607  0.00  0.00            
ATOM   3676  N   LEU X 230     -10.715  11.027  19.167  0.00  0.00            
ATOM   3677  H   LEU X 230     -10.549  11.451  18.266  0.00  0.00            
ATOM   3678  CA  LEU X 230      -9.564  10.587  19.953  0.00  0.00            
ATOM   3679  HA  LEU X 230      -9.664   9.555  20.286  0.00  0.00            
ATOM   3680  CB  LEU X 230      -8.460  10.584  18.923  0.00  0.00            
ATOM   3681  HB2 LEU X 230      -8.242  11.591  18.567  0.00  0.00            
ATOM   3682  HB3 LEU X 230      -7.604  10.089  19.382  0.00  0.00            
ATOM   3683  CG  LEU X 230      -8.739   9.720  17.610  0.00  0.00            
ATOM   3684  HG  LEU X 230      -9.614  10.154  17.126  0.00  0.00            
ATOM   3685  CD1 LEU X 230      -7.528   9.881  16.685  0.00  0.00            
ATOM   3686 HD11 LEU X 230      -7.390  10.924  16.400  0.00  0.00            
ATOM   3687 HD12 LEU X 230      -6.626   9.466  17.134  0.00  0.00            
ATOM   3688 HD13 LEU X 230      -7.725   9.415  15.720  0.00  0.00            
ATOM   3689  CD2 LEU X 230      -9.013   8.249  17.762  0.00  0.00            
ATOM   3690 HD21 LEU X 230      -9.384   7.739  16.872  0.00  0.00            
ATOM   3691 HD22 LEU X 230      -8.111   7.693  18.016  0.00  0.00            
ATOM   3692 HD23 LEU X 230      -9.780   8.040  18.508  0.00  0.00            
ATOM   3693  C   LEU X 230      -9.365  11.206  21.357  0.00  0.00            
ATOM   3694  O   LEU X 230      -8.994  10.507  22.292  0.00  0.00            
ATOM   3695  N   GLU X 231      -9.770  12.475  21.533  0.00  0.00            
ATOM   3696  H   GLU X 231      -9.866  13.078  20.729  0.00  0.00            
ATOM   3697  CA  GLU X 231      -9.892  13.119  22.891  0.00  0.00            
ATOM   3698  HA  GLU X 231      -8.965  12.890  23.417  0.00  0.00            
ATOM   3699  CB  GLU X 231      -9.938  14.668  22.873  0.00  0.00            
ATOM   3700  HB2 GLU X 231      -9.140  15.039  22.230  0.00  0.00            
ATOM   3701  HB3 GLU X 231     -10.908  15.075  22.589  0.00  0.00            
ATOM   3702  CG  GLU X 231      -9.621  15.270  24.316  0.00  0.00            
ATOM   3703  HG2 GLU X 231     -10.467  15.081  24.977  0.00  0.00            
ATOM   3704  HG3 GLU X 231      -8.664  14.834  24.600  0.00  0.00            
ATOM   3705  CD  GLU X 231      -9.386  16.775  24.306  0.00  0.00            
ATOM   3706  OE1 GLU X 231      -8.652  17.280  23.432  0.00  0.00            
ATOM   3707  OE2 GLU X 231      -9.878  17.541  25.199  0.00  0.00            
ATOM   3708  C   GLU X 231     -11.054  12.618  23.687  0.00  0.00            
ATOM   3709  O   GLU X 231     -10.976  12.562  24.892  0.00  0.00            
ATOM   3710  N   LYS X 232     -12.155  12.131  23.129  0.00  0.00            
ATOM   3711  H   LYS X 232     -12.194  12.085  22.121  0.00  0.00            
ATOM   3712  CA  LYS X 232     -13.305  11.461  23.891  0.00  0.00            
ATOM   3713  HA  LYS X 232     -13.528  11.968  24.830  0.00  0.00            
ATOM   3714  CB  LYS X 232     -14.610  11.547  23.033  0.00  0.00            
ATOM   3715  HB2 LYS X 232     -14.348  11.324  21.999  0.00  0.00            
ATOM   3716  HB3 LYS X 232     -15.338  10.879  23.493  0.00  0.00            
ATOM   3717  CG  LYS X 232     -15.198  12.923  23.152  0.00  0.00            
ATOM   3718  HG2 LYS X 232     -15.441  13.151  24.190  0.00  0.00            
ATOM   3719  HG3 LYS X 232     -14.477  13.678  22.837  0.00  0.00            
ATOM   3720  CD  LYS X 232     -16.404  13.156  22.244  0.00  0.00            
ATOM   3721  HD2 LYS X 232     -16.017  13.002  21.236  0.00  0.00            
ATOM   3722  HD3 LYS X 232     -17.172  12.443  22.544  0.00  0.00            
ATOM   3723  CE  LYS X 232     -16.985  14.523  22.562  0.00  0.00            
ATOM   3724  HE2 LYS X 232     -17.370  14.460  23.580  0.00  0.00            
ATOM   3725  HE3 LYS X 232     -16.211  15.279  22.433  0.00  0.00            
ATOM   3726  NZ  LYS X 232     -18.023  14.866  21.536  0.00  0.00            
ATOM   3727  HZ1 LYS X 232     -17.632  14.697  20.620  0.00  0.00            
ATOM   3728  HZ2 LYS X 232     -18.858  14.308  21.643  0.00  0.00            
ATOM   3729  HZ3 LYS X 232     -18.210  15.857  21.587  0.00  0.00            
ATOM   3730  C   LYS X 232     -12.919  10.039  24.166  0.00  0.00            
ATOM   3731  O   LYS X 232     -13.388   9.499  25.204  0.00  0.00            
ATOM   3732  N   GLY X 233     -12.009   9.439  23.343  0.00  0.00            
ATOM   3733  H   GLY X 233     -11.855   9.947  22.484  0.00  0.00            
ATOM   3734  CA  GLY X 233     -11.763   8.045  23.351  0.00  0.00            
ATOM   3735  HA2 GLY X 233     -10.927   7.906  22.666  0.00  0.00            
ATOM   3736  HA3 GLY X 233     -11.630   7.601  24.338  0.00  0.00            
ATOM   3737  C   GLY X 233     -12.888   7.238  22.719  0.00  0.00            
ATOM   3738  O   GLY X 233     -13.229   6.146  23.177  0.00  0.00            
ATOM   3739  N   GLU X 234     -13.503   7.807  21.677  0.00  0.00            
ATOM   3740  H   GLU X 234     -13.117   8.672  21.327  0.00  0.00            
ATOM   3741  CA  GLU X 234     -14.350   7.067  20.684  0.00  0.00            
ATOM   3742  HA  GLU X 234     -14.605   6.175  21.257  0.00  0.00            
ATOM   3743  CB  GLU X 234     -15.693   7.847  20.310  0.00  0.00            
ATOM   3744  HB2 GLU X 234     -15.455   8.748  19.745  0.00  0.00            
ATOM   3745  HB3 GLU X 234     -16.337   7.277  19.640  0.00  0.00            
ATOM   3746  CG  GLU X 234     -16.593   8.246  21.506  0.00  0.00            
ATOM   3747  HG2 GLU X 234     -16.093   8.952  22.168  0.00  0.00            
ATOM   3748  HG3 GLU X 234     -17.446   8.825  21.152  0.00  0.00            
ATOM   3749  CD  GLU X 234     -17.208   7.060  22.200  0.00  0.00            
ATOM   3750  OE1 GLU X 234     -17.510   6.017  21.655  0.00  0.00            
ATOM   3751  OE2 GLU X 234     -17.307   7.139  23.424  0.00  0.00            
ATOM   3752  C   GLU X 234     -13.392   6.605  19.489  0.00  0.00            
ATOM   3753  O   GLU X 234     -12.203   6.836  19.497  0.00  0.00            
ATOM   3754  N   ARG X 235     -13.918   5.889  18.451  0.00  0.00            
ATOM   3755  H   ARG X 235     -14.858   5.574  18.644  0.00  0.00            
ATOM   3756  CA  ARG X 235     -13.120   5.214  17.371  0.00  0.00            
ATOM   3757  HA  ARG X 235     -12.256   5.819  17.096  0.00  0.00            
ATOM   3758  CB  ARG X 235     -12.631   3.797  17.907  0.00  0.00            
ATOM   3759  HB2 ARG X 235     -13.467   3.274  18.372  0.00  0.00            
ATOM   3760  HB3 ARG X 235     -12.406   3.063  17.133  0.00  0.00            
ATOM   3761  CG  ARG X 235     -11.343   3.887  18.862  0.00  0.00            
ATOM   3762  HG2 ARG X 235     -11.726   4.289  19.800  0.00  0.00            
ATOM   3763  HG3 ARG X 235     -10.964   2.900  19.126  0.00  0.00            
ATOM   3764  CD  ARG X 235     -10.115   4.729  18.435  0.00  0.00            
ATOM   3765  HD2 ARG X 235      -9.594   4.295  17.582  0.00  0.00            
ATOM   3766  HD3 ARG X 235     -10.389   5.732  18.106  0.00  0.00            
ATOM   3767  NE  ARG X 235      -9.089   4.747  19.495  0.00  0.00            
ATOM   3768  HE  ARG X 235      -8.409   4.003  19.557  0.00  0.00            
ATOM   3769  CZ  ARG X 235      -9.042   5.371  20.653  0.00  0.00            
ATOM   3770  NH1 ARG X 235      -9.862   6.298  20.984  0.00  0.00            
ATOM   3771 HH11 ARG X 235     -10.660   6.522  20.407  0.00  0.00            
ATOM   3772 HH12 ARG X 235      -9.693   6.843  21.817  0.00  0.00            
ATOM   3773  NH2 ARG X 235      -8.163   5.049  21.521  0.00  0.00            
ATOM   3774 HH21 ARG X 235      -7.550   4.299  21.235  0.00  0.00            
ATOM   3775 HH22 ARG X 235      -8.453   5.410  22.418  0.00  0.00            
ATOM   3776  C   ARG X 235     -14.020   5.019  16.149  0.00  0.00            
ATOM   3777  O   ARG X 235     -15.247   5.315  16.188  0.00  0.00            
ATOM   3778  N   LEU X 236     -13.473   4.390  15.057  0.00  0.00            
ATOM   3779  H   LEU X 236     -12.539   4.012  15.127  0.00  0.00            
ATOM   3780  CA  LEU X 236     -14.325   3.751  14.070  0.00  0.00            
ATOM   3781  HA  LEU X 236     -14.915   4.568  13.654  0.00  0.00            
ATOM   3782  CB  LEU X 236     -13.388   3.135  12.998  0.00  0.00            
ATOM   3783  HB2 LEU X 236     -12.825   2.309  13.432  0.00  0.00            
ATOM   3784  HB3 LEU X 236     -13.902   2.619  12.187  0.00  0.00            
ATOM   3785  CG  LEU X 236     -12.421   4.096  12.217  0.00  0.00            
ATOM   3786  HG  LEU X 236     -11.820   4.657  12.932  0.00  0.00            
ATOM   3787  CD1 LEU X 236     -11.488   3.314  11.225  0.00  0.00            
ATOM   3788 HD11 LEU X 236     -10.901   2.557  11.745  0.00  0.00            
ATOM   3789 HD12 LEU X 236     -12.021   2.618  10.578  0.00  0.00            
ATOM   3790 HD13 LEU X 236     -10.873   4.044  10.698  0.00  0.00            
ATOM   3791  CD2 LEU X 236     -13.207   5.084  11.452  0.00  0.00            
ATOM   3792 HD21 LEU X 236     -12.576   5.744  10.857  0.00  0.00            
ATOM   3793 HD22 LEU X 236     -13.901   4.559  10.795  0.00  0.00            
ATOM   3794 HD23 LEU X 236     -13.652   5.835  12.105  0.00  0.00            
ATOM   3795  C   LEU X 236     -15.191   2.662  14.746  0.00  0.00            
ATOM   3796  O   LEU X 236     -14.883   2.239  15.878  0.00  0.00            
ATOM   3797  N   PRO X 237     -16.364   2.302  14.116  0.00  0.00            
ATOM   3798  CD  PRO X 237     -16.796   2.869  12.871  0.00  0.00            
ATOM   3799  HD2 PRO X 237     -16.068   2.680  12.083  0.00  0.00            
ATOM   3800  HD3 PRO X 237     -17.043   3.923  12.995  0.00  0.00            
ATOM   3801  CG  PRO X 237     -18.106   2.220  12.577  0.00  0.00            
ATOM   3802  HG2 PRO X 237     -17.843   1.274  12.103  0.00  0.00            
ATOM   3803  HG3 PRO X 237     -18.829   2.698  11.917  0.00  0.00            
ATOM   3804  CB  PRO X 237     -18.630   1.887  13.907  0.00  0.00            
ATOM   3805  HB2 PRO X 237     -19.337   1.060  13.838  0.00  0.00            
ATOM   3806  HB3 PRO X 237     -19.044   2.740  14.445  0.00  0.00            
ATOM   3807  CA  PRO X 237     -17.362   1.450  14.645  0.00  0.00            
ATOM   3808  HA  PRO X 237     -17.425   1.472  15.733  0.00  0.00            
ATOM   3809  C   PRO X 237     -16.968   0.005  14.303  0.00  0.00            
ATOM   3810  O   PRO X 237     -16.008  -0.219  13.617  0.00  0.00            
ATOM   3811  N   GLN X 238     -17.604  -0.959  14.864  0.00  0.00            
ATOM   3812  H   GLN X 238     -18.273  -0.643  15.552  0.00  0.00            
ATOM   3813  CA  GLN X 238     -17.496  -2.360  14.507  0.00  0.00            
ATOM   3814  HA  GLN X 238     -16.437  -2.592  14.615  0.00  0.00            
ATOM   3815  CB  GLN X 238     -18.210  -3.241  15.531  0.00  0.00            
ATOM   3816  HB2 GLN X 238     -17.999  -2.891  16.542  0.00  0.00            
ATOM   3817  HB3 GLN X 238     -19.262  -3.037  15.335  0.00  0.00            
ATOM   3818  CG  GLN X 238     -17.995  -4.705  15.453  0.00  0.00            
ATOM   3819  HG2 GLN X 238     -18.334  -5.114  14.502  0.00  0.00            
ATOM   3820  HG3 GLN X 238     -16.950  -5.011  15.506  0.00  0.00            
ATOM   3821  CD  GLN X 238     -18.623  -5.467  16.613  0.00  0.00            
ATOM   3822  OE1 GLN X 238     -18.499  -5.057  17.727  0.00  0.00            
ATOM   3823  NE2 GLN X 238     -19.583  -6.279  16.270  0.00  0.00            
ATOM   3824 HE21 GLN X 238     -19.811  -6.438  15.298  0.00  0.00            
ATOM   3825 HE22 GLN X 238     -20.034  -6.776  17.024  0.00  0.00            
ATOM   3826  C   GLN X 238     -17.903  -2.734  13.056  0.00  0.00            
ATOM   3827  O   GLN X 238     -19.073  -2.500  12.797  0.00  0.00            
ATOM   3828  N   PRO X 239     -17.077  -3.365  12.160  0.00  0.00            
ATOM   3829  CD  PRO X 239     -15.623  -3.535  12.285  0.00  0.00            
ATOM   3830  HD2 PRO X 239     -15.432  -4.452  12.843  0.00  0.00            
ATOM   3831  HD3 PRO X 239     -15.132  -2.698  12.780  0.00  0.00            
ATOM   3832  CG  PRO X 239     -15.085  -3.567  10.857  0.00  0.00            
ATOM   3833  HG2 PRO X 239     -14.201  -4.205  10.827  0.00  0.00            
ATOM   3834  HG3 PRO X 239     -14.905  -2.538  10.545  0.00  0.00            
ATOM   3835  CB  PRO X 239     -16.220  -4.078  10.019  0.00  0.00            
ATOM   3836  HB2 PRO X 239     -16.226  -5.138   9.764  0.00  0.00            
ATOM   3837  HB3 PRO X 239     -16.285  -3.489   9.104  0.00  0.00            
ATOM   3838  CA  PRO X 239     -17.555  -3.664  10.801  0.00  0.00            
ATOM   3839  HA  PRO X 239     -18.016  -2.779  10.361  0.00  0.00            
ATOM   3840  C   PRO X 239     -18.570  -4.877  10.796  0.00  0.00            
ATOM   3841  O   PRO X 239     -18.306  -5.951  11.424  0.00  0.00            
ATOM   3842  N   PRO X 240     -19.728  -4.768  10.119  0.00  0.00            
ATOM   3843  CD  PRO X 240     -20.426  -3.592   9.534  0.00  0.00            
ATOM   3844  HD2 PRO X 240     -19.961  -3.345   8.580  0.00  0.00            
ATOM   3845  HD3 PRO X 240     -20.335  -2.798  10.276  0.00  0.00            
ATOM   3846  CG  PRO X 240     -21.901  -3.956   9.337  0.00  0.00            
ATOM   3847  HG2 PRO X 240     -22.366  -3.550   8.439  0.00  0.00            
ATOM   3848  HG3 PRO X 240     -22.490  -3.660  10.205  0.00  0.00            
ATOM   3849  CB  PRO X 240     -21.822  -5.467   9.236  0.00  0.00            
ATOM   3850  HB2 PRO X 240     -21.659  -5.773   8.202  0.00  0.00            
ATOM   3851  HB3 PRO X 240     -22.776  -5.768   9.670  0.00  0.00            
ATOM   3852  CA  PRO X 240     -20.719  -5.870  10.188  0.00  0.00            
ATOM   3853  HA  PRO X 240     -21.149  -5.876  11.190  0.00  0.00            
ATOM   3854  C   PRO X 240     -20.285  -7.299   9.803  0.00  0.00            
ATOM   3855  O   PRO X 240     -20.866  -8.247  10.387  0.00  0.00            
ATOM   3856  N   ILE X 241     -19.439  -7.503   8.794  0.00  0.00            
ATOM   3857  H   ILE X 241     -19.160  -6.679   8.281  0.00  0.00            
ATOM   3858  CA  ILE X 241     -19.054  -8.842   8.324  0.00  0.00            
ATOM   3859  HA  ILE X 241     -19.958  -9.450   8.357  0.00  0.00            
ATOM   3860  CB  ILE X 241     -18.446  -8.914   6.902  0.00  0.00            
ATOM   3861  HB  ILE X 241     -18.266  -9.975   6.726  0.00  0.00            
ATOM   3862  CG2 ILE X 241     -19.534  -8.378   5.898  0.00  0.00            
ATOM   3863 HG21 ILE X 241     -19.603  -7.313   6.119  0.00  0.00            
ATOM   3864 HG22 ILE X 241     -19.181  -8.559   4.882  0.00  0.00            
ATOM   3865 HG23 ILE X 241     -20.475  -8.877   6.126  0.00  0.00            
ATOM   3866  CG1 ILE X 241     -17.068  -8.236   6.763  0.00  0.00            
ATOM   3867 HG12 ILE X 241     -17.142  -7.150   6.721  0.00  0.00            
ATOM   3868 HG13 ILE X 241     -16.450  -8.522   7.614  0.00  0.00            
ATOM   3869  CD1 ILE X 241     -16.287  -8.657   5.462  0.00  0.00            
ATOM   3870 HD11 ILE X 241     -15.275  -8.260   5.541  0.00  0.00            
ATOM   3871 HD12 ILE X 241     -16.199  -9.720   5.238  0.00  0.00            
ATOM   3872 HD13 ILE X 241     -16.741  -8.297   4.539  0.00  0.00            
ATOM   3873  C   ILE X 241     -18.158  -9.572   9.308  0.00  0.00            
ATOM   3874  O   ILE X 241     -17.970 -10.759   8.966  0.00  0.00            
ATOM   3875  N   CYS X 242     -17.569  -8.944  10.361  0.00  0.00            
ATOM   3876  H   CYS X 242     -17.662  -7.941  10.432  0.00  0.00            
ATOM   3877  CA  CYS X 242     -16.650  -9.652  11.288  0.00  0.00            
ATOM   3878  HA  CYS X 242     -16.292 -10.505  10.711  0.00  0.00            
ATOM   3879  CB  CYS X 242     -15.411  -8.765  11.555  0.00  0.00            
ATOM   3880  HB2 CYS X 242     -14.790  -9.361  12.224  0.00  0.00            
ATOM   3881  HB3 CYS X 242     -14.806  -8.570  10.669  0.00  0.00            
ATOM   3882  SG  CYS X 242     -15.730  -7.256  12.509  0.00  0.00            
ATOM   3883  HG  CYS X 242     -15.953  -7.702  13.748  0.00  0.00            
ATOM   3884  C   CYS X 242     -17.434 -10.125  12.527  0.00  0.00            
ATOM   3885  O   CYS X 242     -18.475  -9.602  12.779  0.00  0.00            
ATOM   3886  N   THR X 243     -16.825 -10.867  13.420  0.00  0.00            
ATOM   3887  H   THR X 243     -16.081 -11.473  13.107  0.00  0.00            
ATOM   3888  CA  THR X 243     -17.194 -10.965  14.818  0.00  0.00            
ATOM   3889  HA  THR X 243     -18.242 -10.702  14.962  0.00  0.00            
ATOM   3890  CB  THR X 243     -16.640 -12.195  15.453  0.00  0.00            
ATOM   3891  HB  THR X 243     -16.922 -12.151  16.505  0.00  0.00            
ATOM   3892  CG2 THR X 243     -17.359 -13.381  14.813  0.00  0.00            
ATOM   3893 HG21 THR X 243     -17.279 -14.189  15.540  0.00  0.00            
ATOM   3894 HG22 THR X 243     -18.437 -13.231  14.756  0.00  0.00            
ATOM   3895 HG23 THR X 243     -17.049 -13.596  13.790  0.00  0.00            
ATOM   3896  OG1 THR X 243     -15.276 -12.258  15.366  0.00  0.00            
ATOM   3897  HG1 THR X 243     -15.006 -12.892  16.035  0.00  0.00            
ATOM   3898  C   THR X 243     -16.504  -9.829  15.608  0.00  0.00            
ATOM   3899  O   THR X 243     -15.640  -9.077  15.100  0.00  0.00            
ATOM   3900  N   ILE X 244     -16.915  -9.638  16.841  0.00  0.00            
ATOM   3901  H   ILE X 244     -17.709 -10.196  17.122  0.00  0.00            
ATOM   3902  CA  ILE X 244     -16.299  -8.640  17.787  0.00  0.00            
ATOM   3903  HA  ILE X 244     -16.476  -7.668  17.327  0.00  0.00            
ATOM   3904  CB  ILE X 244     -17.102  -8.629  19.086  0.00  0.00            
ATOM   3905  HB  ILE X 244     -18.091  -8.198  18.928  0.00  0.00            
ATOM   3906  CG2 ILE X 244     -17.413 -10.018  19.864  0.00  0.00            
ATOM   3907 HG21 ILE X 244     -17.902  -9.764  20.805  0.00  0.00            
ATOM   3908 HG22 ILE X 244     -18.116 -10.555  19.228  0.00  0.00            
ATOM   3909 HG23 ILE X 244     -16.469 -10.504  20.109  0.00  0.00            
ATOM   3910  CG1 ILE X 244     -16.429  -7.805  20.216  0.00  0.00            
ATOM   3911 HG12 ILE X 244     -16.830  -7.908  21.225  0.00  0.00            
ATOM   3912 HG13 ILE X 244     -15.403  -8.165  20.295  0.00  0.00            
ATOM   3913  CD1 ILE X 244     -16.388  -6.356  19.923  0.00  0.00            
ATOM   3914 HD11 ILE X 244     -15.906  -5.848  20.758  0.00  0.00            
ATOM   3915 HD12 ILE X 244     -15.918  -6.110  18.971  0.00  0.00            
ATOM   3916 HD13 ILE X 244     -17.419  -6.018  19.816  0.00  0.00            
ATOM   3917  C   ILE X 244     -14.787  -8.947  18.001  0.00  0.00            
ATOM   3918  O   ILE X 244     -13.970  -8.076  18.113  0.00  0.00            
ATOM   3919  N   ASP X 245     -14.451 -10.290  17.943  0.00  0.00            
ATOM   3920  H   ASP X 245     -15.099 -11.020  17.685  0.00  0.00            
ATOM   3921  CA  ASP X 245     -13.083 -10.741  18.073  0.00  0.00            
ATOM   3922  HA  ASP X 245     -12.807 -10.260  19.011  0.00  0.00            
ATOM   3923  CB  ASP X 245     -13.098 -12.243  18.267  0.00  0.00            
ATOM   3924  HB2 ASP X 245     -12.922 -12.663  17.277  0.00  0.00            
ATOM   3925  HB3 ASP X 245     -12.221 -12.469  18.873  0.00  0.00            
ATOM   3926  CG  ASP X 245     -14.360 -12.879  18.807  0.00  0.00            
ATOM   3927  OD1 ASP X 245     -14.370 -13.400  19.956  0.00  0.00            
ATOM   3928  OD2 ASP X 245     -15.365 -13.036  17.996  0.00  0.00            
ATOM   3929  C   ASP X 245     -12.041 -10.092  17.108  0.00  0.00            
ATOM   3930  O   ASP X 245     -10.912  -9.853  17.508  0.00  0.00            
ATOM   3931  N   VAL X 246     -12.401  -9.714  15.914  0.00  0.00            
ATOM   3932  H   VAL X 246     -13.303  -9.926  15.513  0.00  0.00            
ATOM   3933  CA  VAL X 246     -11.502  -9.176  14.987  0.00  0.00            
ATOM   3934  HA  VAL X 246     -10.563  -9.694  15.186  0.00  0.00            
ATOM   3935  CB  VAL X 246     -11.940  -9.405  13.473  0.00  0.00            
ATOM   3936  HB  VAL X 246     -12.690  -8.678  13.162  0.00  0.00            
ATOM   3937  CG1 VAL X 246     -10.770  -9.347  12.446  0.00  0.00            
ATOM   3938 HG11 VAL X 246     -11.081  -9.484  11.411  0.00  0.00            
ATOM   3939 HG12 VAL X 246     -10.298  -8.371  12.565  0.00  0.00            
ATOM   3940 HG13 VAL X 246     -10.215 -10.277  12.568  0.00  0.00            
ATOM   3941  CG2 VAL X 246     -12.569 -10.790  13.118  0.00  0.00            
ATOM   3942 HG21 VAL X 246     -11.860 -11.521  13.506  0.00  0.00            
ATOM   3943 HG22 VAL X 246     -13.579 -10.764  13.526  0.00  0.00            
ATOM   3944 HG23 VAL X 246     -12.766 -10.911  12.052  0.00  0.00            
ATOM   3945  C   VAL X 246     -11.258  -7.674  15.296  0.00  0.00            
ATOM   3946  O   VAL X 246     -10.116  -7.294  15.294  0.00  0.00            
ATOM   3947  N   TYR X 247     -12.256  -6.946  15.670  0.00  0.00            
ATOM   3948  H   TYR X 247     -13.110  -7.474  15.772  0.00  0.00            
ATOM   3949  CA  TYR X 247     -12.245  -5.510  16.007  0.00  0.00            
ATOM   3950  HA  TYR X 247     -11.810  -4.882  15.230  0.00  0.00            
ATOM   3951  CB  TYR X 247     -13.742  -5.029  16.225  0.00  0.00            
ATOM   3952  HB2 TYR X 247     -14.310  -5.134  15.300  0.00  0.00            
ATOM   3953  HB3 TYR X 247     -14.163  -5.703  16.970  0.00  0.00            
ATOM   3954  CG  TYR X 247     -13.832  -3.579  16.699  0.00  0.00            
ATOM   3955  CD1 TYR X 247     -13.479  -2.542  15.855  0.00  0.00            
ATOM   3956  HD1 TYR X 247     -13.034  -2.778  14.900  0.00  0.00            
ATOM   3957  CE1 TYR X 247     -13.665  -1.226  16.319  0.00  0.00            
ATOM   3958  HE1 TYR X 247     -13.250  -0.406  15.753  0.00  0.00            
ATOM   3959  CZ  TYR X 247     -14.428  -0.906  17.445  0.00  0.00            
ATOM   3960  OH  TYR X 247     -14.611   0.378  17.789  0.00  0.00            
ATOM   3961  HH  TYR X 247     -14.479   1.013  17.081  0.00  0.00            
ATOM   3962  CE2 TYR X 247     -14.887  -2.012  18.238  0.00  0.00            
ATOM   3963  HE2 TYR X 247     -15.467  -1.853  19.135  0.00  0.00            
ATOM   3964  CD2 TYR X 247     -14.545  -3.352  17.895  0.00  0.00            
ATOM   3965  HD2 TYR X 247     -14.796  -4.159  18.568  0.00  0.00            
ATOM   3966  C   TYR X 247     -11.497  -5.272  17.275  0.00  0.00            
ATOM   3967  O   TYR X 247     -10.813  -4.248  17.284  0.00  0.00            
ATOM   3968  N   MET X 248     -11.391  -6.235  18.158  0.00  0.00            
ATOM   3969  H   MET X 248     -12.012  -7.032  18.156  0.00  0.00            
ATOM   3970  CA  MET X 248     -10.622  -6.052  19.376  0.00  0.00            
ATOM   3971  HA  MET X 248     -10.931  -5.077  19.752  0.00  0.00            
ATOM   3972  CB  MET X 248     -10.972  -7.098  20.546  0.00  0.00            
ATOM   3973  HB2 MET X 248     -10.745  -8.075  20.119  0.00  0.00            
ATOM   3974  HB3 MET X 248     -10.293  -7.047  21.398  0.00  0.00            
ATOM   3975  CG  MET X 248     -12.328  -7.005  21.137  0.00  0.00            
ATOM   3976  HG2 MET X 248     -12.499  -5.979  21.465  0.00  0.00            
ATOM   3977  HG3 MET X 248     -13.097  -7.176  20.384  0.00  0.00            
ATOM   3978  SD  MET X 248     -12.634  -8.317  22.314  0.00  0.00            
ATOM   3979  CE  MET X 248     -11.377  -8.077  23.617  0.00  0.00            
ATOM   3980  HE1 MET X 248     -10.734  -7.258  23.294  0.00  0.00            
ATOM   3981  HE2 MET X 248     -11.868  -7.654  24.494  0.00  0.00            
ATOM   3982  HE3 MET X 248     -10.802  -8.970  23.864  0.00  0.00            
ATOM   3983  C   MET X 248      -9.066  -5.951  19.116  0.00  0.00            
ATOM   3984  O   MET X 248      -8.435  -5.180  19.787  0.00  0.00            
ATOM   3985  N   ILE X 249      -8.587  -6.622  18.058  0.00  0.00            
ATOM   3986  H   ILE X 249      -9.189  -7.253  17.548  0.00  0.00            
ATOM   3987  CA  ILE X 249      -7.202  -6.446  17.573  0.00  0.00            
ATOM   3988  HA  ILE X 249      -6.525  -6.586  18.415  0.00  0.00            
ATOM   3989  CB  ILE X 249      -6.975  -7.500  16.484  0.00  0.00            
ATOM   3990  HB  ILE X 249      -7.709  -7.241  15.721  0.00  0.00            
ATOM   3991  CG2 ILE X 249      -5.546  -7.389  15.866  0.00  0.00            
ATOM   3992 HG21 ILE X 249      -5.238  -6.364  15.660  0.00  0.00            
ATOM   3993 HG22 ILE X 249      -4.792  -7.849  16.505  0.00  0.00            
ATOM   3994 HG23 ILE X 249      -5.526  -7.866  14.886  0.00  0.00            
ATOM   3995  CG1 ILE X 249      -7.135  -8.964  16.964  0.00  0.00            
ATOM   3996 HG12 ILE X 249      -6.212  -9.413  17.332  0.00  0.00            
ATOM   3997 HG13 ILE X 249      -7.931  -8.952  17.708  0.00  0.00            
ATOM   3998  CD1 ILE X 249      -7.619  -9.882  15.779  0.00  0.00            
ATOM   3999 HD11 ILE X 249      -6.814  -9.792  15.050  0.00  0.00            
ATOM   4000 HD12 ILE X 249      -7.645 -10.937  16.050  0.00  0.00            
ATOM   4001 HD13 ILE X 249      -8.539  -9.512  15.327  0.00  0.00            
ATOM   4002  C   ILE X 249      -7.000  -5.016  17.099  0.00  0.00            
ATOM   4003  O   ILE X 249      -6.114  -4.344  17.613  0.00  0.00            
ATOM   4004  N   MET X 250      -7.873  -4.482  16.229  0.00  0.00            
ATOM   4005  H   MET X 250      -8.747  -4.952  16.045  0.00  0.00            
ATOM   4006  CA  MET X 250      -7.794  -3.064  15.745  0.00  0.00            
ATOM   4007  HA  MET X 250      -6.831  -2.965  15.244  0.00  0.00            
ATOM   4008  CB  MET X 250      -8.870  -2.831  14.736  0.00  0.00            
ATOM   4009  HB2 MET X 250      -9.780  -2.492  15.231  0.00  0.00            
ATOM   4010  HB3 MET X 250      -8.498  -2.084  14.034  0.00  0.00            
ATOM   4011  CG  MET X 250      -9.379  -3.937  13.769  0.00  0.00            
ATOM   4012  HG2 MET X 250      -8.638  -4.186  13.010  0.00  0.00            
ATOM   4013  HG3 MET X 250      -9.428  -4.833  14.387  0.00  0.00            
ATOM   4014  SD  MET X 250     -10.888  -3.511  12.941  0.00  0.00            
ATOM   4015  CE  MET X 250     -11.077  -4.940  11.831  0.00  0.00            
ATOM   4016  HE1 MET X 250     -10.236  -5.008  11.141  0.00  0.00            
ATOM   4017  HE2 MET X 250     -11.058  -5.883  12.378  0.00  0.00            
ATOM   4018  HE3 MET X 250     -12.032  -4.748  11.342  0.00  0.00            
ATOM   4019  C   MET X 250      -7.891  -2.030  16.831  0.00  0.00            
ATOM   4020  O   MET X 250      -7.048  -1.121  16.843  0.00  0.00            
ATOM   4021  N   VAL X 251      -8.780  -2.239  17.768  0.00  0.00            
ATOM   4022  H   VAL X 251      -9.428  -3.005  17.649  0.00  0.00            
ATOM   4023  CA  VAL X 251      -8.885  -1.363  18.922  0.00  0.00            
ATOM   4024  HA  VAL X 251      -9.093  -0.381  18.497  0.00  0.00            
ATOM   4025  CB  VAL X 251     -10.161  -1.754  19.724  0.00  0.00            
ATOM   4026  HB  VAL X 251     -10.243  -2.837  19.627  0.00  0.00            
ATOM   4027  CG1 VAL X 251     -10.256  -1.300  21.131  0.00  0.00            
ATOM   4028 HG11 VAL X 251     -10.123  -0.242  21.359  0.00  0.00            
ATOM   4029 HG12 VAL X 251     -11.245  -1.570  21.503  0.00  0.00            
ATOM   4030 HG13 VAL X 251      -9.555  -1.894  21.717  0.00  0.00            
ATOM   4031  CG2 VAL X 251     -11.492  -1.156  19.144  0.00  0.00            
ATOM   4032 HG21 VAL X 251     -11.591  -1.437  18.095  0.00  0.00            
ATOM   4033 HG22 VAL X 251     -12.379  -1.540  19.647  0.00  0.00            
ATOM   4034 HG23 VAL X 251     -11.534  -0.074  19.267  0.00  0.00            
ATOM   4035  C   VAL X 251      -7.569  -1.278  19.741  0.00  0.00            
ATOM   4036  O   VAL X 251      -7.232  -0.230  20.308  0.00  0.00            
ATOM   4037  N   LYS X 252      -6.787  -2.327  19.775  0.00  0.00            
ATOM   4038  H   LYS X 252      -7.148  -3.162  19.337  0.00  0.00            
ATOM   4039  CA  LYS X 252      -5.374  -2.315  20.302  0.00  0.00            
ATOM   4040  HA  LYS X 252      -5.294  -1.720  21.211  0.00  0.00            
ATOM   4041  CB  LYS X 252      -4.986  -3.775  20.632  0.00  0.00            
ATOM   4042  HB2 LYS X 252      -5.761  -4.468  20.959  0.00  0.00            
ATOM   4043  HB3 LYS X 252      -4.617  -4.255  19.726  0.00  0.00            
ATOM   4044  CG  LYS X 252      -3.932  -3.843  21.756  0.00  0.00            
ATOM   4045  HG2 LYS X 252      -3.538  -4.853  21.873  0.00  0.00            
ATOM   4046  HG3 LYS X 252      -2.998  -3.312  21.575  0.00  0.00            
ATOM   4047  CD  LYS X 252      -4.465  -3.376  23.096  0.00  0.00            
ATOM   4048  HD2 LYS X 252      -4.881  -2.368  23.082  0.00  0.00            
ATOM   4049  HD3 LYS X 252      -5.223  -4.041  23.511  0.00  0.00            
ATOM   4050  CE  LYS X 252      -3.333  -3.194  24.172  0.00  0.00            
ATOM   4051  HE2 LYS X 252      -2.580  -2.461  23.883  0.00  0.00            
ATOM   4052  HE3 LYS X 252      -3.847  -2.855  25.071  0.00  0.00            
ATOM   4053  NZ  LYS X 252      -2.597  -4.432  24.451  0.00  0.00            
ATOM   4054  HZ1 LYS X 252      -1.946  -4.175  25.180  0.00  0.00            
ATOM   4055  HZ2 LYS X 252      -3.150  -5.069  25.007  0.00  0.00            
ATOM   4056  HZ3 LYS X 252      -2.130  -4.802  23.636  0.00  0.00            
ATOM   4057  C   LYS X 252      -4.407  -1.649  19.421  0.00  0.00            
ATOM   4058  O   LYS X 252      -3.551  -0.893  19.883  0.00  0.00            
ATOM   4059  N   CYS X 253      -4.616  -1.707  18.137  0.00  0.00            
ATOM   4060  H   CYS X 253      -5.425  -2.163  17.740  0.00  0.00            
ATOM   4061  CA  CYS X 253      -3.802  -0.981  17.149  0.00  0.00            
ATOM   4062  HA  CYS X 253      -2.778  -1.216  17.440  0.00  0.00            
ATOM   4063  CB  CYS X 253      -3.969  -1.455  15.727  0.00  0.00            
ATOM   4064  HB2 CYS X 253      -4.896  -1.093  15.281  0.00  0.00            
ATOM   4065  HB3 CYS X 253      -3.192  -1.051  15.078  0.00  0.00            
ATOM   4066  SG  CYS X 253      -3.833  -3.208  15.613  0.00  0.00            
ATOM   4067  HG  CYS X 253      -4.580  -3.625  16.639  0.00  0.00            
ATOM   4068  C   CYS X 253      -3.996   0.561  17.229  0.00  0.00            
ATOM   4069  O   CYS X 253      -3.123   1.375  16.821  0.00  0.00            
ATOM   4070  N   TRP X 254      -5.139   0.989  17.798  0.00  0.00            
ATOM   4071  H   TRP X 254      -5.829   0.253  17.849  0.00  0.00            
ATOM   4072  CA  TRP X 254      -5.514   2.306  18.119  0.00  0.00            
ATOM   4073  HA  TRP X 254      -4.810   2.932  17.571  0.00  0.00            
ATOM   4074  CB  TRP X 254      -6.825   2.697  17.460  0.00  0.00            
ATOM   4075  HB2 TRP X 254      -7.654   2.329  18.065  0.00  0.00            
ATOM   4076  HB3 TRP X 254      -6.956   3.779  17.460  0.00  0.00            
ATOM   4077  CG  TRP X 254      -7.093   2.366  16.061  0.00  0.00            
ATOM   4078  CD1 TRP X 254      -6.225   2.473  15.026  0.00  0.00            
ATOM   4079  HD1 TRP X 254      -5.244   2.921  15.086  0.00  0.00            
ATOM   4080  NE1 TRP X 254      -6.758   1.922  13.869  0.00  0.00            
ATOM   4081  HE1 TRP X 254      -6.328   2.010  12.960  0.00  0.00            
ATOM   4082  CE2 TRP X 254      -8.010   1.454  14.062  0.00  0.00            
ATOM   4083  CZ2 TRP X 254      -8.975   0.933  13.257  0.00  0.00            
ATOM   4084  HZ2 TRP X 254      -8.933   0.907  12.178  0.00  0.00            
ATOM   4085  CH2 TRP X 254     -10.161   0.389  13.821  0.00  0.00            
ATOM   4086  HH2 TRP X 254     -10.832  -0.170  13.187  0.00  0.00            
ATOM   4087  CZ3 TRP X 254     -10.465   0.456  15.208  0.00  0.00            
ATOM   4088  HZ3 TRP X 254     -11.232  -0.107  15.718  0.00  0.00            
ATOM   4089  CE3 TRP X 254      -9.541   1.177  15.990  0.00  0.00            
ATOM   4090  HE3 TRP X 254      -9.772   1.320  17.035  0.00  0.00            
ATOM   4091  CD2 TRP X 254      -8.290   1.608  15.471  0.00  0.00            
ATOM   4092  C   TRP X 254      -5.397   2.674  19.611  0.00  0.00            
ATOM   4093  O   TRP X 254      -6.016   3.612  20.011  0.00  0.00            
ATOM   4094  N   MET X 255      -4.356   2.250  20.347  0.00  0.00            
ATOM   4095  H   MET X 255      -3.921   1.413  19.984  0.00  0.00            
ATOM   4096  CA  MET X 255      -3.883   2.829  21.605  0.00  0.00            
ATOM   4097  HA  MET X 255      -4.775   3.043  22.195  0.00  0.00            
ATOM   4098  CB  MET X 255      -2.945   1.824  22.431  0.00  0.00            
ATOM   4099  HB2 MET X 255      -2.072   1.527  21.850  0.00  0.00            
ATOM   4100  HB3 MET X 255      -2.536   2.296  23.325  0.00  0.00            
ATOM   4101  CG  MET X 255      -3.697   0.502  22.718  0.00  0.00            
ATOM   4102  HG2 MET X 255      -4.167   0.250  21.767  0.00  0.00            
ATOM   4103  HG3 MET X 255      -2.929  -0.244  22.925  0.00  0.00            
ATOM   4104  SD  MET X 255      -4.710   0.448  24.197  0.00  0.00            
ATOM   4105  CE  MET X 255      -6.359   0.702  23.515  0.00  0.00            
ATOM   4106  HE1 MET X 255      -7.079   0.863  24.318  0.00  0.00            
ATOM   4107  HE2 MET X 255      -6.332   1.620  22.929  0.00  0.00            
ATOM   4108  HE3 MET X 255      -6.554  -0.234  22.991  0.00  0.00            
ATOM   4109  C   MET X 255      -3.208   4.204  21.413  0.00  0.00            
ATOM   4110  O   MET X 255      -2.370   4.471  20.578  0.00  0.00            
ATOM   4111  N   ILE X 256      -3.534   5.112  22.280  0.00  0.00            
ATOM   4112  H   ILE X 256      -4.121   4.860  23.062  0.00  0.00            
ATOM   4113  CA  ILE X 256      -2.827   6.398  22.420  0.00  0.00            
ATOM   4114  HA  ILE X 256      -2.880   6.935  21.473  0.00  0.00            
ATOM   4115  CB  ILE X 256      -3.707   7.329  23.298  0.00  0.00            
ATOM   4116  HB  ILE X 256      -3.440   6.911  24.269  0.00  0.00            
ATOM   4117  CG2 ILE X 256      -3.089   8.726  23.321  0.00  0.00            
ATOM   4118 HG21 ILE X 256      -3.715   9.376  23.932  0.00  0.00            
ATOM   4119 HG22 ILE X 256      -2.051   8.643  23.645  0.00  0.00            
ATOM   4120 HG23 ILE X 256      -3.162   9.274  22.382  0.00  0.00            
ATOM   4121  CG1 ILE X 256      -5.265   7.339  23.177  0.00  0.00            
ATOM   4122 HG12 ILE X 256      -5.584   6.308  23.328  0.00  0.00            
ATOM   4123 HG13 ILE X 256      -5.594   7.807  24.105  0.00  0.00            
ATOM   4124  CD1 ILE X 256      -5.840   7.873  21.878  0.00  0.00            
ATOM   4125 HD11 ILE X 256      -5.772   7.129  21.084  0.00  0.00            
ATOM   4126 HD12 ILE X 256      -6.889   8.122  22.035  0.00  0.00            
ATOM   4127 HD13 ILE X 256      -5.309   8.802  21.673  0.00  0.00            
ATOM   4128  C   ILE X 256      -1.343   6.237  22.687  0.00  0.00            
ATOM   4129  O   ILE X 256      -0.536   6.772  21.868  0.00  0.00            
ATOM   4130  N   ASP X 257      -0.915   5.356  23.559  0.00  0.00            
ATOM   4131  H   ASP X 257      -1.625   4.982  24.173  0.00  0.00            
ATOM   4132  CA  ASP X 257       0.458   4.905  23.679  0.00  0.00            
ATOM   4133  HA  ASP X 257       1.150   5.740  23.788  0.00  0.00            
ATOM   4134  CB  ASP X 257       0.495   4.102  25.059  0.00  0.00            
ATOM   4135  HB2 ASP X 257       0.300   4.841  25.836  0.00  0.00            
ATOM   4136  HB3 ASP X 257      -0.227   3.293  25.172  0.00  0.00            
ATOM   4137  CG  ASP X 257       1.768   3.366  25.423  0.00  0.00            
ATOM   4138  OD1 ASP X 257       1.727   2.369  26.281  0.00  0.00            
ATOM   4139  OD2 ASP X 257       2.804   3.582  24.752  0.00  0.00            
ATOM   4140  C   ASP X 257       0.912   3.996  22.505  0.00  0.00            
ATOM   4141  O   ASP X 257       0.253   2.970  22.346  0.00  0.00            
ATOM   4142  N   ALA X 258       2.045   4.415  21.865  0.00  0.00            
ATOM   4143  H   ALA X 258       2.600   5.183  22.214  0.00  0.00            
ATOM   4144  CA  ALA X 258       2.607   3.568  20.831  0.00  0.00            
ATOM   4145  HA  ALA X 258       1.960   3.416  19.967  0.00  0.00            
ATOM   4146  CB  ALA X 258       3.927   4.340  20.380  0.00  0.00            
ATOM   4147  HB1 ALA X 258       4.463   3.958  19.511  0.00  0.00            
ATOM   4148  HB2 ALA X 258       3.698   5.374  20.124  0.00  0.00            
ATOM   4149  HB3 ALA X 258       4.570   4.448  21.254  0.00  0.00            
ATOM   4150  C   ALA X 258       3.006   2.167  21.287  0.00  0.00            
ATOM   4151  O   ALA X 258       2.801   1.171  20.674  0.00  0.00            
ATOM   4152  N   ASP X 259       3.546   2.082  22.496  0.00  0.00            
ATOM   4153  H   ASP X 259       3.408   2.837  23.153  0.00  0.00            
ATOM   4154  CA  ASP X 259       4.106   0.837  23.013  0.00  0.00            
ATOM   4155  HA  ASP X 259       4.488   0.276  22.160  0.00  0.00            
ATOM   4156  CB  ASP X 259       5.328   1.244  23.935  0.00  0.00            
ATOM   4157  HB2 ASP X 259       5.014   1.780  24.831  0.00  0.00            
ATOM   4158  HB3 ASP X 259       5.820   0.319  24.236  0.00  0.00            
ATOM   4159  CG  ASP X 259       6.307   1.993  23.145  0.00  0.00            
ATOM   4160  OD1 ASP X 259       6.937   2.930  23.645  0.00  0.00            
ATOM   4161  OD2 ASP X 259       6.621   1.559  22.002  0.00  0.00            
ATOM   4162  C   ASP X 259       3.098  -0.132  23.706  0.00  0.00            
ATOM   4163  O   ASP X 259       3.387  -1.310  23.950  0.00  0.00            
ATOM   4164  N   SER X 260       1.879   0.354  23.839  0.00  0.00            
ATOM   4165  H   SER X 260       1.736   1.303  23.524  0.00  0.00            
ATOM   4166  CA  SER X 260       0.645  -0.423  24.013  0.00  0.00            
ATOM   4167  HA  SER X 260       0.858  -1.345  24.554  0.00  0.00            
ATOM   4168  CB  SER X 260      -0.406   0.341  24.766  0.00  0.00            
ATOM   4169  HB2 SER X 260      -0.526   1.316  24.293  0.00  0.00            
ATOM   4170  HB3 SER X 260      -1.357  -0.188  24.834  0.00  0.00            
ATOM   4171  OG  SER X 260       0.017   0.531  26.168  0.00  0.00            
ATOM   4172  HG  SER X 260       0.767   1.122  26.075  0.00  0.00            
ATOM   4173  C   SER X 260       0.025  -1.058  22.723  0.00  0.00            
ATOM   4174  O   SER X 260      -0.640  -2.089  22.689  0.00  0.00            
ATOM   4175  N   ARG X 261       0.305  -0.471  21.491  0.00  0.00            
ATOM   4176  H   ARG X 261       0.981   0.280  21.474  0.00  0.00            
ATOM   4177  CA  ARG X 261      -0.097  -1.114  20.199  0.00  0.00            
ATOM   4178  HA  ARG X 261      -1.128  -1.468  20.239  0.00  0.00            
ATOM   4179  CB  ARG X 261       0.187  -0.036  19.049  0.00  0.00            
ATOM   4180  HB2 ARG X 261       1.257   0.146  19.150  0.00  0.00            
ATOM   4181  HB3 ARG X 261       0.101  -0.370  18.015  0.00  0.00            
ATOM   4182  CG  ARG X 261      -0.591   1.299  19.213  0.00  0.00            
ATOM   4183  HG2 ARG X 261      -1.644   1.297  18.932  0.00  0.00            
ATOM   4184  HG3 ARG X 261      -0.457   1.627  20.244  0.00  0.00            
ATOM   4185  CD  ARG X 261      -0.019   2.359  18.320  0.00  0.00            
ATOM   4186  HD2 ARG X 261       1.062   2.278  18.431  0.00  0.00            
ATOM   4187  HD3 ARG X 261      -0.358   2.307  17.286  0.00  0.00            
ATOM   4188  NE  ARG X 261      -0.427   3.708  18.809  0.00  0.00            
ATOM   4189  HE  ARG X 261      -1.030   3.635  19.617  0.00  0.00            
ATOM   4190  CZ  ARG X 261       0.100   4.912  18.515  0.00  0.00            
ATOM   4191  NH1 ARG X 261       1.093   5.030  17.642  0.00  0.00            
ATOM   4192 HH11 ARG X 261       1.264   4.188  17.111  0.00  0.00            
ATOM   4193 HH12 ARG X 261       1.395   5.968  17.423  0.00  0.00            
ATOM   4194  NH2 ARG X 261      -0.347   5.980  19.072  0.00  0.00            
ATOM   4195 HH21 ARG X 261      -0.959   5.802  19.855  0.00  0.00            
ATOM   4196 HH22 ARG X 261       0.168   6.831  18.900  0.00  0.00            
ATOM   4197  C   ARG X 261       0.766  -2.346  20.002  0.00  0.00            
ATOM   4198  O   ARG X 261       1.935  -2.506  20.485  0.00  0.00            
ATOM   4199  N   PRO X 262       0.189  -3.390  19.321  0.00  0.00            
ATOM   4200  CD  PRO X 262      -1.158  -3.410  18.733  0.00  0.00            
ATOM   4201  HD2 PRO X 262      -1.165  -2.699  17.907  0.00  0.00            
ATOM   4202  HD3 PRO X 262      -1.902  -3.154  19.488  0.00  0.00            
ATOM   4203  CG  PRO X 262      -1.412  -4.854  18.243  0.00  0.00            
ATOM   4204  HG2 PRO X 262      -1.859  -4.841  17.249  0.00  0.00            
ATOM   4205  HG3 PRO X 262      -1.928  -5.373  19.051  0.00  0.00            
ATOM   4206  CB  PRO X 262      -0.028  -5.507  18.162  0.00  0.00            
ATOM   4207  HB2 PRO X 262       0.234  -5.645  17.113  0.00  0.00            
ATOM   4208  HB3 PRO X 262      -0.060  -6.487  18.637  0.00  0.00            
ATOM   4209  CA  PRO X 262       0.945  -4.613  18.920  0.00  0.00            
ATOM   4210  HA  PRO X 262       1.330  -5.064  19.835  0.00  0.00            
ATOM   4211  C   PRO X 262       2.158  -4.355  18.082  0.00  0.00            
ATOM   4212  O   PRO X 262       2.413  -3.274  17.532  0.00  0.00            
ATOM   4213  N   LYS X 263       3.041  -5.385  17.931  0.00  0.00            
ATOM   4214  H   LYS X 263       2.819  -6.169  18.528  0.00  0.00            
ATOM   4215  CA  LYS X 263       4.159  -5.503  16.931  0.00  0.00            
ATOM   4216  HA  LYS X 263       4.531  -4.502  16.710  0.00  0.00            
ATOM   4217  CB  LYS X 263       5.274  -6.278  17.612  0.00  0.00            
ATOM   4218  HB2 LYS X 263       4.884  -7.220  17.997  0.00  0.00            
ATOM   4219  HB3 LYS X 263       6.030  -6.528  16.868  0.00  0.00            
ATOM   4220  CG  LYS X 263       5.843  -5.487  18.828  0.00  0.00            
ATOM   4221  HG2 LYS X 263       4.968  -5.247  19.431  0.00  0.00            
ATOM   4222  HG3 LYS X 263       6.572  -6.078  19.383  0.00  0.00            
ATOM   4223  CD  LYS X 263       6.456  -4.123  18.532  0.00  0.00            
ATOM   4224  HD2 LYS X 263       5.764  -3.692  17.809  0.00  0.00            
ATOM   4225  HD3 LYS X 263       6.438  -3.464  19.400  0.00  0.00            
ATOM   4226  CE  LYS X 263       7.804  -4.130  17.855  0.00  0.00            
ATOM   4227  HE2 LYS X 263       8.003  -4.597  16.891  0.00  0.00            
ATOM   4228  HE3 LYS X 263       7.988  -3.117  17.498  0.00  0.00            
ATOM   4229  NZ  LYS X 263       8.902  -4.536  18.805  0.00  0.00            
ATOM   4230  HZ1 LYS X 263       8.492  -5.097  19.539  0.00  0.00            
ATOM   4231  HZ2 LYS X 263       9.592  -5.120  18.356  0.00  0.00            
ATOM   4232  HZ3 LYS X 263       9.243  -3.695  19.250  0.00  0.00            
ATOM   4233  C   LYS X 263       3.642  -6.076  15.569  0.00  0.00            
ATOM   4234  O   LYS X 263       2.682  -6.820  15.512  0.00  0.00            
ATOM   4235  N   PHE X 264       4.295  -5.764  14.474  0.00  0.00            
ATOM   4236  H   PHE X 264       5.001  -5.043  14.503  0.00  0.00            
ATOM   4237  CA  PHE X 264       4.103  -6.536  13.259  0.00  0.00            
ATOM   4238  HA  PHE X 264       3.026  -6.508  13.093  0.00  0.00            
ATOM   4239  CB  PHE X 264       4.753  -5.706  12.156  0.00  0.00            
ATOM   4240  HB2 PHE X 264       5.720  -5.280  12.424  0.00  0.00            
ATOM   4241  HB3 PHE X 264       4.980  -6.357  11.311  0.00  0.00            
ATOM   4242  CG  PHE X 264       3.857  -4.608  11.579  0.00  0.00            
ATOM   4243  CD1 PHE X 264       2.609  -4.951  11.013  0.00  0.00            
ATOM   4244  HD1 PHE X 264       2.341  -5.981  10.829  0.00  0.00            
ATOM   4245  CE1 PHE X 264       1.811  -3.900  10.570  0.00  0.00            
ATOM   4246  HE1 PHE X 264       0.890  -4.144  10.062  0.00  0.00            
ATOM   4247  CZ  PHE X 264       2.222  -2.544  10.636  0.00  0.00            
ATOM   4248  HZ  PHE X 264       1.619  -1.777  10.172  0.00  0.00            
ATOM   4249  CE2 PHE X 264       3.522  -2.226  11.231  0.00  0.00            
ATOM   4250  HE2 PHE X 264       3.897  -1.213  11.205  0.00  0.00            
ATOM   4251  CD2 PHE X 264       4.334  -3.277  11.770  0.00  0.00            
ATOM   4252  HD2 PHE X 264       5.322  -3.086  12.163  0.00  0.00            
ATOM   4253  C   PHE X 264       4.568  -8.002  13.361  0.00  0.00            
ATOM   4254  O   PHE X 264       3.851  -8.930  12.905  0.00  0.00            
ATOM   4255  N   ARG X 265       5.661  -8.286  14.064  0.00  0.00            
ATOM   4256  H   ARG X 265       6.196  -7.493  14.388  0.00  0.00            
ATOM   4257  CA  ARG X 265       5.956  -9.722  14.467  0.00  0.00            
ATOM   4258  HA  ARG X 265       6.220 -10.262  13.558  0.00  0.00            
ATOM   4259  CB  ARG X 265       7.211  -9.595  15.335  0.00  0.00            
ATOM   4260  HB2 ARG X 265       7.964  -8.958  14.871  0.00  0.00            
ATOM   4261  HB3 ARG X 265       6.941  -9.103  16.270  0.00  0.00            
ATOM   4262  CG  ARG X 265       7.807 -11.006  15.702  0.00  0.00            
ATOM   4263  HG2 ARG X 265       7.058 -11.669  16.135  0.00  0.00            
ATOM   4264  HG3 ARG X 265       8.193 -11.561  14.847  0.00  0.00            
ATOM   4265  CD  ARG X 265       8.907 -10.996  16.797  0.00  0.00            
ATOM   4266  HD2 ARG X 265       8.397 -10.391  17.547  0.00  0.00            
ATOM   4267  HD3 ARG X 265       9.028 -12.026  17.134  0.00  0.00            
ATOM   4268  NE  ARG X 265      10.169 -10.371  16.419  0.00  0.00            
ATOM   4269  HE  ARG X 265      10.285 -10.177  15.435  0.00  0.00            
ATOM   4270  CZ  ARG X 265      11.249 -10.189  17.187  0.00  0.00            
ATOM   4271  NH1 ARG X 265      11.196 -10.529  18.419  0.00  0.00            
ATOM   4272 HH11 ARG X 265      10.282 -10.759  18.783  0.00  0.00            
ATOM   4273 HH12 ARG X 265      12.008 -10.403  19.006  0.00  0.00            
ATOM   4274  NH2 ARG X 265      12.308  -9.522  16.782  0.00  0.00            
ATOM   4275 HH21 ARG X 265      12.221  -8.990  15.929  0.00  0.00            
ATOM   4276 HH22 ARG X 265      13.177  -9.478  17.294  0.00  0.00            
ATOM   4277  C   ARG X 265       4.834 -10.420  15.150  0.00  0.00            
ATOM   4278  O   ARG X 265       4.608 -11.669  14.941  0.00  0.00            
ATOM   4279  N   GLU X 266       3.957  -9.713  15.868  0.00  0.00            
ATOM   4280  H   GLU X 266       4.102  -8.714  15.906  0.00  0.00            
ATOM   4281  CA  GLU X 266       2.685 -10.218  16.352  0.00  0.00            
ATOM   4282  HA  GLU X 266       2.800 -11.253  16.673  0.00  0.00            
ATOM   4283  CB  GLU X 266       2.156  -9.452  17.517  0.00  0.00            
ATOM   4284  HB2 GLU X 266       2.043  -8.391  17.293  0.00  0.00            
ATOM   4285  HB3 GLU X 266       1.155  -9.830  17.724  0.00  0.00            
ATOM   4286  CG  GLU X 266       2.842  -9.578  18.845  0.00  0.00            
ATOM   4287  HG2 GLU X 266       2.728 -10.572  19.277  0.00  0.00            
ATOM   4288  HG3 GLU X 266       3.922  -9.471  18.739  0.00  0.00            
ATOM   4289  CD  GLU X 266       2.272  -8.593  19.864  0.00  0.00            
ATOM   4290  OE1 GLU X 266       2.866  -7.470  19.884  0.00  0.00            
ATOM   4291  OE2 GLU X 266       1.321  -8.833  20.650  0.00  0.00            
ATOM   4292  C   GLU X 266       1.514 -10.406  15.321  0.00  0.00            
ATOM   4293  O   GLU X 266       0.835 -11.430  15.199  0.00  0.00            
ATOM   4294  N   LEU X 267       1.142  -9.303  14.624  0.00  0.00            
ATOM   4295  H   LEU X 267       1.672  -8.498  14.924  0.00  0.00            
ATOM   4296  CA  LEU X 267       0.012  -9.252  13.702  0.00  0.00            
ATOM   4297  HA  LEU X 267      -0.880  -9.422  14.305  0.00  0.00            
ATOM   4298  CB  LEU X 267       0.004  -7.798  13.160  0.00  0.00            
ATOM   4299  HB2 LEU X 267       0.933  -7.499  12.674  0.00  0.00            
ATOM   4300  HB3 LEU X 267      -0.722  -7.820  12.347  0.00  0.00            
ATOM   4301  CG  LEU X 267      -0.422  -6.801  14.254  0.00  0.00            
ATOM   4302  HG  LEU X 267       0.098  -7.035  15.183  0.00  0.00            
ATOM   4303  CD1 LEU X 267      -0.202  -5.311  13.919  0.00  0.00            
ATOM   4304 HD11 LEU X 267      -0.757  -5.003  13.033  0.00  0.00            
ATOM   4305 HD12 LEU X 267      -0.612  -4.750  14.758  0.00  0.00            
ATOM   4306 HD13 LEU X 267       0.880  -5.185  13.903  0.00  0.00            
ATOM   4307  CD2 LEU X 267      -1.934  -6.975  14.552  0.00  0.00            
ATOM   4308 HD21 LEU X 267      -1.976  -7.884  15.152  0.00  0.00            
ATOM   4309 HD22 LEU X 267      -2.295  -6.238  15.270  0.00  0.00            
ATOM   4310 HD23 LEU X 267      -2.519  -6.952  13.633  0.00  0.00            
ATOM   4311  C   LEU X 267      -0.005 -10.235  12.649  0.00  0.00            
ATOM   4312  O   LEU X 267      -1.058 -10.733  12.333  0.00  0.00            
ATOM   4313  N   ILE X 268       1.111 -10.837  12.215  0.00  0.00            
ATOM   4314  H   ILE X 268       2.002 -10.556  12.599  0.00  0.00            
ATOM   4315  CA  ILE X 268       1.252 -11.847  11.186  0.00  0.00            
ATOM   4316  HA  ILE X 268       0.522 -11.570  10.425  0.00  0.00            
ATOM   4317  CB  ILE X 268       2.712 -11.982  10.697  0.00  0.00            
ATOM   4318  HB  ILE X 268       2.701 -12.769   9.943  0.00  0.00            
ATOM   4319  CG2 ILE X 268       3.030 -10.648   9.921  0.00  0.00            
ATOM   4320 HG21 ILE X 268       3.475  -9.932  10.612  0.00  0.00            
ATOM   4321 HG22 ILE X 268       3.722 -10.915   9.122  0.00  0.00            
ATOM   4322 HG23 ILE X 268       2.134 -10.204   9.488  0.00  0.00            
ATOM   4323  CG1 ILE X 268       3.764 -12.313  11.798  0.00  0.00            
ATOM   4324 HG12 ILE X 268       3.619 -11.737  12.711  0.00  0.00            
ATOM   4325 HG13 ILE X 268       3.672 -13.372  12.039  0.00  0.00            
ATOM   4326  CD1 ILE X 268       5.192 -12.124  11.278  0.00  0.00            
ATOM   4327 HD11 ILE X 268       5.902 -12.352  12.073  0.00  0.00            
ATOM   4328 HD12 ILE X 268       5.304 -12.741  10.387  0.00  0.00            
ATOM   4329 HD13 ILE X 268       5.246 -11.078  10.979  0.00  0.00            
ATOM   4330  C   ILE X 268       0.725 -13.186  11.689  0.00  0.00            
ATOM   4331  O   ILE X 268       0.163 -13.954  10.874  0.00  0.00            
ATOM   4332  N   ILE X 269       0.947 -13.521  12.954  0.00  0.00            
ATOM   4333  H   ILE X 269       1.278 -12.819  13.600  0.00  0.00            
ATOM   4334  CA  ILE X 269       0.346 -14.602  13.678  0.00  0.00            
ATOM   4335  HA  ILE X 269       0.358 -15.506  13.069  0.00  0.00            
ATOM   4336  CB  ILE X 269       1.172 -14.872  14.968  0.00  0.00            
ATOM   4337  HB  ILE X 269       0.930 -14.098  15.696  0.00  0.00            
ATOM   4338  CG2 ILE X 269       0.688 -16.215  15.537  0.00  0.00            
ATOM   4339 HG21 ILE X 269      -0.203 -16.044  16.142  0.00  0.00            
ATOM   4340 HG22 ILE X 269       0.446 -16.873  14.702  0.00  0.00            
ATOM   4341 HG23 ILE X 269       1.457 -16.792  16.049  0.00  0.00            
ATOM   4342  CG1 ILE X 269       2.636 -14.840  14.689  0.00  0.00            
ATOM   4343 HG12 ILE X 269       2.906 -13.823  14.403  0.00  0.00            
ATOM   4344 HG13 ILE X 269       3.192 -15.053  15.602  0.00  0.00            
ATOM   4345  CD1 ILE X 269       3.283 -15.725  13.696  0.00  0.00            
ATOM   4346 HD11 ILE X 269       4.355 -15.531  13.695  0.00  0.00            
ATOM   4347 HD12 ILE X 269       3.042 -16.753  13.968  0.00  0.00            
ATOM   4348 HD13 ILE X 269       2.896 -15.546  12.692  0.00  0.00            
ATOM   4349  C   ILE X 269      -1.137 -14.481  13.990  0.00  0.00            
ATOM   4350  O   ILE X 269      -1.834 -15.427  13.660  0.00  0.00            
ATOM   4351  N   GLU X 270      -1.547 -13.358  14.636  0.00  0.00            
ATOM   4352  H   GLU X 270      -0.794 -12.712  14.823  0.00  0.00            
ATOM   4353  CA  GLU X 270      -2.963 -13.024  14.972  0.00  0.00            
ATOM   4354  HA  GLU X 270      -3.249 -13.742  15.741  0.00  0.00            
ATOM   4355  CB  GLU X 270      -2.801 -11.543  15.564  0.00  0.00            
ATOM   4356  HB2 GLU X 270      -1.986 -11.599  16.285  0.00  0.00            
ATOM   4357  HB3 GLU X 270      -2.555 -10.801  14.804  0.00  0.00            
ATOM   4358  CG  GLU X 270      -4.059 -11.221  16.258  0.00  0.00            
ATOM   4359  HG2 GLU X 270      -4.066 -10.265  16.781  0.00  0.00            
ATOM   4360  HG3 GLU X 270      -4.844 -11.258  15.503  0.00  0.00            
ATOM   4361  CD  GLU X 270      -4.488 -12.147  17.415  0.00  0.00            
ATOM   4362  OE1 GLU X 270      -5.729 -12.435  17.521  0.00  0.00            
ATOM   4363  OE2 GLU X 270      -3.662 -12.582  18.243  0.00  0.00            
ATOM   4364  C   GLU X 270      -3.904 -13.281  13.711  0.00  0.00            
ATOM   4365  O   GLU X 270      -4.803 -14.091  13.768  0.00  0.00            
ATOM   4366  N   PHE X 271      -3.668 -12.669  12.541  0.00  0.00            
ATOM   4367  H   PHE X 271      -2.935 -11.979  12.455  0.00  0.00            
ATOM   4368  CA  PHE X 271      -4.501 -13.017  11.331  0.00  0.00            
ATOM   4369  HA  PHE X 271      -5.534 -13.023  11.678  0.00  0.00            
ATOM   4370  CB  PHE X 271      -4.271 -11.923  10.242  0.00  0.00            
ATOM   4371  HB2 PHE X 271      -3.219 -11.736  10.025  0.00  0.00            
ATOM   4372  HB3 PHE X 271      -4.785 -12.311   9.363  0.00  0.00            
ATOM   4373  CG  PHE X 271      -4.898 -10.502  10.638  0.00  0.00            
ATOM   4374  CD1 PHE X 271      -4.325  -9.615  11.567  0.00  0.00            
ATOM   4375  HD1 PHE X 271      -3.353  -9.877  11.959  0.00  0.00            
ATOM   4376  CE1 PHE X 271      -4.960  -8.385  11.818  0.00  0.00            
ATOM   4377  HE1 PHE X 271      -4.514  -7.723  12.545  0.00  0.00            
ATOM   4378  CZ  PHE X 271      -6.173  -8.032  11.076  0.00  0.00            
ATOM   4379  HZ  PHE X 271      -6.562  -7.024  11.051  0.00  0.00            
ATOM   4380  CE2 PHE X 271      -6.772  -8.990  10.267  0.00  0.00            
ATOM   4381  HE2 PHE X 271      -7.632  -8.654   9.705  0.00  0.00            
ATOM   4382  CD2 PHE X 271      -6.164 -10.256  10.063  0.00  0.00            
ATOM   4383  HD2 PHE X 271      -6.592 -11.071   9.499  0.00  0.00            
ATOM   4384  C   PHE X 271      -4.261 -14.458  10.770  0.00  0.00            
ATOM   4385  O   PHE X 271      -5.306 -14.988  10.313  0.00  0.00            
ATOM   4386  N   SER X 272      -3.104 -15.103  10.842  0.00  0.00            
ATOM   4387  H   SER X 272      -2.313 -14.701  11.325  0.00  0.00            
ATOM   4388  CA  SER X 272      -2.844 -16.485  10.376  0.00  0.00            
ATOM   4389  HA  SER X 272      -3.102 -16.584   9.322  0.00  0.00            
ATOM   4390  CB  SER X 272      -1.340 -16.773  10.504  0.00  0.00            
ATOM   4391  HB2 SER X 272      -0.927 -16.570  11.492  0.00  0.00            
ATOM   4392  HB3 SER X 272      -1.233 -17.851  10.380  0.00  0.00            
ATOM   4393  OG  SER X 272      -0.576 -16.112   9.513  0.00  0.00            
ATOM   4394  HG  SER X 272      -0.266 -15.320   9.957  0.00  0.00            
ATOM   4395  C   SER X 272      -3.569 -17.503  11.189  0.00  0.00            
ATOM   4396  O   SER X 272      -4.111 -18.410  10.567  0.00  0.00            
ATOM   4397  N   LYS X 273      -3.661 -17.413  12.503  0.00  0.00            
ATOM   4398  H   LYS X 273      -3.111 -16.671  12.914  0.00  0.00            
ATOM   4399  CA  LYS X 273      -4.498 -18.262  13.348  0.00  0.00            
ATOM   4400  HA  LYS X 273      -4.167 -19.300  13.335  0.00  0.00            
ATOM   4401  CB  LYS X 273      -4.323 -17.724  14.833  0.00  0.00            
ATOM   4402  HB2 LYS X 273      -4.411 -16.655  14.638  0.00  0.00            
ATOM   4403  HB3 LYS X 273      -5.156 -18.087  15.435  0.00  0.00            
ATOM   4404  CG  LYS X 273      -2.944 -18.143  15.512  0.00  0.00            
ATOM   4405  HG2 LYS X 273      -3.036 -19.229  15.524  0.00  0.00            
ATOM   4406  HG3 LYS X 273      -2.155 -17.942  14.787  0.00  0.00            
ATOM   4407  CD  LYS X 273      -2.801 -17.566  16.914  0.00  0.00            
ATOM   4408  HD2 LYS X 273      -2.673 -16.504  16.705  0.00  0.00            
ATOM   4409  HD3 LYS X 273      -3.712 -17.729  17.489  0.00  0.00            
ATOM   4410  CE  LYS X 273      -1.582 -18.179  17.600  0.00  0.00            
ATOM   4411  HE2 LYS X 273      -1.666 -19.265  17.649  0.00  0.00            
ATOM   4412  HE3 LYS X 273      -0.617 -18.045  17.111  0.00  0.00            
ATOM   4413  NZ  LYS X 273      -1.373 -17.723  18.990  0.00  0.00            
ATOM   4414  HZ1 LYS X 273      -0.792 -18.372  19.502  0.00  0.00            
ATOM   4415  HZ2 LYS X 273      -0.987 -16.791  19.042  0.00  0.00            
ATOM   4416  HZ3 LYS X 273      -2.291 -17.817  19.401  0.00  0.00            
ATOM   4417  C   LYS X 273      -5.922 -18.171  13.011  0.00  0.00            
ATOM   4418  O   LYS X 273      -6.538 -19.221  12.925  0.00  0.00            
ATOM   4419  N   MET X 274      -6.493 -16.954  12.772  0.00  0.00            
ATOM   4420  H   MET X 274      -5.906 -16.135  12.843  0.00  0.00            
ATOM   4421  CA  MET X 274      -7.847 -16.689  12.308  0.00  0.00            
ATOM   4422  HA  MET X 274      -8.493 -17.327  12.911  0.00  0.00            
ATOM   4423  CB  MET X 274      -8.150 -15.200  12.547  0.00  0.00            
ATOM   4424  HB2 MET X 274      -7.376 -14.675  11.986  0.00  0.00            
ATOM   4425  HB3 MET X 274      -9.098 -14.936  12.080  0.00  0.00            
ATOM   4426  CG  MET X 274      -8.021 -14.712  13.940  0.00  0.00            
ATOM   4427  HG2 MET X 274      -8.568 -15.364  14.621  0.00  0.00            
ATOM   4428  HG3 MET X 274      -6.947 -14.616  14.106  0.00  0.00            
ATOM   4429  SD  MET X 274      -8.658 -13.014  14.183  0.00  0.00            
ATOM   4430  CE  MET X 274      -7.593 -11.943  13.122  0.00  0.00            
ATOM   4431  HE1 MET X 274      -7.910 -10.919  13.324  0.00  0.00            
ATOM   4432  HE2 MET X 274      -6.599 -12.069  13.551  0.00  0.00            
ATOM   4433  HE3 MET X 274      -7.721 -12.237  12.080  0.00  0.00            
ATOM   4434  C   MET X 274      -8.015 -17.125  10.851  0.00  0.00            
ATOM   4435  O   MET X 274      -9.101 -17.602  10.607  0.00  0.00            
ATOM   4436  N   ALA X 275      -6.937 -17.106  10.001  0.00  0.00            
ATOM   4437  H   ALA X 275      -6.098 -16.655  10.339  0.00  0.00            
ATOM   4438  CA  ALA X 275      -6.956 -17.656   8.619  0.00  0.00            
ATOM   4439  HA  ALA X 275      -7.850 -17.277   8.123  0.00  0.00            
ATOM   4440  CB  ALA X 275      -5.837 -17.063   7.824  0.00  0.00            
ATOM   4441  HB1 ALA X 275      -4.934 -17.612   8.091  0.00  0.00            
ATOM   4442  HB2 ALA X 275      -5.973 -17.268   6.763  0.00  0.00            
ATOM   4443  HB3 ALA X 275      -5.676 -15.994   7.969  0.00  0.00            
ATOM   4444  C   ALA X 275      -6.913 -19.181   8.568  0.00  0.00            
ATOM   4445  O   ALA X 275      -7.226 -19.802   7.533  0.00  0.00            
ATOM   4446  N   ARG X 276      -6.477 -19.851   9.618  0.00  0.00            
ATOM   4447  H   ARG X 276      -5.882 -19.350  10.262  0.00  0.00            
ATOM   4448  CA  ARG X 276      -6.511 -21.291   9.942  0.00  0.00            
ATOM   4449  HA  ARG X 276      -6.298 -21.854   9.032  0.00  0.00            
ATOM   4450  CB  ARG X 276      -5.417 -21.698  11.011  0.00  0.00            
ATOM   4451  HB2 ARG X 276      -4.558 -21.056  10.815  0.00  0.00            
ATOM   4452  HB3 ARG X 276      -5.679 -21.512  12.052  0.00  0.00            
ATOM   4453  CG  ARG X 276      -5.091 -23.191  10.771  0.00  0.00            
ATOM   4454  HG2 ARG X 276      -5.921 -23.813  11.107  0.00  0.00            
ATOM   4455  HG3 ARG X 276      -4.970 -23.243   9.689  0.00  0.00            
ATOM   4456  CD  ARG X 276      -3.738 -23.636  11.480  0.00  0.00            
ATOM   4457  HD2 ARG X 276      -3.686 -24.696  11.231  0.00  0.00            
ATOM   4458  HD3 ARG X 276      -2.862 -23.112  11.099  0.00  0.00            
ATOM   4459  NE  ARG X 276      -3.839 -23.432  12.915  0.00  0.00            
ATOM   4460  HE  ARG X 276      -4.575 -23.936  13.390  0.00  0.00            
ATOM   4461  CZ  ARG X 276      -3.177 -22.555  13.676  0.00  0.00            
ATOM   4462  NH1 ARG X 276      -2.222 -21.738  13.287  0.00  0.00            
ATOM   4463 HH11 ARG X 276      -2.062 -21.639  12.295  0.00  0.00            
ATOM   4464 HH12 ARG X 276      -1.701 -21.167  13.936  0.00  0.00            
ATOM   4465  NH2 ARG X 276      -3.406 -22.461  14.928  0.00  0.00            
ATOM   4466 HH21 ARG X 276      -3.966 -23.134  15.431  0.00  0.00            
ATOM   4467 HH22 ARG X 276      -2.914 -21.779  15.487  0.00  0.00            
ATOM   4468  C   ARG X 276      -7.987 -21.761  10.258  0.00  0.00            
ATOM   4469  O   ARG X 276      -8.369 -22.788   9.755  0.00  0.00            
ATOM   4470  N   ASP X 277      -8.756 -20.910  11.016  0.00  0.00            
ATOM   4471  H   ASP X 277      -8.442 -20.009  11.346  0.00  0.00            
ATOM   4472  CA  ASP X 277     -10.224 -21.111  11.177  0.00  0.00            
ATOM   4473  HA  ASP X 277     -10.508 -21.793  10.375  0.00  0.00            
ATOM   4474  CB  ASP X 277     -10.481 -21.625  12.654  0.00  0.00            
ATOM   4475  HB2 ASP X 277     -10.278 -20.782  13.314  0.00  0.00            
ATOM   4476  HB3 ASP X 277     -11.528 -21.879  12.819  0.00  0.00            
ATOM   4477  CG  ASP X 277      -9.805 -22.881  12.995  0.00  0.00            
ATOM   4478  OD1 ASP X 277     -10.125 -23.949  12.451  0.00  0.00            
ATOM   4479  OD2 ASP X 277      -9.007 -22.890  13.954  0.00  0.00            
ATOM   4480  C   ASP X 277     -11.107 -19.888  10.850  0.00  0.00            
ATOM   4481  O   ASP X 277     -11.676 -19.217  11.748  0.00  0.00            
ATOM   4482  N   PRO X 278     -11.267 -19.625   9.518  0.00  0.00            
ATOM   4483  CD  PRO X 278     -10.783 -20.353   8.332  0.00  0.00            
ATOM   4484  HD2 PRO X 278     -11.004 -21.415   8.443  0.00  0.00            
ATOM   4485  HD3 PRO X 278      -9.731 -20.198   8.094  0.00  0.00            
ATOM   4486  CG  PRO X 278     -11.740 -20.055   7.157  0.00  0.00            
ATOM   4487  HG2 PRO X 278     -12.654 -20.643   7.237  0.00  0.00            
ATOM   4488  HG3 PRO X 278     -11.260 -20.159   6.183  0.00  0.00            
ATOM   4489  CB  PRO X 278     -12.061 -18.582   7.514  0.00  0.00            
ATOM   4490  HB2 PRO X 278     -13.019 -18.266   7.101  0.00  0.00            
ATOM   4491  HB3 PRO X 278     -11.220 -18.007   7.125  0.00  0.00            
ATOM   4492  CA  PRO X 278     -11.972 -18.435   9.067  0.00  0.00            
ATOM   4493  HA  PRO X 278     -11.520 -17.467   9.282  0.00  0.00            
ATOM   4494  C   PRO X 278     -13.426 -18.465   9.578  0.00  0.00            
ATOM   4495  O   PRO X 278     -13.977 -17.345   9.783  0.00  0.00            
ATOM   4496  N   GLN X 279     -13.982 -19.643   9.706  0.00  0.00            
ATOM   4497  H   GLN X 279     -13.281 -20.368   9.770  0.00  0.00            
ATOM   4498  CA  GLN X 279     -15.396 -19.836  10.112  0.00  0.00            
ATOM   4499  HA  GLN X 279     -15.987 -19.121   9.538  0.00  0.00            
ATOM   4500  CB  GLN X 279     -15.880 -21.255   9.724  0.00  0.00            
ATOM   4501  HB2 GLN X 279     -16.934 -21.290  10.000  0.00  0.00            
ATOM   4502  HB3 GLN X 279     -15.712 -21.287   8.647  0.00  0.00            
ATOM   4503  CG  GLN X 279     -15.114 -22.386  10.537  0.00  0.00            
ATOM   4504  HG2 GLN X 279     -15.031 -21.994  11.551  0.00  0.00            
ATOM   4505  HG3 GLN X 279     -15.772 -23.223  10.771  0.00  0.00            
ATOM   4506  CD  GLN X 279     -13.880 -22.909   9.940  0.00  0.00            
ATOM   4507  OE1 GLN X 279     -13.516 -22.697   8.791  0.00  0.00            
ATOM   4508  NE2 GLN X 279     -13.184 -23.749  10.702  0.00  0.00            
ATOM   4509 HE21 GLN X 279     -13.497 -23.987  11.632  0.00  0.00            
ATOM   4510 HE22 GLN X 279     -12.447 -24.287  10.269  0.00  0.00            
ATOM   4511  C   GLN X 279     -15.755 -19.462  11.582  0.00  0.00            
ATOM   4512  O   GLN X 279     -16.935 -19.501  11.911  0.00  0.00            
ATOM   4513  N   ARG X 280     -14.720 -19.085  12.366  0.00  0.00            
ATOM   4514  H   ARG X 280     -13.784 -19.087  11.987  0.00  0.00            
ATOM   4515  CA  ARG X 280     -14.843 -18.410  13.707  0.00  0.00            
ATOM   4516  HA  ARG X 280     -15.863 -18.409  14.092  0.00  0.00            
ATOM   4517  CB  ARG X 280     -13.810 -19.013  14.659  0.00  0.00            
ATOM   4518  HB2 ARG X 280     -14.057 -20.071  14.747  0.00  0.00            
ATOM   4519  HB3 ARG X 280     -12.881 -18.944  14.093  0.00  0.00            
ATOM   4520  CG  ARG X 280     -13.653 -18.457  16.090  0.00  0.00            
ATOM   4521  HG2 ARG X 280     -12.798 -18.964  16.539  0.00  0.00            
ATOM   4522  HG3 ARG X 280     -13.411 -17.395  16.077  0.00  0.00            
ATOM   4523  CD  ARG X 280     -14.928 -18.639  16.912  0.00  0.00            
ATOM   4524  HD2 ARG X 280     -15.696 -18.337  16.201  0.00  0.00            
ATOM   4525  HD3 ARG X 280     -15.045 -19.683  17.203  0.00  0.00            
ATOM   4526  NE  ARG X 280     -14.944 -17.782  18.119  0.00  0.00            
ATOM   4527  HE  ARG X 280     -14.911 -18.319  18.974  0.00  0.00            
ATOM   4528  CZ  ARG X 280     -15.120 -16.513  18.284  0.00  0.00            
ATOM   4529  NH1 ARG X 280     -15.594 -15.760  17.338  0.00  0.00            
ATOM   4530 HH11 ARG X 280     -15.573 -16.013  16.361  0.00  0.00            
ATOM   4531 HH12 ARG X 280     -15.882 -14.841  17.642  0.00  0.00            
ATOM   4532  NH2 ARG X 280     -15.012 -16.036  19.500  0.00  0.00            
ATOM   4533 HH21 ARG X 280     -14.598 -16.598  20.229  0.00  0.00            
ATOM   4534 HH22 ARG X 280     -15.084 -15.037  19.632  0.00  0.00            
ATOM   4535  C   ARG X 280     -14.837 -16.864  13.695  0.00  0.00            
ATOM   4536  O   ARG X 280     -15.337 -16.261  14.686  0.00  0.00            
ATOM   4537  N   TYR X 281     -14.226 -16.234  12.635  0.00  0.00            
ATOM   4538  H   TYR X 281     -13.959 -16.726  11.794  0.00  0.00            
ATOM   4539  CA  TYR X 281     -13.943 -14.825  12.737  0.00  0.00            
ATOM   4540  HA  TYR X 281     -14.234 -14.385  13.691  0.00  0.00            
ATOM   4541  CB  TYR X 281     -12.406 -14.699  12.721  0.00  0.00            
ATOM   4542  HB2 TYR X 281     -11.989 -15.221  11.859  0.00  0.00            
ATOM   4543  HB3 TYR X 281     -12.199 -13.654  12.495  0.00  0.00            
ATOM   4544  CG  TYR X 281     -11.749 -15.286  13.899  0.00  0.00            
ATOM   4545  CD1 TYR X 281     -11.751 -14.707  15.191  0.00  0.00            
ATOM   4546  HD1 TYR X 281     -12.272 -13.765  15.280  0.00  0.00            
ATOM   4547  CE1 TYR X 281     -11.227 -15.381  16.364  0.00  0.00            
ATOM   4548  HE1 TYR X 281     -11.227 -14.861  17.311  0.00  0.00            
ATOM   4549  CZ  TYR X 281     -10.565 -16.618  16.186  0.00  0.00            
ATOM   4550  OH  TYR X 281     -10.077 -17.241  17.296  0.00  0.00            
ATOM   4551  HH  TYR X 281      -9.759 -18.127  17.109  0.00  0.00            
ATOM   4552  CE2 TYR X 281     -10.475 -17.172  14.900  0.00  0.00            
ATOM   4553  HE2 TYR X 281     -10.019 -18.143  14.777  0.00  0.00            
ATOM   4554  CD2 TYR X 281     -11.124 -16.537  13.812  0.00  0.00            
ATOM   4555  HD2 TYR X 281     -11.232 -17.106  12.901  0.00  0.00            
ATOM   4556  C   TYR X 281     -14.731 -13.888  11.753  0.00  0.00            
ATOM   4557  O   TYR X 281     -14.844 -12.681  12.048  0.00  0.00            
ATOM   4558  N   LEU X 282     -15.221 -14.476  10.705  0.00  0.00            
ATOM   4559  H   LEU X 282     -14.803 -15.335  10.379  0.00  0.00            
ATOM   4560  CA  LEU X 282     -15.975 -13.750   9.673  0.00  0.00            
ATOM   4561  HA  LEU X 282     -16.229 -12.784  10.110  0.00  0.00            
ATOM   4562  CB  LEU X 282     -15.120 -13.587   8.397  0.00  0.00            
ATOM   4563  HB2 LEU X 282     -14.878 -14.621   8.148  0.00  0.00            
ATOM   4564  HB3 LEU X 282     -15.854 -13.264   7.658  0.00  0.00            
ATOM   4565  CG  LEU X 282     -13.858 -12.738   8.386  0.00  0.00            
ATOM   4566  HG  LEU X 282     -13.255 -12.972   9.264  0.00  0.00            
ATOM   4567  CD1 LEU X 282     -13.113 -13.050   7.078  0.00  0.00            
ATOM   4568 HD11 LEU X 282     -12.279 -12.353   6.992  0.00  0.00            
ATOM   4569 HD12 LEU X 282     -12.802 -14.093   7.145  0.00  0.00            
ATOM   4570 HD13 LEU X 282     -13.667 -13.098   6.140  0.00  0.00            
ATOM   4571  CD2 LEU X 282     -14.383 -11.347   8.318  0.00  0.00            
ATOM   4572 HD21 LEU X 282     -14.997 -11.287   9.217  0.00  0.00            
ATOM   4573 HD22 LEU X 282     -13.465 -10.790   8.509  0.00  0.00            
ATOM   4574 HD23 LEU X 282     -14.879 -11.136   7.371  0.00  0.00            
ATOM   4575  C   LEU X 282     -17.303 -14.443   9.383  0.00  0.00            
ATOM   4576  O   LEU X 282     -17.410 -15.635   9.285  0.00  0.00            
ATOM   4577  N   VAL X 283     -18.381 -13.629   9.275  0.00  0.00            
ATOM   4578  H   VAL X 283     -18.220 -12.636   9.374  0.00  0.00            
ATOM   4579  CA  VAL X 283     -19.705 -14.189   9.204  0.00  0.00            
ATOM   4580  HA  VAL X 283     -19.858 -15.087   9.802  0.00  0.00            
ATOM   4581  CB  VAL X 283     -20.726 -13.093   9.591  0.00  0.00            
ATOM   4582  HB  VAL X 283     -20.552 -12.267   8.902  0.00  0.00            
ATOM   4583  CG1 VAL X 283     -22.176 -13.643   9.537  0.00  0.00            
ATOM   4584 HG11 VAL X 283     -22.193 -14.315  10.395  0.00  0.00            
ATOM   4585 HG12 VAL X 283     -22.768 -12.764   9.788  0.00  0.00            
ATOM   4586 HG13 VAL X 283     -22.436 -14.162   8.614  0.00  0.00            
ATOM   4587  CG2 VAL X 283     -20.332 -12.646  11.017  0.00  0.00            
ATOM   4588 HG21 VAL X 283     -20.424 -13.459  11.737  0.00  0.00            
ATOM   4589 HG22 VAL X 283     -19.357 -12.174  11.140  0.00  0.00            
ATOM   4590 HG23 VAL X 283     -21.099 -11.927  11.304  0.00  0.00            
ATOM   4591  C   VAL X 283     -20.023 -14.607   7.695  0.00  0.00            
ATOM   4592  O   VAL X 283     -20.670 -15.609   7.484  0.00  0.00            
ATOM   4593  N   ILE X 284     -19.432 -13.880   6.726  0.00  0.00            
ATOM   4594  H   ILE X 284     -18.823 -13.111   6.966  0.00  0.00            
ATOM   4595  CA  ILE X 284     -19.366 -14.319   5.332  0.00  0.00            
ATOM   4596  HA  ILE X 284     -20.320 -14.618   4.897  0.00  0.00            
ATOM   4597  CB  ILE X 284     -18.773 -13.312   4.359  0.00  0.00            
ATOM   4598  HB  ILE X 284     -18.544 -13.838   3.433  0.00  0.00            
ATOM   4599  CG2 ILE X 284     -19.801 -12.254   4.018  0.00  0.00            
ATOM   4600 HG21 ILE X 284     -20.319 -11.920   4.917  0.00  0.00            
ATOM   4601 HG22 ILE X 284     -19.444 -11.420   3.414  0.00  0.00            
ATOM   4602 HG23 ILE X 284     -20.563 -12.662   3.353  0.00  0.00            
ATOM   4603  CG1 ILE X 284     -17.455 -12.779   4.916  0.00  0.00            
ATOM   4604 HG12 ILE X 284     -17.512 -11.862   5.503  0.00  0.00            
ATOM   4605 HG13 ILE X 284     -16.995 -13.530   5.559  0.00  0.00            
ATOM   4606  CD1 ILE X 284     -16.450 -12.674   3.759  0.00  0.00            
ATOM   4607 HD11 ILE X 284     -15.561 -12.113   4.048  0.00  0.00            
ATOM   4608 HD12 ILE X 284     -16.389 -13.663   3.306  0.00  0.00            
ATOM   4609 HD13 ILE X 284     -16.921 -11.991   3.051  0.00  0.00            
ATOM   4610  C   ILE X 284     -18.615 -15.704   5.348  0.00  0.00            
ATOM   4611  O   ILE X 284     -17.544 -15.891   5.982  0.00  0.00            
ATOM   4612  N   GLN X 285     -19.119 -16.563   4.386  0.00  0.00            
ATOM   4613  H   GLN X 285     -19.902 -16.153   3.898  0.00  0.00            
ATOM   4614  CA  GLN X 285     -18.549 -17.783   3.929  0.00  0.00            
ATOM   4615  HA  GLN X 285     -18.493 -18.423   4.810  0.00  0.00            
ATOM   4616  CB  GLN X 285     -19.473 -18.551   2.996  0.00  0.00            
ATOM   4617  HB2 GLN X 285     -19.803 -17.873   2.208  0.00  0.00            
ATOM   4618  HB3 GLN X 285     -19.006 -19.433   2.556  0.00  0.00            
ATOM   4619  CG  GLN X 285     -20.684 -19.099   3.791  0.00  0.00            
ATOM   4620  HG2 GLN X 285     -20.289 -19.757   4.565  0.00  0.00            
ATOM   4621  HG3 GLN X 285     -21.195 -18.306   4.338  0.00  0.00            
ATOM   4622  CD  GLN X 285     -21.774 -19.841   3.001  0.00  0.00            
ATOM   4623  OE1 GLN X 285     -22.938 -19.760   3.215  0.00  0.00            
ATOM   4624  NE2 GLN X 285     -21.508 -20.647   2.063  0.00  0.00            
ATOM   4625 HE21 GLN X 285     -20.530 -20.861   1.931  0.00  0.00            
ATOM   4626 HE22 GLN X 285     -22.273 -21.091   1.575  0.00  0.00            
ATOM   4627  C   GLN X 285     -17.155 -17.685   3.268  0.00  0.00            
ATOM   4628  O   GLN X 285     -16.781 -16.690   2.651  0.00  0.00            
ATOM   4629  N   GLY X 286     -16.438 -18.849   3.254  0.00  0.00            
ATOM   4630  H   GLY X 286     -16.819 -19.580   3.837  0.00  0.00            
ATOM   4631  CA  GLY X 286     -15.205 -19.216   2.486  0.00  0.00            
ATOM   4632  HA2 GLY X 286     -14.414 -18.467   2.478  0.00  0.00            
ATOM   4633  HA3 GLY X 286     -14.724 -20.070   2.962  0.00  0.00            
ATOM   4634  C   GLY X 286     -15.463 -19.606   1.034  0.00  0.00            
ATOM   4635  O   GLY X 286     -16.029 -18.850   0.308  0.00  0.00            
ATOM   4636  N   ASP X 287     -14.974 -20.728   0.612  0.00  0.00            
ATOM   4637  H   ASP X 287     -14.645 -21.340   1.345  0.00  0.00            
ATOM   4638  CA  ASP X 287     -15.007 -21.273  -0.776  0.00  0.00            
ATOM   4639  HA  ASP X 287     -14.305 -20.626  -1.302  0.00  0.00            
ATOM   4640  CB  ASP X 287     -14.507 -22.799  -0.761  0.00  0.00            
ATOM   4641  HB2 ASP X 287     -15.264 -23.482  -0.376  0.00  0.00            
ATOM   4642  HB3 ASP X 287     -14.440 -23.069  -1.815  0.00  0.00            
ATOM   4643  CG  ASP X 287     -13.107 -23.001  -0.263  0.00  0.00            
ATOM   4644  OD1 ASP X 287     -12.499 -22.032   0.167  0.00  0.00            
ATOM   4645  OD2 ASP X 287     -12.550 -24.118  -0.323  0.00  0.00            
ATOM   4646  C   ASP X 287     -16.433 -21.305  -1.610  0.00  0.00            
ATOM   4647  O   ASP X 287     -16.377 -21.269  -2.838  0.00  0.00            
ATOM   4648  N   GLU X 288     -17.637 -21.252  -0.964  0.00  0.00            
ATOM   4649  H   GLU X 288     -17.570 -21.171   0.040  0.00  0.00            
ATOM   4650  CA  GLU X 288     -18.858 -21.018  -1.653  0.00  0.00            
ATOM   4651  HA  GLU X 288     -18.990 -21.700  -2.493  0.00  0.00            
ATOM   4652  CB  GLU X 288     -20.147 -21.325  -0.839  0.00  0.00            
ATOM   4653  HB2 GLU X 288     -20.038 -20.554  -0.076  0.00  0.00            
ATOM   4654  HB3 GLU X 288     -20.896 -21.079  -1.591  0.00  0.00            
ATOM   4655  CG  GLU X 288     -20.247 -22.764  -0.346  0.00  0.00            
ATOM   4656  HG2 GLU X 288     -21.294 -22.934  -0.095  0.00  0.00            
ATOM   4657  HG3 GLU X 288     -19.824 -23.477  -1.053  0.00  0.00            
ATOM   4658  CD  GLU X 288     -19.458 -22.972   0.977  0.00  0.00            
ATOM   4659  OE1 GLU X 288     -18.881 -22.046   1.501  0.00  0.00            
ATOM   4660  OE2 GLU X 288     -19.457 -24.119   1.400  0.00  0.00            
ATOM   4661  C   GLU X 288     -19.009 -19.584  -2.324  0.00  0.00            
ATOM   4662  O   GLU X 288     -19.582 -19.468  -3.463  0.00  0.00            
ATOM   4663  N   ARG X 289     -18.402 -18.590  -1.695  0.00  0.00            
ATOM   4664  H   ARG X 289     -17.767 -18.853  -0.955  0.00  0.00            
ATOM   4665  CA  ARG X 289     -18.329 -17.238  -2.308  0.00  0.00            
ATOM   4666  HA  ARG X 289     -19.280 -16.945  -2.754  0.00  0.00            
ATOM   4667  CB  ARG X 289     -18.105 -16.218  -1.082  0.00  0.00            
ATOM   4668  HB2 ARG X 289     -17.486 -16.747  -0.358  0.00  0.00            
ATOM   4669  HB3 ARG X 289     -17.570 -15.335  -1.430  0.00  0.00            
ATOM   4670  CG  ARG X 289     -19.446 -15.807  -0.490  0.00  0.00            
ATOM   4671  HG2 ARG X 289     -20.058 -15.318  -1.248  0.00  0.00            
ATOM   4672  HG3 ARG X 289     -19.927 -16.694  -0.077  0.00  0.00            
ATOM   4673  CD  ARG X 289     -19.237 -14.844   0.638  0.00  0.00            
ATOM   4674  HD2 ARG X 289     -20.238 -14.670   1.033  0.00  0.00            
ATOM   4675  HD3 ARG X 289     -18.721 -15.413   1.410  0.00  0.00            
ATOM   4676  NE  ARG X 289     -18.544 -13.565   0.308  0.00  0.00            
ATOM   4677  HE  ARG X 289     -17.556 -13.628   0.105  0.00  0.00            
ATOM   4678  CZ  ARG X 289     -18.949 -12.310   0.151  0.00  0.00            
ATOM   4679  NH1 ARG X 289     -20.239 -12.123   0.142  0.00  0.00            
ATOM   4680 HH11 ARG X 289     -20.867 -12.912   0.210  0.00  0.00            
ATOM   4681 HH12 ARG X 289     -20.527 -11.170  -0.028  0.00  0.00            
ATOM   4682  NH2 ARG X 289     -18.014 -11.360   0.081  0.00  0.00            
ATOM   4683 HH21 ARG X 289     -17.043 -11.637   0.088  0.00  0.00            
ATOM   4684 HH22 ARG X 289     -18.201 -10.438  -0.287  0.00  0.00            
ATOM   4685  C   ARG X 289     -17.238 -16.970  -3.391  0.00  0.00            
ATOM   4686  O   ARG X 289     -17.253 -15.909  -4.082  0.00  0.00            
ATOM   4687  N   MET X 290     -16.138 -17.863  -3.448  0.00  0.00            
ATOM   4688  H   MET X 290     -16.251 -18.691  -2.881  0.00  0.00            
ATOM   4689  CA  MET X 290     -14.890 -17.516  -4.024  0.00  0.00            
ATOM   4690  HA  MET X 290     -14.651 -16.483  -3.769  0.00  0.00            
ATOM   4691  CB  MET X 290     -13.751 -18.385  -3.461  0.00  0.00            
ATOM   4692  HB2 MET X 290     -13.590 -18.119  -2.416  0.00  0.00            
ATOM   4693  HB3 MET X 290     -14.125 -19.399  -3.319  0.00  0.00            
ATOM   4694  CG  MET X 290     -12.444 -18.506  -4.128  0.00  0.00            
ATOM   4695  HG2 MET X 290     -11.705 -18.929  -3.447  0.00  0.00            
ATOM   4696  HG3 MET X 290     -12.685 -19.182  -4.948  0.00  0.00            
ATOM   4697  SD  MET X 290     -11.734 -17.102  -4.877  0.00  0.00            
ATOM   4698  CE  MET X 290     -10.532 -17.897  -5.995  0.00  0.00            
ATOM   4699  HE1 MET X 290      -9.992 -17.126  -6.545  0.00  0.00            
ATOM   4700  HE2 MET X 290      -9.728 -18.461  -5.523  0.00  0.00            
ATOM   4701  HE3 MET X 290     -10.993 -18.624  -6.663  0.00  0.00            
ATOM   4702  C   MET X 290     -14.970 -17.625  -5.487  0.00  0.00            
ATOM   4703  O   MET X 290     -15.111 -18.674  -6.015  0.00  0.00            
ATOM   4704  N   HID X 291     -14.766 -16.526  -6.165  0.00  0.00            
ATOM   4705  H   HID X 291     -14.755 -15.689  -5.601  0.00  0.00            
ATOM   4706  CA  HID X 291     -14.837 -16.475  -7.692  0.00  0.00            
ATOM   4707  HA  HID X 291     -14.598 -17.466  -8.076  0.00  0.00            
ATOM   4708  CB  HID X 291     -16.250 -16.167  -8.171  0.00  0.00            
ATOM   4709  HB2 HID X 291     -16.401 -15.096  -8.036  0.00  0.00            
ATOM   4710  HB3 HID X 291     -16.244 -16.429  -9.229  0.00  0.00            
ATOM   4711  CG  HID X 291     -17.462 -16.821  -7.505  0.00  0.00            
ATOM   4712  ND1 HID X 291     -17.682 -18.174  -7.445  0.00  0.00            
ATOM   4713  HD1 HID X 291     -17.051 -18.931  -7.665  0.00  0.00            
ATOM   4714  CE1 HID X 291     -18.806 -18.356  -6.737  0.00  0.00            
ATOM   4715  HE1 HID X 291     -19.217 -19.299  -6.407  0.00  0.00            
ATOM   4716  NE2 HID X 291     -19.359 -17.165  -6.376  0.00  0.00            
ATOM   4717  CD2 HID X 291     -18.487 -16.177  -6.865  0.00  0.00            
ATOM   4718  HD2 HID X 291     -18.502 -15.100  -6.780  0.00  0.00            
ATOM   4719  C   HID X 291     -13.898 -15.448  -8.239  0.00  0.00            
ATOM   4720  O   HID X 291     -13.897 -15.141  -9.412  0.00  0.00            
ATOM   4721  N   LEU X 292     -12.971 -14.973  -7.418  0.00  0.00            
ATOM   4722  H   LEU X 292     -12.915 -15.368  -6.490  0.00  0.00            
ATOM   4723  CA  LEU X 292     -11.933 -14.108  -7.881  0.00  0.00            
ATOM   4724  HA  LEU X 292     -12.392 -13.147  -8.113  0.00  0.00            
ATOM   4725  CB  LEU X 292     -10.915 -13.934  -6.722  0.00  0.00            
ATOM   4726  HB2 LEU X 292     -10.591 -14.965  -6.574  0.00  0.00            
ATOM   4727  HB3 LEU X 292     -10.072 -13.385  -7.141  0.00  0.00            
ATOM   4728  CG  LEU X 292     -11.428 -13.413  -5.352  0.00  0.00            
ATOM   4729  HG  LEU X 292     -12.353 -13.961  -5.173  0.00  0.00            
ATOM   4730  CD1 LEU X 292     -10.524 -13.624  -4.082  0.00  0.00            
ATOM   4731 HD11 LEU X 292      -9.589 -13.177  -4.419  0.00  0.00            
ATOM   4732 HD12 LEU X 292     -10.956 -13.271  -3.146  0.00  0.00            
ATOM   4733 HD13 LEU X 292     -10.373 -14.703  -4.028  0.00  0.00            
ATOM   4734  CD2 LEU X 292     -11.547 -11.893  -5.458  0.00  0.00            
ATOM   4735 HD21 LEU X 292     -10.581 -11.398  -5.553  0.00  0.00            
ATOM   4736 HD22 LEU X 292     -12.237 -11.646  -6.265  0.00  0.00            
ATOM   4737 HD23 LEU X 292     -11.843 -11.580  -4.457  0.00  0.00            
ATOM   4738  C   LEU X 292     -11.127 -14.613  -9.111  0.00  0.00            
ATOM   4739  O   LEU X 292     -10.759 -15.775  -9.190  0.00  0.00            
ATOM   4740  N   PRO X 293     -10.946 -13.754 -10.151  0.00  0.00            
ATOM   4741  CD  PRO X 293     -11.266 -12.344 -10.106  0.00  0.00            
ATOM   4742  HD2 PRO X 293     -10.868 -11.800  -9.250  0.00  0.00            
ATOM   4743  HD3 PRO X 293     -12.344 -12.220 -10.000  0.00  0.00            
ATOM   4744  CG  PRO X 293     -10.722 -11.748 -11.383  0.00  0.00            
ATOM   4745  HG2 PRO X 293      -9.700 -11.382 -11.292  0.00  0.00            
ATOM   4746  HG3 PRO X 293     -11.341 -10.921 -11.733  0.00  0.00            
ATOM   4747  CB  PRO X 293     -10.842 -12.867 -12.349  0.00  0.00            
ATOM   4748  HB2 PRO X 293     -10.117 -12.800 -13.160  0.00  0.00            
ATOM   4749  HB3 PRO X 293     -11.780 -12.934 -12.900  0.00  0.00            
ATOM   4750  CA  PRO X 293     -10.615 -14.112 -11.499  0.00  0.00            
ATOM   4751  HA  PRO X 293     -11.339 -14.892 -11.733  0.00  0.00            
ATOM   4752  C   PRO X 293      -9.207 -14.716 -11.737  0.00  0.00            
ATOM   4753  O   PRO X 293      -8.222 -14.399 -11.150  0.00  0.00            
ATOM   4754  N   SER X 294      -9.105 -15.465 -12.742  0.00  0.00            
ATOM   4755  H   SER X 294      -9.952 -15.643 -13.263  0.00  0.00            
ATOM   4756  CA  SER X 294      -7.859 -15.974 -13.269  0.00  0.00            
ATOM   4757  HA  SER X 294      -7.244 -16.054 -12.373  0.00  0.00            
ATOM   4758  CB  SER X 294      -8.115 -17.203 -14.100  0.00  0.00            
ATOM   4759  HB2 SER X 294      -8.928 -17.799 -13.684  0.00  0.00            
ATOM   4760  HB3 SER X 294      -8.444 -16.870 -15.084  0.00  0.00            
ATOM   4761  OG  SER X 294      -7.071 -18.188 -14.042  0.00  0.00            
ATOM   4762  HG  SER X 294      -7.091 -18.671 -13.213  0.00  0.00            
ATOM   4763  C   SER X 294      -7.142 -14.894 -14.168  0.00  0.00            
ATOM   4764  O   SER X 294      -7.817 -14.054 -14.768  0.00  0.00            
ATOM   4765  N   PRO X 295      -5.794 -14.879 -14.204  0.00  0.00            
ATOM   4766  CD  PRO X 295      -4.866 -15.792 -13.564  0.00  0.00            
ATOM   4767  HD2 PRO X 295      -4.627 -16.548 -14.312  0.00  0.00            
ATOM   4768  HD3 PRO X 295      -5.069 -16.094 -12.537  0.00  0.00            
ATOM   4769  CG  PRO X 295      -3.587 -14.993 -13.387  0.00  0.00            
ATOM   4770  HG2 PRO X 295      -2.641 -15.534 -13.422  0.00  0.00            
ATOM   4771  HG3 PRO X 295      -3.532 -14.439 -12.450  0.00  0.00            
ATOM   4772  CB  PRO X 295      -3.604 -14.034 -14.578  0.00  0.00            
ATOM   4773  HB2 PRO X 295      -3.155 -14.567 -15.416  0.00  0.00            
ATOM   4774  HB3 PRO X 295      -3.008 -13.142 -14.385  0.00  0.00            
ATOM   4775  CA  PRO X 295      -5.081 -13.732 -14.759  0.00  0.00            
ATOM   4776  HA  PRO X 295      -5.338 -12.818 -14.224  0.00  0.00            
ATOM   4777  C   PRO X 295      -5.362 -13.567 -16.270  0.00  0.00            
ATOM   4778  O   PRO X 295      -5.528 -12.426 -16.726  0.00  0.00            
ATOM   4779  N   THR X 296      -5.500 -14.586 -17.070  0.00  0.00            
ATOM   4780  H   THR X 296      -5.251 -15.494 -16.705  0.00  0.00            
ATOM   4781  CA  THR X 296      -5.921 -14.469 -18.499  0.00  0.00            
ATOM   4782  HA  THR X 296      -5.282 -13.746 -19.006  0.00  0.00            
ATOM   4783  CB  THR X 296      -5.672 -15.767 -19.281  0.00  0.00            
ATOM   4784  HB  THR X 296      -5.900 -15.519 -20.317  0.00  0.00            
ATOM   4785  CG2 THR X 296      -4.190 -16.126 -19.145  0.00  0.00            
ATOM   4786 HG21 THR X 296      -3.760 -16.265 -18.153  0.00  0.00            
ATOM   4787 HG22 THR X 296      -4.030 -16.938 -19.854  0.00  0.00            
ATOM   4788 HG23 THR X 296      -3.628 -15.306 -19.591  0.00  0.00            
ATOM   4789  OG1 THR X 296      -6.430 -16.789 -18.803  0.00  0.00            
ATOM   4790  HG1 THR X 296      -7.354 -16.592 -18.970  0.00  0.00            
ATOM   4791  C   THR X 296      -7.368 -13.915 -18.633  0.00  0.00            
ATOM   4792  O   THR X 296      -7.783 -13.561 -19.724  0.00  0.00            
ATOM   4793  N   ASP X 297      -8.198 -13.800 -17.569  0.00  0.00            
ATOM   4794  H   ASP X 297      -7.885 -13.997 -16.629  0.00  0.00            
ATOM   4795  CA  ASP X 297      -9.469 -13.033 -17.614  0.00  0.00            
ATOM   4796  HA  ASP X 297      -9.968 -13.031 -18.583  0.00  0.00            
ATOM   4797  CB  ASP X 297     -10.453 -13.785 -16.655  0.00  0.00            
ATOM   4798  HB2 ASP X 297     -10.105 -13.703 -15.626  0.00  0.00            
ATOM   4799  HB3 ASP X 297     -11.357 -13.177 -16.692  0.00  0.00            
ATOM   4800  CG  ASP X 297     -10.829 -15.263 -16.900  0.00  0.00            
ATOM   4801  OD1 ASP X 297     -10.824 -15.690 -18.116  0.00  0.00            
ATOM   4802  OD2 ASP X 297     -10.973 -16.029 -15.931  0.00  0.00            
ATOM   4803  C   ASP X 297      -9.293 -11.548 -17.234  0.00  0.00            
ATOM   4804  O   ASP X 297     -10.276 -10.818 -17.261  0.00  0.00            
ATOM   4805  N   SER X 298      -8.130 -11.118 -16.755  0.00  0.00            
ATOM   4806  H   SER X 298      -7.413 -11.827 -16.817  0.00  0.00            
ATOM   4807  CA  SER X 298      -7.884  -9.832 -16.121  0.00  0.00            
ATOM   4808  HA  SER X 298      -8.690  -9.747 -15.393  0.00  0.00            
ATOM   4809  CB  SER X 298      -6.517  -9.773 -15.478  0.00  0.00            
ATOM   4810  HB2 SER X 298      -6.496  -8.891 -14.837  0.00  0.00            
ATOM   4811  HB3 SER X 298      -6.426 -10.656 -14.846  0.00  0.00            
ATOM   4812  OG  SER X 298      -5.454  -9.703 -16.400  0.00  0.00            
ATOM   4813  HG  SER X 298      -5.362 -10.566 -16.810  0.00  0.00            
ATOM   4814  C   SER X 298      -8.007  -8.685 -17.111  0.00  0.00            
ATOM   4815  O   SER X 298      -7.725  -8.808 -18.302  0.00  0.00            
ATOM   4816  N   ASN X 299      -8.300  -7.491 -16.584  0.00  0.00            
ATOM   4817  H   ASN X 299      -8.582  -7.429 -15.616  0.00  0.00            
ATOM   4818  CA  ASN X 299      -8.311  -6.233 -17.363  0.00  0.00            
ATOM   4819  HA  ASN X 299      -9.004  -6.312 -18.201  0.00  0.00            
ATOM   4820  CB  ASN X 299      -8.757  -5.100 -16.473  0.00  0.00            
ATOM   4821  HB2 ASN X 299      -9.658  -5.332 -15.905  0.00  0.00            
ATOM   4822  HB3 ASN X 299      -8.122  -4.774 -15.649  0.00  0.00            
ATOM   4823  CG  ASN X 299      -9.185  -3.859 -17.192  0.00  0.00            
ATOM   4824  OD1 ASN X 299     -10.215  -3.237 -16.813  0.00  0.00            
ATOM   4825  ND2 ASN X 299      -8.675  -3.437 -18.368  0.00  0.00            
ATOM   4826 HD21 ASN X 299      -8.070  -4.083 -18.853  0.00  0.00            
ATOM   4827 HD22 ASN X 299      -9.052  -2.667 -18.902  0.00  0.00            
ATOM   4828  C   ASN X 299      -6.931  -5.885 -17.976  0.00  0.00            
ATOM   4829  O   ASN X 299      -6.871  -5.396 -19.085  0.00  0.00            
ATOM   4830  N   PHE X 300      -5.854  -6.167 -17.197  0.00  0.00            
ATOM   4831  H   PHE X 300      -5.991  -6.435 -16.233  0.00  0.00            
ATOM   4832  CA  PHE X 300      -4.423  -6.078 -17.699  0.00  0.00            
ATOM   4833  HA  PHE X 300      -4.220  -5.035 -17.943  0.00  0.00            
ATOM   4834  CB  PHE X 300      -3.580  -6.467 -16.474  0.00  0.00            
ATOM   4835  HB2 PHE X 300      -3.500  -5.671 -15.735  0.00  0.00            
ATOM   4836  HB3 PHE X 300      -4.057  -7.365 -16.080  0.00  0.00            
ATOM   4837  CG  PHE X 300      -2.110  -6.767 -16.700  0.00  0.00            
ATOM   4838  CD1 PHE X 300      -1.665  -8.060 -17.156  0.00  0.00            
ATOM   4839  HD1 PHE X 300      -2.405  -8.843 -17.240  0.00  0.00            
ATOM   4840  CE1 PHE X 300      -0.280  -8.363 -17.349  0.00  0.00            
ATOM   4841  HE1 PHE X 300       0.082  -9.348 -17.605  0.00  0.00            
ATOM   4842  CZ  PHE X 300       0.684  -7.316 -17.095  0.00  0.00            
ATOM   4843  HZ  PHE X 300       1.714  -7.631 -17.020  0.00  0.00            
ATOM   4844  CE2 PHE X 300       0.293  -6.008 -16.868  0.00  0.00            
ATOM   4845  HE2 PHE X 300       1.075  -5.297 -16.648  0.00  0.00            
ATOM   4846  CD2 PHE X 300      -1.077  -5.815 -16.593  0.00  0.00            
ATOM   4847  HD2 PHE X 300      -1.335  -4.843 -16.201  0.00  0.00            
ATOM   4848  C   PHE X 300      -4.166  -7.027 -18.893  0.00  0.00            
ATOM   4849  O   PHE X 300      -3.611  -6.575 -19.913  0.00  0.00            
ATOM   4850  N   TYR X 301      -4.558  -8.322 -18.890  0.00  0.00            
ATOM   4851  H   TYR X 301      -5.108  -8.710 -18.136  0.00  0.00            
ATOM   4852  CA  TYR X 301      -4.517  -9.116 -20.121  0.00  0.00            
ATOM   4853  HA  TYR X 301      -3.439  -9.147 -20.278  0.00  0.00            
ATOM   4854  CB  TYR X 301      -5.031 -10.509 -19.682  0.00  0.00            
ATOM   4855  HB2 TYR X 301      -4.373 -10.816 -18.869  0.00  0.00            
ATOM   4856  HB3 TYR X 301      -6.007 -10.448 -19.200  0.00  0.00            
ATOM   4857  CG  TYR X 301      -4.968 -11.586 -20.776  0.00  0.00            
ATOM   4858  CD1 TYR X 301      -6.045 -11.790 -21.605  0.00  0.00            
ATOM   4859  HD1 TYR X 301      -6.918 -11.165 -21.486  0.00  0.00            
ATOM   4860  CE1 TYR X 301      -6.018 -12.829 -22.522  0.00  0.00            
ATOM   4861  HE1 TYR X 301      -6.839 -13.056 -23.186  0.00  0.00            
ATOM   4862  CZ  TYR X 301      -4.847 -13.607 -22.692  0.00  0.00            
ATOM   4863  OH  TYR X 301      -4.923 -14.703 -23.523  0.00  0.00            
ATOM   4864  HH  TYR X 301      -4.584 -15.505 -23.119  0.00  0.00            
ATOM   4865  CE2 TYR X 301      -3.738 -13.360 -21.895  0.00  0.00            
ATOM   4866  HE2 TYR X 301      -2.804 -13.850 -22.125  0.00  0.00            
ATOM   4867  CD2 TYR X 301      -3.765 -12.345 -20.926  0.00  0.00            
ATOM   4868  HD2 TYR X 301      -2.866 -12.243 -20.336  0.00  0.00            
ATOM   4869  C   TYR X 301      -5.434  -8.532 -21.178  0.00  0.00            
ATOM   4870  O   TYR X 301      -4.952  -8.492 -22.323  0.00  0.00            
ATOM   4871  N   ARG X 302      -6.575  -8.001 -20.895  0.00  0.00            
ATOM   4872  H   ARG X 302      -6.883  -8.101 -19.938  0.00  0.00            
ATOM   4873  CA  ARG X 302      -7.479  -7.396 -21.866  0.00  0.00            
ATOM   4874  HA  ARG X 302      -7.787  -8.108 -22.632  0.00  0.00            
ATOM   4875  CB  ARG X 302      -8.852  -7.106 -21.153  0.00  0.00            
ATOM   4876  HB2 ARG X 302      -9.336  -8.029 -20.835  0.00  0.00            
ATOM   4877  HB3 ARG X 302      -8.696  -6.488 -20.268  0.00  0.00            
ATOM   4878  CG  ARG X 302      -9.735  -6.328 -22.168  0.00  0.00            
ATOM   4879  HG2 ARG X 302      -9.343  -5.312 -22.121  0.00  0.00            
ATOM   4880  HG3 ARG X 302      -9.543  -6.743 -23.157  0.00  0.00            
ATOM   4881  CD  ARG X 302     -11.268  -6.457 -21.940  0.00  0.00            
ATOM   4882  HD2 ARG X 302     -11.736  -5.726 -22.599  0.00  0.00            
ATOM   4883  HD3 ARG X 302     -11.670  -7.429 -22.224  0.00  0.00            
ATOM   4884  NE  ARG X 302     -11.722  -6.259 -20.569  0.00  0.00            
ATOM   4885  HE  ARG X 302     -11.905  -7.097 -20.035  0.00  0.00            
ATOM   4886  CZ  ARG X 302     -12.052  -5.185 -19.887  0.00  0.00            
ATOM   4887  NH1 ARG X 302     -12.668  -5.318 -18.750  0.00  0.00            
ATOM   4888 HH11 ARG X 302     -12.759  -6.183 -18.237  0.00  0.00            
ATOM   4889 HH12 ARG X 302     -12.811  -4.477 -18.210  0.00  0.00            
ATOM   4890  NH2 ARG X 302     -11.826  -3.970 -20.317  0.00  0.00            
ATOM   4891 HH21 ARG X 302     -11.471  -3.805 -21.248  0.00  0.00            
ATOM   4892 HH22 ARG X 302     -12.244  -3.233 -19.768  0.00  0.00            
ATOM   4893  C   ARG X 302      -6.767  -6.247 -22.665  0.00  0.00            
ATOM   4894  O   ARG X 302      -6.846  -6.248 -23.867  0.00  0.00            
ATOM   4895  N   ALA X 303      -6.168  -5.273 -21.929  0.00  0.00            
ATOM   4896  H   ALA X 303      -6.085  -5.366 -20.927  0.00  0.00            
ATOM   4897  CA  ALA X 303      -5.376  -4.226 -22.422  0.00  0.00            
ATOM   4898  HA  ALA X 303      -5.958  -3.664 -23.152  0.00  0.00            
ATOM   4899  CB  ALA X 303      -5.133  -3.385 -21.178  0.00  0.00            
ATOM   4900  HB1 ALA X 303      -4.478  -3.842 -20.436  0.00  0.00            
ATOM   4901  HB2 ALA X 303      -4.684  -2.454 -21.527  0.00  0.00            
ATOM   4902  HB3 ALA X 303      -6.053  -3.030 -20.714  0.00  0.00            
ATOM   4903  C   ALA X 303      -4.034  -4.599 -23.125  0.00  0.00            
ATOM   4904  O   ALA X 303      -3.535  -3.854 -23.917  0.00  0.00            
ATOM   4905  N   LEU X 304      -3.495  -5.795 -22.775  0.00  0.00            
ATOM   4906  H   LEU X 304      -3.843  -6.481 -22.121  0.00  0.00            
ATOM   4907  CA  LEU X 304      -2.269  -6.328 -23.485  0.00  0.00            
ATOM   4908  HA  LEU X 304      -1.735  -5.448 -23.846  0.00  0.00            
ATOM   4909  CB  LEU X 304      -1.303  -7.037 -22.523  0.00  0.00            
ATOM   4910  HB2 LEU X 304      -1.211  -6.356 -21.677  0.00  0.00            
ATOM   4911  HB3 LEU X 304      -1.810  -7.919 -22.133  0.00  0.00            
ATOM   4912  CG  LEU X 304       0.100  -7.376 -22.954  0.00  0.00            
ATOM   4913  HG  LEU X 304       0.188  -8.108 -23.757  0.00  0.00            
ATOM   4914  CD1 LEU X 304       0.922  -6.134 -23.407  0.00  0.00            
ATOM   4915 HD11 LEU X 304       0.706  -5.356 -22.675  0.00  0.00            
ATOM   4916 HD12 LEU X 304       1.988  -6.357 -23.456  0.00  0.00            
ATOM   4917 HD13 LEU X 304       0.662  -5.809 -24.414  0.00  0.00            
ATOM   4918  CD2 LEU X 304       0.707  -8.020 -21.690  0.00  0.00            
ATOM   4919 HD21 LEU X 304       1.688  -8.413 -21.956  0.00  0.00            
ATOM   4920 HD22 LEU X 304       0.159  -8.881 -21.308  0.00  0.00            
ATOM   4921 HD23 LEU X 304       0.825  -7.261 -20.916  0.00  0.00            
ATOM   4922  C   LEU X 304      -2.569  -7.220 -24.702  0.00  0.00            
ATOM   4923  O   LEU X 304      -1.794  -7.230 -25.714  0.00  0.00            
ATOM   4924  N   MET X 305      -3.745  -7.830 -24.773  0.00  0.00            
ATOM   4925  H   MET X 305      -4.187  -7.852 -23.865  0.00  0.00            
ATOM   4926  CA  MET X 305      -4.223  -8.561 -25.868  0.00  0.00            
ATOM   4927  HA  MET X 305      -3.531  -9.282 -26.303  0.00  0.00            
ATOM   4928  CB  MET X 305      -5.362  -9.454 -25.340  0.00  0.00            
ATOM   4929  HB2 MET X 305      -4.943 -10.182 -24.645  0.00  0.00            
ATOM   4930  HB3 MET X 305      -6.173  -8.893 -24.876  0.00  0.00            
ATOM   4931  CG  MET X 305      -5.977 -10.289 -26.442  0.00  0.00            
ATOM   4932  HG2 MET X 305      -6.526  -9.683 -27.162  0.00  0.00            
ATOM   4933  HG3 MET X 305      -5.184 -10.809 -26.979  0.00  0.00            
ATOM   4934  SD  MET X 305      -7.029 -11.680 -25.980  0.00  0.00            
ATOM   4935  CE  MET X 305      -8.134 -10.742 -24.957  0.00  0.00            
ATOM   4936  HE1 MET X 305      -8.922 -11.464 -24.740  0.00  0.00            
ATOM   4937  HE2 MET X 305      -7.608 -10.506 -24.032  0.00  0.00            
ATOM   4938  HE3 MET X 305      -8.552  -9.856 -25.435  0.00  0.00            
ATOM   4939  C   MET X 305      -4.540  -7.757 -27.145  0.00  0.00            
ATOM   4940  O   MET X 305      -4.429  -8.325 -28.179  0.00  0.00            
ATOM   4941  N   ASP X 306      -4.797  -6.455 -27.067  0.00  0.00            
ATOM   4942  H   ASP X 306      -4.882  -6.118 -26.119  0.00  0.00            
ATOM   4943  CA  ASP X 306      -4.776  -5.529 -28.229  0.00  0.00            
ATOM   4944  HA  ASP X 306      -5.415  -6.020 -28.964  0.00  0.00            
ATOM   4945  CB  ASP X 306      -5.503  -4.244 -27.763  0.00  0.00            
ATOM   4946  HB2 ASP X 306      -4.979  -3.745 -26.947  0.00  0.00            
ATOM   4947  HB3 ASP X 306      -5.474  -3.601 -28.642  0.00  0.00            
ATOM   4948  CG  ASP X 306      -7.021  -4.393 -27.470  0.00  0.00            
ATOM   4949  OD1 ASP X 306      -7.615  -3.484 -26.897  0.00  0.00            
ATOM   4950  OD2 ASP X 306      -7.597  -5.401 -27.983  0.00  0.00            
ATOM   4951  C   ASP X 306      -3.428  -5.351 -28.896  0.00  0.00            
ATOM   4952  O   ASP X 306      -3.319  -4.824 -30.015  0.00  0.00            
ATOM   4953  N   GLU X 307      -2.311  -5.691 -28.282  0.00  0.00            
ATOM   4954  H   GLU X 307      -2.389  -6.147 -27.384  0.00  0.00            
ATOM   4955  CA  GLU X 307      -0.930  -5.220 -28.644  0.00  0.00            
ATOM   4956  HA  GLU X 307      -0.948  -4.703 -29.603  0.00  0.00            
ATOM   4957  CB  GLU X 307      -0.442  -4.302 -27.509  0.00  0.00            
ATOM   4958  HB2 GLU X 307      -0.262  -4.908 -26.620  0.00  0.00            
ATOM   4959  HB3 GLU X 307       0.556  -4.045 -27.864  0.00  0.00            
ATOM   4960  CG  GLU X 307      -1.170  -2.941 -27.347  0.00  0.00            
ATOM   4961  HG2 GLU X 307      -2.172  -3.084 -26.942  0.00  0.00            
ATOM   4962  HG3 GLU X 307      -0.814  -2.401 -26.470  0.00  0.00            
ATOM   4963  CD  GLU X 307      -1.122  -1.959 -28.467  0.00  0.00            
ATOM   4964  OE1 GLU X 307      -0.008  -1.697 -28.981  0.00  0.00            
ATOM   4965  OE2 GLU X 307      -2.227  -1.530 -28.822  0.00  0.00            
ATOM   4966  C   GLU X 307       0.101  -6.448 -28.751  0.00  0.00            
ATOM   4967  O   GLU X 307      -0.073  -7.526 -28.170  0.00  0.00            
ATOM   4968  N   GLU X 308       1.025  -6.242 -29.701  0.00  0.00            
ATOM   4969  H   GLU X 308       1.070  -5.335 -30.143  0.00  0.00            
ATOM   4970  CA  GLU X 308       1.987  -7.400 -30.035  0.00  0.00            
ATOM   4971  HA  GLU X 308       1.420  -8.324 -29.928  0.00  0.00            
ATOM   4972  CB  GLU X 308       2.371  -7.351 -31.517  0.00  0.00            
ATOM   4973  HB2 GLU X 308       2.346  -6.289 -31.761  0.00  0.00            
ATOM   4974  HB3 GLU X 308       3.434  -7.551 -31.648  0.00  0.00            
ATOM   4975  CG  GLU X 308       1.610  -8.048 -32.642  0.00  0.00            
ATOM   4976  HG2 GLU X 308       0.630  -7.572 -32.606  0.00  0.00            
ATOM   4977  HG3 GLU X 308       2.142  -7.754 -33.546  0.00  0.00            
ATOM   4978  CD  GLU X 308       1.364  -9.517 -32.454  0.00  0.00            
ATOM   4979  OE1 GLU X 308       0.234  -9.986 -32.818  0.00  0.00            
ATOM   4980  OE2 GLU X 308       2.284 -10.234 -32.031  0.00  0.00            
ATOM   4981  C   GLU X 308       3.128  -7.492 -29.020  0.00  0.00            
ATOM   4982  O   GLU X 308       3.762  -8.540 -28.954  0.00  0.00            
ATOM   4983  N   ASP X 309       3.248  -6.494 -28.143  0.00  0.00            
ATOM   4984  H   ASP X 309       2.568  -5.747 -28.160  0.00  0.00            
ATOM   4985  CA  ASP X 309       3.999  -6.653 -26.865  0.00  0.00            
ATOM   4986  HA  ASP X 309       5.056  -6.769 -27.103  0.00  0.00            
ATOM   4987  CB  ASP X 309       3.899  -5.271 -26.143  0.00  0.00            
ATOM   4988  HB2 ASP X 309       2.991  -5.272 -25.540  0.00  0.00            
ATOM   4989  HB3 ASP X 309       4.655  -5.159 -25.366  0.00  0.00            
ATOM   4990  CG  ASP X 309       4.034  -4.128 -27.142  0.00  0.00            
ATOM   4991  OD1 ASP X 309       5.168  -3.891 -27.679  0.00  0.00            
ATOM   4992  OD2 ASP X 309       3.035  -3.439 -27.491  0.00  0.00            
ATOM   4993  C   ASP X 309       3.581  -7.854 -25.975  0.00  0.00            
ATOM   4994  O   ASP X 309       4.314  -8.222 -25.055  0.00  0.00            
ATOM   4995  N   MET X 310       2.478  -8.604 -26.199  0.00  0.00            
ATOM   4996  H   MET X 310       1.814  -8.450 -26.945  0.00  0.00            
ATOM   4997  CA  MET X 310       2.030  -9.641 -25.321  0.00  0.00            
ATOM   4998  HA  MET X 310       1.913  -9.237 -24.316  0.00  0.00            
ATOM   4999  CB  MET X 310       0.744 -10.146 -25.969  0.00  0.00            
ATOM   5000  HB2 MET X 310      -0.016  -9.365 -25.988  0.00  0.00            
ATOM   5001  HB3 MET X 310       0.936 -10.414 -27.008  0.00  0.00            
ATOM   5002  CG  MET X 310       0.179 -11.328 -25.297  0.00  0.00            
ATOM   5003  HG2 MET X 310      -0.811 -11.519 -25.712  0.00  0.00            
ATOM   5004  HG3 MET X 310       0.765 -12.246 -25.332  0.00  0.00            
ATOM   5005  SD  MET X 310      -0.136 -11.189 -23.534  0.00  0.00            
ATOM   5006  CE  MET X 310      -1.906 -10.979 -23.668  0.00  0.00            
ATOM   5007  HE1 MET X 310      -2.370 -11.936 -23.907  0.00  0.00            
ATOM   5008  HE2 MET X 310      -2.292 -10.668 -22.698  0.00  0.00            
ATOM   5009  HE3 MET X 310      -2.265 -10.262 -24.407  0.00  0.00            
ATOM   5010  C   MET X 310       3.093 -10.762 -25.093  0.00  0.00            
ATOM   5011  O   MET X 310       3.153 -11.280 -23.922  0.00  0.00            
ATOM   5012  N   ASP X 311       3.953 -11.151 -26.009  0.00  0.00            
ATOM   5013  H   ASP X 311       3.923 -10.744 -26.933  0.00  0.00            
ATOM   5014  CA  ASP X 311       4.955 -12.123 -25.706  0.00  0.00            
ATOM   5015  HA  ASP X 311       4.627 -12.650 -24.809  0.00  0.00            
ATOM   5016  CB  ASP X 311       4.927 -13.264 -26.762  0.00  0.00            
ATOM   5017  HB2 ASP X 311       5.760 -13.946 -26.590  0.00  0.00            
ATOM   5018  HB3 ASP X 311       3.943 -13.733 -26.768  0.00  0.00            
ATOM   5019  CG  ASP X 311       5.027 -12.738 -28.215  0.00  0.00            
ATOM   5020  OD1 ASP X 311       5.000 -11.554 -28.586  0.00  0.00            
ATOM   5021  OD2 ASP X 311       5.176 -13.648 -29.043  0.00  0.00            
ATOM   5022  C   ASP X 311       6.365 -11.508 -25.488  0.00  0.00            
ATOM   5023  O   ASP X 311       7.218 -12.265 -25.024  0.00  0.00            
ATOM   5024  N   ASP X 312       6.530 -10.223 -25.793  0.00  0.00            
ATOM   5025  H   ASP X 312       5.620  -9.800 -25.906  0.00  0.00            
ATOM   5026  CA  ASP X 312       7.771  -9.375 -25.369  0.00  0.00            
ATOM   5027  HA  ASP X 312       8.651  -9.968 -25.620  0.00  0.00            
ATOM   5028  CB  ASP X 312       7.800  -8.066 -26.196  0.00  0.00            
ATOM   5029  HB2 ASP X 312       6.968  -7.424 -25.908  0.00  0.00            
ATOM   5030  HB3 ASP X 312       8.744  -7.554 -26.007  0.00  0.00            
ATOM   5031  CG  ASP X 312       7.724  -8.331 -27.687  0.00  0.00            
ATOM   5032  OD1 ASP X 312       8.461  -9.215 -28.192  0.00  0.00            
ATOM   5033  OD2 ASP X 312       6.865  -7.791 -28.390  0.00  0.00            
ATOM   5034  C   ASP X 312       7.655  -8.908 -23.884  0.00  0.00            
ATOM   5035  O   ASP X 312       8.693  -8.377 -23.471  0.00  0.00            
ATOM   5036  N   VAL X 313       6.560  -8.939 -23.221  0.00  0.00            
ATOM   5037  H   VAL X 313       5.744  -9.332 -23.669  0.00  0.00            
ATOM   5038  CA  VAL X 313       6.408  -8.462 -21.847  0.00  0.00            
ATOM   5039  HA  VAL X 313       7.142  -7.681 -21.646  0.00  0.00            
ATOM   5040  CB  VAL X 313       4.951  -7.869 -21.576  0.00  0.00            
ATOM   5041  HB  VAL X 313       4.228  -8.393 -22.202  0.00  0.00            
ATOM   5042  CG1 VAL X 313       4.437  -7.918 -20.141  0.00  0.00            
ATOM   5043 HG11 VAL X 313       4.375  -8.977 -19.893  0.00  0.00            
ATOM   5044 HG12 VAL X 313       5.118  -7.430 -19.444  0.00  0.00            
ATOM   5045 HG13 VAL X 313       3.450  -7.476 -20.005  0.00  0.00            
ATOM   5046  CG2 VAL X 313       4.995  -6.299 -21.935  0.00  0.00            
ATOM   5047 HG21 VAL X 313       5.316  -5.737 -21.058  0.00  0.00            
ATOM   5048 HG22 VAL X 313       5.725  -6.111 -22.723  0.00  0.00            
ATOM   5049 HG23 VAL X 313       3.995  -6.005 -22.255  0.00  0.00            
ATOM   5050  C   VAL X 313       6.690  -9.617 -20.863  0.00  0.00            
ATOM   5051  O   VAL X 313       6.494 -10.786 -21.156  0.00  0.00            
ATOM   5052  N   VAL X 314       7.304  -9.247 -19.742  0.00  0.00            
ATOM   5053  H   VAL X 314       7.649  -8.304 -19.636  0.00  0.00            
ATOM   5054  CA  VAL X 314       7.600 -10.149 -18.626  0.00  0.00            
ATOM   5055  HA  VAL X 314       6.936 -11.004 -18.745  0.00  0.00            
ATOM   5056  CB  VAL X 314       9.036 -10.721 -18.695  0.00  0.00            
ATOM   5057  HB  VAL X 314       9.139 -11.457 -17.897  0.00  0.00            
ATOM   5058  CG1 VAL X 314       9.324 -11.566 -19.950  0.00  0.00            
ATOM   5059 HG11 VAL X 314      10.269 -12.108 -19.915  0.00  0.00            
ATOM   5060 HG12 VAL X 314       8.489 -12.256 -20.074  0.00  0.00
[truncated: 10,275 more chars]
