# Supplementary material for: Structural Basis for the Functional Changes by EGFR Exon 20 Insertion Mutations
Source: Cancers (Basel). 2021 Mar 5;13(5):1120. doi: 10.3390/cancers13051120 (PMC7961794; doi:10.3390/cancers13051120)
Supplement: Supplementary file 1 [file cancers-13-01120-s001.zip › cancers-1093462-supply/FileS18.pdb]

REMARK	Inactive V769insASV EGFR at 500 ns
REMARK	To obtain the correct residue numbering add 700 to each residue
CRYST1   75.535   75.535   75.535  90.00  90.00  90.00 P 1           1
ATOM      1  N   GLN X   1     -10.466 -21.218  -3.545  0.00  0.00            
ATOM      2  H1  GLN X   1     -11.354 -20.745  -3.634  0.00  0.00            
ATOM      3  H2  GLN X   1     -10.056 -21.112  -4.462  0.00  0.00            
ATOM      4  H3  GLN X   1     -10.699 -22.199  -3.486  0.00  0.00            
ATOM      5  CA  GLN X   1      -9.637 -20.640  -2.454  0.00  0.00            
ATOM      6  HA  GLN X   1      -8.679 -21.160  -2.432  0.00  0.00            
ATOM      7  CB  GLN X   1      -9.223 -19.220  -2.725  0.00  0.00            
ATOM      8  HB2 GLN X   1      -8.351 -18.946  -2.131  0.00  0.00            
ATOM      9  HB3 GLN X   1      -8.911 -19.106  -3.763  0.00  0.00            
ATOM     10  CG  GLN X   1     -10.319 -18.088  -2.519  0.00  0.00            
ATOM     11  HG2 GLN X   1     -11.285 -18.418  -2.901  0.00  0.00            
ATOM     12  HG3 GLN X   1     -10.518 -17.899  -1.464  0.00  0.00            
ATOM     13  CD  GLN X   1      -9.846 -16.783  -3.175  0.00  0.00            
ATOM     14  OE1 GLN X   1      -8.755 -16.672  -3.777  0.00  0.00            
ATOM     15  NE2 GLN X   1     -10.716 -15.783  -3.148  0.00  0.00            
ATOM     16 HE21 GLN X   1     -11.536 -15.842  -2.560  0.00  0.00            
ATOM     17 HE22 GLN X   1     -10.588 -14.984  -3.751  0.00  0.00            
ATOM     18  C   GLN X   1     -10.201 -20.885  -1.032  0.00  0.00            
ATOM     19  O   GLN X   1     -11.217 -20.357  -0.760  0.00  0.00            
ATOM     20  N   ALA X   2      -9.402 -21.686  -0.292  0.00  0.00            
ATOM     21  H   ALA X   2      -8.696 -22.122  -0.868  0.00  0.00            
ATOM     22  CA  ALA X   2      -9.573 -22.069   1.123  0.00  0.00            
ATOM     23  HA  ALA X   2     -10.538 -22.571   1.189  0.00  0.00            
ATOM     24  CB  ALA X   2      -8.592 -23.238   1.277  0.00  0.00            
ATOM     25  HB1 ALA X   2      -8.741 -23.981   0.494  0.00  0.00            
ATOM     26  HB2 ALA X   2      -7.576 -22.894   1.086  0.00  0.00            
ATOM     27  HB3 ALA X   2      -8.738 -23.663   2.270  0.00  0.00            
ATOM     28  C   ALA X   2      -9.331 -20.935   2.020  0.00  0.00            
ATOM     29  O   ALA X   2      -8.835 -19.887   1.631  0.00  0.00            
ATOM     30  N   LEU X   3      -9.473 -21.177   3.271  0.00  0.00            
ATOM     31  H   LEU X   3      -9.902 -22.062   3.501  0.00  0.00            
ATOM     32  CA  LEU X   3      -8.886 -20.310   4.386  0.00  0.00            
ATOM     33  HA  LEU X   3      -9.259 -19.297   4.239  0.00  0.00            
ATOM     34  CB  LEU X   3      -9.432 -20.695   5.791  0.00  0.00            
ATOM     35  HB2 LEU X   3      -9.183 -21.729   6.028  0.00  0.00            
ATOM     36  HB3 LEU X   3      -9.000 -20.049   6.555  0.00  0.00            
ATOM     37  CG  LEU X   3     -10.987 -20.644   5.899  0.00  0.00            
ATOM     38  HG  LEU X   3     -11.448 -21.241   5.111  0.00  0.00            
ATOM     39  CD1 LEU X   3     -11.306 -21.130   7.365  0.00  0.00            
ATOM     40 HD11 LEU X   3     -10.907 -20.420   8.090  0.00  0.00            
ATOM     41 HD12 LEU X   3     -12.394 -21.092   7.432  0.00  0.00            
ATOM     42 HD13 LEU X   3     -11.000 -22.159   7.553  0.00  0.00            
ATOM     43  CD2 LEU X   3     -11.603 -19.279   5.630  0.00  0.00            
ATOM     44 HD21 LEU X   3     -11.400 -18.931   4.617  0.00  0.00            
ATOM     45 HD22 LEU X   3     -12.678 -19.398   5.769  0.00  0.00            
ATOM     46 HD23 LEU X   3     -11.102 -18.636   6.353  0.00  0.00            
ATOM     47  C   LEU X   3      -7.355 -20.351   4.268  0.00  0.00            
ATOM     48  O   LEU X   3      -6.821 -20.942   3.367  0.00  0.00            
ATOM     49  N   LEU X   4      -6.638 -19.558   5.091  0.00  0.00            
ATOM     50  H   LEU X   4      -7.142 -18.885   5.650  0.00  0.00            
ATOM     51  CA  LEU X   4      -5.179 -19.413   5.075  0.00  0.00            
ATOM     52  HA  LEU X   4      -4.878 -18.969   4.126  0.00  0.00            
ATOM     53  CB  LEU X   4      -4.709 -18.490   6.147  0.00  0.00            
ATOM     54  HB2 LEU X   4      -5.060 -17.511   5.819  0.00  0.00            
ATOM     55  HB3 LEU X   4      -5.334 -18.687   7.017  0.00  0.00            
ATOM     56  CG  LEU X   4      -3.238 -18.399   6.494  0.00  0.00            
ATOM     57  HG  LEU X   4      -2.884 -19.376   6.825  0.00  0.00            
ATOM     58  CD1 LEU X   4      -2.348 -17.901   5.302  0.00  0.00            
ATOM     59 HD11 LEU X   4      -1.301 -17.821   5.591  0.00  0.00            
ATOM     60 HD12 LEU X   4      -2.315 -18.619   4.482  0.00  0.00            
ATOM     61 HD13 LEU X   4      -2.765 -16.956   4.953  0.00  0.00            
ATOM     62  CD2 LEU X   4      -3.122 -17.271   7.536  0.00  0.00            
ATOM     63 HD21 LEU X   4      -2.045 -17.257   7.703  0.00  0.00            
ATOM     64 HD22 LEU X   4      -3.457 -16.305   7.159  0.00  0.00            
ATOM     65 HD23 LEU X   4      -3.710 -17.463   8.434  0.00  0.00            
ATOM     66  C   LEU X   4      -4.464 -20.792   5.211  0.00  0.00            
ATOM     67  O   LEU X   4      -4.895 -21.616   6.017  0.00  0.00            
ATOM     68  N   ARG X   5      -3.423 -21.010   4.450  0.00  0.00            
ATOM     69  H   ARG X   5      -3.185 -20.292   3.781  0.00  0.00            
ATOM     70  CA  ARG X   5      -2.518 -22.169   4.538  0.00  0.00            
ATOM     71  HA  ARG X   5      -2.936 -23.055   5.017  0.00  0.00            
ATOM     72  CB  ARG X   5      -2.119 -22.449   3.063  0.00  0.00            
ATOM     73  HB2 ARG X   5      -1.976 -21.509   2.531  0.00  0.00            
ATOM     74  HB3 ARG X   5      -1.235 -23.084   3.020  0.00  0.00            
ATOM     75  CG  ARG X   5      -3.293 -23.163   2.345  0.00  0.00            
ATOM     76  HG2 ARG X   5      -3.773 -23.963   2.908  0.00  0.00            
ATOM     77  HG3 ARG X   5      -3.993 -22.375   2.067  0.00  0.00            
ATOM     78  CD  ARG X   5      -2.727 -23.739   1.035  0.00  0.00            
ATOM     79  HD2 ARG X   5      -2.411 -22.913   0.398  0.00  0.00            
ATOM     80  HD3 ARG X   5      -1.897 -24.407   1.268  0.00  0.00            
ATOM     81  NE  ARG X   5      -3.758 -24.527   0.385  0.00  0.00            
ATOM     82  HE  ARG X   5      -3.759 -25.522   0.558  0.00  0.00            
ATOM     83  CZ  ARG X   5      -4.910 -24.044  -0.112  0.00  0.00            
ATOM     84  NH1 ARG X   5      -5.126 -22.815  -0.394  0.00  0.00            
ATOM     85 HH11 ARG X   5      -4.430 -22.111  -0.194  0.00  0.00            
ATOM     86 HH12 ARG X   5      -5.895 -22.561  -0.998  0.00  0.00            
ATOM     87  NH2 ARG X   5      -5.771 -24.859  -0.498  0.00  0.00            
ATOM     88 HH21 ARG X   5      -5.527 -25.828  -0.647  0.00  0.00            
ATOM     89 HH22 ARG X   5      -6.579 -24.418  -0.913  0.00  0.00            
ATOM     90  C   ARG X   5      -1.297 -21.842   5.346  0.00  0.00            
ATOM     91  O   ARG X   5      -0.709 -20.736   5.241  0.00  0.00            
ATOM     92  N   ILE X   6      -0.854 -22.910   5.992  0.00  0.00            
ATOM     93  H   ILE X   6      -1.373 -23.773   5.917  0.00  0.00            
ATOM     94  CA  ILE X   6       0.579 -22.907   6.475  0.00  0.00            
ATOM     95  HA  ILE X   6       1.024 -21.914   6.525  0.00  0.00            
ATOM     96  CB  ILE X   6       0.527 -23.507   7.908  0.00  0.00            
ATOM     97  HB  ILE X   6      -0.124 -24.380   7.964  0.00  0.00            
ATOM     98  CG2 ILE X   6       1.888 -24.028   8.366  0.00  0.00            
ATOM     99 HG21 ILE X   6       1.852 -24.203   9.441  0.00  0.00            
ATOM    100 HG22 ILE X   6       2.201 -24.858   7.732  0.00  0.00            
ATOM    101 HG23 ILE X   6       2.684 -23.284   8.342  0.00  0.00            
ATOM    102  CG1 ILE X   6      -0.107 -22.466   8.923  0.00  0.00            
ATOM    103 HG12 ILE X   6       0.589 -22.208   9.721  0.00  0.00            
ATOM    104 HG13 ILE X   6      -0.262 -21.491   8.461  0.00  0.00            
ATOM    105  CD1 ILE X   6      -1.407 -22.991   9.461  0.00  0.00            
ATOM    106 HD11 ILE X   6      -2.091 -22.238   9.853  0.00  0.00            
ATOM    107 HD12 ILE X   6      -1.849 -23.565   8.646  0.00  0.00            
ATOM    108 HD13 ILE X   6      -1.240 -23.799  10.174  0.00  0.00            
ATOM    109  C   ILE X   6       1.452 -23.659   5.455  0.00  0.00            
ATOM    110  O   ILE X   6       1.134 -24.818   5.237  0.00  0.00            
ATOM    111  N   LEU X   7       2.540 -23.069   4.974  0.00  0.00            
ATOM    112  H   LEU X   7       2.731 -22.118   5.257  0.00  0.00            
ATOM    113  CA  LEU X   7       3.501 -23.706   4.028  0.00  0.00            
ATOM    114  HA  LEU X   7       3.076 -24.633   3.642  0.00  0.00            
ATOM    115  CB  LEU X   7       3.602 -22.829   2.715  0.00  0.00            
ATOM    116  HB2 LEU X   7       4.129 -21.941   3.063  0.00  0.00            
ATOM    117  HB3 LEU X   7       4.282 -23.340   2.033  0.00  0.00            
ATOM    118  CG  LEU X   7       2.333 -22.332   2.044  0.00  0.00            
ATOM    119  HG  LEU X   7       1.579 -21.902   2.703  0.00  0.00            
ATOM    120  CD1 LEU X   7       2.805 -21.095   1.213  0.00  0.00            
ATOM    121 HD11 LEU X   7       3.505 -21.350   0.417  0.00  0.00            
ATOM    122 HD12 LEU X   7       1.924 -20.655   0.746  0.00  0.00            
ATOM    123 HD13 LEU X   7       3.242 -20.335   1.861  0.00  0.00            
ATOM    124  CD2 LEU X   7       1.634 -23.329   1.050  0.00  0.00            
ATOM    125 HD21 LEU X   7       0.924 -22.769   0.442  0.00  0.00            
ATOM    126 HD22 LEU X   7       2.438 -23.651   0.388  0.00  0.00            
ATOM    127 HD23 LEU X   7       1.142 -24.150   1.571  0.00  0.00            
ATOM    128  C   LEU X   7       4.993 -24.080   4.496  0.00  0.00            
ATOM    129  O   LEU X   7       5.498 -23.414   5.386  0.00  0.00            
ATOM    130  N   LYS X   8       5.652 -25.040   3.821  0.00  0.00            
ATOM    131  H   LYS X   8       5.119 -25.479   3.084  0.00  0.00            
ATOM    132  CA  LYS X   8       7.063 -25.336   4.054  0.00  0.00            
ATOM    133  HA  LYS X   8       7.424 -24.930   4.999  0.00  0.00            
ATOM    134  CB  LYS X   8       7.325 -26.829   3.982  0.00  0.00            
ATOM    135  HB2 LYS X   8       7.055 -27.222   3.002  0.00  0.00            
ATOM    136  HB3 LYS X   8       8.403 -26.989   4.009  0.00  0.00            
ATOM    137  CG  LYS X   8       6.605 -27.701   5.000  0.00  0.00            
ATOM    138  HG2 LYS X   8       5.537 -27.680   4.783  0.00  0.00            
ATOM    139  HG3 LYS X   8       6.944 -28.732   4.900  0.00  0.00            
ATOM    140  CD  LYS X   8       6.756 -27.302   6.494  0.00  0.00            
ATOM    141  HD2 LYS X   8       7.822 -27.336   6.723  0.00  0.00            
ATOM    142  HD3 LYS X   8       6.456 -26.294   6.781  0.00  0.00            
ATOM    143  CE  LYS X   8       6.103 -28.392   7.457  0.00  0.00            
ATOM    144  HE2 LYS X   8       6.062 -29.312   6.874  0.00  0.00            
ATOM    145  HE3 LYS X   8       6.672 -28.473   8.383  0.00  0.00            
ATOM    146  NZ  LYS X   8       4.718 -27.943   7.808  0.00  0.00            
ATOM    147  HZ1 LYS X   8       4.028 -27.662   7.126  0.00  0.00            
ATOM    148  HZ2 LYS X   8       4.343 -28.733   8.313  0.00  0.00            
ATOM    149  HZ3 LYS X   8       4.756 -27.207   8.499  0.00  0.00            
ATOM    150  C   LYS X   8       8.026 -24.686   2.988  0.00  0.00            
ATOM    151  O   LYS X   8       7.608 -24.390   1.872  0.00  0.00            
ATOM    152  N   GLU X   9       9.265 -24.535   3.400  0.00  0.00            
ATOM    153  H   GLU X   9       9.576 -24.663   4.353  0.00  0.00            
ATOM    154  CA  GLU X   9      10.327 -24.083   2.488  0.00  0.00            
ATOM    155  HA  GLU X   9       9.927 -23.169   2.049  0.00  0.00            
ATOM    156  CB  GLU X   9      11.646 -23.697   3.243  0.00  0.00            
ATOM    157  HB2 GLU X   9      12.104 -24.540   3.760  0.00  0.00            
ATOM    158  HB3 GLU X   9      12.236 -23.192   2.478  0.00  0.00            
ATOM    159  CG  GLU X   9      11.426 -22.652   4.359  0.00  0.00            
ATOM    160  HG2 GLU X   9      11.054 -21.747   3.879  0.00  0.00            
ATOM    161  HG3 GLU X   9      10.669 -23.041   5.040  0.00  0.00            
ATOM    162  CD  GLU X   9      12.742 -22.309   5.057  0.00  0.00            
ATOM    163  OE1 GLU X   9      12.989 -23.042   6.047  0.00  0.00            
ATOM    164  OE2 GLU X   9      13.580 -21.486   4.594  0.00  0.00            
ATOM    165  C   GLU X   9      10.596 -25.098   1.290  0.00  0.00            
ATOM    166  O   GLU X   9      11.481 -24.752   0.442  0.00  0.00            
ATOM    167  N   THR X  10       9.930 -26.263   1.308  0.00  0.00            
ATOM    168  H   THR X  10       9.539 -26.642   2.158  0.00  0.00            
ATOM    169  CA  THR X  10       9.922 -27.166   0.128  0.00  0.00            
ATOM    170  HA  THR X  10      10.890 -27.133  -0.373  0.00  0.00            
ATOM    171  CB  THR X  10       9.662 -28.626   0.568  0.00  0.00            
ATOM    172  HB  THR X  10       9.488 -29.279  -0.287  0.00  0.00            
ATOM    173  CG2 THR X  10      10.899 -29.292   1.214  0.00  0.00            
ATOM    174 HG21 THR X  10      10.560 -30.327   1.272  0.00  0.00            
ATOM    175 HG22 THR X  10      11.756 -29.154   0.555  0.00  0.00            
ATOM    176 HG23 THR X  10      10.980 -28.880   2.220  0.00  0.00            
ATOM    177  OG1 THR X  10       8.516 -28.928   1.309  0.00  0.00            
ATOM    178  HG1 THR X  10       7.883 -29.109   0.610  0.00  0.00            
ATOM    179  C   THR X  10       8.854 -26.848  -0.934  0.00  0.00            
ATOM    180  O   THR X  10       8.784 -27.453  -2.048  0.00  0.00            
ATOM    181  N   GLU X  11       8.030 -25.849  -0.625  0.00  0.00            
ATOM    182  H   GLU X  11       8.041 -25.565   0.344  0.00  0.00            
ATOM    183  CA  GLU X  11       6.945 -25.316  -1.449  0.00  0.00            
ATOM    184  HA  GLU X  11       6.655 -26.106  -2.140  0.00  0.00            
ATOM    185  CB  GLU X  11       5.639 -25.078  -0.627  0.00  0.00            
ATOM    186  HB2 GLU X  11       5.656 -24.053  -0.256  0.00  0.00            
ATOM    187  HB3 GLU X  11       4.828 -25.011  -1.353  0.00  0.00            
ATOM    188  CG  GLU X  11       5.270 -26.127   0.423  0.00  0.00            
ATOM    189  HG2 GLU X  11       6.203 -26.394   0.919  0.00  0.00            
ATOM    190  HG3 GLU X  11       4.563 -25.725   1.149  0.00  0.00            
ATOM    191  CD  GLU X  11       4.672 -27.385  -0.284  0.00  0.00            
ATOM    192  OE1 GLU X  11       3.733 -27.228  -1.104  0.00  0.00            
ATOM    193  OE2 GLU X  11       5.155 -28.508  -0.018  0.00  0.00            
ATOM    194  C   GLU X  11       7.259 -24.061  -2.235  0.00  0.00            
ATOM    195  O   GLU X  11       6.552 -23.736  -3.206  0.00  0.00            
ATOM    196  N   PHE X  12       8.378 -23.309  -1.934  0.00  0.00            
ATOM    197  H   PHE X  12       8.921 -23.695  -1.175  0.00  0.00            
ATOM    198  CA  PHE X  12       8.736 -22.135  -2.733  0.00  0.00            
ATOM    199  HA  PHE X  12       8.499 -22.389  -3.766  0.00  0.00            
ATOM    200  CB  PHE X  12       7.888 -20.923  -2.218  0.00  0.00            
ATOM    201  HB2 PHE X  12       7.982 -19.978  -2.754  0.00  0.00            
ATOM    202  HB3 PHE X  12       6.811 -21.084  -2.266  0.00  0.00            
ATOM    203  CG  PHE X  12       8.092 -20.645  -0.701  0.00  0.00            
ATOM    204  CD1 PHE X  12       7.227 -21.269   0.192  0.00  0.00            
ATOM    205  HD1 PHE X  12       6.336 -21.754  -0.179  0.00  0.00            
ATOM    206  CE1 PHE X  12       7.443 -21.154   1.580  0.00  0.00            
ATOM    207  HE1 PHE X  12       6.676 -21.584   2.207  0.00  0.00            
ATOM    208  CZ  PHE X  12       8.412 -20.312   2.104  0.00  0.00            
ATOM    209  HZ  PHE X  12       8.550 -20.207   3.170  0.00  0.00            
ATOM    210  CE2 PHE X  12       9.267 -19.683   1.231  0.00  0.00            
ATOM    211  HE2 PHE X  12      10.110 -19.073   1.522  0.00  0.00            
ATOM    212  CD2 PHE X  12       9.190 -19.851  -0.175  0.00  0.00            
ATOM    213  HD2 PHE X  12       9.934 -19.397  -0.812  0.00  0.00            
ATOM    214  C   PHE X  12      10.215 -21.917  -2.501  0.00  0.00            
ATOM    215  O   PHE X  12      10.793 -22.344  -1.541  0.00  0.00            
ATOM    216  N   LYS X  13      10.863 -21.228  -3.409  0.00  0.00            
ATOM    217  H   LYS X  13      10.273 -20.940  -4.176  0.00  0.00            
ATOM    218  CA  LYS X  13      12.284 -20.711  -3.270  0.00  0.00            
ATOM    219  HA  LYS X  13      12.845 -21.433  -2.678  0.00  0.00            
ATOM    220  CB  LYS X  13      12.855 -20.784  -4.654  0.00  0.00            
ATOM    221  HB2 LYS X  13      12.316 -20.112  -5.321  0.00  0.00            
ATOM    222  HB3 LYS X  13      13.900 -20.473  -4.651  0.00  0.00            
ATOM    223  CG  LYS X  13      12.903 -22.221  -5.223  0.00  0.00            
ATOM    224  HG2 LYS X  13      11.906 -22.641  -5.356  0.00  0.00            
ATOM    225  HG3 LYS X  13      13.312 -22.149  -6.230  0.00  0.00            
ATOM    226  CD  LYS X  13      13.656 -23.221  -4.328  0.00  0.00            
ATOM    227  HD2 LYS X  13      14.692 -22.886  -4.384  0.00  0.00            
ATOM    228  HD3 LYS X  13      13.396 -23.359  -3.279  0.00  0.00            
ATOM    229  CE  LYS X  13      13.605 -24.578  -5.045  0.00  0.00            
ATOM    230  HE2 LYS X  13      12.591 -24.801  -5.378  0.00  0.00            
ATOM    231  HE3 LYS X  13      14.238 -24.437  -5.921  0.00  0.00            
ATOM    232  NZ  LYS X  13      14.100 -25.743  -4.236  0.00  0.00            
ATOM    233  HZ1 LYS X  13      15.084 -25.741  -4.007  0.00  0.00            
ATOM    234  HZ2 LYS X  13      13.547 -25.917  -3.409  0.00  0.00            
ATOM    235  HZ3 LYS X  13      14.003 -26.542  -4.847  0.00  0.00            
ATOM    236  C   LYS X  13      12.357 -19.310  -2.683  0.00  0.00            
ATOM    237  O   LYS X  13      11.340 -18.631  -2.854  0.00  0.00            
ATOM    238  N   LYS X  14      13.498 -18.866  -2.112  0.00  0.00            
ATOM    239  H   LYS X  14      14.190 -19.590  -1.985  0.00  0.00            
ATOM    240  CA  LYS X  14      13.794 -17.468  -1.666  0.00  0.00            
ATOM    241  HA  LYS X  14      13.020 -16.720  -1.838  0.00  0.00            
ATOM    242  CB  LYS X  14      13.879 -17.652  -0.198  0.00  0.00            
ATOM    243  HB2 LYS X  14      12.980 -18.165   0.144  0.00  0.00            
ATOM    244  HB3 LYS X  14      14.761 -18.257   0.007  0.00  0.00            
ATOM    245  CG  LYS X  14      14.007 -16.378   0.674  0.00  0.00            
ATOM    246  HG2 LYS X  14      14.974 -15.890   0.548  0.00  0.00            
ATOM    247  HG3 LYS X  14      13.210 -15.674   0.437  0.00  0.00            
ATOM    248  CD  LYS X  14      13.927 -16.786   2.176  0.00  0.00            
ATOM    249  HD2 LYS X  14      12.909 -17.127   2.360  0.00  0.00            
ATOM    250  HD3 LYS X  14      14.564 -17.655   2.346  0.00  0.00            
ATOM    251  CE  LYS X  14      14.253 -15.630   3.123  0.00  0.00            
ATOM    252  HE2 LYS X  14      15.203 -15.175   2.846  0.00  0.00            
ATOM    253  HE3 LYS X  14      13.456 -14.888   3.065  0.00  0.00            
ATOM    254  NZ  LYS X  14      14.414 -16.051   4.509  0.00  0.00            
ATOM    255  HZ1 LYS X  14      13.588 -16.515   4.862  0.00  0.00            
ATOM    256  HZ2 LYS X  14      15.097 -16.794   4.531  0.00  0.00            
ATOM    257  HZ3 LYS X  14      14.667 -15.342   5.182  0.00  0.00            
ATOM    258  C   LYS X  14      15.114 -17.008  -2.288  0.00  0.00            
ATOM    259  O   LYS X  14      16.223 -17.220  -1.802  0.00  0.00            
ATOM    260  N   ILE X  15      14.990 -16.386  -3.385  0.00  0.00            
ATOM    261  H   ILE X  15      14.030 -16.132  -3.571  0.00  0.00            
ATOM    262  CA  ILE X  15      16.092 -16.077  -4.341  0.00  0.00            
ATOM    263  HA  ILE X  15      16.811 -16.893  -4.411  0.00  0.00            
ATOM    264  CB  ILE X  15      15.543 -15.932  -5.719  0.00  0.00            
ATOM    265  HB  ILE X  15      14.969 -15.007  -5.777  0.00  0.00            
ATOM    266  CG2 ILE X  15      16.748 -15.938  -6.739  0.00  0.00            
ATOM    267 HG21 ILE X  15      17.234 -16.907  -6.843  0.00  0.00            
ATOM    268 HG22 ILE X  15      16.459 -15.768  -7.776  0.00  0.00            
ATOM    269 HG23 ILE X  15      17.559 -15.251  -6.496  0.00  0.00            
ATOM    270  CG1 ILE X  15      14.621 -17.150  -6.104  0.00  0.00            
ATOM    271 HG12 ILE X  15      15.192 -18.078  -6.120  0.00  0.00            
ATOM    272 HG13 ILE X  15      13.834 -17.304  -5.366  0.00  0.00            
ATOM    273  CD1 ILE X  15      13.970 -17.168  -7.490  0.00  0.00            
ATOM    274 HD11 ILE X  15      13.460 -18.111  -7.685  0.00  0.00            
ATOM    275 HD12 ILE X  15      13.114 -16.497  -7.550  0.00  0.00            
ATOM    276 HD13 ILE X  15      14.602 -17.030  -8.368  0.00  0.00            
ATOM    277  C   ILE X  15      16.966 -14.908  -3.921  0.00  0.00            
ATOM    278  O   ILE X  15      18.209 -14.958  -4.012  0.00  0.00            
ATOM    279  N   LYS X  16      16.345 -13.730  -3.530  0.00  0.00            
ATOM    280  H   LYS X  16      15.358 -13.829  -3.339  0.00  0.00            
ATOM    281  CA  LYS X  16      16.987 -12.412  -3.273  0.00  0.00            
ATOM    282  HA  LYS X  16      17.948 -12.680  -2.835  0.00  0.00            
ATOM    283  CB  LYS X  16      17.303 -11.746  -4.697  0.00  0.00            
ATOM    284  HB2 LYS X  16      18.062 -12.359  -5.183  0.00  0.00            
ATOM    285  HB3 LYS X  16      16.368 -11.810  -5.253  0.00  0.00            
ATOM    286  CG  LYS X  16      17.667 -10.295  -4.573  0.00  0.00            
ATOM    287  HG2 LYS X  16      17.019  -9.792  -3.855  0.00  0.00            
ATOM    288  HG3 LYS X  16      18.681 -10.128  -4.211  0.00  0.00            
ATOM    289  CD  LYS X  16      17.641  -9.589  -5.916  0.00  0.00            
ATOM    290  HD2 LYS X  16      17.970 -10.210  -6.749  0.00  0.00            
ATOM    291  HD3 LYS X  16      16.567  -9.456  -6.047  0.00  0.00            
ATOM    292  CE  LYS X  16      18.279  -8.160  -5.888  0.00  0.00            
ATOM    293  HE2 LYS X  16      17.907  -7.668  -6.787  0.00  0.00            
ATOM    294  HE3 LYS X  16      17.883  -7.805  -4.937  0.00  0.00            
ATOM    295  NZ  LYS X  16      19.739  -8.171  -5.785  0.00  0.00            
ATOM    296  HZ1 LYS X  16      20.011  -7.338  -5.283  0.00  0.00            
ATOM    297  HZ2 LYS X  16      20.066  -8.935  -5.211  0.00  0.00            
ATOM    298  HZ3 LYS X  16      20.172  -8.299  -6.688  0.00  0.00            
ATOM    299  C   LYS X  16      16.202 -11.551  -2.248  0.00  0.00            
ATOM    300  O   LYS X  16      14.958 -11.570  -2.390  0.00  0.00            
ATOM    301  N   VAL X  17      16.854 -10.876  -1.278  0.00  0.00            
ATOM    302  H   VAL X  17      17.845 -11.036  -1.381  0.00  0.00            
ATOM    303  CA  VAL X  17      16.445  -9.615  -0.654  0.00  0.00            
ATOM    304  HA  VAL X  17      15.570  -9.934  -0.087  0.00  0.00            
ATOM    305  CB  VAL X  17      17.576  -9.218   0.371  0.00  0.00            
ATOM    306  HB  VAL X  17      18.505  -9.268  -0.195  0.00  0.00            
ATOM    307  CG1 VAL X  17      17.413  -7.800   0.982  0.00  0.00            
ATOM    308 HG11 VAL X  17      17.514  -7.052   0.196  0.00  0.00            
ATOM    309 HG12 VAL X  17      16.440  -7.669   1.455  0.00  0.00            
ATOM    310 HG13 VAL X  17      18.201  -7.605   1.708  0.00  0.00            
ATOM    311  CG2 VAL X  17      17.747 -10.239   1.479  0.00  0.00            
ATOM    312 HG21 VAL X  17      17.869 -11.252   1.096  0.00  0.00            
ATOM    313 HG22 VAL X  17      18.673 -10.087   2.033  0.00  0.00            
ATOM    314 HG23 VAL X  17      17.032 -10.221   2.302  0.00  0.00            
ATOM    315  C   VAL X  17      16.150  -8.395  -1.613  0.00  0.00            
ATOM    316  O   VAL X  17      17.061  -7.852  -2.225  0.00  0.00            
ATOM    317  N   LEU X  18      14.879  -7.964  -1.690  0.00  0.00            
ATOM    318  H   LEU X  18      14.277  -8.294  -0.949  0.00  0.00            
ATOM    319  CA  LEU X  18      14.476  -6.797  -2.398  0.00  0.00            
ATOM    320  HA  LEU X  18      15.181  -6.717  -3.225  0.00  0.00            
ATOM    321  CB  LEU X  18      13.089  -6.891  -2.921  0.00  0.00            
ATOM    322  HB2 LEU X  18      12.383  -6.904  -2.090  0.00  0.00            
ATOM    323  HB3 LEU X  18      12.899  -5.981  -3.489  0.00  0.00            
ATOM    324  CG  LEU X  18      12.720  -8.069  -3.831  0.00  0.00            
ATOM    325  HG  LEU X  18      12.790  -8.934  -3.171  0.00  0.00            
ATOM    326  CD1 LEU X  18      11.315  -7.784  -4.292  0.00  0.00            
ATOM    327 HD11 LEU X  18      11.414  -7.210  -5.213  0.00  0.00            
ATOM    328 HD12 LEU X  18      10.935  -8.755  -4.611  0.00  0.00            
ATOM    329 HD13 LEU X  18      10.610  -7.468  -3.524  0.00  0.00            
ATOM    330  CD2 LEU X  18      13.593  -8.317  -5.020  0.00  0.00            
ATOM    331 HD21 LEU X  18      14.513  -8.772  -4.653  0.00  0.00            
ATOM    332 HD22 LEU X  18      13.189  -9.088  -5.676  0.00  0.00            
ATOM    333 HD23 LEU X  18      13.675  -7.397  -5.599  0.00  0.00            
ATOM    334  C   LEU X  18      14.661  -5.533  -1.587  0.00  0.00            
ATOM    335  O   LEU X  18      14.976  -4.532  -2.253  0.00  0.00            
ATOM    336  N   GLY X  19      14.597  -5.536  -0.244  0.00  0.00            
ATOM    337  H   GLY X  19      14.488  -6.442   0.190  0.00  0.00            
ATOM    338  CA  GLY X  19      14.875  -4.377   0.681  0.00  0.00            
ATOM    339  HA2 GLY X  19      15.886  -4.005   0.516  0.00  0.00            
ATOM    340  HA3 GLY X  19      14.163  -3.607   0.386  0.00  0.00            
ATOM    341  C   GLY X  19      14.647  -4.699   2.160  0.00  0.00            
ATOM    342  O   GLY X  19      14.112  -5.735   2.530  0.00  0.00            
ATOM    343  N   SER X  20      15.238  -3.951   3.110  0.00  0.00            
ATOM    344  H   SER X  20      15.732  -3.146   2.752  0.00  0.00            
ATOM    345  CA  SER X  20      15.279  -4.159   4.555  0.00  0.00            
ATOM    346  HA  SER X  20      14.384  -4.709   4.846  0.00  0.00            
ATOM    347  CB  SER X  20      16.561  -4.955   4.833  0.00  0.00            
ATOM    348  HB2 SER X  20      16.567  -5.821   4.171  0.00  0.00            
ATOM    349  HB3 SER X  20      17.484  -4.451   4.545  0.00  0.00            
ATOM    350  OG  SER X  20      16.699  -5.366   6.135  0.00  0.00            
ATOM    351  HG  SER X  20      17.570  -5.038   6.370  0.00  0.00            
ATOM    352  C   SER X  20      15.201  -2.857   5.401  0.00  0.00            
ATOM    353  O   SER X  20      15.918  -1.919   5.103  0.00  0.00            
ATOM    354  N   GLY X  21      14.388  -2.800   6.477  0.00  0.00            
ATOM    355  H   GLY X  21      13.793  -3.585   6.698  0.00  0.00            
ATOM    356  CA  GLY X  21      14.490  -1.724   7.459  0.00  0.00            
ATOM    357  HA2 GLY X  21      15.518  -1.477   7.724  0.00  0.00            
ATOM    358  HA3 GLY X  21      13.967  -0.816   7.156  0.00  0.00            
ATOM    359  C   GLY X  21      13.667  -2.227   8.758  0.00  0.00            
ATOM    360  O   GLY X  21      13.794  -3.374   9.145  0.00  0.00            
ATOM    361  N   ALA X  22      12.883  -1.363   9.337  0.00  0.00            
ATOM    362  H   ALA X  22      12.826  -0.385   9.090  0.00  0.00            
ATOM    363  CA  ALA X  22      12.035  -1.606  10.536  0.00  0.00            
ATOM    364  HA  ALA X  22      12.753  -2.093  11.195  0.00  0.00            
ATOM    365  CB  ALA X  22      11.509  -0.276  11.117  0.00  0.00            
ATOM    366  HB1 ALA X  22      10.779   0.165  10.438  0.00  0.00            
ATOM    367  HB2 ALA X  22      11.065  -0.572  12.067  0.00  0.00            
ATOM    368  HB3 ALA X  22      12.421   0.285  11.317  0.00  0.00            
ATOM    369  C   ALA X  22      10.870  -2.546  10.278  0.00  0.00            
ATOM    370  O   ALA X  22      10.649  -3.452  11.066  0.00  0.00            
ATOM    371  N   PHE X  23      10.490  -2.551   9.019  0.00  0.00            
ATOM    372  H   PHE X  23      10.855  -1.917   8.322  0.00  0.00            
ATOM    373  CA  PHE X  23       9.400  -3.516   8.493  0.00  0.00            
ATOM    374  HA  PHE X  23       8.453  -3.397   9.019  0.00  0.00            
ATOM    375  CB  PHE X  23       8.957  -3.182   7.079  0.00  0.00            
ATOM    376  HB2 PHE X  23       8.119  -3.837   6.843  0.00  0.00            
ATOM    377  HB3 PHE X  23       8.642  -2.148   7.220  0.00  0.00            
ATOM    378  CG  PHE X  23       9.986  -3.184   5.984  0.00  0.00            
ATOM    379  CD1 PHE X  23      10.265  -4.291   5.161  0.00  0.00            
ATOM    380  HD1 PHE X  23       9.791  -5.249   5.317  0.00  0.00            
ATOM    381  CE1 PHE X  23      11.181  -4.218   4.143  0.00  0.00            
ATOM    382  HE1 PHE X  23      11.381  -4.987   3.411  0.00  0.00            
ATOM    383  CZ  PHE X  23      11.962  -3.071   4.063  0.00  0.00            
ATOM    384  HZ  PHE X  23      12.777  -3.090   3.354  0.00  0.00            
ATOM    385  CE2 PHE X  23      11.793  -1.967   4.863  0.00  0.00            
ATOM    386  HE2 PHE X  23      12.387  -1.069   4.783  0.00  0.00            
ATOM    387  CD2 PHE X  23      10.776  -1.991   5.796  0.00  0.00            
ATOM    388  HD2 PHE X  23      10.606  -1.100   6.383  0.00  0.00            
ATOM    389  C   PHE X  23       9.806  -5.037   8.422  0.00  0.00            
ATOM    390  O   PHE X  23       9.108  -5.875   7.849  0.00  0.00            
ATOM    391  N   GLY X  24      11.094  -5.418   8.845  0.00  0.00            
ATOM    392  H   GLY X  24      11.592  -4.877   9.538  0.00  0.00            
ATOM    393  CA  GLY X  24      11.705  -6.621   8.388  0.00  0.00            
ATOM    394  HA2 GLY X  24      12.622  -6.831   8.939  0.00  0.00            
ATOM    395  HA3 GLY X  24      11.060  -7.499   8.425  0.00  0.00            
ATOM    396  C   GLY X  24      12.269  -6.481   6.972  0.00  0.00            
ATOM    397  O   GLY X  24      12.975  -5.519   6.582  0.00  0.00            
ATOM    398  N   THR X  25      11.935  -7.535   6.212  0.00  0.00            
ATOM    399  H   THR X  25      11.503  -8.333   6.656  0.00  0.00            
ATOM    400  CA  THR X  25      12.687  -7.864   4.993  0.00  0.00            
ATOM    401  HA  THR X  25      13.046  -6.906   4.617  0.00  0.00            
ATOM    402  CB  THR X  25      13.979  -8.693   5.164  0.00  0.00            
ATOM    403  HB  THR X  25      13.737  -9.739   5.352  0.00  0.00            
ATOM    404  CG2 THR X  25      14.866  -8.731   3.944  0.00  0.00            
ATOM    405 HG21 THR X  25      15.244  -7.745   3.675  0.00  0.00            
ATOM    406 HG22 THR X  25      15.650  -9.478   4.064  0.00  0.00            
ATOM    407 HG23 THR X  25      14.408  -9.148   3.047  0.00  0.00            
ATOM    408  OG1 THR X  25      14.789  -8.315   6.228  0.00  0.00            
ATOM    409  HG1 THR X  25      14.220  -8.476   6.985  0.00  0.00            
ATOM    410  C   THR X  25      11.792  -8.460   3.944  0.00  0.00            
ATOM    411  O   THR X  25      11.289  -9.613   4.068  0.00  0.00            
ATOM    412  N   VAL X  26      11.691  -7.894   2.770  0.00  0.00            
ATOM    413  H   VAL X  26      12.288  -7.100   2.591  0.00  0.00            
ATOM    414  CA  VAL X  26      10.982  -8.552   1.610  0.00  0.00            
ATOM    415  HA  VAL X  26      10.304  -9.341   1.937  0.00  0.00            
ATOM    416  CB  VAL X  26      10.080  -7.514   0.860  0.00  0.00            
ATOM    417  HB  VAL X  26       9.297  -7.078   1.479  0.00  0.00            
ATOM    418  CG1 VAL X  26      10.805  -6.252   0.411  0.00  0.00            
ATOM    419 HG11 VAL X  26      11.730  -6.410  -0.144  0.00  0.00            
ATOM    420 HG12 VAL X  26      10.196  -5.556  -0.164  0.00  0.00            
ATOM    421 HG13 VAL X  26      11.085  -5.670   1.289  0.00  0.00            
ATOM    422  CG2 VAL X  26       9.399  -8.207  -0.354  0.00  0.00            
ATOM    423 HG21 VAL X  26      10.139  -8.430  -1.123  0.00  0.00            
ATOM    424 HG22 VAL X  26       8.763  -9.076  -0.187  0.00  0.00            
ATOM    425 HG23 VAL X  26       8.541  -7.620  -0.683  0.00  0.00            
ATOM    426  C   VAL X  26      11.954  -9.191   0.635  0.00  0.00            
ATOM    427  O   VAL X  26      13.049  -8.619   0.258  0.00  0.00            
ATOM    428  N   TYR X  27      11.599 -10.425   0.155  0.00  0.00            
ATOM    429  H   TYR X  27      10.824 -10.935   0.554  0.00  0.00            
ATOM    430  CA  TYR X  27      12.322 -11.200  -0.908  0.00  0.00            
ATOM    431  HA  TYR X  27      13.090 -10.508  -1.253  0.00  0.00            
ATOM    432  CB  TYR X  27      12.989 -12.433  -0.183  0.00  0.00            
ATOM    433  HB2 TYR X  27      12.168 -13.062   0.159  0.00  0.00            
ATOM    434  HB3 TYR X  27      13.562 -13.068  -0.859  0.00  0.00            
ATOM    435  CG  TYR X  27      13.755 -12.209   1.118  0.00  0.00            
ATOM    436  CD1 TYR X  27      13.116 -11.784   2.344  0.00  0.00            
ATOM    437  HD1 TYR X  27      12.108 -11.408   2.245  0.00  0.00            
ATOM    438  CE1 TYR X  27      13.862 -11.921   3.550  0.00  0.00            
ATOM    439  HE1 TYR X  27      13.427 -11.600   4.485  0.00  0.00            
ATOM    440  CZ  TYR X  27      15.181 -12.383   3.485  0.00  0.00            
ATOM    441  OH  TYR X  27      15.865 -12.573   4.637  0.00  0.00            
ATOM    442  HH  TYR X  27      15.347 -12.366   5.419  0.00  0.00            
ATOM    443  CE2 TYR X  27      15.814 -12.680   2.307  0.00  0.00            
ATOM    444  HE2 TYR X  27      16.844 -13.002   2.364  0.00  0.00            
ATOM    445  CD2 TYR X  27      15.089 -12.685   1.124  0.00  0.00            
ATOM    446  HD2 TYR X  27      15.567 -12.939   0.189  0.00  0.00            
ATOM    447  C   TYR X  27      11.515 -11.552  -2.132  0.00  0.00            
ATOM    448  O   TYR X  27      10.292 -11.619  -2.034  0.00  0.00            
ATOM    449  N   LYS X  28      12.163 -11.833  -3.324  0.00  0.00            
ATOM    450  H   LYS X  28      13.168 -11.740  -3.336  0.00  0.00            
ATOM    451  CA  LYS X  28      11.302 -12.529  -4.393  0.00  0.00            
ATOM    452  HA  LYS X  28      10.237 -12.301  -4.339  0.00  0.00            
ATOM    453  CB  LYS X  28      11.721 -11.963  -5.761  0.00  0.00            
ATOM    454  HB2 LYS X  28      10.952 -12.297  -6.458  0.00  0.00            
ATOM    455  HB3 LYS X  28      11.465 -10.907  -5.673  0.00  0.00            
ATOM    456  CG  LYS X  28      13.152 -12.050  -6.292  0.00  0.00            
ATOM    457  HG2 LYS X  28      13.813 -11.705  -5.496  0.00  0.00            
ATOM    458  HG3 LYS X  28      13.308 -13.129  -6.297  0.00  0.00            
ATOM    459  CD  LYS X  28      13.533 -11.478  -7.662  0.00  0.00            
ATOM    460  HD2 LYS X  28      13.650 -10.412  -7.468  0.00  0.00            
ATOM    461  HD3 LYS X  28      14.515 -11.822  -7.988  0.00  0.00            
ATOM    462  CE  LYS X  28      12.558 -11.654  -8.787  0.00  0.00            
ATOM    463  HE2 LYS X  28      12.301 -12.713  -8.829  0.00  0.00            
ATOM    464  HE3 LYS X  28      11.662 -11.054  -8.626  0.00  0.00            
ATOM    465  NZ  LYS X  28      13.100 -11.278 -10.027  0.00  0.00            
ATOM    466  HZ1 LYS X  28      13.567 -10.385  -9.956  0.00  0.00            
ATOM    467  HZ2 LYS X  28      13.757 -11.941 -10.413  0.00  0.00            
ATOM    468  HZ3 LYS X  28      12.380 -11.200 -10.731  0.00  0.00            
ATOM    469  C   LYS X  28      11.574 -14.027  -4.369  0.00  0.00            
ATOM    470  O   LYS X  28      12.712 -14.483  -4.023  0.00  0.00            
ATOM    471  N   GLY X  29      10.610 -14.870  -4.749  0.00  0.00            
ATOM    472  H   GLY X  29       9.693 -14.449  -4.782  0.00  0.00            
ATOM    473  CA  GLY X  29      10.619 -16.266  -4.889  0.00  0.00            
ATOM    474  HA2 GLY X  29      11.633 -16.585  -5.131  0.00  0.00            
ATOM    475  HA3 GLY X  29      10.318 -16.745  -3.957  0.00  0.00            
ATOM    476  C   GLY X  29       9.744 -16.765  -6.006  0.00  0.00            
ATOM    477  O   GLY X  29       9.059 -15.959  -6.724  0.00  0.00            
ATOM    478  N   LEU X  30       9.613 -18.078  -6.122  0.00  0.00            
ATOM    479  H   LEU X  30       9.878 -18.585  -5.290  0.00  0.00            
ATOM    480  CA  LEU X  30       8.587 -18.752  -6.876  0.00  0.00            
ATOM    481  HA  LEU X  30       7.788 -18.075  -7.177  0.00  0.00            
ATOM    482  CB  LEU X  30       9.215 -19.440  -8.066  0.00  0.00            
ATOM    483  HB2 LEU X  30      10.011 -20.101  -7.724  0.00  0.00            
ATOM    484  HB3 LEU X  30       8.450 -20.084  -8.500  0.00  0.00            
ATOM    485  CG  LEU X  30       9.723 -18.405  -9.123  0.00  0.00            
ATOM    486  HG  LEU X  30      10.261 -17.573  -8.670  0.00  0.00            
ATOM    487  CD1 LEU X  30      10.769 -19.119  -9.951  0.00  0.00            
ATOM    488 HD11 LEU X  30      10.332 -19.964 -10.484  0.00  0.00            
ATOM    489 HD12 LEU X  30      11.298 -18.419 -10.598  0.00  0.00            
ATOM    490 HD13 LEU X  30      11.608 -19.469  -9.350  0.00  0.00            
ATOM    491  CD2 LEU X  30       8.576 -17.838  -9.983  0.00  0.00            
ATOM    492 HD21 LEU X  30       8.864 -16.997 -10.614  0.00  0.00            
ATOM    493 HD22 LEU X  30       8.069 -18.636 -10.525  0.00  0.00            
ATOM    494 HD23 LEU X  30       7.881 -17.416  -9.257  0.00  0.00            
ATOM    495  C   LEU X  30       7.959 -19.770  -5.953  0.00  0.00            
ATOM    496  O   LEU X  30       8.652 -20.365  -5.148  0.00  0.00            
ATOM    497  N   TRP X  31       6.589 -19.851  -5.985  0.00  0.00            
ATOM    498  H   TRP X  31       6.141 -19.137  -6.541  0.00  0.00            
ATOM    499  CA  TRP X  31       5.775 -20.761  -5.209  0.00  0.00            
ATOM    500  HA  TRP X  31       6.446 -21.442  -4.686  0.00  0.00            
ATOM    501  CB  TRP X  31       4.957 -19.969  -4.243  0.00  0.00            
ATOM    502  HB2 TRP X  31       5.574 -19.489  -3.484  0.00  0.00            
ATOM    503  HB3 TRP X  31       4.522 -19.134  -4.793  0.00  0.00            
ATOM    504  CG  TRP X  31       3.872 -20.706  -3.561  0.00  0.00            
ATOM    505  CD1 TRP X  31       4.009 -21.716  -2.654  0.00  0.00            
ATOM    506  HD1 TRP X  31       4.907 -22.198  -2.299  0.00  0.00            
ATOM    507  NE1 TRP X  31       2.781 -22.194  -2.308  0.00  0.00            
ATOM    508  HE1 TRP X  31       2.606 -22.979  -1.697  0.00  0.00            
ATOM    509  CE2 TRP X  31       1.746 -21.545  -2.897  0.00  0.00            
ATOM    510  CZ2 TRP X  31       0.340 -21.572  -2.873  0.00  0.00            
ATOM    511  HZ2 TRP X  31      -0.256 -22.389  -2.493  0.00  0.00            
ATOM    512  CH2 TRP X  31      -0.388 -20.601  -3.596  0.00  0.00            
ATOM    513  HH2 TRP X  31      -1.468 -20.617  -3.626  0.00  0.00            
ATOM    514  CZ3 TRP X  31       0.272 -19.544  -4.282  0.00  0.00            
ATOM    515  HZ3 TRP X  31      -0.316 -18.776  -4.764  0.00  0.00            
ATOM    516  CE3 TRP X  31       1.652 -19.556  -4.370  0.00  0.00            
ATOM    517  HE3 TRP X  31       2.163 -18.693  -4.771  0.00  0.00            
ATOM    518  CD2 TRP X  31       2.436 -20.564  -3.726  0.00  0.00            
ATOM    519  C   TRP X  31       5.027 -21.703  -6.089  0.00  0.00            
ATOM    520  O   TRP X  31       4.624 -21.234  -7.150  0.00  0.00            
ATOM    521  N   ILE X  32       4.926 -22.941  -5.672  0.00  0.00            
ATOM    522  H   ILE X  32       5.436 -23.117  -4.818  0.00  0.00            
ATOM    523  CA  ILE X  32       4.154 -24.044  -6.305  0.00  0.00            
ATOM    524  HA  ILE X  32       3.807 -23.620  -7.248  0.00  0.00            
ATOM    525  CB  ILE X  32       5.046 -25.311  -6.672  0.00  0.00            
ATOM    526  HB  ILE X  32       5.080 -26.052  -5.873  0.00  0.00            
ATOM    527  CG2 ILE X  32       4.294 -25.933  -7.854  0.00  0.00            
ATOM    528 HG21 ILE X  32       3.216 -25.951  -7.690  0.00  0.00            
ATOM    529 HG22 ILE X  32       4.499 -25.292  -8.711  0.00  0.00            
ATOM    530 HG23 ILE X  32       4.638 -26.909  -8.196  0.00  0.00            
ATOM    531  CG1 ILE X  32       6.525 -24.996  -7.097  0.00  0.00            
ATOM    532 HG12 ILE X  32       6.455 -24.185  -7.821  0.00  0.00            
ATOM    533 HG13 ILE X  32       6.970 -24.631  -6.171  0.00  0.00            
ATOM    534  CD1 ILE X  32       7.138 -26.268  -7.646  0.00  0.00            
ATOM    535 HD11 ILE X  32       6.812 -26.548  -8.648  0.00  0.00            
ATOM    536 HD12 ILE X  32       8.228 -26.265  -7.628  0.00  0.00            
ATOM    537 HD13 ILE X  32       6.819 -27.060  -6.968  0.00  0.00            
ATOM    538  C   ILE X  32       3.051 -24.423  -5.315  0.00  0.00            
ATOM    539  O   ILE X  32       3.347 -24.979  -4.276  0.00  0.00            
ATOM    540  N   PRO X  33       1.812 -24.223  -5.825  0.00  0.00            
ATOM    541  CD  PRO X  33       1.297 -23.300  -6.852  0.00  0.00            
ATOM    542  HD2 PRO X  33       1.091 -23.911  -7.731  0.00  0.00            
ATOM    543  HD3 PRO X  33       1.961 -22.485  -7.140  0.00  0.00            
ATOM    544  CG  PRO X  33      -0.006 -22.706  -6.382  0.00  0.00            
ATOM    545  HG2 PRO X  33      -0.637 -22.617  -7.266  0.00  0.00            
ATOM    546  HG3 PRO X  33       0.147 -21.776  -5.834  0.00  0.00            
ATOM    547  CB  PRO X  33      -0.597 -23.870  -5.496  0.00  0.00            
ATOM    548  HB2 PRO X  33      -1.137 -24.542  -6.164  0.00  0.00            
ATOM    549  HB3 PRO X  33      -1.285 -23.549  -4.714  0.00  0.00            
ATOM    550  CA  PRO X  33       0.656 -24.571  -4.986  0.00  0.00            
ATOM    551  HA  PRO X  33       0.942 -24.350  -3.958  0.00  0.00            
ATOM    552  C   PRO X  33       0.417 -26.093  -5.038  0.00  0.00            
ATOM    553  O   PRO X  33       1.032 -26.833  -5.832  0.00  0.00            
ATOM    554  N   GLU X  34      -0.379 -26.597  -4.110  0.00  0.00            
ATOM    555  H   GLU X  34      -0.843 -26.036  -3.411  0.00  0.00            
ATOM    556  CA  GLU X  34      -0.445 -28.026  -3.803  0.00  0.00            
ATOM    557  HA  GLU X  34       0.591 -28.329  -3.651  0.00  0.00            
ATOM    558  CB  GLU X  34      -1.310 -28.370  -2.578  0.00  0.00            
ATOM    559  HB2 GLU X  34      -1.671 -29.398  -2.622  0.00  0.00            
ATOM    560  HB3 GLU X  34      -0.677 -28.307  -1.693  0.00  0.00            
ATOM    561  CG  GLU X  34      -2.615 -27.571  -2.498  0.00  0.00            
ATOM    562  HG2 GLU X  34      -2.447 -26.499  -2.606  0.00  0.00            
ATOM    563  HG3 GLU X  34      -3.289 -27.864  -3.303  0.00  0.00            
ATOM    564  CD  GLU X  34      -3.347 -27.597  -1.130  0.00  0.00            
ATOM    565  OE1 GLU X  34      -4.570 -27.326  -1.021  0.00  0.00            
ATOM    566  OE2 GLU X  34      -2.626 -27.787  -0.108  0.00  0.00            
ATOM    567  C   GLU X  34      -0.776 -28.891  -5.031  0.00  0.00            
ATOM    568  O   GLU X  34      -1.866 -28.755  -5.570  0.00  0.00            
ATOM    569  N   GLY X  35       0.119 -29.846  -5.367  0.00  0.00            
ATOM    570  H   GLY X  35       0.953 -30.007  -4.821  0.00  0.00            
ATOM    571  CA  GLY X  35       0.084 -30.743  -6.546  0.00  0.00            
ATOM    572  HA2 GLY X  35       0.814 -31.538  -6.394  0.00  0.00            
ATOM    573  HA3 GLY X  35      -0.924 -31.158  -6.563  0.00  0.00            
ATOM    574  C   GLY X  35       0.281 -30.146  -7.981  0.00  0.00            
ATOM    575  O   GLY X  35       0.425 -30.827  -9.001  0.00  0.00            
ATOM    576  N   GLU X  36       0.219 -28.837  -8.029  0.00  0.00            
ATOM    577  H   GLU X  36      -0.028 -28.229  -7.261  0.00  0.00            
ATOM    578  CA  GLU X  36       0.184 -28.125  -9.360  0.00  0.00            
ATOM    579  HA  GLU X  36      -0.664 -28.503  -9.930  0.00  0.00            
ATOM    580  CB  GLU X  36       0.013 -26.596  -9.200  0.00  0.00            
ATOM    581  HB2 GLU X  36       0.875 -26.209  -8.656  0.00  0.00            
ATOM    582  HB3 GLU X  36       0.021 -26.235 -10.228  0.00  0.00            
ATOM    583  CG  GLU X  36      -1.237 -26.007  -8.574  0.00  0.00            
ATOM    584  HG2 GLU X  36      -1.469 -26.261  -7.539  0.00  0.00            
ATOM    585  HG3 GLU X  36      -1.080 -24.928  -8.594  0.00  0.00            
ATOM    586  CD  GLU X  36      -2.525 -26.326  -9.362  0.00  0.00            
ATOM    587  OE1 GLU X  36      -2.541 -26.723 -10.570  0.00  0.00            
ATOM    588  OE2 GLU X  36      -3.574 -26.079  -8.741  0.00  0.00            
ATOM    589  C   GLU X  36       1.441 -28.296 -10.291  0.00  0.00            
ATOM    590  O   GLU X  36       2.529 -28.480  -9.730  0.00  0.00            
ATOM    591  N   LYS X  37       1.293 -28.221 -11.653  0.00  0.00            
ATOM    592  H   LYS X  37       0.364 -28.127 -12.039  0.00  0.00            
ATOM    593  CA  LYS X  37       2.333 -28.056 -12.634  0.00  0.00            
ATOM    594  HA  LYS X  37       3.277 -28.436 -12.242  0.00  0.00            
ATOM    595  CB  LYS X  37       1.932 -28.747 -13.891  0.00  0.00            
ATOM    596  HB2 LYS X  37       0.889 -28.536 -14.129  0.00  0.00            
ATOM    597  HB3 LYS X  37       2.443 -28.410 -14.793  0.00  0.00            
ATOM    598  CG  LYS X  37       2.149 -30.273 -13.861  0.00  0.00            
ATOM    599  HG2 LYS X  37       1.428 -30.788 -13.227  0.00  0.00            
ATOM    600  HG3 LYS X  37       2.002 -30.566 -14.900  0.00  0.00            
ATOM    601  CD  LYS X  37       3.518 -30.766 -13.341  0.00  0.00            
ATOM    602  HD2 LYS X  37       4.384 -30.403 -13.894  0.00  0.00            
ATOM    603  HD3 LYS X  37       3.583 -30.439 -12.303  0.00  0.00            
ATOM    604  CE  LYS X  37       3.638 -32.319 -13.263  0.00  0.00            
ATOM    605  HE2 LYS X  37       3.693 -32.691 -14.286  0.00  0.00            
ATOM    606  HE3 LYS X  37       4.621 -32.602 -12.885  0.00  0.00            
ATOM    607  NZ  LYS X  37       2.561 -33.006 -12.512  0.00  0.00            
ATOM    608  HZ1 LYS X  37       1.666 -32.640 -12.807  0.00  0.00            
ATOM    609  HZ2 LYS X  37       2.552 -33.983 -12.769  0.00  0.00            
ATOM    610  HZ3 LYS X  37       2.508 -32.951 -11.505  0.00  0.00            
ATOM    611  C   LYS X  37       2.631 -26.562 -12.932  0.00  0.00            
ATOM    612  O   LYS X  37       3.705 -26.204 -13.337  0.00  0.00            
ATOM    613  N   VAL X  38       1.642 -25.723 -12.839  0.00  0.00            
ATOM    614  H   VAL X  38       0.717 -26.118 -12.933  0.00  0.00            
ATOM    615  CA  VAL X  38       1.830 -24.253 -12.763  0.00  0.00            
ATOM    616  HA  VAL X  38       2.401 -24.077 -13.675  0.00  0.00            
ATOM    617  CB  VAL X  38       0.520 -23.375 -12.802  0.00  0.00            
ATOM    618  HB  VAL X  38       0.857 -22.385 -13.110  0.00  0.00            
ATOM    619  CG1 VAL X  38      -0.418 -23.843 -13.963  0.00  0.00            
ATOM    620 HG11 VAL X  38      -1.121 -23.044 -14.196  0.00  0.00            
ATOM    621 HG12 VAL X  38       0.148 -24.050 -14.871  0.00  0.00            
ATOM    622 HG13 VAL X  38      -1.008 -24.730 -13.733  0.00  0.00            
ATOM    623  CG2 VAL X  38      -0.219 -23.142 -11.452  0.00  0.00            
ATOM    624 HG21 VAL X  38      -1.108 -22.532 -11.608  0.00  0.00            
ATOM    625 HG22 VAL X  38      -0.501 -24.114 -11.048  0.00  0.00            
ATOM    626 HG23 VAL X  38       0.434 -22.616 -10.755  0.00  0.00            
ATOM    627  C   VAL X  38       2.681 -23.787 -11.559  0.00  0.00            
ATOM    628  O   VAL X  38       2.679 -24.472 -10.510  0.00  0.00            
ATOM    629  N   LYS X  39       3.439 -22.706 -11.701  0.00  0.00            
ATOM    630  H   LYS X  39       3.486 -22.341 -12.641  0.00  0.00            
ATOM    631  CA  LYS X  39       4.154 -21.954 -10.702  0.00  0.00            
ATOM    632  HA  LYS X  39       3.930 -22.355  -9.714  0.00  0.00            
ATOM    633  CB  LYS X  39       5.692 -22.019 -10.997  0.00  0.00            
ATOM    634  HB2 LYS X  39       5.788 -21.439 -11.915  0.00  0.00            
ATOM    635  HB3 LYS X  39       6.103 -21.457 -10.158  0.00  0.00            
ATOM    636  CG  LYS X  39       6.311 -23.405 -11.243  0.00  0.00            
ATOM    637  HG2 LYS X  39       6.242 -23.933 -10.291  0.00  0.00            
ATOM    638  HG3 LYS X  39       5.884 -23.868 -12.132  0.00  0.00            
ATOM    639  CD  LYS X  39       7.804 -23.328 -11.525  0.00  0.00            
ATOM    640  HD2 LYS X  39       7.938 -22.858 -12.499  0.00  0.00            
ATOM    641  HD3 LYS X  39       8.450 -22.792 -10.830  0.00  0.00            
ATOM    642  CE  LYS X  39       8.329 -24.817 -11.571  0.00  0.00            
ATOM    643  HE2 LYS X  39       8.016 -25.418 -10.716  0.00  0.00            
ATOM    644  HE3 LYS X  39       7.674 -25.247 -12.328  0.00  0.00            
ATOM    645  NZ  LYS X  39       9.730 -24.935 -12.025  0.00  0.00            
ATOM    646  HZ1 LYS X  39      10.341 -24.531 -11.329  0.00  0.00            
ATOM    647  HZ2 LYS X  39       9.967 -25.894 -12.232  0.00  0.00            
ATOM    648  HZ3 LYS X  39       9.888 -24.411 -12.874  0.00  0.00            
ATOM    649  C   LYS X  39       3.696 -20.468 -10.609  0.00  0.00            
ATOM    650  O   LYS X  39       2.974 -19.989 -11.412  0.00  0.00            
ATOM    651  N   ILE X  40       4.055 -19.748  -9.616  0.00  0.00            
ATOM    652  H   ILE X  40       4.740 -20.077  -8.951  0.00  0.00            
ATOM    653  CA  ILE X  40       3.649 -18.387  -9.348  0.00  0.00            
ATOM    654  HA  ILE X  40       3.362 -17.944 -10.301  0.00  0.00            
ATOM    655  CB  ILE X  40       2.408 -18.322  -8.323  0.00  0.00            
ATOM    656  HB  ILE X  40       2.718 -18.975  -7.508  0.00  0.00            
ATOM    657  CG2 ILE X  40       2.258 -16.889  -7.918  0.00  0.00            
ATOM    658 HG21 ILE X  40       3.001 -16.456  -7.248  0.00  0.00            
ATOM    659 HG22 ILE X  40       2.404 -16.297  -8.821  0.00  0.00            
ATOM    660 HG23 ILE X  40       1.279 -16.696  -7.478  0.00  0.00            
ATOM    661  CG1 ILE X  40       1.148 -18.900  -8.994  0.00  0.00            
ATOM    662 HG12 ILE X  40       0.969 -18.354  -9.920  0.00  0.00            
ATOM    663 HG13 ILE X  40       1.367 -19.917  -9.321  0.00  0.00            
ATOM    664  CD1 ILE X  40      -0.175 -18.798  -8.167  0.00  0.00            
ATOM    665 HD11 ILE X  40      -0.015 -19.254  -7.190  0.00  0.00            
ATOM    666 HD12 ILE X  40      -0.422 -17.738  -8.108  0.00  0.00            
ATOM    667 HD13 ILE X  40      -0.907 -19.350  -8.757  0.00  0.00            
ATOM    668  C   ILE X  40       4.874 -17.585  -8.759  0.00  0.00            
ATOM    669  O   ILE X  40       5.476 -17.967  -7.743  0.00  0.00            
ATOM    670  N   PRO X  41       5.189 -16.382  -9.327  0.00  0.00            
ATOM    671  CD  PRO X  41       4.737 -15.883 -10.649  0.00  0.00            
ATOM    672  HD2 PRO X  41       3.653 -15.784 -10.696  0.00  0.00            
ATOM    673  HD3 PRO X  41       4.986 -16.551 -11.473  0.00  0.00            
ATOM    674  CG  PRO X  41       5.365 -14.550 -10.902  0.00  0.00            
ATOM    675  HG2 PRO X  41       4.692 -13.709 -10.736  0.00  0.00            
ATOM    676  HG3 PRO X  41       5.823 -14.516 -11.890  0.00  0.00            
ATOM    677  CB  PRO X  41       6.448 -14.485  -9.794  0.00  0.00            
ATOM    678  HB2 PRO X  41       6.522 -13.457  -9.441  0.00  0.00            
ATOM    679  HB3 PRO X  41       7.387 -14.840 -10.221  0.00  0.00            
ATOM    680  CA  PRO X  41       6.115 -15.451  -8.699  0.00  0.00            
ATOM    681  HA  PRO X  41       6.963 -16.015  -8.310  0.00  0.00            
ATOM    682  C   PRO X  41       5.534 -14.831  -7.447  0.00  0.00            
ATOM    683  O   PRO X  41       4.416 -14.273  -7.404  0.00  0.00            
ATOM    684  N   VAL X  42       6.398 -14.875  -6.391  0.00  0.00            
ATOM    685  H   VAL X  42       7.363 -15.157  -6.487  0.00  0.00            
ATOM    686  CA  VAL X  42       5.969 -14.334  -5.068  0.00  0.00            
ATOM    687  HA  VAL X  42       5.101 -13.682  -5.170  0.00  0.00            
ATOM    688  CB  VAL X  42       5.641 -15.505  -4.100  0.00  0.00            
ATOM    689  HB  VAL X  42       5.283 -15.231  -3.108  0.00  0.00            
ATOM    690  CG1 VAL X  42       4.441 -16.300  -4.676  0.00  0.00            
ATOM    691 HG11 VAL X  42       3.672 -15.587  -4.972  0.00  0.00            
ATOM    692 HG12 VAL X  42       4.819 -16.897  -5.505  0.00  0.00            
ATOM    693 HG13 VAL X  42       3.965 -16.956  -3.948  0.00  0.00            
ATOM    694  CG2 VAL X  42       6.755 -16.556  -3.870  0.00  0.00            
ATOM    695 HG21 VAL X  42       7.544 -16.170  -3.225  0.00  0.00            
ATOM    696 HG22 VAL X  42       6.396 -17.458  -3.375  0.00  0.00            
ATOM    697 HG23 VAL X  42       7.257 -16.819  -4.800  0.00  0.00            
ATOM    698  C   VAL X  42       7.054 -13.454  -4.335  0.00  0.00            
ATOM    699  O   VAL X  42       8.256 -13.529  -4.457  0.00  0.00            
ATOM    700  N   ALA X  43       6.442 -12.579  -3.569  0.00  0.00            
ATOM    701  H   ALA X  43       5.434 -12.582  -3.507  0.00  0.00            
ATOM    702  CA  ALA X  43       7.095 -11.693  -2.597  0.00  0.00            
ATOM    703  HA  ALA X  43       8.164 -11.711  -2.809  0.00  0.00            
ATOM    704  CB  ALA X  43       6.468 -10.294  -2.480  0.00  0.00            
ATOM    705  HB1 ALA X  43       6.445  -9.772  -3.436  0.00  0.00            
ATOM    706  HB2 ALA X  43       5.422 -10.371  -2.185  0.00  0.00            
ATOM    707  HB3 ALA X  43       7.026  -9.669  -1.782  0.00  0.00            
ATOM    708  C   ALA X  43       6.974 -12.372  -1.228  0.00  0.00            
ATOM    709  O   ALA X  43       5.848 -12.705  -0.830  0.00  0.00            
ATOM    710  N   ILE X  44       8.078 -12.507  -0.470  0.00  0.00            
ATOM    711  H   ILE X  44       8.933 -12.007  -0.669  0.00  0.00            
ATOM    712  CA  ILE X  44       8.058 -13.315   0.765  0.00  0.00            
ATOM    713  HA  ILE X  44       7.019 -13.608   0.912  0.00  0.00            
ATOM    714  CB  ILE X  44       8.977 -14.486   0.563  0.00  0.00            
ATOM    715  HB  ILE X  44       9.961 -14.043   0.410  0.00  0.00            
ATOM    716  CG2 ILE X  44       9.100 -15.237   1.885  0.00  0.00            
ATOM    717 HG21 ILE X  44       8.181 -15.510   2.403  0.00  0.00            
ATOM    718 HG22 ILE X  44       9.760 -16.097   1.770  0.00  0.00            
ATOM    719 HG23 ILE X  44       9.703 -14.678   2.601  0.00  0.00            
ATOM    720  CG1 ILE X  44       8.560 -15.432  -0.589  0.00  0.00            
ATOM    721 HG12 ILE X  44       7.767 -16.121  -0.298  0.00  0.00            
ATOM    722 HG13 ILE X  44       7.933 -14.939  -1.332  0.00  0.00            
ATOM    723  CD1 ILE X  44       9.835 -16.080  -1.175  0.00  0.00            
ATOM    724 HD11 ILE X  44      10.239 -16.715  -0.387  0.00  0.00            
ATOM    725 HD12 ILE X  44       9.401 -16.663  -1.987  0.00  0.00            
ATOM    726 HD13 ILE X  44      10.449 -15.296  -1.618  0.00  0.00            
ATOM    727  C   ILE X  44       8.568 -12.267   1.855  0.00  0.00            
ATOM    728  O   ILE X  44       9.490 -11.548   1.576  0.00  0.00            
ATOM    729  N   LYS X  45       7.833 -12.106   2.925  0.00  0.00            
ATOM    730  H   LYS X  45       7.094 -12.771   3.100  0.00  0.00            
ATOM    731  CA  LYS X  45       7.891 -10.898   3.746  0.00  0.00            
ATOM    732  HA  LYS X  45       8.610 -10.172   3.367  0.00  0.00            
ATOM    733  CB  LYS X  45       6.476 -10.352   3.674  0.00  0.00            
ATOM    734  HB2 LYS X  45       5.742 -11.042   4.092  0.00  0.00            
ATOM    735  HB3 LYS X  45       6.409  -9.461   4.298  0.00  0.00            
ATOM    736  CG  LYS X  45       6.214 -10.042   2.209  0.00  0.00            
ATOM    737  HG2 LYS X  45       7.063  -9.472   1.832  0.00  0.00            
ATOM    738  HG3 LYS X  45       6.024 -10.956   1.647  0.00  0.00            
ATOM    739  CD  LYS X  45       5.057  -9.057   2.149  0.00  0.00            
ATOM    740  HD2 LYS X  45       4.138  -9.644   2.123  0.00  0.00            
ATOM    741  HD3 LYS X  45       5.129  -8.261   2.889  0.00  0.00            
ATOM    742  CE  LYS X  45       5.128  -8.364   0.834  0.00  0.00            
ATOM    743  HE2 LYS X  45       6.062  -7.803   0.818  0.00  0.00            
ATOM    744  HE3 LYS X  45       4.950  -9.065   0.018  0.00  0.00            
ATOM    745  NZ  LYS X  45       4.134  -7.221   0.803  0.00  0.00            
ATOM    746  HZ1 LYS X  45       3.253  -7.556   1.165  0.00  0.00            
ATOM    747  HZ2 LYS X  45       4.453  -6.462   1.388  0.00  0.00            
ATOM    748  HZ3 LYS X  45       4.073  -7.000  -0.181  0.00  0.00            
ATOM    749  C   LYS X  45       8.276 -11.283   5.220  0.00  0.00            
ATOM    750  O   LYS X  45       7.380 -11.474   6.038  0.00  0.00            
ATOM    751  N   GLU X  46       9.594 -11.504   5.469  0.00  0.00            
ATOM    752  H   GLU X  46      10.146 -11.379   4.632  0.00  0.00            
ATOM    753  CA  GLU X  46      10.075 -11.850   6.783  0.00  0.00            
ATOM    754  HA  GLU X  46       9.516 -12.670   7.234  0.00  0.00            
ATOM    755  CB  GLU X  46      11.552 -12.215   6.466  0.00  0.00            
ATOM    756  HB2 GLU X  46      11.690 -12.587   5.451  0.00  0.00            
ATOM    757  HB3 GLU X  46      12.187 -11.329   6.481  0.00  0.00            
ATOM    758  CG  GLU X  46      12.239 -13.072   7.492  0.00  0.00            
ATOM    759  HG2 GLU X  46      12.362 -12.472   8.394  0.00  0.00            
ATOM    760  HG3 GLU X  46      11.703 -13.995   7.716  0.00  0.00            
ATOM    761  CD  GLU X  46      13.632 -13.237   6.982  0.00  0.00            
ATOM    762  OE1 GLU X  46      13.942 -14.407   6.634  0.00  0.00            
ATOM    763  OE2 GLU X  46      14.569 -12.353   7.032  0.00  0.00            
ATOM    764  C   GLU X  46      10.055 -10.672   7.793  0.00  0.00            
ATOM    765  O   GLU X  46      10.574  -9.604   7.474  0.00  0.00            
ATOM    766  N   LEU X  47       9.523 -10.882   9.020  0.00  0.00            
ATOM    767  H   LEU X  47       8.986 -11.722   9.184  0.00  0.00            
ATOM    768  CA  LEU X  47       9.490  -9.830  10.030  0.00  0.00            
ATOM    769  HA  LEU X  47       9.134  -8.901   9.585  0.00  0.00            
ATOM    770  CB  LEU X  47       8.675 -10.264  11.245  0.00  0.00            
ATOM    771  HB2 LEU X  47       9.212 -11.050  11.775  0.00  0.00            
ATOM    772  HB3 LEU X  47       8.621  -9.377  11.876  0.00  0.00            
ATOM    773  CG  LEU X  47       7.247 -10.665  10.971  0.00  0.00            
ATOM    774  HG  LEU X  47       7.299 -11.514  10.289  0.00  0.00            
ATOM    775  CD1 LEU X  47       6.649 -11.167  12.282  0.00  0.00            
ATOM    776 HD11 LEU X  47       6.573 -10.386  13.039  0.00  0.00            
ATOM    777 HD12 LEU X  47       5.679 -11.624  12.086  0.00  0.00            
ATOM    778 HD13 LEU X  47       7.226 -12.054  12.543  0.00  0.00            
ATOM    779  CD2 LEU X  47       6.411  -9.556  10.290  0.00  0.00            
ATOM    780 HD21 LEU X  47       6.394  -8.731  11.002  0.00  0.00            
ATOM    781 HD22 LEU X  47       6.778  -9.199   9.328  0.00  0.00            
ATOM    782 HD23 LEU X  47       5.378  -9.845  10.099  0.00  0.00            
ATOM    783  C   LEU X  47      10.920  -9.587  10.549  0.00  0.00            
ATOM    784  O   LEU X  47      11.805 -10.421  10.296  0.00  0.00            
ATOM    785  N   ARG X  48      11.174  -8.493  11.261  0.00  0.00            
ATOM    786  H   ARG X  48      10.411  -7.851  11.424  0.00  0.00            
ATOM    787  CA  ARG X  48      12.495  -8.215  11.861  0.00  0.00            
ATOM    788  HA  ARG X  48      13.306  -8.207  11.134  0.00  0.00            
ATOM    789  CB  ARG X  48      12.418  -6.750  12.259  0.00  0.00            
ATOM    790  HB2 ARG X  48      12.032  -6.189  11.408  0.00  0.00            
ATOM    791  HB3 ARG X  48      11.748  -6.692  13.117  0.00  0.00            
ATOM    792  CG  ARG X  48      13.651  -6.082  12.708  0.00  0.00            
ATOM    793  HG2 ARG X  48      13.369  -5.290  13.402  0.00  0.00            
ATOM    794  HG3 ARG X  48      14.159  -6.743  13.410  0.00  0.00            
ATOM    795  CD  ARG X  48      14.644  -5.573  11.733  0.00  0.00            
ATOM    796  HD2 ARG X  48      14.054  -4.956  11.055  0.00  0.00            
ATOM    797  HD3 ARG X  48      15.360  -4.929  12.243  0.00  0.00            
ATOM    798  NE  ARG X  48      15.301  -6.620  10.963  0.00  0.00            
ATOM    799  HE  ARG X  48      15.846  -7.253  11.530  0.00  0.00            
ATOM    800  CZ  ARG X  48      15.668  -6.570   9.663  0.00  0.00            
ATOM    801  NH1 ARG X  48      15.260  -5.658   8.789  0.00  0.00            
ATOM    802 HH11 ARG X  48      14.637  -4.957   9.164  0.00  0.00            
ATOM    803 HH12 ARG X  48      15.364  -5.707   7.786  0.00  0.00            
ATOM    804  NH2 ARG X  48      16.490  -7.455   9.258  0.00  0.00            
ATOM    805 HH21 ARG X  48      16.729  -8.230   9.860  0.00  0.00            
ATOM    806 HH22 ARG X  48      16.968  -7.348   8.375  0.00  0.00            
ATOM    807  C   ARG X  48      12.914  -9.073  13.083  0.00  0.00            
ATOM    808  O   ARG X  48      12.021  -9.432  13.863  0.00  0.00            
ATOM    809  N   GLU X  49      14.205  -9.456  13.159  0.00  0.00            
ATOM    810  H   GLU X  49      14.871  -9.165  12.458  0.00  0.00            
ATOM    811  CA  GLU X  49      14.703 -10.471  14.085  0.00  0.00            
ATOM    812  HA  GLU X  49      14.044 -11.310  13.864  0.00  0.00            
ATOM    813  CB  GLU X  49      16.201 -10.901  13.845  0.00  0.00            
ATOM    814  HB2 GLU X  49      16.471 -11.560  14.670  0.00  0.00            
ATOM    815  HB3 GLU X  49      16.218 -11.550  12.970  0.00  0.00            
ATOM    816  CG  GLU X  49      17.220  -9.750  13.806  0.00  0.00            
ATOM    817  HG2 GLU X  49      17.194  -9.158  14.721  0.00  0.00            
ATOM    818  HG3 GLU X  49      18.166 -10.290  13.757  0.00  0.00            
ATOM    819  CD  GLU X  49      17.047  -8.858  12.567  0.00  0.00            
ATOM    820  OE1 GLU X  49      16.434  -9.314  11.592  0.00  0.00            
ATOM    821  OE2 GLU X  49      17.379  -7.688  12.509  0.00  0.00            
ATOM    822  C   GLU X  49      14.457 -10.077  15.564  0.00  0.00            
ATOM    823  O   GLU X  49      14.703  -8.944  15.910  0.00  0.00            
ATOM    824  N   ALA X  50      14.036 -11.029  16.381  0.00  0.00            
ATOM    825  H   ALA X  50      13.984 -11.996  16.092  0.00  0.00            
ATOM    826  CA  ALA X  50      13.818 -10.884  17.861  0.00  0.00            
ATOM    827  HA  ALA X  50      13.130 -11.691  18.112  0.00  0.00            
ATOM    828  CB  ALA X  50      15.161 -11.038  18.589  0.00  0.00            
ATOM    829  HB1 ALA X  50      15.724 -11.834  18.103  0.00  0.00            
ATOM    830  HB2 ALA X  50      15.771 -10.147  18.441  0.00  0.00            
ATOM    831  HB3 ALA X  50      15.125 -11.149  19.673  0.00  0.00            
ATOM    832  C   ALA X  50      12.926  -9.658  18.274  0.00  0.00            
ATOM    833  O   ALA X  50      12.984  -9.288  19.441  0.00  0.00            
ATOM    834  N   THR X  51      12.200  -8.967  17.385  0.00  0.00            
ATOM    835  H   THR X  51      12.158  -9.400  16.473  0.00  0.00            
ATOM    836  CA  THR X  51      11.532  -7.691  17.593  0.00  0.00            
ATOM    837  HA  THR X  51      12.084  -7.084  18.310  0.00  0.00            
ATOM    838  CB  THR X  51      11.739  -6.813  16.311  0.00  0.00            
ATOM    839  HB  THR X  51      11.280  -7.350  15.481  0.00  0.00            
ATOM    840  CG2 THR X  51      11.230  -5.410  16.407  0.00  0.00            
ATOM    841 HG21 THR X  51      11.371  -4.907  15.450  0.00  0.00            
ATOM    842 HG22 THR X  51      10.173  -5.443  16.672  0.00  0.00            
ATOM    843 HG23 THR X  51      11.778  -4.895  17.196  0.00  0.00            
ATOM    844  OG1 THR X  51      13.144  -6.720  15.868  0.00  0.00            
ATOM    845  HG1 THR X  51      13.492  -7.615  15.874  0.00  0.00            
ATOM    846  C   THR X  51      10.072  -7.733  18.033  0.00  0.00            
ATOM    847  O   THR X  51       9.690  -7.061  18.985  0.00  0.00            
ATOM    848  N   SER X  52       9.277  -8.669  17.477  0.00  0.00            
ATOM    849  H   SER X  52       9.558  -9.197  16.663  0.00  0.00            
ATOM    850  CA  SER X  52       7.841  -8.658  17.874  0.00  0.00            
ATOM    851  HA  SER X  52       7.449  -7.679  17.600  0.00  0.00            
ATOM    852  CB  SER X  52       7.121  -9.753  17.005  0.00  0.00            
ATOM    853  HB2 SER X  52       7.397  -9.617  15.959  0.00  0.00            
ATOM    854  HB3 SER X  52       7.590 -10.685  17.319  0.00  0.00            
ATOM    855  OG  SER X  52       5.762  -9.913  17.085  0.00  0.00            
ATOM    856  HG  SER X  52       5.355  -9.439  16.356  0.00  0.00            
ATOM    857  C   SER X  52       7.671  -8.987  19.357  0.00  0.00            
ATOM    858  O   SER X  52       8.346  -9.915  19.882  0.00  0.00            
ATOM    859  N   PRO X  53       6.749  -8.361  20.032  0.00  0.00            
ATOM    860  CD  PRO X  53       5.928  -7.243  19.765  0.00  0.00            
ATOM    861  HD2 PRO X  53       5.448  -7.506  18.822  0.00  0.00            
ATOM    862  HD3 PRO X  53       6.611  -6.412  19.594  0.00  0.00            
ATOM    863  CG  PRO X  53       4.957  -7.017  20.941  0.00  0.00            
ATOM    864  HG2 PRO X  53       4.012  -7.532  20.771  0.00  0.00            
ATOM    865  HG3 PRO X  53       4.796  -5.955  21.131  0.00  0.00            
ATOM    866  CB  PRO X  53       5.668  -7.753  22.036  0.00  0.00            
ATOM    867  HB2 PRO X  53       4.917  -8.204  22.684  0.00  0.00            
ATOM    868  HB3 PRO X  53       6.358  -7.115  22.589  0.00  0.00            
ATOM    869  CA  PRO X  53       6.424  -8.874  21.387  0.00  0.00            
ATOM    870  HA  PRO X  53       7.319  -8.960  22.004  0.00  0.00            
ATOM    871  C   PRO X  53       5.610 -10.221  21.369  0.00  0.00            
ATOM    872  O   PRO X  53       5.702 -10.904  22.374  0.00  0.00            
ATOM    873  N   LYS X  54       4.971 -10.640  20.304  0.00  0.00            
ATOM    874  H   LYS X  54       5.161 -10.038  19.515  0.00  0.00            
ATOM    875  CA  LYS X  54       4.016 -11.738  20.111  0.00  0.00            
ATOM    876  HA  LYS X  54       3.426 -11.730  21.027  0.00  0.00            
ATOM    877  CB  LYS X  54       3.081 -11.405  18.876  0.00  0.00            
ATOM    878  HB2 LYS X  54       3.748 -11.195  18.040  0.00  0.00            
ATOM    879  HB3 LYS X  54       2.505 -12.308  18.674  0.00  0.00            
ATOM    880  CG  LYS X  54       1.959 -10.330  19.056  0.00  0.00            
ATOM    881  HG2 LYS X  54       1.242 -10.680  19.798  0.00  0.00            
ATOM    882  HG3 LYS X  54       2.491  -9.423  19.343  0.00  0.00            
ATOM    883  CD  LYS X  54       1.362 -10.127  17.639  0.00  0.00            
ATOM    884  HD2 LYS X  54       2.152  -9.661  17.050  0.00  0.00            
ATOM    885  HD3 LYS X  54       0.971 -11.026  17.163  0.00  0.00            
ATOM    886  CE  LYS X  54       0.195  -9.156  17.636  0.00  0.00            
ATOM    887  HE2 LYS X  54       0.085  -9.009  16.561  0.00  0.00            
ATOM    888  HE3 LYS X  54      -0.632  -9.646  18.149  0.00  0.00            
ATOM    889  NZ  LYS X  54       0.400  -7.859  18.247  0.00  0.00            
ATOM    890  HZ1 LYS X  54      -0.361  -7.214  18.406  0.00  0.00            
ATOM    891  HZ2 LYS X  54       0.749  -7.880  19.194  0.00  0.00            
ATOM    892  HZ3 LYS X  54       1.082  -7.313  17.740  0.00  0.00            
ATOM    893  C   LYS X  54       4.632 -13.122  19.941  0.00  0.00            
ATOM    894  O   LYS X  54       5.624 -13.206  19.269  0.00  0.00            
ATOM    895  N   ALA X  55       3.986 -14.194  20.509  0.00  0.00            
ATOM    896  H   ALA X  55       3.352 -13.993  21.269  0.00  0.00            
ATOM    897  CA  ALA X  55       4.251 -15.616  20.128  0.00  0.00            
ATOM    898  HA  ALA X  55       5.312 -15.774  20.321  0.00  0.00            
ATOM    899  CB  ALA X  55       3.455 -16.422  21.127  0.00  0.00            
ATOM    900  HB1 ALA X  55       3.820 -17.446  21.050  0.00  0.00            
ATOM    901  HB2 ALA X  55       3.602 -16.127  22.167  0.00  0.00            
ATOM    902  HB3 ALA X  55       2.410 -16.271  20.858  0.00  0.00            
ATOM    903  C   ALA X  55       4.022 -15.906  18.625  0.00  0.00            
ATOM    904  O   ALA X  55       3.240 -15.163  18.013  0.00  0.00            
ATOM    905  N   ASN X  56       4.765 -16.849  18.024  0.00  0.00            
ATOM    906  H   ASN X  56       5.091 -17.617  18.593  0.00  0.00            
ATOM    907  CA  ASN X  56       4.520 -17.221  16.605  0.00  0.00            
ATOM    908  HA  ASN X  56       4.485 -16.345  15.958  0.00  0.00            
ATOM    909  CB  ASN X  56       5.711 -18.163  16.120  0.00  0.00            
ATOM    910  HB2 ASN X  56       5.926 -18.922  16.872  0.00  0.00            
ATOM    911  HB3 ASN X  56       5.427 -18.627  15.176  0.00  0.00            
ATOM    912  CG  ASN X  56       7.078 -17.565  15.909  0.00  0.00            
ATOM    913  OD1 ASN X  56       7.348 -16.429  16.228  0.00  0.00            
ATOM    914  ND2 ASN X  56       7.947 -18.201  15.237  0.00  0.00            
ATOM    915 HD21 ASN X  56       7.842 -19.124  14.840  0.00  0.00            
ATOM    916 HD22 ASN X  56       8.826 -17.748  15.032  0.00  0.00            
ATOM    917  C   ASN X  56       3.047 -17.708  16.422  0.00  0.00            
ATOM    918  O   ASN X  56       2.566 -17.579  15.292  0.00  0.00            
ATOM    919  N   LYS X  57       2.359 -18.201  17.496  0.00  0.00            
ATOM    920  H   LYS X  57       2.809 -18.376  18.383  0.00  0.00            
ATOM    921  CA  LYS X  57       0.915 -18.499  17.442  0.00  0.00            
ATOM    922  HA  LYS X  57       0.646 -19.162  16.620  0.00  0.00            
ATOM    923  CB  LYS X  57       0.431 -19.308  18.629  0.00  0.00            
ATOM    924  HB2 LYS X  57       1.257 -19.973  18.883  0.00  0.00            
ATOM    925  HB3 LYS X  57       0.329 -18.651  19.492  0.00  0.00            
ATOM    926  CG  LYS X  57      -0.827 -20.141  18.371  0.00  0.00            
ATOM    927  HG2 LYS X  57      -0.919 -20.372  17.310  0.00  0.00            
ATOM    928  HG3 LYS X  57      -0.726 -21.052  18.960  0.00  0.00            
ATOM    929  CD  LYS X  57      -2.107 -19.428  18.720  0.00  0.00            
ATOM    930  HD2 LYS X  57      -2.049 -19.183  19.780  0.00  0.00            
ATOM    931  HD3 LYS X  57      -2.098 -18.472  18.197  0.00  0.00            
ATOM    932  CE  LYS X  57      -3.378 -20.289  18.463  0.00  0.00            
ATOM    933  HE2 LYS X  57      -3.427 -20.486  17.392  0.00  0.00            
ATOM    934  HE3 LYS X  57      -3.328 -21.186  19.080  0.00  0.00            
ATOM    935  NZ  LYS X  57      -4.568 -19.494  18.936  0.00  0.00            
ATOM    936  HZ1 LYS X  57      -4.531 -18.581  18.505  0.00  0.00            
ATOM    937  HZ2 LYS X  57      -5.468 -19.902  18.726  0.00  0.00            
ATOM    938  HZ3 LYS X  57      -4.679 -19.413  19.936  0.00  0.00            
ATOM    939  C   LYS X  57       0.106 -17.280  17.209  0.00  0.00            
ATOM    940  O   LYS X  57      -0.746 -17.191  16.294  0.00  0.00            
ATOM    941  N   GLU X  58       0.258 -16.272  18.075  0.00  0.00            
ATOM    942  H   GLU X  58       0.890 -16.392  18.854  0.00  0.00            
ATOM    943  CA  GLU X  58      -0.425 -15.016  18.064  0.00  0.00            
ATOM    944  HA  GLU X  58      -1.467 -15.337  18.039  0.00  0.00            
ATOM    945  CB  GLU X  58       0.059 -14.321  19.333  0.00  0.00            
ATOM    946  HB2 GLU X  58      -0.004 -14.947  20.223  0.00  0.00            
ATOM    947  HB3 GLU X  58       1.120 -14.135  19.165  0.00  0.00            
ATOM    948  CG  GLU X  58      -0.722 -12.968  19.609  0.00  0.00            
ATOM    949  HG2 GLU X  58      -0.151 -12.334  20.286  0.00  0.00            
ATOM    950  HG3 GLU X  58      -0.627 -12.345  18.719  0.00  0.00            
ATOM    951  CD  GLU X  58      -2.133 -13.089  20.171  0.00  0.00            
ATOM    952  OE1 GLU X  58      -2.472 -14.020  20.932  0.00  0.00            
ATOM    953  OE2 GLU X  58      -2.905 -12.196  19.797  0.00  0.00            
ATOM    954  C   GLU X  58      -0.145 -14.206  16.788  0.00  0.00            
ATOM    955  O   GLU X  58      -1.004 -13.438  16.384  0.00  0.00            
ATOM    956  N   ILE X  59       0.993 -14.337  16.198  0.00  0.00            
ATOM    957  H   ILE X  59       1.722 -14.815  16.708  0.00  0.00            
ATOM    958  CA  ILE X  59       1.266 -13.817  14.836  0.00  0.00            
ATOM    959  HA  ILE X  59       0.986 -12.765  14.883  0.00  0.00            
ATOM    960  CB  ILE X  59       2.788 -13.975  14.517  0.00  0.00            
ATOM    961  HB  ILE X  59       3.184 -14.963  14.754  0.00  0.00            
ATOM    962  CG2 ILE X  59       3.130 -13.876  13.053  0.00  0.00            
ATOM    963 HG21 ILE X  59       2.536 -13.030  12.705  0.00  0.00            
ATOM    964 HG22 ILE X  59       4.163 -13.536  12.982  0.00  0.00            
ATOM    965 HG23 ILE X  59       2.799 -14.717  12.443  0.00  0.00            
ATOM    966  CG1 ILE X  59       3.660 -12.966  15.369  0.00  0.00            
ATOM    967 HG12 ILE X  59       3.578 -12.011  14.850  0.00  0.00            
ATOM    968 HG13 ILE X  59       3.259 -12.766  16.363  0.00  0.00            
ATOM    969  CD1 ILE X  59       5.181 -13.240  15.521  0.00  0.00            
ATOM    970 HD11 ILE X  59       5.391 -14.248  15.881  0.00  0.00            
ATOM    971 HD12 ILE X  59       5.723 -13.318  14.579  0.00  0.00            
ATOM    972 HD13 ILE X  59       5.688 -12.488  16.125  0.00  0.00            
ATOM    973  C   ILE X  59       0.354 -14.555  13.819  0.00  0.00            
ATOM    974  O   ILE X  59      -0.276 -13.839  13.047  0.00  0.00            
ATOM    975  N   LEU X  60       0.241 -15.892  13.919  0.00  0.00            
ATOM    976  H   LEU X  60       0.882 -16.366  14.540  0.00  0.00            
ATOM    977  CA  LEU X  60      -0.500 -16.677  12.993  0.00  0.00            
ATOM    978  HA  LEU X  60      -0.190 -16.332  12.007  0.00  0.00            
ATOM    979  CB  LEU X  60       0.047 -18.130  13.081  0.00  0.00            
ATOM    980  HB2 LEU X  60       1.087 -18.208  12.764  0.00  0.00            
ATOM    981  HB3 LEU X  60       0.033 -18.293  14.159  0.00  0.00            
ATOM    982  CG  LEU X  60      -0.885 -19.176  12.456  0.00  0.00            
ATOM    983  HG  LEU X  60      -1.844 -18.863  12.870  0.00  0.00            
ATOM    984  CD1 LEU X  60      -0.978 -19.081  10.962  0.00  0.00            
ATOM    985 HD11 LEU X  60      -1.193 -18.065  10.628  0.00  0.00            
ATOM    986 HD12 LEU X  60      -0.066 -19.300  10.407  0.00  0.00            
ATOM    987 HD13 LEU X  60      -1.811 -19.658  10.559  0.00  0.00            
ATOM    988  CD2 LEU X  60      -0.459 -20.580  12.981  0.00  0.00            
ATOM    989 HD21 LEU X  60      -0.970 -21.365  12.424  0.00  0.00            
ATOM    990 HD22 LEU X  60       0.628 -20.616  12.917  0.00  0.00            
ATOM    991 HD23 LEU X  60      -0.687 -20.628  14.046  0.00  0.00            
ATOM    992  C   LEU X  60      -2.052 -16.437  13.156  0.00  0.00            
ATOM    993  O   LEU X  60      -2.763 -16.527  12.201  0.00  0.00            
ATOM    994  N   ASP X  61      -2.519 -16.177  14.348  0.00  0.00            
ATOM    995  H   ASP X  61      -1.896 -16.139  15.142  0.00  0.00            
ATOM    996  CA  ASP X  61      -3.929 -15.687  14.639  0.00  0.00            
ATOM    997  HA  ASP X  61      -4.634 -16.422  14.250  0.00  0.00            
ATOM    998  CB  ASP X  61      -4.174 -15.558  16.132  0.00  0.00            
ATOM    999  HB2 ASP X  61      -3.286 -15.099  16.568  0.00  0.00            
ATOM   1000  HB3 ASP X  61      -4.954 -14.797  16.121  0.00  0.00            
ATOM   1001  CG  ASP X  61      -4.560 -16.750  16.940  0.00  0.00            
ATOM   1002  OD1 ASP X  61      -4.551 -16.656  18.212  0.00  0.00            
ATOM   1003  OD2 ASP X  61      -4.868 -17.773  16.350  0.00  0.00            
ATOM   1004  C   ASP X  61      -4.229 -14.324  13.963  0.00  0.00            
ATOM   1005  O   ASP X  61      -5.218 -14.310  13.167  0.00  0.00            
ATOM   1006  N   GLU X  62      -3.376 -13.284  14.098  0.00  0.00            
ATOM   1007  H   GLU X  62      -2.624 -13.390  14.764  0.00  0.00            
ATOM   1008  CA  GLU X  62      -3.638 -12.029  13.295  0.00  0.00            
ATOM   1009  HA  GLU X  62      -4.648 -11.696  13.536  0.00  0.00            
ATOM   1010  CB  GLU X  62      -2.704 -10.829  13.554  0.00  0.00            
ATOM   1011  HB2 GLU X  62      -2.411 -10.750  14.601  0.00  0.00            
ATOM   1012  HB3 GLU X  62      -1.758 -10.940  13.023  0.00  0.00            
ATOM   1013  CG  GLU X  62      -3.223  -9.475  13.163  0.00  0.00            
ATOM   1014  HG2 GLU X  62      -2.395  -8.805  13.394  0.00  0.00            
ATOM   1015  HG3 GLU X  62      -3.477  -9.460  12.103  0.00  0.00            
ATOM   1016  CD  GLU X  62      -4.540  -9.012  13.786  0.00  0.00            
ATOM   1017  OE1 GLU X  62      -5.201  -9.617  14.689  0.00  0.00            
ATOM   1018  OE2 GLU X  62      -4.870  -7.828  13.565  0.00  0.00            
ATOM   1019  C   GLU X  62      -3.691 -12.337  11.787  0.00  0.00            
ATOM   1020  O   GLU X  62      -4.549 -11.812  11.031  0.00  0.00            
ATOM   1021  N   ALA X  63      -2.776 -13.215  11.343  0.00  0.00            
ATOM   1022  H   ALA X  63      -2.118 -13.568  12.023  0.00  0.00            
ATOM   1023  CA  ALA X  63      -2.614 -13.570   9.891  0.00  0.00            
ATOM   1024  HA  ALA X  63      -2.514 -12.636   9.337  0.00  0.00            
ATOM   1025  CB  ALA X  63      -1.312 -14.415   9.811  0.00  0.00            
ATOM   1026  HB1 ALA X  63      -1.395 -15.353  10.360  0.00  0.00            
ATOM   1027  HB2 ALA X  63      -1.105 -14.649   8.766  0.00  0.00            
ATOM   1028  HB3 ALA X  63      -0.448 -13.801  10.065  0.00  0.00            
ATOM   1029  C   ALA X  63      -3.879 -14.171   9.332  0.00  0.00            
ATOM   1030  O   ALA X  63      -4.129 -13.921   8.184  0.00  0.00            
ATOM   1031  N   TYR X  64      -4.627 -14.990  10.081  0.00  0.00            
ATOM   1032  H   TYR X  64      -4.230 -15.080  11.005  0.00  0.00            
ATOM   1033  CA  TYR X  64      -5.840 -15.680   9.613  0.00  0.00            
ATOM   1034  HA  TYR X  64      -5.595 -16.165   8.668  0.00  0.00            
ATOM   1035  CB  TYR X  64      -6.217 -16.743  10.664  0.00  0.00            
ATOM   1036  HB2 TYR X  64      -5.689 -16.441  11.568  0.00  0.00            
ATOM   1037  HB3 TYR X  64      -7.295 -16.664  10.800  0.00  0.00            
ATOM   1038  CG  TYR X  64      -5.930 -18.207  10.250  0.00  0.00            
ATOM   1039  CD1 TYR X  64      -4.839 -18.868  10.822  0.00  0.00            
ATOM   1040  HD1 TYR X  64      -4.122 -18.399  11.480  0.00  0.00            
ATOM   1041  CE1 TYR X  64      -4.543 -20.166  10.365  0.00  0.00            
ATOM   1042  HE1 TYR X  64      -3.781 -20.766  10.840  0.00  0.00            
ATOM   1043  CZ  TYR X  64      -5.323 -20.820   9.395  0.00  0.00            
ATOM   1044  OH  TYR X  64      -5.012 -22.084   9.110  0.00  0.00            
ATOM   1045  HH  TYR X  64      -5.167 -22.308   8.190  0.00  0.00            
ATOM   1046  CE2 TYR X  64      -6.417 -20.111   8.896  0.00  0.00            
ATOM   1047  HE2 TYR X  64      -7.102 -20.618   8.232  0.00  0.00            
ATOM   1048  CD2 TYR X  64      -6.720 -18.804   9.292  0.00  0.00            
ATOM   1049  HD2 TYR X  64      -7.622 -18.346   8.914  0.00  0.00            
ATOM   1050  C   TYR X  64      -7.005 -14.679   9.362  0.00  0.00            
ATOM   1051  O   TYR X  64      -7.728 -14.866   8.403  0.00  0.00            
ATOM   1052  N   VAL X  65      -7.131 -13.600  10.140  0.00  0.00            
ATOM   1053  H   VAL X  65      -6.480 -13.526  10.909  0.00  0.00            
ATOM   1054  CA  VAL X  65      -8.054 -12.514   9.866  0.00  0.00            
ATOM   1055  HA  VAL X  65      -8.917 -13.054   9.479  0.00  0.00            
ATOM   1056  CB  VAL X  65      -8.593 -11.801  11.121  0.00  0.00            
ATOM   1057  HB  VAL X  65      -8.860 -12.629  11.778  0.00  0.00            
ATOM   1058  CG1 VAL X  65      -7.661 -10.814  11.836  0.00  0.00            
ATOM   1059 HG11 VAL X  65      -6.854 -11.462  12.179  0.00  0.00            
ATOM   1060 HG12 VAL X  65      -7.237 -10.044  11.191  0.00  0.00            
ATOM   1061 HG13 VAL X  65      -8.144 -10.384  12.713  0.00  0.00            
ATOM   1062  CG2 VAL X  65      -9.861 -11.006  10.744  0.00  0.00            
ATOM   1063 HG21 VAL X  65      -9.625 -10.000  10.396  0.00  0.00            
ATOM   1064 HG22 VAL X  65     -10.439 -11.543   9.992  0.00  0.00            
ATOM   1065 HG23 VAL X  65     -10.501 -10.942  11.624  0.00  0.00            
ATOM   1066  C   VAL X  65      -7.554 -11.556   8.811  0.00  0.00            
ATOM   1067  O   VAL X  65      -8.310 -11.070   8.023  0.00  0.00            
ATOM   1068  N   MET X  66      -6.297 -11.258   8.796  0.00  0.00            
ATOM   1069  H   MET X  66      -5.756 -11.396   9.638  0.00  0.00            
ATOM   1070  CA  MET X  66      -5.618 -10.573   7.655  0.00  0.00            
ATOM   1071  HA  MET X  66      -5.978  -9.545   7.618  0.00  0.00            
ATOM   1072  CB  MET X  66      -4.136 -10.455   7.940  0.00  0.00            
ATOM   1073  HB2 MET X  66      -3.892 -11.402   8.422  0.00  0.00            
ATOM   1074  HB3 MET X  66      -3.551 -10.442   7.021  0.00  0.00            
ATOM   1075  CG  MET X  66      -3.778  -9.265   8.900  0.00  0.00            
ATOM   1076  HG2 MET X  66      -3.997  -8.294   8.456  0.00  0.00            
ATOM   1077  HG3 MET X  66      -4.439  -9.385   9.758  0.00  0.00            
ATOM   1078  SD  MET X  66      -2.071  -9.372   9.486  0.00  0.00            
ATOM   1079  CE  MET X  66      -1.125  -8.744   8.126  0.00  0.00            
ATOM   1080  HE1 MET X  66      -0.111  -9.137   8.210  0.00  0.00            
ATOM   1081  HE2 MET X  66      -1.548  -9.176   7.219  0.00  0.00            
ATOM   1082  HE3 MET X  66      -1.109  -7.658   8.036  0.00  0.00            
ATOM   1083  C   MET X  66      -5.860 -11.232   6.354  0.00  0.00            
ATOM   1084  O   MET X  66      -6.100 -10.534   5.378  0.00  0.00            
ATOM   1085  N   ALA X  67      -5.870 -12.560   6.305  0.00  0.00            
ATOM   1086  H   ALA X  67      -5.674 -12.956   7.213  0.00  0.00            
ATOM   1087  CA  ALA X  67      -6.336 -13.354   5.129  0.00  0.00            
ATOM   1088  HA  ALA X  67      -5.716 -13.090   4.273  0.00  0.00            
ATOM   1089  CB  ALA X  67      -5.946 -14.831   5.398  0.00  0.00            
ATOM   1090  HB1 ALA X  67      -6.515 -15.048   6.302  0.00  0.00            
ATOM   1091  HB2 ALA X  67      -6.257 -15.494   4.590  0.00  0.00            
ATOM   1092  HB3 ALA X  67      -4.868 -14.879   5.547  0.00  0.00            
ATOM   1093  C   ALA X  67      -7.753 -13.259   4.661  0.00  0.00            
ATOM   1094  O   ALA X  67      -8.101 -13.500   3.479  0.00  0.00            
ATOM   1095  N   SER X  68      -8.677 -13.031   5.584  0.00  0.00            
ATOM   1096  H   SER X  68      -8.392 -13.149   6.546  0.00  0.00            
ATOM   1097  CA  SER X  68     -10.083 -13.279   5.419  0.00  0.00            
ATOM   1098  HA  SER X  68     -10.162 -14.306   5.060  0.00  0.00            
ATOM   1099  CB  SER X  68     -10.855 -13.091   6.763  0.00  0.00            
ATOM   1100  HB2 SER X  68     -10.304 -13.690   7.487  0.00  0.00            
ATOM   1101  HB3 SER X  68     -11.846 -13.433   6.463  0.00  0.00            
ATOM   1102  OG  SER X  68     -10.851 -11.750   7.267  0.00  0.00            
ATOM   1103  HG  SER X  68      -9.956 -11.408   7.312  0.00  0.00            
ATOM   1104  C   SER X  68     -10.764 -12.315   4.372  0.00  0.00            
ATOM   1105  O   SER X  68     -11.953 -12.455   4.072  0.00  0.00            
ATOM   1106  N   VAL X  69     -10.011 -11.360   3.734  0.00  0.00            
ATOM   1107  H   VAL X  69      -9.025 -11.383   3.950  0.00  0.00            
ATOM   1108  CA  VAL X  69     -10.369 -10.471   2.575  0.00  0.00            
ATOM   1109  HA  VAL X  69     -11.247  -9.903   2.887  0.00  0.00            
ATOM   1110  CB  VAL X  69      -9.219  -9.411   2.288  0.00  0.00            
ATOM   1111  HB  VAL X  69      -8.466  -9.718   1.563  0.00  0.00            
ATOM   1112  CG1 VAL X  69      -9.804  -8.121   1.637  0.00  0.00            
ATOM   1113 HG11 VAL X  69      -8.981  -7.438   1.427  0.00  0.00            
ATOM   1114 HG12 VAL X  69     -10.384  -8.359   0.745  0.00  0.00            
ATOM   1115 HG13 VAL X  69     -10.434  -7.616   2.370  0.00  0.00            
ATOM   1116  CG2 VAL X  69      -8.576  -8.862   3.562  0.00  0.00            
ATOM   1117 HG21 VAL X  69      -7.891  -8.060   3.286  0.00  0.00            
ATOM   1118 HG22 VAL X  69      -9.311  -8.381   4.207  0.00  0.00            
ATOM   1119 HG23 VAL X  69      -7.928  -9.635   3.976  0.00  0.00            
ATOM   1120  C   VAL X  69     -10.724 -11.246   1.328  0.00  0.00            
ATOM   1121  O   VAL X  69     -11.548 -10.797   0.561  0.00  0.00            
ATOM   1122  N   ALA X  70     -10.137 -12.407   1.233  0.00  0.00            
ATOM   1123  H   ALA X  70      -9.409 -12.651   1.889  0.00  0.00            
ATOM   1124  CA  ALA X  70     -10.299 -13.407   0.150  0.00  0.00            
ATOM   1125  HA  ALA X  70     -10.135 -12.961  -0.831  0.00  0.00            
ATOM   1126  CB  ALA X  70      -9.137 -14.356   0.357  0.00  0.00            
ATOM   1127  HB1 ALA X  70      -9.350 -14.822   1.319  0.00  0.00            
ATOM   1128  HB2 ALA X  70      -9.094 -15.244  -0.274  0.00  0.00            
ATOM   1129  HB3 ALA X  70      -8.230 -13.764   0.235  0.00  0.00            
ATOM   1130  C   ALA X  70     -11.724 -14.019   0.013  0.00  0.00            
ATOM   1131  O   ALA X  70     -12.136 -14.691  -0.886  0.00  0.00            
ATOM   1132  N   SER X  71     -12.524 -13.707   1.040  0.00  0.00            
ATOM   1133  H   SER X  71     -12.218 -13.105   1.791  0.00  0.00            
ATOM   1134  CA  SER X  71     -13.983 -13.968   1.007  0.00  0.00            
ATOM   1135  HA  SER X  71     -14.153 -15.005   0.717  0.00  0.00            
ATOM   1136  CB  SER X  71     -14.696 -13.713   2.343  0.00  0.00            
ATOM   1137  HB2 SER X  71     -15.770 -13.659   2.169  0.00  0.00            
ATOM   1138  HB3 SER X  71     -14.577 -14.523   3.063  0.00  0.00            
ATOM   1139  OG  SER X  71     -14.243 -12.523   2.888  0.00  0.00            
ATOM   1140  HG  SER X  71     -13.441 -12.603   3.410  0.00  0.00            
ATOM   1141  C   SER X  71     -14.622 -13.133  -0.079  0.00  0.00            
ATOM   1142  O   SER X  71     -15.514 -13.661  -0.746  0.00  0.00            
ATOM   1143  N   VAL X  72     -14.280 -11.865  -0.367  0.00  0.00            
ATOM   1144  H   VAL X  72     -13.502 -11.517   0.173  0.00  0.00            
ATOM   1145  CA  VAL X  72     -14.934 -11.021  -1.275  0.00  0.00            
ATOM   1146  HA  VAL X  72     -15.769 -11.523  -1.763  0.00  0.00            
ATOM   1147  CB  VAL X  72     -15.491  -9.796  -0.569  0.00  0.00            
ATOM   1148  HB  VAL X  72     -15.690  -9.057  -1.345  0.00  0.00            
ATOM   1149  CG1 VAL X  72     -16.774 -10.253   0.120  0.00  0.00            
ATOM   1150 HG11 VAL X  72     -17.127  -9.588   0.908  0.00  0.00            
ATOM   1151 HG12 VAL X  72     -17.537 -10.428  -0.638  0.00  0.00            
ATOM   1152 HG13 VAL X  72     -16.725 -11.252   0.554  0.00  0.00            
ATOM   1153  CG2 VAL X  72     -14.487  -9.163   0.483  0.00  0.00            
ATOM   1154 HG21 VAL X  72     -14.983  -8.381   1.058  0.00  0.00            
ATOM   1155 HG22 VAL X  72     -14.209  -9.831   1.297  0.00  0.00            
ATOM   1156 HG23 VAL X  72     -13.647  -8.668  -0.005  0.00  0.00            
ATOM   1157  C   VAL X  72     -14.001 -10.700  -2.449  0.00  0.00            
ATOM   1158  O   VAL X  72     -14.402 -10.642  -3.628  0.00  0.00            
ATOM   1159  N   ASP X  73     -12.684 -10.621  -2.127  0.00  0.00            
ATOM   1160  H   ASP X  73     -12.428 -10.795  -1.166  0.00  0.00            
ATOM   1161  CA  ASP X  73     -11.663 -10.681  -3.203  0.00  0.00            
ATOM   1162  HA  ASP X  73     -10.717 -10.549  -2.678  0.00  0.00            
ATOM   1163  CB  ASP X  73     -11.556 -12.107  -3.794  0.00  0.00            
ATOM   1164  HB2 ASP X  73     -11.629 -12.787  -2.946  0.00  0.00            
ATOM   1165  HB3 ASP X  73     -12.290 -12.376  -4.554  0.00  0.00            
ATOM   1166  CG  ASP X  73     -10.228 -12.373  -4.489  0.00  0.00            
ATOM   1167  OD1 ASP X  73      -9.336 -11.475  -4.419  0.00  0.00            
ATOM   1168  OD2 ASP X  73      -9.963 -13.429  -5.102  0.00  0.00            
ATOM   1169  C   ASP X  73     -11.685  -9.454  -4.200  0.00  0.00            
ATOM   1170  O   ASP X  73     -11.539  -9.675  -5.382  0.00  0.00            
ATOM   1171  N   ASN X  74     -11.632  -8.266  -3.591  0.00  0.00            
ATOM   1172  H   ASN X  74     -11.545  -8.186  -2.588  0.00  0.00            
ATOM   1173  CA  ASN X  74     -11.465  -7.054  -4.356  0.00  0.00            
ATOM   1174  HA  ASN X  74     -12.300  -6.985  -5.053  0.00  0.00            
ATOM   1175  CB  ASN X  74     -11.602  -5.784  -3.456  0.00  0.00            
ATOM   1176  HB2 ASN X  74     -12.572  -5.654  -2.977  0.00  0.00            
ATOM   1177  HB3 ASN X  74     -10.861  -5.828  -2.658  0.00  0.00            
ATOM   1178  CG  ASN X  74     -11.491  -4.510  -4.291  0.00  0.00            
ATOM   1179  OD1 ASN X  74     -10.447  -3.956  -4.532  0.00  0.00            
ATOM   1180  ND2 ASN X  74     -12.545  -4.120  -4.954  0.00  0.00            
ATOM   1181 HD21 ASN X  74     -13.430  -4.587  -4.812  0.00  0.00            
ATOM   1182 HD22 ASN X  74     -12.448  -3.287  -5.516  0.00  0.00            
ATOM   1183  C   ASN X  74     -10.070  -7.060  -5.157  0.00  0.00            
ATOM   1184  O   ASN X  74      -8.996  -7.220  -4.495  0.00  0.00            
ATOM   1185  N   PRO X  75      -9.979  -6.763  -6.459  0.00  0.00            
ATOM   1186  CD  PRO X  75     -11.148  -6.644  -7.308  0.00  0.00            
ATOM   1187  HD2 PRO X  75     -11.588  -5.681  -7.050  0.00  0.00            
ATOM   1188  HD3 PRO X  75     -11.845  -7.479  -7.236  0.00  0.00            
ATOM   1189  CG  PRO X  75     -10.543  -6.606  -8.708  0.00  0.00            
ATOM   1190  HG2 PRO X  75     -11.100  -5.909  -9.335  0.00  0.00            
ATOM   1191  HG3 PRO X  75     -10.601  -7.620  -9.106  0.00  0.00            
ATOM   1192  CB  PRO X  75      -9.098  -6.148  -8.588  0.00  0.00            
ATOM   1193  HB2 PRO X  75      -8.976  -5.067  -8.654  0.00  0.00            
ATOM   1194  HB3 PRO X  75      -8.463  -6.670  -9.304  0.00  0.00            
ATOM   1195  CA  PRO X  75      -8.719  -6.622  -7.184  0.00  0.00            
ATOM   1196  HA  PRO X  75      -8.202  -7.582  -7.188  0.00  0.00            
ATOM   1197  C   PRO X  75      -7.745  -5.574  -6.633  0.00  0.00            
ATOM   1198  O   PRO X  75      -6.558  -5.639  -6.961  0.00  0.00            
ATOM   1199  N   HID X  76      -8.121  -4.569  -5.765  0.00  0.00            
ATOM   1200  H   HID X  76      -9.082  -4.487  -5.465  0.00  0.00            
ATOM   1201  CA  HID X  76      -7.118  -3.467  -5.360  0.00  0.00            
ATOM   1202  HA  HID X  76      -6.456  -3.266  -6.203  0.00  0.00            
ATOM   1203  CB  HID X  76      -7.885  -2.109  -5.174  0.00  0.00            
ATOM   1204  HB2 HID X  76      -8.650  -2.084  -4.398  0.00  0.00            
ATOM   1205  HB3 HID X  76      -7.259  -1.307  -4.782  0.00  0.00            
ATOM   1206  CG  HID X  76      -8.478  -1.652  -6.505  0.00  0.00            
ATOM   1207  ND1 HID X  76      -7.723  -1.310  -7.665  0.00  0.00            
ATOM   1208  HD1 HID X  76      -6.714  -1.274  -7.702  0.00  0.00            
ATOM   1209  CE1 HID X  76      -8.651  -1.087  -8.653  0.00  0.00            
ATOM   1210  HE1 HID X  76      -8.438  -0.749  -9.656  0.00  0.00            
ATOM   1211  NE2 HID X  76      -9.930  -1.276  -8.214  0.00  0.00            
ATOM   1212  CD2 HID X  76      -9.805  -1.579  -6.891  0.00  0.00            
ATOM   1213  HD2 HID X  76     -10.640  -1.676  -6.212  0.00  0.00            
ATOM   1214  C   HID X  76      -6.220  -3.812  -4.128  0.00  0.00            
ATOM   1215  O   HID X  76      -5.749  -2.898  -3.453  0.00  0.00            
ATOM   1216  N   VAL X  77      -6.189  -5.100  -3.698  0.00  0.00            
ATOM   1217  H   VAL X  77      -6.550  -5.792  -4.338  0.00  0.00            
ATOM   1218  CA  VAL X  77      -5.488  -5.647  -2.498  0.00  0.00            
ATOM   1219  HA  VAL X  77      -4.794  -4.912  -2.090  0.00  0.00            
ATOM   1220  CB  VAL X  77      -6.481  -5.840  -1.365  0.00  0.00            
ATOM   1221  HB  VAL X  77      -7.159  -6.581  -1.790  0.00  0.00            
ATOM   1222  CG1 VAL X  77      -5.770  -6.434  -0.126  0.00  0.00            
ATOM   1223 HG11 VAL X  77      -6.400  -6.500   0.760  0.00  0.00            
ATOM   1224 HG12 VAL X  77      -5.544  -7.481  -0.326  0.00  0.00            
ATOM   1225 HG13 VAL X  77      -4.865  -5.851   0.047  0.00  0.00            
ATOM   1226  CG2 VAL X  77      -7.203  -4.622  -0.854  0.00  0.00            
ATOM   1227 HG21 VAL X  77      -6.645  -3.988  -0.165  0.00  0.00            
ATOM   1228 HG22 VAL X  77      -7.609  -4.033  -1.677  0.00  0.00            
ATOM   1229 HG23 VAL X  77      -8.033  -5.075  -0.311  0.00  0.00            
ATOM   1230  C   VAL X  77      -4.686  -6.884  -2.803  0.00  0.00            
ATOM   1231  O   VAL X  77      -5.263  -7.852  -3.305  0.00  0.00            
ATOM   1232  N   CYS X  78      -3.346  -6.879  -2.531  0.00  0.00            
ATOM   1233  H   CYS X  78      -3.070  -6.061  -2.007  0.00  0.00            
ATOM   1234  CA  CYS X  78      -2.452  -7.975  -2.822  0.00  0.00            
ATOM   1235  HA  CYS X  78      -2.476  -8.125  -3.902  0.00  0.00            
ATOM   1236  CB  CYS X  78      -1.011  -7.499  -2.568  0.00  0.00            
ATOM   1237  HB2 CYS X  78      -1.002  -7.142  -1.538  0.00  0.00            
ATOM   1238  HB3 CYS X  78      -0.335  -8.347  -2.677  0.00  0.00            
ATOM   1239  SG  CYS X  78      -0.817  -6.105  -3.694  0.00  0.00            
ATOM   1240  HG  CYS X  78      -1.617  -5.177  -3.160  0.00  0.00            
ATOM   1241  C   CYS X  78      -2.772  -9.286  -2.024  0.00  0.00            
ATOM   1242  O   CYS X  78      -3.045  -9.296  -0.812  0.00  0.00            
ATOM   1243  N   ARG X  79      -2.761 -10.401  -2.740  0.00  0.00            
ATOM   1244  H   ARG X  79      -2.634 -10.216  -3.725  0.00  0.00            
ATOM   1245  CA  ARG X  79      -3.081 -11.639  -2.241  0.00  0.00            
ATOM   1246  HA  ARG X  79      -4.029 -11.579  -1.707  0.00  0.00            
ATOM   1247  CB  ARG X  79      -3.288 -12.665  -3.379  0.00  0.00            
ATOM   1248  HB2 ARG X  79      -2.361 -13.008  -3.839  0.00  0.00            
ATOM   1249  HB3 ARG X  79      -3.666 -13.513  -2.808  0.00  0.00            
ATOM   1250  CG  ARG X  79      -4.226 -12.169  -4.428  0.00  0.00            
ATOM   1251  HG2 ARG X  79      -5.276 -12.125  -4.139  0.00  0.00            
ATOM   1252  HG3 ARG X  79      -3.860 -11.254  -4.894  0.00  0.00            
ATOM   1253  CD  ARG X  79      -4.318 -13.140  -5.591  0.00  0.00            
ATOM   1254  HD2 ARG X  79      -3.368 -13.310  -6.099  0.00  0.00            
ATOM   1255  HD3 ARG X  79      -4.734 -14.061  -5.184  0.00  0.00            
ATOM   1256  NE  ARG X  79      -5.308 -12.745  -6.576  0.00  0.00            
ATOM   1257  HE  ARG X  79      -5.049 -12.301  -7.445  0.00  0.00            
ATOM   1258  CZ  ARG X  79      -6.655 -12.790  -6.365  0.00  0.00            
ATOM   1259  NH1 ARG X  79      -7.176 -13.416  -5.401  0.00  0.00            
ATOM   1260 HH11 ARG X  79      -6.628 -13.862  -4.679  0.00  0.00            
ATOM   1261 HH12 ARG X  79      -8.177 -13.550  -5.415  0.00  0.00            
ATOM   1262  NH2 ARG X  79      -7.450 -12.280  -7.250  0.00  0.00            
ATOM   1263 HH21 ARG X  79      -7.084 -11.532  -7.821  0.00  0.00            
ATOM   1264 HH22 ARG X  79      -8.386 -12.206  -6.878  0.00  0.00            
ATOM   1265  C   ARG X  79      -2.031 -12.161  -1.270  0.00  0.00            
ATOM   1266  O   ARG X  79      -0.775 -12.249  -1.511  0.00  0.00            
ATOM   1267  N   LEU X  80      -2.561 -12.641  -0.133  0.00  0.00            
ATOM   1268  H   LEU X  80      -3.501 -12.406   0.150  0.00  0.00            
ATOM   1269  CA  LEU X  80      -1.802 -13.487   0.842  0.00  0.00            
ATOM   1270  HA  LEU X  80      -0.771 -13.149   0.734  0.00  0.00            
ATOM   1271  CB  LEU X  80      -2.294 -13.060   2.252  0.00  0.00            
ATOM   1272  HB2 LEU X  80      -2.096 -11.988   2.273  0.00  0.00            
ATOM   1273  HB3 LEU X  80      -3.382 -13.098   2.294  0.00  0.00            
ATOM   1274  CG  LEU X  80      -1.750 -13.814   3.528  0.00  0.00            
ATOM   1275  HG  LEU X  80      -2.162 -14.823   3.483  0.00  0.00            
ATOM   1276  CD1 LEU X  80      -0.229 -13.782   3.615  0.00  0.00            
ATOM   1277 HD11 LEU X  80       0.088 -14.350   2.740  0.00  0.00            
ATOM   1278 HD12 LEU X  80       0.077 -12.744   3.488  0.00  0.00            
ATOM   1279 HD13 LEU X  80       0.130 -14.369   4.460  0.00  0.00            
ATOM   1280  CD2 LEU X  80      -2.367 -13.325   4.767  0.00  0.00            
ATOM   1281 HD21 LEU X  80      -2.196 -12.267   4.968  0.00  0.00            
ATOM   1282 HD22 LEU X  80      -3.453 -13.365   4.683  0.00  0.00            
ATOM   1283 HD23 LEU X  80      -2.033 -14.020   5.536  0.00  0.00            
ATOM   1284  C   LEU X  80      -1.896 -14.979   0.677  0.00  0.00            
ATOM   1285  O   LEU X  80      -2.806 -15.690   1.132  0.00  0.00            
ATOM   1286  N   LEU X  81      -0.883 -15.481  -0.065  0.00  0.00            
ATOM   1287  H   LEU X  81      -0.195 -14.810  -0.376  0.00  0.00            
ATOM   1288  CA  LEU X  81      -0.864 -16.867  -0.604  0.00  0.00            
ATOM   1289  HA  LEU X  81      -1.835 -17.109  -1.036  0.00  0.00            
ATOM   1290  CB  LEU X  81       0.084 -16.893  -1.809  0.00  0.00            
ATOM   1291  HB2 LEU X  81       1.029 -16.459  -1.482  0.00  0.00            
ATOM   1292  HB3 LEU X  81       0.278 -17.883  -2.221  0.00  0.00            
ATOM   1293  CG  LEU X  81      -0.273 -15.904  -2.881  0.00  0.00            
ATOM   1294  HG  LEU X  81      -0.460 -14.921  -2.449  0.00  0.00            
ATOM   1295  CD1 LEU X  81       0.793 -15.796  -3.943  0.00  0.00            
ATOM   1296 HD11 LEU X  81       1.627 -15.273  -3.476  0.00  0.00            
ATOM   1297 HD12 LEU X  81       1.101 -16.782  -4.290  0.00  0.00            
ATOM   1298 HD13 LEU X  81       0.407 -15.112  -4.699  0.00  0.00            
ATOM   1299  CD2 LEU X  81      -1.575 -16.243  -3.510  0.00  0.00            
ATOM   1300 HD21 LEU X  81      -1.628 -17.281  -3.839  0.00  0.00            
ATOM   1301 HD22 LEU X  81      -2.336 -16.100  -2.743  0.00  0.00            
ATOM   1302 HD23 LEU X  81      -1.727 -15.550  -4.337  0.00  0.00            
ATOM   1303  C   LEU X  81      -0.465 -17.849   0.517  0.00  0.00            
ATOM   1304  O   LEU X  81      -0.963 -19.016   0.506  0.00  0.00            
ATOM   1305  N   GLY X  82       0.263 -17.415   1.563  0.00  0.00            
ATOM   1306  H   GLY X  82       0.534 -16.443   1.618  0.00  0.00            
ATOM   1307  CA  GLY X  82       0.407 -18.256   2.799  0.00  0.00            
ATOM   1308  HA2 GLY X  82      -0.624 -18.308   3.146  0.00  0.00            
ATOM   1309  HA3 GLY X  82       0.821 -19.223   2.511  0.00  0.00            
ATOM   1310  C   GLY X  82       1.272 -17.694   3.882  0.00  0.00            
ATOM   1311  O   GLY X  82       1.527 -16.512   3.876  0.00  0.00            
ATOM   1312  N   ILE X  83       1.677 -18.488   4.819  0.00  0.00            
ATOM   1313  H   ILE X  83       1.308 -19.421   4.699  0.00  0.00            
ATOM   1314  CA  ILE X  83       2.608 -18.155   5.884  0.00  0.00            
ATOM   1315  HA  ILE X  83       3.141 -17.283   5.503  0.00  0.00            
ATOM   1316  CB  ILE X  83       1.736 -17.701   7.129  0.00  0.00            
ATOM   1317  HB  ILE X  83       1.026 -16.980   6.724  0.00  0.00            
ATOM   1318  CG2 ILE X  83       0.920 -18.787   7.734  0.00  0.00            
ATOM   1319 HG21 ILE X  83      -0.040 -18.386   8.060  0.00  0.00            
ATOM   1320 HG22 ILE X  83       0.697 -19.596   7.040  0.00  0.00            
ATOM   1321 HG23 ILE X  83       1.509 -19.197   8.555  0.00  0.00            
ATOM   1322  CG1 ILE X  83       2.590 -16.943   8.179  0.00  0.00            
ATOM   1323 HG12 ILE X  83       3.390 -17.610   8.500  0.00  0.00            
ATOM   1324 HG13 ILE X  83       3.158 -16.124   7.737  0.00  0.00            
ATOM   1325  CD1 ILE X  83       1.877 -16.518   9.475  0.00  0.00            
ATOM   1326 HD11 ILE X  83       1.431 -15.524   9.458  0.00  0.00            
ATOM   1327 HD12 ILE X  83       1.043 -17.146   9.789  0.00  0.00            
ATOM   1328 HD13 ILE X  83       2.472 -16.599  10.385  0.00  0.00            
ATOM   1329  C   ILE X  83       3.577 -19.271   6.040  0.00  0.00            
ATOM   1330  O   ILE X  83       3.313 -20.432   5.850  0.00  0.00            
ATOM   1331  N   CYS X  84       4.773 -18.941   6.682  0.00  0.00            
ATOM   1332  H   CYS X  84       4.972 -17.951   6.698  0.00  0.00            
ATOM   1333  CA  CYS X  84       5.822 -19.984   6.974  0.00  0.00            
ATOM   1334  HA  CYS X  84       5.212 -20.868   7.160  0.00  0.00            
ATOM   1335  CB  CYS X  84       6.856 -20.042   5.723  0.00  0.00            
ATOM   1336  HB2 CYS X  84       6.315 -20.268   4.804  0.00  0.00            
ATOM   1337  HB3 CYS X  84       7.310 -19.053   5.653  0.00  0.00            
ATOM   1338  SG  CYS X  84       8.098 -21.380   5.922  0.00  0.00            
ATOM   1339  HG  CYS X  84       7.138 -22.301   5.802  0.00  0.00            
ATOM   1340  C   CYS X  84       6.549 -19.729   8.276  0.00  0.00            
ATOM   1341  O   CYS X  84       7.224 -18.743   8.496  0.00  0.00            
ATOM   1342  N   LEU X  85       6.439 -20.752   9.123  0.00  0.00            
ATOM   1343  H   LEU X  85       5.829 -21.503   8.832  0.00  0.00            
ATOM   1344  CA  LEU X  85       6.766 -20.724  10.589  0.00  0.00            
ATOM   1345  HA  LEU X  85       6.824 -19.676  10.883  0.00  0.00            
ATOM   1346  CB  LEU X  85       5.675 -21.344  11.474  0.00  0.00            
ATOM   1347  HB2 LEU X  85       5.819 -22.424  11.439  0.00  0.00            
ATOM   1348  HB3 LEU X  85       5.917 -21.109  12.510  0.00  0.00            
ATOM   1349  CG  LEU X  85       4.182 -21.053  11.185  0.00  0.00            
ATOM   1350  HG  LEU X  85       4.010 -21.585  10.250  0.00  0.00            
ATOM   1351  CD1 LEU X  85       3.227 -21.709  12.207  0.00  0.00            
ATOM   1352 HD11 LEU X  85       3.242 -22.799  12.218  0.00  0.00            
ATOM   1353 HD12 LEU X  85       3.538 -21.248  13.144  0.00  0.00            
ATOM   1354 HD13 LEU X  85       2.281 -21.235  11.946  0.00  0.00            
ATOM   1355  CD2 LEU X  85       3.933 -19.581  11.048  0.00  0.00            
ATOM   1356 HD21 LEU X  85       3.997 -19.165  12.053  0.00  0.00            
ATOM   1357 HD22 LEU X  85       4.590 -19.102  10.322  0.00  0.00            
ATOM   1358 HD23 LEU X  85       2.920 -19.493  10.653  0.00  0.00            
ATOM   1359  C   LEU X  85       8.205 -21.137  10.825  0.00  0.00            
ATOM   1360  O   LEU X  85       8.564 -21.827  11.842  0.00  0.00            
ATOM   1361  N   THR X  86       9.124 -20.636  10.032  0.00  0.00            
ATOM   1362  H   THR X  86       8.770 -20.056   9.284  0.00  0.00            
ATOM   1363  CA  THR X  86      10.549 -20.513  10.426  0.00  0.00            
ATOM   1364  HA  THR X  86      10.978 -21.492  10.644  0.00  0.00            
ATOM   1365  CB  THR X  86      11.414 -19.976   9.238  0.00  0.00            
ATOM   1366  HB  THR X  86      12.407 -19.781   9.642  0.00  0.00            
ATOM   1367  CG2 THR X  86      11.543 -21.014   8.067  0.00  0.00            
ATOM   1368 HG21 THR X  86      11.925 -21.938   8.503  0.00  0.00            
ATOM   1369 HG22 THR X  86      10.625 -21.281   7.544  0.00  0.00            
ATOM   1370 HG23 THR X  86      12.329 -20.653   7.404  0.00  0.00            
ATOM   1371  OG1 THR X  86      10.799 -18.826   8.741  0.00  0.00            
ATOM   1372  HG1 THR X  86      10.973 -18.104   9.348  0.00  0.00            
ATOM   1373  C   THR X  86      10.639 -19.595  11.662  0.00  0.00            
ATOM   1374  O   THR X  86       9.715 -18.775  11.896  0.00  0.00            
ATOM   1375  N   SER X  87      11.627 -19.827  12.536  0.00  0.00            
ATOM   1376  H   SER X  87      12.173 -20.661  12.373  0.00  0.00            
ATOM   1377  CA  SER X  87      11.710 -19.243  13.880  0.00  0.00            
ATOM   1378  HA  SER X  87      10.920 -19.737  14.444  0.00  0.00            
ATOM   1379  CB  SER X  87      13.048 -19.740  14.489  0.00  0.00            
ATOM   1380  HB2 SER X  87      13.067 -19.400  15.524  0.00  0.00            
ATOM   1381  HB3 SER X  87      13.019 -20.826  14.579  0.00  0.00            
ATOM   1382  OG  SER X  87      14.243 -19.386  13.877  0.00  0.00            
ATOM   1383  HG  SER X  87      14.287 -19.760  12.994  0.00  0.00            
ATOM   1384  C   SER X  87      11.516 -17.682  13.890  0.00  0.00            
ATOM   1385  O   SER X  87      10.674 -17.226  14.603  0.00  0.00            
ATOM   1386  N   THR X  88      12.085 -16.985  12.928  0.00  0.00            
ATOM   1387  H   THR X  88      12.826 -17.404  12.384  0.00  0.00            
ATOM   1388  CA  THR X  88      11.624 -15.673  12.416  0.00  0.00            
ATOM   1389  HA  THR X  88      11.135 -15.171  13.251  0.00  0.00            
ATOM   1390  CB  THR X  88      12.806 -14.829  11.858  0.00  0.00            
ATOM   1391  HB  THR X  88      13.156 -15.282  10.930  0.00  0.00            
ATOM   1392  CG2 THR X  88      12.508 -13.346  11.500  0.00  0.00            
ATOM   1393 HG21 THR X  88      11.521 -13.159  11.077  0.00  0.00            
ATOM   1394 HG22 THR X  88      12.390 -12.769  12.417  0.00  0.00            
ATOM   1395 HG23 THR X  88      13.305 -13.022  10.831  0.00  0.00            
ATOM   1396  OG1 THR X  88      13.871 -14.752  12.836  0.00  0.00            
ATOM   1397  HG1 THR X  88      14.625 -14.391  12.366  0.00  0.00            
ATOM   1398  C   THR X  88      10.597 -15.879  11.296  0.00  0.00            
ATOM   1399  O   THR X  88      10.942 -16.505  10.265  0.00  0.00            
ATOM   1400  N   VAL X  89       9.394 -15.366  11.551  0.00  0.00            
ATOM   1401  H   VAL X  89       9.244 -14.993  12.477  0.00  0.00            
ATOM   1402  CA  VAL X  89       8.207 -15.571  10.683  0.00  0.00            
ATOM   1403  HA  VAL X  89       8.200 -16.658  10.598  0.00  0.00            
ATOM   1404  CB  VAL X  89       6.943 -15.223  11.473  0.00  0.00            
ATOM   1405  HB  VAL X  89       6.793 -14.161  11.282  0.00  0.00            
ATOM   1406  CG1 VAL X  89       5.696 -15.936  10.835  0.00  0.00            
ATOM   1407 HG11 VAL X  89       5.609 -15.771   9.761  0.00  0.00            
ATOM   1408 HG12 VAL X  89       5.728 -16.972  11.173  0.00  0.00            
ATOM   1409 HG13 VAL X  89       4.772 -15.447  11.145  0.00  0.00            
ATOM   1410  CG2 VAL X  89       6.868 -15.468  12.973  0.00  0.00            
ATOM   1411 HG21 VAL X  89       7.372 -14.706  13.568  0.00  0.00            
ATOM   1412 HG22 VAL X  89       5.829 -15.496  13.302  0.00  0.00            
ATOM   1413 HG23 VAL X  89       7.385 -16.426  13.038  0.00  0.00            
ATOM   1414  C   VAL X  89       8.182 -14.819   9.323  0.00  0.00            
ATOM   1415  O   VAL X  89       8.506 -13.657   9.274  0.00  0.00            
ATOM   1416  N   GLN X  90       7.628 -15.551   8.334  0.00  0.00            
ATOM   1417  H   GLN X  90       7.517 -16.546   8.470  0.00  0.00            
ATOM   1418  CA  GLN X  90       7.518 -15.028   7.031  0.00  0.00            
ATOM   1419  HA  GLN X  90       7.845 -14.015   6.797  0.00  0.00            
ATOM   1420  CB  GLN X  90       8.400 -15.846   6.136  0.00  0.00            
ATOM   1421  HB2 GLN X  90       8.123 -16.899   6.085  0.00  0.00            
ATOM   1422  HB3 GLN X  90       8.432 -15.469   5.114  0.00  0.00            
ATOM   1423  CG  GLN X  90       9.827 -15.728   6.552  0.00  0.00            
ATOM   1424  HG2 GLN X  90      10.178 -14.701   6.452  0.00  0.00            
ATOM   1425  HG3 GLN X  90       9.920 -15.955   7.614  0.00  0.00            
ATOM   1426  CD  GLN X  90      10.771 -16.594   5.645  0.00  0.00            
ATOM   1427  OE1 GLN X  90      11.454 -16.125   4.783  0.00  0.00            
ATOM   1428  NE2 GLN X  90      10.916 -17.895   5.889  0.00  0.00            
ATOM   1429 HE21 GLN X  90      10.453 -18.406   6.627  0.00  0.00            
ATOM   1430 HE22 GLN X  90      11.571 -18.372   5.285  0.00  0.00            
ATOM   1431  C   GLN X  90       6.125 -15.131   6.469  0.00  0.00            
ATOM   1432  O   GLN X  90       5.505 -16.144   6.597  0.00  0.00            
ATOM   1433  N   LEU X  91       5.536 -14.094   5.876  0.00  0.00            
ATOM   1434  H   LEU X  91       6.047 -13.225   5.833  0.00  0.00            
ATOM   1435  CA  LEU X  91       4.357 -14.294   5.032  0.00  0.00            
ATOM   1436  HA  LEU X  91       3.866 -15.220   5.334  0.00  0.00            
ATOM   1437  CB  LEU X  91       3.318 -13.255   5.170  0.00  0.00            
ATOM   1438  HB2 LEU X  91       3.665 -12.242   4.966  0.00  0.00            
ATOM   1439  HB3 LEU X  91       2.614 -13.450   4.361  0.00  0.00            
ATOM   1440  CG  LEU X  91       2.490 -13.262   6.498  0.00  0.00            
ATOM   1441  HG  LEU X  91       1.853 -14.128   6.680  0.00  0.00            
ATOM   1442  CD1 LEU X  91       3.338 -13.084   7.733  0.00  0.00            
ATOM   1443 HD11 LEU X  91       3.913 -12.166   7.618  0.00  0.00            
ATOM   1444 HD12 LEU X  91       2.740 -13.073   8.644  0.00  0.00            
ATOM   1445 HD13 LEU X  91       4.047 -13.895   7.900  0.00  0.00            
ATOM   1446  CD2 LEU X  91       1.600 -12.038   6.482  0.00  0.00            
ATOM   1447 HD21 LEU X  91       1.097 -12.015   5.516  0.00  0.00            
ATOM   1448 HD22 LEU X  91       0.957 -11.834   7.338  0.00  0.00            
ATOM   1449 HD23 LEU X  91       2.285 -11.190   6.453  0.00  0.00            
ATOM   1450  C   LEU X  91       4.777 -14.527   3.557  0.00  0.00            
ATOM   1451  O   LEU X  91       5.812 -14.109   3.107  0.00  0.00            
ATOM   1452  N   ILE X  92       3.886 -15.193   2.745  0.00  0.00            
ATOM   1453  H   ILE X  92       3.092 -15.549   3.257  0.00  0.00            
ATOM   1454  CA  ILE X  92       3.994 -15.489   1.322  0.00  0.00            
ATOM   1455  HA  ILE X  92       4.935 -15.019   1.037  0.00  0.00            
ATOM   1456  CB  ILE X  92       4.244 -16.976   1.064  0.00  0.00            
ATOM   1457  HB  ILE X  92       3.366 -17.498   1.445  0.00  0.00            
ATOM   1458  CG2 ILE X  92       4.543 -17.225  -0.460  0.00  0.00            
ATOM   1459 HG21 ILE X  92       4.690 -18.286  -0.661  0.00  0.00            
ATOM   1460 HG22 ILE X  92       3.775 -16.918  -1.170  0.00  0.00            
ATOM   1461 HG23 ILE X  92       5.447 -16.706  -0.777  0.00  0.00            
ATOM   1462  CG1 ILE X  92       5.531 -17.515   1.811  0.00  0.00            
ATOM   1463 HG12 ILE X  92       5.709 -18.480   1.337  0.00  0.00            
ATOM   1464 HG13 ILE X  92       6.285 -16.736   1.696  0.00  0.00            
ATOM   1465  CD1 ILE X  92       5.499 -17.867   3.345  0.00  0.00            
ATOM   1466 HD11 ILE X  92       5.306 -17.013   3.995  0.00  0.00            
ATOM   1467 HD12 ILE X  92       4.698 -18.596   3.466  0.00  0.00            
ATOM   1468 HD13 ILE X  92       6.438 -18.404   3.480  0.00  0.00            
ATOM   1469  C   ILE X  92       2.943 -14.760   0.533  0.00  0.00            
ATOM   1470  O   ILE X  92       1.748 -15.010   0.718  0.00  0.00            
ATOM   1471  N   THR X  93       3.317 -13.856  -0.383  0.00  0.00            
ATOM   1472  H   THR X  93       4.249 -13.652  -0.715  0.00  0.00            
ATOM   1473  CA  THR X  93       2.310 -12.956  -0.962  0.00  0.00            
ATOM   1474  HA  THR X  93       1.333 -13.437  -0.903  0.00  0.00            
ATOM   1475  CB  THR X  93       2.372 -11.678  -0.143  0.00  0.00            
ATOM   1476  HB  THR X  93       1.654 -10.948  -0.515  0.00  0.00            
ATOM   1477  CG2 THR X  93       2.223 -11.752   1.323  0.00  0.00            
ATOM   1478 HG21 THR X  93       1.215 -12.102   1.547  0.00  0.00            
ATOM   1479 HG22 THR X  93       2.940 -12.374   1.859  0.00  0.00            
ATOM   1480 HG23 THR X  93       2.216 -10.774   1.804  0.00  0.00            
ATOM   1481  OG1 THR X  93       3.617 -11.054  -0.294  0.00  0.00            
ATOM   1482  HG1 THR X  93       4.228 -11.669  -0.707  0.00  0.00            
ATOM   1483  C   THR X  93       2.577 -12.583  -2.464  0.00  0.00            
ATOM   1484  O   THR X  93       3.591 -12.933  -3.036  0.00  0.00            
ATOM   1485  N   GLN X  94       1.628 -11.850  -3.084  0.00  0.00            
ATOM   1486  H   GLN X  94       0.872 -11.490  -2.519  0.00  0.00            
ATOM   1487  CA  GLN X  94       1.808 -11.432  -4.548  0.00  0.00            
ATOM   1488  HA  GLN X  94       1.923 -12.394  -5.048  0.00  0.00            
ATOM   1489  CB  GLN X  94       0.513 -10.655  -4.828  0.00  0.00            
ATOM   1490  HB2 GLN X  94      -0.317 -11.275  -4.490  0.00  0.00            
ATOM   1491  HB3 GLN X  94       0.375  -9.829  -4.131  0.00  0.00            
ATOM   1492  CG  GLN X  94       0.218 -10.369  -6.288  0.00  0.00            
ATOM   1493  HG2 GLN X  94       0.684  -9.413  -6.526  0.00  0.00            
ATOM   1494  HG3 GLN X  94       0.643 -11.140  -6.930  0.00  0.00            
ATOM   1495  CD  GLN X  94      -1.334 -10.323  -6.536  0.00  0.00            
ATOM   1496  OE1 GLN X  94      -2.034  -9.655  -5.851  0.00  0.00            
ATOM   1497  NE2 GLN X  94      -1.986 -11.015  -7.447  0.00  0.00            
ATOM   1498 HE21 GLN X  94      -1.494 -11.720  -7.977  0.00  0.00            
ATOM   1499 HE22 GLN X  94      -2.993 -10.950  -7.486  0.00  0.00            
ATOM   1500  C   GLN X  94       3.002 -10.456  -4.857  0.00  0.00            
ATOM   1501  O   GLN X  94       3.307  -9.453  -4.134  0.00  0.00            
ATOM   1502  N   LEU X  95       3.605 -10.690  -6.022  0.00  0.00            
ATOM   1503  H   LEU X  95       3.304 -11.478  -6.578  0.00  0.00            
ATOM   1504  CA  LEU X  95       4.657  -9.789  -6.636  0.00  0.00            
ATOM   1505  HA  LEU X  95       4.939  -8.995  -5.944  0.00  0.00            
ATOM   1506  CB  LEU X  95       5.878 -10.753  -6.923  0.00  0.00            
ATOM   1507  HB2 LEU X  95       5.866 -11.425  -6.065  0.00  0.00            
ATOM   1508  HB3 LEU X  95       5.656 -11.396  -7.775  0.00  0.00            
ATOM   1509  CG  LEU X  95       7.263 -10.130  -7.201  0.00  0.00            
ATOM   1510  HG  LEU X  95       7.129  -9.247  -7.825  0.00  0.00            
ATOM   1511  CD1 LEU X  95       7.982  -9.736  -5.938  0.00  0.00            
ATOM   1512 HD11 LEU X  95       8.865  -9.152  -6.197  0.00  0.00            
ATOM   1513 HD12 LEU X  95       7.304  -9.094  -5.375  0.00  0.00            
ATOM   1514 HD13 LEU X  95       8.406 -10.595  -5.417  0.00  0.00            
ATOM   1515  CD2 LEU X  95       8.169 -11.107  -7.965  0.00  0.00            
ATOM   1516 HD21 LEU X  95       8.342 -12.089  -7.527  0.00  0.00            
ATOM   1517 HD22 LEU X  95       7.700 -11.352  -8.918  0.00  0.00            
ATOM   1518 HD23 LEU X  95       9.147 -10.628  -8.008  0.00  0.00            
ATOM   1519  C   LEU X  95       4.022  -9.153  -7.920  0.00  0.00            
ATOM   1520  O   LEU X  95       3.351  -9.872  -8.660  0.00  0.00            
ATOM   1521  N   MET X  96       4.308  -7.855  -8.197  0.00  0.00            
ATOM   1522  H   MET X  96       4.985  -7.262  -7.737  0.00  0.00            
ATOM   1523  CA  MET X  96       3.610  -7.149  -9.304  0.00  0.00            
ATOM   1524  HA  MET X  96       2.971  -7.850  -9.840  0.00  0.00            
ATOM   1525  CB  MET X  96       2.750  -5.999  -8.782  0.00  0.00            
ATOM   1526  HB2 MET X  96       3.473  -5.427  -8.201  0.00  0.00            
ATOM   1527  HB3 MET X  96       2.384  -5.415  -9.626  0.00  0.00            
ATOM   1528  CG  MET X  96       1.510  -6.329  -7.923  0.00  0.00            
ATOM   1529  HG2 MET X  96       1.662  -7.235  -7.336  0.00  0.00            
ATOM   1530  HG3 MET X  96       1.370  -5.379  -7.407  0.00  0.00            
ATOM   1531  SD  MET X  96       0.023  -6.401  -8.901  0.00  0.00            
ATOM   1532  CE  MET X  96      -0.124  -8.157  -9.491  0.00  0.00            
ATOM   1533  HE1 MET X  96      -1.099  -8.497  -9.840  0.00  0.00            
ATOM   1534  HE2 MET X  96       0.659  -8.300 -10.235  0.00  0.00            
ATOM   1535  HE3 MET X  96       0.151  -8.905  -8.747  0.00  0.00            
ATOM   1536  C   MET X  96       4.530  -6.683 -10.463  0.00  0.00            
ATOM   1537  O   MET X  96       5.736  -6.479 -10.193  0.00  0.00            
ATOM   1538  N   PRO X  97       4.040  -6.535 -11.713  0.00  0.00            
ATOM   1539  CD  PRO X  97       2.704  -7.035 -12.124  0.00  0.00            
ATOM   1540  HD2 PRO X  97       1.892  -6.364 -11.846  0.00  0.00            
ATOM   1541  HD3 PRO X  97       2.491  -8.022 -11.713  0.00  0.00            
ATOM   1542  CG  PRO X  97       2.723  -7.117 -13.651  0.00  0.00            
ATOM   1543  HG2 PRO X  97       1.681  -6.962 -13.930  0.00  0.00            
ATOM   1544  HG3 PRO X  97       3.075  -8.130 -13.840  0.00  0.00            
ATOM   1545  CB  PRO X  97       3.710  -5.992 -13.950  0.00  0.00            
ATOM   1546  HB2 PRO X  97       3.149  -5.060 -13.886  0.00  0.00            
ATOM   1547  HB3 PRO X  97       4.207  -6.009 -14.920  0.00  0.00            
ATOM   1548  CA  PRO X  97       4.798  -6.151 -12.909  0.00  0.00            
ATOM   1549  HA  PRO X  97       5.421  -6.939 -13.332  0.00  0.00            
ATOM   1550  C   PRO X  97       5.530  -4.802 -12.818  0.00  0.00            
ATOM   1551  O   PRO X  97       6.571  -4.722 -13.510  0.00  0.00            
ATOM   1552  N   PHE X  98       5.125  -3.763 -12.073  0.00  0.00            
ATOM   1553  H   PHE X  98       4.219  -3.797 -11.628  0.00  0.00            
ATOM   1554  CA  PHE X  98       5.948  -2.506 -12.031  0.00  0.00            
ATOM   1555  HA  PHE X  98       6.967  -2.768 -12.318  0.00  0.00            
ATOM   1556  CB  PHE X  98       5.293  -1.562 -12.956  0.00  0.00            
ATOM   1557  HB2 PHE X  98       4.282  -1.422 -12.573  0.00  0.00            
ATOM   1558  HB3 PHE X  98       5.741  -0.574 -12.855  0.00  0.00            
ATOM   1559  CG  PHE X  98       5.319  -1.951 -14.387  0.00  0.00            
ATOM   1560  CD1 PHE X  98       4.201  -2.616 -14.953  0.00  0.00            
ATOM   1561  HD1 PHE X  98       3.416  -2.872 -14.257  0.00  0.00            
ATOM   1562  CE1 PHE X  98       4.207  -2.918 -16.333  0.00  0.00            
ATOM   1563  HE1 PHE X  98       3.372  -3.351 -16.864  0.00  0.00            
ATOM   1564  CZ  PHE X  98       5.252  -2.328 -17.087  0.00  0.00            
ATOM   1565  HZ  PHE X  98       5.278  -2.351 -18.166  0.00  0.00            
ATOM   1566  CE2 PHE X  98       6.327  -1.582 -16.553  0.00  0.00            
ATOM   1567  HE2 PHE X  98       7.194  -1.311 -17.137  0.00  0.00            
ATOM   1568  CD2 PHE X  98       6.297  -1.459 -15.129  0.00  0.00            
ATOM   1569  HD2 PHE X  98       7.077  -0.896 -14.639  0.00  0.00            
ATOM   1570  C   PHE X  98       6.341  -2.111 -10.610  0.00  0.00            
ATOM   1571  O   PHE X  98       6.809  -0.993 -10.424  0.00  0.00            
ATOM   1572  N   GLY X  99       6.198  -2.958  -9.623  0.00  0.00            
ATOM   1573  H   GLY X  99       5.946  -3.889  -9.924  0.00  0.00            
ATOM   1574  CA  GLY X  99       6.613  -2.706  -8.282  0.00  0.00            
ATOM   1575  HA2 GLY X  99       6.607  -3.645  -7.728  0.00  0.00            
ATOM   1576  HA3 GLY X  99       7.677  -2.484  -8.354  0.00  0.00            
ATOM   1577  C   GLY X  99       5.813  -1.546  -7.514  0.00  0.00            
ATOM   1578  O   GLY X  99       4.678  -1.352  -7.741  0.00  0.00            
ATOM   1579  N   CYS X 100       6.489  -0.695  -6.712  0.00  0.00            
ATOM   1580  H   CYS X 100       7.481  -0.792  -6.551  0.00  0.00            
ATOM   1581  CA  CYS X 100       5.873   0.361  -5.934  0.00  0.00            
ATOM   1582  HA  CYS X 100       4.989   0.030  -5.390  0.00  0.00            
ATOM   1583  CB  CYS X 100       6.935   0.790  -4.880  0.00  0.00            
ATOM   1584  HB2 CYS X 100       6.992  -0.048  -4.185  0.00  0.00            
ATOM   1585  HB3 CYS X 100       7.929   1.082  -5.220  0.00  0.00            
ATOM   1586  SG  CYS X 100       6.300   2.103  -3.807  0.00  0.00            
ATOM   1587  HG  CYS X 100       7.150   1.771  -2.832  0.00  0.00            
ATOM   1588  C   CYS X 100       5.466   1.532  -6.824  0.00  0.00            
ATOM   1589  O   CYS X 100       6.176   1.864  -7.804  0.00  0.00            
ATOM   1590  N   LEU X 101       4.306   2.094  -6.516  0.00  0.00            
ATOM   1591  H   LEU X 101       3.879   1.676  -5.701  0.00  0.00            
ATOM   1592  CA  LEU X 101       3.690   3.343  -7.057  0.00  0.00            
ATOM   1593  HA  LEU X 101       3.468   3.172  -8.110  0.00  0.00            
ATOM   1594  CB  LEU X 101       2.306   3.508  -6.341  0.00  0.00            
ATOM   1595  HB2 LEU X 101       1.735   2.580  -6.367  0.00  0.00            
ATOM   1596  HB3 LEU X 101       2.592   3.748  -5.317  0.00  0.00            
ATOM   1597  CG  LEU X 101       1.385   4.662  -6.832  0.00  0.00            
ATOM   1598  HG  LEU X 101       1.901   5.607  -6.662  0.00  0.00            
ATOM   1599  CD1 LEU X 101       1.011   4.589  -8.236  0.00  0.00            
ATOM   1600 HD11 LEU X 101       0.540   5.517  -8.561  0.00  0.00            
ATOM   1601 HD12 LEU X 101       1.847   4.265  -8.855  0.00  0.00            
ATOM   1602 HD13 LEU X 101       0.237   3.824  -8.298  0.00  0.00            
ATOM   1603  CD2 LEU X 101       0.115   4.774  -5.991  0.00  0.00            
ATOM   1604 HD21 LEU X 101      -0.658   5.400  -6.436  0.00  0.00            
ATOM   1605 HD22 LEU X 101      -0.343   3.790  -5.893  0.00  0.00            
ATOM   1606 HD23 LEU X 101       0.348   5.135  -4.989  0.00  0.00            
ATOM   1607  C   LEU X 101       4.549   4.629  -6.990  0.00  0.00            
ATOM   1608  O   LEU X 101       4.513   5.401  -7.916  0.00  0.00            
ATOM   1609  N   LEU X 102       5.304   4.842  -5.872  0.00  0.00            
ATOM   1610  H   LEU X 102       5.491   3.965  -5.407  0.00  0.00            
ATOM   1611  CA  LEU X 102       6.065   6.012  -5.423  0.00  0.00            
ATOM   1612  HA  LEU X 102       5.430   6.870  -5.645  0.00  0.00            
ATOM   1613  CB  LEU X 102       6.284   5.933  -3.879  0.00  0.00            
ATOM   1614  HB2 LEU X 102       5.294   5.807  -3.440  0.00  0.00            
ATOM   1615  HB3 LEU X 102       6.896   5.087  -3.568  0.00  0.00            
ATOM   1616  CG  LEU X 102       7.027   7.197  -3.335  0.00  0.00            
ATOM   1617  HG  LEU X 102       7.881   7.348  -3.996  0.00  0.00            
ATOM   1618  CD1 LEU X 102       6.054   8.494  -3.270  0.00  0.00            
ATOM   1619 HD11 LEU X 102       5.376   8.577  -4.119  0.00  0.00            
ATOM   1620 HD12 LEU X 102       5.419   8.454  -2.385  0.00  0.00            
ATOM   1621 HD13 LEU X 102       6.630   9.398  -3.073  0.00  0.00            
ATOM   1622  CD2 LEU X 102       7.566   6.952  -1.891  0.00  0.00            
ATOM   1623 HD21 LEU X 102       6.692   6.700  -1.291  0.00  0.00            
ATOM   1624 HD22 LEU X 102       8.218   6.081  -1.822  0.00  0.00            
ATOM   1625 HD23 LEU X 102       8.094   7.822  -1.499  0.00  0.00            
ATOM   1626  C   LEU X 102       7.326   6.021  -6.320  0.00  0.00            
ATOM   1627  O   LEU X 102       7.689   7.083  -6.849  0.00  0.00            
ATOM   1628  N   ASP X 103       8.029   4.884  -6.473  0.00  0.00            
ATOM   1629  H   ASP X 103       7.764   4.043  -5.979  0.00  0.00            
ATOM   1630  CA  ASP X 103       9.058   4.759  -7.596  0.00  0.00            
ATOM   1631  HA  ASP X 103       9.841   5.494  -7.408  0.00  0.00            
ATOM   1632  CB  ASP X 103       9.912   3.418  -7.420  0.00  0.00            
ATOM   1633  HB2 ASP X 103       9.185   2.640  -7.655  0.00  0.00            
ATOM   1634  HB3 ASP X 103      10.813   3.447  -8.033  0.00  0.00            
ATOM   1635  CG  ASP X 103      10.422   3.250  -5.987  0.00  0.00            
ATOM   1636  OD1 ASP X 103      10.803   4.216  -5.296  0.00  0.00            
ATOM   1637  OD2 ASP X 103      10.556   2.085  -5.530  0.00  0.00            
ATOM   1638  C   ASP X 103       8.488   4.912  -9.061  0.00  0.00            
ATOM   1639  O   ASP X 103       9.212   5.549  -9.835  0.00  0.00            
ATOM   1640  N   TYR X 104       7.333   4.352  -9.358  0.00  0.00            
ATOM   1641  H   TYR X 104       7.019   3.715  -8.639  0.00  0.00            
ATOM   1642  CA  TYR X 104       6.649   4.376 -10.662  0.00  0.00            
ATOM   1643  HA  TYR X 104       7.334   4.189 -11.488  0.00  0.00            
ATOM   1644  CB  TYR X 104       5.484   3.454 -10.715  0.00  0.00            
ATOM   1645  HB2 TYR X 104       5.881   2.471 -10.459  0.00  0.00            
ATOM   1646  HB3 TYR X 104       4.752   3.878 -10.027  0.00  0.00            
ATOM   1647  CG  TYR X 104       4.812   3.310 -12.077  0.00  0.00            
ATOM   1648  CD1 TYR X 104       5.161   2.300 -12.937  0.00  0.00            
ATOM   1649  HD1 TYR X 104       5.957   1.705 -12.515  0.00  0.00            
ATOM   1650  CE1 TYR X 104       4.401   2.016 -14.068  0.00  0.00            
ATOM   1651  HE1 TYR X 104       4.585   1.102 -14.615  0.00  0.00            
ATOM   1652  CZ  TYR X 104       3.312   2.833 -14.417  0.00  0.00            
ATOM   1653  OH  TYR X 104       2.568   2.649 -15.567  0.00  0.00            
ATOM   1654  HH  TYR X 104       2.861   1.809 -15.930  0.00  0.00            
ATOM   1655  CE2 TYR X 104       2.991   3.895 -13.526  0.00  0.00            
ATOM   1656  HE2 TYR X 104       2.148   4.545 -13.709  0.00  0.00            
ATOM   1657  CD2 TYR X 104       3.696   4.077 -12.347  0.00  0.00            
ATOM   1658  HD2 TYR X 104       3.359   4.841 -11.661  0.00  0.00            
ATOM   1659  C   TYR X 104       6.307   5.863 -10.924  0.00  0.00            
ATOM   1660  O   TYR X 104       6.603   6.439 -11.997  0.00  0.00            
ATOM   1661  N   VAL X 105       5.791   6.654  -9.996  0.00  0.00            
ATOM   1662  H   VAL X 105       5.373   6.267  -9.161  0.00  0.00            
ATOM   1663  CA  VAL X 105       5.314   8.018 -10.247  0.00  0.00            
ATOM   1664  HA  VAL X 105       4.771   8.102 -11.189  0.00  0.00            
ATOM   1665  CB  VAL X 105       4.454   8.438  -8.959  0.00  0.00            
ATOM   1666  HB  VAL X 105       4.974   8.175  -8.038  0.00  0.00            
ATOM   1667  CG1 VAL X 105       4.134   9.940  -8.749  0.00  0.00            
ATOM   1668 HG11 VAL X 105       3.562  10.313  -9.599  0.00  0.00            
ATOM   1669 HG12 VAL X 105       3.611  10.107  -7.808  0.00  0.00            
ATOM   1670 HG13 VAL X 105       5.126  10.390  -8.697  0.00  0.00            
ATOM   1671  CG2 VAL X 105       3.073   7.734  -8.980  0.00  0.00            
ATOM   1672 HG21 VAL X 105       3.032   6.860  -9.631  0.00  0.00            
ATOM   1673 HG22 VAL X 105       2.715   7.505  -7.976  0.00  0.00            
ATOM   1674 HG23 VAL X 105       2.333   8.418  -9.395  0.00  0.00            
ATOM   1675  C   VAL X 105       6.569   8.895 -10.452  0.00  0.00            
ATOM   1676  O   VAL X 105       6.674   9.804 -11.312  0.00  0.00            
ATOM   1677  N   ARG X 106       7.643   8.649  -9.661  0.00  0.00            
ATOM   1678  H   ARG X 106       7.738   7.865  -9.031  0.00  0.00            
ATOM   1679  CA  ARG X 106       8.888   9.436  -9.814  0.00  0.00            
ATOM   1680  HA  ARG X 106       8.515  10.458  -9.745  0.00  0.00            
ATOM   1681  CB  ARG X 106       9.826   8.948  -8.615  0.00  0.00            
ATOM   1682  HB2 ARG X 106       9.485   9.347  -7.659  0.00  0.00            
ATOM   1683  HB3 ARG X 106       9.957   7.870  -8.519  0.00  0.00            
ATOM   1684  CG  ARG X 106      11.288   9.428  -8.756  0.00  0.00            
ATOM   1685  HG2 ARG X 106      11.752   8.781  -9.500  0.00  0.00            
ATOM   1686  HG3 ARG X 106      11.217  10.467  -9.077  0.00  0.00            
ATOM   1687  CD  ARG X 106      12.143   9.324  -7.503  0.00  0.00            
ATOM   1688  HD2 ARG X 106      12.947  10.060  -7.493  0.00  0.00            
ATOM   1689  HD3 ARG X 106      11.530   9.566  -6.635  0.00  0.00            
ATOM   1690  NE  ARG X 106      12.690   7.968  -7.344  0.00  0.00            
ATOM   1691  HE  ARG X 106      13.512   7.839  -7.916  0.00  0.00            
ATOM   1692  CZ  ARG X 106      12.370   6.996  -6.527  0.00  0.00            
ATOM   1693  NH1 ARG X 106      11.457   7.165  -5.598  0.00  0.00            
ATOM   1694 HH11 ARG X 106      11.091   8.105  -5.629  0.00  0.00            
ATOM   1695 HH12 ARG X 106      11.137   6.459  -4.951  0.00  0.00            
ATOM   1696  NH2 ARG X 106      12.880   5.826  -6.587  0.00  0.00            
ATOM   1697 HH21 ARG X 106      13.466   5.646  -7.390  0.00  0.00            
ATOM   1698 HH22 ARG X 106      12.678   5.146  -5.869  0.00  0.00            
ATOM   1699  C   ARG X 106       9.602   9.222 -11.235  0.00  0.00            
ATOM   1700  O   ARG X 106      10.062  10.177 -11.808  0.00  0.00            
ATOM   1701  N   GLU X 107       9.565   8.000 -11.817  0.00  0.00            
ATOM   1702  H   GLU X 107       8.930   7.370 -11.349  0.00  0.00            
ATOM   1703  CA  GLU X 107       9.935   7.730 -13.199  0.00  0.00            
ATOM   1704  HA  GLU X 107      10.892   8.240 -13.314  0.00  0.00            
ATOM   1705  CB  GLU X 107      10.030   6.238 -13.716  0.00  0.00            
ATOM   1706  HB2 GLU X 107      10.927   5.752 -13.333  0.00  0.00            
ATOM   1707  HB3 GLU X 107       9.219   5.706 -13.219  0.00  0.00            
ATOM   1708  CG  GLU X 107      10.008   6.004 -15.231  0.00  0.00            
ATOM   1709  HG2 GLU X 107       9.683   4.964 -15.220  0.00  0.00            
ATOM   1710  HG3 GLU X 107       9.194   6.568 -15.686  0.00  0.00            
ATOM   1711  CD  GLU X 107      11.315   6.027 -16.027  0.00  0.00            
ATOM   1712  OE1 GLU X 107      11.487   5.069 -16.894  0.00  0.00            
ATOM   1713  OE2 GLU X 107      12.173   6.900 -15.890  0.00  0.00            
ATOM   1714  C   GLU X 107       9.001   8.527 -14.129  0.00  0.00            
ATOM   1715  O   GLU X 107       9.467   9.390 -14.909  0.00  0.00            
ATOM   1716  N   HIE X 108       7.717   8.247 -14.042  0.00  0.00            
ATOM   1717  H   HIE X 108       7.378   7.610 -13.335  0.00  0.00            
ATOM   1718  CA  HIE X 108       6.737   8.668 -15.007  0.00  0.00            
ATOM   1719  HA  HIE X 108       7.302   8.628 -15.938  0.00  0.00            
ATOM   1720  CB  HIE X 108       5.614   7.583 -15.183  0.00  0.00            
ATOM   1721  HB2 HIE X 108       4.983   7.299 -14.340  0.00  0.00            
ATOM   1722  HB3 HIE X 108       4.939   7.966 -15.949  0.00  0.00            
ATOM   1723  CG  HIE X 108       6.248   6.319 -15.720  0.00  0.00            
ATOM   1724  ND1 HIE X 108       6.689   6.130 -17.025  0.00  0.00            
ATOM   1725  CE1 HIE X 108       7.004   4.820 -17.078  0.00  0.00            
ATOM   1726  HE1 HIE X 108       7.338   4.316 -17.974  0.00  0.00            
ATOM   1727  NE2 HIE X 108       6.738   4.246 -15.902  0.00  0.00            
ATOM   1728  HE2 HIE X 108       6.760   3.256 -15.705  0.00  0.00            
ATOM   1729  CD2 HIE X 108       6.214   5.123 -15.069  0.00  0.00            
ATOM   1730  HD2 HIE X 108       5.899   5.043 -14.039  0.00  0.00            
ATOM   1731  C   HIE X 108       6.287  10.105 -14.808  0.00  0.00            
ATOM   1732  O   HIE X 108       5.474  10.593 -15.615  0.00  0.00            
ATOM   1733  N   LYS X 109       6.933  10.920 -14.051  0.00  0.00            
ATOM   1734  H   LYS X 109       7.586  10.441 -13.446  0.00  0.00            
ATOM   1735  CA  LYS X 109       6.484  12.244 -13.717  0.00  0.00            
ATOM   1736  HA  LYS X 109       5.531  12.115 -13.203  0.00  0.00            
ATOM   1737  CB  LYS X 109       7.456  12.831 -12.711  0.00  0.00            
ATOM   1738  HB2 LYS X 109       7.030  13.814 -12.511  0.00  0.00            
ATOM   1739  HB3 LYS X 109       7.450  12.282 -11.769  0.00  0.00            
ATOM   1740  CG  LYS X 109       8.920  12.893 -13.248  0.00  0.00            
ATOM   1741  HG2 LYS X 109       9.262  11.873 -13.423  0.00  0.00            
ATOM   1742  HG3 LYS X 109       8.952  13.478 -14.167  0.00  0.00            
ATOM   1743  CD  LYS X 109       9.779  13.456 -12.127  0.00  0.00            
ATOM   1744  HD2 LYS X 109       9.326  14.395 -11.811  0.00  0.00            
ATOM   1745  HD3 LYS X 109       9.754  12.753 -11.294  0.00  0.00            
ATOM   1746  CE  LYS X 109      11.145  13.812 -12.670  0.00  0.00            
ATOM   1747  HE2 LYS X 109      11.722  14.176 -11.820  0.00  0.00            
ATOM   1748  HE3 LYS X 109      11.599  12.907 -13.073  0.00  0.00            
ATOM   1749  NZ  LYS X 109      11.127  14.963 -13.593  0.00  0.00            
ATOM   1750  HZ1 LYS X 109      10.696  15.711 -13.070  0.00  0.00            
ATOM   1751  HZ2 LYS X 109      12.039  15.270 -13.899  0.00  0.00            
ATOM   1752  HZ3 LYS X 109      10.610  14.792 -14.443  0.00  0.00            
ATOM   1753  C   LYS X 109       6.265  13.139 -14.990  0.00  0.00            
ATOM   1754  O   LYS X 109       5.212  13.764 -15.188  0.00  0.00            
ATOM   1755  N   ASP X 110       7.214  13.200 -15.916  0.00  0.00            
ATOM   1756  H   ASP X 110       8.047  12.657 -15.738  0.00  0.00            
ATOM   1757  CA  ASP X 110       7.107  14.023 -17.145  0.00  0.00            
ATOM   1758  HA  ASP X 110       6.777  15.016 -16.839  0.00  0.00            
ATOM   1759  CB  ASP X 110       8.492  14.247 -17.769  0.00  0.00            
ATOM   1760  HB2 ASP X 110       8.873  13.285 -18.112  0.00  0.00            
ATOM   1761  HB3 ASP X 110       8.484  14.909 -18.634  0.00  0.00            
ATOM   1762  CG  ASP X 110       9.476  14.859 -16.732  0.00  0.00            
ATOM   1763  OD1 ASP X 110      10.646  14.510 -16.581  0.00  0.00            
ATOM   1764  OD2 ASP X 110       9.091  15.787 -15.971  0.00  0.00            
ATOM   1765  C   ASP X 110       6.124  13.448 -18.163  0.00  0.00            
ATOM   1766  O   ASP X 110       6.028  14.013 -19.241  0.00  0.00            
ATOM   1767  N   ASN X 111       5.419  12.338 -17.894  0.00  0.00            
ATOM   1768  H   ASN X 111       5.753  11.875 -17.061  0.00  0.00            
ATOM   1769  CA  ASN X 111       4.500  11.697 -18.825  0.00  0.00            
ATOM   1770  HA  ASN X 111       4.119  12.439 -19.527  0.00  0.00            
ATOM   1771  CB  ASN X 111       5.277  10.740 -19.735  0.00  0.00            
ATOM   1772  HB2 ASN X 111       4.637  10.177 -20.415  0.00  0.00            
ATOM   1773  HB3 ASN X 111       5.979  11.342 -20.312  0.00  0.00            
ATOM   1774  CG  ASN X 111       6.095   9.728 -18.928  0.00  0.00            
ATOM   1775  OD1 ASN X 111       7.232  10.036 -18.591  0.00  0.00            
ATOM   1776  ND2 ASN X 111       5.681   8.569 -18.600  0.00  0.00            
ATOM   1777 HD21 ASN X 111       4.752   8.299 -18.890  0.00  0.00            
ATOM   1778 HD22 ASN X 111       6.133   7.941 -17.951  0.00  0.00            
ATOM   1779  C   ASN X 111       3.238  11.024 -18.241  0.00  0.00            
ATOM   1780  O   ASN X 111       2.535  10.293 -18.944  0.00  0.00            
ATOM   1781  N   ILE X 112       3.018  11.262 -16.956  0.00  0.00            
ATOM   1782  H   ILE X 112       3.718  11.766 -16.431  0.00  0.00            
ATOM   1783  CA  ILE X 112       1.768  10.965 -16.290  0.00  0.00            
ATOM   1784  HA  ILE X 112       1.461   9.937 -16.487  0.00  0.00            
ATOM   1785  CB  ILE X 112       1.883  11.036 -14.712  0.00  0.00            
ATOM   1786  HB  ILE X 112       2.502  11.858 -14.353  0.00  0.00            
ATOM   1787  CG2 ILE X 112       0.524  11.152 -14.064  0.00  0.00            
ATOM   1788 HG21 ILE X 112      -0.088  10.322 -14.418  0.00  0.00            
ATOM   1789 HG22 ILE X 112       0.617  11.213 -12.980  0.00  0.00            
ATOM   1790 HG23 ILE X 112       0.112  12.119 -14.354  0.00  0.00            
ATOM   1791  CG1 ILE X 112       2.370   9.646 -14.244  0.00  0.00            
ATOM   1792 HG12 ILE X 112       1.476   9.028 -14.164  0.00  0.00            
ATOM   1793 HG13 ILE X 112       3.016   9.141 -14.961  0.00  0.00            
ATOM   1794  CD1 ILE X 112       3.025   9.661 -12.852  0.00  0.00            
ATOM   1795 HD11 ILE X 112       3.804  10.415 -12.738  0.00  0.00            
ATOM   1796 HD12 ILE X 112       2.338   9.891 -12.038  0.00  0.00            
ATOM   1797 HD13 ILE X 112       3.641   8.772 -12.714  0.00  0.00            
ATOM   1798  C   ILE X 112       0.723  11.932 -16.829  0.00  0.00            
ATOM   1799  O   ILE X 112       0.824  13.105 -16.697  0.00  0.00            
ATOM   1800  N   GLY X 113      -0.320  11.375 -17.401  0.00  0.00            
ATOM   1801  H   GLY X 113      -0.348  10.372 -17.518  0.00  0.00            
ATOM   1802  CA  GLY X 113      -1.530  12.097 -17.699  0.00  0.00            
ATOM   1803  HA2 GLY X 113      -1.324  13.070 -18.144  0.00  0.00            
ATOM   1804  HA3 GLY X 113      -2.170  11.547 -18.390  0.00  0.00            
ATOM   1805  C   GLY X 113      -2.417  12.381 -16.397  0.00  0.00            
ATOM   1806  O   GLY X 113      -2.343  11.663 -15.410  0.00  0.00            
ATOM   1807  N   SER X 114      -3.159  13.506 -16.368  0.00  0.00            
ATOM   1808  H   SER X 114      -3.171  14.182 -17.119  0.00  0.00            
ATOM   1809  CA  SER X 114      -4.059  13.825 -15.252  0.00  0.00            
ATOM   1810  HA  SER X 114      -3.443  13.942 -14.361  0.00  0.00            
ATOM   1811  CB  SER X 114      -4.843  15.156 -15.576  0.00  0.00            
ATOM   1812  HB2 SER X 114      -5.426  15.428 -14.696  0.00  0.00            
ATOM   1813  HB3 SER X 114      -4.118  15.932 -15.824  0.00  0.00            
ATOM   1814  OG  SER X 114      -5.608  14.992 -16.756  0.00  0.00            
ATOM   1815  HG  SER X 114      -5.071  15.052 -17.550  0.00  0.00            
ATOM   1816  C   SER X 114      -5.075  12.735 -14.836  0.00  0.00            
ATOM   1817  O   SER X 114      -5.286  12.625 -13.599  0.00  0.00            
ATOM   1818  N   GLN X 115      -5.755  12.002 -15.760  0.00  0.00            
ATOM   1819  H   GLN X 115      -5.585  12.015 -16.755  0.00  0.00            
ATOM   1820  CA  GLN X 115      -6.736  10.984 -15.298  0.00  0.00            
ATOM   1821  HA  GLN X 115      -7.363  11.379 -14.498  0.00  0.00            
ATOM   1822  CB  GLN X 115      -7.638  10.423 -16.422  0.00  0.00            
ATOM   1823  HB2 GLN X 115      -7.825  11.256 -17.099  0.00  0.00            
ATOM   1824  HB3 GLN X 115      -7.147   9.674 -17.043  0.00  0.00            
ATOM   1825  CG  GLN X 115      -8.983   9.907 -15.907  0.00  0.00            
ATOM   1826  HG2 GLN X 115      -9.139  10.445 -14.972  0.00  0.00            
ATOM   1827  HG3 GLN X 115      -9.819  10.262 -16.510  0.00  0.00            
ATOM   1828  CD  GLN X 115      -9.094   8.397 -15.764  0.00  0.00            
ATOM   1829  OE1 GLN X 115      -8.111   7.671 -15.580  0.00  0.00            
ATOM   1830  NE2 GLN X 115     -10.275   7.897 -15.570  0.00  0.00            
ATOM   1831 HE21 GLN X 115     -11.081   8.503 -15.630  0.00  0.00            
ATOM   1832 HE22 GLN X 115     -10.316   6.892 -15.666  0.00  0.00            
ATOM   1833  C   GLN X 115      -6.048   9.878 -14.538  0.00  0.00            
ATOM   1834  O   GLN X 115      -6.554   9.514 -13.464  0.00  0.00            
ATOM   1835  N   TYR X 116      -4.951   9.265 -15.119  0.00  0.00            
ATOM   1836  H   TYR X 116      -4.555   9.563 -15.999  0.00  0.00            
ATOM   1837  CA  TYR X 116      -4.319   8.079 -14.547  0.00  0.00            
ATOM   1838  HA  TYR X 116      -4.926   7.177 -14.626  0.00  0.00            
ATOM   1839  CB  TYR X 116      -2.943   7.860 -15.217  0.00  0.00            
ATOM   1840  HB2 TYR X 116      -2.446   8.828 -15.152  0.00  0.00            
ATOM   1841  HB3 TYR X 116      -2.383   7.107 -14.662  0.00  0.00            
ATOM   1842  CG  TYR X 116      -2.915   7.502 -16.707  0.00  0.00            
ATOM   1843  CD1 TYR X 116      -3.729   6.512 -17.235  0.00  0.00            
ATOM   1844  HD1 TYR X 116      -4.394   5.964 -16.584  0.00  0.00            
ATOM   1845  CE1 TYR X 116      -3.629   6.234 -18.617  0.00  0.00            
ATOM   1846  HE1 TYR X 116      -4.386   5.594 -19.046  0.00  0.00            
ATOM   1847  CZ  TYR X 116      -2.674   6.846 -19.453  0.00  0.00            
ATOM   1848  OH  TYR X 116      -2.731   6.611 -20.761  0.00  0.00            
ATOM   1849  HH  TYR X 116      -3.539   6.247 -21.132  0.00  0.00            
ATOM   1850  CE2 TYR X 116      -1.714   7.706 -18.846  0.00  0.00            
ATOM   1851  HE2 TYR X 116      -0.906   7.935 -19.525  0.00  0.00            
ATOM   1852  CD2 TYR X 116      -1.869   8.041 -17.481  0.00  0.00            
ATOM   1853  HD2 TYR X 116      -1.082   8.633 -17.036  0.00  0.00            
ATOM   1854  C   TYR X 116      -4.071   8.301 -13.060  0.00  0.00            
ATOM   1855  O   TYR X 116      -4.386   7.378 -12.292  0.00  0.00            
ATOM   1856  N   LEU X 117      -3.448   9.397 -12.663  0.00  0.00            
ATOM   1857  H   LEU X 117      -3.246  10.054 -13.403  0.00  0.00            
ATOM   1858  CA  LEU X 117      -3.270   9.810 -11.255  0.00  0.00            
ATOM   1859  HA  LEU X 117      -2.578   9.084 -10.828  0.00  0.00            
ATOM   1860  CB  LEU X 117      -2.536  11.227 -11.287  0.00  0.00            
ATOM   1861  HB2 LEU X 117      -1.623  11.169 -11.879  0.00  0.00            
ATOM   1862  HB3 LEU X 117      -3.253  11.956 -11.665  0.00  0.00            
ATOM   1863  CG  LEU X 117      -2.170  11.570  -9.841  0.00  0.00            
ATOM   1864  HG  LEU X 117      -3.073  11.630  -9.233  0.00  0.00            
ATOM   1865  CD1 LEU X 117      -1.213  10.505  -9.099  0.00  0.00            
ATOM   1866 HD11 LEU X 117      -1.055  10.685  -8.035  0.00  0.00            
ATOM   1867 HD12 LEU X 117      -1.678   9.523  -9.018  0.00  0.00            
ATOM   1868 HD13 LEU X 117      -0.246  10.425  -9.596  0.00  0.00            
ATOM   1869  CD2 LEU X 117      -1.445  12.882  -9.767  0.00  0.00            
ATOM   1870 HD21 LEU X 117      -1.318  13.103  -8.707  0.00  0.00            
ATOM   1871 HD22 LEU X 117      -0.474  12.659 -10.208  0.00  0.00            
ATOM   1872 HD23 LEU X 117      -2.059  13.679 -10.189  0.00  0.00            
ATOM   1873  C   LEU X 117      -4.567   9.852 -10.350  0.00  0.00            
ATOM   1874  O   LEU X 117      -4.627   9.175  -9.310  0.00  0.00            
ATOM   1875  N   LEU X 118      -5.618  10.632 -10.731  0.00  0.00            
ATOM   1876  H   LEU X 118      -5.374  11.198 -11.530  0.00  0.00            
ATOM   1877  CA  LEU X 118      -6.892  10.654  -9.995  0.00  0.00            
ATOM   1878  HA  LEU X 118      -6.785  11.036  -8.980  0.00  0.00            
ATOM   1879  CB  LEU X 118      -7.851  11.669 -10.556  0.00  0.00            
ATOM   1880  HB2 LEU X 118      -8.037  11.424 -11.602  0.00  0.00            
ATOM   1881  HB3 LEU X 118      -8.788  11.682 -10.000  0.00  0.00            
ATOM   1882  CG  LEU X 118      -7.397  13.173 -10.509  0.00  0.00            
ATOM   1883  HG  LEU X 118      -6.426  13.251 -10.998  0.00  0.00            
ATOM   1884  CD1 LEU X 118      -8.346  14.073 -11.369  0.00  0.00            
ATOM   1885 HD11 LEU X 118      -9.370  14.165 -11.006  0.00  0.00            
ATOM   1886 HD12 LEU X 118      -8.082  15.128 -11.439  0.00  0.00            
ATOM   1887 HD13 LEU X 118      -8.485  13.648 -12.363  0.00  0.00            
ATOM   1888  CD2 LEU X 118      -7.193  13.900  -9.162  0.00  0.00            
ATOM   1889 HD21 LEU X 118      -6.524  13.351  -8.499  0.00  0.00            
ATOM   1890 HD22 LEU X 118      -6.770  14.854  -9.476  0.00  0.00            
ATOM   1891 HD23 LEU X 118      -8.196  14.148  -8.814  0.00  0.00            
ATOM   1892  C   LEU X 118      -7.532   9.290  -9.883  0.00  0.00            
ATOM   1893  O   LEU X 118      -8.079   8.923  -8.825  0.00  0.00            
ATOM   1894  N   ASN X 119      -7.432   8.501 -10.903  0.00  0.00            
ATOM   1895  H   ASN X 119      -6.883   8.827 -11.685  0.00  0.00            
ATOM   1896  CA  ASN X 119      -7.947   7.159 -10.925  0.00  0.00            
ATOM   1897  HA  ASN X 119      -8.962   7.216 -10.531  0.00  0.00            
ATOM   1898  CB  ASN X 119      -7.893   6.742 -12.389  0.00  0.00            
ATOM   1899  HB2 ASN X 119      -8.475   7.403 -13.033  0.00  0.00            
ATOM   1900  HB3 ASN X 119      -6.885   6.803 -12.798  0.00  0.00            
ATOM   1901  CG  ASN X 119      -8.333   5.294 -12.589  0.00  0.00            
ATOM   1902  OD1 ASN X 119      -9.295   4.848 -11.989  0.00  0.00            
ATOM   1903  ND2 ASN X 119      -7.787   4.621 -13.533  0.00  0.00            
ATOM   1904 HD21 ASN X 119      -6.963   5.004 -13.972  0.00  0.00            
ATOM   1905 HD22 ASN X 119      -8.125   3.671 -13.595  0.00  0.00            
ATOM   1906  C   ASN X 119      -7.094   6.214 -10.003  0.00  0.00            
ATOM   1907  O   ASN X 119      -7.684   5.272  -9.427  0.00  0.00            
ATOM   1908  N   TRP X 120      -5.776   6.373  -9.837  0.00  0.00            
ATOM   1909  H   TRP X 120      -5.208   6.994 -10.396  0.00  0.00            
ATOM   1910  CA  TRP X 120      -5.003   5.528  -8.879  0.00  0.00            
ATOM   1911  HA  TRP X 120      -5.135   4.454  -9.010  0.00  0.00            
ATOM   1912  CB  TRP X 120      -3.504   5.832  -9.041  0.00  0.00            
ATOM   1913  HB2 TRP X 120      -3.318   6.904  -8.972  0.00  0.00            
ATOM   1914  HB3 TRP X 120      -3.052   5.286  -8.214  0.00  0.00            
ATOM   1915  CG  TRP X 120      -2.879   5.441 -10.340  0.00  0.00            
ATOM   1916  CD1 TRP X 120      -3.232   4.472 -11.206  0.00  0.00            
ATOM   1917  HD1 TRP X 120      -4.155   3.920 -11.114  0.00  0.00            
ATOM   1918  NE1 TRP X 120      -2.325   4.455 -12.348  0.00  0.00            
ATOM   1919  HE1 TRP X 120      -2.382   3.741 -13.060  0.00  0.00            
ATOM   1920  CE2 TRP X 120      -1.383   5.384 -12.146  0.00  0.00            
ATOM   1921  CZ2 TRP X 120      -0.343   5.809 -13.023  0.00  0.00            
ATOM   1922  HZ2 TRP X 120      -0.287   5.230 -13.933  0.00  0.00            
ATOM   1923  CH2 TRP X 120       0.558   6.758 -12.683  0.00  0.00            
ATOM   1924  HH2 TRP X 120       1.374   6.962 -13.360  0.00  0.00            
ATOM   1925  CZ3 TRP X 120       0.298   7.376 -11.472  0.00  0.00            
ATOM   1926  HZ3 TRP X 120       0.945   8.172 -11.134  0.00  0.00            
ATOM   1927  CE3 TRP X 120      -0.784   7.004 -10.617  0.00  0.00            
ATOM   1928  HE3 TRP X 120      -0.789   7.480  -9.647  0.00  0.00            
ATOM   1929  CD2 TRP X 120      -1.671   5.951 -10.917  0.00  0.00            
ATOM   1930  C   TRP X 120      -5.461   5.976  -7.418  0.00  0.00            
ATOM   1931  O   TRP X 120      -5.682   5.138  -6.511  0.00  0.00            
ATOM   1932  N   CYS X 121      -5.678   7.281  -7.137  0.00  0.00            
ATOM   1933  H   CYS X 121      -5.524   7.993  -7.836  0.00  0.00            
ATOM   1934  CA  CYS X 121      -6.275   7.669  -5.819  0.00  0.00            
ATOM   1935  HA  CYS X 121      -5.597   7.372  -5.018  0.00  0.00            
ATOM   1936  CB  CYS X 121      -6.417   9.196  -5.854  0.00  0.00            
ATOM   1937  HB2 CYS X 121      -7.049   9.427  -6.712  0.00  0.00            
ATOM   1938  HB3 CYS X 121      -6.934   9.533  -4.955  0.00  0.00            
ATOM   1939  SG  CYS X 121      -4.768   9.921  -5.933  0.00  0.00            
ATOM   1940  HG  CYS X 121      -5.059  11.118  -5.415  0.00  0.00            
ATOM   1941  C   CYS X 121      -7.637   7.053  -5.606  0.00  0.00            
ATOM   1942  O   CYS X 121      -7.982   6.887  -4.433  0.00  0.00            
ATOM   1943  N   VAL X 122      -8.486   6.891  -6.606  0.00  0.00            
ATOM   1944  H   VAL X 122      -8.190   7.205  -7.519  0.00  0.00            
ATOM   1945  CA  VAL X 122      -9.845   6.234  -6.510  0.00  0.00            
ATOM   1946  HA  VAL X 122     -10.427   6.709  -5.720  0.00  0.00            
ATOM   1947  CB  VAL X 122     -10.664   6.474  -7.761  0.00  0.00            
ATOM   1948  HB  VAL X 122     -10.085   6.235  -8.653  0.00  0.00            
ATOM   1949  CG1 VAL X 122     -11.920   5.583  -7.734  0.00  0.00            
ATOM   1950 HG11 VAL X 122     -11.614   4.601  -8.093  0.00  0.00            
ATOM   1951 HG12 VAL X 122     -12.358   5.397  -6.753  0.00  0.00            
ATOM   1952 HG13 VAL X 122     -12.735   6.066  -8.272  0.00  0.00            
ATOM   1953  CG2 VAL X 122     -11.191   7.934  -7.928  0.00  0.00            
ATOM   1954 HG21 VAL X 122     -11.784   8.043  -8.836  0.00  0.00            
ATOM   1955 HG22 VAL X 122     -11.725   8.112  -6.995  0.00  0.00            
ATOM   1956 HG23 VAL X 122     -10.325   8.595  -7.989  0.00  0.00            
ATOM   1957  C   VAL X 122      -9.626   4.820  -6.158  0.00  0.00            
ATOM   1958  O   VAL X 122     -10.268   4.347  -5.249  0.00  0.00            
ATOM   1959  N   GLN X 123      -8.718   4.119  -6.926  0.00  0.00            
ATOM   1960  H   GLN X 123      -8.322   4.511  -7.768  0.00  0.00            
ATOM   1961  CA  GLN X 123      -8.388   2.775  -6.729  0.00  0.00            
ATOM   1962  HA  GLN X 123      -9.315   2.202  -6.738  0.00  0.00            
ATOM   1963  CB  GLN X 123      -7.459   2.270  -7.868  0.00  0.00            
ATOM   1964  HB2 GLN X 123      -6.559   2.882  -7.920  0.00  0.00            
ATOM   1965  HB3 GLN X 123      -7.136   1.267  -7.589  0.00  0.00            
ATOM   1966  CG  GLN X 123      -8.065   2.070  -9.284  0.00  0.00            
ATOM   1967  HG2 GLN X 123      -8.921   1.396  -9.286  0.00  0.00            
ATOM   1968  HG3 GLN X 123      -8.474   3.054  -9.514  0.00  0.00            
ATOM   1969  CD  GLN X 123      -7.079   1.730 -10.312  0.00  0.00            
ATOM   1970  OE1 GLN X 123      -6.368   0.723 -10.294  0.00  0.00            
ATOM   1971  NE2 GLN X 123      -6.969   2.606 -11.278  0.00  0.00            
ATOM   1972 HE21 GLN X 123      -7.616   3.379 -11.344  0.00  0.00            
ATOM   1973 HE22 GLN X 123      -6.250   2.397 -11.955  0.00  0.00            
ATOM   1974  C   GLN X 123      -7.820   2.463  -5.327  0.00  0.00            
ATOM   1975  O   GLN X 123      -8.283   1.559  -4.645  0.00  0.00            
ATOM   1976  N   ILE X 124      -7.066   3.464  -4.810  0.00  0.00            
ATOM   1977  H   ILE X 124      -6.735   4.222  -5.390  0.00  0.00            
ATOM   1978  CA  ILE X 124      -6.601   3.446  -3.421  0.00  0.00            
ATOM   1979  HA  ILE X 124      -6.121   2.495  -3.192  0.00  0.00            
ATOM   1980  CB  ILE X 124      -5.404   4.478  -3.209  0.00  0.00            
ATOM   1981  HB  ILE X 124      -5.676   5.491  -3.507  0.00  0.00            
ATOM   1982  CG2 ILE X 124      -4.946   4.501  -1.706  0.00  0.00            
ATOM   1983 HG21 ILE X 124      -4.232   5.313  -1.571  0.00  0.00            
ATOM   1984 HG22 ILE X 124      -5.801   4.713  -1.064  0.00  0.00            
ATOM   1985 HG23 ILE X 124      -4.267   3.709  -1.390  0.00  0.00            
ATOM   1986  CG1 ILE X 124      -4.190   3.930  -4.051  0.00  0.00            
ATOM   1987 HG12 ILE X 124      -3.672   3.060  -3.647  0.00  0.00            
ATOM   1988 HG13 ILE X 124      -4.665   3.610  -4.978  0.00  0.00            
ATOM   1989  CD1 ILE X 124      -3.144   5.015  -4.355  0.00  0.00            
ATOM   1990 HD11 ILE X 124      -3.667   5.853  -4.814  0.00  0.00            
ATOM   1991 HD12 ILE X 124      -2.577   5.289  -3.465  0.00  0.00            
ATOM   1992 HD13 ILE X 124      -2.467   4.667  -5.135  0.00  0.00            
ATOM   1993  C   ILE X 124      -7.680   3.476  -2.352  0.00  0.00            
ATOM   1994  O   ILE X 124      -7.626   2.581  -1.485  0.00  0.00            
ATOM   1995  N   ALA X 125      -8.752   4.252  -2.394  0.00  0.00            
ATOM   1996  H   ALA X 125      -8.888   4.747  -3.264  0.00  0.00            
ATOM   1997  CA  ALA X 125      -9.875   4.261  -1.502  0.00  0.00            
ATOM   1998  HA  ALA X 125      -9.554   4.160  -0.465  0.00  0.00            
ATOM   1999  CB  ALA X 125     -10.687   5.521  -1.572  0.00  0.00            
ATOM   2000  HB1 ALA X 125     -11.605   5.279  -1.036  0.00  0.00            
ATOM   2001  HB2 ALA X 125     -10.246   6.435  -1.174  0.00  0.00            
ATOM   2002  HB3 ALA X 125     -10.934   5.654  -2.625  0.00  0.00            
ATOM   2003  C   ALA X 125     -10.748   2.969  -1.825  0.00  0.00            
ATOM   2004  O   ALA X 125     -11.261   2.312  -0.904  0.00  0.00            
ATOM   2005  N   LYS X 126     -10.889   2.503  -3.105  0.00  0.00            
ATOM   2006  H   LYS X 126     -10.448   3.080  -3.807  0.00  0.00            
ATOM   2007  CA  LYS X 126     -11.515   1.193  -3.518  0.00  0.00            
ATOM   2008  HA  LYS X 126     -12.503   1.285  -3.066  0.00  0.00            
ATOM   2009  CB  LYS X 126     -11.578   1.030  -5.039  0.00  0.00            
ATOM   2010  HB2 LYS X 126     -10.637   1.278  -5.530  0.00  0.00            
ATOM   2011  HB3 LYS X 126     -11.768  -0.023  -5.248  0.00  0.00            
ATOM   2012  CG  LYS X 126     -12.744   1.820  -5.701  0.00  0.00            
ATOM   2013  HG2 LYS X 126     -13.669   1.495  -5.223  0.00  0.00            
ATOM   2014  HG3 LYS X 126     -12.692   2.901  -5.575  0.00  0.00            
ATOM   2015  CD  LYS X 126     -12.734   1.627  -7.195  0.00  0.00            
ATOM   2016  HD2 LYS X 126     -11.888   2.063  -7.725  0.00  0.00            
ATOM   2017  HD3 LYS X 126     -12.851   0.573  -7.447  0.00  0.00            
ATOM   2018  CE  LYS X 126     -13.826   2.565  -7.764  0.00  0.00            
ATOM   2019  HE2 LYS X 126     -14.800   2.496  -7.281  0.00  0.00            
ATOM   2020  HE3 LYS X 126     -13.387   3.544  -7.576  0.00  0.00            
ATOM   2021  NZ  LYS X 126     -14.089   2.351  -9.125  0.00  0.00            
ATOM   2022  HZ1 LYS X 126     -14.169   3.236  -9.605  0.00  0.00            
ATOM   2023  HZ2 LYS X 126     -13.207   2.040  -9.505  0.00  0.00            
ATOM   2024  HZ3 LYS X 126     -14.754   1.629  -9.364  0.00  0.00            
ATOM   2025  C   LYS X 126     -10.855   0.046  -2.749  0.00  0.00            
ATOM   2026  O   LYS X 126     -11.506  -0.912  -2.390  0.00  0.00            
ATOM   2027  N   GLY X 127      -9.524   0.093  -2.540  0.00  0.00            
ATOM   2028  H   GLY X 127      -9.089   0.933  -2.896  0.00  0.00            
ATOM   2029  CA  GLY X 127      -8.667  -0.840  -1.804  0.00  0.00            
ATOM   2030  HA2 GLY X 127      -8.882  -1.790  -2.295  0.00  0.00            
ATOM   2031  HA3 GLY X 127      -7.630  -0.512  -1.873  0.00  0.00            
ATOM   2032  C   GLY X 127      -9.055  -0.800  -0.295  0.00  0.00            
ATOM   2033  O   GLY X 127      -9.324  -1.866   0.269  0.00  0.00            
ATOM   2034  N   MET X 128      -9.078   0.415   0.305  0.00  0.00            
ATOM   2035  H   MET X 128      -8.891   1.200  -0.302  0.00  0.00            
ATOM   2036  CA  MET X 128      -9.327   0.594   1.739  0.00  0.00            
ATOM   2037  HA  MET X 128      -8.658  -0.041   2.319  0.00  0.00            
ATOM   2038  CB  MET X 128      -9.037   2.110   2.045  0.00  0.00            
ATOM   2039  HB2 MET X 128      -9.734   2.642   1.397  0.00  0.00            
ATOM   2040  HB3 MET X 128      -9.476   2.438   2.987  0.00  0.00            
ATOM   2041  CG  MET X 128      -7.562   2.521   1.895  0.00  0.00            
ATOM   2042  HG2 MET X 128      -7.271   2.737   0.867  0.00  0.00            
ATOM   2043  HG3 MET X 128      -7.533   3.403   2.536  0.00  0.00            
ATOM   2044  SD  MET X 128      -6.371   1.489   2.700  0.00  0.00            
ATOM   2045  CE  MET X 128      -7.037   1.514   4.386  0.00  0.00            
ATOM   2046  HE1 MET X 128      -6.256   1.073   5.005  0.00  0.00            
ATOM   2047  HE2 MET X 128      -7.323   2.528   4.665  0.00  0.00            
ATOM   2048  HE3 MET X 128      -7.992   0.992   4.318  0.00  0.00            
ATOM   2049  C   MET X 128     -10.681   0.148   2.196  0.00  0.00            
ATOM   2050  O   MET X 128     -10.990  -0.255   3.318  0.00  0.00            
ATOM   2051  N   ASN X 129     -11.590   0.139   1.248  0.00  0.00            
ATOM   2052  H   ASN X 129     -11.382   0.455   0.312  0.00  0.00            
ATOM   2053  CA  ASN X 129     -12.996  -0.092   1.597  0.00  0.00            
ATOM   2054  HA  ASN X 129     -13.237   0.603   2.402  0.00  0.00            
ATOM   2055  CB  ASN X 129     -13.714   0.330   0.325  0.00  0.00            
ATOM   2056  HB2 ASN X 129     -13.749   1.418   0.381  0.00  0.00            
ATOM   2057  HB3 ASN X 129     -13.276  -0.089  -0.582  0.00  0.00            
ATOM   2058  CG  ASN X 129     -15.168  -0.028   0.359  0.00  0.00            
ATOM   2059  OD1 ASN X 129     -15.966   0.637   0.964  0.00  0.00            
ATOM   2060  ND2 ASN X 129     -15.556  -1.041  -0.454  0.00  0.00            
ATOM   2061 HD21 ASN X 129     -14.913  -1.591  -1.005  0.00  0.00            
ATOM   2062 HD22 ASN X 129     -16.549  -1.171  -0.583  0.00  0.00            
ATOM   2063  C   ASN X 129     -13.231  -1.512   2.070  0.00  0.00            
ATOM   2064  O   ASN X 129     -14.003  -1.737   3.001  0.00  0.00            
ATOM   2065  N   TYR X 130     -12.600  -2.475   1.408  0.00  0.00            
ATOM   2066  H   TYR X 130     -11.880  -2.271   0.729  0.00  0.00            
ATOM   2067  CA  TYR X 130     -12.775  -3.892   1.756  0.00  0.00            
ATOM   2068  HA  TYR X 130     -13.745  -4.139   2.188  0.00  0.00            
ATOM   2069  CB  TYR X 130     -12.594  -4.738   0.548  0.00  0.00            
ATOM   2070  HB2 TYR X 130     -11.528  -4.633   0.345  0.00  0.00            
ATOM   2071  HB3 TYR X 130     -12.843  -5.787   0.710  0.00  0.00            
ATOM   2072  CG  TYR X 130     -13.555  -4.266  -0.572  0.00  0.00            
ATOM   2073  CD1 TYR X 130     -13.081  -3.373  -1.567  0.00  0.00            
ATOM   2074  HD1 TYR X 130     -12.029  -3.139  -1.629  0.00  0.00            
ATOM   2075  CE1 TYR X 130     -13.927  -2.906  -2.534  0.00  0.00            
ATOM   2076  HE1 TYR X 130     -13.685  -2.288  -3.387  0.00  0.00            
ATOM   2077  CZ  TYR X 130     -15.312  -3.279  -2.596  0.00  0.00            
ATOM   2078  OH  TYR X 130     -16.056  -2.897  -3.648  0.00  0.00            
ATOM   2079  HH  TYR X 130     -16.985  -3.133  -3.599  0.00  0.00            
ATOM   2080  CE2 TYR X 130     -15.837  -4.120  -1.571  0.00  0.00            
ATOM   2081  HE2 TYR X 130     -16.828  -4.524  -1.718  0.00  0.00            
ATOM   2082  CD2 TYR X 130     -14.986  -4.517  -0.557  0.00  0.00            
ATOM   2083  HD2 TYR X 130     -15.365  -5.087   0.278  0.00  0.00            
ATOM   2084  C   TYR X 130     -11.733  -4.230   2.927  0.00  0.00            
ATOM   2085  O   TYR X 130     -11.865  -5.251   3.495  0.00  0.00            
ATOM   2086  N   LEU X 131     -10.727  -3.373   3.282  0.00  0.00            
ATOM   2087  H   LEU X 131     -10.557  -2.514   2.779  0.00  0.00            
ATOM   2088  CA  LEU X 131     -10.006  -3.487   4.537  0.00  0.00            
ATOM   2089  HA  LEU X 131      -9.659  -4.509   4.689  0.00  0.00            
ATOM   2090  CB  LEU X 131      -8.787  -2.542   4.469  0.00  0.00            
ATOM   2091  HB2 LEU X 131      -9.001  -1.607   3.951  0.00  0.00            
ATOM   2092  HB3 LEU X 131      -8.569  -2.232   5.491  0.00  0.00            
ATOM   2093  CG  LEU X 131      -7.507  -3.315   4.014  0.00  0.00            
ATOM   2094  HG  LEU X 131      -7.271  -4.000   4.827  0.00  0.00            
ATOM   2095  CD1 LEU X 131      -7.690  -4.068   2.678  0.00  0.00            
ATOM   2096 HD11 LEU X 131      -7.854  -3.422   1.817  0.00  0.00            
ATOM   2097 HD12 LEU X 131      -6.834  -4.743   2.641  0.00  0.00            
ATOM   2098 HD13 LEU X 131      -8.584  -4.692   2.661  0.00  0.00            
ATOM   2099  CD2 LEU X 131      -6.413  -2.300   3.858  0.00  0.00            
ATOM   2100 HD21 LEU X 131      -5.473  -2.847   3.795  0.00  0.00            
ATOM   2101 HD22 LEU X 131      -6.535  -1.810   2.893  0.00  0.00            
ATOM   2102 HD23 LEU X 131      -6.348  -1.602   4.693  0.00  0.00            
ATOM   2103  C   LEU X 131     -10.927  -3.099   5.677  0.00  0.00            
ATOM   2104  O   LEU X 131     -10.869  -3.698   6.739  0.00  0.00            
ATOM   2105  N   GLU X 132     -11.801  -2.047   5.510  0.00  0.00            
ATOM   2106  H   GLU X 132     -11.629  -1.371   4.780  0.00  0.00            
ATOM   2107  CA  GLU X 132     -12.780  -1.731   6.574  0.00  0.00            
ATOM   2108  HA  GLU X 132     -12.257  -1.683   7.529  0.00  0.00            
ATOM   2109  CB  GLU X 132     -13.499  -0.366   6.248  0.00  0.00            
ATOM   2110  HB2 GLU X 132     -12.763   0.408   6.033  0.00  0.00            
ATOM   2111  HB3 GLU X 132     -13.996  -0.594   5.305  0.00  0.00            
ATOM   2112  CG  GLU X 132     -14.483   0.112   7.306  0.00  0.00            
ATOM   2113  HG2 GLU X 132     -14.087  -0.217   8.267  0.00  0.00            
ATOM   2114  HG3 GLU X 132     -14.510   1.200   7.260  0.00  0.00            
ATOM   2115  CD  GLU X 132     -15.940  -0.395   6.939  0.00  0.00            
ATOM   2116  OE1 GLU X 132     -16.236  -0.673   5.773  0.00  0.00            
ATOM   2117  OE2 GLU X 132     -16.726  -0.616   7.918  0.00  0.00            
ATOM   2118  C   GLU X 132     -13.812  -2.861   6.744  0.00  0.00            
ATOM   2119  O   GLU X 132     -14.257  -3.159   7.854  0.00  0.00            
ATOM   2120  N   ASP X 133     -14.325  -3.468   5.660  0.00  0.00            
ATOM   2121  H   ASP X 133     -14.015  -3.164   4.748  0.00  0.00            
ATOM   2122  CA  ASP X 133     -15.238  -4.610   5.673  0.00  0.00            
ATOM   2123  HA  ASP X 133     -16.094  -4.186   6.199  0.00  0.00            
ATOM   2124  CB  ASP X 133     -15.641  -5.032   4.255  0.00  0.00            
ATOM   2125  HB2 ASP X 133     -15.690  -4.153   3.613  0.00  0.00            
ATOM   2126  HB3 ASP X 133     -14.883  -5.731   3.901  0.00  0.00            
ATOM   2127  CG  ASP X 133     -16.976  -5.710   4.265  0.00  0.00            
ATOM   2128  OD1 ASP X 133     -17.164  -6.756   3.653  0.00  0.00            
ATOM   2129  OD2 ASP X 133     -17.953  -5.217   4.890  0.00  0.00            
ATOM   2130  C   ASP X 133     -14.702  -5.840   6.412  0.00  0.00            
ATOM   2131  O   ASP X 133     -15.488  -6.681   6.842  0.00  0.00            
ATOM   2132  N   ARG X 134     -13.417  -5.902   6.629  0.00  0.00            
ATOM   2133  H   ARG X 134     -12.825  -5.260   6.120  0.00  0.00            
ATOM   2134  CA  ARG X 134     -12.788  -6.884   7.517  0.00  0.00            
ATOM   2135  HA  ARG X 134     -13.589  -7.492   7.938  0.00  0.00            
ATOM   2136  CB  ARG X 134     -11.846  -7.854   6.675  0.00  0.00            
ATOM   2137  HB2 ARG X 134     -11.164  -7.163   6.179  0.00  0.00            
ATOM   2138  HB3 ARG X 134     -11.308  -8.531   7.339  0.00  0.00            
ATOM   2139  CG  ARG X 134     -12.532  -8.745   5.578  0.00  0.00            
ATOM   2140  HG2 ARG X 134     -12.934  -8.096   4.799  0.00  0.00            
ATOM   2141  HG3 ARG X 134     -11.854  -9.320   4.948  0.00  0.00            
ATOM   2142  CD  ARG X 134     -13.604  -9.694   6.139  0.00  0.00            
ATOM   2143  HD2 ARG X 134     -13.134 -10.400   6.824  0.00  0.00            
ATOM   2144  HD3 ARG X 134     -14.234  -9.119   6.817  0.00  0.00            
ATOM   2145  NE  ARG X 134     -14.354 -10.210   5.029  0.00  0.00            
ATOM   2146  HE  ARG X 134     -13.932 -10.991   4.548  0.00  0.00            
ATOM   2147  CZ  ARG X 134     -15.518  -9.761   4.497  0.00  0.00            
ATOM   2148  NH1 ARG X 134     -16.102  -8.777   5.032  0.00  0.00            
ATOM   2149 HH11 ARG X 134     -15.661  -8.351   5.835  0.00  0.00            
ATOM   2150 HH12 ARG X 134     -16.806  -8.223   4.567  0.00  0.00            
ATOM   2151  NH2 ARG X 134     -16.075 -10.387   3.513  0.00  0.00            
ATOM   2152 HH21 ARG X 134     -15.482 -11.130   3.171  0.00  0.00            
ATOM   2153 HH22 ARG X 134     -16.962 -10.044   3.173  0.00  0.00            
ATOM   2154  C   ARG X 134     -12.124  -6.246   8.781  0.00  0.00            
ATOM   2155  O   ARG X 134     -11.351  -6.981   9.366  0.00  0.00            
ATOM   2156  N   ARG X 135     -12.251  -4.913   9.038  0.00  0.00            
ATOM   2157  H   ARG X 135     -12.765  -4.338   8.387  0.00  0.00            
ATOM   2158  CA  ARG X 135     -11.784  -4.190  10.247  0.00  0.00            
ATOM   2159  HA  ARG X 135     -12.101  -3.165  10.054  0.00  0.00            
ATOM   2160  CB  ARG X 135     -12.390  -4.702  11.528  0.00  0.00            
ATOM   2161  HB2 ARG X 135     -11.917  -5.660  11.745  0.00  0.00            
ATOM   2162  HB3 ARG X 135     -12.117  -4.027  12.339  0.00  0.00            
ATOM   2163  CG  ARG X 135     -13.925  -4.729  11.550  0.00  0.00            
ATOM   2164  HG2 ARG X 135     -14.405  -3.807  11.222  0.00  0.00            
ATOM   2165  HG3 ARG X 135     -14.336  -5.529  10.933  0.00  0.00            
ATOM   2166  CD  ARG X 135     -14.422  -5.014  12.920  0.00  0.00            
ATOM   2167  HD2 ARG X 135     -13.831  -5.742  13.476  0.00  0.00            
ATOM   2168  HD3 ARG X 135     -14.448  -4.068  13.462  0.00  0.00            
ATOM   2169  NE  ARG X 135     -15.829  -5.505  12.768  0.00  0.00            
ATOM   2170  HE  ARG X 135     -16.542  -4.789  12.761  0.00  0.00            
ATOM   2171  CZ  ARG X 135     -16.287  -6.734  12.687  0.00  0.00            
ATOM   2172  NH1 ARG X 135     -15.511  -7.751  12.794  0.00  0.00            
ATOM   2173 HH11 ARG X 135     -14.511  -7.611  12.836  0.00  0.00            
ATOM   2174 HH12 ARG X 135     -15.816  -8.714  12.817  0.00  0.00            
ATOM   2175  NH2 ARG X 135     -17.509  -7.055  12.670  0.00  0.00            
ATOM   2176 HH21 ARG X 135     -18.164  -6.296  12.546  0.00  0.00            
ATOM   2177 HH22 ARG X 135     -17.809  -8.016  12.748  0.00  0.00            
ATOM   2178  C   ARG X 135     -10.203  -4.055  10.451  0.00  0.00            
ATOM   2179  O   ARG X 135      -9.590  -3.721  11.515  0.00  0.00            
ATOM   2180  N   LEU X 136      -9.544  -4.347   9.304  0.00  0.00            
ATOM   2181  H   LEU X 136     -10.118  -4.493   8.486  0.00  0.00            
ATOM   2182  CA  LEU X 136      -8.081  -4.379   9.213  0.00  0.00            
ATOM   2183  HA  LEU X 136      -7.746  -4.772  10.173  0.00  0.00            
ATOM   2184  CB  LEU X 136      -7.679  -5.224   8.031  0.00  0.00            
ATOM   2185  HB2 LEU X 136      -8.316  -4.964   7.185  0.00  0.00            
ATOM   2186  HB3 LEU X 136      -6.603  -5.132   7.885  0.00  0.00            
ATOM   2187  CG  LEU X 136      -7.939  -6.789   8.072  0.00  0.00            
ATOM   2188  HG  LEU X 136      -8.967  -7.014   8.358  0.00  0.00            
ATOM   2189  CD1 LEU X 136      -7.733  -7.547   6.800  0.00  0.00            
ATOM   2190 HD11 LEU X 136      -8.424  -7.264   6.006  0.00  0.00            
ATOM   2191 HD12 LEU X 136      -6.752  -7.289   6.400  0.00  0.00            
ATOM   2192 HD13 LEU X 136      -7.800  -8.630   6.900  0.00  0.00            
ATOM   2193  CD2 LEU X 136      -7.191  -7.418   9.211  0.00  0.00            
ATOM   2194 HD21 LEU X 136      -7.371  -6.881  10.143  0.00  0.00            
ATOM   2195 HD22 LEU X 136      -7.344  -8.487   9.360  0.00  0.00            
ATOM   2196 HD23 LEU X 136      -6.121  -7.446   9.009  0.00  0.00            
ATOM   2197  C   LEU X 136      -7.613  -2.905   8.994  0.00  0.00            
ATOM   2198  O   LEU X 136      -7.601  -2.357   7.883  0.00  0.00            
ATOM   2199  N   VAL X 137      -7.117  -2.371  10.082  0.00  0.00            
ATOM   2200  H   VAL X 137      -7.448  -2.815  10.927  0.00  0.00            
ATOM   2201  CA  VAL X 137      -6.456  -1.042  10.116  0.00  0.00            
ATOM   2202  HA  VAL X 137      -7.008  -0.394   9.435  0.00  0.00            
ATOM   2203  CB  VAL X 137      -6.430  -0.461  11.511  0.00  0.00            
ATOM   2204  HB  VAL X 137      -5.891  -1.195  12.111  0.00  0.00            
ATOM   2205  CG1 VAL X 137      -5.911   0.971  11.430  0.00  0.00            
ATOM   2206 HG11 VAL X 137      -6.414   1.511  10.628  0.00  0.00            
ATOM   2207 HG12 VAL X 137      -5.863   1.459  12.403  0.00  0.00            
ATOM   2208 HG13 VAL X 137      -4.831   0.958  11.285  0.00  0.00            
ATOM   2209  CG2 VAL X 137      -7.847  -0.423  12.061  0.00  0.00            
ATOM   2210 HG21 VAL X 137      -7.880  -0.386  13.150  0.00  0.00            
ATOM   2211 HG22 VAL X 137      -8.389   0.458  11.719  0.00  0.00            
ATOM   2212 HG23 VAL X 137      -8.528  -1.212  11.742  0.00  0.00            
ATOM   2213  C   VAL X 137      -5.022  -1.121   9.596  0.00  0.00            
ATOM   2214  O   VAL X 137      -4.323  -2.100   9.964  0.00  0.00            
ATOM   2215  N   HIE X 138      -4.674  -0.212   8.692  0.00  0.00            
ATOM   2216  H   HIE X 138      -5.396   0.478   8.539  0.00  0.00            
ATOM   2217  CA  HIE X 138      -3.433  -0.268   8.009  0.00  0.00            
ATOM   2218  HA  HIE X 138      -3.428  -1.298   7.653  0.00  0.00            
ATOM   2219  CB  HIE X 138      -3.391   0.686   6.763  0.00  0.00            
ATOM   2220  HB2 HIE X 138      -4.311   0.592   6.186  0.00  0.00            
ATOM   2221  HB3 HIE X 138      -3.284   1.673   7.211  0.00  0.00            
ATOM   2222  CG  HIE X 138      -2.262   0.356   5.789  0.00  0.00            
ATOM   2223  ND1 HIE X 138      -0.925   0.348   6.185  0.00  0.00            
ATOM   2224  CE1 HIE X 138      -0.181   0.023   5.108  0.00  0.00            
ATOM   2225  HE1 HIE X 138       0.888   0.158   5.041  0.00  0.00            
ATOM   2226  NE2 HIE X 138      -0.997  -0.215   4.075  0.00  0.00            
ATOM   2227  HE2 HIE X 138      -0.668  -0.557   3.183  0.00  0.00            
ATOM   2228  CD2 HIE X 138      -2.312  -0.135   4.494  0.00  0.00            
ATOM   2229  HD2 HIE X 138      -3.130  -0.249   3.798  0.00  0.00            
ATOM   2230  C   HIE X 138      -2.233  -0.079   8.981  0.00  0.00            
ATOM   2231  O   HIE X 138      -1.225  -0.824   8.977  0.00  0.00            
ATOM   2232  N   ARG X 139      -2.275   0.969   9.776  0.00  0.00            
ATOM   2233  H   ARG X 139      -3.161   1.451   9.721  0.00  0.00            
ATOM   2234  CA  ARG X 139      -1.168   1.562  10.601  0.00  0.00            
ATOM   2235  HA  ARG X 139      -1.492   2.420  11.192  0.00  0.00            
ATOM   2236  CB  ARG X 139      -0.874   0.639  11.733  0.00  0.00            
ATOM   2237  HB2 ARG X 139      -0.503  -0.290  11.300  0.00  0.00            
ATOM   2238  HB3 ARG X 139      -0.264   1.231  12.415  0.00  0.00            
ATOM   2239  CG  ARG X 139      -2.105   0.108  12.427  0.00  0.00            
ATOM   2240  HG2 ARG X 139      -2.654   1.005  12.714  0.00  0.00            
ATOM   2241  HG3 ARG X 139      -2.694  -0.638  11.893  0.00  0.00            
ATOM   2242  CD  ARG X 139      -1.617  -0.415  13.744  0.00  0.00            
ATOM   2243  HD2 ARG X 139      -0.974  -1.259  13.492  0.00  0.00            
ATOM   2244  HD3 ARG X 139      -1.104   0.391  14.268  0.00  0.00            
ATOM   2245  NE  ARG X 139      -2.713  -0.873  14.523  0.00  0.00            
ATOM   2246  HE  ARG X 139      -3.681  -0.800  14.246  0.00  0.00            
ATOM   2247  CZ  ARG X 139      -2.720  -1.147  15.856  0.00  0.00            
ATOM   2248  NH1 ARG X 139      -1.615  -1.137  16.493  0.00  0.00            
ATOM   2249 HH11 ARG X 139      -0.812  -0.850  15.951  0.00  0.00            
ATOM   2250 HH12 ARG X 139      -1.628  -1.522  17.427  0.00  0.00            
ATOM   2251  NH2 ARG X 139      -3.884  -1.363  16.431  0.00  0.00            
ATOM   2252 HH21 ARG X 139      -4.717  -1.417  15.864  0.00  0.00            
ATOM   2253 HH22 ARG X 139      -3.892  -1.764  17.358  0.00  0.00            
ATOM   2254  C   ARG X 139       0.132   2.083   9.847  0.00  0.00            
ATOM   2255  O   ARG X 139       0.869   2.751  10.602  0.00  0.00            
ATOM   2256  N   ASP X 140       0.294   1.962   8.537  0.00  0.00            
ATOM   2257  H   ASP X 140      -0.516   1.747   7.973  0.00  0.00            
ATOM   2258  CA  ASP X 140       1.487   2.510   7.778  0.00  0.00            
ATOM   2259  HA  ASP X 140       1.866   3.411   8.260  0.00  0.00            
ATOM   2260  CB  ASP X 140       2.558   1.401   7.676  0.00  0.00            
ATOM   2261  HB2 ASP X 140       2.723   1.012   8.681  0.00  0.00            
ATOM   2262  HB3 ASP X 140       2.259   0.644   6.951  0.00  0.00            
ATOM   2263  CG  ASP X 140       3.910   1.990   7.216  0.00  0.00            
ATOM   2264  OD1 ASP X 140       4.033   3.262   7.180  0.00  0.00            
ATOM   2265  OD2 ASP X 140       4.814   1.267   6.814  0.00  0.00            
ATOM   2266  C   ASP X 140       0.948   3.033   6.394  0.00  0.00            
ATOM   2267  O   ASP X 140       1.642   2.819   5.389  0.00  0.00            
ATOM   2268  N   LEU X 141      -0.235   3.788   6.283  0.00  0.00            
ATOM   2269  H   LEU X 141      -0.826   4.124   7.030  0.00  0.00            
ATOM   2270  CA  LEU X 141      -0.661   4.141   4.967  0.00  0.00            
ATOM   2271  HA  LEU X 141      -0.433   3.264   4.360  0.00  0.00            
ATOM   2272  CB  LEU X 141      -2.155   4.274   5.066  0.00  0.00            
ATOM   2273  HB2 LEU X 141      -2.563   3.388   5.552  0.00  0.00            
ATOM   2274  HB3 LEU X 141      -2.354   5.145   5.690  0.00  0.00            
ATOM   2275  CG  LEU X 141      -2.776   4.490   3.714  0.00  0.00            
ATOM   2276  HG  LEU X 141      -2.288   5.220   3.069  0.00  0.00            
ATOM   2277  CD1 LEU X 141      -2.874   3.105   2.919  0.00  0.00            
ATOM   2278 HD11 LEU X 141      -3.178   3.285   1.887  0.00  0.00            
ATOM   2279 HD12 LEU X 141      -1.904   2.608   2.922  0.00  0.00            
ATOM   2280 HD13 LEU X 141      -3.499   2.347   3.391  0.00  0.00            
ATOM   2281  CD2 LEU X 141      -4.244   4.799   3.885  0.00  0.00            
ATOM   2282 HD21 LEU X 141      -4.652   5.049   2.906  0.00  0.00            
ATOM   2283 HD22 LEU X 141      -4.736   3.913   4.285  0.00  0.00            
ATOM   2284 HD23 LEU X 141      -4.263   5.683   4.524  0.00  0.00            
ATOM   2285  C   LEU X 141       0.079   5.334   4.351  0.00  0.00            
ATOM   2286  O   LEU X 141       0.034   6.453   4.886  0.00  0.00            
ATOM   2287  N   ALA X 142       0.792   5.092   3.261  0.00  0.00            
ATOM   2288  H   ALA X 142       0.527   4.256   2.760  0.00  0.00            
ATOM   2289  CA  ALA X 142       1.716   6.028   2.652  0.00  0.00            
ATOM   2290  HA  ALA X 142       1.362   7.056   2.727  0.00  0.00            
ATOM   2291  CB  ALA X 142       3.083   5.973   3.405  0.00  0.00            
ATOM   2292  HB1 ALA X 142       3.919   6.193   2.741  0.00  0.00            
ATOM   2293  HB2 ALA X 142       2.926   6.683   4.217  0.00  0.00            
ATOM   2294  HB3 ALA X 142       3.261   4.973   3.801  0.00  0.00            
ATOM   2295  C   ALA X 142       2.036   5.600   1.205  0.00  0.00            
ATOM   2296  O   ALA X 142       1.766   4.441   0.854  0.00  0.00            
ATOM   2297  N   ALA X 143       2.459   6.493   0.310  0.00  0.00            
ATOM   2298  H   ALA X 143       2.725   7.422   0.601  0.00  0.00            
ATOM   2299  CA  ALA X 143       2.593   6.141  -1.124  0.00  0.00            
ATOM   2300  HA  ALA X 143       1.635   5.851  -1.556  0.00  0.00            
ATOM   2301  CB  ALA X 143       3.007   7.439  -1.909  0.00  0.00            
ATOM   2302  HB1 ALA X 143       3.860   7.834  -1.358  0.00  0.00            
ATOM   2303  HB2 ALA X 143       3.169   7.170  -2.953  0.00  0.00            
ATOM   2304  HB3 ALA X 143       2.194   8.163  -1.861  0.00  0.00            
ATOM   2305  C   ALA X 143       3.628   4.979  -1.490  0.00  0.00            
ATOM   2306  O   ALA X 143       3.421   4.233  -2.472  0.00  0.00            
ATOM   2307  N   ARG X 144       4.513   4.667  -0.533  0.00  0.00            
ATOM   2308  H   ARG X 144       4.487   5.304   0.250  0.00  0.00            
ATOM   2309  CA  ARG X 144       5.418   3.518  -0.526  0.00  0.00            
ATOM   2310  HA  ARG X 144       5.693   3.367  -1.570  0.00  0.00            
ATOM   2311  CB  ARG X 144       6.625   3.788   0.272  0.00  0.00            
ATOM   2312  HB2 ARG X 144       7.452   3.121   0.028  0.00  0.00            
ATOM   2313  HB3 ARG X 144       6.985   4.794   0.055  0.00  0.00            
ATOM   2314  CG  ARG X 144       6.243   3.670   1.782  0.00  0.00            
ATOM   2315  HG2 ARG X 144       5.362   4.270   2.009  0.00  0.00            
ATOM   2316  HG3 ARG X 144       6.055   2.633   2.061  0.00  0.00            
ATOM   2317  CD  ARG X 144       7.358   4.189   2.695  0.00  0.00            
ATOM   2318  HD2 ARG X 144       7.897   3.292   3.000  0.00  0.00            
ATOM   2319  HD3 ARG X 144       8.044   4.733   2.045  0.00  0.00            
ATOM   2320  NE  ARG X 144       7.004   4.749   3.990  0.00  0.00            
ATOM   2321  HE  ARG X 144       7.084   5.753   4.071  0.00  0.00            
ATOM   2322  CZ  ARG X 144       6.315   4.208   4.950  0.00  0.00            
ATOM   2323  NH1 ARG X 144       6.027   2.946   5.056  0.00  0.00            
ATOM   2324 HH11 ARG X 144       6.332   2.204   4.442  0.00  0.00            
ATOM   2325 HH12 ARG X 144       5.679   2.694   5.970  0.00  0.00            
ATOM   2326  NH2 ARG X 144       5.913   5.034   5.933  0.00  0.00            
ATOM   2327 HH21 ARG X 144       6.123   6.017   5.835  0.00  0.00            
ATOM   2328 HH22 ARG X 144       5.358   4.568   6.638  0.00  0.00            
ATOM   2329  C   ARG X 144       4.820   2.087  -0.365  0.00  0.00            
ATOM   2330  O   ARG X 144       5.659   1.151  -0.445  0.00  0.00            
ATOM   2331  N   ASN X 145       3.448   1.980  -0.135  0.00  0.00            
ATOM   2332  H   ASN X 145       2.917   2.840  -0.132  0.00  0.00            
ATOM   2333  CA  ASN X 145       2.702   0.675   0.118  0.00  0.00            
ATOM   2334  HA  ASN X 145       3.391  -0.155  -0.031  0.00  0.00            
ATOM   2335  CB  ASN X 145       2.334   0.732   1.627  0.00  0.00            
ATOM   2336  HB2 ASN X 145       1.704   1.604   1.800  0.00  0.00            
ATOM   2337  HB3 ASN X 145       1.800  -0.208   1.767  0.00  0.00            
ATOM   2338  CG  ASN X 145       3.535   0.655   2.530  0.00  0.00            
ATOM   2339  OD1 ASN X 145       4.487  -0.098   2.204  0.00  0.00            
ATOM   2340  ND2 ASN X 145       3.562   1.363   3.646  0.00  0.00            
ATOM   2341 HD21 ASN X 145       2.850   2.060   3.810  0.00  0.00            
ATOM   2342 HD22 ASN X 145       4.331   1.379   4.301  0.00  0.00            
ATOM   2343  C   ASN X 145       1.487   0.437  -0.840  0.00  0.00            
ATOM   2344  O   ASN X 145       0.433  -0.024  -0.456  0.00  0.00            
ATOM   2345  N   VAL X 146       1.682   0.878  -2.087  0.00  0.00            
ATOM   2346  H   VAL X 146       2.575   1.334  -2.200  0.00  0.00            
ATOM   2347  CA  VAL X 146       0.873   0.589  -3.282  0.00  0.00            
ATOM   2348  HA  VAL X 146       0.097  -0.105  -2.957  0.00  0.00            
ATOM   2349  CB  VAL X 146       0.020   1.773  -3.806  0.00  0.00            
ATOM   2350  HB  VAL X 146       0.671   2.617  -4.031  0.00  0.00            
ATOM   2351  CG1 VAL X 146      -0.743   1.319  -5.081  0.00  0.00            
ATOM   2352 HG11 VAL X 146      -1.472   2.073  -5.377  0.00  0.00            
ATOM   2353 HG12 VAL X 146      -0.054   1.273  -5.924  0.00  0.00            
ATOM   2354 HG13 VAL X 146      -1.084   0.285  -5.026  0.00  0.00            
ATOM   2355  CG2 VAL X 146      -1.054   2.287  -2.729  0.00  0.00            
ATOM   2356 HG21 VAL X 146      -0.515   2.275  -1.781  0.00  0.00            
ATOM   2357 HG22 VAL X 146      -1.436   3.280  -2.965  0.00  0.00            
ATOM   2358 HG23 VAL X 146      -1.827   1.525  -2.629  0.00  0.00            
ATOM   2359  C   VAL X 146       1.776  -0.080  -4.384  0.00  0.00            
ATOM   2360  O   VAL X 146       2.853   0.446  -4.643  0.00  0.00            
ATOM   2361  N   LEU X 147       1.271  -1.173  -4.986  0.00  0.00            
ATOM   2362  H   LEU X 147       0.339  -1.443  -4.707  0.00  0.00            
ATOM   2363  CA  LEU X 147       1.901  -1.968  -6.091  0.00  0.00            
ATOM   2364  HA  LEU X 147       2.909  -1.564  -6.187  0.00  0.00            
ATOM   2365  CB  LEU X 147       2.062  -3.461  -5.706  0.00  0.00            
ATOM   2366  HB2 LEU X 147       1.113  -3.936  -5.459  0.00  0.00            
ATOM   2367  HB3 LEU X 147       2.585  -3.820  -6.592  0.00  0.00            
ATOM   2368  CG  LEU X 147       3.000  -3.488  -4.512  0.00  0.00            
ATOM   2369  HG  LEU X 147       2.536  -3.049  -3.629  0.00  0.00            
ATOM   2370  CD1 LEU X 147       3.209  -4.998  -4.176  0.00  0.00            
ATOM   2371 HD11 LEU X 147       3.753  -5.052  -3.233  0.00  0.00            
ATOM   2372 HD12 LEU X 147       2.193  -5.388  -4.129  0.00  0.00            
ATOM   2373 HD13 LEU X 147       3.710  -5.542  -4.977  0.00  0.00            
ATOM   2374  CD2 LEU X 147       4.428  -2.927  -4.606  0.00  0.00            
ATOM   2375 HD21 LEU X 147       4.343  -1.846  -4.713  0.00  0.00            
ATOM   2376 HD22 LEU X 147       5.079  -3.145  -3.759  0.00  0.00            
ATOM   2377 HD23 LEU X 147       4.930  -3.367  -5.467  0.00  0.00            
ATOM   2378  C   LEU X 147       1.130  -1.755  -7.364  0.00  0.00            
ATOM   2379  O   LEU X 147      -0.090  -1.554  -7.311  0.00  0.00            
ATOM   2380  N   VAL X 148       1.811  -1.751  -8.522  0.00  0.00            
ATOM   2381  H   VAL X 148       2.796  -1.975  -8.506  0.00  0.00            
ATOM   2382  CA  VAL X 148       1.263  -1.498  -9.877  0.00  0.00            
ATOM   2383  HA  VAL X 148       0.262  -1.069  -9.827  0.00  0.00            
ATOM   2384  CB  VAL X 148       2.176  -0.497 -10.589  0.00  0.00            
ATOM   2385  HB  VAL X 148       3.167  -0.952 -10.571  0.00  0.00            
ATOM   2386  CG1 VAL X 148       1.818  -0.176 -12.062  0.00  0.00            
ATOM   2387 HG11 VAL X 148       2.271  -0.976 -12.648  0.00  0.00            
ATOM   2388 HG12 VAL X 148       0.771   0.051 -12.263  0.00  0.00            
ATOM   2389 HG13 VAL X 148       2.250   0.761 -12.414  0.00  0.00            
ATOM   2390  CG2 VAL X 148       2.209   0.808  -9.739  0.00  0.00            
ATOM   2391 HG21 VAL X 148       2.794   1.596 -10.212  0.00  0.00            
ATOM   2392 HG22 VAL X 148       1.173   1.089  -9.552  0.00  0.00            
ATOM   2393 HG23 VAL X 148       2.607   0.638  -8.738  0.00  0.00            
ATOM   2394  C   VAL X 148       1.183  -2.756 -10.725  0.00  0.00            
ATOM   2395  O   VAL X 148       2.287  -3.348 -11.024  0.00  0.00            
ATOM   2396  N   LYS X 149       0.013  -3.079 -11.322  0.00  0.00            
ATOM   2397  H   LYS X 149      -0.716  -2.387 -11.226  0.00  0.00            
ATOM   2398  CA  LYS X 149      -0.235  -4.192 -12.216  0.00  0.00            
ATOM   2399  HA  LYS X 149       0.508  -4.971 -12.044  0.00  0.00            
ATOM   2400  CB  LYS X 149      -1.564  -4.872 -11.943  0.00  0.00            
ATOM   2401  HB2 LYS X 149      -1.798  -5.022 -10.890  0.00  0.00            
ATOM   2402  HB3 LYS X 149      -2.281  -4.143 -12.322  0.00  0.00            
ATOM   2403  CG  LYS X 149      -1.751  -6.259 -12.608  0.00  0.00            
ATOM   2404  HG2 LYS X 149      -1.418  -6.263 -13.646  0.00  0.00            
ATOM   2405  HG3 LYS X 149      -1.056  -6.979 -12.176  0.00  0.00            
ATOM   2406  CD  LYS X 149      -3.220  -6.803 -12.491  0.00  0.00            
ATOM   2407  HD2 LYS X 149      -3.490  -6.786 -11.435  0.00  0.00            
ATOM   2408  HD3 LYS X 149      -3.935  -6.171 -13.018  0.00  0.00            
ATOM   2409  CE  LYS X 149      -3.395  -8.253 -13.063  0.00  0.00            
ATOM   2410  HE2 LYS X 149      -4.443  -8.503 -12.897  0.00  0.00            
ATOM   2411  HE3 LYS X 149      -3.111  -8.271 -14.115  0.00  0.00            
ATOM   2412  NZ  LYS X 149      -2.670  -9.361 -12.428  0.00  0.00            
ATOM   2413  HZ1 LYS X 149      -2.901 -10.259 -12.828  0.00  0.00            
ATOM   2414  HZ2 LYS X 149      -1.662  -9.305 -12.442  0.00  0.00            
ATOM   2415  HZ3 LYS X 149      -2.942  -9.466 -11.461  0.00  0.00            
ATOM   2416  C   LYS X 149      -0.021  -3.712 -13.697  0.00  0.00            
ATOM   2417  O   LYS X 149       0.761  -4.340 -14.423  0.00  0.00            
ATOM   2418  N   THR X 150      -0.582  -2.557 -14.141  0.00  0.00            
ATOM   2419  H   THR X 150      -1.166  -2.065 -13.479  0.00  0.00            
ATOM   2420  CA  THR X 150      -0.645  -1.978 -15.433  0.00  0.00            
ATOM   2421  HA  THR X 150       0.246  -2.192 -16.024  0.00  0.00            
ATOM   2422  CB  THR X 150      -1.779  -2.490 -16.245  0.00  0.00            
ATOM   2423  HB  THR X 150      -1.646  -2.150 -17.272  0.00  0.00            
ATOM   2424  CG2 THR X 150      -1.866  -4.024 -16.348  0.00  0.00            
ATOM   2425 HG21 THR X 150      -2.421  -4.326 -15.460  0.00  0.00            
ATOM   2426 HG22 THR X 150      -2.446  -4.328 -17.219  0.00  0.00            
ATOM   2427 HG23 THR X 150      -0.890  -4.509 -16.363  0.00  0.00            
ATOM   2428  OG1 THR X 150      -2.973  -2.025 -15.743  0.00  0.00            
ATOM   2429  HG1 THR X 150      -3.775  -2.246 -16.222  0.00  0.00            
ATOM   2430  C   THR X 150      -0.758  -0.425 -15.250  0.00  0.00            
ATOM   2431  O   THR X 150      -0.988   0.041 -14.173  0.00  0.00            
ATOM   2432  N   PRO X 151      -0.773   0.381 -16.330  0.00  0.00            
ATOM   2433  CD  PRO X 151      -0.285   0.089 -17.686  0.00  0.00            
ATOM   2434  HD2 PRO X 151      -1.138  -0.288 -18.251  0.00  0.00            
ATOM   2435  HD3 PRO X 151       0.489  -0.676 -17.740  0.00  0.00            
ATOM   2436  CG  PRO X 151       0.170   1.398 -18.354  0.00  0.00            
ATOM   2437  HG2 PRO X 151       0.213   1.308 -19.440  0.00  0.00            
ATOM   2438  HG3 PRO X 151       1.142   1.721 -17.981  0.00  0.00            
ATOM   2439  CB  PRO X 151      -0.879   2.336 -17.723  0.00  0.00            
ATOM   2440  HB2 PRO X 151      -1.822   2.191 -18.251  0.00  0.00            
ATOM   2441  HB3 PRO X 151      -0.815   3.414 -17.874  0.00  0.00            
ATOM   2442  CA  PRO X 151      -1.034   1.894 -16.258  0.00  0.00            
ATOM   2443  HA  PRO X 151      -0.264   2.379 -15.657  0.00  0.00            
ATOM   2444  C   PRO X 151      -2.443   2.176 -15.729  0.00  0.00            
ATOM   2445  O   PRO X 151      -2.673   3.180 -15.119  0.00  0.00            
ATOM   2446  N   GLN X 152      -3.299   1.218 -15.782  0.00  0.00            
ATOM   2447  H   GLN X 152      -2.935   0.422 -16.287  0.00  0.00            
ATOM   2448  CA  GLN X 152      -4.765   1.371 -15.437  0.00  0.00            
ATOM   2449  HA  GLN X 152      -4.973   2.387 -15.101  0.00  0.00            
ATOM   2450  CB  GLN X 152      -5.636   1.139 -16.671  0.00  0.00            
ATOM   2451  HB2 GLN X 152      -5.365   0.102 -16.872  0.00  0.00            
ATOM   2452  HB3 GLN X 152      -6.667   1.301 -16.355  0.00  0.00            
ATOM   2453  CG  GLN X 152      -5.250   1.970 -17.884  0.00  0.00            
ATOM   2454  HG2 GLN X 152      -4.953   2.979 -17.600  0.00  0.00            
ATOM   2455  HG3 GLN X 152      -4.440   1.400 -18.338  0.00  0.00            
ATOM   2456  CD  GLN X 152      -6.435   2.068 -18.846  0.00  0.00            
ATOM   2457  OE1 GLN X 152      -6.503   1.282 -19.766  0.00  0.00            
ATOM   2458  NE2 GLN X 152      -7.388   2.924 -18.558  0.00  0.00            
ATOM   2459 HE21 GLN X 152      -7.289   3.632 -17.845  0.00  0.00            
ATOM   2460 HE22 GLN X 152      -8.108   3.095 -19.245  0.00  0.00            
ATOM   2461  C   GLN X 152      -5.148   0.492 -14.254  0.00  0.00            
ATOM   2462  O   GLN X 152      -6.349   0.337 -13.993  0.00  0.00            
ATOM   2463  N   HIE X 153      -4.221  -0.012 -13.418  0.00  0.00            
ATOM   2464  H   HIE X 153      -3.246   0.148 -13.627  0.00  0.00            
ATOM   2465  CA  HIE X 153      -4.548  -0.959 -12.359  0.00  0.00            
ATOM   2466  HA  HIE X 153      -5.549  -0.813 -11.952  0.00  0.00            
ATOM   2467  CB  HIE X 153      -4.585  -2.356 -12.991  0.00  0.00            
ATOM   2468  HB2 HIE X 153      -5.144  -2.343 -13.927  0.00  0.00            
ATOM   2469  HB3 HIE X 153      -3.556  -2.646 -13.204  0.00  0.00            
ATOM   2470  CG  HIE X 153      -5.134  -3.347 -11.992  0.00  0.00            
ATOM   2471  ND1 HIE X 153      -4.768  -3.367 -10.640  0.00  0.00            
ATOM   2472  CE1 HIE X 153      -5.417  -4.400 -10.105  0.00  0.00            
ATOM   2473  HE1 HIE X 153      -5.491  -4.451  -9.029  0.00  0.00            
ATOM   2474  NE2 HIE X 153      -6.088  -5.131 -11.056  0.00  0.00            
ATOM   2475  HE2 HIE X 153      -6.577  -5.999 -10.888  0.00  0.00            
ATOM   2476  CD2 HIE X 153      -5.983  -4.415 -12.227  0.00  0.00            
ATOM   2477  HD2 HIE X 153      -6.306  -4.741 -13.205  0.00  0.00            
ATOM   2478  C   HIE X 153      -3.494  -0.984 -11.149  0.00  0.00            
ATOM   2479  O   HIE X 153      -2.371  -1.412 -11.273  0.00  0.00            
ATOM   2480  N   VAL X 154      -3.842  -0.499  -9.923  0.00  0.00            
ATOM   2481  H   VAL X 154      -4.713   0.011  -9.949  0.00  0.00            
ATOM   2482  CA  VAL X 154      -3.123  -0.449  -8.680  0.00  0.00            
ATOM   2483  HA  VAL X 154      -2.147  -0.898  -8.865  0.00  0.00            
ATOM   2484  CB  VAL X 154      -2.754   1.043  -8.253  0.00  0.00            
ATOM   2485  HB  VAL X 154      -2.161   1.024  -7.338  0.00  0.00            
ATOM   2486  CG1 VAL X 154      -1.954   1.928  -9.266  0.00  0.00            
ATOM   2487 HG11 VAL X 154      -0.942   1.528  -9.328  0.00  0.00            
ATOM   2488 HG12 VAL X 154      -2.282   1.679 -10.276  0.00  0.00            
ATOM   2489 HG13 VAL X 154      -2.064   2.995  -9.075  0.00  0.00            
ATOM   2490  CG2 VAL X 154      -3.924   1.930  -7.807  0.00  0.00            
ATOM   2491 HG21 VAL X 154      -3.427   2.785  -7.348  0.00  0.00            
ATOM   2492 HG22 VAL X 154      -4.499   2.086  -8.719  0.00  0.00            
ATOM   2493 HG23 VAL X 154      -4.453   1.416  -7.005  0.00  0.00            
ATOM   2494  C   VAL X 154      -3.744  -1.278  -7.515  0.00  0.00            
ATOM   2495  O   VAL X 154      -4.939  -1.284  -7.246  0.00  0.00            
ATOM   2496  N   LYS X 155      -2.845  -1.672  -6.619  0.00  0.00            
ATOM   2497  H   LYS X 155      -1.879  -1.659  -6.913  0.00  0.00            
ATOM   2498  CA  LYS X 155      -3.193  -2.485  -5.424  0.00  0.00            
ATOM   2499  HA  LYS X 155      -4.243  -2.479  -5.130  0.00  0.00            
ATOM   2500  CB  LYS X 155      -2.784  -3.987  -5.673  0.00  0.00            
ATOM   2501  HB2 LYS X 155      -1.698  -4.055  -5.732  0.00  0.00            
ATOM   2502  HB3 LYS X 155      -2.938  -4.541  -4.747  0.00  0.00            
ATOM   2503  CG  LYS X 155      -3.443  -4.668  -6.894  0.00  0.00            
ATOM   2504  HG2 LYS X 155      -4.450  -4.276  -7.035  0.00  0.00            
ATOM   2505  HG3 LYS X 155      -2.891  -4.430  -7.803  0.00  0.00            
ATOM   2506  CD  LYS X 155      -3.484  -6.221  -6.777  0.00  0.00            
ATOM   2507  HD2 LYS X 155      -2.537  -6.554  -6.352  0.00  0.00            
ATOM   2508  HD3 LYS X 155      -4.095  -6.433  -5.900  0.00  0.00            
ATOM   2509  CE  LYS X 155      -4.005  -6.995  -8.004  0.00  0.00            
ATOM   2510  HE2 LYS X 155      -4.984  -6.572  -8.227  0.00  0.00            
ATOM   2511  HE3 LYS X 155      -3.225  -6.891  -8.759  0.00  0.00            
ATOM   2512  NZ  LYS X 155      -4.164  -8.345  -7.509  0.00  0.00            
ATOM   2513  HZ1 LYS X 155      -3.341  -8.787  -7.124  0.00  0.00            
ATOM   2514  HZ2 LYS X 155      -4.772  -8.411  -6.705  0.00  0.00            
ATOM   2515  HZ3 LYS X 155      -4.557  -8.996  -8.174  0.00  0.00            
ATOM   2516  C   LYS X 155      -2.491  -2.036  -4.135  0.00  0.00            
ATOM   2517  O   LYS X 155      -1.295  -1.746  -4.142  0.00  0.00            
ATOM   2518  N   ILE X 156      -3.188  -2.118  -3.011  0.00  0.00            
ATOM   2519  H   ILE X 156      -4.085  -2.574  -3.103  0.00  0.00            
ATOM   2520  CA  ILE X 156      -2.614  -1.909  -1.674  0.00  0.00            
ATOM   2521  HA  ILE X 156      -1.782  -1.206  -1.697  0.00  0.00            
ATOM   2522  CB  ILE X 156      -3.645  -1.224  -0.703  0.00  0.00            
ATOM   2523  HB  ILE X 156      -3.094  -0.765   0.118  0.00  0.00            
ATOM   2524  CG2 ILE X 156      -4.344   0.023  -1.271  0.00  0.00            
ATOM   2525 HG21 ILE X 156      -3.697   0.895  -1.175  0.00  0.00            
ATOM   2526 HG22 ILE X 156      -4.857  -0.201  -2.206  0.00  0.00            
ATOM   2527 HG23 ILE X 156      -5.105   0.305  -0.542  0.00  0.00            
ATOM   2528  CG1 ILE X 156      -4.662  -2.260  -0.027  0.00  0.00            
ATOM   2529 HG12 ILE X 156      -5.599  -1.759   0.218  0.00  0.00            
ATOM   2530 HG13 ILE X 156      -4.874  -3.014  -0.785  0.00  0.00            
ATOM   2531  CD1 ILE X 156      -4.041  -2.827   1.309  0.00  0.00            
ATOM   2532 HD11 ILE X 156      -3.113  -3.388   1.201  0.00  0.00            
ATOM   2533 HD12 ILE X 156      -3.835  -2.043   2.038  0.00  0.00            
ATOM   2534 HD13 ILE X 156      -4.725  -3.531   1.783  0.00  0.00            
ATOM   2535  C   ILE X 156      -1.933  -3.191  -1.089  0.00  0.00            
ATOM   2536  O   ILE X 156      -2.220  -4.326  -1.478  0.00  0.00            
ATOM   2537  N   THR X 157      -0.858  -2.973  -0.331  0.00  0.00            
ATOM   2538  H   THR X 157      -0.703  -1.989  -0.163  0.00  0.00            
ATOM   2539  CA  THR X 157       0.069  -3.944   0.330  0.00  0.00            
ATOM   2540  HA  THR X 157      -0.511  -4.838   0.560  0.00  0.00            
ATOM   2541  CB  THR X 157       1.247  -4.411  -0.623  0.00  0.00            
ATOM   2542  HB  THR X 157       0.806  -4.681  -1.583  0.00  0.00            
ATOM   2543  CG2 THR X 157       2.231  -3.314  -0.697  0.00  0.00            
ATOM   2544 HG21 THR X 157       3.046  -3.599  -1.363  0.00  0.00            
ATOM   2545 HG22 THR X 157       1.746  -2.489  -1.219  0.00  0.00            
ATOM   2546 HG23 THR X 157       2.675  -2.922   0.218  0.00  0.00            
ATOM   2547  OG1 THR X 157       1.885  -5.537  -0.070  0.00  0.00            
ATOM   2548  HG1 THR X 157       1.267  -6.252   0.097  0.00  0.00            
ATOM   2549  C   THR X 157       0.525  -3.376   1.712  0.00  0.00            
ATOM   2550  O   THR X 157       0.099  -2.336   2.131  0.00  0.00            
ATOM   2551  N   ASP X 158       1.261  -4.182   2.453  0.00  0.00            
ATOM   2552  H   ASP X 158       1.601  -5.055   2.075  0.00  0.00            
ATOM   2553  CA  ASP X 158       1.657  -3.946   3.872  0.00  0.00            
ATOM   2554  HA  ASP X 158       1.781  -4.989   4.166  0.00  0.00            
ATOM   2555  CB  ASP X 158       3.112  -3.392   3.955  0.00  0.00            
ATOM   2556  HB2 ASP X 158       3.137  -2.344   3.656  0.00  0.00            
ATOM   2557  HB3 ASP X 158       3.512  -3.358   4.969  0.00  0.00            
ATOM   2558  CG  ASP X 158       3.996  -4.263   3.017  0.00  0.00            
ATOM   2559  OD1 ASP X 158       3.750  -5.449   2.876  0.00  0.00            
ATOM   2560  OD2 ASP X 158       5.020  -3.791   2.479  0.00  0.00            
ATOM   2561  C   ASP X 158       0.570  -3.563   4.901  0.00  0.00            
ATOM   2562  O   ASP X 158       0.859  -3.251   6.103  0.00  0.00            
ATOM   2563  N   PHE X 159      -0.715  -3.655   4.578  0.00  0.00            
ATOM   2564  H   PHE X 159      -1.000  -3.914   3.644  0.00  0.00            
ATOM   2565  CA  PHE X 159      -1.789  -3.423   5.531  0.00  0.00            
ATOM   2566  HA  PHE X 159      -1.509  -2.456   5.949  0.00  0.00            
ATOM   2567  CB  PHE X 159      -3.089  -3.369   4.776  0.00  0.00            
ATOM   2568  HB2 PHE X 159      -3.862  -3.143   5.511  0.00  0.00            
ATOM   2569  HB3 PHE X 159      -3.071  -2.699   3.916  0.00  0.00            
ATOM   2570  CG  PHE X 159      -3.557  -4.664   4.181  0.00  0.00            
ATOM   2571  CD1 PHE X 159      -4.736  -5.247   4.686  0.00  0.00            
ATOM   2572  HD1 PHE X 159      -5.298  -4.840   5.514  0.00  0.00            
ATOM   2573  CE1 PHE X 159      -5.208  -6.412   4.081  0.00  0.00            
ATOM   2574  HE1 PHE X 159      -6.070  -6.975   4.409  0.00  0.00            
ATOM   2575  CZ  PHE X 159      -4.523  -7.063   3.031  0.00  0.00            
ATOM   2576  HZ  PHE X 159      -4.992  -7.915   2.561  0.00  0.00            
ATOM   2577  CE2 PHE X 159      -3.276  -6.502   2.602  0.00  0.00            
ATOM   2578  HE2 PHE X 159      -2.639  -6.988   1.879  0.00  0.00            
ATOM   2579  CD2 PHE X 159      -2.816  -5.333   3.192  0.00  0.00            
ATOM   2580  HD2 PHE X 159      -1.851  -5.000   2.840  0.00  0.00            
ATOM   2581  C   PHE X 159      -1.810  -4.339   6.794  0.00  0.00            
ATOM   2582  O   PHE X 159      -1.635  -5.558   6.645  0.00  0.00            
ATOM   2583  N   GLY X 160      -1.948  -3.709   7.979  0.00  0.00            
ATOM   2584  H   GLY X 160      -2.213  -2.739   8.069  0.00  0.00            
ATOM   2585  CA  GLY X 160      -1.843  -4.429   9.202  0.00  0.00            
ATOM   2586  HA2 GLY X 160      -2.357  -3.931  10.025  0.00  0.00            
ATOM   2587  HA3 GLY X 160      -2.441  -5.341   9.213  0.00  0.00            
ATOM   2588  C   GLY X 160      -0.440  -5.001   9.626  0.00  0.00            
ATOM   2589  O   GLY X 160      -0.358  -5.309  10.788  0.00  0.00            
ATOM   2590  N   LEU X 161       0.587  -5.052   8.810  0.00  0.00            
ATOM   2591  H   LEU X 161       0.425  -4.832   7.837  0.00  0.00            
ATOM   2592  CA  LEU X 161       1.943  -5.553   9.163  0.00  0.00            
ATOM   2593  HA  LEU X 161       1.832  -6.600   9.444  0.00  0.00            
ATOM   2594  CB  LEU X 161       2.898  -5.381   8.078  0.00  0.00            
ATOM   2595  HB2 LEU X 161       2.650  -5.921   7.164  0.00  0.00            
ATOM   2596  HB3 LEU X 161       2.958  -4.348   7.733  0.00  0.00            
ATOM   2597  CG  LEU X 161       4.423  -5.743   8.212  0.00  0.00            
ATOM   2598  HG  LEU X 161       4.713  -5.245   9.137  0.00  0.00            
ATOM   2599  CD1 LEU X 161       4.721  -7.250   8.305  0.00  0.00            
ATOM   2600 HD11 LEU X 161       4.208  -7.593   9.204  0.00  0.00            
ATOM   2601 HD12 LEU X 161       4.379  -7.812   7.437  0.00  0.00            
ATOM   2602 HD13 LEU X 161       5.796  -7.351   8.460  0.00  0.00            
ATOM   2603  CD2 LEU X 161       5.256  -5.210   7.070  0.00  0.00            
ATOM   2604 HD21 LEU X 161       5.039  -5.766   6.158  0.00  0.00            
ATOM   2605 HD22 LEU X 161       5.069  -4.149   6.905  0.00  0.00            
ATOM   2606 HD23 LEU X 161       6.312  -5.286   7.334  0.00  0.00            
ATOM   2607  C   LEU X 161       2.474  -4.980  10.547  0.00  0.00            
ATOM   2608  O   LEU X 161       3.290  -5.571  11.284  0.00  0.00            
ATOM   2609  N   ALA X 162       2.155  -3.694  10.902  0.00  0.00            
ATOM   2610  H   ALA X 162       1.682  -3.219  10.146  0.00  0.00            
ATOM   2611  CA  ALA X 162       2.629  -3.028  12.092  0.00  0.00            
ATOM   2612  HA  ALA X 162       3.718  -2.987  12.066  0.00  0.00            
ATOM   2613  CB  ALA X 162       2.078  -1.601  12.104  0.00  0.00            
ATOM   2614  HB1 ALA X 162       2.781  -0.996  12.677  0.00  0.00            
ATOM   2615  HB2 ALA X 162       1.944  -1.263  11.077  0.00  0.00            
ATOM   2616  HB3 ALA X 162       1.112  -1.569  12.608  0.00  0.00            
ATOM   2617  C   ALA X 162       2.251  -3.875  13.360  0.00  0.00            
ATOM   2618  O   ALA X 162       3.174  -4.100  14.153  0.00  0.00            
ATOM   2619  N   LYS X 163       1.018  -4.421  13.466  0.00  0.00            
ATOM   2620  H   LYS X 163       0.263  -4.175  12.841  0.00  0.00            
ATOM   2621  CA  LYS X 163       0.725  -5.294  14.597  0.00  0.00            
ATOM   2622  HA  LYS X 163       0.929  -4.762  15.526  0.00  0.00            
ATOM   2623  CB  LYS X 163      -0.818  -5.655  14.656  0.00  0.00            
ATOM   2624  HB2 LYS X 163      -1.085  -6.189  13.744  0.00  0.00            
ATOM   2625  HB3 LYS X 163      -1.013  -6.265  15.538  0.00  0.00            
ATOM   2626  CG  LYS X 163      -1.733  -4.433  14.527  0.00  0.00            
ATOM   2627  HG2 LYS X 163      -1.571  -3.893  15.459  0.00  0.00            
ATOM   2628  HG3 LYS X 163      -1.573  -3.934  13.571  0.00  0.00            
ATOM   2629  CD  LYS X 163      -3.172  -4.987  14.429  0.00  0.00            
ATOM   2630  HD2 LYS X 163      -3.964  -4.272  14.206  0.00  0.00            
ATOM   2631  HD3 LYS X 163      -3.323  -5.682  13.602  0.00  0.00            
ATOM   2632  CE  LYS X 163      -3.639  -5.731  15.695  0.00  0.00            
ATOM   2633  HE2 LYS X 163      -3.039  -6.619  15.893  0.00  0.00            
ATOM   2634  HE3 LYS X 163      -3.485  -5.095  16.567  0.00  0.00            
ATOM   2635  NZ  LYS X 163      -5.073  -6.078  15.639  0.00  0.00            
ATOM   2636  HZ1 LYS X 163      -5.696  -5.288  15.735  0.00  0.00            
ATOM   2637  HZ2 LYS X 163      -5.277  -6.588  14.792  0.00  0.00            
ATOM   2638  HZ3 LYS X 163      -5.431  -6.659  16.384  0.00  0.00            
ATOM   2639  C   LYS X 163       1.617  -6.515  14.738  0.00  0.00            
ATOM   2640  O   LYS X 163       1.732  -7.037  15.827  0.00  0.00            
ATOM   2641  N   LEU X 164       2.320  -7.060  13.731  0.00  0.00            
ATOM   2642  H   LEU X 164       2.476  -6.496  12.908  0.00  0.00            
ATOM   2643  CA  LEU X 164       3.383  -8.114  13.859  0.00  0.00            
ATOM   2644  HA  LEU X 164       3.138  -8.899  14.575  0.00  0.00            
ATOM   2645  CB  LEU X 164       3.588  -8.645  12.436  0.00  0.00            
ATOM   2646  HB2 LEU X 164       4.081  -7.965  11.742  0.00  0.00            
ATOM   2647  HB3 LEU X 164       4.194  -9.551  12.445  0.00  0.00            
ATOM   2648  CG  LEU X 164       2.304  -9.260  11.758  0.00  0.00            
ATOM   2649  HG  LEU X 164       1.710  -8.420  11.397  0.00  0.00            
ATOM   2650  CD1 LEU X 164       2.762 -10.115  10.512  0.00  0.00            
ATOM   2651 HD11 LEU X 164       3.199 -11.065  10.820  0.00  0.00            
ATOM   2652 HD12 LEU X 164       1.903 -10.242   9.853  0.00  0.00            
ATOM   2653 HD13 LEU X 164       3.393  -9.477   9.894  0.00  0.00            
ATOM   2654  CD2 LEU X 164       1.484 -10.047  12.754  0.00  0.00            
ATOM   2655 HD21 LEU X 164       2.078 -10.668  13.425  0.00  0.00            
ATOM   2656 HD22 LEU X 164       0.906  -9.395  13.409  0.00  0.00            
ATOM   2657 HD23 LEU X 164       0.826 -10.765  12.264  0.00  0.00            
ATOM   2658  C   LEU X 164       4.696  -7.580  14.377  0.00  0.00            
ATOM   2659  O   LEU X 164       5.460  -8.478  14.783  0.00  0.00            
ATOM   2660  N   LEU X 165       5.029  -6.277  14.334  0.00  0.00            
ATOM   2661  H   LEU X 165       4.398  -5.569  13.988  0.00  0.00            
ATOM   2662  CA  LEU X 165       6.294  -5.718  14.663  0.00  0.00            
ATOM   2663  HA  LEU X 165       7.108  -6.443  14.672  0.00  0.00            
ATOM   2664  CB  LEU X 165       6.662  -4.714  13.603  0.00  0.00            
ATOM   2665  HB2 LEU X 165       5.916  -3.921  13.558  0.00  0.00            
ATOM   2666  HB3 LEU X 165       7.608  -4.214  13.810  0.00  0.00            
ATOM   2667  CG  LEU X 165       6.675  -5.199  12.204  0.00  0.00            
ATOM   2668  HG  LEU X 165       5.764  -5.751  11.972  0.00  0.00            
ATOM   2669  CD1 LEU X 165       6.764  -4.063  11.148  0.00  0.00            
ATOM   2670 HD11 LEU X 165       6.755  -4.599  10.199  0.00  0.00            
ATOM   2671 HD12 LEU X 165       5.935  -3.358  11.202  0.00  0.00            
ATOM   2672 HD13 LEU X 165       7.702  -3.514  11.237  0.00  0.00            
ATOM   2673  CD2 LEU X 165       7.844  -6.160  11.926  0.00  0.00            
ATOM   2674 HD21 LEU X 165       8.809  -5.683  12.097  0.00  0.00            
ATOM   2675 HD22 LEU X 165       7.674  -7.087  12.474  0.00  0.00            
ATOM   2676 HD23 LEU X 165       7.804  -6.431  10.871  0.00  0.00            
ATOM   2677  C   LEU X 165       6.422  -5.081  16.025  0.00  0.00            
ATOM   2678  O   LEU X 165       7.559  -4.915  16.517  0.00  0.00            
ATOM   2679  N   GLY X 166       5.317  -4.764  16.673  0.00  0.00            
ATOM   2680  H   GLY X 166       4.432  -4.917  16.211  0.00  0.00            
ATOM   2681  CA  GLY X 166       5.353  -3.942  17.917  0.00  0.00            
ATOM   2682  HA2 GLY X 166       4.452  -3.973  18.530  0.00  0.00            
ATOM   2683  HA3 GLY X 166       6.187  -4.373  18.472  0.00  0.00            
ATOM   2684  C   GLY X 166       5.514  -2.453  17.750  0.00  0.00            
ATOM   2685  O   GLY X 166       6.023  -1.796  18.656  0.00  0.00            
ATOM   2686  N   ALA X 167       5.228  -1.918  16.528  0.00  0.00            
ATOM   2687  H   ALA X 167       4.860  -2.574  15.854  0.00  0.00            
ATOM   2688  CA  ALA X 167       5.386  -0.517  16.175  0.00  0.00            
ATOM   2689  HA  ALA X 167       6.441  -0.312  16.361  0.00  0.00            
ATOM   2690  CB  ALA X 167       5.029  -0.292  14.750  0.00  0.00            
ATOM   2691  HB1 ALA X 167       5.241   0.730  14.434  0.00  0.00            
ATOM   2692  HB2 ALA X 167       5.653  -0.925  14.120  0.00  0.00            
ATOM   2693  HB3 ALA X 167       3.994  -0.529  14.506  0.00  0.00            
ATOM   2694  C   ALA X 167       4.686   0.448  17.111  0.00  0.00            
ATOM   2695  O   ALA X 167       5.099   1.563  17.277  0.00  0.00            
ATOM   2696  N   GLU X 168       3.606  -0.045  17.775  0.00  0.00            
ATOM   2697  H   GLU X 168       3.207  -0.945  17.547  0.00  0.00            
ATOM   2698  CA  GLU X 168       2.902   0.802  18.765  0.00  0.00            
ATOM   2699  HA  GLU X 168       2.624   1.660  18.152  0.00  0.00            
ATOM   2700  CB  GLU X 168       1.507   0.193  19.314  0.00  0.00            
ATOM   2701  HB2 GLU X 168       0.958   0.859  19.979  0.00  0.00            
ATOM   2702  HB3 GLU X 168       1.004  -0.109  18.395  0.00  0.00            
ATOM   2703  CG  GLU X 168       1.613  -1.093  20.097  0.00  0.00            
ATOM   2704  HG2 GLU X 168       2.611  -1.480  19.888  0.00  0.00            
ATOM   2705  HG3 GLU X 168       1.773  -0.885  21.155  0.00  0.00            
ATOM   2706  CD  GLU X 168       0.553  -2.129  19.754  0.00  0.00            
ATOM   2707  OE1 GLU X 168      -0.102  -2.740  20.657  0.00  0.00            
ATOM   2708  OE2 GLU X 168       0.343  -2.365  18.566  0.00  0.00            
ATOM   2709  C   GLU X 168       3.789   1.161  19.966  0.00  0.00            
ATOM   2710  O   GLU X 168       3.611   2.227  20.629  0.00  0.00            
ATOM   2711  N   GLU X 169       4.748   0.344  20.328  0.00  0.00            
ATOM   2712  H   GLU X 169       4.962  -0.418  19.700  0.00  0.00            
ATOM   2713  CA  GLU X 169       5.441   0.370  21.641  0.00  0.00            
ATOM   2714  HA  GLU X 169       4.690   0.492  22.421  0.00  0.00            
ATOM   2715  CB  GLU X 169       6.064  -0.981  21.886  0.00  0.00            
ATOM   2716  HB2 GLU X 169       6.871  -1.086  21.161  0.00  0.00            
ATOM   2717  HB3 GLU X 169       6.440  -1.013  22.909  0.00  0.00            
ATOM   2718  CG  GLU X 169       5.156  -2.217  21.880  0.00  0.00            
ATOM   2719  HG2 GLU X 169       4.791  -2.364  20.863  0.00  0.00            
ATOM   2720  HG3 GLU X 169       5.759  -3.091  22.126  0.00  0.00            
ATOM   2721  CD  GLU X 169       3.944  -2.239  22.808  0.00  0.00            
ATOM   2722  OE1 GLU X 169       3.215  -3.265  22.899  0.00  0.00            
ATOM   2723  OE2 GLU X 169       3.549  -1.246  23.412  0.00  0.00            
ATOM   2724  C   GLU X 169       6.427   1.517  21.791  0.00  0.00            
ATOM   2725  O   GLU X 169       6.929   2.045  20.810  0.00  0.00            
ATOM   2726  N   LYS X 170       6.708   1.845  23.029  0.00  0.00            
ATOM   2727  H   LYS X 170       6.191   1.363  23.750  0.00  0.00            
ATOM   2728  CA  LYS X 170       7.660   2.848  23.550  0.00  0.00            
ATOM   2729  HA  LYS X 170       7.284   3.835  23.283  0.00  0.00            
ATOM   2730  CB  LYS X 170       7.636   2.787  25.022  0.00  0.00            
ATOM   2731  HB2 LYS X 170       7.608   1.746  25.345  0.00  0.00            
ATOM   2732  HB3 LYS X 170       8.565   3.280  25.308  0.00  0.00            
ATOM   2733  CG  LYS X 170       6.439   3.497  25.804  0.00  0.00            
ATOM   2734  HG2 LYS X 170       6.432   4.568  25.602  0.00  0.00            
ATOM   2735  HG3 LYS X 170       5.511   3.123  25.371  0.00  0.00            
ATOM   2736  CD  LYS X 170       6.587   3.461  27.365  0.00  0.00            
ATOM   2737  HD2 LYS X 170       6.440   2.434  27.702  0.00  0.00            
ATOM   2738  HD3 LYS X 170       7.569   3.771  27.722  0.00  0.00            
ATOM   2739  CE  LYS X 170       5.497   4.392  27.998  0.00  0.00            
ATOM   2740  HE2 LYS X 170       5.703   5.422  27.707  0.00  0.00            
ATOM   2741  HE3 LYS X 170       4.558   4.097  27.529  0.00  0.00            
ATOM   2742  NZ  LYS X 170       5.347   4.281  29.477  0.00  0.00            
ATOM   2743  HZ1 LYS X 170       5.999   4.788  30.057  0.00  0.00            
ATOM   2744  HZ2 LYS X 170       4.377   4.316  29.758  0.00  0.00            
ATOM   2745  HZ3 LYS X 170       5.582   3.319  29.674  0.00  0.00            
ATOM   2746  C   LYS X 170       9.116   2.757  23.021  0.00  0.00            
ATOM   2747  O   LYS X 170       9.692   3.755  22.558  0.00  0.00            
ATOM   2748  N   GLU X 171       9.569   1.539  22.950  0.00  0.00            
ATOM   2749  H   GLU X 171       9.048   0.758  23.323  0.00  0.00            
ATOM   2750  CA  GLU X 171      10.776   1.174  22.297  0.00  0.00            
ATOM   2751  HA  GLU X 171      11.649   1.671  22.719  0.00  0.00            
ATOM   2752  CB  GLU X 171      11.136  -0.300  22.391  0.00  0.00            
ATOM   2753  HB2 GLU X 171      11.903  -0.479  21.638  0.00  0.00            
ATOM   2754  HB3 GLU X 171      11.612  -0.458  23.359  0.00  0.00            
ATOM   2755  CG  GLU X 171      10.064  -1.387  22.159  0.00  0.00            
ATOM   2756  HG2 GLU X 171       9.251  -1.057  21.512  0.00  0.00            
ATOM   2757  HG3 GLU X 171      10.581  -2.196  21.644  0.00  0.00            
ATOM   2758  CD  GLU X 171       9.497  -1.883  23.548  0.00  0.00            
ATOM   2759  OE1 GLU X 171       9.037  -0.946  24.230  0.00  0.00            
ATOM   2760  OE2 GLU X 171       9.348  -3.085  23.881  0.00  0.00            
ATOM   2761  C   GLU X 171      10.798   1.577  20.857  0.00  0.00            
ATOM   2762  O   GLU X 171      11.906   1.764  20.363  0.00  0.00            
ATOM   2763  N   TYR X 172       9.627   1.779  20.259  0.00  0.00            
ATOM   2764  H   TYR X 172       8.812   1.485  20.778  0.00  0.00            
ATOM   2765  CA  TYR X 172       9.453   2.113  18.841  0.00  0.00            
ATOM   2766  HA  TYR X 172      10.379   1.841  18.335  0.00  0.00            
ATOM   2767  CB  TYR X 172       8.256   1.344  18.290  0.00  0.00            
ATOM   2768  HB2 TYR X 172       7.866   0.580  18.962  0.00  0.00            
ATOM   2769  HB3 TYR X 172       7.380   1.987  18.204  0.00  0.00            
ATOM   2770  CG  TYR X 172       8.523   0.698  16.983  0.00  0.00            
ATOM   2771  CD1 TYR X 172       8.936  -0.634  16.926  0.00  0.00            
ATOM   2772  HD1 TYR X 172       9.232  -1.125  17.841  0.00  0.00            
ATOM   2773  CE1 TYR X 172       9.026  -1.384  15.714  0.00  0.00            
ATOM   2774  HE1 TYR X 172       9.338  -2.418  15.704  0.00  0.00            
ATOM   2775  CZ  TYR X 172       8.722  -0.734  14.506  0.00  0.00            
ATOM   2776  OH  TYR X 172       8.945  -1.335  13.302  0.00  0.00            
ATOM   2777  HH  TYR X 172       8.563  -0.894  12.540  0.00  0.00            
ATOM   2778  CE2 TYR X 172       8.345   0.618  14.490  0.00  0.00            
ATOM   2779  HE2 TYR X 172       8.208   1.108  13.537  0.00  0.00            
ATOM   2780  CD2 TYR X 172       8.260   1.295  15.745  0.00  0.00            
ATOM   2781  HD2 TYR X 172       7.892   2.300  15.600  0.00  0.00            
ATOM   2782  C   TYR X 172       9.399   3.655  18.765  0.00  0.00            
ATOM   2783  O   TYR X 172       9.886   4.231  17.827  0.00  0.00            
ATOM   2784  N   HIE X 173       8.790   4.305  19.754  0.00  0.00            
ATOM   2785  H   HIE X 173       8.343   3.719  20.443  0.00  0.00            
ATOM   2786  CA  HIE X 173       8.870   5.734  19.828  0.00  0.00            
ATOM   2787  HA  HIE X 173       8.500   6.215  18.922  0.00  0.00            
ATOM   2788  CB  HIE X 173       7.964   6.118  21.027  0.00  0.00            
ATOM   2789  HB2 HIE X 173       6.944   5.753  20.904  0.00  0.00            
ATOM   2790  HB3 HIE X 173       8.333   5.612  21.919  0.00  0.00            
ATOM   2791  CG  HIE X 173       7.975   7.662  21.198  0.00  0.00            
ATOM   2792  ND1 HIE X 173       7.391   8.647  20.328  0.00  0.00            
ATOM   2793  CE1 HIE X 173       7.653   9.831  20.908  0.00  0.00            
ATOM   2794  HE1 HIE X 173       7.345  10.795  20.531  0.00  0.00            
ATOM   2795  NE2 HIE X 173       8.448   9.652  22.026  0.00  0.00            
ATOM   2796  HE2 HIE X 173       8.824  10.335  22.667  0.00  0.00            
ATOM   2797  CD2 HIE X 173       8.583   8.351  22.250  0.00  0.00            
ATOM   2798  HD2 HIE X 173       9.105   7.822  23.033  0.00  0.00            
ATOM   2799  C   HIE X 173      10.252   6.313  20.152  0.00  0.00            
ATOM   2800  O   HIE X 173      10.600   7.379  19.665  0.00  0.00            
ATOM   2801  N   ALA X 174      11.110   5.520  20.843  0.00  0.00            
ATOM   2802  H   ALA X 174      10.707   4.667  21.202  0.00  0.00            
ATOM   2803  CA  ALA X 174      12.493   5.989  21.188  0.00  0.00            
ATOM   2804  HA  ALA X 174      12.263   6.867  21.791  0.00  0.00            
ATOM   2805  CB  ALA X 174      13.208   4.960  22.020  0.00  0.00            
ATOM   2806  HB1 ALA X 174      14.237   5.281  22.182  0.00  0.00            
ATOM   2807  HB2 ALA X 174      12.780   4.814  23.012  0.00  0.00            
ATOM   2808  HB3 ALA X 174      13.378   4.024  21.487  0.00  0.00            
ATOM   2809  C   ALA X 174      13.340   6.361  19.947  0.00  0.00            
ATOM   2810  O   ALA X 174      13.004   5.926  18.769  0.00  0.00            
ATOM   2811  N   GLU X 175      14.347   7.075  20.172  0.00  0.00            
ATOM   2812  H   GLU X 175      14.311   7.324  21.150  0.00  0.00            
ATOM   2813  CA  GLU X 175      15.454   7.508  19.243  0.00  0.00            
ATOM   2814  HA  GLU X 175      16.069   8.217  19.798  0.00  0.00            
ATOM   2815  CB  GLU X 175      16.505   6.416  18.889  0.00  0.00            
ATOM   2816  HB2 GLU X 175      15.886   5.618  18.479  0.00  0.00            
ATOM   2817  HB3 GLU X 175      17.277   6.669  18.162  0.00  0.00            
ATOM   2818  CG  GLU X 175      17.113   5.789  20.186  0.00  0.00            
ATOM   2819  HG2 GLU X 175      16.399   5.153  20.709  0.00  0.00            
ATOM   2820  HG3 GLU X 175      17.899   5.085  19.915  0.00  0.00            
ATOM   2821  CD  GLU X 175      17.776   6.790  21.139  0.00  0.00            
ATOM   2822  OE1 GLU X 175      18.950   7.063  20.853  0.00  0.00            
ATOM   2823  OE2 GLU X 175      17.106   7.179  22.156  0.00  0.00            
ATOM   2824  C   GLU X 175      14.856   8.250  18.037  0.00  0.00            
ATOM   2825  O   GLU X 175      15.025   7.938  16.869  0.00  0.00            
ATOM   2826  N   GLY X 176      14.029   9.287  18.266  0.00  0.00            
ATOM   2827  H   GLY X 176      13.982   9.524  19.247  0.00  0.00            
ATOM   2828  CA  GLY X 176      13.299  10.060  17.296  0.00  0.00            
ATOM   2829  HA2 GLY X 176      12.979  11.023  17.695  0.00  0.00            
ATOM   2830  HA3 GLY X 176      14.066  10.411  16.606  0.00  0.00            
ATOM   2831  C   GLY X 176      12.190   9.443  16.504  0.00  0.00            
ATOM   2832  O   GLY X 176      11.692  10.089  15.601  0.00  0.00            
ATOM   2833  N   GLY X 177      11.742   8.182  16.820  0.00  0.00            
ATOM   2834  H   GLY X 177      12.069   7.650  17.614  0.00  0.00            
ATOM   2835  CA  GLY X 177      10.601   7.518  16.215  0.00  0.00            
ATOM   2836  HA2 GLY X 177      10.189   6.935  17.039  0.00  0.00            
ATOM   2837  HA3 GLY X 177       9.893   8.194  15.736  0.00  0.00            
ATOM   2838  C   GLY X 177      11.066   6.673  15.024  0.00  0.00            
ATOM   2839  O   GLY X 177      11.399   7.120  13.940  0.00  0.00            
ATOM   2840  N   LYS X 178      11.147   5.381  15.358  0.00  0.00            
ATOM   2841  H   LYS X 178      10.764   5.038  16.227  0.00  0.00            
ATOM   2842  CA  LYS X 178      11.142   4.327  14.312  0.00  0.00            
ATOM   2843  HA  LYS X 178      11.935   4.576  13.607  0.00  0.00            
ATOM   2844  CB  LYS X 178      11.600   2.995  14.971  0.00  0.00            
ATOM   2845  HB2 LYS X 178      12.538   3.275  15.451  0.00  0.00            
ATOM   2846  HB3 LYS X 178      10.824   2.711  15.681  0.00  0.00            
ATOM   2847  CG  LYS X 178      11.835   1.801  14.087  0.00  0.00            
ATOM   2848  HG2 LYS X 178      10.895   1.520  13.613  0.00  0.00            
ATOM   2849  HG3 LYS X 178      12.486   2.199  13.308  0.00  0.00            
ATOM   2850  CD  LYS X 178      12.433   0.596  14.822  0.00  0.00            
ATOM   2851  HD2 LYS X 178      11.614   0.306  15.480  0.00  0.00            
ATOM   2852  HD3 LYS X 178      12.633  -0.266  14.186  0.00  0.00            
ATOM   2853  CE  LYS X 178      13.670   0.954  15.665  0.00  0.00            
ATOM   2854  HE2 LYS X 178      14.173   1.819  15.233  0.00  0.00            
ATOM   2855  HE3 LYS X 178      13.311   1.313  16.630  0.00  0.00            
ATOM   2856  NZ  LYS X 178      14.601  -0.202  15.834  0.00  0.00            
ATOM   2857  HZ1 LYS X 178      14.049  -1.006  16.096  0.00  0.00            
ATOM   2858  HZ2 LYS X 178      15.228  -0.372  15.061  0.00  0.00            
ATOM   2859  HZ3 LYS X 178      15.083   0.014  16.695  0.00  0.00            
ATOM   2860  C   LYS X 178       9.702   4.225  13.702  0.00  0.00            
ATOM   2861  O   LYS X 178       9.590   3.561  12.691  0.00  0.00            
ATOM   2862  N   VAL X 179       8.658   4.793  14.357  0.00  0.00            
ATOM   2863  H   VAL X 179       8.856   5.195  15.262  0.00  0.00            
ATOM   2864  CA  VAL X 179       7.341   4.924  13.777  0.00  0.00            
ATOM   2865  HA  VAL X 179       7.028   3.931  13.455  0.00  0.00            
ATOM   2866  CB  VAL X 179       6.351   5.459  14.901  0.00  0.00            
ATOM   2867  HB  VAL X 179       5.697   6.162  14.384  0.00  0.00            
ATOM   2868  CG1 VAL X 179       5.419   4.372  15.374  0.00  0.00            
ATOM   2869 HG11 VAL X 179       4.614   4.878  15.907  0.00  0.00            
ATOM   2870 HG12 VAL X 179       4.922   3.891  14.531  0.00  0.00            
ATOM   2871 HG13 VAL X 179       5.970   3.677  16.007  0.00  0.00            
ATOM   2872  CG2 VAL X 179       7.019   6.139  16.154  0.00  0.00            
ATOM   2873 HG21 VAL X 179       7.663   5.504  16.763  0.00  0.00            
ATOM   2874 HG22 VAL X 179       7.612   6.983  15.802  0.00  0.00            
ATOM   2875 HG23 VAL X 179       6.234   6.507  16.815  0.00  0.00            
ATOM   2876  C   VAL X 179       7.388   5.879  12.602  0.00  0.00            
ATOM   2877  O   VAL X 179       8.244   6.724  12.511  0.00  0.00            
ATOM   2878  N   PRO X 180       6.376   5.784  11.771  0.00  0.00            
ATOM   2879  CD  PRO X 180       5.449   4.619  11.585  0.00  0.00            
ATOM   2880  HD2 PRO X 180       4.875   4.440  12.494  0.00  0.00            
ATOM   2881  HD3 PRO X 180       6.001   3.685  11.472  0.00  0.00            
ATOM   2882  CG  PRO X 180       4.491   4.884  10.501  0.00  0.00            
ATOM   2883  HG2 PRO X 180       3.710   5.509  10.933  0.00  0.00            
ATOM   2884  HG3 PRO X 180       4.071   4.007  10.008  0.00  0.00            
ATOM   2885  CB  PRO X 180       5.343   5.824   9.608  0.00  0.00            
ATOM   2886  HB2 PRO X 180       4.593   6.377   9.041  0.00  0.00            
ATOM   2887  HB3 PRO X 180       6.054   5.294   8.975  0.00  0.00            
ATOM   2888  CA  PRO X 180       6.185   6.692  10.616  0.00  0.00            
ATOM   2889  HA  PRO X 180       7.102   7.094  10.183  0.00  0.00            
ATOM   2890  C   PRO X 180       5.501   8.027  10.975  0.00  0.00            
ATOM   2891  O   PRO X 180       4.437   8.413  10.437  0.00  0.00            
ATOM   2892  N   ILE X 181       6.049   8.854  11.893  0.00  0.00            
ATOM   2893  H   ILE X 181       6.954   8.684  12.308  0.00  0.00            
ATOM   2894  CA  ILE X 181       5.301   9.947  12.614  0.00  0.00            
ATOM   2895  HA  ILE X 181       4.366   9.619  13.071  0.00  0.00            
ATOM   2896  CB  ILE X 181       6.317  10.683  13.586  0.00  0.00            
ATOM   2897  HB  ILE X 181       7.308  10.813  13.151  0.00  0.00            
ATOM   2898  CG2 ILE X 181       5.978  12.147  14.080  0.00  0.00            
ATOM   2899 HG21 ILE X 181       6.757  12.439  14.783  0.00  0.00            
ATOM   2900 HG22 ILE X 181       5.917  12.849  13.248  0.00  0.00            
ATOM   2901 HG23 ILE X 181       4.994  12.123  14.549  0.00  0.00            
ATOM   2902  CG1 ILE X 181       6.485   9.710  14.801  0.00  0.00            
ATOM   2903 HG12 ILE X 181       6.814   8.751  14.402  0.00  0.00            
ATOM   2904 HG13 ILE X 181       7.386  10.106  15.270  0.00  0.00            
ATOM   2905  CD1 ILE X 181       5.474   9.523  15.916  0.00  0.00            
ATOM   2906 HD11 ILE X 181       6.115   9.139  16.710  0.00  0.00            
ATOM   2907 HD12 ILE X 181       5.134  10.545  16.085  0.00  0.00            
ATOM   2908 HD13 ILE X 181       4.697   8.799  15.672  0.00  0.00            
ATOM   2909  C   ILE X 181       4.857  11.027  11.561  0.00  0.00            
ATOM   2910  O   ILE X 181       3.788  11.606  11.803  0.00  0.00            
ATOM   2911  N   LYS X 182       5.614  11.430  10.509  0.00  0.00            
ATOM   2912  H   LYS X 182       6.524  11.005  10.404  0.00  0.00            
ATOM   2913  CA  LYS X 182       5.105  12.496   9.631  0.00  0.00            
ATOM   2914  HA  LYS X 182       4.693  13.365  10.146  0.00  0.00            
ATOM   2915  CB  LYS X 182       6.347  13.078   8.891  0.00  0.00            
ATOM   2916  HB2 LYS X 182       6.849  12.269   8.361  0.00  0.00            
ATOM   2917  HB3 LYS X 182       6.074  13.819   8.139  0.00  0.00            
ATOM   2918  CG  LYS X 182       7.295  13.835   9.843  0.00  0.00            
ATOM   2919  HG2 LYS X 182       6.687  14.674  10.181  0.00  0.00            
ATOM   2920  HG3 LYS X 182       7.565  13.303  10.755  0.00  0.00            
ATOM   2921  CD  LYS X 182       8.585  14.196   9.158  0.00  0.00            
ATOM   2922  HD2 LYS X 182       9.137  13.303   8.865  0.00  0.00            
ATOM   2923  HD3 LYS X 182       8.443  14.828   8.281  0.00  0.00            
ATOM   2924  CE  LYS X 182       9.478  14.893  10.166  0.00  0.00            
ATOM   2925  HE2 LYS X 182       9.036  15.849  10.448  0.00  0.00            
ATOM   2926  HE3 LYS X 182       9.565  14.288  11.068  0.00  0.00            
ATOM   2927  NZ  LYS X 182      10.824  15.198   9.582  0.00  0.00            
ATOM   2928  HZ1 LYS X 182      11.321  14.322   9.515  0.00  0.00            
ATOM   2929  HZ2 LYS X 182      10.706  15.631   8.677  0.00  0.00            
ATOM   2930  HZ3 LYS X 182      11.303  15.834  10.203  0.00  0.00            
ATOM   2931  C   LYS X 182       4.006  11.983   8.684  0.00  0.00            
ATOM   2932  O   LYS X 182       3.379  12.806   7.963  0.00  0.00            
ATOM   2933  N   TRP X 183       3.648  10.712   8.758  0.00  0.00            
ATOM   2934  H   TRP X 183       3.989  10.118   9.500  0.00  0.00            
ATOM   2935  CA  TRP X 183       2.504  10.104   8.018  0.00  0.00            
ATOM   2936  HA  TRP X 183       2.258  10.768   7.189  0.00  0.00            
ATOM   2937  CB  TRP X 183       3.092   8.851   7.382  0.00  0.00            
ATOM   2938  HB2 TRP X 183       3.609   8.299   8.167  0.00  0.00            
ATOM   2939  HB3 TRP X 183       2.186   8.366   7.019  0.00  0.00            
ATOM   2940  CG  TRP X 183       3.951   9.119   6.275  0.00  0.00            
ATOM   2941  CD1 TRP X 183       3.633   9.159   4.962  0.00  0.00            
ATOM   2942  HD1 TRP X 183       2.625   9.026   4.597  0.00  0.00            
ATOM   2943  NE1 TRP X 183       4.758   9.499   4.200  0.00  0.00            
ATOM   2944  HE1 TRP X 183       4.752   9.445   3.191  0.00  0.00            
ATOM   2945  CE2 TRP X 183       5.822   9.899   4.976  0.00  0.00            
ATOM   2946  CZ2 TRP X 183       7.092  10.349   4.669  0.00  0.00            
ATOM   2947  HZ2 TRP X 183       7.360  10.573   3.647  0.00  0.00            
ATOM   2948  CH2 TRP X 183       8.017  10.538   5.725  0.00  0.00            
ATOM   2949  HH2 TRP X 183       9.025  10.829   5.470  0.00  0.00            
ATOM   2950  CZ3 TRP X 183       7.644  10.181   7.031  0.00  0.00            
ATOM   2951  HZ3 TRP X 183       8.363  10.322   7.825  0.00  0.00            
ATOM   2952  CE3 TRP X 183       6.382   9.693   7.293  0.00  0.00            
ATOM   2953  HE3 TRP X 183       6.097   9.347   8.276  0.00  0.00            
ATOM   2954  CD2 TRP X 183       5.382   9.580   6.269  0.00  0.00            
ATOM   2955  C   TRP X 183       1.323   9.732   8.941  0.00  0.00            
ATOM   2956  O   TRP X 183       0.166   9.652   8.569  0.00  0.00            
ATOM   2957  N   MET X 184       1.598   9.404  10.247  0.00  0.00            
ATOM   2958  H   MET X 184       2.562   9.474  10.539  0.00  0.00            
ATOM   2959  CA  MET X 184       0.638   9.059  11.340  0.00  0.00            
ATOM   2960  HA  MET X 184       0.181   8.145  10.963  0.00  0.00            
ATOM   2961  CB  MET X 184       1.266   8.737  12.684  0.00  0.00            
ATOM   2962  HB2 MET X 184       1.985   9.539  12.852  0.00  0.00            
ATOM   2963  HB3 MET X 184       0.446   8.794  13.400  0.00  0.00            
ATOM   2964  CG  MET X 184       1.915   7.379  12.855  0.00  0.00            
ATOM   2965  HG2 MET X 184       1.160   6.594  12.798  0.00  0.00            
ATOM   2966  HG3 MET X 184       2.503   7.325  11.939  0.00  0.00            
ATOM   2967  SD  MET X 184       3.074   7.090  14.148  0.00  0.00            
ATOM   2968  CE  MET X 184       2.072   7.141  15.770  0.00  0.00            
ATOM   2969  HE1 MET X 184       2.775   6.929  16.575  0.00  0.00            
ATOM   2970  HE2 MET X 184       1.697   8.154  15.923  0.00  0.00            
ATOM   2971  HE3 MET X 184       1.296   6.376  15.802  0.00  0.00            
ATOM   2972  C   MET X 184      -0.460  10.099  11.479  0.00  0.00            
ATOM   2973  O   MET X 184      -0.196  11.306  11.570  0.00  0.00            
ATOM   2974  N   ALA X 185      -1.711   9.668  11.620  0.00  0.00            
ATOM   2975  H   ALA X 185      -1.920   8.689  11.757  0.00  0.00            
ATOM   2976  CA  ALA X 185      -2.772  10.587  12.176  0.00  0.00            
ATOM   2977  HA  ALA X 185      -2.821  11.463  11.529  0.00  0.00            
ATOM   2978  CB  ALA X 185      -4.081   9.850  12.028  0.00  0.00            
ATOM   2979  HB1 ALA X 185      -4.217   9.099  12.806  0.00  0.00            
ATOM   2980  HB2 ALA X 185      -4.811  10.640  12.207  0.00  0.00            
ATOM   2981  HB3 ALA X 185      -4.266   9.442  11.035  0.00  0.00            
ATOM   2982  C   ALA X 185      -2.430  10.923  13.649  0.00  0.00            
ATOM   2983  O   ALA X 185      -1.696  10.233  14.378  0.00  0.00            
ATOM   2984  N   LEU X 186      -2.910  12.122  14.031  0.00  0.00            
ATOM   2985  H   LEU X 186      -3.411  12.722  13.392  0.00  0.00            
ATOM   2986  CA  LEU X 186      -2.569  12.687  15.356  0.00  0.00            
ATOM   2987  HA  LEU X 186      -1.500  12.866  15.472  0.00  0.00            
ATOM   2988  CB  LEU X 186      -3.213  14.053  15.404  0.00  0.00            
ATOM   2989  HB2 LEU X 186      -2.863  14.730  14.625  0.00  0.00            
ATOM   2990  HB3 LEU X 186      -4.281  13.963  15.207  0.00  0.00            
ATOM   2991  CG  LEU X 186      -3.099  14.726  16.802  0.00  0.00            
ATOM   2992  HG  LEU X 186      -3.541  14.022  17.507  0.00  0.00            
ATOM   2993  CD1 LEU X 186      -1.635  15.080  17.122  0.00  0.00            
ATOM   2994 HD11 LEU X 186      -1.406  15.803  17.904  0.00  0.00            
ATOM   2995 HD12 LEU X 186      -1.225  14.100  17.367  0.00  0.00            
ATOM   2996 HD13 LEU X 186      -1.258  15.465  16.174  0.00  0.00            
ATOM   2997  CD2 LEU X 186      -3.960  15.989  16.853  0.00  0.00            
ATOM   2998 HD21 LEU X 186      -3.780  16.483  17.808  0.00  0.00            
ATOM   2999 HD22 LEU X 186      -3.658  16.642  16.033  0.00  0.00            
ATOM   3000 HD23 LEU X 186      -4.996  15.651  16.846  0.00  0.00            
ATOM   3001  C   LEU X 186      -2.929  11.741  16.506  0.00  0.00            
ATOM   3002  O   LEU X 186      -2.113  11.655  17.404  0.00  0.00            
ATOM   3003  N   GLU X 187      -4.078  11.079  16.540  0.00  0.00            
ATOM   3004  H   GLU X 187      -4.862  11.316  15.949  0.00  0.00            
ATOM   3005  CA  GLU X 187      -4.481  10.417  17.792  0.00  0.00            
ATOM   3006  HA  GLU X 187      -4.396  11.159  18.587  0.00  0.00            
ATOM   3007  CB  GLU X 187      -5.961   9.982  17.643  0.00  0.00            
ATOM   3008  HB2 GLU X 187      -6.093   9.350  18.522  0.00  0.00            
ATOM   3009  HB3 GLU X 187      -6.544  10.896  17.757  0.00  0.00            
ATOM   3010  CG  GLU X 187      -6.400   9.237  16.323  0.00  0.00            
ATOM   3011  HG2 GLU X 187      -5.629   8.531  16.016  0.00  0.00            
ATOM   3012  HG3 GLU X 187      -7.294   8.656  16.548  0.00  0.00            
ATOM   3013  CD  GLU X 187      -6.780  10.090  15.113  0.00  0.00            
ATOM   3014  OE1 GLU X 187      -6.593  11.326  15.045  0.00  0.00            
ATOM   3015  OE2 GLU X 187      -7.179   9.382  14.109  0.00  0.00            
ATOM   3016  C   GLU X 187      -3.622   9.162  18.059  0.00  0.00            
ATOM   3017  O   GLU X 187      -3.478   8.628  19.152  0.00  0.00            
ATOM   3018  N   SER X 188      -2.903   8.723  17.107  0.00  0.00            
ATOM   3019  H   SER X 188      -2.928   9.400  16.358  0.00  0.00            
ATOM   3020  CA  SER X 188      -1.852   7.648  17.072  0.00  0.00            
ATOM   3021  HA  SER X 188      -2.263   6.800  17.620  0.00  0.00            
ATOM   3022  CB  SER X 188      -1.604   7.095  15.682  0.00  0.00            
ATOM   3023  HB2 SER X 188      -1.071   7.821  15.068  0.00  0.00            
ATOM   3024  HB3 SER X 188      -1.094   6.133  15.654  0.00  0.00            
ATOM   3025  OG  SER X 188      -2.879   6.875  15.034  0.00  0.00            
ATOM   3026  HG  SER X 188      -3.402   6.320  15.618  0.00  0.00            
ATOM   3027  C   SER X 188      -0.493   8.171  17.656  0.00  0.00            
ATOM   3028  O   SER X 188       0.210   7.483  18.391  0.00  0.00            
ATOM   3029  N   ILE X 189      -0.176   9.466  17.414  0.00  0.00            
ATOM   3030  H   ILE X 189      -0.829  10.027  16.885  0.00  0.00            
ATOM   3031  CA  ILE X 189       0.971  10.157  18.035  0.00  0.00            
ATOM   3032  HA  ILE X 189       1.894   9.577  18.018  0.00  0.00            
ATOM   3033  CB  ILE X 189       1.196  11.469  17.184  0.00  0.00            
ATOM   3034  HB  ILE X 189       0.224  11.961  17.143  0.00  0.00            
ATOM   3035  CG2 ILE X 189       2.198  12.418  17.796  0.00  0.00            
ATOM   3036 HG21 ILE X 189       2.155  13.381  17.287  0.00  0.00            
ATOM   3037 HG22 ILE X 189       1.848  12.696  18.790  0.00  0.00            
ATOM   3038 HG23 ILE X 189       3.181  11.985  17.982  0.00  0.00            
ATOM   3039  CG1 ILE X 189       1.501  11.046  15.719  0.00  0.00            
ATOM   3040 HG12 ILE X 189       2.353  10.367  15.765  0.00  0.00            
ATOM   3041 HG13 ILE X 189       0.613  10.598  15.272  0.00  0.00            
ATOM   3042  CD1 ILE X 189       1.811  12.234  14.825  0.00  0.00            
ATOM   3043 HD11 ILE X 189       1.953  11.928  13.788  0.00  0.00            
ATOM   3044 HD12 ILE X 189       0.911  12.841  14.730  0.00  0.00            
ATOM   3045 HD13 ILE X 189       2.699  12.724  15.225  0.00  0.00            
ATOM   3046  C   ILE X 189       0.696  10.431  19.510  0.00  0.00            
ATOM   3047  O   ILE X 189       1.454  10.058  20.416  0.00  0.00            
ATOM   3048  N   LEU X 190      -0.485  10.924  19.833  0.00  0.00            
ATOM   3049  H   LEU X 190      -1.102  11.233  19.096  0.00  0.00            
ATOM   3050  CA  LEU X 190      -0.851  11.334  21.135  0.00  0.00            
ATOM   3051  HA  LEU X 190      -0.046  11.802  21.700  0.00  0.00            
ATOM   3052  CB  LEU X 190      -2.043  12.305  21.144  0.00  0.00            
ATOM   3053  HB2 LEU X 190      -2.873  11.899  20.566  0.00  0.00            
ATOM   3054  HB3 LEU X 190      -2.390  12.455  22.167  0.00  0.00            
ATOM   3055  CG  LEU X 190      -1.605  13.633  20.567  0.00  0.00            
ATOM   3056  HG  LEU X 190      -1.207  13.454  19.568  0.00  0.00            
ATOM   3057  CD1 LEU X 190      -2.847  14.537  20.413  0.00  0.00            
ATOM   3058 HD11 LEU X 190      -3.170  14.985  21.353  0.00  0.00            
ATOM   3059 HD12 LEU X 190      -2.664  15.461  19.864  0.00  0.00            
ATOM   3060 HD13 LEU X 190      -3.622  14.012  19.855  0.00  0.00            
ATOM   3061  CD2 LEU X 190      -0.508  14.311  21.416  0.00  0.00            
ATOM   3062 HD21 LEU X 190      -0.723  14.259  22.484  0.00  0.00            
ATOM   3063 HD22 LEU X 190       0.468  13.840  21.297  0.00  0.00            
ATOM   3064 HD23 LEU X 190      -0.463  15.356  21.107  0.00  0.00            
ATOM   3065  C   LEU X 190      -1.175  10.151  21.954  0.00  0.00            
ATOM   3066  O   LEU X 190      -0.846  10.149  23.135  0.00  0.00            
ATOM   3067  N   HID X 191      -1.928   9.146  21.515  0.00  0.00            
ATOM   3068  H   HID X 191      -2.137   9.113  20.528  0.00  0.00            
ATOM   3069  CA  HID X 191      -2.556   8.117  22.358  0.00  0.00            
ATOM   3070  HA  HID X 191      -1.997   8.044  23.291  0.00  0.00            
ATOM   3071  CB  HID X 191      -4.056   8.293  22.662  0.00  0.00            
ATOM   3072  HB2 HID X 191      -4.565   8.101  21.718  0.00  0.00            
ATOM   3073  HB3 HID X 191      -4.287   7.641  23.505  0.00  0.00            
ATOM   3074  CG  HID X 191      -4.512   9.740  23.115  0.00  0.00            
ATOM   3075  ND1 HID X 191      -4.014  10.489  24.136  0.00  0.00            
ATOM   3076  HD1 HID X 191      -3.275  10.153  24.737  0.00  0.00            
ATOM   3077  CE1 HID X 191      -4.622  11.684  24.160  0.00  0.00            
ATOM   3078  HE1 HID X 191      -4.381  12.558  24.747  0.00  0.00            
ATOM   3079  NE2 HID X 191      -5.423  11.748  23.078  0.00  0.00            
ATOM   3080  CD2 HID X 191      -5.337  10.521  22.410  0.00  0.00            
ATOM   3081  HD2 HID X 191      -5.910  10.112  21.590  0.00  0.00            
ATOM   3082  C   HID X 191      -2.274   6.666  21.824  0.00  0.00            
ATOM   3083  O   HID X 191      -2.630   5.700  22.474  0.00  0.00            
ATOM   3084  N   ARG X 192      -1.716   6.513  20.594  0.00  0.00            
ATOM   3085  H   ARG X 192      -1.196   7.294  20.219  0.00  0.00            
ATOM   3086  CA  ARG X 192      -1.521   5.175  19.896  0.00  0.00            
ATOM   3087  HA  ARG X 192      -1.096   5.239  18.894  0.00  0.00            
ATOM   3088  CB  ARG X 192      -0.521   4.324  20.720  0.00  0.00            
ATOM   3089  HB2 ARG X 192      -0.769   4.285  21.781  0.00  0.00            
ATOM   3090  HB3 ARG X 192      -0.599   3.307  20.336  0.00  0.00            
ATOM   3091  CG  ARG X 192       0.923   4.790  20.664  0.00  0.00            
ATOM   3092  HG2 ARG X 192       1.026   5.844  20.920  0.00  0.00            
ATOM   3093  HG3 ARG X 192       1.506   4.316  21.454  0.00  0.00            
ATOM   3094  CD  ARG X 192       1.604   4.595  19.304  0.00  0.00            
ATOM   3095  HD2 ARG X 192       1.520   3.518  19.158  0.00  0.00            
ATOM   3096  HD3 ARG X 192       1.087   5.061  18.466  0.00  0.00            
ATOM   3097  NE  ARG X 192       3.029   4.974  19.379  0.00  0.00            
ATOM   3098  HE  ARG X 192       3.718   4.235  19.393  0.00  0.00            
ATOM   3099  CZ  ARG X 192       3.440   6.200  19.452  0.00  0.00            
ATOM   3100  NH1 ARG X 192       2.738   7.292  19.237  0.00  0.00            
ATOM   3101 HH11 ARG X 192       1.754   7.221  19.024  0.00  0.00            
ATOM   3102 HH12 ARG X 192       3.192   8.178  19.407  0.00  0.00            
ATOM   3103  NH2 ARG X 192       4.695   6.257  19.684  0.00  0.00            
ATOM   3104 HH21 ARG X 192       5.173   5.370  19.756  0.00  0.00            
ATOM   3105 HH22 ARG X 192       5.234   7.100  19.825  0.00  0.00            
ATOM   3106  C   ARG X 192      -2.858   4.440  19.752  0.00  0.00            
ATOM   3107  O   ARG X 192      -2.921   3.220  19.852  0.00  0.00            
ATOM   3108  N   ILE X 193      -3.961   5.151  19.359  0.00  0.00            
ATOM   3109  H   ILE X 193      -3.904   6.158  19.308  0.00  0.00            
ATOM   3110  CA  ILE X 193      -5.188   4.723  18.751  0.00  0.00            
ATOM   3111  HA  ILE X 193      -5.671   3.918  19.304  0.00  0.00            
ATOM   3112  CB  ILE X 193      -6.185   5.856  18.831  0.00  0.00            
ATOM   3113  HB  ILE X 193      -5.807   6.673  18.217  0.00  0.00            
ATOM   3114  CG2 ILE X 193      -7.582   5.424  18.147  0.00  0.00            
ATOM   3115 HG21 ILE X 193      -7.864   4.413  18.440  0.00  0.00            
ATOM   3116 HG22 ILE X 193      -8.417   6.082  18.390  0.00  0.00            
ATOM   3117 HG23 ILE X 193      -7.397   5.481  17.074  0.00  0.00            
ATOM   3118  CG1 ILE X 193      -6.440   6.287  20.322  0.00  0.00            
ATOM   3119 HG12 ILE X 193      -5.513   6.474  20.864  0.00  0.00            
ATOM   3120 HG13 ILE X 193      -6.951   7.242  20.443  0.00  0.00            
ATOM   3121  CD1 ILE X 193      -7.297   5.285  21.205  0.00  0.00            
ATOM   3122 HD11 ILE X 193      -7.508   5.837  22.121  0.00  0.00            
ATOM   3123 HD12 ILE X 193      -8.251   5.023  20.747  0.00  0.00            
ATOM   3124 HD13 ILE X 193      -6.776   4.348  21.400  0.00  0.00            
ATOM   3125  C   ILE X 193      -4.934   4.478  17.205  0.00  0.00            
ATOM   3126  O   ILE X 193      -4.122   5.240  16.564  0.00  0.00            
ATOM   3127  N   TYR X 194      -5.613   3.543  16.573  0.00  0.00            
ATOM   3128  H   TYR X 194      -6.215   2.928  17.100  0.00  0.00            
ATOM   3129  CA  TYR X 194      -5.575   3.274  15.125  0.00  0.00            
ATOM   3130  HA  TYR X 194      -5.329   4.169  14.553  0.00  0.00            
ATOM   3131  CB  TYR X 194      -4.494   2.236  14.834  0.00  0.00            
ATOM   3132  HB2 TYR X 194      -4.872   1.287  15.215  0.00  0.00            
ATOM   3133  HB3 TYR X 194      -4.377   2.047  13.767  0.00  0.00            
ATOM   3134  CG  TYR X 194      -3.079   2.554  15.413  0.00  0.00            
ATOM   3135  CD1 TYR X 194      -2.644   2.111  16.671  0.00  0.00            
ATOM   3136  HD1 TYR X 194      -3.277   1.600  17.381  0.00  0.00            
ATOM   3137  CE1 TYR X 194      -1.301   2.262  16.989  0.00  0.00            
ATOM   3138  HE1 TYR X 194      -0.869   1.812  17.871  0.00  0.00            
ATOM   3139  CZ  TYR X 194      -0.355   2.904  16.166  0.00  0.00            
ATOM   3140  OH  TYR X 194       0.942   3.000  16.551  0.00  0.00            
ATOM   3141  HH  TYR X 194       1.415   3.399  15.817  0.00  0.00            
ATOM   3142  CE2 TYR X 194      -0.866   3.464  14.920  0.00  0.00            
ATOM   3143  HE2 TYR X 194      -0.216   4.044  14.282  0.00  0.00            
ATOM   3144  CD2 TYR X 194      -2.206   3.273  14.582  0.00  0.00            
ATOM   3145  HD2 TYR X 194      -2.627   3.749  13.709  0.00  0.00            
ATOM   3146  C   TYR X 194      -6.910   2.713  14.663  0.00  0.00            
ATOM   3147  O   TYR X 194      -7.256   1.700  15.232  0.00  0.00            
ATOM   3148  N   THR X 195      -7.672   3.398  13.751  0.00  0.00            
ATOM   3149  H   THR X 195      -7.355   4.298  13.421  0.00  0.00            
ATOM   3150  CA  THR X 195      -8.966   3.001  13.156  0.00  0.00            
ATOM   3151  HA  THR X 195      -9.050   1.920  13.267  0.00  0.00            
ATOM   3152  CB  THR X 195     -10.167   3.644  13.868  0.00  0.00            
ATOM   3153  HB  THR X 195     -11.058   3.117  13.527  0.00  0.00            
ATOM   3154  CG2 THR X 195     -10.151   3.780  15.356  0.00  0.00            
ATOM   3155 HG21 THR X 195      -9.996   2.832  15.872  0.00  0.00            
ATOM   3156 HG22 THR X 195      -9.488   4.582  15.682  0.00  0.00            
ATOM   3157 HG23 THR X 195     -11.191   3.983  15.611  0.00  0.00            
ATOM   3158  OG1 THR X 195     -10.207   5.049  13.571  0.00  0.00            
ATOM   3159  HG1 THR X 195     -10.984   5.341  14.054  0.00  0.00            
ATOM   3160  C   THR X 195      -9.157   3.336  11.639  0.00  0.00            
ATOM   3161  O   THR X 195      -8.211   3.924  11.095  0.00  0.00            
ATOM   3162  N   HIE X 196     -10.295   3.011  11.003  0.00  0.00            
ATOM   3163  H   HIE X 196     -10.984   2.394  11.411  0.00  0.00            
ATOM   3164  CA  HIE X 196     -10.539   3.389   9.613  0.00  0.00            
ATOM   3165  HA  HIE X 196      -9.789   2.916   8.979  0.00  0.00            
ATOM   3166  CB  HIE X 196     -11.832   2.688   9.117  0.00  0.00            
ATOM   3167  HB2 HIE X 196     -11.903   2.936   8.057  0.00  0.00            
ATOM   3168  HB3 HIE X 196     -11.633   1.621   9.208  0.00  0.00            
ATOM   3169  CG  HIE X 196     -13.035   2.958   9.873  0.00  0.00            
ATOM   3170  ND1 HIE X 196     -13.179   2.781  11.265  0.00  0.00            
ATOM   3171  CE1 HIE X 196     -14.398   3.082  11.569  0.00  0.00            
ATOM   3172  HE1 HIE X 196     -14.670   3.105  12.613  0.00  0.00            
ATOM   3173  NE2 HIE X 196     -15.046   3.417  10.427  0.00  0.00            
ATOM   3174  HE2 HIE X 196     -15.963   3.835  10.359  0.00  0.00            
ATOM   3175  CD2 HIE X 196     -14.208   3.336   9.438  0.00  0.00            
ATOM   3176  HD2 HIE X 196     -14.414   3.444   8.383  0.00  0.00            
ATOM   3177  C   HIE X 196     -10.597   4.959   9.413  0.00  0.00            
ATOM   3178  O   HIE X 196     -10.120   5.636   8.470  0.00  0.00            
ATOM   3179  N   GLN X 197     -11.173   5.598  10.451  0.00  0.00            
ATOM   3180  H   GLN X 197     -11.773   5.037  11.039  0.00  0.00            
ATOM   3181  CA  GLN X 197     -11.269   7.087  10.518  0.00  0.00            
ATOM   3182  HA  GLN X 197     -11.838   7.408   9.645  0.00  0.00            
ATOM   3183  CB  GLN X 197     -12.177   7.509  11.679  0.00  0.00            
ATOM   3184  HB2 GLN X 197     -11.716   7.534  12.666  0.00  0.00            
ATOM   3185  HB3 GLN X 197     -12.424   8.564  11.561  0.00  0.00            
ATOM   3186  CG  GLN X 197     -13.460   6.641  11.716  0.00  0.00            
ATOM   3187  HG2 GLN X 197     -13.736   6.239  10.741  0.00  0.00            
ATOM   3188  HG3 GLN X 197     -13.252   5.903  12.490  0.00  0.00            
ATOM   3189  CD  GLN X 197     -14.676   7.477  12.172  0.00  0.00            
ATOM   3190  OE1 GLN X 197     -15.558   7.911  11.390  0.00  0.00            
ATOM   3191  NE2 GLN X 197     -14.677   7.994  13.353  0.00  0.00            
ATOM   3192 HE21 GLN X 197     -13.956   7.756  14.019  0.00  0.00            
ATOM   3193 HE22 GLN X 197     -15.358   8.693  13.613  0.00  0.00            
ATOM   3194  C   GLN X 197      -9.931   7.797  10.597  0.00  0.00            
ATOM   3195  O   GLN X 197      -9.732   8.943  10.227  0.00  0.00            
ATOM   3196  N   SER X 198      -8.922   7.041  11.114  0.00  0.00            
ATOM   3197  H   SER X 198      -9.180   6.124  11.449  0.00  0.00            
ATOM   3198  CA  SER X 198      -7.476   7.299  11.147  0.00  0.00            
ATOM   3199  HA  SER X 198      -7.405   8.329  11.495  0.00  0.00            
ATOM   3200  CB  SER X 198      -6.753   6.560  12.303  0.00  0.00            
ATOM   3201  HB2 SER X 198      -6.768   5.489  12.101  0.00  0.00            
ATOM   3202  HB3 SER X 198      -5.697   6.820  12.234  0.00  0.00            
ATOM   3203  OG  SER X 198      -7.304   6.727  13.572  0.00  0.00            
ATOM   3204  HG  SER X 198      -7.002   7.617  13.771  0.00  0.00            
ATOM   3205  C   SER X 198      -6.779   7.130   9.817  0.00  0.00            
ATOM   3206  O   SER X 198      -6.166   8.050   9.312  0.00  0.00            
ATOM   3207  N   ASP X 199      -6.894   5.977   9.180  0.00  0.00            
ATOM   3208  H   ASP X 199      -7.184   5.189   9.740  0.00  0.00            
ATOM   3209  CA  ASP X 199      -6.253   5.691   7.892  0.00  0.00            
ATOM   3210  HA  ASP X 199      -5.176   5.799   8.021  0.00  0.00            
ATOM   3211  CB  ASP X 199      -6.632   4.281   7.331  0.00  0.00            
ATOM   3212  HB2 ASP X 199      -7.714   4.178   7.416  0.00  0.00            
ATOM   3213  HB3 ASP X 199      -6.284   4.094   6.315  0.00  0.00            
ATOM   3214  CG  ASP X 199      -6.089   3.190   8.224  0.00  0.00            
ATOM   3215  OD1 ASP X 199      -5.214   3.368   9.042  0.00  0.00            
ATOM   3216  OD2 ASP X 199      -6.547   2.065   8.046  0.00  0.00            
ATOM   3217  C   ASP X 199      -6.626   6.685   6.819  0.00  0.00            
ATOM   3218  O   ASP X 199      -6.002   6.767   5.780  0.00  0.00            
ATOM   3219  N   VAL X 200      -7.727   7.439   6.921  0.00  0.00            
ATOM   3220  H   VAL X 200      -8.336   7.132   7.666  0.00  0.00            
ATOM   3221  CA  VAL X 200      -8.117   8.547   6.070  0.00  0.00            
ATOM   3222  HA  VAL X 200      -8.084   8.197   5.039  0.00  0.00            
ATOM   3223  CB  VAL X 200      -9.554   9.005   6.446  0.00  0.00            
ATOM   3224  HB  VAL X 200      -9.530   9.078   7.533  0.00  0.00            
ATOM   3225  CG1 VAL X 200      -9.994  10.406   6.088  0.00  0.00            
ATOM   3226 HG11 VAL X 200     -11.071  10.450   6.251  0.00  0.00            
ATOM   3227 HG12 VAL X 200      -9.489  11.110   6.750  0.00  0.00            
ATOM   3228 HG13 VAL X 200      -9.673  10.698   5.088  0.00  0.00            
ATOM   3229  CG2 VAL X 200     -10.619   8.005   5.883  0.00  0.00            
ATOM   3230 HG21 VAL X 200     -10.426   6.988   6.225  0.00  0.00            
ATOM   3231 HG22 VAL X 200     -11.620   8.364   6.123  0.00  0.00            
ATOM   3232 HG23 VAL X 200     -10.543   7.969   4.797  0.00  0.00            
ATOM   3233  C   VAL X 200      -7.207   9.777   6.151  0.00  0.00            
ATOM   3234  O   VAL X 200      -6.947  10.339   5.116  0.00  0.00            
ATOM   3235  N   TRP X 201      -6.595  10.076   7.247  0.00  0.00            
ATOM   3236  H   TRP X 201      -6.966   9.596   8.055  0.00  0.00            
ATOM   3237  CA  TRP X 201      -5.662  11.176   7.419  0.00  0.00            
ATOM   3238  HA  TRP X 201      -6.009  12.169   7.133  0.00  0.00            
ATOM   3239  CB  TRP X 201      -5.179  11.210   8.902  0.00  0.00            
ATOM   3240  HB2 TRP X 201      -6.079  11.247   9.516  0.00  0.00            
ATOM   3241  HB3 TRP X 201      -4.784  10.216   9.110  0.00  0.00            
ATOM   3242  CG  TRP X 201      -4.092  12.186   9.308  0.00  0.00            
ATOM   3243  CD1 TRP X 201      -2.765  12.124   8.968  0.00  0.00            
ATOM   3244  HD1 TRP X 201      -2.234  11.479   8.283  0.00  0.00            
ATOM   3245  NE1 TRP X 201      -2.075  13.190   9.559  0.00  0.00            
ATOM   3246  HE1 TRP X 201      -1.096  13.364   9.382  0.00  0.00            
ATOM   3247  CE2 TRP X 201      -2.954  13.984  10.250  0.00  0.00            
ATOM   3248  CZ2 TRP X 201      -2.791  15.234  10.910  0.00  0.00            
ATOM   3249  HZ2 TRP X 201      -1.900  15.841  10.836  0.00  0.00            
ATOM   3250  CH2 TRP X 201      -3.812  15.693  11.744  0.00  0.00            
ATOM   3251  HH2 TRP X 201      -3.668  16.609  12.299  0.00  0.00            
ATOM   3252  CZ3 TRP X 201      -5.069  15.059  11.818  0.00  0.00            
ATOM   3253  HZ3 TRP X 201      -5.923  15.556  12.252  0.00  0.00            
ATOM   3254  CE3 TRP X 201      -5.211  13.871  11.058  0.00  0.00            
ATOM   3255  HE3 TRP X 201      -6.099  13.259  11.119  0.00  0.00            
ATOM   3256  CD2 TRP X 201      -4.239  13.372  10.210  0.00  0.00            
ATOM   3257  C   TRP X 201      -4.420  10.818   6.602  0.00  0.00            
ATOM   3258  O   TRP X 201      -3.963  11.631   5.809  0.00  0.00            
ATOM   3259  N   SER X 202      -3.948   9.541   6.822  0.00  0.00            
ATOM   3260  H   SER X 202      -4.440   8.987   7.508  0.00  0.00            
ATOM   3261  CA  SER X 202      -2.756   9.000   6.178  0.00  0.00            
ATOM   3262  HA  SER X 202      -2.034   9.813   6.248  0.00  0.00            
ATOM   3263  CB  SER X 202      -2.210   7.831   7.038  0.00  0.00            
ATOM   3264  HB2 SER X 202      -2.886   6.975   7.045  0.00  0.00            
ATOM   3265  HB3 SER X 202      -1.206   7.597   6.685  0.00  0.00            
ATOM   3266  OG  SER X 202      -2.080   8.114   8.426  0.00  0.00            
ATOM   3267  HG  SER X 202      -1.310   8.671   8.559  0.00  0.00            
ATOM   3268  C   SER X 202      -2.962   8.600   4.721  0.00  0.00            
ATOM   3269  O   SER X 202      -1.960   8.699   3.991  0.00  0.00            
ATOM   3270  N   TYR X 203      -4.219   8.425   4.274  0.00  0.00            
ATOM   3271  H   TYR X 203      -4.899   8.311   5.011  0.00  0.00            
ATOM   3272  CA  TYR X 203      -4.621   8.553   2.903  0.00  0.00            
ATOM   3273  HA  TYR X 203      -3.945   7.937   2.311  0.00  0.00            
ATOM   3274  CB  TYR X 203      -6.070   8.008   2.838  0.00  0.00            
ATOM   3275  HB2 TYR X 203      -6.076   6.966   3.156  0.00  0.00            
ATOM   3276  HB3 TYR X 203      -6.813   8.501   3.465  0.00  0.00            
ATOM   3277  CG  TYR X 203      -6.685   8.129   1.457  0.00  0.00            
ATOM   3278  CD1 TYR X 203      -6.761   7.100   0.508  0.00  0.00            
ATOM   3279  HD1 TYR X 203      -6.562   6.076   0.786  0.00  0.00            
ATOM   3280  CE1 TYR X 203      -7.388   7.244  -0.764  0.00  0.00            
ATOM   3281  HE1 TYR X 203      -7.444   6.320  -1.320  0.00  0.00            
ATOM   3282  CZ  TYR X 203      -7.902   8.567  -1.066  0.00  0.00            
ATOM   3283  OH  TYR X 203      -8.635   8.849  -2.162  0.00  0.00            
ATOM   3284  HH  TYR X 203      -8.381   8.328  -2.927  0.00  0.00            
ATOM   3285  CE2 TYR X 203      -7.681   9.602  -0.180  0.00  0.00            
ATOM   3286  HE2 TYR X 203      -7.938  10.616  -0.450  0.00  0.00            
ATOM   3287  CD2 TYR X 203      -7.163   9.387   1.034  0.00  0.00            
ATOM   3288  HD2 TYR X 203      -7.264  10.190   1.750  0.00  0.00            
ATOM   3289  C   TYR X 203      -4.368   9.994   2.387  0.00  0.00            
ATOM   3290  O   TYR X 203      -3.742  10.090   1.344  0.00  0.00            
ATOM   3291  N   GLY X 204      -4.700  11.034   3.132  0.00  0.00            
ATOM   3292  H   GLY X 204      -5.144  10.904   4.029  0.00  0.00            
ATOM   3293  CA  GLY X 204      -4.604  12.389   2.680  0.00  0.00            
ATOM   3294  HA2 GLY X 204      -5.272  12.567   1.837  0.00  0.00            
ATOM   3295  HA3 GLY X 204      -4.991  13.049   3.456  0.00  0.00            
ATOM   3296  C   GLY X 204      -3.149  12.802   2.525  0.00  0.00            
ATOM   3297  O   GLY X 204      -2.876  13.499   1.594  0.00  0.00            
ATOM   3298  N   VAL X 205      -2.235  12.289   3.387  0.00  0.00            
ATOM   3299  H   VAL X 205      -2.554  11.602   4.055  0.00  0.00            
ATOM   3300  CA  VAL X 205      -0.767  12.389   3.252  0.00  0.00            
ATOM   3301  HA  VAL X 205      -0.498  13.418   3.015  0.00  0.00            
ATOM   3302  CB  VAL X 205      -0.040  11.816   4.557  0.00  0.00            
ATOM   3303  HB  VAL X 205      -0.291  10.757   4.604  0.00  0.00            
ATOM   3304  CG1 VAL X 205       1.492  11.857   4.350  0.00  0.00            
ATOM   3305 HG11 VAL X 205       1.987  11.711   5.310  0.00  0.00            
ATOM   3306 HG12 VAL X 205       1.795  11.009   3.736  0.00  0.00            
ATOM   3307 HG13 VAL X 205       1.759  12.859   4.014  0.00  0.00            
ATOM   3308  CG2 VAL X 205      -0.495  12.512   5.845  0.00  0.00            
ATOM   3309 HG21 VAL X 205      -1.576  12.427   5.956  0.00  0.00            
ATOM   3310 HG22 VAL X 205       0.033  12.177   6.738  0.00  0.00            
ATOM   3311 HG23 VAL X 205      -0.268  13.575   5.758  0.00  0.00            
ATOM   3312  C   VAL X 205      -0.297  11.477   2.072  0.00  0.00            
ATOM   3313  O   VAL X 205       0.503  11.906   1.254  0.00  0.00            
ATOM   3314  N   THR X 206      -0.955  10.357   1.925  0.00  0.00            
ATOM   3315  H   THR X 206      -1.795  10.116   2.432  0.00  0.00            
ATOM   3316  CA  THR X 206      -0.711   9.549   0.764  0.00  0.00            
ATOM   3317  HA  THR X 206       0.353   9.315   0.772  0.00  0.00            
ATOM   3318  CB  THR X 206      -1.444   8.150   0.784  0.00  0.00            
ATOM   3319  HB  THR X 206      -2.532   8.202   0.757  0.00  0.00            
ATOM   3320  CG2 THR X 206      -1.104   7.259  -0.321  0.00  0.00            
ATOM   3321 HG21 THR X 206      -1.495   6.257  -0.143  0.00  0.00            
ATOM   3322 HG22 THR X 206      -1.600   7.590  -1.234  0.00  0.00            
ATOM   3323 HG23 THR X 206      -0.015   7.283  -0.348  0.00  0.00            
ATOM   3324  OG1 THR X 206      -0.988   7.375   1.938  0.00  0.00            
ATOM   3325  HG1 THR X 206      -1.129   7.865   2.751  0.00  0.00            
ATOM   3326  C   THR X 206      -0.922  10.280  -0.603  0.00  0.00            
ATOM   3327  O   THR X 206      -0.053  10.335  -1.444  0.00  0.00            
ATOM   3328  N   VAL X 207      -2.023  10.984  -0.744  0.00  0.00            
ATOM   3329  H   VAL X 207      -2.706  11.048  -0.003  0.00  0.00            
ATOM   3330  CA  VAL X 207      -2.339  11.806  -1.910  0.00  0.00            
ATOM   3331  HA  VAL X 207      -2.115  11.191  -2.782  0.00  0.00            
ATOM   3332  CB  VAL X 207      -3.805  12.095  -2.155  0.00  0.00            
ATOM   3333  HB  VAL X 207      -4.011  12.666  -1.249  0.00  0.00            
ATOM   3334  CG1 VAL X 207      -4.158  12.915  -3.414  0.00  0.00            
ATOM   3335 HG11 VAL X 207      -5.200  12.851  -3.729  0.00  0.00            
ATOM   3336 HG12 VAL X 207      -3.858  13.957  -3.308  0.00  0.00            
ATOM   3337 HG13 VAL X 207      -3.566  12.568  -4.261  0.00  0.00            
ATOM   3338  CG2 VAL X 207      -4.797  10.861  -2.074  0.00  0.00            
ATOM   3339 HG21 VAL X 207      -5.818  11.165  -2.309  0.00  0.00            
ATOM   3340 HG22 VAL X 207      -4.515  10.045  -2.739  0.00  0.00            
ATOM   3341 HG23 VAL X 207      -4.745  10.451  -1.065  0.00  0.00            
ATOM   3342  C   VAL X 207      -1.496  13.058  -1.970  0.00  0.00            
ATOM   3343  O   VAL X 207      -1.143  13.530  -3.043  0.00  0.00            
ATOM   3344  N   TRP X 208      -0.905  13.523  -0.833  0.00  0.00            
ATOM   3345  H   TRP X 208      -1.149  13.001  -0.004  0.00  0.00            
ATOM   3346  CA  TRP X 208       0.101  14.540  -0.753  0.00  0.00            
ATOM   3347  HA  TRP X 208      -0.294  15.342  -1.377  0.00  0.00            
ATOM   3348  CB  TRP X 208       0.237  15.058   0.641  0.00  0.00            
ATOM   3349  HB2 TRP X 208      -0.765  15.158   1.060  0.00  0.00            
ATOM   3350  HB3 TRP X 208       0.817  14.339   1.220  0.00  0.00            
ATOM   3351  CG  TRP X 208       0.960  16.310   0.757  0.00  0.00            
ATOM   3352  CD1 TRP X 208       0.396  17.530   0.681  0.00  0.00            
ATOM   3353  HD1 TRP X 208      -0.668  17.645   0.539  0.00  0.00            
ATOM   3354  NE1 TRP X 208       1.352  18.517   0.641  0.00  0.00            
ATOM   3355  HE1 TRP X 208       1.097  19.487   0.518  0.00  0.00            
ATOM   3356  CE2 TRP X 208       2.621  18.017   0.792  0.00  0.00            
ATOM   3357  CZ2 TRP X 208       3.909  18.604   0.889  0.00  0.00            
ATOM   3358  HZ2 TRP X 208       4.011  19.678   0.831  0.00  0.00            
ATOM   3359  CH2 TRP X 208       5.008  17.794   0.995  0.00  0.00            
ATOM   3360  HH2 TRP X 208       5.997  18.196   1.153  0.00  0.00            
ATOM   3361  CZ3 TRP X 208       4.912  16.377   0.914  0.00  0.00            
ATOM   3362  HZ3 TRP X 208       5.780  15.744   1.018  0.00  0.00            
ATOM   3363  CE3 TRP X 208       3.639  15.785   0.852  0.00  0.00            
ATOM   3364  HE3 TRP X 208       3.593  14.710   0.756  0.00  0.00            
ATOM   3365  CD2 TRP X 208       2.451  16.584   0.811  0.00  0.00            
ATOM   3366  C   TRP X 208       1.422  14.080  -1.320  0.00  0.00            
ATOM   3367  O   TRP X 208       1.953  14.766  -2.169  0.00  0.00            
ATOM   3368  N   GLU X 209       2.014  12.912  -0.976  0.00  0.00            
ATOM   3369  H   GLU X 209       1.602  12.313  -0.275  0.00  0.00            
ATOM   3370  CA  GLU X 209       3.332  12.496  -1.583  0.00  0.00            
ATOM   3371  HA  GLU X 209       4.009  13.351  -1.576  0.00  0.00            
ATOM   3372  CB  GLU X 209       3.871  11.267  -0.778  0.00  0.00            
ATOM   3373  HB2 GLU X 209       3.104  10.494  -0.736  0.00  0.00            
ATOM   3374  HB3 GLU X 209       4.727  10.781  -1.247  0.00  0.00            
ATOM   3375  CG  GLU X 209       4.371  11.657   0.641  0.00  0.00            
ATOM   3376  HG2 GLU X 209       5.057  12.492   0.498  0.00  0.00            
ATOM   3377  HG3 GLU X 209       3.545  11.909   1.305  0.00  0.00            
ATOM   3378  CD  GLU X 209       5.000  10.423   1.199  0.00  0.00            
ATOM   3379  OE1 GLU X 209       6.243  10.237   1.263  0.00  0.00            
ATOM   3380  OE2 GLU X 209       4.260   9.475   1.517  0.00  0.00            
ATOM   3381  C   GLU X 209       3.152  12.118  -3.022  0.00  0.00            
ATOM   3382  O   GLU X 209       4.147  12.127  -3.749  0.00  0.00            
ATOM   3383  N   LEU X 210       1.950  11.662  -3.520  0.00  0.00            
ATOM   3384  H   LEU X 210       1.255  11.509  -2.803  0.00  0.00            
ATOM   3385  CA  LEU X 210       1.753  11.378  -4.930  0.00  0.00            
ATOM   3386  HA  LEU X 210       2.664  10.946  -5.343  0.00  0.00            
ATOM   3387  CB  LEU X 210       0.421  10.589  -5.088  0.00  0.00            
ATOM   3388  HB2 LEU X 210      -0.396  11.028  -4.515  0.00  0.00            
ATOM   3389  HB3 LEU X 210       0.170  10.527  -6.147  0.00  0.00            
ATOM   3390  CG  LEU X 210       0.693   9.149  -4.590  0.00  0.00            
ATOM   3391  HG  LEU X 210       1.340   9.164  -3.712  0.00  0.00            
ATOM   3392  CD1 LEU X 210      -0.645   8.524  -4.248  0.00  0.00            
ATOM   3393 HD11 LEU X 210      -1.132   9.016  -3.406  0.00  0.00            
ATOM   3394 HD12 LEU X 210      -1.315   8.555  -5.108  0.00  0.00            
ATOM   3395 HD13 LEU X 210      -0.432   7.466  -4.097  0.00  0.00            
ATOM   3396  CD2 LEU X 210       1.430   8.180  -5.601  0.00  0.00            
ATOM   3397 HD21 LEU X 210       1.038   8.195  -6.617  0.00  0.00            
ATOM   3398 HD22 LEU X 210       2.510   8.330  -5.574  0.00  0.00            
ATOM   3399 HD23 LEU X 210       1.399   7.148  -5.252  0.00  0.00            
ATOM   3400  C   LEU X 210       1.601  12.661  -5.719  0.00  0.00            
ATOM   3401  O   LEU X 210       2.248  12.764  -6.791  0.00  0.00            
ATOM   3402  N   MET X 211       0.748  13.589  -5.267  0.00  0.00            
ATOM   3403  H   MET X 211       0.225  13.461  -4.412  0.00  0.00            
ATOM   3404  CA  MET X 211       0.626  14.787  -6.105  0.00  0.00            
ATOM   3405  HA  MET X 211       0.430  14.561  -7.154  0.00  0.00            
ATOM   3406  CB  MET X 211      -0.617  15.575  -5.746  0.00  0.00            
ATOM   3407  HB2 MET X 211      -0.702  15.591  -4.660  0.00  0.00            
ATOM   3408  HB3 MET X 211      -0.548  16.528  -6.271  0.00  0.00            
ATOM   3409  CG  MET X 211      -1.805  14.838  -6.235  0.00  0.00            
ATOM   3410  HG2 MET X 211      -1.820  14.986  -7.315  0.00  0.00            
ATOM   3411  HG3 MET X 211      -1.747  13.767  -6.041  0.00  0.00            
ATOM   3412  SD  MET X 211      -3.349  15.481  -5.654  0.00  0.00            
ATOM   3413  CE  MET X 211      -4.373  14.415  -6.793  0.00  0.00            
ATOM   3414  HE1 MET X 211      -4.021  13.424  -6.507  0.00  0.00            
ATOM   3415  HE2 MET X 211      -5.394  14.468  -6.413  0.00  0.00            
ATOM   3416  HE3 MET X 211      -4.269  14.652  -7.852  0.00  0.00            
ATOM   3417  C   MET X 211       1.829  15.720  -5.989  0.00  0.00            
ATOM   3418  O   MET X 211       1.827  16.738  -6.668  0.00  0.00            
ATOM   3419  N   THR X 212       2.851  15.430  -5.116  0.00  0.00            
ATOM   3420  H   THR X 212       2.778  14.716  -4.406  0.00  0.00            
ATOM   3421  CA  THR X 212       4.152  16.079  -5.245  0.00  0.00            
ATOM   3422  HA  THR X 212       3.949  17.058  -5.679  0.00  0.00            
ATOM   3423  CB  THR X 212       4.727  16.390  -3.892  0.00  0.00            
ATOM   3424  HB  THR X 212       5.767  16.717  -3.894  0.00  0.00            
ATOM   3425  CG2 THR X 212       3.875  17.492  -3.224  0.00  0.00            
ATOM   3426 HG21 THR X 212       2.888  17.094  -2.986  0.00  0.00            
ATOM   3427 HG22 THR X 212       4.163  17.842  -2.233  0.00  0.00            
ATOM   3428 HG23 THR X 212       3.822  18.336  -3.912  0.00  0.00            
ATOM   3429  OG1 THR X 212       4.658  15.268  -2.988  0.00  0.00            
ATOM   3430  HG1 THR X 212       3.803  15.349  -2.560  0.00  0.00            
ATOM   3431  C   THR X 212       5.180  15.310  -6.173  0.00  0.00            
ATOM   3432  O   THR X 212       6.173  15.951  -6.511  0.00  0.00            
ATOM   3433  N   PHE X 213       4.918  14.106  -6.717  0.00  0.00            
ATOM   3434  H   PHE X 213       3.945  13.873  -6.581  0.00  0.00            
ATOM   3435  CA  PHE X 213       5.864  13.019  -7.155  0.00  0.00            
ATOM   3436  HA  PHE X 213       5.143  12.255  -7.445  0.00  0.00            
ATOM   3437  CB  PHE X 213       6.674  13.412  -8.428  0.00  0.00            
ATOM   3438  HB2 PHE X 213       7.463  14.080  -8.084  0.00  0.00            
ATOM   3439  HB3 PHE X 213       7.198  12.565  -8.872  0.00  0.00            
ATOM   3440  CG  PHE X 213       5.886  14.045  -9.634  0.00  0.00            
ATOM   3441  CD1 PHE X 213       6.192  15.325 -10.058  0.00  0.00            
ATOM   3442  HD1 PHE X 213       6.989  15.816  -9.521  0.00  0.00            
ATOM   3443  CE1 PHE X 213       5.483  15.906 -11.105  0.00  0.00            
ATOM   3444  HE1 PHE X 213       5.622  16.912 -11.472  0.00  0.00            
ATOM   3445  CZ  PHE X 213       4.571  15.152 -11.865  0.00  0.00            
ATOM   3446  HZ  PHE X 213       4.040  15.524 -12.729  0.00  0.00            
ATOM   3447  CE2 PHE X 213       4.326  13.841 -11.434  0.00  0.00            
ATOM   3448  HE2 PHE X 213       3.567  13.286 -11.967  0.00  0.00            
ATOM   3449  CD2 PHE X 213       4.902  13.269 -10.308  0.00  0.00            
ATOM   3450  HD2 PHE X 213       4.629  12.274  -9.986  0.00  0.00            
ATOM   3451  C   PHE X 213       6.795  12.455  -6.085  0.00  0.00            
ATOM   3452  O   PHE X 213       7.760  11.768  -6.399  0.00  0.00            
ATOM   3453  N   GLY X 214       6.456  12.669  -4.854  0.00  0.00            
ATOM   3454  H   GLY X 214       5.570  13.063  -4.570  0.00  0.00            
ATOM   3455  CA  GLY X 214       7.261  12.202  -3.717  0.00  0.00            
ATOM   3456  HA2 GLY X 214       6.682  11.814  -2.879  0.00  0.00            
ATOM   3457  HA3 GLY X 214       7.917  11.379  -4.000  0.00  0.00            
ATOM   3458  C   GLY X 214       8.121  13.298  -3.128  0.00  0.00            
ATOM   3459  O   GLY X 214       9.344  13.119  -3.079  0.00  0.00            
ATOM   3460  N   SER X 215       7.432  14.402  -2.737  0.00  0.00            
ATOM   3461  H   SER X 215       6.433  14.459  -2.874  0.00  0.00            
ATOM   3462  CA  SER X 215       8.049  15.253  -1.740  0.00  0.00            
ATOM   3463  HA  SER X 215       9.044  15.442  -2.141  0.00  0.00            
ATOM   3464  CB  SER X 215       7.343  16.653  -1.791  0.00  0.00            
ATOM   3465  HB2 SER X 215       7.233  16.967  -2.829  0.00  0.00            
ATOM   3466  HB3 SER X 215       6.394  16.521  -1.271  0.00  0.00            
ATOM   3467  OG  SER X 215       8.029  17.672  -1.086  0.00  0.00            
ATOM   3468  HG  SER X 215       8.931  17.769  -1.398  0.00  0.00            
ATOM   3469  C   SER X 215       8.050  14.531  -0.343  0.00  0.00            
ATOM   3470  O   SER X 215       7.083  13.829  -0.152  0.00  0.00            
ATOM   3471  N   LYS X 216       8.989  14.774   0.580  0.00  0.00            
ATOM   3472  H   LYS X 216       9.844  15.191   0.240  0.00  0.00            
ATOM   3473  CA  LYS X 216       8.890  14.411   1.959  0.00  0.00            
ATOM   3474  HA  LYS X 216       8.400  13.439   1.903  0.00  0.00            
ATOM   3475  CB  LYS X 216      10.224  14.152   2.660  0.00  0.00            
ATOM   3476  HB2 LYS X 216      10.640  13.385   2.007  0.00  0.00            
ATOM   3477  HB3 LYS X 216      10.798  15.078   2.627  0.00  0.00            
ATOM   3478  CG  LYS X 216      10.187  13.570   4.114  0.00  0.00            
ATOM   3479  HG2 LYS X 216       9.636  14.271   4.740  0.00  0.00            
ATOM   3480  HG3 LYS X 216       9.724  12.583   4.125  0.00  0.00            
ATOM   3481  CD  LYS X 216      11.543  13.434   4.679  0.00  0.00            
ATOM   3482  HD2 LYS X 216      11.991  14.427   4.641  0.00  0.00            
ATOM   3483  HD3 LYS X 216      11.447  13.250   5.749  0.00  0.00            
ATOM   3484  CE  LYS X 216      12.498  12.439   3.950  0.00  0.00            
ATOM   3485  HE2 LYS X 216      12.562  12.688   2.891  0.00  0.00            
ATOM   3486  HE3 LYS X 216      13.497  12.596   4.359  0.00  0.00            
ATOM   3487  NZ  LYS X 216      12.180  10.956   4.055  0.00  0.00            
ATOM   3488  HZ1 LYS X 216      11.236  10.734   3.774  0.00  0.00            
ATOM   3489  HZ2 LYS X 216      12.868  10.379   3.591  0.00  0.00            
ATOM   3490  HZ3 LYS X 216      12.180  10.718   5.037  0.00  0.00            
ATOM   3491  C   LYS X 216       7.921  15.390   2.744  0.00  0.00            
ATOM   3492  O   LYS X 216       8.280  16.557   2.728  0.00  0.00            
ATOM   3493  N   PRO X 217       6.843  14.910   3.409  0.00  0.00            
ATOM   3494  CD  PRO X 217       6.365  13.532   3.276  0.00  0.00            
ATOM   3495  HD2 PRO X 217       7.093  12.784   3.590  0.00  0.00            
ATOM   3496  HD3 PRO X 217       6.013  13.310   2.268  0.00  0.00            
ATOM   3497  CG  PRO X 217       5.180  13.386   4.309  0.00  0.00            
ATOM   3498  HG2 PRO X 217       5.644  12.931   5.183  0.00  0.00            
ATOM   3499  HG3 PRO X 217       4.310  12.806   4.003  0.00  0.00            
ATOM   3500  CB  PRO X 217       4.743  14.828   4.520  0.00  0.00            
ATOM   3501  HB2 PRO X 217       4.244  15.089   5.453  0.00  0.00            
ATOM   3502  HB3 PRO X 217       4.033  15.139   3.754  0.00  0.00            
ATOM   3503  CA  PRO X 217       5.975  15.704   4.264  0.00  0.00            
ATOM   3504  HA  PRO X 217       5.695  16.546   3.631  0.00  0.00            
ATOM   3505  C   PRO X 217       6.719  16.165   5.546  0.00  0.00            
ATOM   3506  O   PRO X 217       7.407  15.373   6.182  0.00  0.00            
ATOM   3507  N   TYR X 218       6.664  17.463   5.900  0.00  0.00            
ATOM   3508  H   TYR X 218       6.043  18.021   5.332  0.00  0.00            
ATOM   3509  CA  TYR X 218       7.296  18.035   7.118  0.00  0.00            
ATOM   3510  HA  TYR X 218       7.229  19.111   6.956  0.00  0.00            
ATOM   3511  CB  TYR X 218       6.614  17.718   8.439  0.00  0.00            
ATOM   3512  HB2 TYR X 218       6.904  16.687   8.642  0.00  0.00            
ATOM   3513  HB3 TYR X 218       7.126  18.375   9.142  0.00  0.00            
ATOM   3514  CG  TYR X 218       5.097  17.962   8.524  0.00  0.00            
ATOM   3515  CD1 TYR X 218       4.501  19.199   8.217  0.00  0.00            
ATOM   3516  HD1 TYR X 218       5.134  20.055   8.037  0.00  0.00            
ATOM   3517  CE1 TYR X 218       3.112  19.294   8.162  0.00  0.00            
ATOM   3518  HE1 TYR X 218       2.655  20.221   7.847  0.00  0.00            
ATOM   3519  CZ  TYR X 218       2.285  18.203   8.518  0.00  0.00            
ATOM   3520  OH  TYR X 218       0.930  18.211   8.517  0.00  0.00            
ATOM   3521  HH  TYR X 218       0.573  17.327   8.635  0.00  0.00            
ATOM   3522  CE2 TYR X 218       2.871  16.943   8.790  0.00  0.00            
ATOM   3523  HE2 TYR X 218       2.320  16.023   8.919  0.00  0.00            
ATOM   3524  CD2 TYR X 218       4.254  16.899   8.762  0.00  0.00            
ATOM   3525  HD2 TYR X 218       4.748  15.941   8.833  0.00  0.00            
ATOM   3526  C   TYR X 218       8.862  17.763   7.201  0.00  0.00            
ATOM   3527  O   TYR X 218       9.439  17.435   8.254  0.00  0.00            
ATOM   3528  N   ASP X 219       9.417  17.757   6.009  0.00  0.00            
ATOM   3529  H   ASP X 219       8.799  17.816   5.212  0.00  0.00            
ATOM   3530  CA  ASP X 219      10.878  17.670   5.828  0.00  0.00            
ATOM   3531  HA  ASP X 219      11.293  16.733   6.201  0.00  0.00            
ATOM   3532  CB  ASP X 219      11.175  17.751   4.359  0.00  0.00            
ATOM   3533  HB2 ASP X 219      10.487  17.102   3.817  0.00  0.00            
ATOM   3534  HB3 ASP X 219      10.977  18.712   3.885  0.00  0.00            
ATOM   3535  CG  ASP X 219      12.565  17.346   3.982  0.00  0.00            
ATOM   3536  OD1 ASP X 219      13.421  17.070   4.862  0.00  0.00            
ATOM   3537  OD2 ASP X 219      12.946  17.346   2.757  0.00  0.00            
ATOM   3538  C   ASP X 219      11.522  18.841   6.654  0.00  0.00            
ATOM   3539  O   ASP X 219      11.049  19.987   6.691  0.00  0.00            
ATOM   3540  N   GLY X 220      12.717  18.618   7.255  0.00  0.00            
ATOM   3541  H   GLY X 220      13.137  17.704   7.170  0.00  0.00            
ATOM   3542  CA  GLY X 220      13.394  19.608   8.089  0.00  0.00            
ATOM   3543  HA2 GLY X 220      14.394  19.256   8.341  0.00  0.00            
ATOM   3544  HA3 GLY X 220      13.707  20.496   7.540  0.00  0.00            
ATOM   3545  C   GLY X 220      12.738  19.882   9.424  0.00  0.00            
ATOM   3546  O   GLY X 220      13.260  20.607  10.251  0.00  0.00            
ATOM   3547  N   ILE X 221      11.573  19.257   9.762  0.00  0.00            
ATOM   3548  H   ILE X 221      11.211  18.602   9.084  0.00  0.00            
ATOM   3549  CA  ILE X 221      10.751  19.489  10.942  0.00  0.00            
ATOM   3550  HA  ILE X 221      11.156  20.362  11.452  0.00  0.00            
ATOM   3551  CB  ILE X 221       9.305  19.978  10.546  0.00  0.00            
ATOM   3552  HB  ILE X 221       8.976  19.213   9.842  0.00  0.00            
ATOM   3553  CG2 ILE X 221       8.479  20.038  11.815  0.00  0.00            
ATOM   3554 HG21 ILE X 221       7.418  20.185  11.614  0.00  0.00            
ATOM   3555 HG22 ILE X 221       8.509  19.166  12.468  0.00  0.00            
ATOM   3556 HG23 ILE X 221       8.869  20.857  12.419  0.00  0.00            
ATOM   3557  CG1 ILE X 221       9.325  21.303   9.822  0.00  0.00            
ATOM   3558 HG12 ILE X 221       9.987  22.059  10.244  0.00  0.00            
ATOM   3559 HG13 ILE X 221       9.725  21.053   8.839  0.00  0.00            
ATOM   3560  CD1 ILE X 221       7.988  21.969   9.663  0.00  0.00            
ATOM   3561 HD11 ILE X 221       7.318  21.463   8.967  0.00  0.00            
ATOM   3562 HD12 ILE X 221       7.475  22.218  10.592  0.00  0.00            
ATOM   3563 HD13 ILE X 221       8.264  22.960   9.304  0.00  0.00            
ATOM   3564  C   ILE X 221      10.875  18.298  11.925  0.00  0.00            
ATOM   3565  O   ILE X 221      10.875  17.101  11.449  0.00  0.00            
ATOM   3566  N   PRO X 222      11.005  18.578  13.252  0.00  0.00            
ATOM   3567  CD  PRO X 222      11.680  19.801  13.741  0.00  0.00            
ATOM   3568  HD2 PRO X 222      10.853  20.466  13.990  0.00  0.00            
ATOM   3569  HD3 PRO X 222      12.316  20.359  13.053  0.00  0.00            
ATOM   3570  CG  PRO X 222      12.452  19.464  14.996  0.00  0.00            
ATOM   3571  HG2 PRO X 222      12.440  20.266  15.734  0.00  0.00            
ATOM   3572  HG3 PRO X 222      13.478  19.208  14.732  0.00  0.00            
ATOM   3573  CB  PRO X 222      11.775  18.206  15.483  0.00  0.00            
ATOM   3574  HB2 PRO X 222      10.956  18.371  16.183  0.00  0.00            
ATOM   3575  HB3 PRO X 222      12.559  17.643  15.990  0.00  0.00            
ATOM   3576  CA  PRO X 222      11.196  17.495  14.248  0.00  0.00            
ATOM   3577  HA  PRO X 222      12.034  16.915  13.860  0.00  0.00            
ATOM   3578  C   PRO X 222       9.985  16.719  14.542  0.00  0.00            
ATOM   3579  O   PRO X 222       8.932  17.358  14.768  0.00  0.00            
ATOM   3580  N   ALA X 223      10.119  15.378  14.688  0.00  0.00            
ATOM   3581  H   ALA X 223      11.069  15.034  14.710  0.00  0.00            
ATOM   3582  CA  ALA X 223       9.130  14.446  15.067  0.00  0.00            
ATOM   3583  HA  ALA X 223       8.373  14.415  14.284  0.00  0.00            
ATOM   3584  CB  ALA X 223       9.762  13.033  15.270  0.00  0.00            
ATOM   3585  HB1 ALA X 223       9.035  12.240  15.448  0.00  0.00            
ATOM   3586  HB2 ALA X 223      10.323  12.743  14.381  0.00  0.00            
ATOM   3587  HB3 ALA X 223      10.302  13.036  16.216  0.00  0.00            
ATOM   3588  C   ALA X 223       8.345  14.914  16.314  0.00  0.00            
ATOM   3589  O   ALA X 223       7.123  14.800  16.434  0.00  0.00            
ATOM   3590  N   SER X 224       9.069  15.496  17.337  0.00  0.00            
ATOM   3591  H   SER X 224      10.042  15.670  17.133  0.00  0.00            
ATOM   3592  CA  SER X 224       8.590  16.036  18.586  0.00  0.00            
ATOM   3593  HA  SER X 224       8.044  15.241  19.092  0.00  0.00            
ATOM   3594  CB  SER X 224       9.693  16.455  19.542  0.00  0.00            
ATOM   3595  HB2 SER X 224       9.254  16.812  20.474  0.00  0.00            
ATOM   3596  HB3 SER X 224      10.376  15.686  19.902  0.00  0.00            
ATOM   3597  OG  SER X 224      10.565  17.427  18.917  0.00  0.00            
ATOM   3598  HG  SER X 224      10.667  18.180  19.503  0.00  0.00            
ATOM   3599  C   SER X 224       7.650  17.199  18.422  0.00  0.00            
ATOM   3600  O   SER X 224       6.530  17.243  18.860  0.00  0.00            
ATOM   3601  N   GLU X 225       8.000  18.183  17.561  0.00  0.00            
ATOM   3602  H   GLU X 225       8.837  18.046  17.012  0.00  0.00            
ATOM   3603  CA  GLU X 225       7.196  19.333  17.106  0.00  0.00            
ATOM   3604  HA  GLU X 225       6.920  19.851  18.024  0.00  0.00            
ATOM   3605  CB  GLU X 225       8.095  20.274  16.272  0.00  0.00            
ATOM   3606  HB2 GLU X 225       8.400  19.723  15.382  0.00  0.00            
ATOM   3607  HB3 GLU X 225       7.478  21.080  15.875  0.00  0.00            
ATOM   3608  CG  GLU X 225       9.348  20.869  16.957  0.00  0.00            
ATOM   3609  HG2 GLU X 225       9.900  20.144  17.554  0.00  0.00            
ATOM   3610  HG3 GLU X 225      10.008  21.162  16.141  0.00  0.00            
ATOM   3611  CD  GLU X 225       9.008  22.094  17.866  0.00  0.00            
ATOM   3612  OE1 GLU X 225       8.577  23.116  17.376  0.00  0.00            
ATOM   3613  OE2 GLU X 225       9.078  21.930  19.080  0.00  0.00            
ATOM   3614  C   GLU X 225       5.930  18.929  16.298  0.00  0.00            
ATOM   3615  O   GLU X 225       4.984  19.699  16.361  0.00  0.00            
ATOM   3616  N   ILE X 226       5.808  17.731  15.688  0.00  0.00            
ATOM   3617  H   ILE X 226       6.578  17.079  15.637  0.00  0.00            
ATOM   3618  CA  ILE X 226       4.629  17.462  14.815  0.00  0.00            
ATOM   3619  HA  ILE X 226       4.481  18.241  14.067  0.00  0.00            
ATOM   3620  CB  ILE X 226       4.764  16.126  14.088  0.00  0.00            
ATOM   3621  HB  ILE X 226       4.941  15.358  14.841  0.00  0.00            
ATOM   3622  CG2 ILE X 226       3.544  15.613  13.330  0.00  0.00            
ATOM   3623 HG21 ILE X 226       2.672  15.546  13.981  0.00  0.00            
ATOM   3624 HG22 ILE X 226       3.252  16.154  12.431  0.00  0.00            
ATOM   3625 HG23 ILE X 226       3.842  14.597  13.071  0.00  0.00            
ATOM   3626  CG1 ILE X 226       6.038  16.174  13.158  0.00  0.00            
ATOM   3627 HG12 ILE X 226       6.915  16.339  13.784  0.00  0.00            
ATOM   3628 HG13 ILE X 226       6.049  15.175  12.722  0.00  0.00            
ATOM   3629  CD1 ILE X 226       6.084  17.097  11.955  0.00  0.00            
ATOM   3630 HD11 ILE X 226       5.227  16.952  11.298  0.00  0.00            
ATOM   3631 HD12 ILE X 226       6.193  18.149  12.218  0.00  0.00            
ATOM   3632 HD13 ILE X 226       7.005  16.946  11.393  0.00  0.00            
ATOM   3633  C   ILE X 226       3.353  17.586  15.603  0.00  0.00            
ATOM   3634  O   ILE X 226       2.404  18.052  15.045  0.00  0.00            
ATOM   3635  N   SER X 227       3.235  17.060  16.835  0.00  0.00            
ATOM   3636  H   SER X 227       4.093  16.876  17.336  0.00  0.00            
ATOM   3637  CA  SER X 227       1.966  16.991  17.596  0.00  0.00            
ATOM   3638  HA  SER X 227       1.154  16.751  16.910  0.00  0.00            
ATOM   3639  CB  SER X 227       2.027  15.958  18.678  0.00  0.00            
ATOM   3640  HB2 SER X 227       1.042  15.614  18.994  0.00  0.00            
ATOM   3641  HB3 SER X 227       2.561  15.116  18.238  0.00  0.00            
ATOM   3642  OG  SER X 227       2.732  16.407  19.824  0.00  0.00            
ATOM   3643  HG  SER X 227       2.870  15.680  20.436  0.00  0.00            
ATOM   3644  C   SER X 227       1.522  18.387  17.973  0.00  0.00            
ATOM   3645  O   SER X 227       0.359  18.693  18.152  0.00  0.00            
ATOM   3646  N   SER X 228       2.495  19.312  18.100  0.00  0.00            
ATOM   3647  H   SER X 228       3.420  18.959  17.902  0.00  0.00            
ATOM   3648  CA  SER X 228       2.319  20.756  18.510  0.00  0.00            
ATOM   3649  HA  SER X 228       1.486  20.703  19.211  0.00  0.00            
ATOM   3650  CB  SER X 228       3.599  21.273  19.246  0.00  0.00            
ATOM   3651  HB2 SER X 228       4.490  20.834  18.799  0.00  0.00            
ATOM   3652  HB3 SER X 228       3.678  22.353  19.119  0.00  0.00            
ATOM   3653  OG  SER X 228       3.594  20.875  20.607  0.00  0.00            
ATOM   3654  HG  SER X 228       3.737  19.926  20.591  0.00  0.00            
ATOM   3655  C   SER X 228       1.825  21.585  17.316  0.00  0.00            
ATOM   3656  O   SER X 228       0.770  22.208  17.340  0.00  0.00            
ATOM   3657  N   ILE X 229       2.477  21.439  16.169  0.00  0.00            
ATOM   3658  H   ILE X 229       3.328  20.906  16.064  0.00  0.00            
ATOM   3659  CA  ILE X 229       2.137  22.230  14.952  0.00  0.00            
ATOM   3660  HA  ILE X 229       1.889  23.236  15.291  0.00  0.00            
ATOM   3661  CB  ILE X 229       3.276  22.382  13.847  0.00  0.00            
ATOM   3662  HB  ILE X 229       2.961  23.198  13.197  0.00  0.00            
ATOM   3663  CG2 ILE X 229       4.558  22.879  14.509  0.00  0.00            
ATOM   3664 HG21 ILE X 229       5.284  23.202  13.763  0.00  0.00            
ATOM   3665 HG22 ILE X 229       4.304  23.652  15.234  0.00  0.00            
ATOM   3666 HG23 ILE X 229       4.902  21.940  14.942  0.00  0.00            
ATOM   3667  CG1 ILE X 229       3.439  21.116  13.014  0.00  0.00            
ATOM   3668 HG12 ILE X 229       3.703  20.250  13.622  0.00  0.00            
ATOM   3669 HG13 ILE X 229       2.479  20.959  12.524  0.00  0.00            
ATOM   3670  CD1 ILE X 229       4.445  21.297  11.896  0.00  0.00            
ATOM   3671 HD11 ILE X 229       4.371  22.353  11.635  0.00  0.00            
ATOM   3672 HD12 ILE X 229       5.411  21.197  12.391  0.00  0.00            
ATOM   3673 HD13 ILE X 229       4.374  20.531  11.123  0.00  0.00            
ATOM   3674  C   ILE X 229       0.752  21.708  14.363  0.00  0.00            
ATOM   3675  O   ILE X 229       0.002  22.624  13.977  0.00  0.00            
ATOM   3676  N   LEU X 230       0.445  20.410  14.480  0.00  0.00            
ATOM   3677  H   LEU X 230       1.107  19.737  14.839  0.00  0.00            
ATOM   3678  CA  LEU X 230      -0.856  19.922  14.081  0.00  0.00            
ATOM   3679  HA  LEU X 230      -0.936  20.295  13.060  0.00  0.00            
ATOM   3680  CB  LEU X 230      -0.920  18.388  14.130  0.00  0.00            
ATOM   3681  HB2 LEU X 230      -0.697  17.896  15.077  0.00  0.00            
ATOM   3682  HB3 LEU X 230      -1.969  18.204  13.896  0.00  0.00            
ATOM   3683  CG  LEU X 230      -0.083  17.715  12.994  0.00  0.00            
ATOM   3684  HG  LEU X 230       0.946  18.052  13.114  0.00  0.00            
ATOM   3685  CD1 LEU X 230      -0.282  16.200  13.054  0.00  0.00            
ATOM   3686 HD11 LEU X 230       0.133  15.736  13.949  0.00  0.00            
ATOM   3687 HD12 LEU X 230      -1.366  16.086  13.097  0.00  0.00            
ATOM   3688 HD13 LEU X 230       0.067  15.702  12.150  0.00  0.00            
ATOM   3689  CD2 LEU X 230      -0.593  18.159  11.603  0.00  0.00            
ATOM   3690 HD21 LEU X 230      -0.467  19.198  11.298  0.00  0.00            
ATOM   3691 HD22 LEU X 230      -0.145  17.500  10.860  0.00  0.00            
ATOM   3692 HD23 LEU X 230      -1.650  17.906  11.529  0.00  0.00            
ATOM   3693  C   LEU X 230      -1.991  20.441  14.992  0.00  0.00            
ATOM   3694  O   LEU X 230      -3.035  20.801  14.533  0.00  0.00            
ATOM   3695  N   GLU X 231      -1.784  20.302  16.300  0.00  0.00            
ATOM   3696  H   GLU X 231      -0.903  20.044  16.721  0.00  0.00            
ATOM   3697  CA  GLU X 231      -2.777  20.706  17.325  0.00  0.00            
ATOM   3698  HA  GLU X 231      -3.639  20.056  17.173  0.00  0.00            
ATOM   3699  CB  GLU X 231      -2.310  20.407  18.815  0.00  0.00            
ATOM   3700  HB2 GLU X 231      -1.698  19.516  18.952  0.00  0.00            
ATOM   3701  HB3 GLU X 231      -1.688  21.265  19.069  0.00  0.00            
ATOM   3702  CG  GLU X 231      -3.540  20.187  19.641  0.00  0.00            
ATOM   3703  HG2 GLU X 231      -4.419  20.733  19.299  0.00  0.00            
ATOM   3704  HG3 GLU X 231      -3.832  19.137  19.630  0.00  0.00            
ATOM   3705  CD  GLU X 231      -3.411  20.625  21.161  0.00  0.00            
ATOM   3706  OE1 GLU X 231      -4.418  21.086  21.806  0.00  0.00            
ATOM   3707  OE2 GLU X 231      -2.300  20.720  21.687  0.00  0.00            
ATOM   3708  C   GLU X 231      -3.126  22.180  17.236  0.00  0.00            
ATOM   3709  O   GLU X 231      -4.291  22.637  17.494  0.00  0.00            
ATOM   3710  N   LYS X 232      -2.119  22.992  16.844  0.00  0.00            
ATOM   3711  H   LYS X 232      -1.220  22.591  16.620  0.00  0.00            
ATOM   3712  CA  LYS X 232      -2.142  24.486  16.826  0.00  0.00            
ATOM   3713  HA  LYS X 232      -2.730  24.751  17.704  0.00  0.00            
ATOM   3714  CB  LYS X 232      -0.771  25.142  17.246  0.00  0.00            
ATOM   3715  HB2 LYS X 232      -0.007  24.553  16.738  0.00  0.00            
ATOM   3716  HB3 LYS X 232      -0.844  26.177  16.912  0.00  0.00            
ATOM   3717  CG  LYS X 232      -0.538  25.099  18.717  0.00  0.00            
ATOM   3718  HG2 LYS X 232      -1.222  25.827  19.154  0.00  0.00            
ATOM   3719  HG3 LYS X 232      -0.696  24.069  19.037  0.00  0.00            
ATOM   3720  CD  LYS X 232       0.904  25.371  18.926  0.00  0.00            
ATOM   3721  HD2 LYS X 232       1.463  24.490  18.612  0.00  0.00            
ATOM   3722  HD3 LYS X 232       1.118  26.279  18.362  0.00  0.00            
ATOM   3723  CE  LYS X 232       1.208  25.787  20.296  0.00  0.00            
ATOM   3724  HE2 LYS X 232       0.787  26.757  20.558  0.00  0.00            
ATOM   3725  HE3 LYS X 232       0.771  25.043  20.962  0.00  0.00            
ATOM   3726  NZ  LYS X 232       2.709  25.833  20.333  0.00  0.00            
ATOM   3727  HZ1 LYS X 232       3.050  26.286  21.169  0.00  0.00            
ATOM   3728  HZ2 LYS X 232       3.122  24.916  20.428  0.00  0.00            
ATOM   3729  HZ3 LYS X 232       3.187  26.186  19.517  0.00  0.00            
ATOM   3730  C   LYS X 232      -2.702  25.144  15.555  0.00  0.00            
ATOM   3731  O   LYS X 232      -3.329  26.174  15.691  0.00  0.00            
ATOM   3732  N   GLY X 233      -2.571  24.480  14.392  0.00  0.00            
ATOM   3733  H   GLY X 233      -1.986  23.658  14.438  0.00  0.00            
ATOM   3734  CA  GLY X 233      -3.222  24.984  13.154  0.00  0.00            
ATOM   3735  HA2 GLY X 233      -4.255  24.636  13.173  0.00  0.00            
ATOM   3736  HA3 GLY X 233      -3.244  26.073  13.192  0.00  0.00            
ATOM   3737  C   GLY X 233      -2.545  24.612  11.846  0.00  0.00            
ATOM   3738  O   GLY X 233      -3.133  24.608  10.806  0.00  0.00            
ATOM   3739  N   GLU X 234      -1.297  24.160  11.883  0.00  0.00            
ATOM   3740  H   GLU X 234      -0.950  23.862  12.784  0.00  0.00            
ATOM   3741  CA  GLU X 234      -0.578  23.733  10.614  0.00  0.00            
ATOM   3742  HA  GLU X 234      -0.856  24.541   9.939  0.00  0.00            
ATOM   3743  CB  GLU X 234       0.991  23.687  10.734  0.00  0.00            
ATOM   3744  HB2 GLU X 234       1.105  22.846  11.417  0.00  0.00            
ATOM   3745  HB3 GLU X 234       1.417  23.426   9.765  0.00  0.00            
ATOM   3746  CG  GLU X 234       1.735  24.900  11.425  0.00  0.00            
ATOM   3747  HG2 GLU X 234       1.367  25.067  12.437  0.00  0.00            
ATOM   3748  HG3 GLU X 234       2.819  24.784  11.450  0.00  0.00            
ATOM   3749  CD  GLU X 234       1.557  26.248  10.718  0.00  0.00            
ATOM   3750  OE1 GLU X 234       1.450  27.303  11.420  0.00  0.00            
ATOM   3751  OE2 GLU X 234       1.403  26.248   9.460  0.00  0.00            
ATOM   3752  C   GLU X 234      -1.020  22.456   9.905  0.00  0.00            
ATOM   3753  O   GLU X 234      -1.633  21.604  10.517  0.00  0.00            
ATOM   3754  N   ARG X 235      -0.814  22.461   8.623  0.00  0.00            
ATOM   3755  H   ARG X 235      -0.540  23.377   8.300  0.00  0.00            
ATOM   3756  CA  ARG X 235      -1.137  21.368   7.650  0.00  0.00            
ATOM   3757  HA  ARG X 235      -0.969  20.409   8.139  0.00  0.00            
ATOM   3758  CB  ARG X 235      -2.624  21.396   7.111  0.00  0.00            
ATOM   3759  HB2 ARG X 235      -2.738  22.408   6.721  0.00  0.00            
ATOM   3760  HB3 ARG X 235      -2.738  20.658   6.317  0.00  0.00            
ATOM   3761  CG  ARG X 235      -3.737  21.231   8.124  0.00  0.00            
ATOM   3762  HG2 ARG X 235      -3.727  22.044   8.850  0.00  0.00            
ATOM   3763  HG3 ARG X 235      -4.641  21.233   7.514  0.00  0.00            
ATOM   3764  CD  ARG X 235      -3.691  19.828   8.882  0.00  0.00            
ATOM   3765  HD2 ARG X 235      -3.857  19.064   8.123  0.00  0.00            
ATOM   3766  HD3 ARG X 235      -2.730  19.678   9.376  0.00  0.00            
ATOM   3767  NE  ARG X 235      -4.750  19.803   9.826  0.00  0.00            
ATOM   3768  HE  ARG X 235      -5.659  19.709   9.395  0.00  0.00            
ATOM   3769  CZ  ARG X 235      -4.752  20.026  11.118  0.00  0.00            
ATOM   3770  NH1 ARG X 235      -3.679  20.371  11.832  0.00  0.00            
ATOM   3771 HH11 ARG X 235      -2.879  20.666  11.290  0.00  0.00            
ATOM   3772 HH12 ARG X 235      -3.774  20.620  12.806  0.00  0.00            
ATOM   3773  NH2 ARG X 235      -5.830  19.929  11.757  0.00  0.00            
ATOM   3774 HH21 ARG X 235      -6.610  19.448  11.331  0.00  0.00            
ATOM   3775 HH22 ARG X 235      -5.792  20.335  12.681  0.00  0.00            
ATOM   3776  C   ARG X 235      -0.228  21.432   6.463  0.00  0.00            
ATOM   3777  O   ARG X 235       0.306  22.532   6.091  0.00  0.00            
ATOM   3778  N   LEU X 236      -0.131  20.295   5.730  0.00  0.00            
ATOM   3779  H   LEU X 236      -0.543  19.438   6.071  0.00  0.00            
ATOM   3780  CA  LEU X 236       0.600  20.115   4.518  0.00  0.00            
ATOM   3781  HA  LEU X 236       1.643  20.293   4.779  0.00  0.00            
ATOM   3782  CB  LEU X 236       0.473  18.704   4.011  0.00  0.00            
ATOM   3783  HB2 LEU X 236      -0.569  18.386   4.059  0.00  0.00            
ATOM   3784  HB3 LEU X 236       0.870  18.647   2.997  0.00  0.00            
ATOM   3785  CG  LEU X 236       1.286  17.619   4.777  0.00  0.00            
ATOM   3786  HG  LEU X 236       0.977  17.662   5.821  0.00  0.00            
ATOM   3787  CD1 LEU X 236       1.034  16.141   4.357  0.00  0.00            
ATOM   3788 HD11 LEU X 236      -0.025  15.957   4.540  0.00  0.00            
ATOM   3789 HD12 LEU X 236       1.330  15.985   3.320  0.00  0.00            
ATOM   3790 HD13 LEU X 236       1.596  15.412   4.941  0.00  0.00            
ATOM   3791  CD2 LEU X 236       2.759  17.951   4.750  0.00  0.00            
ATOM   3792 HD21 LEU X 236       2.910  18.806   5.409  0.00  0.00            
ATOM   3793 HD22 LEU X 236       3.312  17.060   5.046  0.00  0.00            
ATOM   3794 HD23 LEU X 236       3.016  18.329   3.761  0.00  0.00            
ATOM   3795  C   LEU X 236       0.214  21.013   3.310  0.00  0.00            
ATOM   3796  O   LEU X 236      -0.945  20.935   2.838  0.00  0.00            
ATOM   3797  N   PRO X 237       1.124  21.781   2.670  0.00  0.00            
ATOM   3798  CD  PRO X 237       2.501  21.829   2.933  0.00  0.00            
ATOM   3799  HD2 PRO X 237       2.966  20.846   2.865  0.00  0.00            
ATOM   3800  HD3 PRO X 237       2.757  22.276   3.893  0.00  0.00            
ATOM   3801  CG  PRO X 237       3.154  22.656   1.743  0.00  0.00            
ATOM   3802  HG2 PRO X 237       3.272  22.014   0.870  0.00  0.00            
ATOM   3803  HG3 PRO X 237       4.099  23.105   2.048  0.00  0.00            
ATOM   3804  CB  PRO X 237       2.028  23.639   1.545  0.00  0.00            
ATOM   3805  HB2 PRO X 237       2.110  24.078   0.551  0.00  0.00            
ATOM   3806  HB3 PRO X 237       2.125  24.376   2.343  0.00  0.00            
ATOM   3807  CA  PRO X 237       0.768  22.846   1.745  0.00  0.00            
ATOM   3808  HA  PRO X 237      -0.019  23.517   2.090  0.00  0.00            
ATOM   3809  C   PRO X 237       0.225  22.395   0.406  0.00  0.00            
ATOM   3810  O   PRO X 237       0.423  21.219   0.062  0.00  0.00            
ATOM   3811  N   GLN X 238      -0.636  23.221  -0.326  0.00  0.00            
ATOM   3812  H   GLN X 238      -0.919  24.106   0.071  0.00  0.00            
ATOM   3813  CA  GLN X 238      -1.423  22.797  -1.531  0.00  0.00            
ATOM   3814  HA  GLN X 238      -2.041  21.947  -1.244  0.00  0.00            
ATOM   3815  CB  GLN X 238      -2.313  23.991  -1.987  0.00  0.00            
ATOM   3816  HB2 GLN X 238      -2.819  24.265  -1.061  0.00  0.00            
ATOM   3817  HB3 GLN X 238      -1.723  24.820  -2.377  0.00  0.00            
ATOM   3818  CG  GLN X 238      -3.379  23.693  -3.029  0.00  0.00            
ATOM   3819  HG2 GLN X 238      -2.871  23.205  -3.861  0.00  0.00            
ATOM   3820  HG3 GLN X 238      -4.064  22.979  -2.571  0.00  0.00            
ATOM   3821  CD  GLN X 238      -4.081  24.927  -3.624  0.00  0.00            
ATOM   3822  OE1 GLN X 238      -4.294  25.919  -2.939  0.00  0.00            
ATOM   3823  NE2 GLN X 238      -4.392  25.015  -4.902  0.00  0.00            
ATOM   3824 HE21 GLN X 238      -4.114  24.363  -5.622  0.00  0.00            
ATOM   3825 HE22 GLN X 238      -4.776  25.871  -5.275  0.00  0.00            
ATOM   3826  C   GLN X 238      -0.477  22.372  -2.618  0.00  0.00            
ATOM   3827  O   GLN X 238       0.265  23.231  -3.122  0.00  0.00            
ATOM   3828  N   PRO X 239      -0.598  21.156  -3.168  0.00  0.00            
ATOM   3829  CD  PRO X 239      -1.445  20.073  -2.741  0.00  0.00            
ATOM   3830  HD2 PRO X 239      -2.398  20.165  -3.261  0.00  0.00            
ATOM   3831  HD3 PRO X 239      -1.640  20.140  -1.671  0.00  0.00            
ATOM   3832  CG  PRO X 239      -0.677  18.806  -3.051  0.00  0.00            
ATOM   3833  HG2 PRO X 239      -1.298  17.921  -3.188  0.00  0.00            
ATOM   3834  HG3 PRO X 239       0.058  18.557  -2.286  0.00  0.00            
ATOM   3835  CB  PRO X 239       0.123  19.137  -4.332  0.00  0.00            
ATOM   3836  HB2 PRO X 239      -0.467  18.963  -5.232  0.00  0.00            
ATOM   3837  HB3 PRO X 239       1.021  18.524  -4.407  0.00  0.00            
ATOM   3838  CA  PRO X 239       0.388  20.597  -4.110  0.00  0.00            
ATOM   3839  HA  PRO X 239       1.397  20.656  -3.702  0.00  0.00            
ATOM   3840  C   PRO X 239       0.449  21.440  -5.426  0.00  0.00            
ATOM   3841  O   PRO X 239      -0.625  21.805  -5.975  0.00  0.00            
ATOM   3842  N   PRO X 240       1.716  21.812  -5.928  0.00  0.00            
ATOM   3843  CD  PRO X 240       2.906  21.889  -5.117  0.00  0.00            
ATOM   3844  HD2 PRO X 240       3.233  20.854  -5.007  0.00  0.00            
ATOM   3845  HD3 PRO X 240       2.628  22.340  -4.165  0.00  0.00            
ATOM   3846  CG  PRO X 240       3.881  22.819  -5.903  0.00  0.00            
ATOM   3847  HG2 PRO X 240       4.932  22.538  -5.844  0.00  0.00            
ATOM   3848  HG3 PRO X 240       3.729  23.859  -5.616  0.00  0.00            
ATOM   3849  CB  PRO X 240       3.452  22.711  -7.360  0.00  0.00            
ATOM   3850  HB2 PRO X 240       3.842  21.852  -7.906  0.00  0.00            
ATOM   3851  HB3 PRO X 240       3.781  23.672  -7.756  0.00  0.00            
ATOM   3852  CA  PRO X 240       1.893  22.608  -7.194  0.00  0.00            
ATOM   3853  HA  PRO X 240       1.463  23.574  -6.931  0.00  0.00            
ATOM   3854  C   PRO X 240       1.189  22.126  -8.517  0.00  0.00            
ATOM   3855  O   PRO X 240       1.057  23.002  -9.419  0.00  0.00            
ATOM   3856  N   ILE X 241       0.801  20.764  -8.623  0.00  0.00            
ATOM   3857  H   ILE X 241       0.861  20.250  -7.755  0.00  0.00            
ATOM   3858  CA  ILE X 241      -0.031  20.302  -9.822  0.00  0.00            
ATOM   3859  HA  ILE X 241       0.142  21.101 -10.543  0.00  0.00            
ATOM   3860  CB  ILE X 241       0.410  18.947 -10.445  0.00  0.00            
ATOM   3861  HB  ILE X 241      -0.317  18.575 -11.166  0.00  0.00            
ATOM   3862  CG2 ILE X 241       1.667  19.038 -11.266  0.00  0.00            
ATOM   3863 HG21 ILE X 241       2.048  18.060 -11.561  0.00  0.00            
ATOM   3864 HG22 ILE X 241       1.393  19.665 -12.114  0.00  0.00            
ATOM   3865 HG23 ILE X 241       2.512  19.490 -10.746  0.00  0.00            
ATOM   3866  CG1 ILE X 241       0.551  17.876  -9.290  0.00  0.00            
ATOM   3867 HG12 ILE X 241       1.411  17.949  -8.623  0.00  0.00            
ATOM   3868 HG13 ILE X 241      -0.194  18.011  -8.506  0.00  0.00            
ATOM   3869  CD1 ILE X 241       0.489  16.389  -9.837  0.00  0.00            
ATOM   3870 HD11 ILE X 241      -0.383  16.105 -10.426  0.00  0.00            
ATOM   3871 HD12 ILE X 241       1.431  16.175 -10.342  0.00  0.00            
ATOM   3872 HD13 ILE X 241       0.537  15.687  -9.005  0.00  0.00            
ATOM   3873  C   ILE X 241      -1.581  20.372  -9.516  0.00  0.00            
ATOM   3874  O   ILE X 241      -2.344  19.805 -10.285  0.00  0.00            
ATOM   3875  N   CYS X 242      -1.983  20.941  -8.399  0.00  0.00            
ATOM   3876  H   CYS X 242      -1.312  21.346  -7.761  0.00  0.00            
ATOM   3877  CA  CYS X 242      -3.389  20.747  -7.987  0.00  0.00            
ATOM   3878  HA  CYS X 242      -3.869  20.208  -8.804  0.00  0.00            
ATOM   3879  CB  CYS X 242      -3.449  19.855  -6.704  0.00  0.00            
ATOM   3880  HB2 CYS X 242      -3.118  20.442  -5.847  0.00  0.00            
ATOM   3881  HB3 CYS X 242      -4.502  19.661  -6.499  0.00  0.00            
ATOM   3882  SG  CYS X 242      -2.681  18.250  -7.071  0.00  0.00            
ATOM   3883  HG  CYS X 242      -3.386  17.719  -6.068  0.00  0.00            
ATOM   3884  C   CYS X 242      -4.170  22.054  -7.730  0.00  0.00            
ATOM   3885  O   CYS X 242      -3.689  23.007  -7.095  0.00  0.00            
ATOM   3886  N   THR X 243      -5.455  22.023  -8.147  0.00  0.00            
ATOM   3887  H   THR X 243      -5.676  21.421  -8.927  0.00  0.00            
ATOM   3888  CA  THR X 243      -6.505  22.936  -7.660  0.00  0.00            
ATOM   3889  HA  THR X 243      -6.076  23.935  -7.744  0.00  0.00            
ATOM   3890  CB  THR X 243      -7.760  22.800  -8.508  0.00  0.00            
ATOM   3891  HB  THR X 243      -8.555  23.473  -8.186  0.00  0.00            
ATOM   3892  CG2 THR X 243      -7.567  23.157  -9.973  0.00  0.00            
ATOM   3893 HG21 THR X 243      -8.478  22.896 -10.513  0.00  0.00            
ATOM   3894 HG22 THR X 243      -7.446  24.225 -10.152  0.00  0.00            
ATOM   3895 HG23 THR X 243      -6.765  22.582 -10.435  0.00  0.00            
ATOM   3896  OG1 THR X 243      -8.381  21.520  -8.439  0.00  0.00            
ATOM   3897  HG1 THR X 243      -7.841  20.838  -8.846  0.00  0.00            
ATOM   3898  C   THR X 243      -6.833  22.732  -6.221  0.00  0.00            
ATOM   3899  O   THR X 243      -6.664  21.707  -5.538  0.00  0.00            
ATOM   3900  N   ILE X 244      -7.430  23.814  -5.697  0.00  0.00            
ATOM   3901  H   ILE X 244      -7.677  24.627  -6.243  0.00  0.00            
ATOM   3902  CA  ILE X 244      -7.971  23.760  -4.376  0.00  0.00            
ATOM   3903  HA  ILE X 244      -7.135  23.330  -3.825  0.00  0.00            
ATOM   3904  CB  ILE X 244      -7.988  25.243  -3.853  0.00  0.00            
ATOM   3905  HB  ILE X 244      -7.047  25.782  -3.970  0.00  0.00            
ATOM   3906  CG2 ILE X 244      -9.124  25.970  -4.619  0.00  0.00            
ATOM   3907 HG21 ILE X 244      -8.913  27.037  -4.549  0.00  0.00            
ATOM   3908 HG22 ILE X 244      -9.267  25.624  -5.643  0.00  0.00            
ATOM   3909 HG23 ILE X 244     -10.083  25.940  -4.101  0.00  0.00            
ATOM   3910  CG1 ILE X 244      -8.354  25.221  -2.335  0.00  0.00            
ATOM   3911 HG12 ILE X 244      -9.425  25.060  -2.214  0.00  0.00            
ATOM   3912 HG13 ILE X 244      -7.837  24.379  -1.873  0.00  0.00            
ATOM   3913  CD1 ILE X 244      -7.899  26.487  -1.659  0.00  0.00            
ATOM   3914 HD11 ILE X 244      -8.444  26.405  -0.718  0.00  0.00            
ATOM   3915 HD12 ILE X 244      -6.834  26.413  -1.440  0.00  0.00            
ATOM   3916 HD13 ILE X 244      -8.262  27.332  -2.243  0.00  0.00            
ATOM   3917  C   ILE X 244      -9.162  22.906  -4.237  0.00  0.00            
ATOM   3918  O   ILE X 244      -9.357  22.467  -3.122  0.00  0.00            
ATOM   3919  N   ASP X 245      -9.859  22.470  -5.288  0.00  0.00            
ATOM   3920  H   ASP X 245      -9.485  22.830  -6.154  0.00  0.00            
ATOM   3921  CA  ASP X 245     -11.020  21.509  -5.175  0.00  0.00            
ATOM   3922  HA  ASP X 245     -11.677  21.948  -4.424  0.00  0.00            
ATOM   3923  CB  ASP X 245     -11.758  21.530  -6.547  0.00  0.00            
ATOM   3924  HB2 ASP X 245     -11.002  21.025  -7.148  0.00  0.00            
ATOM   3925  HB3 ASP X 245     -12.682  20.956  -6.478  0.00  0.00            
ATOM   3926  CG  ASP X 245     -12.124  22.878  -7.078  0.00  0.00            
ATOM   3927  OD1 ASP X 245     -12.867  23.551  -6.312  0.00  0.00            
ATOM   3928  OD2 ASP X 245     -11.792  23.274  -8.187  0.00  0.00            
ATOM   3929  C   ASP X 245     -10.635  20.083  -4.840  0.00  0.00            
ATOM   3930  O   ASP X 245     -11.238  19.393  -3.978  0.00  0.00            
ATOM   3931  N   VAL X 246      -9.520  19.563  -5.334  0.00  0.00            
ATOM   3932  H   VAL X 246      -9.040  20.191  -5.963  0.00  0.00            
ATOM   3933  CA  VAL X 246      -8.869  18.321  -4.944  0.00  0.00            
ATOM   3934  HA  VAL X 246      -9.549  17.471  -4.996  0.00  0.00            
ATOM   3935  CB  VAL X 246      -7.691  18.051  -5.941  0.00  0.00            
ATOM   3936  HB  VAL X 246      -7.096  18.951  -6.094  0.00  0.00            
ATOM   3937  CG1 VAL X 246      -6.705  16.981  -5.575  0.00  0.00            
ATOM   3938 HG11 VAL X 246      -7.268  16.051  -5.494  0.00  0.00            
ATOM   3939 HG12 VAL X 246      -5.771  16.985  -6.136  0.00  0.00            
ATOM   3940 HG13 VAL X 246      -6.267  17.292  -4.626  0.00  0.00            
ATOM   3941  CG2 VAL X 246      -8.230  17.731  -7.387  0.00  0.00            
ATOM   3942 HG21 VAL X 246      -7.435  17.972  -8.092  0.00  0.00            
ATOM   3943 HG22 VAL X 246      -8.509  16.684  -7.512  0.00  0.00            
ATOM   3944 HG23 VAL X 246      -9.074  18.396  -7.569  0.00  0.00            
ATOM   3945  C   VAL X 246      -8.332  18.384  -3.506  0.00  0.00            
ATOM   3946  O   VAL X 246      -8.334  17.406  -2.756  0.00  0.00            
ATOM   3947  N   TYR X 247      -7.775  19.569  -3.167  0.00  0.00            
ATOM   3948  H   TYR X 247      -7.629  20.277  -3.872  0.00  0.00            
ATOM   3949  CA  TYR X 247      -7.188  19.822  -1.895  0.00  0.00            
ATOM   3950  HA  TYR X 247      -6.568  18.992  -1.554  0.00  0.00            
ATOM   3951  CB  TYR X 247      -6.175  21.009  -1.980  0.00  0.00            
ATOM   3952  HB2 TYR X 247      -5.464  20.856  -2.793  0.00  0.00            
ATOM   3953  HB3 TYR X 247      -6.785  21.875  -2.235  0.00  0.00            
ATOM   3954  CG  TYR X 247      -5.439  21.295  -0.687  0.00  0.00            
ATOM   3955  CD1 TYR X 247      -4.623  20.307  -0.196  0.00  0.00            
ATOM   3956  HD1 TYR X 247      -4.532  19.340  -0.667  0.00  0.00            
ATOM   3957  CE1 TYR X 247      -3.783  20.618   0.870  0.00  0.00            
ATOM   3958  HE1 TYR X 247      -3.077  19.949   1.339  0.00  0.00            
ATOM   3959  CZ  TYR X 247      -3.872  21.917   1.514  0.00  0.00            
ATOM   3960  OH  TYR X 247      -3.215  22.091   2.630  0.00  0.00            
ATOM   3961  HH  TYR X 247      -2.349  21.682   2.562  0.00  0.00            
ATOM   3962  CE2 TYR X 247      -4.828  22.857   1.061  0.00  0.00            
ATOM   3963  HE2 TYR X 247      -4.852  23.726   1.702  0.00  0.00            
ATOM   3964  CD2 TYR X 247      -5.588  22.568  -0.064  0.00  0.00            
ATOM   3965  HD2 TYR X 247      -6.337  23.255  -0.430  0.00  0.00            
ATOM   3966  C   TYR X 247      -8.132  19.959  -0.701  0.00  0.00            
ATOM   3967  O   TYR X 247      -7.717  19.568   0.366  0.00  0.00            
ATOM   3968  N   MET X 248      -9.227  20.642  -0.841  0.00  0.00            
ATOM   3969  H   MET X 248      -9.326  21.199  -1.677  0.00  0.00            
ATOM   3970  CA  MET X 248     -10.288  20.714   0.155  0.00  0.00            
ATOM   3971  HA  MET X 248      -9.974  21.179   1.089  0.00  0.00            
ATOM   3972  CB  MET X 248     -11.489  21.558  -0.332  0.00  0.00            
ATOM   3973  HB2 MET X 248     -11.058  22.478  -0.726  0.00  0.00            
ATOM   3974  HB3 MET X 248     -12.040  21.014  -1.099  0.00  0.00            
ATOM   3975  CG  MET X 248     -12.611  21.715   0.691  0.00  0.00            
ATOM   3976  HG2 MET X 248     -13.466  22.202   0.222  0.00  0.00            
ATOM   3977  HG3 MET X 248     -13.000  20.752   1.021  0.00  0.00            
ATOM   3978  SD  MET X 248     -12.231  22.601   2.259  0.00  0.00            
ATOM   3979  CE  MET X 248     -11.300  24.131   1.749  0.00  0.00            
ATOM   3980  HE1 MET X 248     -10.633  23.897   0.919  0.00  0.00            
ATOM   3981  HE2 MET X 248     -11.935  24.958   1.432  0.00  0.00            
ATOM   3982  HE3 MET X 248     -10.783  24.419   2.665  0.00  0.00            
ATOM   3983  C   MET X 248     -10.732  19.263   0.615  0.00  0.00            
ATOM   3984  O   MET X 248     -11.011  19.079   1.871  0.00  0.00            
ATOM   3985  N   ILE X 249     -10.711  18.213  -0.249  0.00  0.00            
ATOM   3986  H   ILE X 249     -10.424  18.411  -1.197  0.00  0.00            
ATOM   3987  CA  ILE X 249     -10.853  16.783   0.122  0.00  0.00            
ATOM   3988  HA  ILE X 249     -11.802  16.725   0.655  0.00  0.00            
ATOM   3989  CB  ILE X 249     -10.989  15.875  -1.130  0.00  0.00            
ATOM   3990  HB  ILE X 249     -10.106  15.960  -1.764  0.00  0.00            
ATOM   3991  CG2 ILE X 249     -11.052  14.440  -0.832  0.00  0.00            
ATOM   3992 HG21 ILE X 249     -10.270  14.144  -0.133  0.00  0.00            
ATOM   3993 HG22 ILE X 249     -11.947  14.151  -0.281  0.00  0.00            
ATOM   3994 HG23 ILE X 249     -11.036  13.841  -1.743  0.00  0.00            
ATOM   3995  CG1 ILE X 249     -12.258  16.235  -2.023  0.00  0.00            
ATOM   3996 HG12 ILE X 249     -13.010  16.023  -1.263  0.00  0.00            
ATOM   3997 HG13 ILE X 249     -12.207  17.308  -2.210  0.00  0.00            
ATOM   3998  CD1 ILE X 249     -12.387  15.369  -3.345  0.00  0.00            
ATOM   3999 HD11 ILE X 249     -13.240  15.692  -3.942  0.00  0.00            
ATOM   4000 HD12 ILE X 249     -11.513  15.387  -3.996  0.00  0.00            
ATOM   4001 HD13 ILE X 249     -12.618  14.314  -3.197  0.00  0.00            
ATOM   4002  C   ILE X 249      -9.816  16.247   1.071  0.00  0.00            
ATOM   4003  O   ILE X 249     -10.103  15.830   2.166  0.00  0.00            
ATOM   4004  N   MET X 250      -8.518  16.418   0.732  0.00  0.00            
ATOM   4005  H   MET X 250      -8.278  16.910  -0.116  0.00  0.00            
ATOM   4006  CA  MET X 250      -7.397  16.121   1.622  0.00  0.00            
ATOM   4007  HA  MET X 250      -7.369  15.056   1.854  0.00  0.00            
ATOM   4008  CB  MET X 250      -6.080  16.544   0.888  0.00  0.00            
ATOM   4009  HB2 MET X 250      -6.101  17.629   0.783  0.00  0.00            
ATOM   4010  HB3 MET X 250      -5.290  16.181   1.546  0.00  0.00            
ATOM   4011  CG  MET X 250      -5.900  15.846  -0.466  0.00  0.00            
ATOM   4012  HG2 MET X 250      -5.540  14.821  -0.375  0.00  0.00            
ATOM   4013  HG3 MET X 250      -6.870  15.776  -0.958  0.00  0.00            
ATOM   4014  SD  MET X 250      -4.749  16.720  -1.536  0.00  0.00            
ATOM   4015  CE  MET X 250      -3.085  16.354  -0.904  0.00  0.00            
ATOM   4016  HE1 MET X 250      -2.794  17.035  -0.105  0.00  0.00            
ATOM   4017  HE2 MET X 250      -2.961  15.379  -0.432  0.00  0.00            
ATOM   4018  HE3 MET X 250      -2.337  16.565  -1.668  0.00  0.00            
ATOM   4019  C   MET X 250      -7.488  16.928   2.941  0.00  0.00            
ATOM   4020  O   MET X 250      -7.446  16.308   3.955  0.00  0.00            
ATOM   4021  N   VAL X 251      -7.883  18.167   2.957  0.00  0.00            
ATOM   4022  H   VAL X 251      -7.933  18.587   2.040  0.00  0.00            
ATOM   4023  CA  VAL X 251      -7.898  19.050   4.124  0.00  0.00            
ATOM   4024  HA  VAL X 251      -6.927  18.828   4.567  0.00  0.00            
ATOM   4025  CB  VAL X 251      -8.052  20.524   3.827  0.00  0.00            
ATOM   4026  HB  VAL X 251      -8.826  20.569   3.061  0.00  0.00            
ATOM   4027  CG1 VAL X 251      -8.338  21.351   5.077  0.00  0.00            
ATOM   4028 HG11 VAL X 251      -7.372  21.323   5.582  0.00  0.00            
ATOM   4029 HG12 VAL X 251      -8.613  22.386   4.877  0.00  0.00            
ATOM   4030 HG13 VAL X 251      -9.230  21.049   5.626  0.00  0.00            
ATOM   4031  CG2 VAL X 251      -6.775  21.125   3.185  0.00  0.00            
ATOM   4032 HG21 VAL X 251      -5.988  21.003   3.930  0.00  0.00            
ATOM   4033 HG22 VAL X 251      -6.507  20.546   2.301  0.00  0.00            
ATOM   4034 HG23 VAL X 251      -6.958  22.153   2.872  0.00  0.00            
ATOM   4035  C   VAL X 251      -8.989  18.639   5.076  0.00  0.00            
ATOM   4036  O   VAL X 251      -8.700  18.725   6.290  0.00  0.00            
ATOM   4037  N   LYS X 252     -10.169  18.146   4.665  0.00  0.00            
ATOM   4038  H   LYS X 252     -10.278  17.967   3.677  0.00  0.00            
ATOM   4039  CA  LYS X 252     -11.196  17.593   5.482  0.00  0.00            
ATOM   4040  HA  LYS X 252     -11.227  18.211   6.379  0.00  0.00            
ATOM   4041  CB  LYS X 252     -12.550  17.565   4.799  0.00  0.00            
ATOM   4042  HB2 LYS X 252     -12.332  17.095   3.840  0.00  0.00            
ATOM   4043  HB3 LYS X 252     -13.298  16.966   5.318  0.00  0.00            
ATOM   4044  CG  LYS X 252     -13.094  18.929   4.570  0.00  0.00            
ATOM   4045  HG2 LYS X 252     -13.479  19.471   5.434  0.00  0.00            
ATOM   4046  HG3 LYS X 252     -12.293  19.491   4.090  0.00  0.00            
ATOM   4047  CD  LYS X 252     -14.295  18.763   3.683  0.00  0.00            
ATOM   4048  HD2 LYS X 252     -13.999  18.274   2.755  0.00  0.00            
ATOM   4049  HD3 LYS X 252     -14.997  18.235   4.329  0.00  0.00            
ATOM   4050  CE  LYS X 252     -14.683  20.255   3.344  0.00  0.00            
ATOM   4051  HE2 LYS X 252     -14.616  20.867   4.244  0.00  0.00            
ATOM   4052  HE3 LYS X 252     -14.050  20.677   2.563  0.00  0.00            
ATOM   4053  NZ  LYS X 252     -16.074  20.379   2.846  0.00  0.00            
ATOM   4054  HZ1 LYS X 252     -16.792  20.087   3.494  0.00  0.00            
ATOM   4055  HZ2 LYS X 252     -16.279  21.347   2.643  0.00  0.00            
ATOM   4056  HZ3 LYS X 252     -16.265  19.792   2.047  0.00  0.00            
ATOM   4057  C   LYS X 252     -10.801  16.213   6.010  0.00  0.00            
ATOM   4058  O   LYS X 252     -11.179  15.811   7.088  0.00  0.00            
ATOM   4059  N   CYS X 253      -9.902  15.521   5.357  0.00  0.00            
ATOM   4060  H   CYS X 253      -9.450  15.976   4.577  0.00  0.00            
ATOM   4061  CA  CYS X 253      -9.311  14.224   5.825  0.00  0.00            
ATOM   4062  HA  CYS X 253     -10.113  13.534   6.089  0.00  0.00            
ATOM   4063  CB  CYS X 253      -8.430  13.410   4.783  0.00  0.00            
ATOM   4064  HB2 CYS X 253      -7.534  13.997   4.580  0.00  0.00            
ATOM   4065  HB3 CYS X 253      -8.056  12.501   5.255  0.00  0.00            
ATOM   4066  SG  CYS X 253      -9.301  12.877   3.236  0.00  0.00            
ATOM   4067  HG  CYS X 253      -9.812  14.003   2.731  0.00  0.00            
ATOM   4068  C   CYS X 253      -8.366  14.445   7.046  0.00  0.00            
ATOM   4069  O   CYS X 253      -8.099  13.514   7.780  0.00  0.00            
ATOM   4070  N   TRP X 254      -7.907  15.647   7.292  0.00  0.00            
ATOM   4071  H   TRP X 254      -8.103  16.365   6.609  0.00  0.00            
ATOM   4072  CA  TRP X 254      -7.000  15.993   8.495  0.00  0.00            
ATOM   4073  HA  TRP X 254      -6.858  15.023   8.971  0.00  0.00            
ATOM   4074  CB  TRP X 254      -5.624  16.596   8.071  0.00  0.00            
ATOM   4075  HB2 TRP X 254      -5.800  17.611   7.715  0.00  0.00            
ATOM   4076  HB3 TRP X 254      -5.018  16.695   8.972  0.00  0.00            
ATOM   4077  CG  TRP X 254      -4.697  15.998   7.020  0.00  0.00            
ATOM   4078  CD1 TRP X 254      -4.349  14.711   6.894  0.00  0.00            
ATOM   4079  HD1 TRP X 254      -4.609  13.908   7.568  0.00  0.00            
ATOM   4080  NE1 TRP X 254      -3.680  14.542   5.710  0.00  0.00            
ATOM   4081  HE1 TRP X 254      -3.306  13.645   5.436  0.00  0.00            
ATOM   4082  CE2 TRP X 254      -3.560  15.703   5.047  0.00  0.00            
ATOM   4083  CZ2 TRP X 254      -2.918  16.094   3.849  0.00  0.00            
ATOM   4084  HZ2 TRP X 254      -2.394  15.330   3.294  0.00  0.00            
ATOM   4085  CH2 TRP X 254      -3.113  17.447   3.414  0.00  0.00            
ATOM   4086  HH2 TRP X 254      -2.520  17.744   2.562  0.00  0.00            
ATOM   4087  CZ3 TRP X 254      -3.793  18.365   4.192  0.00  0.00            
ATOM   4088  HZ3 TRP X 254      -3.798  19.411   3.923  0.00  0.00            
ATOM   4089  CE3 TRP X 254      -4.251  17.963   5.420  0.00  0.00            
ATOM   4090  HE3 TRP X 254      -4.801  18.606   6.091  0.00  0.00            
ATOM   4091  CD2 TRP X 254      -4.208  16.652   5.882  0.00  0.00            
ATOM   4092  C   TRP X 254      -7.732  16.822   9.605  0.00  0.00            
ATOM   4093  O   TRP X 254      -7.053  17.593  10.288  0.00  0.00            
ATOM   4094  N   MET X 255      -9.057  16.708   9.826  0.00  0.00            
ATOM   4095  H   MET X 255      -9.573  16.136   9.172  0.00  0.00            
ATOM   4096  CA  MET X 255      -9.839  17.313  10.929  0.00  0.00            
ATOM   4097  HA  MET X 255      -9.641  18.383  10.989  0.00  0.00            
ATOM   4098  CB  MET X 255     -11.367  17.184  10.764  0.00  0.00            
ATOM   4099  HB2 MET X 255     -11.618  16.279  10.212  0.00  0.00            
ATOM   4100  HB3 MET X 255     -11.903  17.115  11.711  0.00  0.00            
ATOM   4101  CG  MET X 255     -11.850  18.340   9.921  0.00  0.00            
ATOM   4102  HG2 MET X 255     -11.078  18.604   9.199  0.00  0.00            
ATOM   4103  HG3 MET X 255     -12.753  18.087   9.365  0.00  0.00            
ATOM   4104  SD  MET X 255     -12.207  19.885  10.878  0.00  0.00            
ATOM   4105  CE  MET X 255     -12.313  21.054   9.552  0.00  0.00            
ATOM   4106  HE1 MET X 255     -11.411  21.003   8.943  0.00  0.00            
ATOM   4107  HE2 MET X 255     -13.097  20.773   8.849  0.00  0.00            
ATOM   4108  HE3 MET X 255     -12.452  22.090   9.863  0.00  0.00            
ATOM   4109  C   MET X 255      -9.389  16.570  12.125  0.00  0.00            
ATOM   4110  O   MET X 255      -9.305  15.367  12.176  0.00  0.00            
ATOM   4111  N   ILE X 256      -9.147  17.239  13.250  0.00  0.00            
ATOM   4112  H   ILE X 256      -9.297  18.238  13.248  0.00  0.00            
ATOM   4113  CA  ILE X 256      -8.696  16.626  14.523  0.00  0.00            
ATOM   4114  HA  ILE X 256      -7.853  15.986  14.264  0.00  0.00            
ATOM   4115  CB  ILE X 256      -8.223  17.640  15.554  0.00  0.00            
ATOM   4116  HB  ILE X 256      -8.981  18.422  15.593  0.00  0.00            
ATOM   4117  CG2 ILE X 256      -8.135  17.161  17.003  0.00  0.00            
ATOM   4118 HG21 ILE X 256      -7.821  18.024  17.590  0.00  0.00            
ATOM   4119 HG22 ILE X 256      -9.111  16.741  17.248  0.00  0.00            
ATOM   4120 HG23 ILE X 256      -7.427  16.333  16.991  0.00  0.00            
ATOM   4121  CG1 ILE X 256      -6.892  18.233  15.059  0.00  0.00            
ATOM   4122 HG12 ILE X 256      -6.087  17.498  15.038  0.00  0.00            
ATOM   4123 HG13 ILE X 256      -7.037  18.580  14.036  0.00  0.00            
ATOM   4124  CD1 ILE X 256      -6.266  19.439  15.762  0.00  0.00            
ATOM   4125 HD11 ILE X 256      -5.426  19.866  15.215  0.00  0.00            
ATOM   4126 HD12 ILE X 256      -6.971  20.240  15.985  0.00  0.00            
ATOM   4127 HD13 ILE X 256      -5.836  19.058  16.689  0.00  0.00            
ATOM   4128  C   ILE X 256      -9.812  15.794  15.033  0.00  0.00            
ATOM   4129  O   ILE X 256      -9.539  14.681  15.580  0.00  0.00            
ATOM   4130  N   ASP X 257     -11.037  15.995  14.676  0.00  0.00            
ATOM   4131  H   ASP X 257     -11.213  16.864  14.193  0.00  0.00            
ATOM   4132  CA  ASP X 257     -12.160  15.021  14.803  0.00  0.00            
ATOM   4133  HA  ASP X 257     -12.130  14.540  15.781  0.00  0.00            
ATOM   4134  CB  ASP X 257     -13.496  15.777  14.900  0.00  0.00            
ATOM   4135  HB2 ASP X 257     -13.717  16.232  15.866  0.00  0.00            
ATOM   4136  HB3 ASP X 257     -13.522  16.577  14.160  0.00  0.00            
ATOM   4137  CG  ASP X 257     -14.673  14.811  14.755  0.00  0.00            
ATOM   4138  OD1 ASP X 257     -14.605  13.672  15.231  0.00  0.00            
ATOM   4139  OD2 ASP X 257     -15.665  15.245  14.132  0.00  0.00            
ATOM   4140  C   ASP X 257     -12.181  13.869  13.708  0.00  0.00            
ATOM   4141  O   ASP X 257     -12.189  14.121  12.441  0.00  0.00            
ATOM   4142  N   ALA X 258     -12.200  12.665  14.173  0.00  0.00            
ATOM   4143  H   ALA X 258     -12.207  12.445  15.159  0.00  0.00            
ATOM   4144  CA  ALA X 258     -12.184  11.549  13.231  0.00  0.00            
ATOM   4145  HA  ALA X 258     -11.435  11.611  12.443  0.00  0.00            
ATOM   4146  CB  ALA X 258     -11.714  10.315  13.995  0.00  0.00            
ATOM   4147  HB1 ALA X 258     -10.793  10.546  14.531  0.00  0.00            
ATOM   4148  HB2 ALA X 258     -12.515   9.957  14.642  0.00  0.00            
ATOM   4149  HB3 ALA X 258     -11.504   9.601  13.199  0.00  0.00            
ATOM   4150  C   ALA X 258     -13.470  11.364  12.424  0.00  0.00            
ATOM   4151  O   ALA X 258     -13.475  11.051  11.228  0.00  0.00            
ATOM   4152  N   ASP X 259     -14.611  11.696  13.088  0.00  0.00            
ATOM   4153  H   ASP X 259     -14.573  12.075  14.023  0.00  0.00            
ATOM   4154  CA  ASP X 259     -15.995  11.691  12.547  0.00  0.00            
ATOM   4155  HA  ASP X 259     -16.257  10.743  12.076  0.00  0.00            
ATOM   4156  CB  ASP X 259     -17.043  11.815  13.668  0.00  0.00            
ATOM   4157  HB2 ASP X 259     -17.118  12.823  14.077  0.00  0.00            
ATOM   4158  HB3 ASP X 259     -18.034  11.706  13.230  0.00  0.00            
ATOM   4159  CG  ASP X 259     -16.932  10.964  14.894  0.00  0.00            
ATOM   4160  OD1 ASP X 259     -16.462   9.804  14.806  0.00  0.00            
ATOM   4161  OD2 ASP X 259     -17.493  11.341  15.920  0.00  0.00            
ATOM   4162  C   ASP X 259     -16.358  12.790  11.555  0.00  0.00            
ATOM   4163  O   ASP X 259     -17.277  12.546  10.810  0.00  0.00            
ATOM   4164  N   SER X 260     -15.706  13.953  11.558  0.00  0.00            
ATOM   4165  H   SER X 260     -15.018  14.073  12.288  0.00  0.00            
ATOM   4166  CA  SER X 260     -15.821  14.861  10.432  0.00  0.00            
ATOM   4167  HA  SER X 260     -16.871  15.083  10.243  0.00  0.00            
ATOM   4168  CB  SER X 260     -15.097  16.127  10.770  0.00  0.00            
ATOM   4169  HB2 SER X 260     -14.065  15.873  11.014  0.00  0.00            
ATOM   4170  HB3 SER X 260     -15.294  16.873  10.000  0.00  0.00            
ATOM   4171  OG  SER X 260     -15.710  16.637  11.906  0.00  0.00            
ATOM   4172  HG  SER X 260     -15.755  15.992  12.616  0.00  0.00            
ATOM   4173  C   SER X 260     -15.272  14.259   9.097  0.00  0.00            
ATOM   4174  O   SER X 260     -15.665  14.688   8.035  0.00  0.00            
ATOM   4175  N   ARG X 261     -14.372  13.320   9.123  0.00  0.00            
ATOM   4176  H   ARG X 261     -13.999  12.912   9.968  0.00  0.00            
ATOM   4177  CA  ARG X 261     -13.492  13.171   7.901  0.00  0.00            
ATOM   4178  HA  ARG X 261     -13.228  14.101   7.397  0.00  0.00            
ATOM   4179  CB  ARG X 261     -12.176  12.365   8.191  0.00  0.00            
ATOM   4180  HB2 ARG X 261     -12.438  11.374   8.562  0.00  0.00            
ATOM   4181  HB3 ARG X 261     -11.540  12.134   7.336  0.00  0.00            
ATOM   4182  CG  ARG X 261     -11.399  13.013   9.348  0.00  0.00            
ATOM   4183  HG2 ARG X 261     -10.875  13.871   8.927  0.00  0.00            
ATOM   4184  HG3 ARG X 261     -12.111  13.452  10.048  0.00  0.00            
ATOM   4185  CD  ARG X 261     -10.361  12.083  10.070  0.00  0.00            
ATOM   4186  HD2 ARG X 261     -11.037  11.314  10.445  0.00  0.00            
ATOM   4187  HD3 ARG X 261      -9.622  11.560   9.463  0.00  0.00            
ATOM   4188  NE  ARG X 261      -9.623  12.667  11.215  0.00  0.00            
ATOM   4189  HE  ARG X 261      -9.689  13.674  11.254  0.00  0.00            
ATOM   4190  CZ  ARG X 261      -8.810  12.082  12.077  0.00  0.00            
ATOM   4191  NH1 ARG X 261      -8.472  10.815  12.016  0.00  0.00            
ATOM   4192 HH11 ARG X 261      -8.909  10.250  11.302  0.00  0.00            
ATOM   4193 HH12 ARG X 261      -7.901  10.384  12.729  0.00  0.00            
ATOM   4194  NH2 ARG X 261      -8.371  12.783  13.121  0.00  0.00            
ATOM   4195 HH21 ARG X 261      -8.651  13.753  13.114  0.00  0.00            
ATOM   4196 HH22 ARG X 261      -7.725  12.408  13.801  0.00  0.00            
ATOM   4197  C   ARG X 261     -14.323  12.459   6.801  0.00  0.00            
ATOM   4198  O   ARG X 261     -15.202  11.633   7.084  0.00  0.00            
ATOM   4199  N   PRO X 262     -13.922  12.609   5.530  0.00  0.00            
ATOM   4200  CD  PRO X 262     -12.920  13.543   4.929  0.00  0.00            
ATOM   4201  HD2 PRO X 262     -11.883  13.254   5.101  0.00  0.00            
ATOM   4202  HD3 PRO X 262     -12.999  14.541   5.360  0.00  0.00            
ATOM   4203  CG  PRO X 262     -13.471  13.726   3.506  0.00  0.00            
ATOM   4204  HG2 PRO X 262     -12.753  14.125   2.789  0.00  0.00            
ATOM   4205  HG3 PRO X 262     -14.314  14.405   3.629  0.00  0.00            
ATOM   4206  CB  PRO X 262     -13.812  12.200   3.218  0.00  0.00            
ATOM   4207  HB2 PRO X 262     -12.948  11.543   3.122  0.00  0.00            
ATOM   4208  HB3 PRO X 262     -14.366  12.053   2.291  0.00  0.00            
ATOM   4209  CA  PRO X 262     -14.535  11.749   4.501  0.00  0.00            
ATOM   4210  HA  PRO X 262     -15.597  11.972   4.407  0.00  0.00            
ATOM   4211  C   PRO X 262     -14.403  10.210   4.667  0.00  0.00            
ATOM   4212  O   PRO X 262     -13.439   9.670   5.163  0.00  0.00            
ATOM   4213  N   LYS X 263     -15.455   9.476   4.222  0.00  0.00            
ATOM   4214  H   LYS X 263     -16.185   9.949   3.709  0.00  0.00            
ATOM   4215  CA  LYS X 263     -15.609   8.006   4.270  0.00  0.00            
ATOM   4216  HA  LYS X 263     -15.000   7.572   5.062  0.00  0.00            
ATOM   4217  CB  LYS X 263     -17.128   7.720   4.606  0.00  0.00            
ATOM   4218  HB2 LYS X 263     -17.786   8.395   4.058  0.00  0.00            
ATOM   4219  HB3 LYS X 263     -17.354   6.700   4.294  0.00  0.00            
ATOM   4220  CG  LYS X 263     -17.527   7.751   6.111  0.00  0.00            
ATOM   4221  HG2 LYS X 263     -18.602   7.571   6.101  0.00  0.00            
ATOM   4222  HG3 LYS X 263     -17.025   6.910   6.590  0.00  0.00            
ATOM   4223  CD  LYS X 263     -17.212   9.160   6.733  0.00  0.00            
ATOM   4224  HD2 LYS X 263     -16.139   9.201   6.921  0.00  0.00            
ATOM   4225  HD3 LYS X 263     -17.513   9.944   6.039  0.00  0.00            
ATOM   4226  CE  LYS X 263     -17.920   9.448   8.037  0.00  0.00            
ATOM   4227  HE2 LYS X 263     -19.003   9.414   7.920  0.00  0.00            
ATOM   4228  HE3 LYS X 263     -17.592   8.744   8.802  0.00  0.00            
ATOM   4229  NZ  LYS X 263     -17.514  10.765   8.577  0.00  0.00            
ATOM   4230  HZ1 LYS X 263     -16.504  10.763   8.576  0.00  0.00            
ATOM   4231  HZ2 LYS X 263     -17.768  11.508   7.942  0.00  0.00            
ATOM   4232  HZ3 LYS X 263     -17.841  10.887   9.525  0.00  0.00            
ATOM   4233  C   LYS X 263     -15.092   7.344   2.968  0.00  0.00            
ATOM   4234  O   LYS X 263     -15.277   7.993   1.939  0.00  0.00            
ATOM   4235  N   PHE X 264     -14.408   6.156   3.042  0.00  0.00            
ATOM   4236  H   PHE X 264     -14.469   5.623   3.897  0.00  0.00            
ATOM   4237  CA  PHE X 264     -13.858   5.608   1.772  0.00  0.00            
ATOM   4238  HA  PHE X 264     -13.139   6.267   1.286  0.00  0.00            
ATOM   4239  CB  PHE X 264     -12.958   4.439   2.117  0.00  0.00            
ATOM   4240  HB2 PHE X 264     -13.594   3.822   2.752  0.00  0.00            
ATOM   4241  HB3 PHE X 264     -12.631   3.820   1.282  0.00  0.00            
ATOM   4242  CG  PHE X 264     -11.771   4.693   2.968  0.00  0.00            
ATOM   4243  CD1 PHE X 264     -10.796   5.525   2.427  0.00  0.00            
ATOM   4244  HD1 PHE X 264     -10.954   5.862   1.413  0.00  0.00            
ATOM   4245  CE1 PHE X 264      -9.677   5.833   3.206  0.00  0.00            
ATOM   4246  HE1 PHE X 264      -8.986   6.526   2.749  0.00  0.00            
ATOM   4247  CZ  PHE X 264      -9.486   5.299   4.477  0.00  0.00            
ATOM   4248  HZ  PHE X 264      -8.614   5.591   5.043  0.00  0.00            
ATOM   4249  CE2 PHE X 264     -10.464   4.486   5.074  0.00  0.00            
ATOM   4250  HE2 PHE X 264     -10.299   4.123   6.078  0.00  0.00            
ATOM   4251  CD2 PHE X 264     -11.604   4.155   4.297  0.00  0.00            
ATOM   4252  HD2 PHE X 264     -12.427   3.608   4.732  0.00  0.00            
ATOM   4253  C   PHE X 264     -14.878   5.384   0.721  0.00  0.00            
ATOM   4254  O   PHE X 264     -14.408   5.564  -0.382  0.00  0.00            
ATOM   4255  N   ARG X 265     -16.196   5.144   0.991  0.00  0.00            
ATOM   4256  H   ARG X 265     -16.404   5.050   1.975  0.00  0.00            
ATOM   4257  CA  ARG X 265     -17.360   5.111   0.102  0.00  0.00            
ATOM   4258  HA  ARG X 265     -17.226   4.213  -0.502  0.00  0.00            
ATOM   4259  CB  ARG X 265     -18.575   4.902   1.011  0.00  0.00            
ATOM   4260  HB2 ARG X 265     -18.495   3.968   1.568  0.00  0.00            
ATOM   4261  HB3 ARG X 265     -18.648   5.659   1.791  0.00  0.00            
ATOM   4262  CG  ARG X 265     -19.942   4.739   0.238  0.00  0.00            
ATOM   4263  HG2 ARG X 265     -20.245   5.600  -0.358  0.00  0.00            
ATOM   4264  HG3 ARG X 265     -20.004   3.826  -0.354  0.00  0.00            
ATOM   4265  CD  ARG X 265     -21.102   4.605   1.299  0.00  0.00            
ATOM   4266  HD2 ARG X 265     -21.754   3.764   1.065  0.00  0.00            
ATOM   4267  HD3 ARG X 265     -20.609   4.374   2.243  0.00  0.00            
ATOM   4268  NE  ARG X 265     -21.737   5.872   1.641  0.00  0.00            
ATOM   4269  HE  ARG X 265     -21.517   6.310   2.524  0.00  0.00            
ATOM   4270  CZ  ARG X 265     -22.582   6.605   0.944  0.00  0.00            
ATOM   4271  NH1 ARG X 265     -22.940   6.308  -0.262  0.00  0.00            
ATOM   4272 HH11 ARG X 265     -22.711   5.427  -0.701  0.00  0.00            
ATOM   4273 HH12 ARG X 265     -23.377   6.980  -0.876  0.00  0.00            
ATOM   4274  NH2 ARG X 265     -23.066   7.711   1.476  0.00  0.00            
ATOM   4275 HH21 ARG X 265     -22.885   7.778   2.468  0.00  0.00            
ATOM   4276 HH22 ARG X 265     -23.810   8.195   0.995  0.00  0.00            
ATOM   4277  C   ARG X 265     -17.617   6.387  -0.645  0.00  0.00            
ATOM   4278  O   ARG X 265     -18.115   6.376  -1.764  0.00  0.00            
ATOM   4279  N   GLU X 266     -17.301   7.528  -0.020  0.00  0.00            
ATOM   4280  H   GLU X 266     -17.070   7.437   0.959  0.00  0.00            
ATOM   4281  CA  GLU X 266     -17.571   8.871  -0.505  0.00  0.00            
ATOM   4282  HA  GLU X 266     -18.341   8.879  -1.277  0.00  0.00            
ATOM   4283  CB  GLU X 266     -17.991   9.733   0.609  0.00  0.00            
ATOM   4284  HB2 GLU X 266     -17.219   9.757   1.379  0.00  0.00            
ATOM   4285  HB3 GLU X 266     -18.188  10.724   0.202  0.00  0.00            
ATOM   4286  CG  GLU X 266     -19.255   9.264   1.332  0.00  0.00            
ATOM   4287  HG2 GLU X 266     -20.008   8.942   0.613  0.00  0.00            
ATOM   4288  HG3 GLU X 266     -19.102   8.405   1.985  0.00  0.00            
ATOM   4289  CD  GLU X 266     -19.943  10.369   2.148  0.00  0.00            
ATOM   4290  OE1 GLU X 266     -20.803  10.037   3.043  0.00  0.00            
ATOM   4291  OE2 GLU X 266     -19.790  11.558   1.953  0.00  0.00            
ATOM   4292  C   GLU X 266     -16.289   9.416  -1.175  0.00  0.00            
ATOM   4293  O   GLU X 266     -16.338  10.021  -2.203  0.00  0.00            
ATOM   4294  N   LEU X 267     -15.032   9.249  -0.709  0.00  0.00            
ATOM   4295  H   LEU X 267     -14.859   8.730   0.140  0.00  0.00            
ATOM   4296  CA  LEU X 267     -13.761   9.575  -1.419  0.00  0.00            
ATOM   4297  HA  LEU X 267     -13.832  10.641  -1.631  0.00  0.00            
ATOM   4298  CB  LEU X 267     -12.607   9.067  -0.559  0.00  0.00            
ATOM   4299  HB2 LEU X 267     -12.879   8.082  -0.180  0.00  0.00            
ATOM   4300  HB3 LEU X 267     -11.753   8.923  -1.221  0.00  0.00            
ATOM   4301  CG  LEU X 267     -12.275  10.028   0.645  0.00  0.00            
ATOM   4302  HG  LEU X 267     -13.162  10.622   0.867  0.00  0.00            
ATOM   4303  CD1 LEU X 267     -11.706   9.292   1.911  0.00  0.00            
ATOM   4304 HD11 LEU X 267     -12.476   8.655   2.346  0.00  0.00            
ATOM   4305 HD12 LEU X 267     -10.858   8.702   1.564  0.00  0.00            
ATOM   4306 HD13 LEU X 267     -11.305   9.970   2.665  0.00  0.00            
ATOM   4307  CD2 LEU X 267     -11.245  11.089   0.276  0.00  0.00            
ATOM   4308 HD21 LEU X 267     -11.684  11.456  -0.651  0.00  0.00            
ATOM   4309 HD22 LEU X 267     -10.983  11.821   1.040  0.00  0.00            
ATOM   4310 HD23 LEU X 267     -10.340  10.515   0.077  0.00  0.00            
ATOM   4311  C   LEU X 267     -13.655   8.843  -2.722  0.00  0.00            
ATOM   4312  O   LEU X 267     -13.068   9.367  -3.691  0.00  0.00            
ATOM   4313  N   ILE X 268     -14.029   7.581  -2.855  0.00  0.00            
ATOM   4314  H   ILE X 268     -14.565   7.309  -2.044  0.00  0.00            
ATOM   4315  CA  ILE X 268     -14.133   6.843  -4.132  0.00  0.00            
ATOM   4316  HA  ILE X 268     -13.108   6.789  -4.500  0.00  0.00            
ATOM   4317  CB  ILE X 268     -14.778   5.459  -3.864  0.00  0.00            
ATOM   4318  HB  ILE X 268     -15.711   5.523  -3.304  0.00  0.00            
ATOM   4319  CG2 ILE X 268     -15.101   4.803  -5.185  0.00  0.00            
ATOM   4320 HG21 ILE X 268     -15.890   5.320  -5.733  0.00  0.00            
ATOM   4321 HG22 ILE X 268     -14.279   4.667  -5.888  0.00  0.00            
ATOM   4322 HG23 ILE X 268     -15.636   3.856  -5.104  0.00  0.00            
ATOM   4323  CG1 ILE X 268     -13.809   4.389  -3.213  0.00  0.00            
ATOM   4324 HG12 ILE X 268     -13.101   4.047  -3.969  0.00  0.00            
ATOM   4325 HG13 ILE X 268     -13.209   4.809  -2.406  0.00  0.00            
ATOM   4326  CD1 ILE X 268     -14.535   3.286  -2.554  0.00  0.00            
ATOM   4327 HD11 ILE X 268     -15.042   2.620  -3.252  0.00  0.00            
ATOM   4328 HD12 ILE X 268     -13.846   2.580  -2.091  0.00  0.00            
ATOM   4329 HD13 ILE X 268     -15.290   3.720  -1.899  0.00  0.00            
ATOM   4330  C   ILE X 268     -15.023   7.652  -5.085  0.00  0.00            
ATOM   4331  O   ILE X 268     -14.641   7.832  -6.253  0.00  0.00            
ATOM   4332  N   ILE X 269     -16.140   8.227  -4.689  0.00  0.00            
ATOM   4333  H   ILE X 269     -16.364   8.335  -3.710  0.00  0.00            
ATOM   4334  CA  ILE X 269     -16.986   9.001  -5.545  0.00  0.00            
ATOM   4335  HA  ILE X 269     -17.099   8.388  -6.439  0.00  0.00            
ATOM   4336  CB  ILE X 269     -18.433   9.181  -4.975  0.00  0.00            
ATOM   4337  HB  ILE X 269     -18.420   9.403  -3.908  0.00  0.00            
ATOM   4338  CG2 ILE X 269     -19.224  10.266  -5.716  0.00  0.00            
ATOM   4339 HG21 ILE X 269     -20.202  10.336  -5.240  0.00  0.00            
ATOM   4340 HG22 ILE X 269     -18.854  11.278  -5.548  0.00  0.00            
ATOM   4341 HG23 ILE X 269     -19.221   9.938  -6.755  0.00  0.00            
ATOM   4342  CG1 ILE X 269     -19.221   7.856  -5.115  0.00  0.00            
ATOM   4343 HG12 ILE X 269     -19.626   7.716  -6.117  0.00  0.00            
ATOM   4344 HG13 ILE X 269     -18.590   7.007  -4.851  0.00  0.00            
ATOM   4345  CD1 ILE X 269     -20.395   7.754  -4.099  0.00  0.00            
ATOM   4346 HD11 ILE X 269     -20.869   6.778  -4.196  0.00  0.00            
ATOM   4347 HD12 ILE X 269     -19.995   7.812  -3.087  0.00  0.00            
ATOM   4348 HD13 ILE X 269     -21.101   8.574  -4.235  0.00  0.00            
ATOM   4349  C   ILE X 269     -16.317  10.414  -5.821  0.00  0.00            
ATOM   4350  O   ILE X 269     -16.244  10.774  -6.993  0.00  0.00            
ATOM   4351  N   GLU X 270     -15.965  11.180  -4.810  0.00  0.00            
ATOM   4352  H   GLU X 270     -16.091  10.816  -3.877  0.00  0.00            
ATOM   4353  CA  GLU X 270     -15.520  12.587  -4.923  0.00  0.00            
ATOM   4354  HA  GLU X 270     -16.322  13.144  -5.407  0.00  0.00            
ATOM   4355  CB  GLU X 270     -15.318  13.222  -3.593  0.00  0.00            
ATOM   4356  HB2 GLU X 270     -14.721  12.583  -2.942  0.00  0.00            
ATOM   4357  HB3 GLU X 270     -14.774  14.147  -3.784  0.00  0.00            
ATOM   4358  CG  GLU X 270     -16.575  13.640  -2.888  0.00  0.00            
ATOM   4359  HG2 GLU X 270     -17.273  12.813  -2.756  0.00  0.00            
ATOM   4360  HG3 GLU X 270     -16.155  13.935  -1.926  0.00  0.00            
ATOM   4361  CD  GLU X 270     -17.303  14.810  -3.512  0.00  0.00            
ATOM   4362  OE1 GLU X 270     -17.363  15.937  -2.925  0.00  0.00            
ATOM   4363  OE2 GLU X 270     -17.811  14.640  -4.676  0.00  0.00            
ATOM   4364  C   GLU X 270     -14.280  12.680  -5.848  0.00  0.00            
ATOM   4365  O   GLU X 270     -14.179  13.699  -6.514  0.00  0.00            
ATOM   4366  N   PHE X 271     -13.420  11.759  -5.945  0.00  0.00            
ATOM   4367  H   PHE X 271     -13.666  11.011  -5.312  0.00  0.00            
ATOM   4368  CA  PHE X 271     -12.330  11.716  -6.900  0.00  0.00            
ATOM   4369  HA  PHE X 271     -11.954  12.718  -7.107  0.00  0.00            
ATOM   4370  CB  PHE X 271     -11.165  10.996  -6.242  0.00  0.00            
ATOM   4371  HB2 PHE X 271     -11.550  10.110  -5.737  0.00  0.00            
ATOM   4372  HB3 PHE X 271     -10.490  10.600  -7.000  0.00  0.00            
ATOM   4373  CG  PHE X 271     -10.208  11.728  -5.323  0.00  0.00            
ATOM   4374  CD1 PHE X 271     -10.263  11.547  -3.929  0.00  0.00            
ATOM   4375  HD1 PHE X 271     -10.989  10.881  -3.486  0.00  0.00            
ATOM   4376  CE1 PHE X 271      -9.273  12.192  -3.070  0.00  0.00            
ATOM   4377  HE1 PHE X 271      -9.360  12.120  -1.996  0.00  0.00            
ATOM   4378  CZ  PHE X 271      -8.236  12.937  -3.703  0.00  0.00            
ATOM   4379  HZ  PHE X 271      -7.536  13.550  -3.156  0.00  0.00            
ATOM   4380  CE2 PHE X 271      -8.183  13.095  -5.094  0.00  0.00            
ATOM   4381  HE2 PHE X 271      -7.413  13.720  -5.521  0.00  0.00            
ATOM   4382  CD2 PHE X 271      -9.148  12.500  -5.924  0.00  0.00            
ATOM   4383  HD2 PHE X 271      -9.146  12.549  -7.002  0.00  0.00            
ATOM   4384  C   PHE X 271     -12.740  11.069  -8.247  0.00  0.00            
ATOM   4385  O   PHE X 271     -12.230  11.548  -9.244  0.00  0.00            
ATOM   4386  N   SER X 272     -13.777  10.243  -8.440  0.00  0.00            
ATOM   4387  H   SER X 272     -14.302   9.913  -7.643  0.00  0.00            
ATOM   4388  CA  SER X 272     -14.401   9.887  -9.705  0.00  0.00            
ATOM   4389  HA  SER X 272     -13.665   9.501 -10.410  0.00  0.00            
ATOM   4390  CB  SER X 272     -15.416   8.782  -9.381  0.00  0.00            
ATOM   4391  HB2 SER X 272     -16.163   9.030  -8.627  0.00  0.00            
ATOM   4392  HB3 SER X 272     -16.022   8.377 -10.191  0.00  0.00            
ATOM   4393  OG  SER X 272     -14.698   7.601  -8.803  0.00  0.00            
ATOM   4394  HG  SER X 272     -14.854   7.657  -7.857  0.00  0.00            
ATOM   4395  C   SER X 272     -15.120  11.057 -10.434  0.00  0.00            
ATOM   4396  O   SER X 272     -14.886  11.298 -11.610  0.00  0.00            
ATOM   4397  N   LYS X 273     -15.913  11.822  -9.645  0.00  0.00            
ATOM   4398  H   LYS X 273     -15.958  11.596  -8.661  0.00  0.00            
ATOM   4399  CA  LYS X 273     -16.547  13.090 -10.081  0.00  0.00            
ATOM   4400  HA  LYS X 273     -17.201  12.848 -10.920  0.00  0.00            
ATOM   4401  CB  LYS X 273     -17.473  13.632  -8.972  0.00  0.00            
ATOM   4402  HB2 LYS X 273     -18.185  12.815  -8.859  0.00  0.00            
ATOM   4403  HB3 LYS X 273     -17.025  13.883  -8.011  0.00  0.00            
ATOM   4404  CG  LYS X 273     -18.385  14.788  -9.369  0.00  0.00            
ATOM   4405  HG2 LYS X 273     -17.832  15.716  -9.519  0.00  0.00            
ATOM   4406  HG3 LYS X 273     -18.859  14.475 -10.299  0.00  0.00            
ATOM   4407  CD  LYS X 273     -19.344  15.142  -8.252  0.00  0.00            
ATOM   4408  HD2 LYS X 273     -20.194  14.461  -8.293  0.00  0.00            
ATOM   4409  HD3 LYS X 273     -18.806  15.128  -7.304  0.00  0.00            
ATOM   4410  CE  LYS X 273     -19.854  16.572  -8.449  0.00  0.00            
ATOM   4411  HE2 LYS X 273     -18.971  17.173  -8.232  0.00  0.00            
ATOM   4412  HE3 LYS X 273     -20.192  16.637  -9.483  0.00  0.00            
ATOM   4413  NZ  LYS X 273     -21.014  16.943  -7.591  0.00  0.00            
ATOM   4414  HZ1 LYS X 273     -21.448  17.800  -7.904  0.00  0.00            
ATOM   4415  HZ2 LYS X 273     -21.722  16.226  -7.654  0.00  0.00            
ATOM   4416  HZ3 LYS X 273     -20.768  17.063  -6.619  0.00  0.00            
ATOM   4417  C   LYS X 273     -15.507  14.152 -10.499  0.00  0.00            
ATOM   4418  O   LYS X 273     -15.862  15.061 -11.272  0.00  0.00            
ATOM   4419  N   MET X 274     -14.225  13.993 -10.124  0.00  0.00            
ATOM   4420  H   MET X 274     -14.112  13.402  -9.312  0.00  0.00            
ATOM   4421  CA  MET X 274     -13.128  14.692 -10.835  0.00  0.00            
ATOM   4422  HA  MET X 274     -13.528  15.616 -11.252  0.00  0.00            
ATOM   4423  CB  MET X 274     -11.968  14.902  -9.817  0.00  0.00            
ATOM   4424  HB2 MET X 274     -11.634  13.955  -9.394  0.00  0.00            
ATOM   4425  HB3 MET X 274     -11.132  15.425 -10.283  0.00  0.00            
ATOM   4426  CG  MET X 274     -12.385  15.848  -8.724  0.00  0.00            
ATOM   4427  HG2 MET X 274     -12.456  16.876  -9.079  0.00  0.00            
ATOM   4428  HG3 MET X 274     -13.328  15.521  -8.286  0.00  0.00            
ATOM   4429  SD  MET X 274     -11.274  15.817  -7.328  0.00  0.00            
ATOM   4430  CE  MET X 274     -12.002  17.130  -6.374  0.00  0.00            
ATOM   4431  HE1 MET X 274     -11.905  18.131  -6.794  0.00  0.00            
ATOM   4432  HE2 MET X 274     -13.069  16.980  -6.214  0.00  0.00            
ATOM   4433  HE3 MET X 274     -11.581  17.378  -5.399  0.00  0.00            
ATOM   4434  C   MET X 274     -12.515  14.022 -12.104  0.00  0.00            
ATOM   4435  O   MET X 274     -12.120  14.708 -13.045  0.00  0.00            
ATOM   4436  N   ALA X 275     -12.394  12.704 -11.995  0.00  0.00            
ATOM   4437  H   ALA X 275     -12.955  12.216 -11.311  0.00  0.00            
ATOM   4438  CA  ALA X 275     -11.839  11.900 -13.113  0.00  0.00            
ATOM   4439  HA  ALA X 275     -10.840  12.302 -13.282  0.00  0.00            
ATOM   4440  CB  ALA X 275     -11.570  10.474 -12.686  0.00  0.00            
ATOM   4441  HB1 ALA X 275     -11.215  10.334 -11.665  0.00  0.00            
ATOM   4442  HB2 ALA X 275     -12.439   9.832 -12.829  0.00  0.00            
ATOM   4443  HB3 ALA X 275     -10.805  10.040 -13.330  0.00  0.00            
ATOM   4444  C   ALA X 275     -12.776  12.007 -14.414  0.00  0.00            
ATOM   4445  O   ALA X 275     -12.303  11.558 -15.512  0.00  0.00            
ATOM   4446  N   ARG X 276     -14.005  12.488 -14.346  0.00  0.00            
ATOM   4447  H   ARG X 276     -14.457  12.523 -13.443  0.00  0.00            
ATOM   4448  CA  ARG X 276     -14.830  12.651 -15.538  0.00  0.00            
ATOM   4449  HA  ARG X 276     -14.766  11.766 -16.171  0.00  0.00            
ATOM   4450  CB  ARG X 276     -16.247  12.711 -14.968  0.00  0.00            
ATOM   4451  HB2 ARG X 276     -16.267  13.578 -14.307  0.00  0.00            
ATOM   4452  HB3 ARG X 276     -16.910  12.893 -15.814  0.00  0.00            
ATOM   4453  CG  ARG X 276     -16.798  11.456 -14.338  0.00  0.00            
ATOM   4454  HG2 ARG X 276     -17.094  10.857 -15.199  0.00  0.00            
ATOM   4455  HG3 ARG X 276     -16.026  10.839 -13.878  0.00  0.00            
ATOM   4456  CD  ARG X 276     -18.101  11.574 -13.465  0.00  0.00            
ATOM   4457  HD2 ARG X 276     -17.946  12.240 -12.616  0.00  0.00            
ATOM   4458  HD3 ARG X 276     -18.874  12.025 -14.087  0.00  0.00            
ATOM   4459  NE  ARG X 276     -18.480  10.160 -12.999  0.00  0.00            
ATOM   4460  HE  ARG X 276     -18.025   9.406 -13.493  0.00  0.00            
ATOM   4461  CZ  ARG X 276     -19.087   9.802 -11.845  0.00  0.00            
ATOM   4462  NH1 ARG X 276     -19.822  10.661 -11.236  0.00  0.00            
ATOM   4463 HH11 ARG X 276     -20.130  11.451 -11.784  0.00  0.00            
ATOM   4464 HH12 ARG X 276     -20.254  10.400 -10.361  0.00  0.00            
ATOM   4465  NH2 ARG X 276     -18.798   8.644 -11.347  0.00  0.00            
ATOM   4466 HH21 ARG X 276     -18.300   8.017 -11.963  0.00  0.00            
ATOM   4467 HH22 ARG X 276     -19.428   8.259 -10.658  0.00  0.00            
ATOM   4468  C   ARG X 276     -14.448  13.920 -16.414  0.00  0.00            
ATOM   4469  O   ARG X 276     -14.806  13.968 -17.565  0.00  0.00            
ATOM   4470  N   ASP X 277     -13.717  14.899 -15.870  0.00  0.00            
ATOM   4471  H   ASP X 277     -13.482  14.761 -14.898  0.00  0.00            
ATOM   4472  CA  ASP X 277     -13.054  15.994 -16.523  0.00  0.00            
ATOM   4473  HA  ASP X 277     -12.873  15.603 -17.524  0.00  0.00            
ATOM   4474  CB  ASP X 277     -13.992  17.202 -16.628  0.00  0.00            
ATOM   4475  HB2 ASP X 277     -14.990  16.794 -16.782  0.00  0.00            
ATOM   4476  HB3 ASP X 277     -14.036  17.857 -15.758  0.00  0.00            
ATOM   4477  CG  ASP X 277     -13.719  18.092 -17.763  0.00  0.00            
ATOM   4478  OD1 ASP X 277     -12.981  17.664 -18.669  0.00  0.00            
ATOM   4479  OD2 ASP X 277     -14.131  19.280 -17.815  0.00  0.00            
ATOM   4480  C   ASP X 277     -11.735  16.477 -15.850  0.00  0.00            
ATOM   4481  O   ASP X 277     -11.577  17.565 -15.314  0.00  0.00            
ATOM   4482  N   PRO X 278     -10.679  15.611 -15.879  0.00  0.00            
ATOM   4483  CD  PRO X 278     -10.608  14.435 -16.727  0.00  0.00            
ATOM   4484  HD2 PRO X 278     -10.809  14.768 -17.744  0.00  0.00            
ATOM   4485  HD3 PRO X 278     -11.327  13.658 -16.464  0.00  0.00            
ATOM   4486  CG  PRO X 278      -9.197  13.932 -16.494  0.00  0.00            
ATOM   4487  HG2 PRO X 278      -8.535  14.423 -17.207  0.00  0.00            
ATOM   4488  HG3 PRO X 278      -9.086  12.861 -16.659  0.00  0.00            
ATOM   4489  CB  PRO X 278      -8.883  14.383 -15.071  0.00  0.00            
ATOM   4490  HB2 PRO X 278      -7.812  14.423 -14.871  0.00  0.00            
ATOM   4491  HB3 PRO X 278      -9.350  13.647 -14.417  0.00  0.00            
ATOM   4492  CA  PRO X 278      -9.568  15.741 -14.943  0.00  0.00            
ATOM   4493  HA  PRO X 278      -9.936  15.766 -13.917  0.00  0.00            
ATOM   4494  C   PRO X 278      -8.669  16.986 -15.037  0.00  0.00            
ATOM   4495  O   PRO X 278      -8.366  17.663 -14.020  0.00  0.00            
ATOM   4496  N   GLN X 279      -8.531  17.427 -16.308  0.00  0.00            
ATOM   4497  H   GLN X 279      -8.958  16.880 -17.042  0.00  0.00            
ATOM   4498  CA  GLN X 279      -7.979  18.732 -16.631  0.00  0.00            
ATOM   4499  HA  GLN X 279      -6.956  18.717 -16.255  0.00  0.00            
ATOM   4500  CB  GLN X 279      -7.910  18.830 -18.174  0.00  0.00            
ATOM   4501  HB2 GLN X 279      -8.913  18.771 -18.596  0.00  0.00            
ATOM   4502  HB3 GLN X 279      -7.513  19.825 -18.379  0.00  0.00            
ATOM   4503  CG  GLN X 279      -6.997  17.912 -18.975  0.00  0.00            
ATOM   4504  HG2 GLN X 279      -6.749  18.316 -19.957  0.00  0.00            
ATOM   4505  HG3 GLN X 279      -6.076  17.721 -18.423  0.00  0.00            
ATOM   4506  CD  GLN X 279      -7.621  16.566 -19.288  0.00  0.00            
ATOM   4507  OE1 GLN X 279      -8.804  16.229 -19.122  0.00  0.00            
ATOM   4508  NE2 GLN X 279      -6.830  15.713 -19.836  0.00  0.00            
ATOM   4509 HE21 GLN X 279      -5.850  15.957 -19.844  0.00  0.00            
ATOM   4510 HE22 GLN X 279      -7.061  14.759 -20.071  0.00  0.00            
ATOM   4511  C   GLN X 279      -8.724  19.933 -16.035  0.00  0.00            
ATOM   4512  O   GLN X 279      -8.210  21.054 -16.016  0.00  0.00            
ATOM   4513  N   ARG X 280      -9.945  19.772 -15.450  0.00  0.00            
ATOM   4514  H   ARG X 280     -10.448  18.896 -15.450  0.00  0.00            
ATOM   4515  CA  ARG X 280     -10.609  20.867 -14.720  0.00  0.00            
ATOM   4516  HA  ARG X 280     -10.271  21.793 -15.185  0.00  0.00            
ATOM   4517  CB  ARG X 280     -12.096  20.644 -14.900  0.00  0.00            
ATOM   4518  HB2 ARG X 280     -12.280  20.180 -15.869  0.00  0.00            
ATOM   4519  HB3 ARG X 280     -12.473  20.009 -14.099  0.00  0.00            
ATOM   4520  CG  ARG X 280     -12.917  21.902 -14.750  0.00  0.00            
ATOM   4521  HG2 ARG X 280     -12.705  22.538 -13.890  0.00  0.00            
ATOM   4522  HG3 ARG X 280     -12.767  22.594 -15.579  0.00  0.00            
ATOM   4523  CD  ARG X 280     -14.493  21.658 -14.790  0.00  0.00            
ATOM   4524  HD2 ARG X 280     -14.766  20.920 -14.036  0.00  0.00            
ATOM   4525  HD3 ARG X 280     -14.908  22.638 -14.554  0.00  0.00            
ATOM   4526  NE  ARG X 280     -15.033  21.104 -16.059  0.00  0.00            
ATOM   4527  HE  ARG X 280     -14.455  20.542 -16.668  0.00  0.00            
ATOM   4528  CZ  ARG X 280     -16.279  21.111 -16.524  0.00  0.00            
ATOM   4529  NH1 ARG X 280     -17.134  21.869 -15.900  0.00  0.00            
ATOM   4530 HH11 ARG X 280     -16.818  22.298 -15.042  0.00  0.00            
ATOM   4531 HH12 ARG X 280     -18.101  21.874 -16.193  0.00  0.00            
ATOM   4532  NH2 ARG X 280     -16.623  20.376 -17.549  0.00  0.00            
ATOM   4533 HH21 ARG X 280     -15.829  19.942 -17.997  0.00  0.00            
ATOM   4534 HH22 ARG X 280     -17.576  20.338 -17.883  0.00  0.00            
ATOM   4535  C   ARG X 280     -10.220  20.847 -13.213  0.00  0.00            
ATOM   4536  O   ARG X 280     -10.586  21.756 -12.477  0.00  0.00            
ATOM   4537  N   TYR X 281      -9.396  19.915 -12.782  0.00  0.00            
ATOM   4538  H   TYR X 281      -9.262  19.111 -13.379  0.00  0.00            
ATOM   4539  CA  TYR X 281      -8.979  19.741 -11.359  0.00  0.00            
ATOM   4540  HA  TYR X 281      -9.403  20.581 -10.809  0.00  0.00            
ATOM   4541  CB  TYR X 281      -9.804  18.527 -10.849  0.00  0.00            
ATOM   4542  HB2 TYR X 281      -9.526  17.710 -11.515  0.00  0.00            
ATOM   4543  HB3 TYR X 281      -9.373  18.228  -9.893  0.00  0.00            
ATOM   4544  CG  TYR X 281     -11.273  18.745 -10.868  0.00  0.00            
ATOM   4545  CD1 TYR X 281     -11.810  19.756 -10.033  0.00  0.00            
ATOM   4546  HD1 TYR X 281     -11.138  20.207  -9.318  0.00  0.00            
ATOM   4547  CE1 TYR X 281     -13.220  19.994 -10.081  0.00  0.00            
ATOM   4548  HE1 TYR X 281     -13.618  20.772  -9.446  0.00  0.00            
ATOM   4549  CZ  TYR X 281     -13.978  19.325 -11.062  0.00  0.00            
ATOM   4550  OH  TYR X 281     -15.308  19.665 -11.143  0.00  0.00            
ATOM   4551  HH  TYR X 281     -15.444  20.446 -10.601  0.00  0.00            
ATOM   4552  CE2 TYR X 281     -13.425  18.388 -11.962  0.00  0.00            
ATOM   4553  HE2 TYR X 281     -14.078  18.014 -12.737  0.00  0.00            
ATOM   4554  CD2 TYR X 281     -12.072  18.205 -11.905  0.00  0.00            
ATOM   4555  HD2 TYR X 281     -11.603  17.564 -12.636  0.00  0.00            
ATOM   4556  C   TYR X 281      -7.442  19.588 -11.163  0.00  0.00            
ATOM   4557  O   TYR X 281      -6.961  19.968 -10.086  0.00  0.00            
ATOM   4558  N   LEU X 282      -6.642  19.163 -12.178  0.00  0.00            
ATOM   4559  H   LEU X 282      -7.066  18.847 -13.038  0.00  0.00            
ATOM   4560  CA  LEU X 282      -5.167  19.228 -12.136  0.00  0.00            
ATOM   4561  HA  LEU X 282      -4.724  19.789 -11.313  0.00  0.00            
ATOM   4562  CB  LEU X 282      -4.714  17.799 -12.280  0.00  0.00            
ATOM   4563  HB2 LEU X 282      -4.963  17.442 -13.279  0.00  0.00            
ATOM   4564  HB3 LEU X 282      -3.649  18.012 -12.192  0.00  0.00            
ATOM   4565  CG  LEU X 282      -5.052  16.711 -11.342  0.00  0.00            
ATOM   4566  HG  LEU X 282      -6.057  16.375 -11.594  0.00  0.00            
ATOM   4567  CD1 LEU X 282      -4.128  15.541 -11.608  0.00  0.00            
ATOM   4568 HD11 LEU X 282      -4.419  14.608 -11.126  0.00  0.00            
ATOM   4569 HD12 LEU X 282      -4.076  15.463 -12.694  0.00  0.00            
ATOM   4570 HD13 LEU X 282      -3.145  15.689 -11.162  0.00  0.00            
ATOM   4571  CD2 LEU X 282      -5.001  17.149  -9.887  0.00  0.00            
ATOM   4572 HD21 LEU X 282      -4.100  17.687  -9.592  0.00  0.00            
ATOM   4573 HD22 LEU X 282      -5.837  17.815  -9.671  0.00  0.00            
ATOM   4574 HD23 LEU X 282      -4.902  16.243  -9.289  0.00  0.00            
ATOM   4575  C   LEU X 282      -4.573  20.020 -13.346  0.00  0.00            
ATOM   4576  O   LEU X 282      -5.280  20.278 -14.310  0.00  0.00            
ATOM   4577  N   VAL X 283      -3.302  20.378 -13.216  0.00  0.00            
ATOM   4578  H   VAL X 283      -2.794  19.967 -12.446  0.00  0.00            
ATOM   4579  CA  VAL X 283      -2.558  21.289 -14.202  0.00  0.00            
ATOM   4580  HA  VAL X 283      -3.123  21.323 -15.133  0.00  0.00            
ATOM   4581  CB  VAL X 283      -2.512  22.719 -13.751  0.00  0.00            
ATOM   4582  HB  VAL X 283      -1.955  23.422 -14.371  0.00  0.00            
ATOM   4583  CG1 VAL X 283      -3.928  23.326 -13.522  0.00  0.00            
ATOM   4584 HG11 VAL X 283      -4.295  23.336 -12.495  0.00  0.00            
ATOM   4585 HG12 VAL X 283      -3.965  24.325 -13.956  0.00  0.00            
ATOM   4586 HG13 VAL X 283      -4.650  22.830 -14.171  0.00  0.00            
ATOM   4587  CG2 VAL X 283      -1.789  22.796 -12.330  0.00  0.00            
ATOM   4588 HG21 VAL X 283      -1.479  23.778 -11.973  0.00  0.00            
ATOM   4589 HG22 VAL X 283      -2.480  22.501 -11.541  0.00  0.00            
ATOM   4590 HG23 VAL X 283      -0.914  22.146 -12.318  0.00  0.00            
ATOM   4591  C   VAL X 283      -1.156  20.608 -14.592  0.00  0.00            
ATOM   4592  O   VAL X 283      -0.205  21.343 -14.966  0.00  0.00            
ATOM   4593  N   ILE X 284      -1.027  19.282 -14.429  0.00  0.00            
ATOM   4594  H   ILE X 284      -1.952  18.901 -14.292  0.00  0.00            
ATOM   4595  CA  ILE X 284       0.139  18.497 -14.686  0.00  0.00            
ATOM   4596  HA  ILE X 284       0.905  18.948 -14.055  0.00  0.00            
ATOM   4597  CB  ILE X 284      -0.144  17.048 -14.178  0.00  0.00            
ATOM   4598  HB  ILE X 284      -0.274  17.089 -13.096  0.00  0.00            
ATOM   4599  CG2 ILE X 284      -1.488  16.390 -14.704  0.00  0.00            
ATOM   4600 HG21 ILE X 284      -1.320  15.949 -15.686  0.00  0.00            
ATOM   4601 HG22 ILE X 284      -1.829  15.585 -14.052  0.00  0.00            
ATOM   4602 HG23 ILE X 284      -2.245  17.168 -14.798  0.00  0.00            
ATOM   4603  CG1 ILE X 284       1.144  16.177 -14.432  0.00  0.00            
ATOM   4604 HG12 ILE X 284       1.333  15.915 -15.473  0.00  0.00            
ATOM   4605 HG13 ILE X 284       1.972  16.717 -13.971  0.00  0.00            
ATOM   4606  CD1 ILE X 284       1.004  14.851 -13.660  0.00  0.00            
ATOM   4607 HD11 ILE X 284       0.865  15.090 -12.606  0.00  0.00            
ATOM   4608 HD12 ILE X 284       0.094  14.336 -13.971  0.00  0.00            
ATOM   4609 HD13 ILE X 284       1.918  14.260 -13.721  0.00  0.00            
ATOM   4610  C   ILE X 284       0.766  18.537 -16.123  0.00  0.00            
ATOM   4611  O   ILE X 284       0.052  18.187 -17.078  0.00  0.00            
ATOM   4612  N   GLN X 285       2.081  18.783 -16.392  0.00  0.00            
ATOM   4613  H   GLN X 285       2.670  19.012 -15.604  0.00  0.00            
ATOM   4614  CA  GLN X 285       2.675  18.926 -17.763  0.00  0.00            
ATOM   4615  HA  GLN X 285       2.111  19.695 -18.291  0.00  0.00            
ATOM   4616  CB  GLN X 285       4.176  19.443 -17.611  0.00  0.00            
ATOM   4617  HB2 GLN X 285       4.683  18.737 -16.954  0.00  0.00            
ATOM   4618  HB3 GLN X 285       4.560  19.609 -18.618  0.00  0.00            
ATOM   4619  CG  GLN X 285       4.036  20.818 -16.894  0.00  0.00            
ATOM   4620  HG2 GLN X 285       3.135  21.404 -17.079  0.00  0.00            
ATOM   4621  HG3 GLN X 285       3.995  20.697 -15.812  0.00  0.00            
ATOM   4622  CD  GLN X 285       5.236  21.714 -17.188  0.00  0.00            
ATOM   4623  OE1 GLN X 285       6.310  21.290 -17.702  0.00  0.00            
ATOM   4624  NE2 GLN X 285       5.101  23.011 -16.972  0.00  0.00            
ATOM   4625 HE21 GLN X 285       4.262  23.379 -16.547  0.00  0.00            
ATOM   4626 HE22 GLN X 285       5.862  23.591 -17.293  0.00  0.00            
ATOM   4627  C   GLN X 285       2.704  17.631 -18.577  0.00  0.00            
ATOM   4628  O   GLN X 285       2.461  17.703 -19.761  0.00  0.00            
ATOM   4629  N   GLY X 286       2.838  16.467 -17.919  0.00  0.00            
ATOM   4630  H   GLY X 286       2.996  16.524 -16.923  0.00  0.00            
ATOM   4631  CA  GLY X 286       2.895  15.176 -18.635  0.00  0.00            
ATOM   4632  HA2 GLY X 286       3.701  15.123 -19.367  0.00  0.00            
ATOM   4633  HA3 GLY X 286       3.058  14.318 -17.984  0.00  0.00            
ATOM   4634  C   GLY X 286       1.564  14.917 -19.367  0.00  0.00            
ATOM   4635  O   GLY X 286       1.491  14.083 -20.282  0.00  0.00            
ATOM   4636  N   ASP X 287       0.443  15.643 -19.100  0.00  0.00            
ATOM   4637  H   ASP X 287       0.583  16.348 -18.391  0.00  0.00            
ATOM   4638  CA  ASP X 287      -0.887  15.453 -19.733  0.00  0.00            
ATOM   4639  HA  ASP X 287      -1.122  14.398 -19.596  0.00  0.00            
ATOM   4640  CB  ASP X 287      -1.873  16.290 -18.893  0.00  0.00            
ATOM   4641  HB2 ASP X 287      -1.735  16.151 -17.820  0.00  0.00            
ATOM   4642  HB3 ASP X 287      -1.606  17.321 -19.124  0.00  0.00            
ATOM   4643  CG  ASP X 287      -3.314  15.958 -19.108  0.00  0.00            
ATOM   4644  OD1 ASP X 287      -4.022  16.785 -19.719  0.00  0.00            
ATOM   4645  OD2 ASP X 287      -3.796  14.818 -18.759  0.00  0.00            
ATOM   4646  C   ASP X 287      -0.935  15.845 -21.244  0.00  0.00            
ATOM   4647  O   ASP X 287      -1.957  15.517 -21.853  0.00  0.00            
ATOM   4648  N   GLU X 288       0.069  16.533 -21.697  0.00  0.00            
ATOM   4649  H   GLU X 288       0.742  16.781 -20.985  0.00  0.00            
ATOM   4650  CA  GLU X 288       0.243  17.059 -23.073  0.00  0.00            
ATOM   4651  HA  GLU X 288      -0.712  17.370 -23.496  0.00  0.00            
ATOM   4652  CB  GLU X 288       1.019  18.312 -22.997  0.00  0.00            
ATOM   4653  HB2 GLU X 288       1.997  18.182 -22.533  0.00  0.00            
ATOM   4654  HB3 GLU X 288       1.315  18.667 -23.984  0.00  0.00            
ATOM   4655  CG  GLU X 288       0.370  19.438 -22.172  0.00  0.00            
ATOM   4656  HG2 GLU X 288       0.827  19.280 -21.195  0.00  0.00            
ATOM   4657  HG3 GLU X 288       0.709  20.436 -22.449  0.00  0.00            
ATOM   4658  CD  GLU X 288      -1.169  19.524 -21.998  0.00  0.00            
ATOM   4659  OE1 GLU X 288      -1.567  20.122 -20.934  0.00  0.00            
ATOM   4660  OE2 GLU X 288      -1.980  19.203 -22.924  0.00  0.00            
ATOM   4661  C   GLU X 288       0.787  15.909 -24.022  0.00  0.00            
ATOM   4662  O   GLU X 288       0.690  16.047 -25.197  0.00  0.00            
ATOM   4663  N   ARG X 289       1.357  14.844 -23.435  0.00  0.00            
ATOM   4664  H   ARG X 289       1.223  14.808 -22.435  0.00  0.00            
ATOM   4665  CA  ARG X 289       2.248  13.905 -24.151  0.00  0.00            
ATOM   4666  HA  ARG X 289       1.737  13.811 -25.109  0.00  0.00            
ATOM   4667  CB  ARG X 289       3.688  14.433 -24.230  0.00  0.00            
ATOM   4668  HB2 ARG X 289       4.127  13.636 -24.831  0.00  0.00            
ATOM   4669  HB3 ARG X 289       3.730  15.311 -24.873  0.00  0.00            
ATOM   4670  CG  ARG X 289       4.367  14.522 -22.828  0.00  0.00            
ATOM   4671  HG2 ARG X 289       3.561  14.669 -22.108  0.00  0.00            
ATOM   4672  HG3 ARG X 289       4.914  13.590 -22.687  0.00  0.00            
ATOM   4673  CD  ARG X 289       5.318  15.720 -22.828  0.00  0.00            
ATOM   4674  HD2 ARG X 289       6.058  15.540 -23.608  0.00  0.00            
ATOM   4675  HD3 ARG X 289       4.727  16.595 -23.099  0.00  0.00            
ATOM   4676  NE  ARG X 289       5.884  15.745 -21.444  0.00  0.00            
ATOM   4677  HE  ARG X 289       5.912  14.946 -20.828  0.00  0.00            
ATOM   4678  CZ  ARG X 289       6.437  16.820 -20.881  0.00  0.00            
ATOM   4679  NH1 ARG X 289       6.521  17.966 -21.509  0.00  0.00            
ATOM   4680 HH11 ARG X 289       6.109  17.994 -22.431  0.00  0.00            
ATOM   4681 HH12 ARG X 289       7.147  18.689 -21.184  0.00  0.00            
ATOM   4682  NH2 ARG X 289       7.017  16.761 -19.696  0.00  0.00            
ATOM   4683 HH21 ARG X 289       6.983  15.944 -19.104  0.00  0.00            
ATOM   4684 HH22 ARG X 289       7.362  17.632 -19.319  0.00  0.00            
ATOM   4685  C   ARG X 289       2.185  12.468 -23.441  0.00  0.00            
ATOM   4686  O   ARG X 289       3.135  11.692 -23.507  0.00  0.00            
ATOM   4687  N   MET X 290       1.068  12.096 -22.858  0.00  0.00            
ATOM   4688  H   MET X 290       0.288  12.709 -23.047  0.00  0.00            
ATOM   4689  CA  MET X 290       0.941  11.007 -21.817  0.00  0.00            
ATOM   4690  HA  MET X 290       1.661  11.326 -21.064  0.00  0.00            
ATOM   4691  CB  MET X 290      -0.479  10.985 -21.189  0.00  0.00            
ATOM   4692  HB2 MET X 290      -0.386  10.499 -20.218  0.00  0.00            
ATOM   4693  HB3 MET X 290      -0.707  12.042 -21.048  0.00  0.00            
ATOM   4694  CG  MET X 290      -1.576  10.363 -21.997  0.00  0.00            
ATOM   4695  HG2 MET X 290      -1.658  11.006 -22.873  0.00  0.00            
ATOM   4696  HG3 MET X 290      -1.390   9.355 -22.367  0.00  0.00            
ATOM   4697  SD  MET X 290      -3.217  10.354 -21.238  0.00  0.00            
ATOM   4698  CE  MET X 290      -4.239   9.610 -22.504  0.00  0.00            
ATOM   4699  HE1 MET X 290      -4.337  10.342 -23.305  0.00  0.00            
ATOM   4700  HE2 MET X 290      -3.775   8.699 -22.880  0.00  0.00            
ATOM   4701  HE3 MET X 290      -5.259   9.413 -22.172  0.00  0.00            
ATOM   4702  C   MET X 290       1.303   9.648 -22.459  0.00  0.00            
ATOM   4703  O   MET X 290       0.878   9.272 -23.538  0.00  0.00            
ATOM   4704  N   HID X 291       2.166   8.911 -21.788  0.00  0.00            
ATOM   4705  H   HID X 291       2.493   9.215 -20.882  0.00  0.00            
ATOM   4706  CA  HID X 291       2.567   7.543 -22.168  0.00  0.00            
ATOM   4707  HA  HID X 291       1.678   7.071 -22.585  0.00  0.00            
ATOM   4708  CB  HID X 291       3.604   7.574 -23.364  0.00  0.00            
ATOM   4709  HB2 HID X 291       3.913   6.557 -23.602  0.00  0.00            
ATOM   4710  HB3 HID X 291       3.150   7.931 -24.288  0.00  0.00            
ATOM   4711  CG  HID X 291       4.784   8.392 -23.096  0.00  0.00            
ATOM   4712  ND1 HID X 291       4.967   9.718 -23.324  0.00  0.00            
ATOM   4713  HD1 HID X 291       4.188  10.295 -23.609  0.00  0.00            
ATOM   4714  CE1 HID X 291       6.202  10.120 -23.048  0.00  0.00            
ATOM   4715  HE1 HID X 291       6.681  11.074 -23.209  0.00  0.00            
ATOM   4716  NE2 HID X 291       6.884   8.971 -22.595  0.00  0.00            
ATOM   4717  CD2 HID X 291       5.965   7.910 -22.632  0.00  0.00            
ATOM   4718  HD2 HID X 291       6.176   6.870 -22.432  0.00  0.00            
ATOM   4719  C   HID X 291       3.041   6.702 -21.041  0.00  0.00            
ATOM   4720  O   HID X 291       3.789   7.164 -20.172  0.00  0.00            
ATOM   4721  N   LEU X 292       2.499   5.419 -20.969  0.00  0.00            
ATOM   4722  H   LEU X 292       2.045   5.072 -21.802  0.00  0.00            
ATOM   4723  CA  LEU X 292       3.084   4.503 -19.899  0.00  0.00            
ATOM   4724  HA  LEU X 292       4.046   4.870 -19.541  0.00  0.00            
ATOM   4725  CB  LEU X 292       2.234   4.491 -18.663  0.00  0.00            
ATOM   4726  HB2 LEU X 292       1.311   4.039 -19.026  0.00  0.00            
ATOM   4727  HB3 LEU X 292       2.661   3.777 -17.959  0.00  0.00            
ATOM   4728  CG  LEU X 292       2.010   5.782 -17.924  0.00  0.00            
ATOM   4729  HG  LEU X 292       1.672   6.552 -18.618  0.00  0.00            
ATOM   4730  CD1 LEU X 292       0.842   5.673 -16.905  0.00  0.00            
ATOM   4731 HD11 LEU X 292      -0.100   5.892 -17.408  0.00  0.00            
ATOM   4732 HD12 LEU X 292       0.831   4.674 -16.470  0.00  0.00            
ATOM   4733 HD13 LEU X 292       0.953   6.401 -16.101  0.00  0.00            
ATOM   4734  CD2 LEU X 292       3.262   6.369 -17.244  0.00  0.00            
ATOM   4735 HD21 LEU X 292       4.068   6.459 -17.972  0.00  0.00            
ATOM   4736 HD22 LEU X 292       3.026   7.370 -16.885  0.00  0.00            
ATOM   4737 HD23 LEU X 292       3.544   5.695 -16.435  0.00  0.00            
ATOM   4738  C   LEU X 292       3.338   3.026 -20.423  0.00  0.00            
ATOM   4739  O   LEU X 292       2.789   2.649 -21.487  0.00  0.00            
ATOM   4740  N   PRO X 293       4.290   2.221 -19.895  0.00  0.00            
ATOM   4741  CD  PRO X 293       5.147   2.643 -18.781  0.00  0.00            
ATOM   4742  HD2 PRO X 293       4.568   2.917 -17.899  0.00  0.00            
ATOM   4743  HD3 PRO X 293       5.706   3.533 -19.067  0.00  0.00            
ATOM   4744  CG  PRO X 293       6.160   1.522 -18.651  0.00  0.00            
ATOM   4745  HG2 PRO X 293       5.602   0.786 -18.073  0.00  0.00            
ATOM   4746  HG3 PRO X 293       7.191   1.694 -18.340  0.00  0.00            
ATOM   4747  CB  PRO X 293       6.303   0.797 -19.965  0.00  0.00            
ATOM   4748  HB2 PRO X 293       6.586  -0.233 -19.752  0.00  0.00            
ATOM   4749  HB3 PRO X 293       6.992   1.320 -20.629  0.00  0.00            
ATOM   4750  CA  PRO X 293       4.892   0.941 -20.531  0.00  0.00            
ATOM   4751  HA  PRO X 293       4.974   1.085 -21.608  0.00  0.00            
ATOM   4752  C   PRO X 293       4.094  -0.313 -20.333  0.00  0.00            
ATOM   4753  O   PRO X 293       3.646  -0.523 -19.215  0.00  0.00            
ATOM   4754  N   SER X 294       3.723  -1.047 -21.405  0.00  0.00            
ATOM   4755  H   SER X 294       4.161  -0.752 -22.266  0.00  0.00            
ATOM   4756  CA  SER X 294       2.912  -2.243 -21.232  0.00  0.00            
ATOM   4757  HA  SER X 294       2.025  -1.987 -20.652  0.00  0.00            
ATOM   4758  CB  SER X 294       2.539  -2.681 -22.623  0.00  0.00            
ATOM   4759  HB2 SER X 294       2.109  -1.823 -23.140  0.00  0.00            
ATOM   4760  HB3 SER X 294       3.395  -2.993 -23.221  0.00  0.00            
ATOM   4761  OG  SER X 294       1.537  -3.683 -22.642  0.00  0.00            
ATOM   4762  HG  SER X 294       1.004  -3.538 -23.427  0.00  0.00            
ATOM   4763  C   SER X 294       3.615  -3.393 -20.481  0.00  0.00            
ATOM   4764  O   SER X 294       4.832  -3.481 -20.575  0.00  0.00            
ATOM   4765  N   PRO X 295       2.902  -4.325 -19.784  0.00  0.00            
ATOM   4766  CD  PRO X 295       1.559  -4.089 -19.281  0.00  0.00            
ATOM   4767  HD2 PRO X 295       0.891  -4.233 -20.130  0.00  0.00            
ATOM   4768  HD3 PRO X 295       1.461  -3.127 -18.779  0.00  0.00            
ATOM   4769  CG  PRO X 295       1.295  -5.069 -18.169  0.00  0.00            
ATOM   4770  HG2 PRO X 295       0.258  -5.378 -18.302  0.00  0.00            
ATOM   4771  HG3 PRO X 295       1.422  -4.526 -17.233  0.00  0.00            
ATOM   4772  CB  PRO X 295       2.333  -6.141 -18.367  0.00  0.00            
ATOM   4773  HB2 PRO X 295       1.910  -6.888 -19.038  0.00  0.00            
ATOM   4774  HB3 PRO X 295       2.449  -6.565 -17.370  0.00  0.00            
ATOM   4775  CA  PRO X 295       3.485  -5.442 -18.996  0.00  0.00            
ATOM   4776  HA  PRO X 295       4.129  -5.118 -18.179  0.00  0.00            
ATOM   4777  C   PRO X 295       4.487  -6.254 -19.838  0.00  0.00            
ATOM   4778  O   PRO X 295       5.467  -6.765 -19.337  0.00  0.00            
ATOM   4779  N   THR X 296       4.242  -6.439 -21.151  0.00  0.00            
ATOM   4780  H   THR X 296       3.299  -6.335 -21.495  0.00  0.00            
ATOM   4781  CA  THR X 296       5.183  -7.174 -22.039  0.00  0.00            
ATOM   4782  HA  THR X 296       5.406  -8.084 -21.481  0.00  0.00            
ATOM   4783  CB  THR X 296       4.586  -7.453 -23.405  0.00  0.00            
ATOM   4784  HB  THR X 296       5.355  -7.858 -24.063  0.00  0.00            
ATOM   4785  CG2 THR X 296       3.428  -8.442 -23.321  0.00  0.00            
ATOM   4786 HG21 THR X 296       3.562  -9.233 -24.059  0.00  0.00            
ATOM   4787 HG22 THR X 296       3.464  -8.919 -22.342  0.00  0.00            
ATOM   4788 HG23 THR X 296       2.484  -7.911 -23.443  0.00  0.00            
ATOM   4789  OG1 THR X 296       4.035  -6.247 -23.937  0.00  0.00            
ATOM   4790  HG1 THR X 296       4.763  -5.841 -24.413  0.00  0.00            
ATOM   4791  C   THR X 296       6.582  -6.524 -22.175  0.00  0.00            
ATOM   4792  O   THR X 296       7.614  -7.238 -22.176  0.00  0.00            
ATOM   4793  N   ASP X 297       6.641  -5.187 -22.156  0.00  0.00            
ATOM   4794  H   ASP X 297       5.739  -4.743 -22.054  0.00  0.00            
ATOM   4795  CA  ASP X 297       7.872  -4.350 -22.084  0.00  0.00            
ATOM   4796  HA  ASP X 297       8.639  -4.952 -22.571  0.00  0.00            
ATOM   4797  CB  ASP X 297       7.596  -2.996 -22.749  0.00  0.00            
ATOM   4798  HB2 ASP X 297       6.699  -2.508 -22.366  0.00  0.00            
ATOM   4799  HB3 ASP X 297       8.486  -2.378 -22.632  0.00  0.00            
ATOM   4800  CG  ASP X 297       7.425  -3.123 -24.268  0.00  0.00            
ATOM   4801  OD1 ASP X 297       6.795  -2.337 -24.966  0.00  0.00            
ATOM   4802  OD2 ASP X 297       7.872  -4.124 -24.858  0.00  0.00            
ATOM   4803  C   ASP X 297       8.386  -4.089 -20.665  0.00  0.00            
ATOM   4804  O   ASP X 297       9.389  -3.387 -20.590  0.00  0.00            
ATOM   4805  N   SER X 298       7.774  -4.696 -19.609  0.00  0.00            
ATOM   4806  H   SER X 298       6.937  -5.247 -19.737  0.00  0.00            
ATOM   4807  CA  SER X 298       8.293  -4.642 -18.230  0.00  0.00            
ATOM   4808  HA  SER X 298       8.538  -3.632 -17.903  0.00  0.00            
ATOM   4809  CB  SER X 298       7.187  -5.050 -17.186  0.00  0.00            
ATOM   4810  HB2 SER X 298       7.505  -4.692 -16.206  0.00  0.00            
ATOM   4811  HB3 SER X 298       6.281  -4.494 -17.428  0.00  0.00            
ATOM   4812  OG  SER X 298       7.047  -6.464 -17.125  0.00  0.00            
ATOM   4813  HG  SER X 298       6.524  -6.752 -17.876  0.00  0.00            
ATOM   4814  C   SER X 298       9.552  -5.332 -17.913  0.00  0.00            
ATOM   4815  O   SER X 298      10.010  -6.213 -18.672  0.00  0.00            
ATOM   4816  N   ASN X 299      10.221  -4.944 -16.846  0.00  0.00            
ATOM   4817  H   ASN X 299       9.929  -4.175 -16.260  0.00  0.00            
ATOM   4818  CA  ASN X 299      11.456  -5.493 -16.359  0.00  0.00            
ATOM   4819  HA  ASN X 299      12.124  -5.526 -17.220  0.00  0.00            
ATOM   4820  CB  ASN X 299      12.258  -4.587 -15.377  0.00  0.00            
ATOM   4821  HB2 ASN X 299      11.753  -4.540 -14.412  0.00  0.00            
ATOM   4822  HB3 ASN X 299      13.278  -4.948 -15.248  0.00  0.00            
ATOM   4823  CG  ASN X 299      12.318  -3.186 -15.872  0.00  0.00            
ATOM   4824  OD1 ASN X 299      12.805  -2.889 -16.959  0.00  0.00            
ATOM   4825  ND2 ASN X 299      11.776  -2.269 -15.100  0.00  0.00            
ATOM   4826 HD21 ASN X 299      11.284  -2.608 -14.285  0.00  0.00            
ATOM   4827 HD22 ASN X 299      11.888  -1.280 -15.269  0.00  0.00            
ATOM   4828  C   ASN X 299      11.271  -6.854 -15.605  0.00  0.00            
ATOM   4829  O   ASN X 299      12.005  -7.789 -15.658  0.00  0.00            
ATOM   4830  N   PHE X 300      10.068  -7.002 -15.090  0.00  0.00            
ATOM   4831  H   PHE X 300       9.521  -6.164 -14.951  0.00  0.00            
ATOM   4832  CA  PHE X 300       9.369  -8.167 -14.598  0.00  0.00            
ATOM   4833  HA  PHE X 300       9.981  -8.513 -13.765  0.00  0.00            
ATOM   4834  CB  PHE X 300       8.019  -7.761 -14.076  0.00  0.00            
ATOM   4835  HB2 PHE X 300       8.224  -6.937 -13.392  0.00  0.00            
ATOM   4836  HB3 PHE X 300       7.412  -7.427 -14.918  0.00  0.00            
ATOM   4837  CG  PHE X 300       7.228  -8.839 -13.331  0.00  0.00            
ATOM   4838  CD1 PHE X 300       7.219  -8.772 -11.928  0.00  0.00            
ATOM   4839  HD1 PHE X 300       7.806  -8.088 -11.334  0.00  0.00            
ATOM   4840  CE1 PHE X 300       6.643  -9.863 -11.244  0.00  0.00            
ATOM   4841  HE1 PHE X 300       6.696  -9.924 -10.167  0.00  0.00            
ATOM   4842  CZ  PHE X 300       5.843 -10.815 -11.822  0.00  0.00            
ATOM   4843  HZ  PHE X 300       5.382 -11.637 -11.294  0.00  0.00            
ATOM   4844  CE2 PHE X 300       5.700 -10.760 -13.240  0.00  0.00            
ATOM   4845  HE2 PHE X 300       5.081 -11.528 -13.680  0.00  0.00            
ATOM   4846  CD2 PHE X 300       6.403  -9.811 -13.988  0.00  0.00            
ATOM   4847  HD2 PHE X 300       6.304  -9.795 -15.064  0.00  0.00            
ATOM   4848  C   PHE X 300       9.186  -9.220 -15.693  0.00  0.00            
ATOM   4849  O   PHE X 300       9.578 -10.351 -15.379  0.00  0.00            
ATOM   4850  N   TYR X 301       8.763  -8.885 -16.900  0.00  0.00            
ATOM   4851  H   TYR X 301       8.381  -7.954 -16.987  0.00  0.00            
ATOM   4852  CA  TYR X 301       8.557  -9.865 -17.992  0.00  0.00            
ATOM   4853  HA  TYR X 301       8.074 -10.732 -17.542  0.00  0.00            
ATOM   4854  CB  TYR X 301       7.650  -9.183 -19.042  0.00  0.00            
ATOM   4855  HB2 TYR X 301       6.665  -8.985 -18.620  0.00  0.00            
ATOM   4856  HB3 TYR X 301       8.071  -8.273 -19.470  0.00  0.00            
ATOM   4857  CG  TYR X 301       7.320 -10.047 -20.271  0.00  0.00            
ATOM   4858  CD1 TYR X 301       8.213 -10.253 -21.374  0.00  0.00            
ATOM   4859  HD1 TYR X 301       9.175  -9.778 -21.249  0.00  0.00            
ATOM   4860  CE1 TYR X 301       7.778 -10.934 -22.527  0.00  0.00            
ATOM   4861  HE1 TYR X 301       8.425 -10.991 -23.390  0.00  0.00            
ATOM   4862  CZ  TYR X 301       6.458 -11.533 -22.542  0.00  0.00            
ATOM   4863  OH  TYR X 301       6.158 -12.405 -23.532  0.00  0.00            
ATOM   4864  HH  TYR X 301       6.891 -12.585 -24.126  0.00  0.00            
ATOM   4865  CE2 TYR X 301       5.603 -11.349 -21.414  0.00  0.00            
ATOM   4866  HE2 TYR X 301       4.634 -11.825 -21.423  0.00  0.00            
ATOM   4867  CD2 TYR X 301       6.079 -10.654 -20.300  0.00  0.00            
ATOM   4868  HD2 TYR X 301       5.461 -10.605 -19.415  0.00  0.00            
ATOM   4869  C   TYR X 301       9.948 -10.255 -18.625  0.00  0.00            
ATOM   4870  O   TYR X 301      10.169 -11.375 -18.848  0.00  0.00            
ATOM   4871  N   ARG X 302      10.855  -9.281 -18.843  0.00  0.00            
ATOM   4872  H   ARG X 302      10.505  -8.336 -18.787  0.00  0.00            
ATOM   4873  CA  ARG X 302      12.306  -9.539 -19.216  0.00  0.00            
ATOM   4874  HA  ARG X 302      12.239 -10.026 -20.188  0.00  0.00            
ATOM   4875  CB  ARG X 302      13.104  -8.244 -19.475  0.00  0.00            
ATOM   4876  HB2 ARG X 302      12.667  -7.579 -20.220  0.00  0.00            
ATOM   4877  HB3 ARG X 302      13.301  -7.620 -18.602  0.00  0.00            
ATOM   4878  CG  ARG X 302      14.517  -8.512 -19.940  0.00  0.00            
ATOM   4879  HG2 ARG X 302      15.003  -7.542 -20.044  0.00  0.00            
ATOM   4880  HG3 ARG X 302      14.982  -8.960 -19.062  0.00  0.00            
ATOM   4881  CD  ARG X 302      14.744  -9.302 -21.245  0.00  0.00            
ATOM   4882  HD2 ARG X 302      14.299 -10.297 -21.267  0.00  0.00            
ATOM   4883  HD3 ARG X 302      14.263  -8.700 -22.017  0.00  0.00            
ATOM   4884  NE  ARG X 302      16.184  -9.475 -21.528  0.00  0.00            
ATOM   4885  HE  ARG X 302      16.556  -8.876 -22.251  0.00  0.00            
ATOM   4886  CZ  ARG X 302      16.975 -10.395 -20.962  0.00  0.00            
ATOM   4887  NH1 ARG X 302      18.193 -10.626 -21.323  0.00  0.00            
ATOM   4888 HH11 ARG X 302      18.614 -10.074 -22.057  0.00  0.00            
ATOM   4889 HH12 ARG X 302      18.706 -11.411 -20.949  0.00  0.00            
ATOM   4890  NH2 ARG X 302      16.506 -11.181 -20.140  0.00  0.00            
ATOM   4891 HH21 ARG X 302      15.581 -10.995 -19.779  0.00  0.00            
ATOM   4892 HH22 ARG X 302      17.006 -12.047 -19.997  0.00  0.00            
ATOM   4893  C   ARG X 302      13.068 -10.467 -18.257  0.00  0.00            
ATOM   4894  O   ARG X 302      13.978 -11.190 -18.652  0.00  0.00            
ATOM   4895  N   ALA X 303      12.782 -10.439 -16.958  0.00  0.00            
ATOM   4896  H   ALA X 303      12.141  -9.780 -16.541  0.00  0.00            
ATOM   4897  CA  ALA X 303      13.386 -11.290 -15.982  0.00  0.00            
ATOM   4898  HA  ALA X 303      14.438 -11.452 -16.217  0.00  0.00            
ATOM   4899  CB  ALA X 303      13.290 -10.718 -14.554  0.00  0.00            
ATOM   4900  HB1 ALA X 303      13.402 -11.495 -13.797  0.00  0.00            
ATOM   4901  HB2 ALA X 303      13.965  -9.870 -14.443  0.00  0.00            
ATOM   4902  HB3 ALA X 303      12.289 -10.315 -14.398  0.00  0.00            
ATOM   4903  C   ALA X 303      12.740 -12.658 -16.022  0.00  0.00            
ATOM   4904  O   ALA X 303      13.467 -13.665 -16.153  0.00  0.00            
ATOM   4905  N   LEU X 304      11.398 -12.844 -16.089  0.00  0.00            
ATOM   4906  H   LEU X 304      10.754 -12.067 -16.136  0.00  0.00            
ATOM   4907  CA  LEU X 304      10.717 -14.109 -16.391  0.00  0.00            
ATOM   4908  HA  LEU X 304      11.227 -14.889 -15.825  0.00  0.00            
ATOM   4909  CB  LEU X 304       9.242 -14.056 -16.035  0.00  0.00            
ATOM   4910  HB2 LEU X 304       8.687 -13.333 -16.634  0.00  0.00            
ATOM   4911  HB3 LEU X 304       8.797 -15.005 -16.332  0.00  0.00            
ATOM   4912  CG  LEU X 304       8.941 -13.806 -14.538  0.00  0.00            
ATOM   4913  HG  LEU X 304       9.542 -13.008 -14.103  0.00  0.00            
ATOM   4914  CD1 LEU X 304       7.495 -13.348 -14.488  0.00  0.00            
ATOM   4915 HD11 LEU X 304       6.737 -14.092 -14.732  0.00  0.00            
ATOM   4916 HD12 LEU X 304       7.314 -13.097 -13.443  0.00  0.00            
ATOM   4917 HD13 LEU X 304       7.337 -12.493 -15.146  0.00  0.00            
ATOM   4918  CD2 LEU X 304       9.074 -15.109 -13.820  0.00  0.00            
ATOM   4919 HD21 LEU X 304       8.706 -14.956 -12.805  0.00  0.00            
ATOM   4920 HD22 LEU X 304      10.116 -15.424 -13.868  0.00  0.00            
ATOM   4921 HD23 LEU X 304       8.454 -15.849 -14.326  0.00  0.00            
ATOM   4922  C   LEU X 304      10.934 -14.706 -17.831  0.00  0.00            
ATOM   4923  O   LEU X 304      11.005 -15.915 -17.941  0.00  0.00            
ATOM   4924  N   MET X 305      11.395 -13.931 -18.833  0.00  0.00            
ATOM   4925  H   MET X 305      11.184 -12.944 -18.787  0.00  0.00            
ATOM   4926  CA  MET X 305      11.738 -14.388 -20.158  0.00  0.00            
ATOM   4927  HA  MET X 305      11.006 -15.042 -20.632  0.00  0.00            
ATOM   4928  CB  MET X 305      11.735 -13.183 -21.065  0.00  0.00            
ATOM   4929  HB2 MET X 305      10.762 -12.705 -20.953  0.00  0.00            
ATOM   4930  HB3 MET X 305      12.527 -12.470 -20.832  0.00  0.00            
ATOM   4931  CG  MET X 305      11.733 -13.529 -22.556  0.00  0.00            
ATOM   4932  HG2 MET X 305      12.766 -13.490 -22.901  0.00  0.00            
ATOM   4933  HG3 MET X 305      11.247 -14.490 -22.731  0.00  0.00            
ATOM   4934  SD  MET X 305      10.891 -12.121 -23.384  0.00  0.00            
ATOM   4935  CE  MET X 305      11.190 -12.709 -25.071  0.00  0.00            
ATOM   4936  HE1 MET X 305      10.803 -13.719 -25.204  0.00  0.00            
ATOM   4937  HE2 MET X 305      10.740 -11.932 -25.690  0.00  0.00            
ATOM   4938  HE3 MET X 305      12.249 -12.757 -25.325  0.00  0.00            
ATOM   4939  C   MET X 305      13.097 -15.214 -20.239  0.00  0.00            
ATOM   4940  O   MET X 305      13.208 -16.088 -21.072  0.00  0.00            
ATOM   4941  N   ASP X 306      14.037 -15.036 -19.297  0.00  0.00            
ATOM   4942  H   ASP X 306      13.787 -14.300 -18.653  0.00  0.00            
ATOM   4943  CA  ASP X 306      15.185 -15.966 -19.190  0.00  0.00            
ATOM   4944  HA  ASP X 306      15.475 -16.198 -20.215  0.00  0.00            
ATOM   4945  CB  ASP X 306      16.399 -15.412 -18.452  0.00  0.00            
ATOM   4946  HB2 ASP X 306      15.948 -15.056 -17.526  0.00  0.00            
ATOM   4947  HB3 ASP X 306      17.121 -16.214 -18.299  0.00  0.00            
ATOM   4948  CG  ASP X 306      17.159 -14.258 -19.183  0.00  0.00            
ATOM   4949  OD1 ASP X 306      18.070 -13.645 -18.564  0.00  0.00            
ATOM   4950  OD2 ASP X 306      16.916 -13.953 -20.370  0.00  0.00            
ATOM   4951  C   ASP X 306      14.816 -17.318 -18.671  0.00  0.00            
ATOM   4952  O   ASP X 306      15.537 -18.326 -18.954  0.00  0.00            
ATOM   4953  N   GLU X 307      13.714 -17.499 -17.982  0.00  0.00            
ATOM   4954  H   GLU X 307      13.040 -16.747 -17.989  0.00  0.00            
ATOM   4955  CA  GLU X 307      13.356 -18.716 -17.360  0.00  0.00            
ATOM   4956  HA  GLU X 307      14.287 -19.150 -16.995  0.00  0.00            
ATOM   4957  CB  GLU X 307      12.398 -18.456 -16.098  0.00  0.00            
ATOM   4958  HB2 GLU X 307      11.432 -18.003 -16.317  0.00  0.00            
ATOM   4959  HB3 GLU X 307      12.195 -19.417 -15.624  0.00  0.00            
ATOM   4960  CG  GLU X 307      13.080 -17.613 -15.010  0.00  0.00            
ATOM   4961  HG2 GLU X 307      13.064 -16.592 -15.393  0.00  0.00            
ATOM   4962  HG3 GLU X 307      12.481 -17.559 -14.101  0.00  0.00            
ATOM   4963  CD  GLU X 307      14.510 -18.023 -14.664  0.00  0.00            
ATOM   4964  OE1 GLU X 307      15.299 -17.189 -14.208  0.00  0.00            
ATOM   4965  OE2 GLU X 307      14.817 -19.256 -14.571  0.00  0.00            
ATOM   4966  C   GLU X 307      12.822 -19.780 -18.406  0.00  0.00            
ATOM   4967  O   GLU X 307      11.910 -19.485 -19.169  0.00  0.00            
ATOM   4968  N   GLU X 308      13.219 -21.029 -18.292  0.00  0.00            
ATOM   4969  H   GLU X 308      13.876 -21.201 -17.545  0.00  0.00            
ATOM   4970  CA  GLU X 308      12.419 -22.205 -18.813  0.00  0.00            
ATOM   4971  HA  GLU X 308      12.144 -21.932 -19.832  0.00  0.00            
ATOM   4972  CB  GLU X 308      13.185 -23.519 -18.752  0.00  0.00            
ATOM   4973  HB2 GLU X 308      13.365 -23.875 -17.737  0.00  0.00            
ATOM   4974  HB3 GLU X 308      12.547 -24.312 -19.142  0.00  0.00            
ATOM   4975  CG  GLU X 308      14.480 -23.516 -19.578  0.00  0.00            
ATOM   4976  HG2 GLU X 308      14.826 -24.549 -19.597  0.00  0.00            
ATOM   4977  HG3 GLU X 308      14.254 -23.094 -20.558  0.00  0.00            
ATOM   4978  CD  GLU X 308      15.653 -22.710 -19.029  0.00  0.00            
ATOM   4979  OE1 GLU X 308      15.688 -22.473 -17.802  0.00  0.00            
ATOM   4980  OE2 GLU X 308      16.430 -22.066 -19.777  0.00  0.00            
ATOM   4981  C   GLU X 308      10.984 -22.237 -18.206  0.00  0.00            
ATOM   4982  O   GLU X 308      10.033 -22.831 -18.721  0.00  0.00            
ATOM   4983  N   ASP X 309      10.845 -21.635 -17.017  0.00  0.00            
ATOM   4984  H   ASP X 309      11.697 -21.295 -16.596  0.00  0.00            
ATOM   4985  CA  ASP X 309       9.510 -21.377 -16.378  0.00  0.00            
ATOM   4986  HA  ASP X 309       8.987 -22.332 -16.431  0.00  0.00            
ATOM   4987  CB  ASP X 309       9.631 -20.995 -14.905  0.00  0.00            
ATOM   4988  HB2 ASP X 309      10.211 -20.079 -14.789  0.00  0.00            
ATOM   4989  HB3 ASP X 309       8.678 -20.680 -14.480  0.00  0.00            
ATOM   4990  CG  ASP X 309      10.222 -22.233 -14.150  0.00  0.00            
ATOM   4991  OD1 ASP X 309       9.685 -23.364 -14.379  0.00  0.00            
ATOM   4992  OD2 ASP X 309      11.277 -22.119 -13.496  0.00  0.00            
ATOM   4993  C   ASP X 309       8.672 -20.302 -17.140  0.00  0.00            
ATOM   4994  O   ASP X 309       7.444 -20.091 -16.766  0.00  0.00            
ATOM   4995  N   MET X 310       9.094 -19.515 -18.154  0.00  0.00            
ATOM   4996  H   MET X 310      10.058 -19.619 -18.438  0.00  0.00            
ATOM   4997  CA  MET X 310       8.364 -18.475 -18.883  0.00  0.00            
ATOM   4998  HA  MET X 310       8.105 -17.741 -18.121  0.00  0.00            
ATOM   4999  CB  MET X 310       9.282 -17.746 -20.005  0.00  0.00            
ATOM   5000  HB2 MET X 310      10.182 -17.368 -19.521  0.00  0.00            
ATOM   5001  HB3 MET X 310       9.575 -18.521 -20.714  0.00  0.00            
ATOM   5002  CG  MET X 310       8.618 -16.581 -20.745  0.00  0.00            
ATOM   5003  HG2 MET X 310       9.322 -16.212 -21.490  0.00  0.00            
ATOM   5004  HG3 MET X 310       7.814 -17.025 -21.332  0.00  0.00            
ATOM   5005  SD  MET X 310       7.933 -15.187 -19.752  0.00  0.00            
ATOM   5006  CE  MET X 310       7.911 -13.956 -21.001  0.00  0.00            
ATOM   5007  HE1 MET X 310       7.719 -13.003 -20.508  0.00  0.00            
ATOM   5008  HE2 MET X 310       8.856 -13.805 -21.521  0.00  0.00            
ATOM   5009  HE3 MET X 310       7.137 -14.199 -21.730  0.00  0.00            
ATOM   5010  C   MET X 310       6.957 -18.890 -19.429  0.00  0.00            
ATOM   5011  O   MET X 310       6.050 -18.052 -19.230  0.00  0.00            
ATOM   5012  N   ASP X 311       6.743 -20.155 -19.766  0.00  0.00            
ATOM   5013  H   ASP X 311       7.571 -20.734 -19.761  0.00  0.00            
ATOM   5014  CA  ASP X 311       5.463 -20.693 -20.106  0.00  0.00            
ATOM   5015  HA  ASP X 311       4.880 -19.830 -20.428  0.00  0.00            
ATOM   5016  CB  ASP X 311       5.571 -21.630 -21.296  0.00  0.00            
ATOM   5017  HB2 ASP X 311       4.543 -21.758 -21.637  0.00  0.00            
ATOM   5018  HB3 ASP X 311       6.126 -21.036 -22.022  0.00  0.00            
ATOM   5019  CG  ASP X 311       6.302 -22.964 -21.135  0.00  0.00            
ATOM   5020  OD1 ASP X 311       7.300 -23.036 -20.462  0.00  0.00            
ATOM   5021  OD2 ASP X 311       5.948 -23.920 -21.895  0.00  0.00            
ATOM   5022  C   ASP X 311       4.747 -21.470 -18.918  0.00  0.00            
ATOM   5023  O   ASP X 311       3.485 -21.724 -19.034  0.00  0.00            
ATOM   5024  N   ASP X 312       5.355 -21.722 -17.818  0.00  0.00            
ATOM   5025  H   ASP X 312       6.133 -21.089 -17.704  0.00  0.00            
ATOM   5026  CA  ASP X 312       4.874 -22.490 -16.639  0.00  0.00            
ATOM   5027  HA  ASP X 312       4.013 -23.066 -16.981  0.00  0.00            
ATOM   5028  CB  ASP X 312       5.978 -23.543 -16.163  0.00  0.00            
ATOM   5029  HB2 ASP X 312       6.881 -22.983 -15.918  0.00  0.00            
ATOM   5030  HB3 ASP X 312       5.572 -24.139 -15.346  0.00  0.00            
ATOM   5031  CG  ASP X 312       6.323 -24.483 -17.275  0.00  0.00            
ATOM   5032  OD1 ASP X 312       7.507 -24.626 -17.672  0.00  0.00            
ATOM   5033  OD2 ASP X 312       5.311 -25.042 -17.779  0.00  0.00            
ATOM   5034  C   ASP X 312       4.350 -21.655 -15.441  0.00  0.00            
ATOM   5035  O   ASP X 312       3.577 -22.111 -14.624  0.00  0.00            
ATOM   5036  N   VAL X 313       4.815 -20.382 -15.366  0.00  0.00            
ATOM   5037  H   VAL X 313       5.496 -20.063 -16.040  0.00  0.00            
ATOM   5038  CA  VAL X 313       4.308 -19.440 -14.345  0.00  0.00            
ATOM   5039  HA  VAL X 313       4.126 -19.951 -13.400  0.00  0.00            
ATOM   5040  CB  VAL X 313       5.209 -18.256 -14.122  0.00  0.00            
ATOM   5041  HB  VAL X 313       4.752 -17.672 -13.323  0.00  0.00            
ATOM   5042  CG1 VAL X 313       6.617 -18.700 -13.653  0.00  0.00            
ATOM   5043 HG11 VAL X 313       7.083 -17.923 -13.048  0.00  0.00            
ATOM   5044 HG12 VAL X 313       6.608 -19.623 -13.073  0.00  0.00            
ATOM   5045 HG13 VAL X 313       7.292 -18.689 -14.510  0.00  0.00            
ATOM   5046  CG2 VAL X 313       5.313 -17.318 -15.346  0.00  0.00            
ATOM   5047 HG21 VAL X 313       5.887 -16.468 -14.978  0.00  0.00            
ATOM   5048 HG22 VAL X 313       5.685 -17.803 -16.248  0.00  0.00            
ATOM   5049 HG23 VAL X 313       4.384 -16.810 -15.603  0.00  0.00            
ATOM   5050  C   VAL X 313       2.898 -18.992 -14.795  0.00  0.00            
ATOM   5051  O   VAL X 313       2.583 -19.024 -16.022  0.00  0.00            
ATOM   5052  N   VAL X 314       2.080 -18.474 -13.866  0.00  0.00            
ATOM   5053  H   VAL X 314       2.359 -18.691 -12.920  0.00  0.00            
ATOM   5054  CA  VAL X 314       0.823 -17.846 -14.074  0.00  0.00            
ATOM   5055  HA  VAL X 314       0.694 -17.558 -15.117  0.00  0.00            
ATOM   5056  CB  VAL X 314      -0.362 -18.761 -13.877  0.00  0.00            
ATOM   5057  HB  VAL X 314      -1.216 -18.087 -13.819  0.00  0.00            
ATOM   5058  CG1 VAL X 314      -0.531 -19.802 -14.998  0.00  0.00            
ATOM   5059 HG11 VAL X 314      -1.539 -20.213 -14.944  0.00  0.00            
ATOM   5060 HG12 VAL X 314      -0.466 -19.258 -15.940  0.00  0.00
[truncated: 10,275 more chars]
