# Supplementary material for: Structural Basis for the Functional Changes by EGFR Exon 20 Insertion Mutations
Source: Cancers (Basel). 2021 Mar 5;13(5):1120. doi: 10.3390/cancers13051120 (PMC7961794; doi:10.3390/cancers13051120)
Supplement: Supplementary file 1 [file cancers-13-01120-s001.zip › cancers-1093462-supply/FileS2.pdb]

REMARK	Active wild-type EGFR at 300 ns
REMARK	To obtain the correct residue numbering add 696 to each residue
CRYST1   77.139   77.139   77.139  90.00  90.00  90.00 P 1           1
ATOM      1  N   GLU X   1     -25.738  -4.811   7.558  0.00  0.00            
ATOM      2  H1  GLU X   1     -26.260  -4.043   7.955  0.00  0.00            
ATOM      3  H2  GLU X   1     -25.777  -4.994   6.565  0.00  0.00            
ATOM      4  H3  GLU X   1     -26.171  -5.634   7.953  0.00  0.00            
ATOM      5  CA  GLU X   1     -24.337  -4.696   8.002  0.00  0.00            
ATOM      6  HA  GLU X   1     -23.870  -5.639   7.716  0.00  0.00            
ATOM      7  CB  GLU X   1     -23.598  -3.449   7.466  0.00  0.00            
ATOM      8  HB2 GLU X   1     -24.133  -2.554   7.784  0.00  0.00            
ATOM      9  HB3 GLU X   1     -22.592  -3.514   7.881  0.00  0.00            
ATOM     10  CG  GLU X   1     -23.376  -3.506   5.937  0.00  0.00            
ATOM     11  HG2 GLU X   1     -24.326  -3.683   5.433  0.00  0.00            
ATOM     12  HG3 GLU X   1     -23.064  -2.505   5.640  0.00  0.00            
ATOM     13  CD  GLU X   1     -22.466  -4.478   5.327  0.00  0.00            
ATOM     14  OE1 GLU X   1     -22.100  -4.305   4.200  0.00  0.00            
ATOM     15  OE2 GLU X   1     -21.974  -5.374   5.987  0.00  0.00            
ATOM     16  C   GLU X   1     -24.279  -4.568   9.562  0.00  0.00            
ATOM     17  O   GLU X   1     -25.186  -4.017  10.137  0.00  0.00            
ATOM     18  N   ALA X   2     -23.109  -4.785  10.186  0.00  0.00            
ATOM     19  H   ALA X   2     -22.466  -5.369   9.671  0.00  0.00            
ATOM     20  CA  ALA X   2     -22.927  -4.514  11.671  0.00  0.00            
ATOM     21  HA  ALA X   2     -23.788  -4.904  12.215  0.00  0.00            
ATOM     22  CB  ALA X   2     -21.696  -5.225  12.160  0.00  0.00            
ATOM     23  HB1 ALA X   2     -21.436  -4.863  13.155  0.00  0.00            
ATOM     24  HB2 ALA X   2     -20.824  -4.932  11.576  0.00  0.00            
ATOM     25  HB3 ALA X   2     -21.832  -6.303  12.075  0.00  0.00            
ATOM     26  C   ALA X   2     -22.843  -2.963  11.972  0.00  0.00            
ATOM     27  O   ALA X   2     -22.265  -2.229  11.170  0.00  0.00            
ATOM     28  N   PRO X   3     -23.312  -2.516  13.182  0.00  0.00            
ATOM     29  CD  PRO X   3     -24.158  -3.222  14.113  0.00  0.00            
ATOM     30  HD2 PRO X   3     -24.989  -3.598  13.517  0.00  0.00            
ATOM     31  HD3 PRO X   3     -23.670  -4.168  14.347  0.00  0.00            
ATOM     32  CG  PRO X   3     -24.530  -2.294  15.286  0.00  0.00            
ATOM     33  HG2 PRO X   3     -23.955  -2.669  16.133  0.00  0.00            
ATOM     34  HG3 PRO X   3     -25.585  -2.253  15.555  0.00  0.00            
ATOM     35  CB  PRO X   3     -23.912  -0.955  14.903  0.00  0.00            
ATOM     36  HB2 PRO X   3     -23.245  -0.616  15.696  0.00  0.00            
ATOM     37  HB3 PRO X   3     -24.713  -0.243  14.704  0.00  0.00            
ATOM     38  CA  PRO X   3     -23.144  -1.127  13.644  0.00  0.00            
ATOM     39  HA  PRO X   3     -23.527  -0.532  12.815  0.00  0.00            
ATOM     40  C   PRO X   3     -21.660  -0.765  13.822  0.00  0.00            
ATOM     41  O   PRO X   3     -20.833  -1.572  14.247  0.00  0.00            
ATOM     42  N   ASN X   4     -21.234   0.487  13.601  0.00  0.00            
ATOM     43  H   ASN X   4     -21.876   1.257  13.482  0.00  0.00            
ATOM     44  CA  ASN X   4     -19.800   0.897  13.551  0.00  0.00            
ATOM     45  HA  ASN X   4     -19.413   0.448  12.637  0.00  0.00            
ATOM     46  CB  ASN X   4     -19.778   2.437  13.383  0.00  0.00            
ATOM     47  HB2 ASN X   4     -19.672   2.907  14.360  0.00  0.00            
ATOM     48  HB3 ASN X   4     -20.704   2.806  12.943  0.00  0.00            
ATOM     49  CG  ASN X   4     -18.559   2.833  12.518  0.00  0.00            
ATOM     50  OD1 ASN X   4     -18.619   3.242  11.385  0.00  0.00            
ATOM     51  ND2 ASN X   4     -17.320   2.801  13.054  0.00  0.00            
ATOM     52 HD21 ASN X   4     -17.163   2.604  14.032  0.00  0.00            
ATOM     53 HD22 ASN X   4     -16.553   3.118  12.479  0.00  0.00            
ATOM     54  C   ASN X   4     -19.032   0.476  14.877  0.00  0.00            
ATOM     55  O   ASN X   4     -18.090  -0.292  14.836  0.00  0.00            
ATOM     56  N   GLN X   5     -19.618   0.862  16.010  0.00  0.00            
ATOM     57  H   GLN X   5     -20.424   1.466  15.931  0.00  0.00            
ATOM     58  CA  GLN X   5     -19.208   0.582  17.433  0.00  0.00            
ATOM     59  HA  GLN X   5     -18.190   0.962  17.524  0.00  0.00            
ATOM     60  CB  GLN X   5     -20.088   1.272  18.486  0.00  0.00            
ATOM     61  HB2 GLN X   5     -19.858   2.332  18.599  0.00  0.00            
ATOM     62  HB3 GLN X   5     -20.004   0.798  19.464  0.00  0.00            
ATOM     63  CG  GLN X   5     -21.614   1.228  18.227  0.00  0.00            
ATOM     64  HG2 GLN X   5     -21.823   0.159  18.181  0.00  0.00            
ATOM     65  HG3 GLN X   5     -22.050   1.671  19.122  0.00  0.00            
ATOM     66  CD  GLN X   5     -22.192   2.017  17.029  0.00  0.00            
ATOM     67  OE1 GLN X   5     -21.579   2.878  16.417  0.00  0.00            
ATOM     68  NE2 GLN X   5     -23.446   1.770  16.698  0.00  0.00            
ATOM     69 HE21 GLN X   5     -23.971   1.149  17.296  0.00  0.00            
ATOM     70 HE22 GLN X   5     -23.967   2.335  16.043  0.00  0.00            
ATOM     71  C   GLN X   5     -19.160  -0.901  17.849  0.00  0.00            
ATOM     72  O   GLN X   5     -18.467  -1.202  18.817  0.00  0.00            
ATOM     73  N   ALA X   6     -19.897  -1.760  17.158  0.00  0.00            
ATOM     74  H   ALA X   6     -20.139  -1.443  16.230  0.00  0.00            
ATOM     75  CA  ALA X   6     -19.992  -3.192  17.330  0.00  0.00            
ATOM     76  HA  ALA X   6     -19.761  -3.382  18.378  0.00  0.00            
ATOM     77  CB  ALA X   6     -21.409  -3.760  16.961  0.00  0.00            
ATOM     78  HB1 ALA X   6     -21.783  -3.304  16.045  0.00  0.00            
ATOM     79  HB2 ALA X   6     -21.406  -4.846  16.871  0.00  0.00            
ATOM     80  HB3 ALA X   6     -22.139  -3.625  17.759  0.00  0.00            
ATOM     81  C   ALA X   6     -18.821  -3.990  16.574  0.00  0.00            
ATOM     82  O   ALA X   6     -18.232  -4.894  17.111  0.00  0.00            
ATOM     83  N   LEU X   7     -18.484  -3.460  15.387  0.00  0.00            
ATOM     84  H   LEU X   7     -19.019  -2.674  15.045  0.00  0.00            
ATOM     85  CA  LEU X   7     -17.459  -3.960  14.474  0.00  0.00            
ATOM     86  HA  LEU X   7     -17.531  -5.041  14.596  0.00  0.00            
ATOM     87  CB  LEU X   7     -17.835  -3.520  12.982  0.00  0.00            
ATOM     88  HB2 LEU X   7     -17.687  -2.443  12.906  0.00  0.00            
ATOM     89  HB3 LEU X   7     -18.892  -3.728  12.818  0.00  0.00            
ATOM     90  CG  LEU X   7     -17.028  -4.237  11.871  0.00  0.00            
ATOM     91  HG  LEU X   7     -17.421  -3.803  10.952  0.00  0.00            
ATOM     92  CD1 LEU X   7     -15.567  -3.921  11.825  0.00  0.00            
ATOM     93 HD11 LEU X   7     -15.032  -4.271  10.941  0.00  0.00            
ATOM     94 HD12 LEU X   7     -15.360  -2.852  11.771  0.00  0.00            
ATOM     95 HD13 LEU X   7     -14.999  -4.163  12.723  0.00  0.00            
ATOM     96  CD2 LEU X   7     -17.237  -5.790  11.853  0.00  0.00            
ATOM     97 HD21 LEU X   7     -17.012  -6.242  12.819  0.00  0.00            
ATOM     98 HD22 LEU X   7     -16.822  -6.361  11.022  0.00  0.00            
ATOM     99 HD23 LEU X   7     -18.315  -5.913  11.748  0.00  0.00            
ATOM    100  C   LEU X   7     -15.990  -3.522  14.921  0.00  0.00            
ATOM    101  O   LEU X   7     -15.138  -4.370  15.120  0.00  0.00            
ATOM    102  N   LEU X   8     -15.709  -2.214  14.984  0.00  0.00            
ATOM    103  H   LEU X   8     -16.437  -1.514  14.988  0.00  0.00            
ATOM    104  CA  LEU X   8     -14.371  -1.707  15.464  0.00  0.00            
ATOM    105  HA  LEU X   8     -13.504  -2.132  14.958  0.00  0.00            
ATOM    106  CB  LEU X   8     -14.283  -0.154  15.230  0.00  0.00            
ATOM    107  HB2 LEU X   8     -13.218   0.050  15.336  0.00  0.00            
ATOM    108  HB3 LEU X   8     -14.931   0.383  15.924  0.00  0.00            
ATOM    109  CG  LEU X   8     -14.586   0.376  13.882  0.00  0.00            
ATOM    110  HG  LEU X   8     -15.636   0.258  13.612  0.00  0.00            
ATOM    111  CD1 LEU X   8     -14.105   1.768  13.816  0.00  0.00            
ATOM    112 HD11 LEU X   8     -13.024   1.816  13.947  0.00  0.00            
ATOM    113 HD12 LEU X   8     -14.250   2.238  12.844  0.00  0.00            
ATOM    114 HD13 LEU X   8     -14.677   2.352  14.537  0.00  0.00            
ATOM    115  CD2 LEU X   8     -13.812  -0.397  12.791  0.00  0.00            
ATOM    116 HD21 LEU X   8     -14.309  -0.320  11.824  0.00  0.00            
ATOM    117 HD22 LEU X   8     -12.772  -0.107  12.638  0.00  0.00            
ATOM    118 HD23 LEU X   8     -13.805  -1.472  12.970  0.00  0.00            
ATOM    119  C   LEU X   8     -14.240  -2.117  17.006  0.00  0.00            
ATOM    120  O   LEU X   8     -15.055  -1.646  17.797  0.00  0.00            
ATOM    121  N   ARG X   9     -13.464  -3.183  17.326  0.00  0.00            
ATOM    122  H   ARG X   9     -12.926  -3.578  16.569  0.00  0.00            
ATOM    123  CA  ARG X   9     -13.266  -3.810  18.633  0.00  0.00            
ATOM    124  HA  ARG X   9     -14.233  -4.184  18.970  0.00  0.00            
ATOM    125  CB  ARG X   9     -12.292  -4.989  18.427  0.00  0.00            
ATOM    126  HB2 ARG X   9     -12.510  -5.542  17.514  0.00  0.00            
ATOM    127  HB3 ARG X   9     -11.324  -4.566  18.158  0.00  0.00            
ATOM    128  CG  ARG X   9     -12.209  -5.905  19.541  0.00  0.00            
ATOM    129  HG2 ARG X   9     -13.141  -6.439  19.723  0.00  0.00            
ATOM    130  HG3 ARG X   9     -11.838  -5.328  20.389  0.00  0.00            
ATOM    131  CD  ARG X   9     -11.171  -6.969  19.247  0.00  0.00            
ATOM    132  HD2 ARG X   9     -10.306  -6.363  18.980  0.00  0.00            
ATOM    133  HD3 ARG X   9     -11.632  -7.563  18.457  0.00  0.00            
ATOM    134  NE  ARG X   9     -10.959  -7.870  20.410  0.00  0.00            
ATOM    135  HE  ARG X   9     -11.111  -7.522  21.346  0.00  0.00            
ATOM    136  CZ  ARG X   9     -10.562  -9.098  20.283  0.00  0.00            
ATOM    137  NH1 ARG X   9     -10.170  -9.777  19.225  0.00  0.00            
ATOM    138 HH11 ARG X   9     -10.410  -9.437  18.305  0.00  0.00            
ATOM    139 HH12 ARG X   9      -9.988 -10.768  19.305  0.00  0.00            
ATOM    140  NH2 ARG X   9     -10.429  -9.827  21.320  0.00  0.00            
ATOM    141 HH21 ARG X   9     -10.559  -9.371  22.211  0.00  0.00            
ATOM    142 HH22 ARG X   9     -10.152 -10.794  21.227  0.00  0.00            
ATOM    143  C   ARG X   9     -12.761  -2.782  19.595  0.00  0.00            
ATOM    144  O   ARG X   9     -11.855  -2.028  19.304  0.00  0.00            
ATOM    145  N   ILE X  10     -13.390  -2.673  20.781  0.00  0.00            
ATOM    146  H   ILE X  10     -14.204  -3.232  20.994  0.00  0.00            
ATOM    147  CA  ILE X  10     -12.940  -1.775  21.869  0.00  0.00            
ATOM    148  HA  ILE X  10     -12.450  -0.936  21.374  0.00  0.00            
ATOM    149  CB  ILE X  10     -14.162  -1.195  22.537  0.00  0.00            
ATOM    150  HB  ILE X  10     -14.747  -0.756  21.729  0.00  0.00            
ATOM    151  CG2 ILE X  10     -15.119  -2.261  23.142  0.00  0.00            
ATOM    152 HG21 ILE X  10     -14.862  -2.440  24.186  0.00  0.00            
ATOM    153 HG22 ILE X  10     -15.245  -3.208  22.618  0.00  0.00            
ATOM    154 HG23 ILE X  10     -16.085  -1.755  23.133  0.00  0.00            
ATOM    155  CG1 ILE X  10     -13.896  -0.070  23.570  0.00  0.00            
ATOM    156 HG12 ILE X  10     -14.774   0.224  24.146  0.00  0.00            
ATOM    157 HG13 ILE X  10     -13.194  -0.446  24.314  0.00  0.00            
ATOM    158  CD1 ILE X  10     -13.353   1.194  22.940  0.00  0.00            
ATOM    159 HD11 ILE X  10     -14.175   1.736  22.471  0.00  0.00            
ATOM    160 HD12 ILE X  10     -12.955   1.828  23.731  0.00  0.00            
ATOM    161 HD13 ILE X  10     -12.576   1.092  22.182  0.00  0.00            
ATOM    162  C   ILE X  10     -11.901  -2.419  22.818  0.00  0.00            
ATOM    163  O   ILE X  10     -12.217  -3.297  23.595  0.00  0.00            
ATOM    164  N   LEU X  11     -10.686  -1.904  22.743  0.00  0.00            
ATOM    165  H   LEU X  11     -10.568  -1.026  22.258  0.00  0.00            
ATOM    166  CA  LEU X  11      -9.592  -2.282  23.551  0.00  0.00            
ATOM    167  HA  LEU X  11      -9.779  -3.271  23.969  0.00  0.00            
ATOM    168  CB  LEU X  11      -8.243  -2.357  22.719  0.00  0.00            
ATOM    169  HB2 LEU X  11      -7.912  -1.322  22.635  0.00  0.00            
ATOM    170  HB3 LEU X  11      -7.524  -2.857  23.369  0.00  0.00            
ATOM    171  CG  LEU X  11      -8.244  -3.017  21.370  0.00  0.00            
ATOM    172  HG  LEU X  11      -8.956  -2.492  20.733  0.00  0.00            
ATOM    173  CD1 LEU X  11      -6.885  -3.040  20.800  0.00  0.00            
ATOM    174 HD11 LEU X  11      -6.298  -3.852  21.229  0.00  0.00            
ATOM    175 HD12 LEU X  11      -6.405  -2.117  21.128  0.00  0.00            
ATOM    176 HD13 LEU X  11      -6.957  -2.993  19.713  0.00  0.00            
ATOM    177  CD2 LEU X  11      -8.627  -4.553  21.489  0.00  0.00            
ATOM    178 HD21 LEU X  11      -8.469  -4.878  20.461  0.00  0.00            
ATOM    179 HD22 LEU X  11      -8.047  -5.087  22.242  0.00  0.00            
ATOM    180 HD23 LEU X  11      -9.632  -4.618  21.906  0.00  0.00            
ATOM    181  C   LEU X  11      -9.453  -1.428  24.842  0.00  0.00            
ATOM    182  O   LEU X  11      -9.777  -0.251  24.902  0.00  0.00            
ATOM    183  N   LYS X  12      -8.926  -2.066  25.886  0.00  0.00            
ATOM    184  H   LYS X  12      -8.629  -3.023  25.760  0.00  0.00            
ATOM    185  CA  LYS X  12      -8.690  -1.450  27.218  0.00  0.00            
ATOM    186  HA  LYS X  12      -9.293  -0.545  27.288  0.00  0.00            
ATOM    187  CB  LYS X  12      -8.951  -2.439  28.438  0.00  0.00            
ATOM    188  HB2 LYS X  12      -8.148  -3.170  28.525  0.00  0.00            
ATOM    189  HB3 LYS X  12      -8.871  -1.815  29.328  0.00  0.00            
ATOM    190  CG  LYS X  12     -10.266  -3.261  28.389  0.00  0.00            
ATOM    191  HG2 LYS X  12     -11.014  -2.516  28.661  0.00  0.00            
ATOM    192  HG3 LYS X  12     -10.525  -3.657  27.407  0.00  0.00            
ATOM    193  CD  LYS X  12     -10.281  -4.405  29.418  0.00  0.00            
ATOM    194  HD2 LYS X  12      -9.893  -4.100  30.390  0.00  0.00            
ATOM    195  HD3 LYS X  12     -11.326  -4.710  29.486  0.00  0.00            
ATOM    196  CE  LYS X  12      -9.404  -5.578  28.868  0.00  0.00            
ATOM    197  HE2 LYS X  12      -8.386  -5.501  29.250  0.00  0.00            
ATOM    198  HE3 LYS X  12      -9.365  -5.460  27.786  0.00  0.00            
ATOM    199  NZ  LYS X  12      -9.852  -6.989  29.299  0.00  0.00            
ATOM    200  HZ1 LYS X  12     -10.645  -7.354  28.792  0.00  0.00            
ATOM    201  HZ2 LYS X  12      -9.091  -7.652  29.277  0.00  0.00            
ATOM    202  HZ3 LYS X  12     -10.155  -7.056  30.260  0.00  0.00            
ATOM    203  C   LYS X  12      -7.189  -1.036  27.192  0.00  0.00            
ATOM    204  O   LYS X  12      -6.312  -1.862  26.898  0.00  0.00            
ATOM    205  N   GLU X  13      -6.928   0.171  27.710  0.00  0.00            
ATOM    206  H   GLU X  13      -7.686   0.683  28.137  0.00  0.00            
ATOM    207  CA  GLU X  13      -5.595   0.867  27.790  0.00  0.00            
ATOM    208  HA  GLU X  13      -5.117   0.987  26.818  0.00  0.00            
ATOM    209  CB  GLU X  13      -5.731   2.274  28.388  0.00  0.00            
ATOM    210  HB2 GLU X  13      -4.814   2.861  28.446  0.00  0.00            
ATOM    211  HB3 GLU X  13      -6.382   2.899  27.776  0.00  0.00            
ATOM    212  CG  GLU X  13      -6.235   2.217  29.881  0.00  0.00            
ATOM    213  HG2 GLU X  13      -5.467   1.722  30.475  0.00  0.00            
ATOM    214  HG3 GLU X  13      -6.158   3.199  30.349  0.00  0.00            
ATOM    215  CD  GLU X  13      -7.646   1.647  30.164  0.00  0.00            
ATOM    216  OE1 GLU X  13      -7.871   0.935  31.173  0.00  0.00            
ATOM    217  OE2 GLU X  13      -8.533   1.817  29.316  0.00  0.00            
ATOM    218  C   GLU X  13      -4.492   0.086  28.546  0.00  0.00            
ATOM    219  O   GLU X  13      -3.295   0.456  28.554  0.00  0.00            
ATOM    220  N   THR X  14      -4.884  -0.987  29.256  0.00  0.00            
ATOM    221  H   THR X  14      -5.878  -1.166  29.234  0.00  0.00            
ATOM    222  CA  THR X  14      -4.024  -1.836  30.146  0.00  0.00            
ATOM    223  HA  THR X  14      -3.155  -1.270  30.483  0.00  0.00            
ATOM    224  CB  THR X  14      -4.854  -2.340  31.324  0.00  0.00            
ATOM    225  HB  THR X  14      -4.355  -3.151  31.855  0.00  0.00            
ATOM    226  CG2 THR X  14      -5.342  -1.299  32.301  0.00  0.00            
ATOM    227 HG21 THR X  14      -4.523  -0.894  32.896  0.00  0.00            
ATOM    228 HG22 THR X  14      -5.889  -0.519  31.774  0.00  0.00            
ATOM    229 HG23 THR X  14      -6.108  -1.647  32.994  0.00  0.00            
ATOM    230  OG1 THR X  14      -6.030  -2.966  30.828  0.00  0.00            
ATOM    231  HG1 THR X  14      -5.824  -3.887  30.652  0.00  0.00            
ATOM    232  C   THR X  14      -3.488  -3.120  29.424  0.00  0.00            
ATOM    233  O   THR X  14      -2.424  -3.597  29.737  0.00  0.00            
ATOM    234  N   GLU X  15      -4.166  -3.556  28.339  0.00  0.00            
ATOM    235  H   GLU X  15      -5.090  -3.201  28.137  0.00  0.00            
ATOM    236  CA  GLU X  15      -3.774  -4.700  27.498  0.00  0.00            
ATOM    237  HA  GLU X  15      -3.204  -5.468  28.020  0.00  0.00            
ATOM    238  CB  GLU X  15      -5.178  -5.273  27.020  0.00  0.00            
ATOM    239  HB2 GLU X  15      -5.588  -4.395  26.522  0.00  0.00            
ATOM    240  HB3 GLU X  15      -5.030  -6.078  26.299  0.00  0.00            
ATOM    241  CG  GLU X  15      -6.196  -5.654  28.055  0.00  0.00            
ATOM    242  HG2 GLU X  15      -6.656  -4.765  28.486  0.00  0.00            
ATOM    243  HG3 GLU X  15      -7.015  -6.170  27.554  0.00  0.00            
ATOM    244  CD  GLU X  15      -5.649  -6.378  29.276  0.00  0.00            
ATOM    245  OE1 GLU X  15      -5.748  -5.691  30.326  0.00  0.00            
ATOM    246  OE2 GLU X  15      -5.452  -7.629  29.315  0.00  0.00            
ATOM    247  C   GLU X  15      -2.966  -4.443  26.244  0.00  0.00            
ATOM    248  O   GLU X  15      -2.465  -5.409  25.613  0.00  0.00            
ATOM    249  N   PHE X  16      -2.911  -3.203  25.703  0.00  0.00            
ATOM    250  H   PHE X  16      -3.261  -2.500  26.338  0.00  0.00            
ATOM    251  CA  PHE X  16      -2.009  -2.767  24.618  0.00  0.00            
ATOM    252  HA  PHE X  16      -1.393  -3.632  24.371  0.00  0.00            
ATOM    253  CB  PHE X  16      -2.769  -2.237  23.328  0.00  0.00            
ATOM    254  HB2 PHE X  16      -1.969  -2.075  22.606  0.00  0.00            
ATOM    255  HB3 PHE X  16      -3.531  -2.945  23.000  0.00  0.00            
ATOM    256  CG  PHE X  16      -3.547  -0.872  23.486  0.00  0.00            
ATOM    257  CD1 PHE X  16      -4.838  -0.837  24.005  0.00  0.00            
ATOM    258  HD1 PHE X  16      -5.359  -1.730  24.316  0.00  0.00            
ATOM    259  CE1 PHE X  16      -5.617   0.343  23.992  0.00  0.00            
ATOM    260  HE1 PHE X  16      -6.627   0.329  24.372  0.00  0.00            
ATOM    261  CZ  PHE X  16      -5.081   1.535  23.510  0.00  0.00            
ATOM    262  HZ  PHE X  16      -5.716   2.406  23.588  0.00  0.00            
ATOM    263  CE2 PHE X  16      -3.739   1.579  22.980  0.00  0.00            
ATOM    264  HE2 PHE X  16      -3.277   2.532  22.772  0.00  0.00            
ATOM    265  CD2 PHE X  16      -2.966   0.378  23.036  0.00  0.00            
ATOM    266  HD2 PHE X  16      -1.952   0.260  22.684  0.00  0.00            
ATOM    267  C   PHE X  16      -1.012  -1.640  25.121  0.00  0.00            
ATOM    268  O   PHE X  16      -1.247  -0.991  26.097  0.00  0.00            
ATOM    269  N   LYS X  17       0.085  -1.530  24.405  0.00  0.00            
ATOM    270  H   LYS X  17       0.254  -2.163  23.637  0.00  0.00            
ATOM    271  CA  LYS X  17       1.105  -0.511  24.724  0.00  0.00            
ATOM    272  HA  LYS X  17       0.566   0.358  25.102  0.00  0.00            
ATOM    273  CB  LYS X  17       2.092  -1.005  25.798  0.00  0.00            
ATOM    274  HB2 LYS X  17       2.884  -0.287  26.012  0.00  0.00            
ATOM    275  HB3 LYS X  17       1.642  -1.105  26.786  0.00  0.00            
ATOM    276  CG  LYS X  17       2.638  -2.397  25.440  0.00  0.00            
ATOM    277  HG2 LYS X  17       3.196  -2.441  24.505  0.00  0.00            
ATOM    278  HG3 LYS X  17       1.811  -3.104  25.378  0.00  0.00            
ATOM    279  CD  LYS X  17       3.608  -2.812  26.489  0.00  0.00            
ATOM    280  HD2 LYS X  17       4.464  -2.138  26.466  0.00  0.00            
ATOM    281  HD3 LYS X  17       3.083  -2.684  27.436  0.00  0.00            
ATOM    282  CE  LYS X  17       4.159  -4.192  26.308  0.00  0.00            
ATOM    283  HE2 LYS X  17       4.698  -4.405  25.385  0.00  0.00            
ATOM    284  HE3 LYS X  17       3.334  -4.894  26.181  0.00  0.00            
ATOM    285  NZ  LYS X  17       4.988  -4.559  27.533  0.00  0.00            
ATOM    286  HZ1 LYS X  17       5.719  -3.923  27.817  0.00  0.00            
ATOM    287  HZ2 LYS X  17       5.213  -5.544  27.536  0.00  0.00            
ATOM    288  HZ3 LYS X  17       4.413  -4.452  28.356  0.00  0.00            
ATOM    289  C   LYS X  17       1.826  -0.048  23.490  0.00  0.00            
ATOM    290  O   LYS X  17       2.280  -0.858  22.705  0.00  0.00            
ATOM    291  N   LYS X  18       2.032   1.294  23.431  0.00  0.00            
ATOM    292  H   LYS X  18       1.687   1.782  24.245  0.00  0.00            
ATOM    293  CA  LYS X  18       2.958   2.022  22.528  0.00  0.00            
ATOM    294  HA  LYS X  18       2.863   1.617  21.521  0.00  0.00            
ATOM    295  CB  LYS X  18       2.704   3.520  22.586  0.00  0.00            
ATOM    296  HB2 LYS X  18       3.418   4.010  21.924  0.00  0.00            
ATOM    297  HB3 LYS X  18       2.818   3.945  23.582  0.00  0.00            
ATOM    298  CG  LYS X  18       1.219   3.894  22.047  0.00  0.00            
ATOM    299  HG2 LYS X  18       1.303   3.698  20.978  0.00  0.00            
ATOM    300  HG3 LYS X  18       0.453   3.244  22.469  0.00  0.00            
ATOM    301  CD  LYS X  18       0.814   5.318  22.245  0.00  0.00            
ATOM    302  HD2 LYS X  18       0.057   5.699  21.559  0.00  0.00            
ATOM    303  HD3 LYS X  18       1.632   6.024  22.107  0.00  0.00            
ATOM    304  CE  LYS X  18       0.271   5.581  23.659  0.00  0.00            
ATOM    305  HE2 LYS X  18      -0.597   4.931  23.773  0.00  0.00            
ATOM    306  HE3 LYS X  18       0.977   5.168  24.380  0.00  0.00            
ATOM    307  NZ  LYS X  18      -0.065   6.983  24.001  0.00  0.00            
ATOM    308  HZ1 LYS X  18      -0.629   7.425  23.289  0.00  0.00            
ATOM    309  HZ2 LYS X  18       0.795   7.505  24.086  0.00  0.00            
ATOM    310  HZ3 LYS X  18      -0.625   6.963  24.841  0.00  0.00            
ATOM    311  C   LYS X  18       4.368   1.771  23.078  0.00  0.00            
ATOM    312  O   LYS X  18       4.510   1.654  24.326  0.00  0.00            
ATOM    313  N   ILE X  19       5.381   1.723  22.181  0.00  0.00            
ATOM    314  H   ILE X  19       5.151   1.757  21.198  0.00  0.00            
ATOM    315  CA  ILE X  19       6.783   1.504  22.572  0.00  0.00            
ATOM    316  HA  ILE X  19       6.930   1.702  23.634  0.00  0.00            
ATOM    317  CB  ILE X  19       6.996  -0.040  22.352  0.00  0.00            
ATOM    318  HB  ILE X  19       6.627  -0.161  21.334  0.00  0.00            
ATOM    319  CG2 ILE X  19       8.440  -0.487  22.338  0.00  0.00            
ATOM    320 HG21 ILE X  19       8.833  -0.110  21.394  0.00  0.00            
ATOM    321 HG22 ILE X  19       8.580  -1.563  22.236  0.00  0.00            
ATOM    322 HG23 ILE X  19       8.943  -0.091  23.219  0.00  0.00            
ATOM    323  CG1 ILE X  19       6.113  -0.899  23.253  0.00  0.00            
ATOM    324 HG12 ILE X  19       6.416  -0.799  24.295  0.00  0.00            
ATOM    325 HG13 ILE X  19       5.093  -0.525  23.165  0.00  0.00            
ATOM    326  CD1 ILE X  19       5.965  -2.372  23.074  0.00  0.00            
ATOM    327 HD11 ILE X  19       5.057  -2.739  23.552  0.00  0.00            
ATOM    328 HD12 ILE X  19       5.858  -2.640  22.023  0.00  0.00            
ATOM    329 HD13 ILE X  19       6.812  -2.867  23.550  0.00  0.00            
ATOM    330  C   ILE X  19       7.870   2.504  21.878  0.00  0.00            
ATOM    331  O   ILE X  19       8.849   2.832  22.489  0.00  0.00            
ATOM    332  N   LYS X  20       7.595   2.907  20.630  0.00  0.00            
ATOM    333  H   LYS X  20       6.771   2.525  20.189  0.00  0.00            
ATOM    334  CA  LYS X  20       8.453   3.806  19.793  0.00  0.00            
ATOM    335  HA  LYS X  20       8.867   4.579  20.441  0.00  0.00            
ATOM    336  CB  LYS X  20       9.642   3.023  19.269  0.00  0.00            
ATOM    337  HB2 LYS X  20      10.130   2.497  20.089  0.00  0.00            
ATOM    338  HB3 LYS X  20       9.358   2.210  18.600  0.00  0.00            
ATOM    339  CG  LYS X  20      10.635   3.989  18.687  0.00  0.00            
ATOM    340  HG2 LYS X  20      10.636   4.783  19.434  0.00  0.00            
ATOM    341  HG3 LYS X  20      10.376   4.555  17.793  0.00  0.00            
ATOM    342  CD  LYS X  20      12.084   3.627  18.474  0.00  0.00            
ATOM    343  HD2 LYS X  20      12.140   2.804  17.762  0.00  0.00            
ATOM    344  HD3 LYS X  20      12.645   4.457  18.045  0.00  0.00            
ATOM    345  CE  LYS X  20      12.644   3.070  19.780  0.00  0.00            
ATOM    346  HE2 LYS X  20      12.653   3.826  20.565  0.00  0.00            
ATOM    347  HE3 LYS X  20      12.037   2.285  20.230  0.00  0.00            
ATOM    348  NZ  LYS X  20      14.007   2.597  19.578  0.00  0.00            
ATOM    349  HZ1 LYS X  20      14.398   2.105  20.369  0.00  0.00            
ATOM    350  HZ2 LYS X  20      14.607   3.376  19.349  0.00  0.00            
ATOM    351  HZ3 LYS X  20      13.930   2.001  18.766  0.00  0.00            
ATOM    352  C   LYS X  20       7.762   4.278  18.564  0.00  0.00            
ATOM    353  O   LYS X  20       7.053   3.552  17.926  0.00  0.00            
ATOM    354  N   VAL X  21       8.021   5.580  18.302  0.00  0.00            
ATOM    355  H   VAL X  21       8.640   6.087  18.918  0.00  0.00            
ATOM    356  CA  VAL X  21       7.363   6.404  17.253  0.00  0.00            
ATOM    357  HA  VAL X  21       6.281   6.286  17.309  0.00  0.00            
ATOM    358  CB  VAL X  21       7.721   7.883  17.441  0.00  0.00            
ATOM    359  HB  VAL X  21       8.759   8.041  17.732  0.00  0.00            
ATOM    360  CG1 VAL X  21       7.318   8.671  16.160  0.00  0.00            
ATOM    361 HG11 VAL X  21       6.300   8.403  15.877  0.00  0.00            
ATOM    362 HG12 VAL X  21       8.052   8.438  15.388  0.00  0.00            
ATOM    363 HG13 VAL X  21       7.351   9.749  16.318  0.00  0.00            
ATOM    364  CG2 VAL X  21       6.803   8.402  18.594  0.00  0.00            
ATOM    365 HG21 VAL X  21       6.746   9.486  18.689  0.00  0.00            
ATOM    366 HG22 VAL X  21       5.773   8.199  18.301  0.00  0.00            
ATOM    367 HG23 VAL X  21       6.992   7.929  19.558  0.00  0.00            
ATOM    368  C   VAL X  21       7.686   5.914  15.888  0.00  0.00            
ATOM    369  O   VAL X  21       8.791   6.101  15.480  0.00  0.00            
ATOM    370  N   LEU X  22       6.735   5.272  15.180  0.00  0.00            
ATOM    371  H   LEU X  22       5.794   5.394  15.526  0.00  0.00            
ATOM    372  CA  LEU X  22       6.890   4.772  13.821  0.00  0.00            
ATOM    373  HA  LEU X  22       7.926   4.455  13.703  0.00  0.00            
ATOM    374  CB  LEU X  22       5.915   3.523  13.707  0.00  0.00            
ATOM    375  HB2 LEU X  22       4.912   3.857  13.975  0.00  0.00            
ATOM    376  HB3 LEU X  22       6.158   2.691  14.368  0.00  0.00            
ATOM    377  CG  LEU X  22       5.667   2.904  12.297  0.00  0.00            
ATOM    378  HG  LEU X  22       5.451   3.598  11.485  0.00  0.00            
ATOM    379  CD1 LEU X  22       6.966   2.202  11.829  0.00  0.00            
ATOM    380 HD11 LEU X  22       7.436   1.510  12.527  0.00  0.00            
ATOM    381 HD12 LEU X  22       6.872   1.685  10.874  0.00  0.00            
ATOM    382 HD13 LEU X  22       7.677   3.005  11.634  0.00  0.00            
ATOM    383  CD2 LEU X  22       4.580   1.848  12.375  0.00  0.00            
ATOM    384 HD21 LEU X  22       4.771   1.129  13.172  0.00  0.00            
ATOM    385 HD22 LEU X  22       3.587   2.297  12.381  0.00  0.00            
ATOM    386 HD23 LEU X  22       4.628   1.371  11.396  0.00  0.00            
ATOM    387  C   LEU X  22       6.738   5.971  12.812  0.00  0.00            
ATOM    388  O   LEU X  22       7.344   5.801  11.799  0.00  0.00            
ATOM    389  N   GLY X  23       6.100   7.079  13.208  0.00  0.00            
ATOM    390  H   GLY X  23       5.596   7.038  14.082  0.00  0.00            
ATOM    391  CA  GLY X  23       6.010   8.338  12.473  0.00  0.00            
ATOM    392  HA2 GLY X  23       7.024   8.732  12.413  0.00  0.00            
ATOM    393  HA3 GLY X  23       5.563   8.193  11.490  0.00  0.00            
ATOM    394  C   GLY X  23       5.184   9.479  13.171  0.00  0.00            
ATOM    395  O   GLY X  23       4.316   9.188  14.028  0.00  0.00            
ATOM    396  N   SER X  24       5.350  10.755  12.903  0.00  0.00            
ATOM    397  H   SER X  24       6.069  10.925  12.214  0.00  0.00            
ATOM    398  CA  SER X  24       4.771  11.914  13.594  0.00  0.00            
ATOM    399  HA  SER X  24       3.766  11.607  13.881  0.00  0.00            
ATOM    400  CB  SER X  24       5.614  12.431  14.851  0.00  0.00            
ATOM    401  HB2 SER X  24       6.664  12.361  14.568  0.00  0.00            
ATOM    402  HB3 SER X  24       5.403  11.770  15.692  0.00  0.00            
ATOM    403  OG  SER X  24       5.380  13.743  15.336  0.00  0.00            
ATOM    404  HG  SER X  24       5.670  14.369  14.669  0.00  0.00            
ATOM    405  C   SER X  24       4.658  13.096  12.616  0.00  0.00            
ATOM    406  O   SER X  24       5.547  13.398  11.855  0.00  0.00            
ATOM    407  N   GLY X  25       3.495  13.797  12.586  0.00  0.00            
ATOM    408  H   GLY X  25       2.718  13.521  13.169  0.00  0.00            
ATOM    409  CA  GLY X  25       3.246  15.033  11.892  0.00  0.00            
ATOM    410  HA2 GLY X  25       4.035  15.732  12.167  0.00  0.00            
ATOM    411  HA3 GLY X  25       3.250  14.745  10.841  0.00  0.00            
ATOM    412  C   GLY X  25       1.804  15.614  12.014  0.00  0.00            
ATOM    413  O   GLY X  25       1.083  15.238  12.939  0.00  0.00            
ATOM    414  N   ALA X  26       1.390  16.514  11.080  0.00  0.00            
ATOM    415  H   ALA X  26       1.917  16.796  10.266  0.00  0.00            
ATOM    416  CA  ALA X  26       0.111  17.131  11.207  0.00  0.00            
ATOM    417  HA  ALA X  26       0.105  17.725  12.120  0.00  0.00            
ATOM    418  CB  ALA X  26      -0.115  18.064   9.976  0.00  0.00            
ATOM    419  HB1 ALA X  26       0.673  18.803   9.827  0.00  0.00            
ATOM    420  HB2 ALA X  26      -0.030  17.426   9.097  0.00  0.00            
ATOM    421  HB3 ALA X  26      -1.068  18.589  10.046  0.00  0.00            
ATOM    422  C   ALA X  26      -1.072  16.135  11.253  0.00  0.00            
ATOM    423  O   ALA X  26      -2.129  16.481  11.763  0.00  0.00            
ATOM    424  N   PHE X  27      -0.924  14.945  10.657  0.00  0.00            
ATOM    425  H   PHE X  27      -0.153  14.769  10.028  0.00  0.00            
ATOM    426  CA  PHE X  27      -1.915  13.850  10.772  0.00  0.00            
ATOM    427  HA  PHE X  27      -2.884  14.218  10.436  0.00  0.00            
ATOM    428  CB  PHE X  27      -1.478  12.795   9.724  0.00  0.00            
ATOM    429  HB2 PHE X  27      -2.075  11.883   9.707  0.00  0.00            
ATOM    430  HB3 PHE X  27      -1.667  13.213   8.735  0.00  0.00            
ATOM    431  CG  PHE X  27       0.035  12.402   9.970  0.00  0.00            
ATOM    432  CD1 PHE X  27       0.259  11.387  10.876  0.00  0.00            
ATOM    433  HD1 PHE X  27      -0.586  11.045  11.454  0.00  0.00            
ATOM    434  CE1 PHE X  27       1.629  10.971  11.051  0.00  0.00            
ATOM    435  HE1 PHE X  27       1.860  10.149  11.712  0.00  0.00            
ATOM    436  CZ  PHE X  27       2.639  11.461  10.240  0.00  0.00            
ATOM    437  HZ  PHE X  27       3.575  10.922  10.247  0.00  0.00            
ATOM    438  CE2 PHE X  27       2.395  12.534   9.377  0.00  0.00            
ATOM    439  HE2 PHE X  27       3.228  13.078   8.957  0.00  0.00            
ATOM    440  CD2 PHE X  27       1.033  13.028   9.210  0.00  0.00            
ATOM    441  HD2 PHE X  27       0.763  13.863   8.580  0.00  0.00            
ATOM    442  C   PHE X  27      -2.172  13.242  12.152  0.00  0.00            
ATOM    443  O   PHE X  27      -3.158  12.549  12.352  0.00  0.00            
ATOM    444  N   GLY X  28      -1.251  13.413  13.113  0.00  0.00            
ATOM    445  H   GLY X  28      -0.468  13.993  12.847  0.00  0.00            
ATOM    446  CA  GLY X  28      -1.294  12.814  14.438  0.00  0.00            
ATOM    447  HA2 GLY X  28      -1.494  13.451  15.300  0.00  0.00            
ATOM    448  HA3 GLY X  28      -2.071  12.050  14.419  0.00  0.00            
ATOM    449  C   GLY X  28       0.022  12.147  14.740  0.00  0.00            
ATOM    450  O   GLY X  28       1.099  12.596  14.299  0.00  0.00            
ATOM    451  N   THR X  29       0.019  11.021  15.460  0.00  0.00            
ATOM    452  H   THR X  29      -0.905  10.742  15.758  0.00  0.00            
ATOM    453  CA  THR X  29       1.269  10.190  15.698  0.00  0.00            
ATOM    454  HA  THR X  29       1.947  10.482  14.896  0.00  0.00            
ATOM    455  CB  THR X  29       1.863  10.506  17.069  0.00  0.00            
ATOM    456  HB  THR X  29       1.151  10.140  17.808  0.00  0.00            
ATOM    457  CG2 THR X  29       3.275   9.917  17.251  0.00  0.00            
ATOM    458 HG21 THR X  29       3.811  10.378  18.082  0.00  0.00            
ATOM    459 HG22 THR X  29       3.882   9.909  16.346  0.00  0.00            
ATOM    460 HG23 THR X  29       3.154   8.881  17.567  0.00  0.00            
ATOM    461  OG1 THR X  29       1.895  11.865  17.207  0.00  0.00            
ATOM    462  HG1 THR X  29       1.282  12.039  17.925  0.00  0.00            
ATOM    463  C   THR X  29       0.956   8.732  15.615  0.00  0.00            
ATOM    464  O   THR X  29      -0.140   8.328  16.010  0.00  0.00            
ATOM    465  N   VAL X  30       1.932   7.923  15.298  0.00  0.00            
ATOM    466  H   VAL X  30       2.867   8.276  15.156  0.00  0.00            
ATOM    467  CA  VAL X  30       1.795   6.453  15.179  0.00  0.00            
ATOM    468  HA  VAL X  30       0.985   6.208  15.866  0.00  0.00            
ATOM    469  CB  VAL X  30       1.408   5.955  13.806  0.00  0.00            
ATOM    470  HB  VAL X  30       0.631   6.605  13.405  0.00  0.00            
ATOM    471  CG1 VAL X  30       2.615   6.025  12.839  0.00  0.00            
ATOM    472 HG11 VAL X  30       3.259   5.148  12.895  0.00  0.00            
ATOM    473 HG12 VAL X  30       3.193   6.941  12.965  0.00  0.00            
ATOM    474 HG13 VAL X  30       2.219   6.216  11.841  0.00  0.00            
ATOM    475  CG2 VAL X  30       1.029   4.450  13.861  0.00  0.00            
ATOM    476 HG21 VAL X  30       0.651   4.172  12.877  0.00  0.00            
ATOM    477 HG22 VAL X  30       0.220   4.224  14.556  0.00  0.00            
ATOM    478 HG23 VAL X  30       1.855   3.788  14.121  0.00  0.00            
ATOM    479  C   VAL X  30       3.006   5.748  15.751  0.00  0.00            
ATOM    480  O   VAL X  30       4.147   6.195  15.628  0.00  0.00            
ATOM    481  N   TYR X  31       2.815   4.646  16.526  0.00  0.00            
ATOM    482  H   TYR X  31       1.878   4.287  16.636  0.00  0.00            
ATOM    483  CA  TYR X  31       3.841   3.970  17.301  0.00  0.00            
ATOM    484  HA  TYR X  31       4.792   4.475  17.133  0.00  0.00            
ATOM    485  CB  TYR X  31       3.517   4.169  18.788  0.00  0.00            
ATOM    486  HB2 TYR X  31       4.265   3.603  19.343  0.00  0.00            
ATOM    487  HB3 TYR X  31       2.590   3.630  18.978  0.00  0.00            
ATOM    488  CG  TYR X  31       3.527   5.599  19.384  0.00  0.00            
ATOM    489  CD1 TYR X  31       2.430   6.450  19.272  0.00  0.00            
ATOM    490  HD1 TYR X  31       1.576   5.967  18.820  0.00  0.00            
ATOM    491  CE1 TYR X  31       2.337   7.711  19.817  0.00  0.00            
ATOM    492  HE1 TYR X  31       1.462   8.322  19.657  0.00  0.00            
ATOM    493  CZ  TYR X  31       3.471   8.210  20.446  0.00  0.00            
ATOM    494  OH  TYR X  31       3.530   9.555  20.832  0.00  0.00            
ATOM    495  HH  TYR X  31       4.400   9.943  20.715  0.00  0.00            
ATOM    496  CE2 TYR X  31       4.568   7.397  20.737  0.00  0.00            
ATOM    497  HE2 TYR X  31       5.331   7.795  21.389  0.00  0.00            
ATOM    498  CD2 TYR X  31       4.598   6.070  20.227  0.00  0.00            
ATOM    499  HD2 TYR X  31       5.433   5.463  20.542  0.00  0.00            
ATOM    500  C   TYR X  31       3.935   2.484  17.009  0.00  0.00            
ATOM    501  O   TYR X  31       2.902   1.885  16.868  0.00  0.00            
ATOM    502  N   LYS X  32       5.100   1.904  17.090  0.00  0.00            
ATOM    503  H   LYS X  32       5.913   2.501  17.149  0.00  0.00            
ATOM    504  CA  LYS X  32       5.342   0.503  17.241  0.00  0.00            
ATOM    505  HA  LYS X  32       4.719  -0.002  16.504  0.00  0.00            
ATOM    506  CB  LYS X  32       6.787   0.134  16.971  0.00  0.00            
ATOM    507  HB2 LYS X  32       7.366   0.315  17.877  0.00  0.00            
ATOM    508  HB3 LYS X  32       6.718  -0.937  16.780  0.00  0.00            
ATOM    509  CG  LYS X  32       7.366   0.793  15.745  0.00  0.00            
ATOM    510  HG2 LYS X  32       7.451   1.869  15.896  0.00  0.00            
ATOM    511  HG3 LYS X  32       6.704   0.530  14.919  0.00  0.00            
ATOM    512  CD  LYS X  32       8.835   0.197  15.464  0.00  0.00            
ATOM    513  HD2 LYS X  32       9.461   0.369  16.340  0.00  0.00            
ATOM    514  HD3 LYS X  32       8.779  -0.872  15.256  0.00  0.00            
ATOM    515  CE  LYS X  32       9.514   0.931  14.360  0.00  0.00            
ATOM    516  HE2 LYS X  32       9.178   0.686  13.353  0.00  0.00            
ATOM    517  HE3 LYS X  32       9.340   2.000  14.477  0.00  0.00            
ATOM    518  NZ  LYS X  32      11.002   0.760  14.346  0.00  0.00            
ATOM    519  HZ1 LYS X  32      11.429   1.082  13.489  0.00  0.00            
ATOM    520  HZ2 LYS X  32      11.413   1.329  15.073  0.00  0.00            
ATOM    521  HZ3 LYS X  32      11.342  -0.175  14.520  0.00  0.00            
ATOM    522  C   LYS X  32       4.954   0.097  18.653  0.00  0.00            
ATOM    523  O   LYS X  32       5.127   0.873  19.636  0.00  0.00            
ATOM    524  N   GLY X  33       4.321  -1.080  18.780  0.00  0.00            
ATOM    525  H   GLY X  33       4.095  -1.542  17.911  0.00  0.00            
ATOM    526  CA  GLY X  33       3.750  -1.565  20.045  0.00  0.00            
ATOM    527  HA2 GLY X  33       4.329  -1.410  20.955  0.00  0.00            
ATOM    528  HA3 GLY X  33       2.874  -0.930  20.181  0.00  0.00            
ATOM    529  C   GLY X  33       3.273  -3.054  19.991  0.00  0.00            
ATOM    530  O   GLY X  33       3.345  -3.701  18.984  0.00  0.00            
ATOM    531  N   LEU X  34       2.736  -3.488  21.138  0.00  0.00            
ATOM    532  H   LEU X  34       2.596  -2.733  21.793  0.00  0.00            
ATOM    533  CA  LEU X  34       2.132  -4.806  21.408  0.00  0.00            
ATOM    534  HA  LEU X  34       2.023  -5.296  20.440  0.00  0.00            
ATOM    535  CB  LEU X  34       2.953  -5.738  22.326  0.00  0.00            
ATOM    536  HB2 LEU X  34       2.399  -6.676  22.295  0.00  0.00            
ATOM    537  HB3 LEU X  34       2.971  -5.257  23.304  0.00  0.00            
ATOM    538  CG  LEU X  34       4.338  -6.025  21.801  0.00  0.00            
ATOM    539  HG  LEU X  34       4.866  -5.097  21.584  0.00  0.00            
ATOM    540  CD1 LEU X  34       5.050  -6.894  22.822  0.00  0.00            
ATOM    541 HD11 LEU X  34       6.089  -7.035  22.526  0.00  0.00            
ATOM    542 HD12 LEU X  34       4.926  -6.473  23.820  0.00  0.00            
ATOM    543 HD13 LEU X  34       4.545  -7.859  22.765  0.00  0.00            
ATOM    544  CD2 LEU X  34       4.424  -6.764  20.475  0.00  0.00            
ATOM    545 HD21 LEU X  34       3.838  -6.236  19.723  0.00  0.00            
ATOM    546 HD22 LEU X  34       5.453  -6.979  20.187  0.00  0.00            
ATOM    547 HD23 LEU X  34       3.930  -7.732  20.559  0.00  0.00            
ATOM    548  C   LEU X  34       0.677  -4.720  21.908  0.00  0.00            
ATOM    549  O   LEU X  34       0.261  -3.699  22.418  0.00  0.00            
ATOM    550  N   TRP X  35      -0.122  -5.832  21.667  0.00  0.00            
ATOM    551  H   TRP X  35       0.394  -6.625  21.313  0.00  0.00            
ATOM    552  CA  TRP X  35      -1.481  -6.065  22.219  0.00  0.00            
ATOM    553  HA  TRP X  35      -1.511  -5.438  23.110  0.00  0.00            
ATOM    554  CB  TRP X  35      -2.537  -5.405  21.282  0.00  0.00            
ATOM    555  HB2 TRP X  35      -2.238  -5.492  20.237  0.00  0.00            
ATOM    556  HB3 TRP X  35      -2.495  -4.338  21.502  0.00  0.00            
ATOM    557  CG  TRP X  35      -3.924  -5.948  21.410  0.00  0.00            
ATOM    558  CD1 TRP X  35      -4.637  -5.878  22.556  0.00  0.00            
ATOM    559  HD1 TRP X  35      -4.317  -5.321  23.424  0.00  0.00            
ATOM    560  NE1 TRP X  35      -5.876  -6.475  22.401  0.00  0.00            
ATOM    561  HE1 TRP X  35      -6.604  -6.461  23.101  0.00  0.00            
ATOM    562  CE2 TRP X  35      -6.003  -6.994  21.160  0.00  0.00            
ATOM    563  CZ2 TRP X  35      -7.112  -7.626  20.513  0.00  0.00            
ATOM    564  HZ2 TRP X  35      -7.981  -7.953  21.065  0.00  0.00            
ATOM    565  CH2 TRP X  35      -6.901  -8.079  19.186  0.00  0.00            
ATOM    566  HH2 TRP X  35      -7.662  -8.676  18.705  0.00  0.00            
ATOM    567  CZ3 TRP X  35      -5.723  -7.805  18.523  0.00  0.00            
ATOM    568  HZ3 TRP X  35      -5.672  -8.099  17.485  0.00  0.00            
ATOM    569  CE3 TRP X  35      -4.729  -7.056  19.174  0.00  0.00            
ATOM    570  HE3 TRP X  35      -3.865  -6.864  18.555  0.00  0.00            
ATOM    571  CD2 TRP X  35      -4.807  -6.641  20.515  0.00  0.00            
ATOM    572  C   TRP X  35      -1.729  -7.554  22.574  0.00  0.00            
ATOM    573  O   TRP X  35      -1.259  -8.413  21.847  0.00  0.00            
ATOM    574  N   ILE X  36      -2.397  -7.821  23.706  0.00  0.00            
ATOM    575  H   ILE X  36      -2.697  -7.091  24.336  0.00  0.00            
ATOM    576  CA  ILE X  36      -2.818  -9.254  23.958  0.00  0.00            
ATOM    577  HA  ILE X  36      -2.319  -9.865  23.205  0.00  0.00            
ATOM    578  CB  ILE X  36      -2.303  -9.678  25.336  0.00  0.00            
ATOM    579  HB  ILE X  36      -2.738  -8.908  25.973  0.00  0.00            
ATOM    580  CG2 ILE X  36      -2.718 -11.027  25.953  0.00  0.00            
ATOM    581 HG21 ILE X  36      -3.749 -11.312  25.743  0.00  0.00            
ATOM    582 HG22 ILE X  36      -2.037 -11.785  25.563  0.00  0.00            
ATOM    583 HG23 ILE X  36      -2.619 -11.003  27.038  0.00  0.00            
ATOM    584  CG1 ILE X  36      -0.830  -9.500  25.552  0.00  0.00            
ATOM    585 HG12 ILE X  36      -0.338 -10.142  24.822  0.00  0.00            
ATOM    586 HG13 ILE X  36      -0.567  -8.486  25.251  0.00  0.00            
ATOM    587  CD1 ILE X  36      -0.173  -9.536  26.972  0.00  0.00            
ATOM    588 HD11 ILE X  36      -0.233 -10.555  27.356  0.00  0.00            
ATOM    589 HD12 ILE X  36       0.843  -9.149  27.053  0.00  0.00            
ATOM    590 HD13 ILE X  36      -0.835  -9.060  27.695  0.00  0.00            
ATOM    591  C   ILE X  36      -4.350  -9.375  23.856  0.00  0.00            
ATOM    592  O   ILE X  36      -5.069  -8.780  24.686  0.00  0.00            
ATOM    593  N   PRO X  37      -4.830 -10.100  22.847  0.00  0.00            
ATOM    594  CD  PRO X  37      -4.176 -10.575  21.579  0.00  0.00            
ATOM    595  HD2 PRO X  37      -3.333 -11.230  21.799  0.00  0.00            
ATOM    596  HD3 PRO X  37      -3.994  -9.722  20.926  0.00  0.00            
ATOM    597  CG  PRO X  37      -5.164 -11.510  20.899  0.00  0.00            
ATOM    598  HG2 PRO X  37      -5.139 -11.394  19.815  0.00  0.00            
ATOM    599  HG3 PRO X  37      -4.966 -12.558  21.128  0.00  0.00            
ATOM    600  CB  PRO X  37      -6.559 -11.071  21.380  0.00  0.00            
ATOM    601  HB2 PRO X  37      -7.188 -11.954  21.489  0.00  0.00            
ATOM    602  HB3 PRO X  37      -7.004 -10.421  20.626  0.00  0.00            
ATOM    603  CA  PRO X  37      -6.278 -10.349  22.701  0.00  0.00            
ATOM    604  HA  PRO X  37      -6.768  -9.376  22.654  0.00  0.00            
ATOM    605  C   PRO X  37      -6.819 -11.155  23.872  0.00  0.00            
ATOM    606  O   PRO X  37      -6.083 -11.980  24.488  0.00  0.00            
ATOM    607  N   GLU X  38      -8.082 -10.921  24.239  0.00  0.00            
ATOM    608  H   GLU X  38      -8.518 -10.134  23.780  0.00  0.00            
ATOM    609  CA  GLU X  38      -8.686 -11.374  25.486  0.00  0.00            
ATOM    610  HA  GLU X  38      -8.103 -11.095  26.363  0.00  0.00            
ATOM    611  CB  GLU X  38     -10.039 -10.714  25.920  0.00  0.00            
ATOM    612  HB2 GLU X  38     -10.899 -11.117  25.386  0.00  0.00            
ATOM    613  HB3 GLU X  38     -10.182 -11.193  26.888  0.00  0.00            
ATOM    614  CG  GLU X  38     -10.157  -9.206  26.198  0.00  0.00            
ATOM    615  HG2 GLU X  38     -11.043  -9.117  26.827  0.00  0.00            
ATOM    616  HG3 GLU X  38      -9.311  -8.712  26.677  0.00  0.00            
ATOM    617  CD  GLU X  38     -10.586  -8.495  24.885  0.00  0.00            
ATOM    618  OE1 GLU X  38     -11.232  -7.427  24.953  0.00  0.00            
ATOM    619  OE2 GLU X  38     -10.178  -8.916  23.775  0.00  0.00            
ATOM    620  C   GLU X  38      -8.709 -12.957  25.360  0.00  0.00            
ATOM    621  O   GLU X  38      -9.461 -13.488  24.521  0.00  0.00            
ATOM    622  N   GLY X  39      -7.919 -13.632  26.193  0.00  0.00            
ATOM    623  H   GLY X  39      -7.317 -13.005  26.708  0.00  0.00            
ATOM    624  CA  GLY X  39      -7.934 -15.039  26.486  0.00  0.00            
ATOM    625  HA2 GLY X  39      -8.937 -15.436  26.332  0.00  0.00            
ATOM    626  HA3 GLY X  39      -7.659 -15.168  27.533  0.00  0.00            
ATOM    627  C   GLY X  39      -7.110 -15.874  25.593  0.00  0.00            
ATOM    628  O   GLY X  39      -7.126 -17.165  25.697  0.00  0.00            
ATOM    629  N   GLU X  40      -6.313 -15.257  24.757  0.00  0.00            
ATOM    630  H   GLU X  40      -6.210 -14.253  24.785  0.00  0.00            
ATOM    631  CA  GLU X  40      -5.344 -15.879  23.785  0.00  0.00            
ATOM    632  HA  GLU X  40      -5.652 -16.924  23.734  0.00  0.00            
ATOM    633  CB  GLU X  40      -5.401 -15.313  22.369  0.00  0.00            
ATOM    634  HB2 GLU X  40      -5.159 -14.252  22.311  0.00  0.00            
ATOM    635  HB3 GLU X  40      -4.793 -15.894  21.676  0.00  0.00            
ATOM    636  CG  GLU X  40      -6.795 -15.340  21.758  0.00  0.00            
ATOM    637  HG2 GLU X  40      -7.566 -14.757  22.263  0.00  0.00            
ATOM    638  HG3 GLU X  40      -6.721 -14.950  20.743  0.00  0.00            
ATOM    639  CD  GLU X  40      -7.309 -16.773  21.720  0.00  0.00            
ATOM    640  OE1 GLU X  40      -6.551 -17.566  21.073  0.00  0.00            
ATOM    641  OE2 GLU X  40      -8.292 -17.241  22.383  0.00  0.00            
ATOM    642  C   GLU X  40      -3.912 -15.981  24.300  0.00  0.00            
ATOM    643  O   GLU X  40      -3.224 -16.891  23.880  0.00  0.00            
ATOM    644  N   LYS X  41      -3.490 -15.130  25.236  0.00  0.00            
ATOM    645  H   LYS X  41      -4.140 -14.388  25.453  0.00  0.00            
ATOM    646  CA  LYS X  41      -2.148 -14.982  25.772  0.00  0.00            
ATOM    647  HA  LYS X  41      -2.228 -14.122  26.438  0.00  0.00            
ATOM    648  CB  LYS X  41      -1.895 -16.171  26.742  0.00  0.00            
ATOM    649  HB2 LYS X  41      -1.950 -17.082  26.146  0.00  0.00            
ATOM    650  HB3 LYS X  41      -2.683 -16.179  27.496  0.00  0.00            
ATOM    651  CG  LYS X  41      -0.551 -16.194  27.398  0.00  0.00            
ATOM    652  HG2 LYS X  41       0.265 -16.190  26.676  0.00  0.00            
ATOM    653  HG3 LYS X  41      -0.539 -15.333  28.068  0.00  0.00            
ATOM    654  CD  LYS X  41      -0.485 -17.485  28.280  0.00  0.00            
ATOM    655  HD2 LYS X  41      -1.139 -17.179  29.097  0.00  0.00            
ATOM    656  HD3 LYS X  41      -0.883 -18.323  27.708  0.00  0.00            
ATOM    657  CE  LYS X  41       0.943 -17.634  28.938  0.00  0.00            
ATOM    658  HE2 LYS X  41       0.875 -18.398  29.712  0.00  0.00            
ATOM    659  HE3 LYS X  41       1.208 -16.685  29.404  0.00  0.00            
ATOM    660  NZ  LYS X  41       2.037 -18.037  27.915  0.00  0.00            
ATOM    661  HZ1 LYS X  41       1.709 -18.801  27.343  0.00  0.00            
ATOM    662  HZ2 LYS X  41       2.809 -18.391  28.461  0.00  0.00            
ATOM    663  HZ3 LYS X  41       2.345 -17.296  27.301  0.00  0.00            
ATOM    664  C   LYS X  41      -0.949 -14.591  24.810  0.00  0.00            
ATOM    665  O   LYS X  41       0.077 -14.127  25.277  0.00  0.00            
ATOM    666  N   VAL X  42      -1.141 -14.786  23.532  0.00  0.00            
ATOM    667  H   VAL X  42      -2.029 -15.188  23.266  0.00  0.00            
ATOM    668  CA  VAL X  42      -0.141 -14.564  22.480  0.00  0.00            
ATOM    669  HA  VAL X  42       0.743 -15.048  22.896  0.00  0.00            
ATOM    670  CB  VAL X  42      -0.521 -15.267  21.154  0.00  0.00            
ATOM    671  HB  VAL X  42       0.130 -14.956  20.336  0.00  0.00            
ATOM    672  CG1 VAL X  42      -0.360 -16.816  21.218  0.00  0.00            
ATOM    673 HG11 VAL X  42      -0.562 -17.190  20.215  0.00  0.00            
ATOM    674 HG12 VAL X  42       0.686 -17.084  21.363  0.00  0.00            
ATOM    675 HG13 VAL X  42      -1.011 -17.335  21.922  0.00  0.00            
ATOM    676  CG2 VAL X  42      -1.876 -14.920  20.644  0.00  0.00            
ATOM    677 HG21 VAL X  42      -1.780 -14.398  19.692  0.00  0.00            
ATOM    678 HG22 VAL X  42      -2.450 -14.299  21.332  0.00  0.00            
ATOM    679 HG23 VAL X  42      -2.524 -15.785  20.504  0.00  0.00            
ATOM    680  C   VAL X  42      -0.065 -13.017  22.322  0.00  0.00            
ATOM    681  O   VAL X  42      -1.123 -12.357  22.220  0.00  0.00            
ATOM    682  N   LYS X  43       1.176 -12.483  22.246  0.00  0.00            
ATOM    683  H   LYS X  43       1.991 -13.075  22.173  0.00  0.00            
ATOM    684  CA  LYS X  43       1.343 -11.000  21.990  0.00  0.00            
ATOM    685  HA  LYS X  43       0.568 -10.353  22.401  0.00  0.00            
ATOM    686  CB  LYS X  43       2.683 -10.567  22.521  0.00  0.00            
ATOM    687  HB2 LYS X  43       3.431 -11.301  22.221  0.00  0.00            
ATOM    688  HB3 LYS X  43       3.010  -9.721  21.916  0.00  0.00            
ATOM    689  CG  LYS X  43       2.783 -10.258  23.976  0.00  0.00            
ATOM    690  HG2 LYS X  43       3.731  -9.724  24.033  0.00  0.00            
ATOM    691  HG3 LYS X  43       2.028  -9.529  24.272  0.00  0.00            
ATOM    692  CD  LYS X  43       3.058 -11.335  25.055  0.00  0.00            
ATOM    693  HD2 LYS X  43       2.182 -11.892  25.388  0.00  0.00            
ATOM    694  HD3 LYS X  43       3.871 -11.987  24.735  0.00  0.00            
ATOM    695  CE  LYS X  43       3.540 -10.543  26.265  0.00  0.00            
ATOM    696  HE2 LYS X  43       4.571 -10.255  26.059  0.00  0.00            
ATOM    697  HE3 LYS X  43       3.012  -9.624  26.521  0.00  0.00            
ATOM    698  NZ  LYS X  43       3.504 -11.348  27.446  0.00  0.00            
ATOM    699  HZ1 LYS X  43       4.302 -11.965  27.506  0.00  0.00            
ATOM    700  HZ2 LYS X  43       3.486 -10.758  28.266  0.00  0.00            
ATOM    701  HZ3 LYS X  43       2.719 -11.959  27.618  0.00  0.00            
ATOM    702  C   LYS X  43       1.173 -10.749  20.541  0.00  0.00            
ATOM    703  O   LYS X  43       1.883 -11.377  19.719  0.00  0.00            
ATOM    704  N   ILE X  44       0.410  -9.774  20.203  0.00  0.00            
ATOM    705  H   ILE X  44      -0.088  -9.387  20.991  0.00  0.00            
ATOM    706  CA  ILE X  44       0.157  -9.279  18.860  0.00  0.00            
ATOM    707  HA  ILE X  44       0.434 -10.108  18.209  0.00  0.00            
ATOM    708  CB  ILE X  44      -1.344  -9.094  18.551  0.00  0.00            
ATOM    709  HB  ILE X  44      -1.785  -8.295  19.147  0.00  0.00            
ATOM    710  CG2 ILE X  44      -1.678  -8.859  17.013  0.00  0.00            
ATOM    711 HG21 ILE X  44      -1.087  -8.077  16.538  0.00  0.00            
ATOM    712 HG22 ILE X  44      -2.720  -8.581  16.851  0.00  0.00            
ATOM    713 HG23 ILE X  44      -1.462  -9.778  16.469  0.00  0.00            
ATOM    714  CG1 ILE X  44      -2.153 -10.447  18.840  0.00  0.00            
ATOM    715 HG12 ILE X  44      -3.216 -10.244  18.716  0.00  0.00            
ATOM    716 HG13 ILE X  44      -2.054 -10.667  19.903  0.00  0.00            
ATOM    717  CD1 ILE X  44      -1.654 -11.728  18.183  0.00  0.00            
ATOM    718 HD11 ILE X  44      -1.500 -11.579  17.114  0.00  0.00            
ATOM    719 HD12 ILE X  44      -0.759 -11.948  18.766  0.00  0.00            
ATOM    720 HD13 ILE X  44      -2.412 -12.494  18.343  0.00  0.00            
ATOM    721  C   ILE X  44       0.949  -7.989  18.516  0.00  0.00            
ATOM    722  O   ILE X  44       0.886  -7.035  19.267  0.00  0.00            
ATOM    723  N   PRO X  45       1.785  -7.998  17.465  0.00  0.00            
ATOM    724  CD  PRO X  45       2.261  -9.199  16.844  0.00  0.00            
ATOM    725  HD2 PRO X  45       2.215 -10.081  17.483  0.00  0.00            
ATOM    726  HD3 PRO X  45       1.590  -9.293  15.990  0.00  0.00            
ATOM    727  CG  PRO X  45       3.753  -8.894  16.565  0.00  0.00            
ATOM    728  HG2 PRO X  45       4.038  -9.537  15.733  0.00  0.00            
ATOM    729  HG3 PRO X  45       4.417  -8.934  17.429  0.00  0.00            
ATOM    730  CB  PRO X  45       3.583  -7.448  16.090  0.00  0.00            
ATOM    731  HB2 PRO X  45       4.467  -6.822  16.216  0.00  0.00            
ATOM    732  HB3 PRO X  45       3.210  -7.368  15.069  0.00  0.00            
ATOM    733  CA  PRO X  45       2.479  -6.898  16.978  0.00  0.00            
ATOM    734  HA  PRO X  45       3.020  -6.364  17.759  0.00  0.00            
ATOM    735  C   PRO X  45       1.603  -5.928  16.207  0.00  0.00            
ATOM    736  O   PRO X  45       1.141  -6.209  15.061  0.00  0.00            
ATOM    737  N   VAL X  46       1.523  -4.690  16.805  0.00  0.00            
ATOM    738  H   VAL X  46       2.187  -4.471  17.534  0.00  0.00            
ATOM    739  CA  VAL X  46       0.523  -3.711  16.381  0.00  0.00            
ATOM    740  HA  VAL X  46       0.089  -3.929  15.405  0.00  0.00            
ATOM    741  CB  VAL X  46      -0.630  -3.670  17.366  0.00  0.00            
ATOM    742  HB  VAL X  46      -1.278  -2.870  17.010  0.00  0.00            
ATOM    743  CG1 VAL X  46      -1.538  -4.879  17.261  0.00  0.00            
ATOM    744 HG11 VAL X  46      -2.402  -4.756  17.914  0.00  0.00            
ATOM    745 HG12 VAL X  46      -0.882  -5.738  17.405  0.00  0.00            
ATOM    746 HG13 VAL X  46      -1.911  -4.817  16.239  0.00  0.00            
ATOM    747  CG2 VAL X  46      -0.168  -3.424  18.775  0.00  0.00            
ATOM    748 HG21 VAL X  46       0.431  -4.295  19.039  0.00  0.00            
ATOM    749 HG22 VAL X  46       0.386  -2.492  18.886  0.00  0.00            
ATOM    750 HG23 VAL X  46      -0.963  -3.350  19.516  0.00  0.00            
ATOM    751  C   VAL X  46       1.141  -2.247  16.223  0.00  0.00            
ATOM    752  O   VAL X  46       2.118  -1.925  16.885  0.00  0.00            
ATOM    753  N   ALA X  47       0.499  -1.407  15.415  0.00  0.00            
ATOM    754  H   ALA X  47      -0.443  -1.595  15.103  0.00  0.00            
ATOM    755  CA  ALA X  47       0.883   0.013  15.270  0.00  0.00            
ATOM    756  HA  ALA X  47       1.814   0.272  15.774  0.00  0.00            
ATOM    757  CB  ALA X  47       1.152   0.263  13.785  0.00  0.00            
ATOM    758  HB1 ALA X  47       1.162   1.342  13.629  0.00  0.00            
ATOM    759  HB2 ALA X  47       2.046  -0.272  13.464  0.00  0.00            
ATOM    760  HB3 ALA X  47       0.224  -0.130  13.370  0.00  0.00            
ATOM    761  C   ALA X  47      -0.276   0.882  15.779  0.00  0.00            
ATOM    762  O   ALA X  47      -1.433   0.946  15.181  0.00  0.00            
ATOM    763  N   ILE X  48      -0.056   1.547  16.983  0.00  0.00            
ATOM    764  H   ILE X  48       0.773   1.329  17.518  0.00  0.00            
ATOM    765  CA  ILE X  48      -1.162   2.270  17.653  0.00  0.00            
ATOM    766  HA  ILE X  48      -2.120   1.777  17.490  0.00  0.00            
ATOM    767  CB  ILE X  48      -0.921   2.292  19.142  0.00  0.00            
ATOM    768  HB  ILE X  48       0.047   2.755  19.338  0.00  0.00            
ATOM    769  CG2 ILE X  48      -2.071   3.065  19.911  0.00  0.00            
ATOM    770 HG21 ILE X  48      -2.977   2.626  19.491  0.00  0.00            
ATOM    771 HG22 ILE X  48      -2.039   4.097  19.563  0.00  0.00            
ATOM    772 HG23 ILE X  48      -1.844   2.931  20.968  0.00  0.00            
ATOM    773  CG1 ILE X  48      -0.764   0.852  19.716  0.00  0.00            
ATOM    774 HG12 ILE X  48      -1.202   0.724  20.706  0.00  0.00            
ATOM    775 HG13 ILE X  48      -1.162   0.211  18.929  0.00  0.00            
ATOM    776  CD1 ILE X  48       0.637   0.285  19.733  0.00  0.00            
ATOM    777 HD11 ILE X  48       1.022  -0.107  18.791  0.00  0.00            
ATOM    778 HD12 ILE X  48       1.349   1.021  20.105  0.00  0.00            
ATOM    779 HD13 ILE X  48       0.593  -0.614  20.348  0.00  0.00            
ATOM    780  C   ILE X  48      -1.193   3.684  17.058  0.00  0.00            
ATOM    781  O   ILE X  48      -0.151   4.307  17.051  0.00  0.00            
ATOM    782  N   LYS X  49      -2.341   4.169  16.497  0.00  0.00            
ATOM    783  H   LYS X  49      -3.142   3.561  16.408  0.00  0.00            
ATOM    784  CA  LYS X  49      -2.483   5.420  15.728  0.00  0.00            
ATOM    785  HA  LYS X  49      -1.496   5.839  15.535  0.00  0.00            
ATOM    786  CB  LYS X  49      -3.222   5.182  14.361  0.00  0.00            
ATOM    787  HB2 LYS X  49      -2.529   4.536  13.821  0.00  0.00            
ATOM    788  HB3 LYS X  49      -4.192   4.777  14.648  0.00  0.00            
ATOM    789  CG  LYS X  49      -3.412   6.437  13.425  0.00  0.00            
ATOM    790  HG2 LYS X  49      -2.433   6.817  13.132  0.00  0.00            
ATOM    791  HG3 LYS X  49      -3.956   7.170  14.020  0.00  0.00            
ATOM    792  CD  LYS X  49      -4.333   6.007  12.252  0.00  0.00            
ATOM    793  HD2 LYS X  49      -4.031   5.010  11.931  0.00  0.00            
ATOM    794  HD3 LYS X  49      -5.352   6.059  12.635  0.00  0.00            
ATOM    795  CE  LYS X  49      -4.189   6.980  11.106  0.00  0.00            
ATOM    796  HE2 LYS X  49      -4.470   7.957  11.500  0.00  0.00            
ATOM    797  HE3 LYS X  49      -3.187   6.941  10.680  0.00  0.00            
ATOM    798  NZ  LYS X  49      -5.149   6.692  10.046  0.00  0.00            
ATOM    799  HZ1 LYS X  49      -5.051   7.409   9.342  0.00  0.00            
ATOM    800  HZ2 LYS X  49      -6.147   6.768  10.180  0.00  0.00            
ATOM    801  HZ3 LYS X  49      -5.075   5.808   9.563  0.00  0.00            
ATOM    802  C   LYS X  49      -3.226   6.390  16.631  0.00  0.00            
ATOM    803  O   LYS X  49      -4.262   6.047  17.116  0.00  0.00            
ATOM    804  N   GLU X  50      -2.595   7.511  16.767  0.00  0.00            
ATOM    805  H   GLU X  50      -1.708   7.614  16.295  0.00  0.00            
ATOM    806  CA  GLU X  50      -3.084   8.698  17.528  0.00  0.00            
ATOM    807  HA  GLU X  50      -3.949   8.289  18.051  0.00  0.00            
ATOM    808  CB  GLU X  50      -2.009   9.063  18.590  0.00  0.00            
ATOM    809  HB2 GLU X  50      -1.115   9.235  17.991  0.00  0.00            
ATOM    810  HB3 GLU X  50      -2.250  10.026  19.042  0.00  0.00            
ATOM    811  CG  GLU X  50      -1.868   7.924  19.622  0.00  0.00            
ATOM    812  HG2 GLU X  50      -2.294   6.970  19.309  0.00  0.00            
ATOM    813  HG3 GLU X  50      -0.793   7.753  19.677  0.00  0.00            
ATOM    814  CD  GLU X  50      -2.292   8.428  21.035  0.00  0.00            
ATOM    815  OE1 GLU X  50      -1.488   8.352  21.993  0.00  0.00            
ATOM    816  OE2 GLU X  50      -3.457   8.790  21.371  0.00  0.00            
ATOM    817  C   GLU X  50      -3.439   9.911  16.633  0.00  0.00            
ATOM    818  O   GLU X  50      -2.912  10.009  15.569  0.00  0.00            
ATOM    819  N   LEU X  51      -4.456  10.681  17.069  0.00  0.00            
ATOM    820  H   LEU X  51      -4.874  10.431  17.953  0.00  0.00            
ATOM    821  CA  LEU X  51      -5.041  11.841  16.470  0.00  0.00            
ATOM    822  HA  LEU X  51      -4.794  11.868  15.409  0.00  0.00            
ATOM    823  CB  LEU X  51      -6.545  11.794  16.628  0.00  0.00            
ATOM    824  HB2 LEU X  51      -6.807  12.084  17.645  0.00  0.00            
ATOM    825  HB3 LEU X  51      -6.991  12.575  16.011  0.00  0.00            
ATOM    826  CG  LEU X  51      -7.102  10.400  16.224  0.00  0.00            
ATOM    827  HG  LEU X  51      -6.713   9.635  16.896  0.00  0.00            
ATOM    828  CD1 LEU X  51      -8.639  10.408  16.273  0.00  0.00            
ATOM    829 HD11 LEU X  51      -9.056  11.322  15.851  0.00  0.00            
ATOM    830 HD12 LEU X  51      -8.820  10.324  17.344  0.00  0.00            
ATOM    831 HD13 LEU X  51      -9.147   9.543  15.846  0.00  0.00            
ATOM    832  CD2 LEU X  51      -6.718   9.959  14.774  0.00  0.00            
ATOM    833 HD21 LEU X  51      -6.915  10.808  14.119  0.00  0.00            
ATOM    834 HD22 LEU X  51      -7.351   9.127  14.467  0.00  0.00            
ATOM    835 HD23 LEU X  51      -5.667   9.672  14.735  0.00  0.00            
ATOM    836  C   LEU X  51      -4.380  13.207  16.939  0.00  0.00            
ATOM    837  O   LEU X  51      -3.966  13.368  18.108  0.00  0.00            
ATOM    838  N   ARG X  52      -4.223  14.177  16.001  0.00  0.00            
ATOM    839  H   ARG X  52      -4.539  13.976  15.063  0.00  0.00            
ATOM    840  CA  ARG X  52      -3.555  15.449  16.291  0.00  0.00            
ATOM    841  HA  ARG X  52      -2.725  15.060  16.880  0.00  0.00            
ATOM    842  CB  ARG X  52      -3.197  16.210  14.978  0.00  0.00            
ATOM    843  HB2 ARG X  52      -4.061  16.598  14.438  0.00  0.00            
ATOM    844  HB3 ARG X  52      -2.764  15.405  14.385  0.00  0.00            
ATOM    845  CG  ARG X  52      -2.185  17.374  15.185  0.00  0.00            
ATOM    846  HG2 ARG X  52      -2.315  18.170  14.452  0.00  0.00            
ATOM    847  HG3 ARG X  52      -2.439  17.927  16.090  0.00  0.00            
ATOM    848  CD  ARG X  52      -0.709  16.909  15.260  0.00  0.00            
ATOM    849  HD2 ARG X  52      -0.591  16.165  14.471  0.00  0.00            
ATOM    850  HD3 ARG X  52      -0.155  17.792  14.940  0.00  0.00            
ATOM    851  NE  ARG X  52      -0.353  16.376  16.548  0.00  0.00            
ATOM    852  HE  ARG X  52      -0.943  16.676  17.311  0.00  0.00            
ATOM    853  CZ  ARG X  52       0.551  15.549  16.917  0.00  0.00            
ATOM    854  NH1 ARG X  52       1.249  14.882  16.071  0.00  0.00            
ATOM    855 HH11 ARG X  52       1.104  14.914  15.072  0.00  0.00            
ATOM    856 HH12 ARG X  52       1.599  14.043  16.510  0.00  0.00            
ATOM    857  NH2 ARG X  52       0.739  15.232  18.155  0.00  0.00            
ATOM    858 HH21 ARG X  52       0.239  15.767  18.851  0.00  0.00            
ATOM    859 HH22 ARG X  52       1.405  14.517  18.409  0.00  0.00            
ATOM    860  C   ARG X  52      -4.529  16.243  17.180  0.00  0.00            
ATOM    861  O   ARG X  52      -5.751  16.181  16.989  0.00  0.00            
ATOM    862  N   GLU X  53      -3.975  16.928  18.139  0.00  0.00            
ATOM    863  H   GLU X  53      -2.992  17.139  18.037  0.00  0.00            
ATOM    864  CA  GLU X  53      -4.797  17.432  19.254  0.00  0.00            
ATOM    865  HA  GLU X  53      -5.192  16.577  19.801  0.00  0.00            
ATOM    866  CB  GLU X  53      -3.889  18.211  20.234  0.00  0.00            
ATOM    867  HB2 GLU X  53      -3.653  19.194  19.827  0.00  0.00            
ATOM    868  HB3 GLU X  53      -4.504  18.404  21.112  0.00  0.00            
ATOM    869  CG  GLU X  53      -2.575  17.519  20.723  0.00  0.00            
ATOM    870  HG2 GLU X  53      -2.253  18.091  21.593  0.00  0.00            
ATOM    871  HG3 GLU X  53      -2.742  16.508  21.096  0.00  0.00            
ATOM    872  CD  GLU X  53      -1.414  17.486  19.708  0.00  0.00            
ATOM    873  OE1 GLU X  53      -0.365  16.881  20.034  0.00  0.00            
ATOM    874  OE2 GLU X  53      -1.471  17.985  18.552  0.00  0.00            
ATOM    875  C   GLU X  53      -6.090  18.275  19.004  0.00  0.00            
ATOM    876  O   GLU X  53      -7.082  18.127  19.704  0.00  0.00            
ATOM    877  N   ALA X  54      -6.100  19.152  18.012  0.00  0.00            
ATOM    878  H   ALA X  54      -5.281  19.172  17.420  0.00  0.00            
ATOM    879  CA  ALA X  54      -7.277  19.970  17.743  0.00  0.00            
ATOM    880  HA  ALA X  54      -7.764  20.077  18.712  0.00  0.00            
ATOM    881  CB  ALA X  54      -6.902  21.296  17.200  0.00  0.00            
ATOM    882  HB1 ALA X  54      -6.330  21.278  16.272  0.00  0.00            
ATOM    883  HB2 ALA X  54      -7.864  21.749  16.962  0.00  0.00            
ATOM    884  HB3 ALA X  54      -6.385  21.986  17.868  0.00  0.00            
ATOM    885  C   ALA X  54      -8.316  19.228  16.828  0.00  0.00            
ATOM    886  O   ALA X  54      -9.269  19.900  16.328  0.00  0.00            
ATOM    887  N   THR X  55      -8.181  17.910  16.651  0.00  0.00            
ATOM    888  H   THR X  55      -7.457  17.294  16.990  0.00  0.00            
ATOM    889  CA  THR X  55      -9.179  17.159  15.927  0.00  0.00            
ATOM    890  HA  THR X  55      -9.471  17.632  14.989  0.00  0.00            
ATOM    891  CB  THR X  55      -8.690  15.697  15.590  0.00  0.00            
ATOM    892  HB  THR X  55      -8.341  15.133  16.455  0.00  0.00            
ATOM    893  CG2 THR X  55      -9.816  14.873  14.872  0.00  0.00            
ATOM    894 HG21 THR X  55      -9.974  15.349  13.903  0.00  0.00            
ATOM    895 HG22 THR X  55     -10.737  14.827  15.453  0.00  0.00            
ATOM    896 HG23 THR X  55      -9.576  13.821  14.716  0.00  0.00            
ATOM    897  OG1 THR X  55      -7.584  15.744  14.671  0.00  0.00            
ATOM    898  HG1 THR X  55      -6.883  16.174  15.165  0.00  0.00            
ATOM    899  C   THR X  55     -10.441  17.115  16.768  0.00  0.00            
ATOM    900  O   THR X  55     -10.342  16.976  17.968  0.00  0.00            
ATOM    901  N   SER X  56     -11.617  17.267  16.177  0.00  0.00            
ATOM    902  H   SER X  56     -11.590  17.553  15.209  0.00  0.00            
ATOM    903  CA  SER X  56     -12.935  17.380  16.769  0.00  0.00            
ATOM    904  HA  SER X  56     -12.801  17.794  17.768  0.00  0.00            
ATOM    905  CB  SER X  56     -13.818  18.409  16.031  0.00  0.00            
ATOM    906  HB2 SER X  56     -14.671  18.775  16.603  0.00  0.00            
ATOM    907  HB3 SER X  56     -13.192  19.284  15.853  0.00  0.00            
ATOM    908  OG  SER X  56     -14.374  17.735  14.770  0.00  0.00            
ATOM    909  HG  SER X  56     -14.338  18.346  14.031  0.00  0.00            
ATOM    910  C   SER X  56     -13.690  16.032  16.841  0.00  0.00            
ATOM    911  O   SER X  56     -13.461  15.035  16.072  0.00  0.00            
ATOM    912  N   PRO X  57     -14.685  15.862  17.749  0.00  0.00            
ATOM    913  CD  PRO X  57     -15.335  16.810  18.634  0.00  0.00            
ATOM    914  HD2 PRO X  57     -16.159  17.325  18.140  0.00  0.00            
ATOM    915  HD3 PRO X  57     -14.612  17.512  19.049  0.00  0.00            
ATOM    916  CG  PRO X  57     -16.037  15.959  19.730  0.00  0.00            
ATOM    917  HG2 PRO X  57     -16.813  16.486  20.287  0.00  0.00            
ATOM    918  HG3 PRO X  57     -15.213  15.603  20.348  0.00  0.00            
ATOM    919  CB  PRO X  57     -16.546  14.761  18.981  0.00  0.00            
ATOM    920  HB2 PRO X  57     -17.499  15.065  18.549  0.00  0.00            
ATOM    921  HB3 PRO X  57     -16.604  13.827  19.540  0.00  0.00            
ATOM    922  CA  PRO X  57     -15.540  14.639  17.831  0.00  0.00            
ATOM    923  HA  PRO X  57     -14.856  13.843  18.124  0.00  0.00            
ATOM    924  C   PRO X  57     -16.284  14.240  16.553  0.00  0.00            
ATOM    925  O   PRO X  57     -16.500  13.002  16.325  0.00  0.00            
ATOM    926  N   LYS X  58     -16.606  15.155  15.605  0.00  0.00            
ATOM    927  H   LYS X  58     -16.331  16.119  15.729  0.00  0.00            
ATOM    928  CA  LYS X  58     -17.075  14.804  14.271  0.00  0.00            
ATOM    929  HA  LYS X  58     -17.803  13.998  14.366  0.00  0.00            
ATOM    930  CB  LYS X  58     -17.941  16.008  13.708  0.00  0.00            
ATOM    931  HB2 LYS X  58     -18.420  15.539  12.848  0.00  0.00            
ATOM    932  HB3 LYS X  58     -18.759  16.169  14.410  0.00  0.00            
ATOM    933  CG  LYS X  58     -17.099  17.237  13.224  0.00  0.00            
ATOM    934  HG2 LYS X  58     -16.626  17.696  14.092  0.00  0.00            
ATOM    935  HG3 LYS X  58     -16.293  16.808  12.630  0.00  0.00            
ATOM    936  CD  LYS X  58     -18.127  18.210  12.626  0.00  0.00            
ATOM    937  HD2 LYS X  58     -18.785  18.485  13.451  0.00  0.00            
ATOM    938  HD3 LYS X  58     -18.605  17.730  11.772  0.00  0.00            
ATOM    939  CE  LYS X  58     -17.567  19.498  12.024  0.00  0.00            
ATOM    940  HE2 LYS X  58     -16.896  20.091  12.646  0.00  0.00            
ATOM    941  HE3 LYS X  58     -16.978  19.229  11.147  0.00  0.00            
ATOM    942  NZ  LYS X  58     -18.755  20.275  11.679  0.00  0.00            
ATOM    943  HZ1 LYS X  58     -19.393  19.597  11.288  0.00  0.00            
ATOM    944  HZ2 LYS X  58     -18.714  21.075  11.064  0.00  0.00            
ATOM    945  HZ3 LYS X  58     -19.075  20.617  12.574  0.00  0.00            
ATOM    946  C   LYS X  58     -15.951  14.447  13.254  0.00  0.00            
ATOM    947  O   LYS X  58     -16.212  13.689  12.381  0.00  0.00            
ATOM    948  N   ALA X  59     -14.720  14.848  13.484  0.00  0.00            
ATOM    949  H   ALA X  59     -14.540  15.539  14.199  0.00  0.00            
ATOM    950  CA  ALA X  59     -13.631  14.554  12.601  0.00  0.00            
ATOM    951  HA  ALA X  59     -13.878  14.553  11.540  0.00  0.00            
ATOM    952  CB  ALA X  59     -12.561  15.640  12.787  0.00  0.00            
ATOM    953  HB1 ALA X  59     -12.301  15.651  13.845  0.00  0.00            
ATOM    954  HB2 ALA X  59     -13.088  16.540  12.468  0.00  0.00            
ATOM    955  HB3 ALA X  59     -11.720  15.469  12.116  0.00  0.00            
ATOM    956  C   ALA X  59     -13.160  13.127  12.972  0.00  0.00            
ATOM    957  O   ALA X  59     -12.768  12.304  12.123  0.00  0.00            
ATOM    958  N   ASN X  60     -13.317  12.799  14.254  0.00  0.00            
ATOM    959  H   ASN X  60     -13.577  13.513  14.921  0.00  0.00            
ATOM    960  CA  ASN X  60     -13.149  11.414  14.818  0.00  0.00            
ATOM    961  HA  ASN X  60     -12.207  10.964  14.506  0.00  0.00            
ATOM    962  CB  ASN X  60     -13.276  11.514  16.354  0.00  0.00            
ATOM    963  HB2 ASN X  60     -14.201  12.071  16.504  0.00  0.00            
ATOM    964  HB3 ASN X  60     -13.399  10.533  16.813  0.00  0.00            
ATOM    965  CG  ASN X  60     -12.142  12.324  17.073  0.00  0.00            
ATOM    966  OD1 ASN X  60     -11.091  12.708  16.624  0.00  0.00            
ATOM    967  ND2 ASN X  60     -12.482  12.589  18.286  0.00  0.00            
ATOM    968 HD21 ASN X  60     -13.423  12.297  18.510  0.00  0.00            
ATOM    969 HD22 ASN X  60     -11.930  13.088  18.969  0.00  0.00            
ATOM    970  C   ASN X  60     -14.157  10.482  14.230  0.00  0.00            
ATOM    971  O   ASN X  60     -13.873   9.348  13.833  0.00  0.00            
ATOM    972  N   LYS X  61     -15.384  10.976  14.087  0.00  0.00            
ATOM    973  H   LYS X  61     -15.717  11.825  14.519  0.00  0.00            
ATOM    974  CA  LYS X  61     -16.462  10.249  13.380  0.00  0.00            
ATOM    975  HA  LYS X  61     -16.648   9.316  13.910  0.00  0.00            
ATOM    976  CB  LYS X  61     -17.793  10.944  13.406  0.00  0.00            
ATOM    977  HB2 LYS X  61     -18.046  11.272  14.414  0.00  0.00            
ATOM    978  HB3 LYS X  61     -17.850  11.751  12.676  0.00  0.00            
ATOM    979  CG  LYS X  61     -18.958  10.002  13.024  0.00  0.00            
ATOM    980  HG2 LYS X  61     -18.742   9.396  12.143  0.00  0.00            
ATOM    981  HG3 LYS X  61     -19.788  10.620  12.683  0.00  0.00            
ATOM    982  CD  LYS X  61     -19.417   9.024  14.139  0.00  0.00            
ATOM    983  HD2 LYS X  61     -18.640   8.291  14.356  0.00  0.00            
ATOM    984  HD3 LYS X  61     -19.611   9.557  15.069  0.00  0.00            
ATOM    985  CE  LYS X  61     -20.605   8.138  13.700  0.00  0.00            
ATOM    986  HE2 LYS X  61     -20.702   7.384  14.481  0.00  0.00            
ATOM    987  HE3 LYS X  61     -20.443   7.672  12.728  0.00  0.00            
ATOM    988  NZ  LYS X  61     -21.904   8.881  13.667  0.00  0.00            
ATOM    989  HZ1 LYS X  61     -22.063   9.389  12.809  0.00  0.00            
ATOM    990  HZ2 LYS X  61     -21.905   9.618  14.357  0.00  0.00            
ATOM    991  HZ3 LYS X  61     -22.692   8.282  13.865  0.00  0.00            
ATOM    992  C   LYS X  61     -16.062   9.863  11.947  0.00  0.00            
ATOM    993  O   LYS X  61     -16.499   8.781  11.606  0.00  0.00            
ATOM    994  N   GLU X  62     -15.385  10.688  11.188  0.00  0.00            
ATOM    995  H   GLU X  62     -15.192  11.607  11.561  0.00  0.00            
ATOM    996  CA  GLU X  62     -14.968  10.528   9.790  0.00  0.00            
ATOM    997  HA  GLU X  62     -15.793  10.218   9.149  0.00  0.00            
ATOM    998  CB  GLU X  62     -14.374  11.884   9.293  0.00  0.00            
ATOM    999  HB2 GLU X  62     -14.035  12.548  10.087  0.00  0.00            
ATOM   1000  HB3 GLU X  62     -13.472  11.570   8.767  0.00  0.00            
ATOM   1001  CG  GLU X  62     -15.216  12.707   8.279  0.00  0.00            
ATOM   1002  HG2 GLU X  62     -16.193  12.841   8.742  0.00  0.00            
ATOM   1003  HG3 GLU X  62     -15.420  12.191   7.341  0.00  0.00            
ATOM   1004  CD  GLU X  62     -14.675  14.152   8.163  0.00  0.00            
ATOM   1005  OE1 GLU X  62     -15.423  15.084   7.726  0.00  0.00            
ATOM   1006  OE2 GLU X  62     -13.488  14.403   8.443  0.00  0.00            
ATOM   1007  C   GLU X  62     -13.809   9.486   9.710  0.00  0.00            
ATOM   1008  O   GLU X  62     -13.651   8.791   8.742  0.00  0.00            
ATOM   1009  N   ILE X  63     -13.013   9.430  10.778  0.00  0.00            
ATOM   1010  H   ILE X  63     -13.250  10.004  11.575  0.00  0.00            
ATOM   1011  CA  ILE X  63     -11.930   8.495  10.984  0.00  0.00            
ATOM   1012  HA  ILE X  63     -11.320   8.533  10.081  0.00  0.00            
ATOM   1013  CB  ILE X  63     -10.972   8.974  12.116  0.00  0.00            
ATOM   1014  HB  ILE X  63     -11.555   9.410  12.927  0.00  0.00            
ATOM   1015  CG2 ILE X  63     -10.106   7.983  12.878  0.00  0.00            
ATOM   1016 HG21 ILE X  63     -10.725   7.494  13.631  0.00  0.00            
ATOM   1017 HG22 ILE X  63      -9.526   7.335  12.222  0.00  0.00            
ATOM   1018 HG23 ILE X  63      -9.406   8.574  13.468  0.00  0.00            
ATOM   1019  CG1 ILE X  63     -10.116  10.139  11.498  0.00  0.00            
ATOM   1020 HG12 ILE X  63      -9.296   9.593  11.033  0.00  0.00            
ATOM   1021 HG13 ILE X  63     -10.761  10.645  10.778  0.00  0.00            
ATOM   1022  CD1 ILE X  63      -9.637  11.136  12.562  0.00  0.00            
ATOM   1023 HD11 ILE X  63     -10.045  12.143  12.480  0.00  0.00            
ATOM   1024 HD12 ILE X  63      -8.585  11.242  12.300  0.00  0.00            
ATOM   1025 HD13 ILE X  63      -9.806  10.721  13.556  0.00  0.00            
ATOM   1026  C   ILE X  63     -12.411   7.045  11.279  0.00  0.00            
ATOM   1027  O   ILE X  63     -11.926   6.053  10.761  0.00  0.00            
ATOM   1028  N   LEU X  64     -13.529   6.982  12.103  0.00  0.00            
ATOM   1029  H   LEU X  64     -13.848   7.822  12.565  0.00  0.00            
ATOM   1030  CA  LEU X  64     -14.221   5.771  12.351  0.00  0.00            
ATOM   1031  HA  LEU X  64     -13.566   4.931  12.584  0.00  0.00            
ATOM   1032  CB  LEU X  64     -14.996   6.096  13.689  0.00  0.00            
ATOM   1033  HB2 LEU X  64     -15.496   7.056  13.564  0.00  0.00            
ATOM   1034  HB3 LEU X  64     -15.711   5.310  13.931  0.00  0.00            
ATOM   1035  CG  LEU X  64     -14.016   6.390  14.896  0.00  0.00            
ATOM   1036  HG  LEU X  64     -13.354   7.222  14.657  0.00  0.00            
ATOM   1037  CD1 LEU X  64     -14.882   6.584  16.103  0.00  0.00            
ATOM   1038 HD11 LEU X  64     -14.256   6.944  16.920  0.00  0.00            
ATOM   1039 HD12 LEU X  64     -15.324   5.614  16.329  0.00  0.00            
ATOM   1040 HD13 LEU X  64     -15.699   7.277  15.900  0.00  0.00            
ATOM   1041  CD2 LEU X  64     -13.061   5.113  15.210  0.00  0.00            
ATOM   1042 HD21 LEU X  64     -12.515   4.852  14.304  0.00  0.00            
ATOM   1043 HD22 LEU X  64     -13.667   4.268  15.538  0.00  0.00            
ATOM   1044 HD23 LEU X  64     -12.380   5.342  16.030  0.00  0.00            
ATOM   1045  C   LEU X  64     -14.993   5.231  11.159  0.00  0.00            
ATOM   1046  O   LEU X  64     -15.120   4.011  10.978  0.00  0.00            
ATOM   1047  N   ASP X  65     -15.585   6.088  10.245  0.00  0.00            
ATOM   1048  H   ASP X  65     -15.672   7.065  10.489  0.00  0.00            
ATOM   1049  CA  ASP X  65     -16.075   5.630   8.967  0.00  0.00            
ATOM   1050  HA  ASP X  65     -16.882   4.903   9.062  0.00  0.00            
ATOM   1051  CB  ASP X  65     -16.714   6.819   8.191  0.00  0.00            
ATOM   1052  HB2 ASP X  65     -16.062   7.686   8.296  0.00  0.00            
ATOM   1053  HB3 ASP X  65     -16.870   6.529   7.152  0.00  0.00            
ATOM   1054  CG  ASP X  65     -18.112   7.126   8.760  0.00  0.00            
ATOM   1055  OD1 ASP X  65     -18.671   8.127   8.306  0.00  0.00            
ATOM   1056  OD2 ASP X  65     -18.693   6.338   9.522  0.00  0.00            
ATOM   1057  C   ASP X  65     -15.046   5.046   7.970  0.00  0.00            
ATOM   1058  O   ASP X  65     -15.316   4.173   7.144  0.00  0.00            
ATOM   1059  N   GLU X  66     -13.821   5.663   8.008  0.00  0.00            
ATOM   1060  H   GLU X  66     -13.796   6.426   8.669  0.00  0.00            
ATOM   1061  CA  GLU X  66     -12.589   5.238   7.278  0.00  0.00            
ATOM   1062  HA  GLU X  66     -12.939   5.089   6.256  0.00  0.00            
ATOM   1063  CB  GLU X  66     -11.423   6.212   7.340  0.00  0.00            
ATOM   1064  HB2 GLU X  66     -11.645   7.174   6.879  0.00  0.00            
ATOM   1065  HB3 GLU X  66     -11.203   6.518   8.363  0.00  0.00            
ATOM   1066  CG  GLU X  66     -10.076   5.641   6.824  0.00  0.00            
ATOM   1067  HG2 GLU X  66     -10.300   5.314   5.808  0.00  0.00            
ATOM   1068  HG3 GLU X  66      -9.722   4.868   7.506  0.00  0.00            
ATOM   1069  CD  GLU X  66      -8.986   6.710   6.826  0.00  0.00            
ATOM   1070  OE1 GLU X  66      -8.995   7.708   7.637  0.00  0.00            
ATOM   1071  OE2 GLU X  66      -7.945   6.579   6.116  0.00  0.00            
ATOM   1072  C   GLU X  66     -12.168   3.862   7.788  0.00  0.00            
ATOM   1073  O   GLU X  66     -11.997   2.806   7.137  0.00  0.00            
ATOM   1074  N   ALA X  67     -11.993   3.841   9.116  0.00  0.00            
ATOM   1075  H   ALA X  67     -12.469   4.589   9.599  0.00  0.00            
ATOM   1076  CA  ALA X  67     -11.610   2.647   9.861  0.00  0.00            
ATOM   1077  HA  ALA X  67     -10.638   2.283   9.528  0.00  0.00            
ATOM   1078  CB  ALA X  67     -11.479   2.980  11.396  0.00  0.00            
ATOM   1079  HB1 ALA X  67     -10.655   3.671  11.568  0.00  0.00            
ATOM   1080  HB2 ALA X  67     -12.470   3.392  11.591  0.00  0.00            
ATOM   1081  HB3 ALA X  67     -11.366   2.106  12.038  0.00  0.00            
ATOM   1082  C   ALA X  67     -12.625   1.405   9.756  0.00  0.00            
ATOM   1083  O   ALA X  67     -12.273   0.227   9.867  0.00  0.00            
ATOM   1084  N   TYR X  68     -13.910   1.667   9.442  0.00  0.00            
ATOM   1085  H   TYR X  68     -14.201   2.634   9.415  0.00  0.00            
ATOM   1086  CA  TYR X  68     -14.956   0.669   9.194  0.00  0.00            
ATOM   1087  HA  TYR X  68     -14.840  -0.029  10.023  0.00  0.00            
ATOM   1088  CB  TYR X  68     -16.349   1.234   9.386  0.00  0.00            
ATOM   1089  HB2 TYR X  68     -16.497   1.631  10.390  0.00  0.00            
ATOM   1090  HB3 TYR X  68     -16.601   2.102   8.777  0.00  0.00            
ATOM   1091  CG  TYR X  68     -17.480   0.140   9.246  0.00  0.00            
ATOM   1092  CD1 TYR X  68     -18.105  -0.351  10.403  0.00  0.00            
ATOM   1093  HD1 TYR X  68     -17.905   0.125  11.351  0.00  0.00            
ATOM   1094  CE1 TYR X  68     -19.177  -1.271  10.298  0.00  0.00            
ATOM   1095  HE1 TYR X  68     -19.733  -1.564  11.177  0.00  0.00            
ATOM   1096  CZ  TYR X  68     -19.662  -1.626   9.037  0.00  0.00            
ATOM   1097  OH  TYR X  68     -20.768  -2.348   8.903  0.00  0.00            
ATOM   1098  HH  TYR X  68     -21.253  -2.388   9.730  0.00  0.00            
ATOM   1099  CE2 TYR X  68     -19.031  -1.126   7.887  0.00  0.00            
ATOM   1100  HE2 TYR X  68     -19.492  -1.568   7.016  0.00  0.00            
ATOM   1101  CD2 TYR X  68     -17.932  -0.248   8.007  0.00  0.00            
ATOM   1102  HD2 TYR X  68     -17.386   0.089   7.139  0.00  0.00            
ATOM   1103  C   TYR X  68     -14.766  -0.086   7.880  0.00  0.00            
ATOM   1104  O   TYR X  68     -14.802  -1.291   7.957  0.00  0.00            
ATOM   1105  N   VAL X  69     -14.245   0.553   6.828  0.00  0.00            
ATOM   1106  H   VAL X  69     -14.133   1.556   6.815  0.00  0.00            
ATOM   1107  CA  VAL X  69     -13.881  -0.170   5.603  0.00  0.00            
ATOM   1108  HA  VAL X  69     -14.680  -0.895   5.451  0.00  0.00            
ATOM   1109  CB  VAL X  69     -13.856   0.693   4.331  0.00  0.00            
ATOM   1110  HB  VAL X  69     -12.994   1.356   4.408  0.00  0.00            
ATOM   1111  CG1 VAL X  69     -13.710  -0.252   3.100  0.00  0.00            
ATOM   1112 HG11 VAL X  69     -14.211   0.004   2.166  0.00  0.00            
ATOM   1113 HG12 VAL X  69     -12.632  -0.276   2.941  0.00  0.00            
ATOM   1114 HG13 VAL X  69     -13.985  -1.270   3.378  0.00  0.00            
ATOM   1115  CG2 VAL X  69     -15.229   1.429   4.191  0.00  0.00            
ATOM   1116 HG21 VAL X  69     -16.072   0.750   4.319  0.00  0.00            
ATOM   1117 HG22 VAL X  69     -15.301   2.198   4.960  0.00  0.00            
ATOM   1118 HG23 VAL X  69     -15.241   1.918   3.217  0.00  0.00            
ATOM   1119  C   VAL X  69     -12.529  -0.938   5.831  0.00  0.00            
ATOM   1120  O   VAL X  69     -12.511  -2.136   5.426  0.00  0.00            
ATOM   1121  N   MET X  70     -11.512  -0.308   6.457  0.00  0.00            
ATOM   1122  H   MET X  70     -11.670   0.642   6.760  0.00  0.00            
ATOM   1123  CA  MET X  70     -10.200  -0.908   6.808  0.00  0.00            
ATOM   1124  HA  MET X  70      -9.622  -1.228   5.941  0.00  0.00            
ATOM   1125  CB  MET X  70      -9.419   0.240   7.407  0.00  0.00            
ATOM   1126  HB2 MET X  70      -9.550   1.100   6.750  0.00  0.00            
ATOM   1127  HB3 MET X  70      -9.867   0.536   8.356  0.00  0.00            
ATOM   1128  CG  MET X  70      -7.931  -0.148   7.557  0.00  0.00            
ATOM   1129  HG2 MET X  70      -7.735  -0.932   8.288  0.00  0.00            
ATOM   1130  HG3 MET X  70      -7.502  -0.450   6.601  0.00  0.00            
ATOM   1131  SD  MET X  70      -7.018   1.174   8.238  0.00  0.00            
ATOM   1132  CE  MET X  70      -5.387   0.653   7.673  0.00  0.00            
ATOM   1133  HE1 MET X  70      -4.937  -0.091   8.331  0.00  0.00            
ATOM   1134  HE2 MET X  70      -5.534   0.225   6.682  0.00  0.00            
ATOM   1135  HE3 MET X  70      -4.704   1.501   7.697  0.00  0.00            
ATOM   1136  C   MET X  70     -10.264  -2.141   7.774  0.00  0.00            
ATOM   1137  O   MET X  70      -9.307  -2.966   7.807  0.00  0.00            
ATOM   1138  N   ALA X  71     -11.282  -2.174   8.658  0.00  0.00            
ATOM   1139  H   ALA X  71     -11.831  -1.346   8.839  0.00  0.00            
ATOM   1140  CA  ALA X  71     -11.522  -3.325   9.537  0.00  0.00            
ATOM   1141  HA  ALA X  71     -10.556  -3.798   9.715  0.00  0.00            
ATOM   1142  CB  ALA X  71     -12.293  -2.762  10.748  0.00  0.00            
ATOM   1143  HB1 ALA X  71     -12.502  -3.527  11.497  0.00  0.00            
ATOM   1144  HB2 ALA X  71     -13.296  -2.403  10.519  0.00  0.00            
ATOM   1145  HB3 ALA X  71     -11.763  -1.920  11.192  0.00  0.00            
ATOM   1146  C   ALA X  71     -12.432  -4.400   8.891  0.00  0.00            
ATOM   1147  O   ALA X  71     -12.415  -5.565   9.318  0.00  0.00            
ATOM   1148  N   SER X  72     -13.169  -4.088   7.842  0.00  0.00            
ATOM   1149  H   SER X  72     -13.131  -3.118   7.565  0.00  0.00            
ATOM   1150  CA  SER X  72     -14.140  -5.042   7.191  0.00  0.00            
ATOM   1151  HA  SER X  72     -14.343  -5.858   7.885  0.00  0.00            
ATOM   1152  CB  SER X  72     -15.396  -4.331   6.783  0.00  0.00            
ATOM   1153  HB2 SER X  72     -15.271  -3.571   6.012  0.00  0.00            
ATOM   1154  HB3 SER X  72     -16.047  -4.987   6.205  0.00  0.00            
ATOM   1155  OG  SER X  72     -16.086  -3.804   7.919  0.00  0.00            
ATOM   1156  HG  SER X  72     -15.811  -2.896   8.064  0.00  0.00            
ATOM   1157  C   SER X  72     -13.572  -5.683   5.966  0.00  0.00            
ATOM   1158  O   SER X  72     -14.157  -5.881   4.907  0.00  0.00            
ATOM   1159  N   VAL X  73     -12.347  -6.153   6.174  0.00  0.00            
ATOM   1160  H   VAL X  73     -11.876  -6.018   7.057  0.00  0.00            
ATOM   1161  CA  VAL X  73     -11.401  -6.730   5.160  0.00  0.00            
ATOM   1162  HA  VAL X  73     -11.891  -7.319   4.384  0.00  0.00            
ATOM   1163  CB  VAL X  73     -10.534  -5.651   4.478  0.00  0.00            
ATOM   1164  HB  VAL X  73      -9.790  -6.090   3.813  0.00  0.00            
ATOM   1165  CG1 VAL X  73     -11.470  -4.847   3.531  0.00  0.00            
ATOM   1166 HG11 VAL X  73     -11.002  -4.025   2.991  0.00  0.00            
ATOM   1167 HG12 VAL X  73     -11.850  -5.634   2.879  0.00  0.00            
ATOM   1168 HG13 VAL X  73     -12.348  -4.421   4.016  0.00  0.00            
ATOM   1169  CG2 VAL X  73      -9.868  -4.719   5.462  0.00  0.00            
ATOM   1170 HG21 VAL X  73      -9.150  -4.042   4.999  0.00  0.00            
ATOM   1171 HG22 VAL X  73     -10.577  -4.014   5.895  0.00  0.00            
ATOM   1172 HG23 VAL X  73      -9.402  -5.293   6.262  0.00  0.00            
ATOM   1173  C   VAL X  73     -10.475  -7.655   5.974  0.00  0.00            
ATOM   1174  O   VAL X  73     -10.321  -7.674   7.232  0.00  0.00            
ATOM   1175  N   ASP X  74      -9.757  -8.534   5.248  0.00  0.00            
ATOM   1176  H   ASP X  74      -9.944  -8.580   4.256  0.00  0.00            
ATOM   1177  CA  ASP X  74      -9.131  -9.682   5.850  0.00  0.00            
ATOM   1178  HA  ASP X  74      -8.916  -9.511   6.905  0.00  0.00            
ATOM   1179  CB  ASP X  74     -10.072 -10.975   5.762  0.00  0.00            
ATOM   1180  HB2 ASP X  74      -9.532 -11.813   6.204  0.00  0.00            
ATOM   1181  HB3 ASP X  74     -10.922 -10.703   6.388  0.00  0.00            
ATOM   1182  CG  ASP X  74     -10.487 -11.427   4.315  0.00  0.00            
ATOM   1183  OD1 ASP X  74     -11.000 -12.578   4.153  0.00  0.00            
ATOM   1184  OD2 ASP X  74     -10.258 -10.719   3.344  0.00  0.00            
ATOM   1185  C   ASP X  74      -7.797 -10.108   5.149  0.00  0.00            
ATOM   1186  O   ASP X  74      -7.152 -11.105   5.482  0.00  0.00            
ATOM   1187  N   ASN X  75      -7.420  -9.416   4.039  0.00  0.00            
ATOM   1188  H   ASN X  75      -7.962  -8.656   3.652  0.00  0.00            
ATOM   1189  CA  ASN X  75      -6.531 -10.019   3.021  0.00  0.00            
ATOM   1190  HA  ASN X  75      -6.643 -11.103   3.026  0.00  0.00            
ATOM   1191  CB  ASN X  75      -6.796  -9.447   1.587  0.00  0.00            
ATOM   1192  HB2 ASN X  75      -7.797  -9.683   1.226  0.00  0.00            
ATOM   1193  HB3 ASN X  75      -6.808  -8.357   1.616  0.00  0.00            
ATOM   1194  CG  ASN X  75      -5.846  -9.934   0.514  0.00  0.00            
ATOM   1195  OD1 ASN X  75      -4.764  -9.340   0.359  0.00  0.00            
ATOM   1196  ND2 ASN X  75      -6.122 -11.097  -0.105  0.00  0.00            
ATOM   1197 HD21 ASN X  75      -6.962 -11.649  -0.005  0.00  0.00            
ATOM   1198 HD22 ASN X  75      -5.515 -11.272  -0.893  0.00  0.00            
ATOM   1199  C   ASN X  75      -5.067  -9.656   3.338  0.00  0.00            
ATOM   1200  O   ASN X  75      -4.790  -8.514   3.749  0.00  0.00            
ATOM   1201  N   PRO X  76      -4.060 -10.548   3.122  0.00  0.00            
ATOM   1202  CD  PRO X  76      -4.295 -11.817   2.595  0.00  0.00            
ATOM   1203  HD2 PRO X  76      -4.695 -12.494   3.349  0.00  0.00            
ATOM   1204  HD3 PRO X  76      -4.976 -11.934   1.752  0.00  0.00            
ATOM   1205  CG  PRO X  76      -2.940 -12.426   2.246  0.00  0.00            
ATOM   1206  HG2 PRO X  76      -2.578 -12.190   1.245  0.00  0.00            
ATOM   1207  HG3 PRO X  76      -2.892 -13.504   2.396  0.00  0.00            
ATOM   1208  CB  PRO X  76      -2.018 -11.740   3.257  0.00  0.00            
ATOM   1209  HB2 PRO X  76      -1.017 -11.655   2.833  0.00  0.00            
ATOM   1210  HB3 PRO X  76      -1.922 -12.333   4.167  0.00  0.00            
ATOM   1211  CA  PRO X  76      -2.680 -10.412   3.551  0.00  0.00            
ATOM   1212  HA  PRO X  76      -2.589 -10.107   4.593  0.00  0.00            
ATOM   1213  C   PRO X  76      -1.949  -9.291   2.850  0.00  0.00            
ATOM   1214  O   PRO X  76      -0.799  -8.980   3.163  0.00  0.00            
ATOM   1215  N   HIE X  77      -2.528  -8.734   1.784  0.00  0.00            
ATOM   1216  H   HIE X  77      -3.459  -9.070   1.585  0.00  0.00            
ATOM   1217  CA  HIE X  77      -1.976  -7.612   1.044  0.00  0.00            
ATOM   1218  HA  HIE X  77      -0.946  -7.598   1.401  0.00  0.00            
ATOM   1219  CB  HIE X  77      -1.892  -8.030  -0.428  0.00  0.00            
ATOM   1220  HB2 HIE X  77      -2.935  -8.037  -0.747  0.00  0.00            
ATOM   1221  HB3 HIE X  77      -1.313  -7.313  -1.010  0.00  0.00            
ATOM   1222  CG  HIE X  77      -1.246  -9.373  -0.622  0.00  0.00            
ATOM   1223  ND1 HIE X  77       0.125  -9.546  -0.500  0.00  0.00            
ATOM   1224  CE1 HIE X  77       0.296 -10.854  -0.717  0.00  0.00            
ATOM   1225  HE1 HIE X  77       1.239 -11.377  -0.670  0.00  0.00            
ATOM   1226  NE2 HIE X  77      -0.870 -11.506  -0.872  0.00  0.00            
ATOM   1227  HE2 HIE X  77      -0.905 -12.515  -0.910  0.00  0.00            
ATOM   1228  CD2 HIE X  77      -1.865 -10.573  -0.954  0.00  0.00            
ATOM   1229  HD2 HIE X  77      -2.927 -10.768  -0.917  0.00  0.00            
ATOM   1230  C   HIE X  77      -2.640  -6.240   1.331  0.00  0.00            
ATOM   1231  O   HIE X  77      -2.458  -5.302   0.568  0.00  0.00            
ATOM   1232  N   VAL X  78      -3.386  -6.145   2.487  0.00  0.00            
ATOM   1233  H   VAL X  78      -3.525  -6.934   3.103  0.00  0.00            
ATOM   1234  CA  VAL X  78      -3.918  -4.846   2.879  0.00  0.00            
ATOM   1235  HA  VAL X  78      -3.331  -4.081   2.372  0.00  0.00            
ATOM   1236  CB  VAL X  78      -5.382  -4.665   2.440  0.00  0.00            
ATOM   1237  HB  VAL X  78      -5.529  -3.594   2.584  0.00  0.00            
ATOM   1238  CG1 VAL X  78      -5.613  -4.823   0.970  0.00  0.00            
ATOM   1239 HG11 VAL X  78      -4.752  -4.414   0.441  0.00  0.00            
ATOM   1240 HG12 VAL X  78      -5.582  -5.876   0.690  0.00  0.00            
ATOM   1241 HG13 VAL X  78      -6.493  -4.276   0.633  0.00  0.00            
ATOM   1242  CG2 VAL X  78      -6.410  -5.342   3.278  0.00  0.00            
ATOM   1243 HG21 VAL X  78      -6.390  -5.109   4.342  0.00  0.00            
ATOM   1244 HG22 VAL X  78      -7.417  -5.083   2.950  0.00  0.00            
ATOM   1245 HG23 VAL X  78      -6.308  -6.426   3.232  0.00  0.00            
ATOM   1246  C   VAL X  78      -3.758  -4.642   4.393  0.00  0.00            
ATOM   1247  O   VAL X  78      -3.988  -5.578   5.162  0.00  0.00            
ATOM   1248  N   CYS X  79      -3.414  -3.415   4.843  0.00  0.00            
ATOM   1249  H   CYS X  79      -3.235  -2.711   4.140  0.00  0.00            
ATOM   1250  CA  CYS X  79      -3.204  -3.225   6.232  0.00  0.00            
ATOM   1251  HA  CYS X  79      -2.617  -4.033   6.668  0.00  0.00            
ATOM   1252  CB  CYS X  79      -2.275  -2.001   6.396  0.00  0.00            
ATOM   1253  HB2 CYS X  79      -1.290  -2.168   5.960  0.00  0.00            
ATOM   1254  HB3 CYS X  79      -2.751  -1.172   5.872  0.00  0.00            
ATOM   1255  SG  CYS X  79      -2.232  -1.552   8.093  0.00  0.00            
ATOM   1256  HG  CYS X  79      -2.101  -0.248   7.834  0.00  0.00            
ATOM   1257  C   CYS X  79      -4.509  -3.103   6.984  0.00  0.00            
ATOM   1258  O   CYS X  79      -5.336  -2.185   6.769  0.00  0.00            
ATOM   1259  N   ARG X  80      -4.670  -4.019   7.896  0.00  0.00            
ATOM   1260  H   ARG X  80      -3.911  -4.617   8.190  0.00  0.00            
ATOM   1261  CA  ARG X  80      -5.915  -4.127   8.665  0.00  0.00            
ATOM   1262  HA  ARG X  80      -6.744  -3.758   8.061  0.00  0.00            
ATOM   1263  CB  ARG X  80      -6.285  -5.503   9.044  0.00  0.00            
ATOM   1264  HB2 ARG X  80      -5.747  -5.854   9.925  0.00  0.00            
ATOM   1265  HB3 ARG X  80      -7.296  -5.373   9.430  0.00  0.00            
ATOM   1266  CG  ARG X  80      -6.138  -6.464   7.852  0.00  0.00            
ATOM   1267  HG2 ARG X  80      -6.691  -6.143   6.969  0.00  0.00            
ATOM   1268  HG3 ARG X  80      -5.090  -6.358   7.572  0.00  0.00            
ATOM   1269  CD  ARG X  80      -6.428  -7.858   8.253  0.00  0.00            
ATOM   1270  HD2 ARG X  80      -6.171  -8.431   7.362  0.00  0.00            
ATOM   1271  HD3 ARG X  80      -5.839  -8.076   9.144  0.00  0.00            
ATOM   1272  NE  ARG X  80      -7.847  -8.025   8.595  0.00  0.00            
ATOM   1273  HE  ARG X  80      -8.545  -7.608   7.996  0.00  0.00            
ATOM   1274  CZ  ARG X  80      -8.389  -8.609   9.634  0.00  0.00            
ATOM   1275  NH1 ARG X  80      -7.661  -9.197  10.483  0.00  0.00            
ATOM   1276 HH11 ARG X  80      -6.750  -9.570  10.260  0.00  0.00            
ATOM   1277 HH12 ARG X  80      -8.118  -9.774  11.175  0.00  0.00            
ATOM   1278  NH2 ARG X  80      -9.624  -8.400   9.958  0.00  0.00            
ATOM   1279 HH21 ARG X  80     -10.201  -7.945   9.264  0.00  0.00            
ATOM   1280 HH22 ARG X  80     -10.033  -8.839  10.770  0.00  0.00            
ATOM   1281  C   ARG X  80      -5.963  -3.235   9.990  0.00  0.00            
ATOM   1282  O   ARG X  80      -4.939  -3.123  10.712  0.00  0.00            
ATOM   1283  N   LEU X  81      -7.113  -2.634  10.302  0.00  0.00            
ATOM   1284  H   LEU X  81      -7.841  -2.658   9.602  0.00  0.00            
ATOM   1285  CA  LEU X  81      -7.477  -2.062  11.623  0.00  0.00            
ATOM   1286  HA  LEU X  81      -6.624  -1.487  11.982  0.00  0.00            
ATOM   1287  CB  LEU X  81      -8.672  -1.116  11.311  0.00  0.00            
ATOM   1288  HB2 LEU X  81      -8.429  -0.441  10.490  0.00  0.00            
ATOM   1289  HB3 LEU X  81      -9.515  -1.678  10.910  0.00  0.00            
ATOM   1290  CG  LEU X  81      -9.105  -0.157  12.450  0.00  0.00            
ATOM   1291  HG  LEU X  81      -9.801   0.539  11.983  0.00  0.00            
ATOM   1292  CD1 LEU X  81      -9.692  -0.696  13.651  0.00  0.00            
ATOM   1293 HD11 LEU X  81     -10.390  -1.511  13.463  0.00  0.00            
ATOM   1294 HD12 LEU X  81     -10.140   0.094  14.254  0.00  0.00            
ATOM   1295 HD13 LEU X  81      -8.933  -1.076  14.335  0.00  0.00            
ATOM   1296  CD2 LEU X  81      -7.938   0.702  12.944  0.00  0.00            
ATOM   1297 HD21 LEU X  81      -7.462   1.193  12.096  0.00  0.00            
ATOM   1298 HD22 LEU X  81      -8.392   1.373  13.673  0.00  0.00            
ATOM   1299 HD23 LEU X  81      -7.169   0.119  13.451  0.00  0.00            
ATOM   1300  C   LEU X  81      -7.919  -3.253  12.578  0.00  0.00            
ATOM   1301  O   LEU X  81      -8.490  -4.204  12.108  0.00  0.00            
ATOM   1302  N   LEU X  82      -7.578  -3.334  13.863  0.00  0.00            
ATOM   1303  H   LEU X  82      -7.045  -2.533  14.169  0.00  0.00            
ATOM   1304  CA  LEU X  82      -7.896  -4.460  14.738  0.00  0.00            
ATOM   1305  HA  LEU X  82      -8.446  -5.256  14.238  0.00  0.00            
ATOM   1306  CB  LEU X  82      -6.571  -5.130  15.351  0.00  0.00            
ATOM   1307  HB2 LEU X  82      -6.040  -4.418  15.983  0.00  0.00            
ATOM   1308  HB3 LEU X  82      -6.834  -5.905  16.071  0.00  0.00            
ATOM   1309  CG  LEU X  82      -5.498  -5.746  14.400  0.00  0.00            
ATOM   1310  HG  LEU X  82      -5.243  -5.099  13.561  0.00  0.00            
ATOM   1311  CD1 LEU X  82      -4.272  -6.132  15.160  0.00  0.00            
ATOM   1312 HD11 LEU X  82      -3.993  -5.169  15.587  0.00  0.00            
ATOM   1313 HD12 LEU X  82      -4.531  -6.848  15.940  0.00  0.00            
ATOM   1314 HD13 LEU X  82      -3.449  -6.499  14.546  0.00  0.00            
ATOM   1315  CD2 LEU X  82      -6.077  -6.944  13.683  0.00  0.00            
ATOM   1316 HD21 LEU X  82      -5.378  -7.439  13.009  0.00  0.00            
ATOM   1317 HD22 LEU X  82      -6.850  -6.602  12.994  0.00  0.00            
ATOM   1318 HD23 LEU X  82      -6.483  -7.542  14.499  0.00  0.00            
ATOM   1319  C   LEU X  82      -8.684  -4.045  15.964  0.00  0.00            
ATOM   1320  O   LEU X  82      -9.469  -4.906  16.406  0.00  0.00            
ATOM   1321  N   GLY X  83      -8.625  -2.847  16.428  0.00  0.00            
ATOM   1322  H   GLY X  83      -8.010  -2.224  15.925  0.00  0.00            
ATOM   1323  CA  GLY X  83      -9.564  -2.297  17.442  0.00  0.00            
ATOM   1324  HA2 GLY X  83      -9.370  -2.784  18.398  0.00  0.00            
ATOM   1325  HA3 GLY X  83     -10.616  -2.404  17.180  0.00  0.00            
ATOM   1326  C   GLY X  83      -9.190  -0.751  17.662  0.00  0.00            
ATOM   1327  O   GLY X  83      -8.324  -0.181  17.044  0.00  0.00            
ATOM   1328  N   ILE X  84      -9.881  -0.119  18.640  0.00  0.00            
ATOM   1329  H   ILE X  84     -10.534  -0.656  19.191  0.00  0.00            
ATOM   1330  CA  ILE X  84      -9.746   1.243  19.053  0.00  0.00            
ATOM   1331  HA  ILE X  84      -8.772   1.720  18.950  0.00  0.00            
ATOM   1332  CB  ILE X  84     -10.858   2.091  18.371  0.00  0.00            
ATOM   1333  HB  ILE X  84     -10.668   3.153  18.524  0.00  0.00            
ATOM   1334  CG2 ILE X  84     -10.879   1.906  16.812  0.00  0.00            
ATOM   1335 HG21 ILE X  84     -11.395   0.966  16.616  0.00  0.00            
ATOM   1336 HG22 ILE X  84      -9.898   1.837  16.344  0.00  0.00            
ATOM   1337 HG23 ILE X  84     -11.362   2.779  16.373  0.00  0.00            
ATOM   1338  CG1 ILE X  84     -12.284   1.686  19.002  0.00  0.00            
ATOM   1339 HG12 ILE X  84     -12.417   0.610  19.107  0.00  0.00            
ATOM   1340 HG13 ILE X  84     -12.387   1.981  20.047  0.00  0.00            
ATOM   1341  CD1 ILE X  84     -13.410   2.434  18.272  0.00  0.00            
ATOM   1342 HD11 ILE X  84     -14.277   2.406  18.931  0.00  0.00            
ATOM   1343 HD12 ILE X  84     -13.632   2.012  17.292  0.00  0.00            
ATOM   1344 HD13 ILE X  84     -13.150   3.487  18.160  0.00  0.00            
ATOM   1345  C   ILE X  84      -9.837   1.362  20.579  0.00  0.00            
ATOM   1346  O   ILE X  84      -9.960   0.340  21.264  0.00  0.00            
ATOM   1347  N   CYS X  85      -9.579   2.565  21.139  0.00  0.00            
ATOM   1348  H   CYS X  85      -9.307   3.186  20.390  0.00  0.00            
ATOM   1349  CA  CYS X  85      -9.586   3.005  22.518  0.00  0.00            
ATOM   1350  HA  CYS X  85     -10.320   2.397  23.047  0.00  0.00            
ATOM   1351  CB  CYS X  85      -8.176   2.851  23.087  0.00  0.00            
ATOM   1352  HB2 CYS X  85      -7.972   1.782  23.034  0.00  0.00            
ATOM   1353  HB3 CYS X  85      -7.429   3.475  22.595  0.00  0.00            
ATOM   1354  SG  CYS X  85      -7.995   3.262  24.858  0.00  0.00            
ATOM   1355  HG  CYS X  85      -8.878   2.429  25.416  0.00  0.00            
ATOM   1356  C   CYS X  85     -10.030   4.475  22.612  0.00  0.00            
ATOM   1357  O   CYS X  85      -9.885   5.200  21.620  0.00  0.00            
ATOM   1358  N   LEU X  86     -10.710   4.783  23.750  0.00  0.00            
ATOM   1359  H   LEU X  86     -10.771   4.131  24.519  0.00  0.00            
ATOM   1360  CA  LEU X  86     -11.306   6.103  24.003  0.00  0.00            
ATOM   1361  HA  LEU X  86     -10.798   6.841  23.382  0.00  0.00            
ATOM   1362  CB  LEU X  86     -12.883   6.064  23.812  0.00  0.00            
ATOM   1363  HB2 LEU X  86     -13.333   5.539  24.654  0.00  0.00            
ATOM   1364  HB3 LEU X  86     -13.311   7.066  23.848  0.00  0.00            
ATOM   1365  CG  LEU X  86     -13.415   5.512  22.481  0.00  0.00            
ATOM   1366  HG  LEU X  86     -12.947   4.545  22.298  0.00  0.00            
ATOM   1367  CD1 LEU X  86     -14.964   5.283  22.471  0.00  0.00            
ATOM   1368 HD11 LEU X  86     -15.351   4.880  21.535  0.00  0.00            
ATOM   1369 HD12 LEU X  86     -15.482   6.186  22.795  0.00  0.00            
ATOM   1370 HD13 LEU X  86     -15.317   4.541  23.186  0.00  0.00            
ATOM   1371  CD2 LEU X  86     -13.051   6.442  21.358  0.00  0.00            
ATOM   1372 HD21 LEU X  86     -13.358   6.071  20.381  0.00  0.00            
ATOM   1373 HD22 LEU X  86     -11.966   6.358  21.290  0.00  0.00            
ATOM   1374 HD23 LEU X  86     -13.416   7.446  21.575  0.00  0.00            
ATOM   1375  C   LEU X  86     -11.009   6.499  25.504  0.00  0.00            
ATOM   1376  O   LEU X  86     -11.638   7.458  25.900  0.00  0.00            
ATOM   1377  N   THR X  87     -10.112   5.956  26.281  0.00  0.00            
ATOM   1378  H   THR X  87      -9.569   5.175  25.943  0.00  0.00            
ATOM   1379  CA  THR X  87      -9.884   6.216  27.712  0.00  0.00            
ATOM   1380  HA  THR X  87     -10.877   6.135  28.154  0.00  0.00            
ATOM   1381  CB  THR X  87      -9.052   5.126  28.377  0.00  0.00            
ATOM   1382  HB  THR X  87      -8.066   5.034  27.921  0.00  0.00            
ATOM   1383  CG2 THR X  87      -8.816   5.254  29.858  0.00  0.00            
ATOM   1384 HG21 THR X  87      -8.085   6.038  30.060  0.00  0.00            
ATOM   1385 HG22 THR X  87      -9.811   5.439  30.263  0.00  0.00            
ATOM   1386 HG23 THR X  87      -8.424   4.379  30.375  0.00  0.00            
ATOM   1387  OG1 THR X  87      -9.677   3.839  28.163  0.00  0.00            
ATOM   1388  HG1 THR X  87      -9.156   3.142  28.569  0.00  0.00            
ATOM   1389  C   THR X  87      -9.398   7.599  28.001  0.00  0.00            
ATOM   1390  O   THR X  87      -9.866   8.122  28.940  0.00  0.00            
ATOM   1391  N   SER X  88      -8.608   8.220  27.091  0.00  0.00            
ATOM   1392  H   SER X  88      -8.198   7.594  26.413  0.00  0.00            
ATOM   1393  CA  SER X  88      -7.842   9.440  27.470  0.00  0.00            
ATOM   1394  HA  SER X  88      -8.331  10.093  28.193  0.00  0.00            
ATOM   1395  CB  SER X  88      -6.469   9.031  28.106  0.00  0.00            
ATOM   1396  HB2 SER X  88      -5.862   8.458  27.405  0.00  0.00            
ATOM   1397  HB3 SER X  88      -5.955   9.937  28.428  0.00  0.00            
ATOM   1398  OG  SER X  88      -6.769   8.225  29.231  0.00  0.00            
ATOM   1399  HG  SER X  88      -6.529   7.302  29.117  0.00  0.00            
ATOM   1400  C   SER X  88      -7.620  10.333  26.276  0.00  0.00            
ATOM   1401  O   SER X  88      -7.857  11.580  26.323  0.00  0.00            
ATOM   1402  N   THR X  89      -7.224   9.798  25.127  0.00  0.00            
ATOM   1403  H   THR X  89      -7.162   8.791  25.165  0.00  0.00            
ATOM   1404  CA  THR X  89      -7.231  10.375  23.724  0.00  0.00            
ATOM   1405  HA  THR X  89      -7.908  11.207  23.528  0.00  0.00            
ATOM   1406  CB  THR X  89      -5.794  10.955  23.397  0.00  0.00            
ATOM   1407  HB  THR X  89      -5.619  11.234  22.358  0.00  0.00            
ATOM   1408  CG2 THR X  89      -5.570  12.137  24.273  0.00  0.00            
ATOM   1409 HG21 THR X  89      -5.616  11.800  25.308  0.00  0.00            
ATOM   1410 HG22 THR X  89      -6.343  12.883  24.087  0.00  0.00            
ATOM   1411 HG23 THR X  89      -4.541  12.475  24.158  0.00  0.00            
ATOM   1412  OG1 THR X  89      -4.787   9.972  23.672  0.00  0.00            
ATOM   1413  HG1 THR X  89      -4.383   9.674  22.854  0.00  0.00            
ATOM   1414  C   THR X  89      -7.614   9.257  22.721  0.00  0.00            
ATOM   1415  O   THR X  89      -7.384   8.052  22.794  0.00  0.00            
ATOM   1416  N   VAL X  90      -8.393   9.603  21.716  0.00  0.00            
ATOM   1417  H   VAL X  90      -8.515  10.543  21.367  0.00  0.00            
ATOM   1418  CA  VAL X  90      -9.077   8.680  20.854  0.00  0.00            
ATOM   1419  HA  VAL X  90      -9.627   7.973  21.474  0.00  0.00            
ATOM   1420  CB  VAL X  90     -10.142   9.409  19.930  0.00  0.00            
ATOM   1421  HB  VAL X  90      -9.608  10.222  19.438  0.00  0.00            
ATOM   1422  CG1 VAL X  90     -10.488   8.425  18.749  0.00  0.00            
ATOM   1423 HG11 VAL X  90      -9.618   8.190  18.136  0.00  0.00            
ATOM   1424 HG12 VAL X  90     -11.245   8.940  18.158  0.00  0.00            
ATOM   1425 HG13 VAL X  90     -10.984   7.522  19.107  0.00  0.00            
ATOM   1426  CG2 VAL X  90     -11.345  10.063  20.572  0.00  0.00            
ATOM   1427 HG21 VAL X  90     -12.099  10.374  19.848  0.00  0.00            
ATOM   1428 HG22 VAL X  90     -11.799   9.386  21.296  0.00  0.00            
ATOM   1429 HG23 VAL X  90     -11.034  10.927  21.159  0.00  0.00            
ATOM   1430  C   VAL X  90      -7.991   7.959  20.078  0.00  0.00            
ATOM   1431  O   VAL X  90      -7.165   8.548  19.358  0.00  0.00            
ATOM   1432  N   GLN X  91      -7.894   6.649  20.103  0.00  0.00            
ATOM   1433  H   GLN X  91      -8.631   6.171  20.602  0.00  0.00            
ATOM   1434  CA  GLN X  91      -6.773   5.844  19.560  0.00  0.00            
ATOM   1435  HA  GLN X  91      -6.063   6.306  18.875  0.00  0.00            
ATOM   1436  CB  GLN X  91      -5.909   5.242  20.670  0.00  0.00            
ATOM   1437  HB2 GLN X  91      -6.584   4.955  21.476  0.00  0.00            
ATOM   1438  HB3 GLN X  91      -5.387   4.290  20.569  0.00  0.00            
ATOM   1439  CG  GLN X  91      -4.970   6.249  21.274  0.00  0.00            
ATOM   1440  HG2 GLN X  91      -4.049   6.227  20.692  0.00  0.00            
ATOM   1441  HG3 GLN X  91      -5.423   7.239  21.309  0.00  0.00            
ATOM   1442  CD  GLN X  91      -4.522   5.858  22.687  0.00  0.00            
ATOM   1443  OE1 GLN X  91      -4.898   4.899  23.310  0.00  0.00            
ATOM   1444  NE2 GLN X  91      -3.735   6.729  23.290  0.00  0.00            
ATOM   1445 HE21 GLN X  91      -3.545   7.557  22.742  0.00  0.00            
ATOM   1446 HE22 GLN X  91      -3.105   6.525  24.052  0.00  0.00            
ATOM   1447  C   GLN X  91      -7.244   4.651  18.709  0.00  0.00            
ATOM   1448  O   GLN X  91      -8.251   4.013  19.120  0.00  0.00            
ATOM   1449  N   LEU X  92      -6.575   4.297  17.597  0.00  0.00            
ATOM   1450  H   LEU X  92      -5.870   4.940  17.265  0.00  0.00            
ATOM   1451  CA  LEU X  92      -6.956   3.205  16.776  0.00  0.00            
ATOM   1452  HA  LEU X  92      -7.694   2.569  17.265  0.00  0.00            
ATOM   1453  CB  LEU X  92      -7.570   3.672  15.443  0.00  0.00            
ATOM   1454  HB2 LEU X  92      -6.814   4.246  14.908  0.00  0.00            
ATOM   1455  HB3 LEU X  92      -7.905   2.761  14.947  0.00  0.00            
ATOM   1456  CG  LEU X  92      -8.764   4.660  15.556  0.00  0.00            
ATOM   1457  HG  LEU X  92      -9.354   4.296  16.397  0.00  0.00            
ATOM   1458  CD1 LEU X  92      -8.323   6.125  15.712  0.00  0.00            
ATOM   1459 HD11 LEU X  92      -9.169   6.812  15.705  0.00  0.00            
ATOM   1460 HD12 LEU X  92      -7.789   6.243  16.655  0.00  0.00            
ATOM   1461 HD13 LEU X  92      -7.754   6.393  14.821  0.00  0.00            
ATOM   1462  CD2 LEU X  92      -9.574   4.507  14.265  0.00  0.00            
ATOM   1463 HD21 LEU X  92      -8.979   4.320  13.372  0.00  0.00            
ATOM   1464 HD22 LEU X  92     -10.309   3.735  14.495  0.00  0.00            
ATOM   1465 HD23 LEU X  92     -10.227   5.363  14.096  0.00  0.00            
ATOM   1466  C   LEU X  92      -5.709   2.293  16.559  0.00  0.00            
ATOM   1467  O   LEU X  92      -4.641   2.742  16.671  0.00  0.00            
ATOM   1468  N   ILE X  93      -5.886   1.001  16.400  0.00  0.00            
ATOM   1469  H   ILE X  93      -6.806   0.641  16.611  0.00  0.00            
ATOM   1470  CA  ILE X  93      -4.852  -0.100  16.479  0.00  0.00            
ATOM   1471  HA  ILE X  93      -3.866   0.361  16.521  0.00  0.00            
ATOM   1472  CB  ILE X  93      -5.067  -0.953  17.752  0.00  0.00            
ATOM   1473  HB  ILE X  93      -6.059  -1.403  17.726  0.00  0.00            
ATOM   1474  CG2 ILE X  93      -4.104  -2.109  17.618  0.00  0.00            
ATOM   1475 HG21 ILE X  93      -4.024  -2.659  18.555  0.00  0.00            
ATOM   1476 HG22 ILE X  93      -4.424  -2.840  16.875  0.00  0.00            
ATOM   1477 HG23 ILE X  93      -3.130  -1.773  17.264  0.00  0.00            
ATOM   1478  CG1 ILE X  93      -4.865  -0.248  19.181  0.00  0.00            
ATOM   1479 HG12 ILE X  93      -4.806  -1.018  19.950  0.00  0.00            
ATOM   1480 HG13 ILE X  93      -3.938   0.324  19.138  0.00  0.00            
ATOM   1481  CD1 ILE X  93      -5.920   0.724  19.589  0.00  0.00            
ATOM   1482 HD11 ILE X  93      -5.917   1.677  19.060  0.00  0.00            
ATOM   1483 HD12 ILE X  93      -6.865   0.200  19.443  0.00  0.00            
ATOM   1484 HD13 ILE X  93      -5.656   1.030  20.601  0.00  0.00            
ATOM   1485  C   ILE X  93      -4.844  -0.860  15.096  0.00  0.00            
ATOM   1486  O   ILE X  93      -5.813  -1.529  14.735  0.00  0.00            
ATOM   1487  N   THR X  94      -3.841  -0.560  14.290  0.00  0.00            
ATOM   1488  H   THR X  94      -3.073  -0.054  14.708  0.00  0.00            
ATOM   1489  CA  THR X  94      -3.649  -1.117  12.948  0.00  0.00            
ATOM   1490  HA  THR X  94      -4.572  -1.576  12.593  0.00  0.00            
ATOM   1491  CB  THR X  94      -3.287   0.002  11.989  0.00  0.00            
ATOM   1492  HB  THR X  94      -3.458  -0.363  10.976  0.00  0.00            
ATOM   1493  CG2 THR X  94      -4.304   1.109  12.042  0.00  0.00            
ATOM   1494 HG21 THR X  94      -4.147   1.784  11.201  0.00  0.00            
ATOM   1495 HG22 THR X  94      -5.296   0.710  11.829  0.00  0.00            
ATOM   1496 HG23 THR X  94      -4.249   1.721  12.942  0.00  0.00            
ATOM   1497  OG1 THR X  94      -2.030   0.649  12.290  0.00  0.00            
ATOM   1498  HG1 THR X  94      -2.063   1.105  13.135  0.00  0.00            
ATOM   1499  C   THR X  94      -2.482  -2.133  12.999  0.00  0.00            
ATOM   1500  O   THR X  94      -1.756  -2.171  14.043  0.00  0.00            
ATOM   1501  N   GLN X  95      -2.337  -2.999  12.006  0.00  0.00            
ATOM   1502  H   GLN X  95      -3.019  -2.981  11.261  0.00  0.00            
ATOM   1503  CA  GLN X  95      -1.203  -3.921  11.820  0.00  0.00            
ATOM   1504  HA  GLN X  95      -1.243  -4.591  12.679  0.00  0.00            
ATOM   1505  CB  GLN X  95      -1.476  -4.765  10.597  0.00  0.00            
ATOM   1506  HB2 GLN X  95      -1.749  -4.074   9.800  0.00  0.00            
ATOM   1507  HB3 GLN X  95      -0.503  -5.152  10.293  0.00  0.00            
ATOM   1508  CG  GLN X  95      -2.577  -5.860  10.592  0.00  0.00            
ATOM   1509  HG2 GLN X  95      -3.540  -5.354  10.657  0.00  0.00            
ATOM   1510  HG3 GLN X  95      -2.560  -6.412  11.532  0.00  0.00            
ATOM   1511  CD  GLN X  95      -2.553  -6.745   9.400  0.00  0.00            
ATOM   1512  OE1 GLN X  95      -2.232  -6.448   8.278  0.00  0.00            
ATOM   1513  NE2 GLN X  95      -3.014  -7.999   9.539  0.00  0.00            
ATOM   1514 HE21 GLN X  95      -3.130  -8.500  10.408  0.00  0.00            
ATOM   1515 HE22 GLN X  95      -2.644  -8.630   8.843  0.00  0.00            
ATOM   1516  C   GLN X  95       0.133  -3.156  11.770  0.00  0.00            
ATOM   1517  O   GLN X  95       0.177  -2.071  11.251  0.00  0.00            
ATOM   1518  N   LEU X  96       1.154  -3.881  12.202  0.00  0.00            
ATOM   1519  H   LEU X  96       1.010  -4.854  12.432  0.00  0.00            
ATOM   1520  CA  LEU X  96       2.562  -3.437  12.274  0.00  0.00            
ATOM   1521  HA  LEU X  96       2.464  -2.362  12.428  0.00  0.00            
ATOM   1522  CB  LEU X  96       3.340  -3.933  13.538  0.00  0.00            
ATOM   1523  HB2 LEU X  96       3.277  -5.020  13.594  0.00  0.00            
ATOM   1524  HB3 LEU X  96       2.852  -3.570  14.442  0.00  0.00            
ATOM   1525  CG  LEU X  96       4.805  -3.450  13.685  0.00  0.00            
ATOM   1526  HG  LEU X  96       5.442  -3.855  12.898  0.00  0.00            
ATOM   1527  CD1 LEU X  96       4.879  -1.943  13.545  0.00  0.00            
ATOM   1528 HD11 LEU X  96       4.640  -1.515  12.571  0.00  0.00            
ATOM   1529 HD12 LEU X  96       4.321  -1.359  14.277  0.00  0.00            
ATOM   1530 HD13 LEU X  96       5.930  -1.679  13.660  0.00  0.00            
ATOM   1531  CD2 LEU X  96       5.304  -3.797  15.093  0.00  0.00            
ATOM   1532 HD21 LEU X  96       6.301  -3.397  15.275  0.00  0.00            
ATOM   1533 HD22 LEU X  96       4.635  -3.333  15.818  0.00  0.00            
ATOM   1534 HD23 LEU X  96       5.369  -4.878  15.220  0.00  0.00            
ATOM   1535  C   LEU X  96       3.349  -3.729  11.014  0.00  0.00            
ATOM   1536  O   LEU X  96       3.700  -4.847  10.770  0.00  0.00            
ATOM   1537  N   MET X  97       3.669  -2.589  10.342  0.00  0.00            
ATOM   1538  H   MET X  97       3.209  -1.726  10.591  0.00  0.00            
ATOM   1539  CA  MET X  97       4.705  -2.567   9.255  0.00  0.00            
ATOM   1540  HA  MET X  97       5.089  -3.582   9.157  0.00  0.00            
ATOM   1541  CB  MET X  97       4.130  -2.222   7.810  0.00  0.00            
ATOM   1542  HB2 MET X  97       3.229  -1.649   8.026  0.00  0.00            
ATOM   1543  HB3 MET X  97       4.922  -1.618   7.366  0.00  0.00            
ATOM   1544  CG  MET X  97       3.773  -3.531   7.073  0.00  0.00            
ATOM   1545  HG2 MET X  97       4.333  -3.564   6.138  0.00  0.00            
ATOM   1546  HG3 MET X  97       3.902  -4.429   7.678  0.00  0.00            
ATOM   1547  SD  MET X  97       2.010  -3.520   6.430  0.00  0.00            
ATOM   1548  CE  MET X  97       1.128  -3.491   7.949  0.00  0.00            
ATOM   1549  HE1 MET X  97       1.474  -2.753   8.674  0.00  0.00            
ATOM   1550  HE2 MET X  97       1.371  -4.405   8.491  0.00  0.00            
ATOM   1551  HE3 MET X  97       0.064  -3.365   7.749  0.00  0.00            
ATOM   1552  C   MET X  97       5.992  -1.775   9.696  0.00  0.00            
ATOM   1553  O   MET X  97       6.171  -0.607   9.230  0.00  0.00            
ATOM   1554  N   PRO X  98       6.980  -2.448  10.300  0.00  0.00            
ATOM   1555  CD  PRO X  98       7.174  -3.857  10.225  0.00  0.00            
ATOM   1556  HD2 PRO X  98       6.338  -4.481  10.540  0.00  0.00            
ATOM   1557  HD3 PRO X  98       7.315  -4.016   9.155  0.00  0.00            
ATOM   1558  CG  PRO X  98       8.456  -4.107  11.146  0.00  0.00            
ATOM   1559  HG2 PRO X  98       9.259  -3.977  10.421  0.00  0.00            
ATOM   1560  HG3 PRO X  98       8.377  -5.102  11.583  0.00  0.00            
ATOM   1561  CB  PRO X  98       8.392  -2.978  12.125  0.00  0.00            
ATOM   1562  HB2 PRO X  98       7.632  -3.005  12.905  0.00  0.00            
ATOM   1563  HB3 PRO X  98       9.316  -2.864  12.693  0.00  0.00            
ATOM   1564  CA  PRO X  98       7.939  -1.802  11.256  0.00  0.00            
ATOM   1565  HA  PRO X  98       7.400  -1.084  11.874  0.00  0.00            
ATOM   1566  C   PRO X  98       9.118  -0.985  10.625  0.00  0.00            
ATOM   1567  O   PRO X  98       9.828  -0.288  11.332  0.00  0.00            
ATOM   1568  N   PHE X  99       9.249  -1.092   9.306  0.00  0.00            
ATOM   1569  H   PHE X  99       8.501  -1.622   8.882  0.00  0.00            
ATOM   1570  CA  PHE X  99      10.206  -0.400   8.494  0.00  0.00            
ATOM   1571  HA  PHE X  99      10.925   0.058   9.172  0.00  0.00            
ATOM   1572  CB  PHE X  99      10.807  -1.444   7.537  0.00  0.00            
ATOM   1573  HB2 PHE X  99      11.527  -0.926   6.903  0.00  0.00            
ATOM   1574  HB3 PHE X  99       9.995  -1.936   7.000  0.00  0.00            
ATOM   1575  CG  PHE X  99      11.548  -2.542   8.271  0.00  0.00            
ATOM   1576  CD1 PHE X  99      11.021  -3.816   8.545  0.00  0.00            
ATOM   1577  HD1 PHE X  99       9.977  -4.051   8.401  0.00  0.00            
ATOM   1578  CE1 PHE X  99      11.630  -4.721   9.394  0.00  0.00            
ATOM   1579  HE1 PHE X  99      11.149  -5.686   9.459  0.00  0.00            
ATOM   1580  CZ  PHE X  99      12.886  -4.394   9.879  0.00  0.00            
ATOM   1581  HZ  PHE X  99      13.399  -5.222  10.344  0.00  0.00            
ATOM   1582  CE2 PHE X  99      13.532  -3.167   9.613  0.00  0.00            
ATOM   1583  HE2 PHE X  99      14.567  -2.977   9.855  0.00  0.00            
ATOM   1584  CD2 PHE X  99      12.871  -2.294   8.814  0.00  0.00            
ATOM   1585  HD2 PHE X  99      13.313  -1.408   8.384  0.00  0.00            
ATOM   1586  C   PHE X  99       9.587   0.823   7.756  0.00  0.00            
ATOM   1587  O   PHE X  99      10.265   1.511   7.051  0.00  0.00            
ATOM   1588  N   GLY X 100       8.241   0.973   7.975  0.00  0.00            
ATOM   1589  H   GLY X 100       7.634   0.360   8.500  0.00  0.00            
ATOM   1590  CA  GLY X 100       7.571   2.189   7.417  0.00  0.00            
ATOM   1591  HA2 GLY X 100       8.206   3.064   7.559  0.00  0.00            
ATOM   1592  HA3 GLY X 100       6.644   2.341   7.968  0.00  0.00            
ATOM   1593  C   GLY X 100       7.160   2.017   5.985  0.00  0.00            
ATOM   1594  O   GLY X 100       6.747   0.935   5.573  0.00  0.00            
ATOM   1595  N   CYS X 101       7.149   3.131   5.276  0.00  0.00            
ATOM   1596  H   CYS X 101       7.805   3.832   5.591  0.00  0.00            
ATOM   1597  CA  CYS X 101       6.678   3.257   3.907  0.00  0.00            
ATOM   1598  HA  CYS X 101       5.738   2.737   3.723  0.00  0.00            
ATOM   1599  CB  CYS X 101       6.397   4.790   3.651  0.00  0.00            
ATOM   1600  HB2 CYS X 101       5.578   4.980   4.345  0.00  0.00            
ATOM   1601  HB3 CYS X 101       7.206   5.461   3.937  0.00  0.00            
ATOM   1602  SG  CYS X 101       5.804   5.016   1.915  0.00  0.00            
ATOM   1603  HG  CYS X 101       4.510   4.758   2.127  0.00  0.00            
ATOM   1604  C   CYS X 101       7.614   2.680   2.798  0.00  0.00            
ATOM   1605  O   CYS X 101       8.854   2.873   2.885  0.00  0.00            
ATOM   1606  N   LEU X 102       7.065   2.064   1.740  0.00  0.00            
ATOM   1607  H   LEU X 102       6.087   1.812   1.739  0.00  0.00            
ATOM   1608  CA  LEU X 102       7.895   1.509   0.679  0.00  0.00            
ATOM   1609  HA  LEU X 102       8.591   0.891   1.245  0.00  0.00            
ATOM   1610  CB  LEU X 102       7.076   0.588  -0.195  0.00  0.00            
ATOM   1611  HB2 LEU X 102       6.437  -0.018   0.447  0.00  0.00            
ATOM   1612  HB3 LEU X 102       6.353   1.182  -0.754  0.00  0.00            
ATOM   1613  CG  LEU X 102       7.953  -0.112  -1.183  0.00  0.00            
ATOM   1614  HG  LEU X 102       8.384   0.623  -1.862  0.00  0.00            
ATOM   1615  CD1 LEU X 102       8.950  -1.131  -0.625  0.00  0.00            
ATOM   1616 HD11 LEU X 102       8.292  -1.886  -0.197  0.00  0.00            
ATOM   1617 HD12 LEU X 102       9.610  -1.494  -1.413  0.00  0.00            
ATOM   1618 HD13 LEU X 102       9.521  -0.635   0.160  0.00  0.00            
ATOM   1619  CD2 LEU X 102       6.985  -0.946  -2.031  0.00  0.00            
ATOM   1620 HD21 LEU X 102       6.209  -0.334  -2.490  0.00  0.00            
ATOM   1621 HD22 LEU X 102       6.470  -1.625  -1.352  0.00  0.00            
ATOM   1622 HD23 LEU X 102       7.586  -1.485  -2.764  0.00  0.00            
ATOM   1623  C   LEU X 102       8.734   2.558  -0.105  0.00  0.00            
ATOM   1624  O   LEU X 102       9.886   2.312  -0.458  0.00  0.00            
ATOM   1625  N   LEU X 103       8.149   3.759  -0.292  0.00  0.00            
ATOM   1626  H   LEU X 103       7.151   3.818  -0.152  0.00  0.00            
ATOM   1627  CA  LEU X 103       8.683   4.898  -1.040  0.00  0.00            
ATOM   1628  HA  LEU X 103       8.884   4.622  -2.075  0.00  0.00            
ATOM   1629  CB  LEU X 103       7.615   6.016  -0.999  0.00  0.00            
ATOM   1630  HB2 LEU X 103       6.660   5.768  -1.463  0.00  0.00            
ATOM   1631  HB3 LEU X 103       7.364   6.154   0.052  0.00  0.00            
ATOM   1632  CG  LEU X 103       8.116   7.399  -1.440  0.00  0.00            
ATOM   1633  HG  LEU X 103       8.872   7.755  -0.740  0.00  0.00            
ATOM   1634  CD1 LEU X 103       8.747   7.340  -2.802  0.00  0.00            
ATOM   1635 HD11 LEU X 103       9.010   8.358  -3.086  0.00  0.00            
ATOM   1636 HD12 LEU X 103       8.005   6.964  -3.507  0.00  0.00            
ATOM   1637 HD13 LEU X 103       9.697   6.807  -2.825  0.00  0.00            
ATOM   1638  CD2 LEU X 103       7.064   8.377  -1.304  0.00  0.00            
ATOM   1639 HD21 LEU X 103       6.384   8.251  -0.462  0.00  0.00            
ATOM   1640 HD22 LEU X 103       7.521   9.366  -1.265  0.00  0.00            
ATOM   1641 HD23 LEU X 103       6.499   8.382  -2.236  0.00  0.00            
ATOM   1642  C   LEU X 103       9.996   5.357  -0.392  0.00  0.00            
ATOM   1643  O   LEU X 103      10.924   5.756  -1.087  0.00  0.00            
ATOM   1644  N   ASP X 104       9.961   5.468   0.931  0.00  0.00            
ATOM   1645  H   ASP X 104       9.117   5.070   1.317  0.00  0.00            
ATOM   1646  CA  ASP X 104      10.997   5.871   1.869  0.00  0.00            
ATOM   1647  HA  ASP X 104      11.481   6.795   1.551  0.00  0.00            
ATOM   1648  CB  ASP X 104      10.341   6.056   3.234  0.00  0.00            
ATOM   1649  HB2 ASP X 104       9.809   5.137   3.480  0.00  0.00            
ATOM   1650  HB3 ASP X 104      11.110   6.215   3.990  0.00  0.00            
ATOM   1651  CG  ASP X 104       9.409   7.264   3.377  0.00  0.00            
ATOM   1652  OD1 ASP X 104       8.671   7.346   4.385  0.00  0.00            
ATOM   1653  OD2 ASP X 104       9.501   8.288   2.603  0.00  0.00            
ATOM   1654  C   ASP X 104      12.054   4.798   1.873  0.00  0.00            
ATOM   1655  O   ASP X 104      13.246   5.005   1.600  0.00  0.00            
ATOM   1656  N   TYR X 105      11.667   3.537   2.061  0.00  0.00            
ATOM   1657  H   TYR X 105      10.691   3.359   2.254  0.00  0.00            
ATOM   1658  CA  TYR X 105      12.512   2.364   2.011  0.00  0.00            
ATOM   1659  HA  TYR X 105      13.243   2.604   2.783  0.00  0.00            
ATOM   1660  CB  TYR X 105      11.631   1.217   2.471  0.00  0.00            
ATOM   1661  HB2 TYR X 105      11.018   1.549   3.309  0.00  0.00            
ATOM   1662  HB3 TYR X 105      11.000   0.996   1.610  0.00  0.00            
ATOM   1663  CG  TYR X 105      12.307  -0.028   2.788  0.00  0.00            
ATOM   1664  CD1 TYR X 105      12.331  -0.435   4.128  0.00  0.00            
ATOM   1665  HD1 TYR X 105      11.901   0.162   4.919  0.00  0.00            
ATOM   1666  CE1 TYR X 105      12.773  -1.743   4.472  0.00  0.00            
ATOM   1667  HE1 TYR X 105      12.684  -2.099   5.488  0.00  0.00            
ATOM   1668  CZ  TYR X 105      13.160  -2.673   3.461  0.00  0.00            
ATOM   1669  OH  TYR X 105      13.706  -3.888   3.727  0.00  0.00            
ATOM   1670  HH  TYR X 105      13.814  -4.098   4.658  0.00  0.00            
ATOM   1671  CE2 TYR X 105      13.290  -2.190   2.162  0.00  0.00            
ATOM   1672  HE2 TYR X 105      13.768  -2.862   1.465  0.00  0.00            
ATOM   1673  CD2 TYR X 105      12.797  -0.868   1.796  0.00  0.00            
ATOM   1674  HD2 TYR X 105      12.789  -0.522   0.773  0.00  0.00            
ATOM   1675  C   TYR X 105      13.309   2.183   0.730  0.00  0.00            
ATOM   1676  O   TYR X 105      14.513   1.878   0.833  0.00  0.00            
ATOM   1677  N   VAL X 106      12.766   2.380  -0.518  0.00  0.00            
ATOM   1678  H   VAL X 106      11.780   2.555  -0.653  0.00  0.00            
ATOM   1679  CA  VAL X 106      13.477   2.094  -1.757  0.00  0.00            
ATOM   1680  HA  VAL X 106      14.148   1.244  -1.637  0.00  0.00            
ATOM   1681  CB  VAL X 106      12.588   1.750  -3.029  0.00  0.00            
ATOM   1682  HB  VAL X 106      13.339   1.616  -3.807  0.00  0.00            
ATOM   1683  CG1 VAL X 106      11.905   0.416  -2.795  0.00  0.00            
ATOM   1684 HG11 VAL X 106      12.668  -0.320  -2.540  0.00  0.00            
ATOM   1685 HG12 VAL X 106      11.411   0.208  -3.744  0.00  0.00            
ATOM   1686 HG13 VAL X 106      11.160   0.590  -2.019  0.00  0.00            
ATOM   1687  CG2 VAL X 106      11.664   2.784  -3.521  0.00  0.00            
ATOM   1688 HG21 VAL X 106      10.835   2.364  -4.091  0.00  0.00            
ATOM   1689 HG22 VAL X 106      12.170   3.576  -4.072  0.00  0.00            
ATOM   1690 HG23 VAL X 106      11.234   3.325  -2.678  0.00  0.00            
ATOM   1691  C   VAL X 106      14.386   3.350  -2.111  0.00  0.00            
ATOM   1692  O   VAL X 106      15.397   3.174  -2.754  0.00  0.00            
ATOM   1693  N   ARG X 107      14.022   4.520  -1.671  0.00  0.00            
ATOM   1694  H   ARG X 107      13.279   4.521  -0.986  0.00  0.00            
ATOM   1695  CA  ARG X 107      14.881   5.675  -1.642  0.00  0.00            
ATOM   1696  HA  ARG X 107      15.301   5.783  -2.642  0.00  0.00            
ATOM   1697  CB  ARG X 107      14.105   6.975  -1.293  0.00  0.00            
ATOM   1698  HB2 ARG X 107      13.417   6.789  -0.469  0.00  0.00            
ATOM   1699  HB3 ARG X 107      14.736   7.799  -0.961  0.00  0.00            
ATOM   1700  CG  ARG X 107      13.250   7.530  -2.495  0.00  0.00            
ATOM   1701  HG2 ARG X 107      13.929   7.869  -3.277  0.00  0.00            
ATOM   1702  HG3 ARG X 107      12.560   6.764  -2.851  0.00  0.00            
ATOM   1703  CD  ARG X 107      12.393   8.697  -2.045  0.00  0.00            
ATOM   1704  HD2 ARG X 107      12.989   9.352  -1.410  0.00  0.00            
ATOM   1705  HD3 ARG X 107      11.628   8.226  -1.428  0.00  0.00            
ATOM   1706  NE  ARG X 107      11.722   9.429  -3.016  0.00  0.00            
ATOM   1707  HE  ARG X 107      11.902   9.274  -3.997  0.00  0.00            
ATOM   1708  CZ  ARG X 107      10.831  10.372  -2.847  0.00  0.00            
ATOM   1709  NH1 ARG X 107      10.388  10.868  -1.779  0.00  0.00            
ATOM   1710 HH11 ARG X 107      10.583  10.392  -0.909  0.00  0.00            
ATOM   1711 HH12 ARG X 107       9.886  11.743  -1.752  0.00  0.00            
ATOM   1712  NH2 ARG X 107      10.353  10.866  -3.941  0.00  0.00            
ATOM   1713 HH21 ARG X 107      10.540  10.521  -4.872  0.00  0.00            
ATOM   1714 HH22 ARG X 107       9.515  11.400  -3.760  0.00  0.00            
ATOM   1715  C   ARG X 107      16.050   5.477  -0.622  0.00  0.00            
ATOM   1716  O   ARG X 107      17.203   5.813  -0.933  0.00  0.00            
ATOM   1717  N   GLU X 108      15.830   4.862   0.588  0.00  0.00            
ATOM   1718  H   GLU X 108      14.902   4.625   0.907  0.00  0.00            
ATOM   1719  CA  GLU X 108      16.825   4.471   1.579  0.00  0.00            
ATOM   1720  HA  GLU X 108      17.320   5.415   1.809  0.00  0.00            
ATOM   1721  CB  GLU X 108      16.094   3.966   2.917  0.00  0.00            
ATOM   1722  HB2 GLU X 108      15.526   4.844   3.224  0.00  0.00            
ATOM   1723  HB3 GLU X 108      15.433   3.128   2.699  0.00  0.00            
ATOM   1724  CG  GLU X 108      17.056   3.513   4.016  0.00  0.00            
ATOM   1725  HG2 GLU X 108      16.494   3.244   4.910  0.00  0.00            
ATOM   1726  HG3 GLU X 108      17.568   2.578   3.789  0.00  0.00            
ATOM   1727  CD  GLU X 108      18.098   4.623   4.306  0.00  0.00            
ATOM   1728  OE1 GLU X 108      19.289   4.314   4.543  0.00  0.00            
ATOM   1729  OE2 GLU X 108      17.746   5.832   4.394  0.00  0.00            
ATOM   1730  C   GLU X 108      17.778   3.392   1.110  0.00  0.00            
ATOM   1731  O   GLU X 108      19.002   3.522   1.259  0.00  0.00            
ATOM   1732  N   HIE X 109      17.183   2.341   0.524  0.00  0.00            
ATOM   1733  H   HIE X 109      16.177   2.277   0.459  0.00  0.00            
ATOM   1734  CA  HIE X 109      17.900   1.134   0.053  0.00  0.00            
ATOM   1735  HA  HIE X 109      18.867   1.272   0.535  0.00  0.00            
ATOM   1736  CB  HIE X 109      17.295  -0.173   0.615  0.00  0.00            
ATOM   1737  HB2 HIE X 109      17.861  -1.044   0.286  0.00  0.00            
ATOM   1738  HB3 HIE X 109      16.262  -0.213   0.268  0.00  0.00            
ATOM   1739  CG  HIE X 109      17.406  -0.227   2.111  0.00  0.00            
ATOM   1740  ND1 HIE X 109      18.620  -0.528   2.727  0.00  0.00            
ATOM   1741  CE1 HIE X 109      18.254  -0.742   4.029  0.00  0.00            
ATOM   1742  HE1 HIE X 109      18.948  -0.842   4.851  0.00  0.00            
ATOM   1743  NE2 HIE X 109      16.947  -0.669   4.210  0.00  0.00            
ATOM   1744  HE2 HIE X 109      16.532  -0.715   5.130  0.00  0.00            
ATOM   1745  CD2 HIE X 109      16.366  -0.343   3.044  0.00  0.00            
ATOM   1746  HD2 HIE X 109      15.318  -0.122   2.902  0.00  0.00            
ATOM   1747  C   HIE X 109      18.225   1.050  -1.400  0.00  0.00            
ATOM   1748  O   HIE X 109      18.496  -0.081  -1.864  0.00  0.00            
ATOM   1749  N   LYS X 110      18.333   2.164  -2.121  0.00  0.00            
ATOM   1750  H   LYS X 110      18.130   3.065  -1.712  0.00  0.00            
ATOM   1751  CA  LYS X 110      18.479   2.311  -3.614  0.00  0.00            
ATOM   1752  HA  LYS X 110      17.496   1.935  -3.896  0.00  0.00            
ATOM   1753  CB  LYS X 110      18.545   3.865  -4.004  0.00  0.00            
ATOM   1754  HB2 LYS X 110      19.190   4.432  -3.333  0.00  0.00            
ATOM   1755  HB3 LYS X 110      17.539   4.275  -3.911  0.00  0.00            
ATOM   1756  CG  LYS X 110      19.023   4.164  -5.455  0.00  0.00            
ATOM   1757  HG2 LYS X 110      20.092   4.062  -5.644  0.00  0.00            
ATOM   1758  HG3 LYS X 110      18.487   3.473  -6.106  0.00  0.00            
ATOM   1759  CD  LYS X 110      18.506   5.483  -5.932  0.00  0.00            
ATOM   1760  HD2 LYS X 110      19.024   6.261  -5.370  0.00  0.00            
ATOM   1761  HD3 LYS X 110      17.450   5.625  -5.704  0.00  0.00            
ATOM   1762  CE  LYS X 110      18.695   5.515  -7.496  0.00  0.00            
ATOM   1763  HE2 LYS X 110      19.677   5.085  -7.692  0.00  0.00            
ATOM   1764  HE3 LYS X 110      17.833   4.925  -7.807  0.00  0.00            
ATOM   1765  NZ  LYS X 110      18.640   6.858  -8.088  0.00  0.00            
ATOM   1766  HZ1 LYS X 110      17.835   7.388  -7.785  0.00  0.00            
ATOM   1767  HZ2 LYS X 110      19.439   7.424  -7.842  0.00  0.00            
ATOM   1768  HZ3 LYS X 110      18.611   6.877  -9.098  0.00  0.00            
ATOM   1769  C   LYS X 110      19.549   1.508  -4.279  0.00  0.00            
ATOM   1770  O   LYS X 110      19.326   1.008  -5.404  0.00  0.00            
ATOM   1771  N   ASP X 111      20.692   1.359  -3.633  0.00  0.00            
ATOM   1772  H   ASP X 111      20.825   1.776  -2.723  0.00  0.00            
ATOM   1773  CA  ASP X 111      21.812   0.555  -4.159  0.00  0.00            
ATOM   1774  HA  ASP X 111      21.643   0.559  -5.236  0.00  0.00            
ATOM   1775  CB  ASP X 111      23.166   1.155  -3.920  0.00  0.00            
ATOM   1776  HB2 ASP X 111      23.318   1.018  -2.850  0.00  0.00            
ATOM   1777  HB3 ASP X 111      24.034   0.670  -4.367  0.00  0.00            
ATOM   1778  CG  ASP X 111      23.194   2.588  -4.379  0.00  0.00            
ATOM   1779  OD1 ASP X 111      23.768   3.476  -3.618  0.00  0.00            
ATOM   1780  OD2 ASP X 111      22.637   2.868  -5.478  0.00  0.00            
ATOM   1781  C   ASP X 111      21.748  -0.906  -3.770  0.00  0.00            
ATOM   1782  O   ASP X 111      22.386  -1.687  -4.489  0.00  0.00            
ATOM   1783  N   ASN X 112      21.035  -1.318  -2.741  0.00  0.00            
ATOM   1784  H   ASN X 112      20.519  -0.601  -2.251  0.00  0.00            
ATOM   1785  CA  ASN X 112      21.116  -2.665  -2.186  0.00  0.00            
ATOM   1786  HA  ASN X 112      21.749  -3.262  -2.842  0.00  0.00            
ATOM   1787  CB  ASN X 112      21.857  -2.539  -0.824  0.00  0.00            
ATOM   1788  HB2 ASN X 112      22.915  -2.288  -0.902  0.00  0.00            
ATOM   1789  HB3 ASN X 112      21.967  -3.559  -0.455  0.00  0.00            
ATOM   1790  CG  ASN X 112      21.094  -1.618   0.162  0.00  0.00            
ATOM   1791  OD1 ASN X 112      20.944  -0.418  -0.064  0.00  0.00            
ATOM   1792  ND2 ASN X 112      20.709  -2.177   1.281  0.00  0.00            
ATOM   1793 HD21 ASN X 112      20.598  -3.180   1.333  0.00  0.00            
ATOM   1794 HD22 ASN X 112      20.167  -1.633   1.937  0.00  0.00            
ATOM   1795  C   ASN X 112      19.826  -3.503  -2.212  0.00  0.00            
ATOM   1796  O   ASN X 112      19.756  -4.649  -1.830  0.00  0.00            
ATOM   1797  N   ILE X 113      18.746  -3.006  -2.703  0.00  0.00            
ATOM   1798  H   ILE X 113      18.712  -2.005  -2.834  0.00  0.00            
ATOM   1799  CA  ILE X 113      17.643  -3.849  -3.244  0.00  0.00            
ATOM   1800  HA  ILE X 113      17.363  -4.536  -2.445  0.00  0.00            
ATOM   1801  CB  ILE X 113      16.467  -2.931  -3.454  0.00  0.00            
ATOM   1802  HB  ILE X 113      16.811  -2.109  -4.081  0.00  0.00            
ATOM   1803  CG2 ILE X 113      15.287  -3.489  -4.342  0.00  0.00            
ATOM   1804 HG21 ILE X 113      15.671  -3.754  -5.327  0.00  0.00            
ATOM   1805 HG22 ILE X 113      14.420  -2.842  -4.480  0.00  0.00            
ATOM   1806 HG23 ILE X 113      14.819  -4.405  -3.981  0.00  0.00            
ATOM   1807  CG1 ILE X 113      15.904  -2.366  -2.122  0.00  0.00            
ATOM   1808 HG12 ILE X 113      15.178  -3.092  -1.756  0.00  0.00            
ATOM   1809 HG13 ILE X 113      16.564  -2.295  -1.257  0.00  0.00            
ATOM   1810  CD1 ILE X 113      15.053  -1.139  -2.281  0.00  0.00            
ATOM   1811 HD11 ILE X 113      14.370  -1.065  -1.435  0.00  0.00            
ATOM   1812 HD12 ILE X 113      14.472  -1.206  -3.201  0.00  0.00            
ATOM   1813 HD13 ILE X 113      15.694  -0.262  -2.374  0.00  0.00            
ATOM   1814  C   ILE X 113      18.075  -4.690  -4.538  0.00  0.00            
ATOM   1815  O   ILE X 113      18.736  -4.081  -5.390  0.00  0.00            
ATOM   1816  N   GLY X 114      17.498  -5.911  -4.735  0.00  0.00            
ATOM   1817  H   GLY X 114      16.761  -6.167  -4.094  0.00  0.00            
ATOM   1818  CA  GLY X 114      17.630  -6.689  -5.920  0.00  0.00            
ATOM   1819  HA2 GLY X 114      18.102  -7.640  -5.674  0.00  0.00            
ATOM   1820  HA3 GLY X 114      18.350  -6.235  -6.602  0.00  0.00            
ATOM   1821  C   GLY X 114      16.296  -6.901  -6.634  0.00  0.00            
ATOM   1822  O   GLY X 114      15.223  -6.612  -6.089  0.00  0.00            
ATOM   1823  N   SER X 115      16.397  -7.433  -7.838  0.00  0.00            
ATOM   1824  H   SER X 115      17.277  -7.804  -8.165  0.00  0.00            
ATOM   1825  CA  SER X 115      15.288  -7.636  -8.750  0.00  0.00            
ATOM   1826  HA  SER X 115      14.778  -6.697  -8.964  0.00  0.00            
ATOM   1827  CB  SER X 115      15.865  -8.071 -10.059  0.00  0.00            
ATOM   1828  HB2 SER X 115      15.104  -7.999 -10.835  0.00  0.00            
ATOM   1829  HB3 SER X 115      16.594  -7.319 -10.361  0.00  0.00            
ATOM   1830  OG  SER X 115      16.570  -9.253  -9.984  0.00  0.00            
ATOM   1831  HG  SER X 115      17.447  -9.040  -9.657  0.00  0.00            
ATOM   1832  C   SER X 115      14.152  -8.580  -8.230  0.00  0.00            
ATOM   1833  O   SER X 115      12.987  -8.366  -8.557  0.00  0.00            
ATOM   1834  N   GLN X 116      14.543  -9.593  -7.426  0.00  0.00            
ATOM   1835  H   GLN X 116      15.478  -9.584  -7.044  0.00  0.00            
ATOM   1836  CA  GLN X 116      13.623 -10.589  -6.798  0.00  0.00            
ATOM   1837  HA  GLN X 116      13.008 -10.980  -7.608  0.00  0.00            
ATOM   1838  CB  GLN X 116      14.406 -11.712  -6.095  0.00  0.00            
ATOM   1839  HB2 GLN X 116      15.083 -12.190  -6.803  0.00  0.00            
ATOM   1840  HB3 GLN X 116      15.032 -11.339  -5.285  0.00  0.00            
ATOM   1841  CG  GLN X 116      13.463 -12.791  -5.507  0.00  0.00            
ATOM   1842  HG2 GLN X 116      12.536 -12.873  -6.076  0.00  0.00            
ATOM   1843  HG3 GLN X 116      13.037 -12.373  -4.595  0.00  0.00            
ATOM   1844  CD  GLN X 116      14.148 -14.111  -5.105  0.00  0.00            
ATOM   1845  OE1 GLN X 116      15.324 -14.432  -5.390  0.00  0.00            
ATOM   1846  NE2 GLN X 116      13.443 -15.047  -4.512  0.00  0.00            
ATOM   1847 HE21 GLN X 116      12.476 -14.844  -4.299  0.00  0.00            
ATOM   1848 HE22 GLN X 116      13.976 -15.828  -4.158  0.00  0.00            
ATOM   1849  C   GLN X 116      12.543  -9.936  -5.872  0.00  0.00            
ATOM   1850  O   GLN X 116      11.324  -9.968  -6.194  0.00  0.00            
ATOM   1851  N   TYR X 117      12.973  -9.165  -4.912  0.00  0.00            
ATOM   1852  H   TYR X 117      13.982  -9.135  -4.883  0.00  0.00            
ATOM   1853  CA  TYR X 117      12.164  -8.250  -3.974  0.00  0.00            
ATOM   1854  HA  TYR X 117      11.470  -8.876  -3.413  0.00  0.00            
ATOM   1855  CB  TYR X 117      13.066  -7.575  -3.021  0.00  0.00            
ATOM   1856  HB2 TYR X 117      12.576  -6.870  -2.350  0.00  0.00            
ATOM   1857  HB3 TYR X 117      13.793  -7.058  -3.647  0.00  0.00            
ATOM   1858  CG  TYR X 117      13.823  -8.370  -1.958  0.00  0.00            
ATOM   1859  CD1 TYR X 117      13.148  -9.310  -1.120  0.00  0.00            
ATOM   1860  HD1 TYR X 117      12.121  -9.627  -1.226  0.00  0.00            
ATOM   1861  CE1 TYR X 117      13.880  -9.971  -0.075  0.00  0.00            
ATOM   1862  HE1 TYR X 117      13.414 -10.678   0.595  0.00  0.00            
ATOM   1863  CZ  TYR X 117      15.215  -9.647   0.170  0.00  0.00            
ATOM   1864  OH  TYR X 117      15.930 -10.159   1.230  0.00  0.00            
ATOM   1865  HH  TYR X 117      16.854  -9.897   1.224  0.00  0.00            
ATOM   1866  CE2 TYR X 117      15.894  -8.923  -0.825  0.00  0.00            
ATOM   1867  HE2 TYR X 117      16.962  -8.833  -0.696  0.00  0.00            
ATOM   1868  CD2 TYR X 117      15.209  -8.197  -1.818  0.00  0.00            
ATOM   1869  HD2 TYR X 117      15.729  -7.586  -2.541  0.00  0.00            
ATOM   1870  C   TYR X 117      11.315  -7.336  -4.767  0.00  0.00            
ATOM   1871  O   TYR X 117      10.068  -7.396  -4.616  0.00  0.00            
ATOM   1872  N   LEU X 118      11.948  -6.523  -5.663  0.00  0.00            
ATOM   1873  H   LEU X 118      12.954  -6.525  -5.759  0.00  0.00            
ATOM   1874  CA  LEU X 118      11.228  -5.433  -6.394  0.00  0.00            
ATOM   1875  HA  LEU X 118      10.749  -4.744  -5.700  0.00  0.00            
ATOM   1876  CB  LEU X 118      12.350  -4.704  -7.098  0.00  0.00            
ATOM   1877  HB2 LEU X 118      12.921  -4.237  -6.296  0.00  0.00            
ATOM   1878  HB3 LEU X 118      12.874  -5.459  -7.685  0.00  0.00            
ATOM   1879  CG  LEU X 118      12.017  -3.554  -8.038  0.00  0.00            
ATOM   1880  HG  LEU X 118      11.355  -3.985  -8.789  0.00  0.00            
ATOM   1881  CD1 LEU X 118      11.333  -2.363  -7.382  0.00  0.00            
ATOM   1882 HD11 LEU X 118      10.568  -2.572  -6.634  0.00  0.00            
ATOM   1883 HD12 LEU X 118      11.947  -1.815  -6.668  0.00  0.00            
ATOM   1884 HD13 LEU X 118      10.987  -1.691  -8.168  0.00  0.00            
ATOM   1885  CD2 LEU X 118      13.340  -3.097  -8.707  0.00  0.00            
ATOM   1886 HD21 LEU X 118      13.828  -3.956  -9.168  0.00  0.00            
ATOM   1887 HD22 LEU X 118      13.138  -2.293  -9.414  0.00  0.00            
ATOM   1888 HD23 LEU X 118      13.975  -2.740  -7.896  0.00  0.00            
ATOM   1889  C   LEU X 118      10.117  -5.927  -7.319  0.00  0.00            
ATOM   1890  O   LEU X 118       9.067  -5.269  -7.333  0.00  0.00            
ATOM   1891  N   LEU X 119      10.282  -7.104  -7.921  0.00  0.00            
ATOM   1892  H   LEU X 119      11.198  -7.530  -7.935  0.00  0.00            
ATOM   1893  CA  LEU X 119       9.192  -7.761  -8.722  0.00  0.00            
ATOM   1894  HA  LEU X 119       8.619  -6.968  -9.202  0.00  0.00            
ATOM   1895  CB  LEU X 119       9.803  -8.686  -9.800  0.00  0.00            
ATOM   1896  HB2 LEU X 119       8.938  -9.249 -10.149  0.00  0.00            
ATOM   1897  HB3 LEU X 119      10.686  -9.229  -9.463  0.00  0.00            
ATOM   1898  CG  LEU X 119      10.346  -7.831 -10.947  0.00  0.00            
ATOM   1899  HG  LEU X 119      11.026  -7.064 -10.577  0.00  0.00            
ATOM   1900  CD1 LEU X 119      11.161  -8.780 -11.864  0.00  0.00            
ATOM   1901 HD11 LEU X 119      12.088  -9.140 -11.418  0.00  0.00            
ATOM   1902 HD12 LEU X 119      10.512  -9.608 -12.147  0.00  0.00            
ATOM   1903 HD13 LEU X 119      11.440  -8.238 -12.767  0.00  0.00            
ATOM   1904  CD2 LEU X 119       9.280  -7.184 -11.856  0.00  0.00            
ATOM   1905 HD21 LEU X 119       8.667  -7.945 -12.339  0.00  0.00            
ATOM   1906 HD22 LEU X 119       8.591  -6.600 -11.244  0.00  0.00            
ATOM   1907 HD23 LEU X 119       9.677  -6.593 -12.681  0.00  0.00            
ATOM   1908  C   LEU X 119       8.120  -8.461  -7.952  0.00  0.00            
ATOM   1909  O   LEU X 119       6.916  -8.454  -8.279  0.00  0.00            
ATOM   1910  N   ASN X 120       8.539  -8.960  -6.789  0.00  0.00            
ATOM   1911  H   ASN X 120       9.533  -9.007  -6.617  0.00  0.00            
ATOM   1912  CA  ASN X 120       7.673  -9.687  -5.897  0.00  0.00            
ATOM   1913  HA  ASN X 120       7.032 -10.258  -6.568  0.00  0.00            
ATOM   1914  CB  ASN X 120       8.600 -10.702  -5.124  0.00  0.00            
ATOM   1915  HB2 ASN X 120       9.259 -10.161  -4.444  0.00  0.00            
ATOM   1916  HB3 ASN X 120       9.136 -11.478  -5.669  0.00  0.00            
ATOM   1917  CG  ASN X 120       7.867 -11.489  -4.049  0.00  0.00            
ATOM   1918  OD1 ASN X 120       7.072 -12.343  -4.336  0.00  0.00            
ATOM   1919  ND2 ASN X 120       7.862 -11.077  -2.807  0.00  0.00            
ATOM   1920 HD21 ASN X 120       8.475 -10.309  -2.575  0.00  0.00            
ATOM   1921 HD22 ASN X 120       7.318 -11.594  -2.131  0.00  0.00            
ATOM   1922  C   ASN X 120       6.666  -8.817  -5.069  0.00  0.00            
ATOM   1923  O   ASN X 120       5.484  -9.075  -4.938  0.00  0.00            
ATOM   1924  N   TRP X 121       7.119  -7.545  -4.848  0.00  0.00            
ATOM   1925  H   TRP X 121       8.090  -7.289  -4.955  0.00  0.00            
ATOM   1926  CA  TRP X 121       6.238  -6.461  -4.419  0.00  0.00            
ATOM   1927  HA  TRP X 121       5.590  -6.668  -3.567  0.00  0.00            
ATOM   1928  CB  TRP X 121       7.080  -5.273  -4.092  0.00  0.00            
ATOM   1929  HB2 TRP X 121       6.551  -4.356  -3.833  0.00  0.00            
ATOM   1930  HB3 TRP X 121       7.713  -5.028  -4.945  0.00  0.00            
ATOM   1931  CG  TRP X 121       7.997  -5.372  -2.951  0.00  0.00            
ATOM   1932  CD1 TRP X 121       7.936  -6.245  -1.929  0.00  0.00            
ATOM   1933  HD1 TRP X 121       7.249  -7.064  -1.774  0.00  0.00            
ATOM   1934  NE1 TRP X 121       8.930  -5.885  -0.998  0.00  0.00            
ATOM   1935  HE1 TRP X 121       9.225  -6.456  -0.219  0.00  0.00            
ATOM   1936  CE2 TRP X 121       9.786  -4.908  -1.532  0.00  0.00            
ATOM   1937  CZ2 TRP X 121      10.915  -4.211  -1.146  0.00  0.00            
ATOM   1938  HZ2 TRP X 121      11.434  -4.519  -0.251  0.00  0.00            
ATOM   1939  CH2 TRP X 121      11.571  -3.265  -1.935  0.00  0.00            
ATOM   1940  HH2 TRP X 121      12.553  -2.902  -1.668  0.00  0.00            
ATOM   1941  CZ3 TRP X 121      11.099  -3.043  -3.307  0.00  0.00            
ATOM   1942  HZ3 TRP X 121      11.603  -2.490  -4.085  0.00  0.00            
ATOM   1943  CE3 TRP X 121       9.848  -3.585  -3.639  0.00  0.00            
ATOM   1944  HE3 TRP X 121       9.438  -3.506  -4.635  0.00  0.00            
ATOM   1945  CD2 TRP X 121       9.231  -4.569  -2.792  0.00  0.00            
ATOM   1946  C   TRP X 121       5.350  -6.049  -5.545  0.00  0.00            
ATOM   1947  O   TRP X 121       4.210  -5.674  -5.319  0.00  0.00            
ATOM   1948  N   CYS X 122       5.789  -6.053  -6.821  0.00  0.00            
ATOM   1949  H   CYS X 122       6.740  -6.292  -7.064  0.00  0.00            
ATOM   1950  CA  CYS X 122       4.840  -5.694  -7.884  0.00  0.00            
ATOM   1951  HA  CYS X 122       4.459  -4.716  -7.588  0.00  0.00            
ATOM   1952  CB  CYS X 122       5.560  -5.600  -9.184  0.00  0.00            
ATOM   1953  HB2 CYS X 122       4.805  -5.267  -9.896  0.00  0.00            
ATOM   1954  HB3 CYS X 122       5.957  -6.579  -9.454  0.00  0.00            
ATOM   1955  SG  CYS X 122       6.859  -4.302  -9.228  0.00  0.00            
ATOM   1956  HG  CYS X 122       7.556  -4.842  -8.224  0.00  0.00            
ATOM   1957  C   CYS X 122       3.676  -6.675  -8.063  0.00  0.00            
ATOM   1958  O   CYS X 122       2.547  -6.316  -8.378  0.00  0.00            
ATOM   1959  N   VAL X 123       3.941  -7.925  -7.731  0.00  0.00            
ATOM   1960  H   VAL X 123       4.904  -8.179  -7.562  0.00  0.00            
ATOM   1961  CA  VAL X 123       2.940  -8.915  -7.650  0.00  0.00            
ATOM   1962  HA  VAL X 123       2.295  -8.825  -8.524  0.00  0.00            
ATOM   1963  CB  VAL X 123       3.522 -10.324  -7.744  0.00  0.00            
ATOM   1964  HB  VAL X 123       4.231 -10.465  -6.928  0.00  0.00            
ATOM   1965  CG1 VAL X 123       2.472 -11.465  -7.556  0.00  0.00            
ATOM   1966 HG11 VAL X 123       1.813 -11.523  -8.422  0.00  0.00            
ATOM   1967 HG12 VAL X 123       2.001 -11.381  -6.576  0.00  0.00            
ATOM   1968 HG13 VAL X 123       2.941 -12.448  -7.510  0.00  0.00            
ATOM   1969  CG2 VAL X 123       4.321 -10.587  -9.042  0.00  0.00            
ATOM   1970 HG21 VAL X 123       4.696 -11.609  -8.984  0.00  0.00            
ATOM   1971 HG22 VAL X 123       5.181  -9.923  -9.138  0.00  0.00            
ATOM   1972 HG23 VAL X 123       3.665 -10.454  -9.902  0.00  0.00            
ATOM   1973  C   VAL X 123       2.088  -8.795  -6.350  0.00  0.00            
ATOM   1974  O   VAL X 123       0.862  -8.752  -6.478  0.00  0.00            
ATOM   1975  N   GLN X 124       2.639  -8.633  -5.084  0.00  0.00            
ATOM   1976  H   GLN X 124       3.644  -8.728  -5.097  0.00  0.00            
ATOM   1977  CA  GLN X 124       1.811  -8.442  -3.864  0.00  0.00            
ATOM   1978  HA  GLN X 124       1.133  -9.288  -3.755  0.00  0.00            
ATOM   1979  CB  GLN X 124       2.775  -8.425  -2.681  0.00  0.00            
ATOM   1980  HB2 GLN X 124       3.585  -7.701  -2.765  0.00  0.00            
ATOM   1981  HB3 GLN X 124       2.231  -8.101  -1.793  0.00  0.00            
ATOM   1982  CG  GLN X 124       3.438  -9.771  -2.420  0.00  0.00            
ATOM   1983  HG2 GLN X 124       2.673 -10.511  -2.182  0.00  0.00            
ATOM   1984  HG3 GLN X 124       3.865 -10.113  -3.363  0.00  0.00            
ATOM   1985  CD  GLN X 124       4.559  -9.749  -1.325  0.00  0.00            
ATOM   1986  OE1 GLN X 124       4.670  -8.745  -0.618  0.00  0.00            
ATOM   1987  NE2 GLN X 124       5.201 -10.853  -1.027  0.00  0.00            
ATOM   1988 HE21 GLN X 124       5.113 -11.699  -1.572  0.00  0.00            
ATOM   1989 HE22 GLN X 124       5.964 -10.810  -0.367  0.00  0.00            
ATOM   1990  C   GLN X 124       0.856  -7.159  -3.885  0.00  0.00            
ATOM   1991  O   GLN X 124      -0.251  -7.101  -3.360  0.00  0.00            
ATOM   1992  N   ILE X 125       1.224  -6.070  -4.520  0.00  0.00            
ATOM   1993  H   ILE X 125       2.160  -6.138  -4.891  0.00  0.00            
ATOM   1994  CA  ILE X 125       0.389  -4.822  -4.766  0.00  0.00            
ATOM   1995  HA  ILE X 125      -0.093  -4.620  -3.809  0.00  0.00            
ATOM   1996  CB  ILE X 125       1.157  -3.589  -5.330  0.00  0.00            
ATOM   1997  HB  ILE X 125       1.534  -3.885  -6.309  0.00  0.00            
ATOM   1998  CG2 ILE X 125       0.174  -2.385  -5.659  0.00  0.00            
ATOM   1999 HG21 ILE X 125      -0.641  -2.627  -6.341  0.00  0.00            
ATOM   2000 HG22 ILE X 125      -0.150  -2.175  -4.640  0.00  0.00            
ATOM   2001 HG23 ILE X 125       0.771  -1.527  -5.969  0.00  0.00            
ATOM   2002  CG1 ILE X 125       2.336  -3.169  -4.401  0.00  0.00            
ATOM   2003 HG12 ILE X 125       2.023  -2.661  -3.489  0.00  0.00            
ATOM   2004 HG13 ILE X 125       2.878  -4.073  -4.125  0.00  0.00            
ATOM   2005  CD1 ILE X 125       3.362  -2.279  -5.137  0.00  0.00            
ATOM   2006 HD11 ILE X 125       4.295  -2.308  -4.575  0.00  0.00            
ATOM   2007 HD12 ILE X 125       3.527  -2.743  -6.110  0.00  0.00            
ATOM   2008 HD13 ILE X 125       2.842  -1.332  -5.281  0.00  0.00            
ATOM   2009  C   ILE X 125      -0.743  -5.215  -5.698  0.00  0.00            
ATOM   2010  O   ILE X 125      -1.906  -4.908  -5.450  0.00  0.00            
ATOM   2011  N   ALA X 126      -0.494  -5.994  -6.776  0.00  0.00            
ATOM   2012  H   ALA X 126       0.403  -6.459  -6.756  0.00  0.00            
ATOM   2013  CA  ALA X 126      -1.571  -6.391  -7.715  0.00  0.00            
ATOM   2014  HA  ALA X 126      -2.116  -5.522  -8.084  0.00  0.00            
ATOM   2015  CB  ALA X 126      -0.869  -7.039  -8.956  0.00  0.00            
ATOM   2016  HB1 ALA X 126      -1.657  -7.159  -9.699  0.00  0.00            
ATOM   2017  HB2 ALA X 126      -0.158  -6.300  -9.327  0.00  0.00            
ATOM   2018  HB3 ALA X 126      -0.311  -7.967  -8.830  0.00  0.00            
ATOM   2019  C   ALA X 126      -2.546  -7.362  -7.118  0.00  0.00            
ATOM   2020  O   ALA X 126      -3.737  -7.339  -7.343  0.00  0.00            
ATOM   2021  N   LYS X 127      -2.024  -8.220  -6.205  0.00  0.00            
ATOM   2022  H   LYS X 127      -1.031  -8.403  -6.167  0.00  0.00            
ATOM   2023  CA  LYS X 127      -2.936  -8.913  -5.182  0.00  0.00            
ATOM   2024  HA  LYS X 127      -3.605  -9.521  -5.791  0.00  0.00            
ATOM   2025  CB  LYS X 127      -2.149  -9.907  -4.303  0.00  0.00            
ATOM   2026  HB2 LYS X 127      -2.866 -10.428  -3.668  0.00  0.00            
ATOM   2027  HB3 LYS X 127      -1.471  -9.231  -3.782  0.00  0.00            
ATOM   2028  CG  LYS X 127      -1.433 -11.082  -5.109  0.00  0.00            
ATOM   2029  HG2 LYS X 127      -2.132 -11.434  -5.868  0.00  0.00            
ATOM   2030  HG3 LYS X 127      -0.615 -10.746  -5.745  0.00  0.00            
ATOM   2031  CD  LYS X 127      -1.045 -12.309  -4.184  0.00  0.00            
ATOM   2032  HD2 LYS X 127      -0.317 -12.184  -3.383  0.00  0.00            
ATOM   2033  HD3 LYS X 127      -1.983 -12.575  -3.697  0.00  0.00            
ATOM   2034  CE  LYS X 127      -0.724 -13.548  -5.013  0.00  0.00            
ATOM   2035  HE2 LYS X 127      -1.599 -13.751  -5.630  0.00  0.00            
ATOM   2036  HE3 LYS X 127       0.136 -13.290  -5.630  0.00  0.00            
ATOM   2037  NZ  LYS X 127      -0.362 -14.702  -4.090  0.00  0.00            
ATOM   2038  HZ1 LYS X 127      -1.097 -14.907  -3.428  0.00  0.00            
ATOM   2039  HZ2 LYS X 127      -0.138 -15.535  -4.614  0.00  0.00            
ATOM   2040  HZ3 LYS X 127       0.443 -14.479  -3.521  0.00  0.00            
ATOM   2041  C   LYS X 127      -3.854  -7.965  -4.296  0.00  0.00            
ATOM   2042  O   LYS X 127      -5.064  -8.172  -4.069  0.00  0.00            
ATOM   2043  N   GLY X 128      -3.289  -6.874  -3.664  0.00  0.00            
ATOM   2044  H   GLY X 128      -2.303  -6.713  -3.815  0.00  0.00            
ATOM   2045  CA  GLY X 128      -4.056  -5.976  -2.833  0.00  0.00            
ATOM   2046  HA2 GLY X 128      -3.369  -5.274  -2.359  0.00  0.00            
ATOM   2047  HA3 GLY X 128      -4.562  -6.567  -2.069  0.00  0.00            
ATOM   2048  C   GLY X 128      -5.051  -5.229  -3.685  0.00  0.00            
ATOM   2049  O   GLY X 128      -6.182  -5.145  -3.196  0.00  0.00            
ATOM   2050  N   MET X 129      -4.642  -4.743  -4.846  0.00  0.00            
ATOM   2051  H   MET X 129      -3.679  -4.897  -5.112  0.00  0.00            
ATOM   2052  CA  MET X 129      -5.505  -4.008  -5.804  0.00  0.00            
ATOM   2053  HA  MET X 129      -6.141  -3.226  -5.389  0.00  0.00            
ATOM   2054  CB  MET X 129      -4.559  -3.290  -6.772  0.00  0.00            
ATOM   2055  HB2 MET X 129      -5.174  -2.792  -7.522  0.00  0.00            
ATOM   2056  HB3 MET X 129      -3.937  -4.008  -7.308  0.00  0.00            
ATOM   2057  CG  MET X 129      -3.774  -2.201  -6.050  0.00  0.00            
ATOM   2058  HG2 MET X 129      -3.142  -2.642  -5.279  0.00  0.00            
ATOM   2059  HG3 MET X 129      -3.277  -1.598  -6.811  0.00  0.00            
ATOM   2060  SD  MET X 129      -4.717  -0.895  -5.164  0.00  0.00            
ATOM   2061  CE  MET X 129      -5.885  -0.375  -6.362  0.00  0.00            
ATOM   2062  HE1 MET X 129      -5.503  -0.062  -7.333  0.00  0.00            
ATOM   2063  HE2 MET X 129      -6.273   0.520  -5.874  0.00  0.00            
ATOM   2064  HE3 MET X 129      -6.594  -1.176  -6.573  0.00  0.00            
ATOM   2065  C   MET X 129      -6.567  -4.872  -6.525  0.00  0.00            
ATOM   2066  O   MET X 129      -7.671  -4.404  -6.652  0.00  0.00            
ATOM   2067  N   ASN X 130      -6.329  -6.170  -6.785  0.00  0.00            
ATOM   2068  H   ASN X 130      -5.423  -6.564  -6.995  0.00  0.00            
ATOM   2069  CA  ASN X 130      -7.345  -7.122  -7.120  0.00  0.00            
ATOM   2070  HA  ASN X 130      -8.026  -6.580  -7.776  0.00  0.00            
ATOM   2071  CB  ASN X 130      -6.739  -8.379  -7.764  0.00  0.00            
ATOM   2072  HB2 ASN X 130      -6.212  -8.978  -7.020  0.00  0.00            
ATOM   2073  HB3 ASN X 130      -6.050  -8.053  -8.542  0.00  0.00            
ATOM   2074  CG  ASN X 130      -7.767  -9.329  -8.373  0.00  0.00            
ATOM   2075  OD1 ASN X 130      -8.713  -8.872  -8.923  0.00  0.00            
ATOM   2076  ND2 ASN X 130      -7.793 -10.574  -8.142  0.00  0.00            
ATOM   2077 HD21 ASN X 130      -7.109 -11.006  -7.537  0.00  0.00            
ATOM   2078 HD22 ASN X 130      -8.609 -11.046  -8.503  0.00  0.00            
ATOM   2079  C   ASN X 130      -8.231  -7.570  -5.948  0.00  0.00            
ATOM   2080  O   ASN X 130      -9.397  -7.914  -6.165  0.00  0.00            
ATOM   2081  N   TYR X 131      -7.693  -7.633  -4.757  0.00  0.00            
ATOM   2082  H   TYR X 131      -6.729  -7.908  -4.627  0.00  0.00            
ATOM   2083  CA  TYR X 131      -8.615  -7.913  -3.652  0.00  0.00            
ATOM   2084  HA  TYR X 131      -9.154  -8.844  -3.828  0.00  0.00            
ATOM   2085  CB  TYR X 131      -7.721  -8.209  -2.496  0.00  0.00            
ATOM   2086  HB2 TYR X 131      -7.160  -9.137  -2.607  0.00  0.00            
ATOM   2087  HB3 TYR X 131      -7.025  -7.372  -2.436  0.00  0.00            
ATOM   2088  CG  TYR X 131      -8.507  -8.174  -1.183  0.00  0.00            
ATOM   2089  CD1 TYR X 131      -9.481  -9.187  -0.967  0.00  0.00            
ATOM   2090  HD1 TYR X 131      -9.480  -9.965  -1.716  0.00  0.00            
ATOM   2091  CE1 TYR X 131     -10.171  -9.190   0.247  0.00  0.00            
ATOM   2092  HE1 TYR X 131     -10.810 -10.047   0.405  0.00  0.00            
ATOM   2093  CZ  TYR X 131     -10.026  -8.156   1.184  0.00  0.00            
ATOM   2094  OH  TYR X 131     -10.647  -8.365   2.330  0.00  0.00            
ATOM   2095  HH  TYR X 131     -10.641  -9.256   2.688  0.00  0.00            
ATOM   2096  CE2 TYR X 131      -9.164  -7.113   0.940  0.00  0.00            
ATOM   2097  HE2 TYR X 131      -9.035  -6.324   1.666  0.00  0.00            
ATOM   2098  CD2 TYR X 131      -8.457  -7.101  -0.300  0.00  0.00            
ATOM   2099  HD2 TYR X 131      -7.852  -6.255  -0.592  0.00  0.00            
ATOM   2100  C   TYR X 131      -9.630  -6.793  -3.335  0.00  0.00            
ATOM   2101  O   TYR X 131     -10.876  -7.009  -3.100  0.00  0.00            
ATOM   2102  N   LEU X 132      -9.215  -5.505  -3.434  0.00  0.00            
ATOM   2103  H   LEU X 132      -8.224  -5.419  -3.609  0.00  0.00            
ATOM   2104  CA  LEU X 132     -10.167  -4.311  -3.507  0.00  0.00            
ATOM   2105  HA  LEU X 132     -10.825  -4.346  -2.638  0.00  0.00            
ATOM   2106  CB  LEU X 132      -9.436  -2.983  -3.641  0.00  0.00            
ATOM   2107  HB2 LEU X 132      -8.839  -3.095  -4.546  0.00  0.00            
ATOM   2108  HB3 LEU X 132     -10.181  -2.216  -3.849  0.00  0.00            
ATOM   2109  CG  LEU X 132      -8.619  -2.557  -2.419  0.00  0.00            
ATOM   2110  HG  LEU X 132      -7.885  -3.305  -2.120  0.00  0.00            
ATOM   2111  CD1 LEU X 132      -7.816  -1.250  -2.628  0.00  0.00            
ATOM   2112 HD11 LEU X 132      -7.203  -1.039  -1.752  0.00  0.00            
ATOM   2113 HD12 LEU X 132      -8.472  -0.413  -2.865  0.00  0.00            
ATOM   2114 HD13 LEU X 132      -7.263  -1.278  -3.567  0.00  0.00            
ATOM   2115  CD2 LEU X 132      -9.553  -2.234  -1.214  0.00  0.00            
ATOM   2116 HD21 LEU X 132     -10.339  -1.557  -1.547  0.00  0.00            
ATOM   2117 HD22 LEU X 132      -9.882  -3.200  -0.831  0.00  0.00            
ATOM   2118 HD23 LEU X 132      -8.971  -1.784  -0.409  0.00  0.00            
ATOM   2119  C   LEU X 132     -11.146  -4.442  -4.659  0.00  0.00            
ATOM   2120  O   LEU X 132     -12.280  -4.123  -4.478  0.00  0.00            
ATOM   2121  N   GLU X 133     -10.817  -5.104  -5.778  0.00  0.00            
ATOM   2122  H   GLU X 133      -9.867  -5.432  -5.887  0.00  0.00            
ATOM   2123  CA  GLU X 133     -11.838  -5.387  -6.800  0.00  0.00            
ATOM   2124  HA  GLU X 133     -12.510  -4.552  -7.004  0.00  0.00            
ATOM   2125  CB  GLU X 133     -11.003  -5.619  -8.040  0.00  0.00            
ATOM   2126  HB2 GLU X 133     -10.426  -6.540  -7.960  0.00  0.00            
ATOM   2127  HB3 GLU X 133     -10.222  -4.862  -8.106  0.00  0.00            
ATOM   2128  CG  GLU X 133     -11.878  -5.436  -9.387  0.00  0.00            
ATOM   2129  HG2 GLU X 133     -12.766  -4.839  -9.181  0.00  0.00            
ATOM   2130  HG3 GLU X 133     -11.272  -5.059 -10.211  0.00  0.00            
ATOM   2131  CD  GLU X 133     -12.461  -6.763 -10.034  0.00  0.00            
ATOM   2132  OE1 GLU X 133     -12.029  -7.862  -9.585  0.00  0.00            
ATOM   2133  OE2 GLU X 133     -13.218  -6.687 -11.016  0.00  0.00            
ATOM   2134  C   GLU X 133     -12.778  -6.548  -6.453  0.00  0.00            
ATOM   2135  O   GLU X 133     -13.855  -6.596  -6.995  0.00  0.00            
ATOM   2136  N   ASP X 134     -12.257  -7.545  -5.716  0.00  0.00            
ATOM   2137  H   ASP X 134     -11.382  -7.457  -5.220  0.00  0.00            
ATOM   2138  CA  ASP X 134     -13.255  -8.473  -5.210  0.00  0.00            
ATOM   2139  HA  ASP X 134     -13.778  -8.912  -6.059  0.00  0.00            
ATOM   2140  CB  ASP X 134     -12.585  -9.696  -4.401  0.00  0.00            
ATOM   2141  HB2 ASP X 134     -12.086  -9.191  -3.574  0.00  0.00            
ATOM   2142  HB3 ASP X 134     -13.371 -10.392  -4.107  0.00  0.00            
ATOM   2143  CG  ASP X 134     -11.526 -10.583  -5.037  0.00  0.00            
ATOM   2144  OD1 ASP X 134     -11.084 -11.476  -4.332  0.00  0.00            
ATOM   2145  OD2 ASP X 134     -11.206 -10.438  -6.204  0.00  0.00            
ATOM   2146  C   ASP X 134     -14.251  -7.812  -4.140  0.00  0.00            
ATOM   2147  O   ASP X 134     -15.431  -8.212  -3.995  0.00  0.00            
ATOM   2148  N   ARG X 135     -13.734  -6.773  -3.429  0.00  0.00            
ATOM   2149  H   ARG X 135     -12.724  -6.769  -3.424  0.00  0.00            
ATOM   2150  CA  ARG X 135     -14.544  -5.988  -2.479  0.00  0.00            
ATOM   2151  HA  ARG X 135     -15.355  -6.589  -2.067  0.00  0.00            
ATOM   2152  CB  ARG X 135     -13.633  -5.494  -1.368  0.00  0.00            
ATOM   2153  HB2 ARG X 135     -14.185  -4.758  -0.784  0.00  0.00            
ATOM   2154  HB3 ARG X 135     -12.825  -4.869  -1.747  0.00  0.00            
ATOM   2155  CG  ARG X 135     -13.070  -6.589  -0.429  0.00  0.00            
ATOM   2156  HG2 ARG X 135     -12.507  -6.163   0.402  0.00  0.00            
ATOM   2157  HG3 ARG X 135     -12.347  -7.173  -0.997  0.00  0.00            
ATOM   2158  CD  ARG X 135     -14.213  -7.511   0.093  0.00  0.00            
ATOM   2159  HD2 ARG X 135     -14.904  -6.811   0.562  0.00  0.00            
ATOM   2160  HD3 ARG X 135     -14.656  -7.917  -0.816  0.00  0.00            
ATOM   2161  NE  ARG X 135     -13.762  -8.587   0.957  0.00  0.00            
ATOM   2162  HE  ARG X 135     -13.473  -9.418   0.460  0.00  0.00            
ATOM   2163  CZ  ARG X 135     -13.988  -8.616   2.256  0.00  0.00            
ATOM   2164  NH1 ARG X 135     -14.350  -7.556   2.911  0.00  0.00            
ATOM   2165 HH11 ARG X 135     -14.546  -6.679   2.450  0.00  0.00            
ATOM   2166 HH12 ARG X 135     -14.462  -7.682   3.907  0.00  0.00            
ATOM   2167  NH2 ARG X 135     -13.776  -9.664   2.932  0.00  0.00            
ATOM   2168 HH21 ARG X 135     -13.488 -10.568   2.587  0.00  0.00            
ATOM   2169 HH22 ARG X 135     -14.152  -9.519   3.858  0.00  0.00            
ATOM   2170  C   ARG X 135     -15.297  -4.823  -3.202  0.00  0.00            
ATOM   2171  O   ARG X 135     -15.918  -3.988  -2.576  0.00  0.00            
ATOM   2172  N   ARG X 136     -15.071  -4.697  -4.532  0.00  0.00            
ATOM   2173  H   ARG X 136     -14.472  -5.418  -4.907  0.00  0.00            
ATOM   2174  CA  ARG X 136     -15.757  -3.660  -5.451  0.00  0.00            
ATOM   2175  HA  ARG X 136     -15.418  -3.736  -6.485  0.00  0.00            
ATOM   2176  CB  ARG X 136     -17.236  -4.062  -5.537  0.00  0.00            
ATOM   2177  HB2 ARG X 136     -17.621  -4.263  -4.537  0.00  0.00            
ATOM   2178  HB3 ARG X 136     -17.755  -3.196  -5.949  0.00  0.00            
ATOM   2179  CG  ARG X 136     -17.591  -5.325  -6.346  0.00  0.00            
ATOM   2180  HG2 ARG X 136     -18.586  -5.690  -6.094  0.00  0.00            
ATOM   2181  HG3 ARG X 136     -16.969  -6.185  -6.096  0.00  0.00            
ATOM   2182  CD  ARG X 136     -17.533  -5.018  -7.878  0.00  0.00            
ATOM   2183  HD2 ARG X 136     -16.618  -4.498  -8.164  0.00  0.00            
ATOM   2184  HD3 ARG X 136     -17.459  -5.986  -8.373  0.00  0.00            
ATOM   2185  NE  ARG X 136     -18.700  -4.236  -8.195  0.00  0.00            
ATOM   2186  HE  ARG X 136     -19.432  -4.151  -7.503  0.00  0.00            
ATOM   2187  CZ  ARG X 136     -18.928  -3.707  -9.367  0.00  0.00            
ATOM   2188  NH1 ARG X 136     -18.181  -3.677 -10.405  0.00  0.00            
ATOM   2189 HH11 ARG X 136     -17.177  -3.782 -10.389  0.00  0.00            
ATOM   2190 HH12 ARG X 136     -18.635  -3.543 -11.297  0.00  0.00            
ATOM   2191  NH2 ARG X 136     -20.138  -3.231  -9.586  0.00  0.00            
ATOM   2192 HH21 ARG X 136     -20.813  -3.327  -8.841  0.00  0.00            
ATOM   2193 HH22 ARG X 136     -20.288  -2.664 -10.409  0.00  0.00            
ATOM   2194  C   ARG X 136     -15.410  -2.140  -5.089  0.00  0.00            
ATOM   2195  O   ARG X 136     -16.296  -1.284  -5.308  0.00  0.00            
ATOM   2196  N   LEU X 137     -14.212  -1.875  -4.662  0.00  0.00            
ATOM   2197  H   LEU X 137     -13.615  -2.680  -4.537  0.00  0.00            
ATOM   2198  CA  LEU X 137     -13.661  -0.538  -4.152  0.00  0.00            
ATOM   2199  HA  LEU X 137     -14.520   0.110  -3.980  0.00  0.00            
ATOM   2200  CB  LEU X 137     -12.896  -0.731  -2.823  0.00  0.00            
ATOM   2201  HB2 LEU X 137     -12.386   0.205  -2.596  0.00  0.00            
ATOM   2202  HB3 LEU X 137     -12.107  -1.451  -3.042  0.00  0.00            
ATOM   2203  CG  LEU X 137     -13.731  -1.135  -1.624  0.00  0.00            
ATOM   2204  HG  LEU X 137     -14.289  -1.994  -1.999  0.00  0.00            
ATOM   2205  CD1 LEU X 137     -12.771  -1.597  -0.500  0.00  0.00            
ATOM   2206 HD11 LEU X 137     -13.336  -1.762   0.418  0.00  0.00            
ATOM   2207 HD12 LEU X 137     -12.071  -0.804  -0.236  0.00  0.00            
ATOM   2208 HD13 LEU X 137     -12.315  -2.526  -0.841  0.00  0.00            
ATOM   2209  CD2 LEU X 137     -14.740  -0.068  -1.212  0.00  0.00            
ATOM   2210 HD21 LEU X 137     -14.250   0.870  -0.950  0.00  0.00            
ATOM   2211 HD22 LEU X 137     -15.246  -0.456  -0.328  0.00  0.00            
ATOM   2212 HD23 LEU X 137     -15.539   0.096  -1.935  0.00  0.00            
ATOM   2213  C   LEU X 137     -12.796   0.184  -5.243  0.00  0.00            
ATOM   2214  O   LEU X 137     -11.651  -0.188  -5.498  0.00  0.00            
ATOM   2215  N   VAL X 138     -13.273   1.237  -5.851  0.00  0.00            
ATOM   2216  H   VAL X 138     -14.165   1.623  -5.578  0.00  0.00            
ATOM   2217  CA  VAL X 138     -12.440   2.143  -6.665  0.00  0.00            
ATOM   2218  HA  VAL X 138     -11.731   1.545  -7.237  0.00  0.00            
ATOM   2219  CB  VAL X 138     -13.307   2.862  -7.740  0.00  0.00            
ATOM   2220  HB  VAL X 138     -14.080   3.444  -7.239  0.00  0.00            
ATOM   2221  CG1 VAL X 138     -12.431   3.875  -8.549  0.00  0.00            
ATOM   2222 HG11 VAL X 138     -11.727   3.352  -9.197  0.00  0.00            
ATOM   2223 HG12 VAL X 138     -12.017   4.661  -7.917  0.00  0.00            
ATOM   2224 HG13 VAL X 138     -13.054   4.448  -9.236  0.00  0.00            
ATOM   2225  CG2 VAL X 138     -14.039   1.926  -8.770  0.00  0.00            
ATOM   2226 HG21 VAL X 138     -14.392   1.022  -8.273  0.00  0.00            
ATOM   2227 HG22 VAL X 138     -14.811   2.508  -9.272  0.00  0.00            
ATOM   2228 HG23 VAL X 138     -13.228   1.652  -9.444  0.00  0.00            
ATOM   2229  C   VAL X 138     -11.733   3.102  -5.720  0.00  0.00            
ATOM   2230  O   VAL X 138     -12.245   3.768  -4.826  0.00  0.00            
ATOM   2231  N   HIE X 139     -10.464   3.034  -5.829  0.00  0.00            
ATOM   2232  H   HIE X 139     -10.065   2.552  -6.622  0.00  0.00            
ATOM   2233  CA  HIE X 139      -9.614   3.548  -4.729  0.00  0.00            
ATOM   2234  HA  HIE X 139     -10.121   3.470  -3.767  0.00  0.00            
ATOM   2235  CB  HIE X 139      -8.471   2.443  -4.586  0.00  0.00            
ATOM   2236  HB2 HIE X 139      -8.761   1.497  -4.128  0.00  0.00            
ATOM   2237  HB3 HIE X 139      -8.144   2.133  -5.578  0.00  0.00            
ATOM   2238  CG  HIE X 139      -7.231   2.854  -3.779  0.00  0.00            
ATOM   2239  ND1 HIE X 139      -5.968   2.953  -4.302  0.00  0.00            
ATOM   2240  CE1 HIE X 139      -5.167   3.274  -3.251  0.00  0.00            
ATOM   2241  HE1 HIE X 139      -4.096   3.376  -3.350  0.00  0.00            
ATOM   2242  NE2 HIE X 139      -5.921   3.521  -2.189  0.00  0.00            
ATOM   2243  HE2 HIE X 139      -5.572   3.901  -1.320  0.00  0.00            
ATOM   2244  CD2 HIE X 139      -7.176   3.215  -2.475  0.00  0.00            
ATOM   2245  HD2 HIE X 139      -8.088   3.577  -2.023  0.00  0.00            
ATOM   2246  C   HIE X 139      -9.127   4.934  -4.956  0.00  0.00            
ATOM   2247  O   HIE X 139      -9.031   5.678  -3.981  0.00  0.00            
ATOM   2248  N   ARG X 140      -8.829   5.298  -6.164  0.00  0.00            
ATOM   2249  H   ARG X 140      -8.993   4.561  -6.834  0.00  0.00            
ATOM   2250  CA  ARG X 140      -8.431   6.627  -6.778  0.00  0.00            
ATOM   2251  HA  ARG X 140      -7.861   6.330  -7.658  0.00  0.00            
ATOM   2252  CB  ARG X 140      -9.627   7.487  -7.291  0.00  0.00            
ATOM   2253  HB2 ARG X 140     -10.037   6.966  -8.156  0.00  0.00            
ATOM   2254  HB3 ARG X 140      -9.239   8.405  -7.733  0.00  0.00            
ATOM   2255  CG  ARG X 140     -10.879   7.764  -6.371  0.00  0.00            
ATOM   2256  HG2 ARG X 140     -11.669   8.295  -6.902  0.00  0.00            
ATOM   2257  HG3 ARG X 140     -11.315   6.806  -6.087  0.00  0.00            
ATOM   2258  CD  ARG X 140     -10.463   8.562  -5.048  0.00  0.00            
ATOM   2259  HD2 ARG X 140      -9.719   9.302  -5.346  0.00  0.00            
ATOM   2260  HD3 ARG X 140      -9.823   7.900  -4.465  0.00  0.00            
ATOM   2261  NE  ARG X 140     -11.639   9.148  -4.297  0.00  0.00            
ATOM   2262  HE  ARG X 140     -11.951  10.070  -4.565  0.00  0.00            
ATOM   2263  CZ  ARG X 140     -12.204   8.803  -3.217  0.00  0.00            
ATOM   2264  NH1 ARG X 140     -11.793   7.656  -2.669  0.00  0.00            
ATOM   2265 HH11 ARG X 140     -10.939   7.195  -2.950  0.00  0.00            
ATOM   2266 HH12 ARG X 140     -12.183   7.290  -1.812  0.00  0.00            
ATOM   2267  NH2 ARG X 140     -13.128   9.566  -2.709  0.00  0.00            
ATOM   2268 HH21 ARG X 140     -13.408  10.397  -3.211  0.00  0.00            
ATOM   2269 HH22 ARG X 140     -13.421   9.456  -1.749  0.00  0.00            
ATOM   2270  C   ARG X 140      -7.296   7.377  -5.980  0.00  0.00            
ATOM   2271  O   ARG X 140      -7.361   8.623  -5.950  0.00  0.00            
ATOM   2272  N   ASP X 141      -6.320   6.716  -5.476  0.00  0.00            
ATOM   2273  H   ASP X 141      -6.284   5.707  -5.513  0.00  0.00            
ATOM   2274  CA  ASP X 141      -5.339   7.273  -4.519  0.00  0.00            
ATOM   2275  HA  ASP X 141      -5.266   8.321  -4.810  0.00  0.00            
ATOM   2276  CB  ASP X 141      -5.832   7.204  -3.092  0.00  0.00            
ATOM   2277  HB2 ASP X 141      -5.590   6.221  -2.687  0.00  0.00            
ATOM   2278  HB3 ASP X 141      -6.922   7.228  -3.098  0.00  0.00            
ATOM   2279  CG  ASP X 141      -5.252   8.275  -2.194  0.00  0.00            
ATOM   2280  OD1 ASP X 141      -4.889   9.376  -2.700  0.00  0.00            
ATOM   2281  OD2 ASP X 141      -5.136   8.080  -0.972  0.00  0.00            
ATOM   2282  C   ASP X 141      -3.935   6.667  -4.670  0.00  0.00            
ATOM   2283  O   ASP X 141      -3.065   7.126  -3.958  0.00  0.00            
ATOM   2284  N   LEU X 142      -3.754   5.556  -5.335  0.00  0.00            
ATOM   2285  H   LEU X 142      -4.535   5.153  -5.834  0.00  0.00            
ATOM   2286  CA  LEU X 142      -2.507   4.842  -5.236  0.00  0.00            
ATOM   2287  HA  LEU X 142      -2.248   4.682  -4.190  0.00  0.00            
ATOM   2288  CB  LEU X 142      -2.674   3.500  -5.907  0.00  0.00            
ATOM   2289  HB2 LEU X 142      -3.433   2.993  -5.311  0.00  0.00            
ATOM   2290  HB3 LEU X 142      -3.169   3.672  -6.862  0.00  0.00            
ATOM   2291  CG  LEU X 142      -1.475   2.586  -6.143  0.00  0.00            
ATOM   2292  HG  LEU X 142      -0.744   2.989  -6.845  0.00  0.00            
ATOM   2293  CD1 LEU X 142      -0.727   2.250  -4.908  0.00  0.00            
ATOM   2294 HD11 LEU X 142       0.133   1.599  -5.061  0.00  0.00            
ATOM   2295 HD12 LEU X 142      -0.385   3.199  -4.495  0.00  0.00            
ATOM   2296 HD13 LEU X 142      -1.405   1.872  -4.142  0.00  0.00            
ATOM   2297  CD2 LEU X 142      -1.917   1.232  -6.705  0.00  0.00            
ATOM   2298 HD21 LEU X 142      -2.392   1.366  -7.677  0.00  0.00            
ATOM   2299 HD22 LEU X 142      -2.562   0.615  -6.079  0.00  0.00            
ATOM   2300 HD23 LEU X 142      -1.001   0.731  -7.018  0.00  0.00            
ATOM   2301  C   LEU X 142      -1.289   5.564  -5.775  0.00  0.00            
ATOM   2302  O   LEU X 142      -1.172   5.774  -7.032  0.00  0.00            
ATOM   2303  N   ALA X 143      -0.321   5.841  -4.935  0.00  0.00            
ATOM   2304  H   ALA X 143      -0.544   5.678  -3.963  0.00  0.00            
ATOM   2305  CA  ALA X 143       1.078   6.178  -5.258  0.00  0.00            
ATOM   2306  HA  ALA X 143       1.253   5.878  -6.291  0.00  0.00            
ATOM   2307  CB  ALA X 143       1.304   7.688  -5.087  0.00  0.00            
ATOM   2308  HB1 ALA X 143       1.018   8.044  -4.097  0.00  0.00            
ATOM   2309  HB2 ALA X 143       2.336   7.979  -5.285  0.00  0.00            
ATOM   2310  HB3 ALA X 143       0.716   8.269  -5.796  0.00  0.00            
ATOM   2311  C   ALA X 143       1.931   5.316  -4.319  0.00  0.00            
ATOM   2312  O   ALA X 143       1.497   4.634  -3.397  0.00  0.00            
ATOM   2313  N   ALA X 144       3.237   5.211  -4.537  0.00  0.00            
ATOM   2314  H   ALA X 144       3.600   5.646  -5.373  0.00  0.00            
ATOM   2315  CA  ALA X 144       4.214   4.471  -3.701  0.00  0.00            
ATOM   2316  HA  ALA X 144       4.060   3.393  -3.739  0.00  0.00            
ATOM   2317  CB  ALA X 144       5.595   4.812  -4.264  0.00  0.00            
ATOM   2318  HB1 ALA X 144       6.442   4.323  -3.782  0.00  0.00            
ATOM   2319  HB2 ALA X 144       5.678   4.486  -5.300  0.00  0.00            
ATOM   2320  HB3 ALA X 144       5.759   5.890  -4.241  0.00  0.00            
ATOM   2321  C   ALA X 144       4.088   4.844  -2.216  0.00  0.00            
ATOM   2322  O   ALA X 144       4.331   4.088  -1.297  0.00  0.00            
ATOM   2323  N   ARG X 145       3.683   6.067  -1.870  0.00  0.00            
ATOM   2324  H   ARG X 145       3.598   6.712  -2.642  0.00  0.00            
ATOM   2325  CA  ARG X 145       3.404   6.534  -0.471  0.00  0.00            
ATOM   2326  HA  ARG X 145       4.279   6.420   0.169  0.00  0.00            
ATOM   2327  CB  ARG X 145       3.056   8.080  -0.581  0.00  0.00            
ATOM   2328  HB2 ARG X 145       3.948   8.628  -0.883  0.00  0.00            
ATOM   2329  HB3 ARG X 145       2.234   8.236  -1.280  0.00  0.00            
ATOM   2330  CG  ARG X 145       2.630   8.685   0.810  0.00  0.00            
ATOM   2331  HG2 ARG X 145       1.678   8.260   1.130  0.00  0.00            
ATOM   2332  HG3 ARG X 145       2.475   9.763   0.774  0.00  0.00            
ATOM   2333  CD  ARG X 145       3.653   8.434   1.901  0.00  0.00            
ATOM   2334  HD2 ARG X 145       3.253   8.778   2.855  0.00  0.00            
ATOM   2335  HD3 ARG X 145       3.912   7.377   1.953  0.00  0.00            
ATOM   2336  NE  ARG X 145       4.904   9.204   1.699  0.00  0.00            
ATOM   2337  HE  ARG X 145       4.859   9.950   1.020  0.00  0.00            
ATOM   2338  CZ  ARG X 145       6.085   9.109   2.332  0.00  0.00            
ATOM   2339  NH1 ARG X 145       6.284   8.223   3.214  0.00  0.00            
ATOM   2340 HH11 ARG X 145       5.510   7.636   3.493  0.00  0.00            
ATOM   2341 HH12 ARG X 145       7.245   8.030   3.455  0.00  0.00            
ATOM   2342  NH2 ARG X 145       7.033   9.892   1.917  0.00  0.00            
ATOM   2343 HH21 ARG X 145       6.940  10.471   1.095  0.00  0.00            
ATOM   2344 HH22 ARG X 145       7.882   9.913   2.464  0.00  0.00            
ATOM   2345  C   ARG X 145       2.332   5.621   0.219  0.00  0.00            
ATOM   2346  O   ARG X 145       2.488   5.305   1.417  0.00  0.00            
ATOM   2347  N   ASN X 146       1.363   5.153  -0.528  0.00  0.00            
ATOM   2348  H   ASN X 146       1.336   5.427  -1.499  0.00  0.00            
ATOM   2349  CA  ASN X 146       0.252   4.315  -0.035  0.00  0.00            
ATOM   2350  HA  ASN X 146      -0.126   4.677   0.921  0.00  0.00            
ATOM   2351  CB  ASN X 146      -0.782   4.352  -1.190  0.00  0.00            
ATOM   2352  HB2 ASN X 146      -0.351   3.947  -2.106  0.00  0.00            
ATOM   2353  HB3 ASN X 146      -1.622   3.665  -1.090  0.00  0.00            
ATOM   2354  CG  ASN X 146      -1.365   5.730  -1.495  0.00  0.00            
ATOM   2355  OD1 ASN X 146      -0.686   6.604  -2.039  0.00  0.00            
ATOM   2356  ND2 ASN X 146      -2.613   5.987  -1.358  0.00  0.00            
ATOM   2357 HD21 ASN X 146      -3.112   5.283  -0.833  0.00  0.00            
ATOM   2358 HD22 ASN X 146      -3.042   6.642  -1.996  0.00  0.00            
ATOM   2359  C   ASN X 146       0.637   2.829   0.198  0.00  0.00            
ATOM   2360  O   ASN X 146      -0.285   1.973   0.366  0.00  0.00            
ATOM   2361  N   VAL X 147       1.905   2.468   0.482  0.00  0.00            
ATOM   2362  H   VAL X 147       2.627   3.157   0.641  0.00  0.00            
ATOM   2363  CA  VAL X 147       2.389   1.114   0.579  0.00  0.00            
ATOM   2364  HA  VAL X 147       1.622   0.371   0.800  0.00  0.00            
ATOM   2365  CB  VAL X 147       3.230   0.639  -0.661  0.00  0.00            
ATOM   2366  HB  VAL X 147       4.211   1.110  -0.723  0.00  0.00            
ATOM   2367  CG1 VAL X 147       3.496  -0.884  -0.518  0.00  0.00            
ATOM   2368 HG11 VAL X 147       4.376  -1.049   0.103  0.00  0.00            
ATOM   2369 HG12 VAL X 147       2.631  -1.256   0.031  0.00  0.00            
ATOM   2370 HG13 VAL X 147       3.586  -1.427  -1.459  0.00  0.00            
ATOM   2371  CG2 VAL X 147       2.538   0.921  -1.981  0.00  0.00            
ATOM   2372 HG21 VAL X 147       2.985   0.276  -2.738  0.00  0.00            
ATOM   2373 HG22 VAL X 147       1.467   0.800  -1.823  0.00  0.00            
ATOM   2374 HG23 VAL X 147       2.603   1.969  -2.276  0.00  0.00            
ATOM   2375  C   VAL X 147       3.321   1.045   1.790  0.00  0.00            
ATOM   2376  O   VAL X 147       4.075   2.018   2.078  0.00  0.00            
ATOM   2377  N   LEU X 148       3.330  -0.030   2.599  0.00  0.00            
ATOM   2378  H   LEU X 148       2.595  -0.705   2.441  0.00  0.00            
ATOM   2379  CA  LEU X 148       4.173  -0.295   3.776  0.00  0.00            
ATOM   2380  HA  LEU X 148       4.886   0.520   3.902  0.00  0.00            
ATOM   2381  CB  LEU X 148       3.107  -0.391   4.925  0.00  0.00            
ATOM   2382  HB2 LEU X 148       2.328  -1.077   4.593  0.00  0.00            
ATOM   2383  HB3 LEU X 148       3.721  -0.701   5.770  0.00  0.00            
ATOM   2384  CG  LEU X 148       2.346   0.819   5.350  0.00  0.00            
ATOM   2385  HG  LEU X 148       1.675   1.126   4.548  0.00  0.00            
ATOM   2386  CD1 LEU X 148       1.455   0.617   6.604  0.00  0.00            
ATOM   2387 HD11 LEU X 148       0.974   1.513   6.995  0.00  0.00            
ATOM   2388 HD12 LEU X 148       0.633   0.058   6.158  0.00  0.00            
ATOM   2389 HD13 LEU X 148       1.950   0.124   7.440  0.00  0.00            
ATOM   2390  CD2 LEU X 148       3.249   1.957   5.828  0.00  0.00            
ATOM   2391 HD21 LEU X 148       2.639   2.692   6.353  0.00  0.00            
ATOM   2392 HD22 LEU X 148       3.887   1.641   6.654  0.00  0.00            
ATOM   2393 HD23 LEU X 148       3.692   2.472   4.976  0.00  0.00            
ATOM   2394  C   LEU X 148       5.021  -1.583   3.680  0.00  0.00            
ATOM   2395  O   LEU X 148       4.615  -2.496   2.997  0.00  0.00            
ATOM   2396  N   VAL X 149       6.097  -1.730   4.517  0.00  0.00            
ATOM   2397  H   VAL X 149       6.401  -0.912   5.026  0.00  0.00            
ATOM   2398  CA  VAL X 149       7.121  -2.843   4.554  0.00  0.00            
ATOM   2399  HA  VAL X 149       6.836  -3.458   3.701  0.00  0.00            
ATOM   2400  CB  VAL X 149       8.527  -2.218   4.372  0.00  0.00            
ATOM   2401  HB  VAL X 149       8.763  -1.594   5.233  0.00  0.00            
ATOM   2402  CG1 VAL X 149       9.521  -3.340   4.256  0.00  0.00            
ATOM   2403 HG11 VAL X 149       9.408  -4.070   5.058  0.00  0.00            
ATOM   2404 HG12 VAL X 149      10.521  -2.908   4.310  0.00  0.00            
ATOM   2405 HG13 VAL X 149       9.373  -3.881   3.322  0.00  0.00            
ATOM   2406  CG2 VAL X 149       8.782  -1.260   3.228  0.00  0.00            
ATOM   2407 HG21 VAL X 149       9.771  -0.803   3.191  0.00  0.00            
ATOM   2408 HG22 VAL X 149       8.567  -1.790   2.300  0.00  0.00            
ATOM   2409 HG23 VAL X 149       8.115  -0.415   3.395  0.00  0.00            
ATOM   2410  C   VAL X 149       6.964  -3.655   5.847  0.00  0.00            
ATOM   2411  O   VAL X 149       7.372  -3.224   6.916  0.00  0.00            
ATOM   2412  N   LYS X 150       6.338  -4.833   5.796  0.00  0.00            
ATOM   2413  H   LYS X 150       5.972  -5.140   4.907  0.00  0.00            
ATOM   2414  CA  LYS X 150       6.277  -5.806   6.914  0.00  0.00            
ATOM   2415  HA  LYS X 150       5.997  -5.260   7.815  0.00  0.00            
ATOM   2416  CB  LYS X 150       5.325  -6.988   6.536  0.00  0.00            
ATOM   2417  HB2 LYS X 150       4.384  -6.573   6.177  0.00  0.00            
ATOM   2418  HB3 LYS X 150       5.689  -7.624   5.728  0.00  0.00            
ATOM   2419  CG  LYS X 150       5.008  -7.977   7.656  0.00  0.00            
ATOM   2420  HG2 LYS X 150       5.955  -8.493   7.818  0.00  0.00            
ATOM   2421  HG3 LYS X 150       4.806  -7.421   8.572  0.00  0.00            
ATOM   2422  CD  LYS X 150       3.902  -9.070   7.469  0.00  0.00            
ATOM   2423  HD2 LYS X 150       3.955  -9.602   6.519  0.00  0.00            
ATOM   2424  HD3 LYS X 150       2.907  -8.627   7.464  0.00  0.00            
ATOM   2425  CE  LYS X 150       4.044 -10.182   8.619  0.00  0.00            
ATOM   2426  HE2 LYS X 150       5.066 -10.550   8.700  0.00  0.00            
ATOM   2427  HE3 LYS X 150       3.781  -9.725   9.573  0.00  0.00            
ATOM   2428  NZ  LYS X 150       3.067 -11.249   8.462  0.00  0.00            
ATOM   2429  HZ1 LYS X 150       2.176 -10.857   8.195  0.00  0.00            
ATOM   2430  HZ2 LYS X 150       2.987 -11.712   9.356  0.00  0.00            
ATOM   2431  HZ3 LYS X 150       3.446 -11.915   7.804  0.00  0.00            
ATOM   2432  C   LYS X 150       7.642  -6.319   7.311  0.00  0.00            
ATOM   2433  O   LYS X 150       8.057  -6.330   8.463  0.00  0.00            
ATOM   2434  N   THR X 151       8.418  -6.656   6.257  0.00  0.00            
ATOM   2435  H   THR X 151       7.995  -6.557   5.346  0.00  0.00            
ATOM   2436  CA  THR X 151       9.697  -7.263   6.090  0.00  0.00            
ATOM   2437  HA  THR X 151      10.329  -6.623   6.706  0.00  0.00            
ATOM   2438  CB  THR X 151       9.662  -8.781   6.244  0.00  0.00            
ATOM   2439  HB  THR X 151      10.592  -9.229   5.893  0.00  0.00            
ATOM   2440  CG2 THR X 151       9.528  -9.221   7.616  0.00  0.00            
ATOM   2441 HG21 THR X 151      10.371  -8.814   8.174  0.00  0.00            
ATOM   2442 HG22 THR X 151       8.608  -8.885   8.094  0.00  0.00            
ATOM   2443 HG23 THR X 151       9.630 -10.305   7.670  0.00  0.00            
ATOM   2444  OG1 THR X 151       8.509  -9.350   5.592  0.00  0.00            
ATOM   2445  HG1 THR X 151       7.886  -9.566   6.290  0.00  0.00            
ATOM   2446  C   THR X 151      10.084  -6.955   4.561  0.00  0.00            
ATOM   2447  O   THR X 151       9.151  -6.810   3.725  0.00  0.00            
ATOM   2448  N   PRO X 152      11.366  -6.962   4.071  0.00  0.00            
ATOM   2449  CD  PRO X 152      12.565  -7.406   4.878  0.00  0.00            
ATOM   2450  HD2 PRO X 152      13.034  -6.508   5.282  0.00  0.00            
ATOM   2451  HD3 PRO X 152      12.268  -8.077   5.684  0.00  0.00            
ATOM   2452  CG  PRO X 152      13.576  -7.995   3.833  0.00  0.00            
ATOM   2453  HG2 PRO X 152      13.543  -9.081   3.740  0.00  0.00            
ATOM   2454  HG3 PRO X 152      14.584  -7.782   4.189  0.00  0.00            
ATOM   2455  CB  PRO X 152      13.213  -7.276   2.549  0.00  0.00            
ATOM   2456  HB2 PRO X 152      13.386  -7.905   1.676  0.00  0.00            
ATOM   2457  HB3 PRO X 152      13.617  -6.278   2.381  0.00  0.00            
ATOM   2458  CA  PRO X 152      11.691  -7.064   2.669  0.00  0.00            
ATOM   2459  HA  PRO X 152      11.570  -6.055   2.275  0.00  0.00            
ATOM   2460  C   PRO X 152      10.840  -8.112   1.905  0.00  0.00            
ATOM   2461  O   PRO X 152      10.349  -7.902   0.779  0.00  0.00            
ATOM   2462  N   GLN X 153      10.415  -9.216   2.541  0.00  0.00            
ATOM   2463  H   GLN X 153      10.706  -9.286   3.506  0.00  0.00            
ATOM   2464  CA  GLN X 153       9.470 -10.166   1.939  0.00  0.00            
ATOM   2465  HA  GLN X 153       9.772 -10.519   0.953  0.00  0.00            
ATOM   2466  CB  GLN X 153       9.300 -11.425   2.826  0.00  0.00            
ATOM   2467  HB2 GLN X 153       9.267 -11.080   3.859  0.00  0.00            
ATOM   2468  HB3 GLN X 153       8.408 -12.020   2.630  0.00  0.00            
ATOM   2469  CG  GLN X 153      10.580 -12.303   2.618  0.00  0.00            
ATOM   2470  HG2 GLN X 153      10.707 -12.447   1.545  0.00  0.00            
ATOM   2471  HG3 GLN X 153      10.310 -13.308   2.943  0.00  0.00            
ATOM   2472  CD  GLN X 153      11.846 -11.797   3.334  0.00  0.00            
ATOM   2473  OE1 GLN X 153      11.759 -11.125   4.369  0.00  0.00            
ATOM   2474  NE2 GLN X 153      13.034 -12.125   2.864  0.00  0.00            
ATOM   2475 HE21 GLN X 153      13.020 -12.766   2.084  0.00  0.00            
ATOM   2476 HE22 GLN X 153      13.874 -11.720   3.253  0.00  0.00            
ATOM   2477  C   GLN X 153       7.973  -9.753   1.610  0.00  0.00            
ATOM   2478  O   GLN X 153       7.415 -10.308   0.681  0.00  0.00            
ATOM   2479  N   HID X 154       7.452  -8.693   2.239  0.00  0.00            
ATOM   2480  H   HID X 154       8.156  -8.107   2.663  0.00  0.00            
ATOM   2481  CA  HID X 154       6.005  -8.521   2.312  0.00  0.00            
ATOM   2482  HA  HID X 154       5.531  -8.849   1.387  0.00  0.00            
ATOM   2483  CB  HID X 154       5.431  -9.317   3.493  0.00  0.00            
ATOM   2484  HB2 HID X 154       4.442  -8.942   3.759  0.00  0.00            
ATOM   2485  HB3 HID X 154       6.161  -9.246   4.299  0.00  0.00            
ATOM   2486  CG  HID X 154       5.270 -10.769   3.274  0.00  0.00            
ATOM   2487  ND1 HID X 154       4.491 -11.409   2.390  0.00  0.00            
ATOM   2488  HD1 HID X 154       3.710 -10.953   1.941  0.00  0.00            
ATOM   2489  CE1 HID X 154       4.729 -12.742   2.479  0.00  0.00            
ATOM   2490  HE1 HID X 154       4.225 -13.501   1.899  0.00  0.00            
ATOM   2491  NE2 HID X 154       5.750 -12.967   3.393  0.00  0.00            
ATOM   2492  CD2 HID X 154       6.197 -11.685   3.797  0.00  0.00            
ATOM   2493  HD2 HID X 154       7.067 -11.404   4.371  0.00  0.00            
ATOM   2494  C   HID X 154       5.669  -7.058   2.493  0.00  0.00            
ATOM   2495  O   HID X 154       6.009  -6.357   3.485  0.00  0.00            
ATOM   2496  N   VAL X 155       4.821  -6.576   1.541  0.00  0.00            
ATOM   2497  H   VAL X 155       4.556  -7.139   0.745  0.00  0.00            
ATOM   2498  CA  VAL X 155       4.241  -5.236   1.531  0.00  0.00            
ATOM   2499  HA  VAL X 155       4.654  -4.776   2.429  0.00  0.00            
ATOM   2500  CB  VAL X 155       4.730  -4.390   0.301  0.00  0.00            
ATOM   2501  HB  VAL X 155       4.412  -3.362   0.479  0.00  0.00            
ATOM   2502  CG1 VAL X 155       6.228  -4.362   0.249  0.00  0.00            
ATOM   2503 HG11 VAL X 155       6.571  -3.778  -0.606  0.00  0.00            
ATOM   2504 HG12 VAL X 155       6.525  -3.845   1.161  0.00  0.00            
ATOM   2505 HG13 VAL X 155       6.643  -5.369   0.210  0.00  0.00            
ATOM   2506  CG2 VAL X 155       4.311  -5.090  -0.999  0.00  0.00            
ATOM   2507 HG21 VAL X 155       4.616  -6.135  -1.046  0.00  0.00            
ATOM   2508 HG22 VAL X 155       4.709  -4.554  -1.861  0.00  0.00            
ATOM   2509 HG23 VAL X 155       3.224  -5.099  -1.084  0.00  0.00            
ATOM   2510  C   VAL X 155       2.683  -5.350   1.654  0.00  0.00            
ATOM   2511  O   VAL X 155       2.121  -6.248   0.962  0.00  0.00            
ATOM   2512  N   LYS X 156       1.970  -4.436   2.372  0.00  0.00            
ATOM   2513  H   LYS X 156       2.531  -3.731   2.827  0.00  0.00            
ATOM   2514  CA  LYS X 156       0.528  -4.263   2.302  0.00  0.00            
ATOM   2515  HA  LYS X 156       0.150  -5.027   1.623  0.00  0.00            
ATOM   2516  CB  LYS X 156      -0.084  -4.621   3.622  0.00  0.00            
ATOM   2517  HB2 LYS X 156      -1.139  -4.417   3.442  0.00  0.00            
ATOM   2518  HB3 LYS X 156       0.139  -3.826   4.334  0.00  0.00            
ATOM   2519  CG  LYS X 156       0.289  -5.943   4.273  0.00  0.00            
ATOM   2520  HG2 LYS X 156      -0.027  -6.728   3.586  0.00  0.00            
ATOM   2521  HG3 LYS X 156       1.357  -6.013   4.477  0.00  0.00            
ATOM   2522  CD  LYS X 156      -0.569  -6.145   5.563  0.00  0.00            
ATOM   2523  HD2 LYS X 156      -0.028  -5.590   6.330  0.00  0.00            
ATOM   2524  HD3 LYS X 156      -1.645  -5.982   5.508  0.00  0.00            
ATOM   2525  CE  LYS X 156      -0.231  -7.616   5.925  0.00  0.00            
ATOM   2526  HE2 LYS X 156      -1.060  -8.263   5.636  0.00  0.00            
ATOM   2527  HE3 LYS X 156       0.686  -7.864   5.390  0.00  0.00            
ATOM   2528  NZ  LYS X 156       0.069  -7.764   7.375  0.00  0.00            
ATOM   2529  HZ1 LYS X 156       0.240  -8.732   7.606  0.00  0.00            
ATOM   2530  HZ2 LYS X 156      -0.660  -7.458   8.004  0.00  0.00            
ATOM   2531  HZ3 LYS X 156       0.832  -7.173   7.672  0.00  0.00            
ATOM   2532  C   LYS X 156       0.184  -2.830   1.863  0.00  0.00            
ATOM   2533  O   LYS X 156       0.944  -1.886   2.101  0.00  0.00            
ATOM   2534  N   ILE X 157      -0.952  -2.553   1.333  0.00  0.00            
ATOM   2535  H   ILE X 157      -1.448  -3.351   0.965  0.00  0.00            
ATOM   2536  CA  ILE X 157      -1.625  -1.290   1.111  0.00  0.00            
ATOM   2537  HA  ILE X 157      -0.878  -0.595   0.729  0.00  0.00            
ATOM   2538  CB  ILE X 157      -2.723  -1.498   0.031  0.00  0.00            
ATOM   2539  HB  ILE X 157      -3.368  -2.321   0.337  0.00  0.00            
ATOM   2540  CG2 ILE X 157      -3.571  -0.240  -0.204  0.00  0.00            
ATOM   2541 HG21 ILE X 157      -2.990   0.605  -0.573  0.00  0.00            
ATOM   2542 HG22 ILE X 157      -4.110  -0.127   0.736  0.00  0.00            
ATOM   2543 HG23 ILE X 157      -4.418  -0.347  -0.882  0.00  0.00            
ATOM   2544  CG1 ILE X 157      -1.956  -1.844  -1.290  0.00  0.00            
ATOM   2545 HG12 ILE X 157      -1.257  -1.065  -1.596  0.00  0.00            
ATOM   2546 HG13 ILE X 157      -1.324  -2.721  -1.151  0.00  0.00            
ATOM   2547  CD1 ILE X 157      -2.853  -1.822  -2.445  0.00  0.00            
ATOM   2548 HD11 ILE X 157      -3.785  -2.363  -2.282  0.00  0.00            
ATOM   2549 HD12 ILE X 157      -3.047  -0.830  -2.854  0.00  0.00            
ATOM   2550 HD13 ILE X 157      -2.368  -2.355  -3.262  0.00  0.00            
ATOM   2551  C   ILE X 157      -2.129  -0.778   2.425  0.00  0.00            
ATOM   2552  O   ILE X 157      -2.674  -1.438   3.271  0.00  0.00            
ATOM   2553  N   THR X 158      -2.068   0.512   2.592  0.00  0.00            
ATOM   2554  H   THR X 158      -1.684   1.095   1.862  0.00  0.00            
ATOM   2555  CA  THR X 158      -2.509   1.291   3.771  0.00  0.00            
ATOM   2556  HA  THR X 158      -2.993   0.568   4.428  0.00  0.00            
ATOM   2557  CB  THR X 158      -1.270   1.899   4.515  0.00  0.00            
ATOM   2558  HB  THR X 158      -0.544   1.094   4.625  0.00  0.00            
ATOM   2559  CG2 THR X 158      -0.527   2.968   3.714  0.00  0.00            
ATOM   2560 HG21 THR X 158       0.359   3.409   4.172  0.00  0.00            
ATOM   2561 HG22 THR X 158      -0.085   2.424   2.880  0.00  0.00            
ATOM   2562 HG23 THR X 158      -1.077   3.825   3.324  0.00  0.00            
ATOM   2563  OG1 THR X 158      -1.652   2.471   5.713  0.00  0.00            
ATOM   2564  HG1 THR X 158      -1.227   3.306   5.922  0.00  0.00            
ATOM   2565  C   THR X 158      -3.571   2.406   3.311  0.00  0.00            
ATOM   2566  O   THR X 158      -3.621   2.785   2.156  0.00  0.00            
ATOM   2567  N   ASP X 159      -4.184   3.022   4.271  0.00  0.00            
ATOM   2568  H   ASP X 159      -3.963   2.727   5.212  0.00  0.00            
ATOM   2569  CA  ASP X 159      -5.071   4.244   4.210  0.00  0.00            
ATOM   2570  HA  ASP X 159      -5.745   4.114   5.056  0.00  0.00            
ATOM   2571  CB  ASP X 159      -4.257   5.542   4.396  0.00  0.00            
ATOM   2572  HB2 ASP X 159      -3.439   5.568   3.677  0.00  0.00            
ATOM   2573  HB3 ASP X 159      -4.963   6.359   4.245  0.00  0.00            
ATOM   2574  CG  ASP X 159      -3.536   5.534   5.762  0.00  0.00            
ATOM   2575  OD1 ASP X 159      -2.614   6.343   6.015  0.00  0.00            
ATOM   2576  OD2 ASP X 159      -3.919   4.786   6.639  0.00  0.00            
ATOM   2577  C   ASP X 159      -5.968   4.222   2.953  0.00  0.00            
ATOM   2578  O   ASP X 159      -5.953   5.166   2.185  0.00  0.00            
ATOM   2579  N   PHE X 160      -6.571   3.069   2.753  0.00  0.00            
ATOM   2580  H   PHE X 160      -6.308   2.351   3.413  0.00  0.00            
ATOM   2581  CA  PHE X 160      -7.389   2.748   1.550  0.00  0.00            
ATOM   2582  HA  PHE X 160      -7.307   3.505   0.770  0.00  0.00            
ATOM   2583  CB  PHE X 160      -6.926   1.367   1.018  0.00  0.00            
ATOM   2584  HB2 PHE X 160      -7.694   1.120   0.284  0.00  0.00            
ATOM   2585  HB3 PHE X 160      -5.903   1.353   0.642  0.00  0.00            
ATOM   2586  CG  PHE X 160      -7.135   0.212   2.022  0.00  0.00            
ATOM   2587  CD1 PHE X 160      -8.408  -0.448   2.077  0.00  0.00            
ATOM   2588  HD1 PHE X 160      -9.274  -0.128   1.517  0.00  0.00            
ATOM   2589  CE1 PHE X 160      -8.522  -1.530   2.975  0.00  0.00            
ATOM   2590  HE1 PHE X 160      -9.488  -1.994   3.100  0.00  0.00            
ATOM   2591  CZ  PHE X 160      -7.542  -1.843   3.898  0.00  0.00            
ATOM   2592  HZ  PHE X 160      -7.779  -2.507   4.716  0.00  0.00            
ATOM   2593  CE2 PHE X 160      -6.253  -1.280   3.751  0.00  0.00            
ATOM   2594  HE2 PHE X 160      -5.388  -1.636   4.292  0.00  0.00            
ATOM   2595  CD2 PHE X 160      -6.075  -0.225   2.850  0.00  0.00            
ATOM   2596  HD2 PHE X 160      -5.071   0.151   2.717  0.00  0.00            
ATOM   2597  C   PHE X 160      -8.928   2.628   1.913  0.00  0.00            
ATOM   2598  O   PHE X 160      -9.714   2.457   1.025  0.00  0.00            
ATOM   2599  N   GLY X 161      -9.313   2.663   3.211  0.00  0.00            
ATOM   2600  H   GLY X 161      -8.624   2.819   3.932  0.00  0.00            
ATOM   2601  CA  GLY X 161     -10.757   2.585   3.549  0.00  0.00            
ATOM   2602  HA2 GLY X 161     -11.283   1.716   3.152  0.00  0.00            
ATOM   2603  HA3 GLY X 161     -10.893   2.655   4.628  0.00  0.00            
ATOM   2604  C   GLY X 161     -11.554   3.799   3.098  0.00  0.00            
ATOM   2605  O   GLY X 161     -12.714   3.742   3.354  0.00  0.00            
ATOM   2606  N   LEU X 162     -10.984   4.812   2.479  0.00  0.00            
ATOM   2607  H   LEU X 162      -9.974   4.828   2.474  0.00  0.00            
ATOM   2608  CA  LEU X 162     -11.696   5.928   1.834  0.00  0.00            
ATOM   2609  HA  LEU X 162     -12.645   6.090   2.346  0.00  0.00            
ATOM   2610  CB  LEU X 162     -10.951   7.238   1.966  0.00  0.00            
ATOM   2611  HB2 LEU X 162     -10.025   7.157   1.396  0.00  0.00            
ATOM   2612  HB3 LEU X 162     -11.508   8.039   1.480  0.00  0.00            
ATOM   2613  CG  LEU X 162     -10.978   7.634   3.460  0.00  0.00            
ATOM   2614  HG  LEU X 162     -10.769   6.814   4.147  0.00  0.00            
ATOM   2615  CD1 LEU X 162      -9.845   8.665   3.760  0.00  0.00            
ATOM   2616 HD11 LEU X 162      -9.825   8.954   4.811  0.00  0.00            
ATOM   2617 HD12 LEU X 162      -8.875   8.198   3.593  0.00  0.00            
ATOM   2618 HD13 LEU X 162     -10.117   9.617   3.303  0.00  0.00            
ATOM   2619  CD2 LEU X 162     -12.281   8.325   3.942  0.00  0.00            
ATOM   2620 HD21 LEU X 162     -12.428   8.288   5.021  0.00  0.00            
ATOM   2621 HD22 LEU X 162     -13.103   7.713   3.572  0.00  0.00            
ATOM   2622 HD23 LEU X 162     -12.347   9.336   3.539  0.00  0.00            
ATOM   2623  C   LEU X 162     -12.084   5.631   0.336  0.00  0.00            
ATOM   2624  O   LEU X 162     -12.685   6.508  -0.326  0.00  0.00            
ATOM   2625  N   ALA X 163     -11.779   4.402  -0.165  0.00  0.00            
ATOM   2626  H   ALA X 163     -11.361   3.708   0.437  0.00  0.00            
ATOM   2627  CA  ALA X 163     -12.183   3.900  -1.494  0.00  0.00            
ATOM   2628  HA  ALA X 163     -11.720   4.544  -2.242  0.00  0.00            
ATOM   2629  CB  ALA X 163     -11.541   2.524  -1.570  0.00  0.00            
ATOM   2630  HB1 ALA X 163     -11.788   2.162  -2.568  0.00  0.00            
ATOM   2631  HB2 ALA X 163     -11.854   1.917  -0.720  0.00  0.00            
ATOM   2632  HB3 ALA X 163     -10.471   2.731  -1.593  0.00  0.00            
ATOM   2633  C   ALA X 163     -13.741   3.790  -1.527  0.00  0.00            
ATOM   2634  O   ALA X 163     -14.462   3.557  -0.564  0.00  0.00            
ATOM   2635  N   LYS X 164     -14.177   3.995  -2.800  0.00  0.00            
ATOM   2636  H   LYS X 164     -13.469   4.036  -3.520  0.00  0.00            
ATOM   2637  CA  LYS X 164     -15.554   4.329  -3.197  0.00  0.00            
ATOM   2638  HA  LYS X 164     -16.025   4.925  -2.415  0.00  0.00            
ATOM   2639  CB  LYS X 164     -15.427   5.327  -4.362  0.00  0.00            
ATOM   2640  HB2 LYS X 164     -14.877   6.176  -3.958  0.00  0.00            
ATOM   2641  HB3 LYS X 164     -14.897   4.901  -5.214  0.00  0.00            
ATOM   2642  CG  LYS X 164     -16.808   5.736  -4.794  0.00  0.00            
ATOM   2643  HG2 LYS X 164     -17.453   5.675  -3.918  0.00  0.00            
ATOM   2644  HG3 LYS X 164     -16.766   6.787  -5.081  0.00  0.00            
ATOM   2645  CD  LYS X 164     -17.477   4.996  -5.944  0.00  0.00            
ATOM   2646  HD2 LYS X 164     -17.608   3.960  -5.631  0.00  0.00            
ATOM   2647  HD3 LYS X 164     -16.886   4.983  -6.860  0.00  0.00            
ATOM   2648  CE  LYS X 164     -18.850   5.617  -6.236  0.00  0.00            
ATOM   2649  HE2 LYS X 164     -18.687   6.692  -6.310  0.00  0.00            
ATOM   2650  HE3 LYS X 164     -19.223   5.159  -7.152  0.00  0.00            
ATOM   2651  NZ  LYS X 164     -19.809   5.203  -5.169  0.00  0.00            
ATOM   2652  HZ1 LYS X 164     -19.683   5.768  -4.342  0.00  0.00            
ATOM   2653  HZ2 LYS X 164     -20.754   5.360  -5.490  0.00  0.00            
ATOM   2654  HZ3 LYS X 164     -19.817   4.198  -5.069  0.00  0.00            
ATOM   2655  C   LYS X 164     -16.274   3.001  -3.620  0.00  0.00            
ATOM   2656  O   LYS X 164     -15.770   2.196  -4.421  0.00  0.00            
ATOM   2657  N   LEU X 165     -17.397   2.618  -2.925  0.00  0.00            
ATOM   2658  H   LEU X 165     -17.958   3.238  -2.358  0.00  0.00            
ATOM   2659  CA  LEU X 165     -18.064   1.305  -3.068  0.00  0.00            
ATOM   2660  HA  LEU X 165     -17.363   0.471  -3.031  0.00  0.00            
ATOM   2661  CB  LEU X 165     -18.949   1.098  -1.839  0.00  0.00            
ATOM   2662  HB2 LEU X 165     -19.587   0.236  -2.031  0.00  0.00            
ATOM   2663  HB3 LEU X 165     -19.633   1.924  -1.644  0.00  0.00            
ATOM   2664  CG  LEU X 165     -18.215   0.955  -0.528  0.00  0.00            
ATOM   2665  HG  LEU X 165     -17.332   0.326  -0.644  0.00  0.00            
ATOM   2666  CD1 LEU X 165     -17.910   2.266   0.196  0.00  0.00            
ATOM   2667 HD11 LEU X 165     -17.698   2.046   1.243  0.00  0.00            
ATOM   2668 HD12 LEU X 165     -17.058   2.831  -0.183  0.00  0.00            
ATOM   2669 HD13 LEU X 165     -18.752   2.937   0.359  0.00  0.00            
ATOM   2670  CD2 LEU X 165     -19.152   0.252   0.436  0.00  0.00            
ATOM   2671 HD21 LEU X 165     -20.048   0.827   0.672  0.00  0.00            
ATOM   2672 HD22 LEU X 165     -19.286  -0.764   0.066  0.00  0.00            
ATOM   2673 HD23 LEU X 165     -18.615   0.152   1.380  0.00  0.00            
ATOM   2674  C   LEU X 165     -18.857   1.406  -4.342  0.00  0.00            
ATOM   2675  O   LEU X 165     -19.483   2.456  -4.476  0.00  0.00            
ATOM   2676  N   LEU X 166     -18.738   0.450  -5.224  0.00  0.00            
ATOM   2677  H   LEU X 166     -17.947  -0.178  -5.246  0.00  0.00            
ATOM   2678  CA  LEU X 166     -19.675   0.476  -6.388  0.00  0.00            
ATOM   2679  HA  LEU X 166     -19.957   1.519  -6.528  0.00  0.00            
ATOM   2680  CB  LEU X 166     -19.128  -0.144  -7.669  0.00  0.00            
ATOM   2681  HB2 LEU X 166     -19.942  -0.080  -8.391  0.00  0.00            
ATOM   2682  HB3 LEU X 166     -18.854  -1.167  -7.410  0.00  0.00            
ATOM   2683  CG  LEU X 166     -17.942   0.516  -8.389  0.00  0.00            
ATOM   2684  HG  LEU X 166     -17.142   0.613  -7.656  0.00  0.00            
ATOM   2685  CD1 LEU X 166     -17.442  -0.392  -9.559  0.00  0.00            
ATOM   2686 HD11 LEU X 166     -18.313  -0.464 -10.210  0.00  0.00            
ATOM   2687 HD12 LEU X 166     -17.129  -1.388  -9.249  0.00  0.00            
ATOM   2688 HD13 LEU X 166     -16.595   0.091 -10.046  0.00  0.00            
ATOM   2689  CD2 LEU X 166     -18.133   1.965  -8.876  0.00  0.00            
ATOM   2690 HD21 LEU X 166     -17.306   2.257  -9.524  0.00  0.00            
ATOM   2691 HD22 LEU X 166     -18.189   2.655  -8.033  0.00  0.00            
ATOM   2692 HD23 LEU X 166     -19.124   2.089  -9.312  0.00  0.00            
ATOM   2693  C   LEU X 166     -20.950  -0.256  -5.923  0.00  0.00            
ATOM   2694  O   LEU X 166     -20.877  -1.294  -5.306  0.00  0.00            
ATOM   2695  N   GLY X 167     -22.099   0.105  -6.524  0.00  0.00            
ATOM   2696  H   GLY X 167     -22.041   0.904  -7.140  0.00  0.00            
ATOM   2697  CA  GLY X 167     -23.350  -0.631  -6.592  0.00  0.00            
ATOM   2698  HA2 GLY X 167     -23.650  -0.850  -5.567  0.00  0.00            
ATOM   2699  HA3 GLY X 167     -24.213  -0.071  -6.952  0.00  0.00            
ATOM   2700  C   GLY X 167     -23.283  -1.933  -7.491  0.00  0.00            
ATOM   2701  O   GLY X 167     -22.295  -2.115  -8.165  0.00  0.00            
ATOM   2702  N   ALA X 168     -24.271  -2.831  -7.296  0.00  0.00            
ATOM   2703  H   ALA X 168     -25.045  -2.645  -6.676  0.00  0.00            
ATOM   2704  CA  ALA X 168     -24.272  -4.332  -7.596  0.00  0.00            
ATOM   2705  HA  ALA X 168     -23.596  -4.722  -6.834  0.00  0.00            
ATOM   2706  CB  ALA X 168     -25.655  -4.862  -7.353  0.00  0.00            
ATOM   2707  HB1 ALA X 168     -25.746  -5.947  -7.397  0.00  0.00            
ATOM   2708  HB2 ALA X 168     -26.332  -4.483  -8.119  0.00  0.00            
ATOM   2709  HB3 ALA X 168     -25.954  -4.722  -6.314  0.00  0.00            
ATOM   2710  C   ALA X 168     -23.908  -4.775  -9.075  0.00  0.00            
ATOM   2711  O   ALA X 168     -23.617  -5.892  -9.441  0.00  0.00            
ATOM   2712  N   GLU X 169     -24.014  -3.771 -10.033  0.00  0.00            
ATOM   2713  H   GLU X 169     -24.337  -2.879  -9.687  0.00  0.00            
ATOM   2714  CA  GLU X 169     -23.838  -3.958 -11.563  0.00  0.00            
ATOM   2715  HA  GLU X 169     -23.267  -4.865 -11.760  0.00  0.00            
ATOM   2716  CB  GLU X 169     -25.213  -4.145 -12.284  0.00  0.00            
ATOM   2717  HB2 GLU X 169     -25.937  -3.461 -11.840  0.00  0.00            
ATOM   2718  HB3 GLU X 169     -25.111  -3.967 -13.355  0.00  0.00            
ATOM   2719  CG  GLU X 169     -25.815  -5.518 -12.121  0.00  0.00            
ATOM   2720  HG2 GLU X 169     -25.987  -5.779 -11.077  0.00  0.00            
ATOM   2721  HG3 GLU X 169     -26.818  -5.470 -12.543  0.00  0.00            
ATOM   2722  CD  GLU X 169     -25.078  -6.684 -12.847  0.00  0.00            
ATOM   2723  OE1 GLU X 169     -24.245  -6.441 -13.821  0.00  0.00            
ATOM   2724  OE2 GLU X 169     -25.375  -7.813 -12.494  0.00  0.00            
ATOM   2725  C   GLU X 169     -23.008  -2.817 -12.163  0.00  0.00            
ATOM   2726  O   GLU X 169     -22.824  -2.786 -13.409  0.00  0.00            
ATOM   2727  N   GLU X 170     -22.541  -1.893 -11.311  0.00  0.00            
ATOM   2728  H   GLU X 170     -22.747  -2.022 -10.330  0.00  0.00            
ATOM   2729  CA  GLU X 170     -21.877  -0.630 -11.770  0.00  0.00            
ATOM   2730  HA  GLU X 170     -22.491  -0.423 -12.647  0.00  0.00            
ATOM   2731  CB  GLU X 170     -22.128   0.517 -10.825  0.00  0.00            
ATOM   2732  HB2 GLU X 170     -23.176   0.464 -10.532  0.00  0.00            
ATOM   2733  HB3 GLU X 170     -21.410   0.311 -10.031  0.00  0.00            
ATOM   2734  CG  GLU X 170     -21.864   1.875 -11.443  0.00  0.00            
ATOM   2735  HG2 GLU X 170     -22.288   2.594 -10.741  0.00  0.00            
ATOM   2736  HG3 GLU X 170     -20.786   1.957 -11.583  0.00  0.00            
ATOM   2737  CD  GLU X 170     -22.517   2.010 -12.733  0.00  0.00            
ATOM   2738  OE1 GLU X 170     -23.796   2.057 -12.835  0.00  0.00            
ATOM   2739  OE2 GLU X 170     -21.788   2.171 -13.766  0.00  0.00            
ATOM   2740  C   GLU X 170     -20.475  -0.920 -12.323  0.00  0.00            
ATOM   2741  O   GLU X 170     -19.926  -1.980 -12.075  0.00  0.00            
ATOM   2742  N   LYS X 171     -19.935   0.027 -13.108  0.00  0.00            
ATOM   2743  H   LYS X 171     -20.444   0.866 -13.348  0.00  0.00            
ATOM   2744  CA  LYS X 171     -18.563  -0.051 -13.578  0.00  0.00            
ATOM   2745  HA  LYS X 171     -18.110  -0.971 -13.208  0.00  0.00            
ATOM   2746  CB  LYS X 171     -18.474  -0.124 -15.141  0.00  0.00            
ATOM   2747  HB2 LYS X 171     -19.126   0.643 -15.558  0.00  0.00            
ATOM   2748  HB3 LYS X 171     -17.455   0.137 -15.427  0.00  0.00            
ATOM   2749  CG  LYS X 171     -18.790  -1.493 -15.648  0.00  0.00            
ATOM   2750  HG2 LYS X 171     -18.067  -2.277 -15.420  0.00  0.00            
ATOM   2751  HG3 LYS X 171     -19.727  -1.936 -15.310  0.00  0.00            
ATOM   2752  CD  LYS X 171     -18.766  -1.613 -17.194  0.00  0.00            
ATOM   2753  HD2 LYS X 171     -19.202  -2.594 -17.384  0.00  0.00            
ATOM   2754  HD3 LYS X 171     -19.433  -0.844 -17.583  0.00  0.00            
ATOM   2755  CE  LYS X 171     -17.349  -1.375 -17.857  0.00  0.00            
ATOM   2756  HE2 LYS X 171     -17.012  -0.398 -17.512  0.00  0.00            
ATOM   2757  HE3 LYS X 171     -16.604  -2.001 -17.366  0.00  0.00            
ATOM   2758  NZ  LYS X 171     -17.305  -1.519 -19.349  0.00  0.00            
ATOM   2759  HZ1 LYS X 171     -16.389  -1.445 -19.767  0.00  0.00            
ATOM   2760  HZ2 LYS X 171     -17.671  -2.409 -19.655  0.00  0.00            
ATOM   2761  HZ3 LYS X 171     -17.745  -0.725 -19.793  0.00  0.00            
ATOM   2762  C   LYS X 171     -17.770   1.100 -13.040  0.00  0.00            
ATOM   2763  O   LYS X 171     -16.625   1.045 -12.565  0.00  0.00            
ATOM   2764  N   GLU X 172     -18.419   2.272 -13.072  0.00  0.00            
ATOM   2765  H   GLU X 172     -19.392   2.253 -13.344  0.00  0.00            
ATOM   2766  CA  GLU X 172     -17.737   3.573 -12.929  0.00  0.00            
ATOM   2767  HA  GLU X 172     -16.657   3.436 -12.894  0.00  0.00            
ATOM   2768  CB  GLU X 172     -17.967   4.497 -14.164  0.00  0.00            
ATOM   2769  HB2 GLU X 172     -19.042   4.561 -14.332  0.00  0.00            
ATOM   2770  HB3 GLU X 172     -17.486   5.471 -14.077  0.00  0.00            
ATOM   2771  CG  GLU X 172     -17.397   3.837 -15.486  0.00  0.00            
ATOM   2772  HG2 GLU X 172     -16.719   3.027 -15.219  0.00  0.00            
ATOM   2773  HG3 GLU X 172     -16.808   4.576 -16.030  0.00  0.00            
ATOM   2774  CD  GLU X 172     -18.532   3.330 -16.478  0.00  0.00            
ATOM   2775  OE1 GLU X 172     -19.648   3.950 -16.609  0.00  0.00            
ATOM   2776  OE2 GLU X 172     -18.321   2.297 -17.216  0.00  0.00            
ATOM   2777  C   GLU X 172     -18.116   4.379 -11.652  0.00  0.00            
ATOM   2778  O   GLU X 172     -19.152   4.173 -11.113  0.00  0.00            
ATOM   2779  N   TYR X 173     -17.224   5.345 -11.365  0.00  0.00            
ATOM   2780  H   TYR X 173     -16.276   5.326 -11.713  0.00  0.00            
ATOM   2781  CA  TYR X 173     -17.456   6.598 -10.634  0.00  0.00            
ATOM   2782  HA  TYR X 173     -18.502   6.570 -10.327  0.00  0.00            
ATOM   2783  CB  TYR X 173     -16.575   6.535  -9.428  0.00  0.00            
ATOM   2784  HB2 TYR X 173     -16.849   5.626  -8.892  0.00  0.00            
ATOM   2785  HB3 TYR X 173     -15.557   6.384  -9.788  0.00  0.00            
ATOM   2786  CG  TYR X 173     -16.655   7.654  -8.407  0.00  0.00            
ATOM   2787  CD1 TYR X 173     -17.876   8.129  -7.975  0.00  0.00            
ATOM   2788  HD1 TYR X 173     -18.841   7.754  -8.281  0.00  0.00            
ATOM   2789  CE1 TYR X 173     -17.881   9.062  -6.834  0.00  0.00            
ATOM   2790  HE1 TYR X 173     -18.806   9.610  -6.728  0.00  0.00            
ATOM   2791  CZ  TYR X 173     -16.678   9.354  -6.163  0.00  0.00            
ATOM   2792  OH  TYR X 173     -16.732  10.197  -5.134  0.00  0.00            
ATOM   2793  HH  TYR X 173     -15.952  10.752  -5.055  0.00  0.00            
ATOM   2794  CE2 TYR X 173     -15.497   8.782  -6.609  0.00  0.00            
ATOM   2795  HE2 TYR X 173     -14.577   9.021  -6.096  0.00  0.00            
ATOM   2796  CD2 TYR X 173     -15.515   7.901  -7.687  0.00  0.00            
ATOM   2797  HD2 TYR X 173     -14.579   7.452  -7.986  0.00  0.00            
ATOM   2798  C   TYR X 173     -17.179   7.840 -11.503  0.00  0.00            
ATOM   2799  O   TYR X 173     -16.293   7.816 -12.332  0.00  0.00            
ATOM   2800  N   HIE X 174     -17.872   8.924 -11.093  0.00  0.00            
ATOM   2801  H   HIE X 174     -18.431   8.891 -10.252  0.00  0.00            
ATOM   2802  CA  HIE X 174     -18.084  10.160 -11.919  0.00  0.00            
ATOM   2803  HA  HIE X 174     -17.196  10.200 -12.551  0.00  0.00            
ATOM   2804  CB  HIE X 174     -19.352  10.047 -12.744  0.00  0.00            
ATOM   2805  HB2 HIE X 174     -19.292  10.877 -13.448  0.00  0.00            
ATOM   2806  HB3 HIE X 174     -20.227  10.135 -12.100  0.00  0.00            
ATOM   2807  CG  HIE X 174     -19.380   8.808 -13.586  0.00  0.00            
ATOM   2808  ND1 HIE X 174     -20.280   7.740 -13.552  0.00  0.00            
ATOM   2809  CE1 HIE X 174     -20.013   6.915 -14.600  0.00  0.00            
ATOM   2810  HE1 HIE X 174     -20.709   6.181 -14.978  0.00  0.00            
ATOM   2811  NE2 HIE X 174     -18.979   7.453 -15.273  0.00  0.00            
ATOM   2812  HE2 HIE X 174     -18.555   7.009 -16.075  0.00  0.00            
ATOM   2813  CD2 HIE X 174     -18.520   8.560 -14.614  0.00  0.00            
ATOM   2814  HD2 HIE X 174     -17.705   9.176 -14.963  0.00  0.00            
ATOM   2815  C   HIE X 174     -18.232  11.444 -11.092  0.00  0.00            
ATOM   2816  O   HIE X 174     -18.587  11.449  -9.931  0.00  0.00            
ATOM   2817  N   ALA X 175     -17.911  12.541 -11.812  0.00  0.00            
ATOM   2818  H   ALA X 175     -17.610  12.369 -12.761  0.00  0.00            
ATOM   2819  CA  ALA X 175     -17.864  13.945 -11.317  0.00  0.00            
ATOM   2820  HA  ALA X 175     -17.548  14.587 -12.139  0.00  0.00            
ATOM   2821  CB  ALA X 175     -19.285  14.365 -10.846  0.00  0.00            
ATOM   2822  HB1 ALA X 175     -19.836  14.498 -11.777  0.00  0.00            
ATOM   2823  HB2 ALA X 175     -19.286  15.344 -10.366  0.00  0.00            
ATOM   2824  HB3 ALA X 175     -19.827  13.696 -10.177  0.00  0.00            
ATOM   2825  C   ALA X 175     -17.003  14.092 -10.100  0.00  0.00            
ATOM   2826  O   ALA X 175     -17.179  14.931  -9.180  0.00  0.00            
ATOM   2827  N   GLU X 176     -15.965  13.259 -10.049  0.00  0.00            
ATOM   2828  H   GLU X 176     -15.859  12.647 -10.845  0.00  0.00            
ATOM   2829  CA  GLU X 176     -14.892  13.256  -9.019  0.00  0.00            
ATOM   2830  HA  GLU X 176     -15.227  13.646  -8.058  0.00  0.00            
ATOM   2831  CB  GLU X 176     -14.603  11.771  -8.693  0.00  0.00            
ATOM   2832  HB2 GLU X 176     -14.316  11.163  -9.550  0.00  0.00            
ATOM   2833  HB3 GLU X 176     -15.510  11.254  -8.378  0.00  0.00            
ATOM   2834  CG  GLU X 176     -13.457  11.446  -7.691  0.00  0.00            
ATOM   2835  HG2 GLU X 176     -13.434  10.360  -7.783  0.00  0.00            
ATOM   2836  HG3 GLU X 176     -12.491  11.778  -8.072  0.00  0.00            
ATOM   2837  CD  GLU X 176     -13.791  11.820  -6.244  0.00  0.00            
ATOM   2838  OE1 GLU X 176     -14.950  12.281  -5.944  0.00  0.00            
ATOM   2839  OE2 GLU X 176     -13.036  11.441  -5.293  0.00  0.00            
ATOM   2840  C   GLU X 176     -13.708  14.123  -9.372  0.00  0.00            
ATOM   2841  O   GLU X 176     -13.047  13.734 -10.327  0.00  0.00            
ATOM   2842  N   GLY X 177     -13.277  15.034  -8.463  0.00  0.00            
ATOM   2843  H   GLY X 177     -13.919  15.151  -7.692  0.00  0.00            
ATOM   2844  CA  GLY X 177     -12.012  15.761  -8.494  0.00  0.00            
ATOM   2845  HA2 GLY X 177     -11.991  16.244  -9.471  0.00  0.00            
ATOM   2846  HA3 GLY X 177     -12.020  16.557  -7.750  0.00  0.00            
ATOM   2847  C   GLY X 177     -10.577  15.033  -8.310  0.00  0.00            
ATOM   2848  O   GLY X 177      -9.586  15.636  -8.720  0.00  0.00            
ATOM   2849  N   GLY X 178     -10.534  13.808  -7.739  0.00  0.00            
ATOM   2850  H   GLY X 178     -11.396  13.388  -7.420  0.00  0.00            
ATOM   2851  CA  GLY X 178      -9.351  12.928  -7.454  0.00  0.00            
ATOM   2852  HA2 GLY X 178      -9.768  11.950  -7.693  0.00  0.00            
ATOM   2853  HA3 GLY X 178      -8.478  13.125  -8.077  0.00  0.00            
ATOM   2854  C   GLY X 178      -8.868  12.949  -5.991  0.00  0.00            
ATOM   2855  O   GLY X 178      -9.430  13.707  -5.166  0.00  0.00            
ATOM   2856  N   LYS X 179      -7.855  12.163  -5.669  0.00  0.00            
ATOM   2857  H   LYS X 179      -7.480  11.721  -6.496  0.00  0.00            
ATOM   2858  CA  LYS X 179      -7.271  11.993  -4.377  0.00  0.00            
ATOM   2859  HA  LYS X 179      -7.358  12.922  -3.813  0.00  0.00            
ATOM   2860  CB  LYS X 179      -7.982  10.819  -3.604  0.00  0.00            
ATOM   2861  HB2 LYS X 179      -7.488   9.875  -3.830  0.00  0.00            
ATOM   2862  HB3 LYS X 179      -9.034  10.722  -3.873  0.00  0.00            
ATOM   2863  CG  LYS X 179      -7.858  10.906  -2.057  0.00  0.00            
ATOM   2864  HG2 LYS X 179      -6.865  11.100  -1.652  0.00  0.00            
ATOM   2865  HG3 LYS X 179      -8.523  11.680  -1.673  0.00  0.00            
ATOM   2866  CD  LYS X 179      -8.446   9.614  -1.458  0.00  0.00            
ATOM   2867  HD2 LYS X 179      -9.508   9.574  -1.698  0.00  0.00            
ATOM   2868  HD3 LYS X 179      -7.888   8.763  -1.849  0.00  0.00            
ATOM   2869  CE  LYS X 179      -8.382   9.707   0.095  0.00  0.00            
ATOM   2870  HE2 LYS X 179      -8.879  10.583   0.510  0.00  0.00            
ATOM   2871  HE3 LYS X 179      -8.815   8.941   0.738  0.00  0.00            
ATOM   2872  NZ  LYS X 179      -6.966   9.750   0.508  0.00  0.00            
ATOM   2873  HZ1 LYS X 179      -6.325   9.179  -0.024  0.00  0.00            
ATOM   2874  HZ2 LYS X 179      -6.858   9.572   1.497  0.00  0.00            
ATOM   2875  HZ3 LYS X 179      -6.778  10.737   0.415  0.00  0.00            
ATOM   2876  C   LYS X 179      -5.753  11.791  -4.447  0.00  0.00            
ATOM   2877  O   LYS X 179      -5.067  12.075  -3.427  0.00  0.00            
ATOM   2878  N   VAL X 180      -5.219  11.471  -5.609  0.00  0.00            
ATOM   2879  H   VAL X 180      -5.813  11.175  -6.371  0.00  0.00            
ATOM   2880  CA  VAL X 180      -3.802  11.585  -5.989  0.00  0.00            
ATOM   2881  HA  VAL X 180      -3.245  11.925  -5.116  0.00  0.00            
ATOM   2882  CB  VAL X 180      -3.276  10.185  -6.236  0.00  0.00            
ATOM   2883  HB  VAL X 180      -3.655   9.648  -5.367  0.00  0.00            
ATOM   2884  CG1 VAL X 180      -3.827   9.360  -7.378  0.00  0.00            
ATOM   2885 HG11 VAL X 180      -4.847   9.036  -7.173  0.00  0.00            
ATOM   2886 HG12 VAL X 180      -3.841   9.902  -8.323  0.00  0.00            
ATOM   2887 HG13 VAL X 180      -3.255   8.442  -7.516  0.00  0.00            
ATOM   2888  CG2 VAL X 180      -1.773   9.981  -6.119  0.00  0.00            
ATOM   2889 HG21 VAL X 180      -1.423  10.614  -5.304  0.00  0.00            
ATOM   2890 HG22 VAL X 180      -1.566   8.953  -5.822  0.00  0.00            
ATOM   2891 HG23 VAL X 180      -1.294  10.113  -7.089  0.00  0.00            
ATOM   2892  C   VAL X 180      -3.577  12.636  -7.087  0.00  0.00            
ATOM   2893  O   VAL X 180      -4.484  12.942  -7.864  0.00  0.00            
ATOM   2894  N   PRO X 181      -2.390  13.269  -7.268  0.00  0.00            
ATOM   2895  CD  PRO X 181      -1.343  13.356  -6.181  0.00  0.00            
ATOM   2896  HD2 PRO X 181      -1.604  13.249  -5.129  0.00  0.00            
ATOM   2897  HD3 PRO X 181      -0.572  12.602  -6.340  0.00  0.00            
ATOM   2898  CG  PRO X 181      -0.802  14.842  -6.352  0.00  0.00            
ATOM   2899  HG2 PRO X 181       0.246  14.943  -6.071  0.00  0.00            
ATOM   2900  HG3 PRO X 181      -1.503  15.474  -5.808  0.00  0.00            
ATOM   2901  CB  PRO X 181      -0.862  14.997  -7.895  0.00  0.00            
ATOM   2902  HB2 PRO X 181      -0.013  14.582  -8.437  0.00  0.00            
ATOM   2903  HB3 PRO X 181      -0.956  16.068  -8.076  0.00  0.00            
ATOM   2904  CA  PRO X 181      -2.139  14.277  -8.292  0.00  0.00            
ATOM   2905  HA  PRO X 181      -2.849  15.096  -8.169  0.00  0.00            
ATOM   2906  C   PRO X 181      -2.071  13.729  -9.660  0.00  0.00            
ATOM   2907  O   PRO X 181      -1.874  12.539  -9.901  0.00  0.00            
ATOM   2908  N   ILE X 182      -2.278  14.616 -10.628  0.00  0.00            
ATOM   2909  H   ILE X 182      -2.426  15.553 -10.280  0.00  0.00            
ATOM   2910  CA  ILE X 182      -2.442  14.345 -12.111  0.00  0.00            
ATOM   2911  HA  ILE X 182      -3.252  13.698 -12.446  0.00  0.00            
ATOM   2912  CB  ILE X 182      -2.542  15.689 -12.821  0.00  0.00            
ATOM   2913  HB  ILE X 182      -2.121  16.535 -12.277  0.00  0.00            
ATOM   2914  CG2 ILE X 182      -1.758  15.797 -14.141  0.00  0.00            
ATOM   2915 HG21 ILE X 182      -1.999  14.969 -14.808  0.00  0.00            
ATOM   2916 HG22 ILE X 182      -2.068  16.734 -14.604  0.00  0.00            
ATOM   2917 HG23 ILE X 182      -0.686  15.895 -13.974  0.00  0.00            
ATOM   2918  CG1 ILE X 182      -3.990  16.131 -13.133  0.00  0.00            
ATOM   2919 HG12 ILE X 182      -3.933  17.000 -13.789  0.00  0.00            
ATOM   2920 HG13 ILE X 182      -4.498  15.350 -13.698  0.00  0.00            
ATOM   2921  CD1 ILE X 182      -4.824  16.523 -11.857  0.00  0.00            
ATOM   2922 HD11 ILE X 182      -5.885  16.494 -12.108  0.00  0.00            
ATOM   2923 HD12 ILE X 182      -4.662  17.581 -11.650  0.00  0.00            
ATOM   2924 HD13 ILE X 182      -4.669  15.849 -11.015  0.00  0.00            
ATOM   2925  C   ILE X 182      -1.236  13.514 -12.594  0.00  0.00            
ATOM   2926  O   ILE X 182      -1.471  12.697 -13.426  0.00  0.00            
ATOM   2927  N   LYS X 183      -0.063  13.624 -12.022  0.00  0.00            
ATOM   2928  H   LYS X 183       0.143  14.319 -11.320  0.00  0.00            
ATOM   2929  CA  LYS X 183       1.044  12.770 -12.375  0.00  0.00            
ATOM   2930  HA  LYS X 183       1.313  13.039 -13.396  0.00  0.00            
ATOM   2931  CB  LYS X 183       2.139  13.217 -11.354  0.00  0.00            
ATOM   2932  HB2 LYS X 183       2.960  12.500 -11.370  0.00  0.00            
ATOM   2933  HB3 LYS X 183       1.673  13.120 -10.373  0.00  0.00            
ATOM   2934  CG  LYS X 183       2.691  14.571 -11.755  0.00  0.00            
ATOM   2935  HG2 LYS X 183       3.432  14.493 -12.551  0.00  0.00            
ATOM   2936  HG3 LYS X 183       1.901  15.261 -12.051  0.00  0.00            
ATOM   2937  CD  LYS X 183       3.335  15.160 -10.563  0.00  0.00            
ATOM   2938  HD2 LYS X 183       4.025  14.357 -10.307  0.00  0.00            
ATOM   2939  HD3 LYS X 183       2.629  15.213  -9.734  0.00  0.00            
ATOM   2940  CE  LYS X 183       4.124  16.471 -10.603  0.00  0.00            
ATOM   2941  HE2 LYS X 183       3.537  17.285 -11.027  0.00  0.00            
ATOM   2942  HE3 LYS X 183       4.483  16.590  -9.580  0.00  0.00            
ATOM   2943  NZ  LYS X 183       5.370  16.263 -11.412  0.00  0.00            
ATOM   2944  HZ1 LYS X 183       6.070  16.910 -11.078  0.00  0.00            
ATOM   2945  HZ2 LYS X 183       5.263  16.404 -12.406  0.00  0.00            
ATOM   2946  HZ3 LYS X 183       5.774  15.350 -11.262  0.00  0.00            
ATOM   2947  C   LYS X 183       0.804  11.248 -12.312  0.00  0.00            
ATOM   2948  O   LYS X 183       1.526  10.591 -13.086  0.00  0.00            
ATOM   2949  N   TRP X 184      -0.083  10.744 -11.434  0.00  0.00            
ATOM   2950  H   TRP X 184      -0.428  11.418 -10.765  0.00  0.00            
ATOM   2951  CA  TRP X 184      -0.408   9.317 -11.251  0.00  0.00            
ATOM   2952  HA  TRP X 184       0.284   8.663 -11.782  0.00  0.00            
ATOM   2953  CB  TRP X 184      -0.417   8.887  -9.790  0.00  0.00            
ATOM   2954  HB2 TRP X 184      -1.236   9.357  -9.246  0.00  0.00            
ATOM   2955  HB3 TRP X 184      -0.761   7.854  -9.740  0.00  0.00            
ATOM   2956  CG  TRP X 184       0.892   9.044  -9.051  0.00  0.00            
ATOM   2957  CD1 TRP X 184       1.703   7.995  -8.788  0.00  0.00            
ATOM   2958  HD1 TRP X 184       1.559   6.992  -9.159  0.00  0.00            
ATOM   2959  NE1 TRP X 184       2.833   8.438  -8.184  0.00  0.00            
ATOM   2960  HE1 TRP X 184       3.646   7.906  -7.907  0.00  0.00            
ATOM   2961  CE2 TRP X 184       2.757   9.758  -7.912  0.00  0.00            
ATOM   2962  CZ2 TRP X 184       3.623  10.670  -7.313  0.00  0.00            
ATOM   2963  HZ2 TRP X 184       4.632  10.435  -7.008  0.00  0.00            
ATOM   2964  CH2 TRP X 184       3.242  12.007  -7.193  0.00  0.00            
ATOM   2965  HH2 TRP X 184       3.882  12.715  -6.688  0.00  0.00            
ATOM   2966  CZ3 TRP X 184       2.050  12.405  -7.816  0.00  0.00            
ATOM   2967  HZ3 TRP X 184       1.815  13.429  -7.565  0.00  0.00            
ATOM   2968  CE3 TRP X 184       1.093  11.542  -8.373  0.00  0.00            
ATOM   2969  HE3 TRP X 184       0.117  11.827  -8.740  0.00  0.00            
ATOM   2970  CD2 TRP X 184       1.474  10.219  -8.440  0.00  0.00            
ATOM   2971  C   TRP X 184      -1.758   9.000 -11.931  0.00  0.00            
ATOM   2972  O   TRP X 184      -1.992   7.793 -12.038  0.00  0.00            
ATOM   2973  N   MET X 185      -2.538   9.946 -12.431  0.00  0.00            
ATOM   2974  H   MET X 185      -2.031  10.817 -12.498  0.00  0.00            
ATOM   2975  CA  MET X 185      -4.071   9.879 -12.813  0.00  0.00            
ATOM   2976  HA  MET X 185      -4.504   9.042 -12.266  0.00  0.00            
ATOM   2977  CB  MET X 185      -4.730  11.238 -12.531  0.00  0.00            
ATOM   2978  HB2 MET X 185      -4.451  11.910 -13.342  0.00  0.00            
ATOM   2979  HB3 MET X 185      -4.454  11.653 -11.562  0.00  0.00            
ATOM   2980  CG  MET X 185      -6.315  11.215 -12.416  0.00  0.00            
ATOM   2981  HG2 MET X 185      -6.668  10.823 -13.370  0.00  0.00            
ATOM   2982  HG3 MET X 185      -6.695  10.521 -11.665  0.00  0.00            
ATOM   2983  SD  MET X 185      -6.958  12.909 -12.178  0.00  0.00            
ATOM   2984  CE  MET X 185      -6.584  13.292 -10.486  0.00  0.00            
ATOM   2985  HE1 MET X 185      -5.577  12.981 -10.209  0.00  0.00            
ATOM   2986  HE2 MET X 185      -7.155  12.601  -9.865  0.00  0.00            
ATOM   2987  HE3 MET X 185      -6.730  14.359 -10.317  0.00  0.00            
ATOM   2988  C   MET X 185      -4.355   9.443 -14.259  0.00  0.00            
ATOM   2989  O   MET X 185      -3.619   9.858 -15.208  0.00  0.00            
ATOM   2990  N   ALA X 186      -5.437   8.651 -14.494  0.00  0.00            
ATOM   2991  H   ALA X 186      -5.951   8.221 -13.738  0.00  0.00            
ATOM   2992  CA  ALA X 186      -5.742   8.190 -15.817  0.00  0.00            
ATOM   2993  HA  ALA X 186      -4.854   7.811 -16.322  0.00  0.00            
ATOM   2994  CB  ALA X 186      -6.511   6.887 -15.776  0.00  0.00            
ATOM   2995  HB1 ALA X 186      -6.408   6.390 -16.741  0.00  0.00            
ATOM   2996  HB2 ALA X 186      -7.584   7.041 -15.665  0.00  0.00            
ATOM   2997  HB3 ALA X 186      -6.205   6.271 -14.929  0.00  0.00            
ATOM   2998  C   ALA X 186      -6.459   9.248 -16.757  0.00  0.00            
ATOM   2999  O   ALA X 186      -7.140  10.171 -16.295  0.00  0.00            
ATOM   3000  N   LEU X 187      -6.458   9.131 -18.110  0.00  0.00            
ATOM   3001  H   LEU X 187      -5.940   8.357 -18.501  0.00  0.00            
ATOM   3002  CA  LEU X 187      -6.719  10.218 -18.997  0.00  0.00            
ATOM   3003  HA  LEU X 187      -6.306  11.118 -18.541  0.00  0.00            
ATOM   3004  CB  LEU X 187      -6.126  10.029 -20.390  0.00  0.00            
ATOM   3005  HB2 LEU X 187      -5.048   9.883 -20.317  0.00  0.00            
ATOM   3006  HB3 LEU X 187      -6.530   9.097 -20.782  0.00  0.00            
ATOM   3007  CG  LEU X 187      -6.440  11.171 -21.376  0.00  0.00            
ATOM   3008  HG  LEU X 187      -7.492  11.451 -21.412  0.00  0.00            
ATOM   3009  CD1 LEU X 187      -5.643  12.408 -20.944  0.00  0.00            
ATOM   3010 HD11 LEU X 187      -5.565  13.180 -21.710  0.00  0.00            
ATOM   3011 HD12 LEU X 187      -4.610  12.218 -20.650  0.00  0.00            
ATOM   3012 HD13 LEU X 187      -6.218  12.905 -20.163  0.00  0.00            
ATOM   3013  CD2 LEU X 187      -5.878  10.749 -22.743  0.00  0.00            
ATOM   3014 HD21 LEU X 187      -6.516  10.001 -23.213  0.00  0.00            
ATOM   3015 HD22 LEU X 187      -4.879  10.333 -22.613  0.00  0.00            
ATOM   3016 HD23 LEU X 187      -5.742  11.476 -23.544  0.00  0.00            
ATOM   3017  C   LEU X 187      -8.199  10.588 -19.076  0.00  0.00            
ATOM   3018  O   LEU X 187      -8.543  11.794 -19.133  0.00  0.00            
ATOM   3019  N   GLU X 188      -9.084   9.591 -18.987  0.00  0.00            
ATOM   3020  H   GLU X 188      -8.677   8.683 -18.818  0.00  0.00            
ATOM   3021  CA  GLU X 188     -10.492   9.693 -18.690  0.00  0.00            
ATOM   3022  HA  GLU X 188     -10.912  10.355 -19.448  0.00  0.00            
ATOM   3023  CB  GLU X 188     -11.151   8.325 -18.823  0.00  0.00            
ATOM   3024  HB2 GLU X 188     -12.214   8.417 -19.047  0.00  0.00            
ATOM   3025  HB3 GLU X 188     -10.777   7.810 -19.708  0.00  0.00            
ATOM   3026  CG  GLU X 188     -11.027   7.263 -17.667  0.00  0.00            
ATOM   3027  HG2 GLU X 188     -11.150   7.726 -16.688  0.00  0.00            
ATOM   3028  HG3 GLU X 188     -11.712   6.441 -17.876  0.00  0.00            
ATOM   3029  CD  GLU X 188      -9.676   6.544 -17.714  0.00  0.00            
ATOM   3030  OE1 GLU X 188      -8.705   6.851 -18.482  0.00  0.00            
ATOM   3031  OE2 GLU X 188      -9.537   5.563 -16.989  0.00  0.00            
ATOM   3032  C   GLU X 188     -10.820  10.363 -17.339  0.00  0.00            
ATOM   3033  O   GLU X 188     -11.851  11.019 -17.125  0.00  0.00            
ATOM   3034  N   SER X 189      -9.903  10.209 -16.328  0.00  0.00            
ATOM   3035  H   SER X 189      -9.043   9.701 -16.481  0.00  0.00            
ATOM   3036  CA  SER X 189     -10.090  10.965 -15.093  0.00  0.00            
ATOM   3037  HA  SER X 189     -11.149  10.962 -14.833  0.00  0.00            
ATOM   3038  CB  SER X 189      -9.462  10.087 -14.034  0.00  0.00            
ATOM   3039  HB2 SER X 189      -8.397  10.314 -13.989  0.00  0.00            
ATOM   3040  HB3 SER X 189      -9.741  10.465 -13.050  0.00  0.00            
ATOM   3041  OG  SER X 189      -9.730   8.767 -14.058  0.00  0.00            
ATOM   3042  HG  SER X 189     -10.687   8.694 -14.071  0.00  0.00            
ATOM   3043  C   SER X 189      -9.599  12.388 -15.148  0.00  0.00            
ATOM   3044  O   SER X 189     -10.260  13.165 -14.506  0.00  0.00            
ATOM   3045  N   ILE X 190      -8.533  12.717 -15.928  0.00  0.00            
ATOM   3046  H   ILE X 190      -8.184  11.991 -16.536  0.00  0.00            
ATOM   3047  CA  ILE X 190      -8.111  14.097 -16.075  0.00  0.00            
ATOM   3048  HA  ILE X 190      -7.992  14.537 -15.085  0.00  0.00            
ATOM   3049  CB  ILE X 190      -6.712  14.120 -16.763  0.00  0.00            
ATOM   3050  HB  ILE X 190      -6.873  13.611 -17.713  0.00  0.00            
ATOM   3051  CG2 ILE X 190      -6.330  15.549 -17.256  0.00  0.00            
ATOM   3052 HG21 ILE X 190      -5.959  15.536 -18.280  0.00  0.00            
ATOM   3053 HG22 ILE X 190      -5.724  16.040 -16.494  0.00  0.00            
ATOM   3054 HG23 ILE X 190      -7.167  16.233 -17.393  0.00  0.00            
ATOM   3055  CG1 ILE X 190      -5.687  13.483 -15.901  0.00  0.00            
ATOM   3056 HG12 ILE X 190      -5.543  14.138 -15.041  0.00  0.00            
ATOM   3057 HG13 ILE X 190      -6.058  12.532 -15.519  0.00  0.00            
ATOM   3058  CD1 ILE X 190      -4.401  13.267 -16.727  0.00  0.00            
ATOM   3059 HD11 ILE X 190      -4.070  14.257 -17.040  0.00  0.00            
ATOM   3060 HD12 ILE X 190      -3.706  12.804 -16.027  0.00  0.00            
ATOM   3061 HD13 ILE X 190      -4.612  12.624 -17.581  0.00  0.00            
ATOM   3062  C   ILE X 190      -9.151  14.994 -16.636  0.00  0.00            
ATOM   3063  O   ILE X 190      -9.569  15.980 -16.078  0.00  0.00            
ATOM   3064  N   LEU X 191      -9.491  14.669 -17.897  0.00  0.00            
ATOM   3065  H   LEU X 191      -9.010  13.819 -18.156  0.00  0.00            
ATOM   3066  CA  LEU X 191     -10.213  15.393 -18.932  0.00  0.00            
ATOM   3067  HA  LEU X 191     -10.001  16.434 -18.691  0.00  0.00            
ATOM   3068  CB  LEU X 191      -9.866  15.020 -20.321  0.00  0.00            
ATOM   3069  HB2 LEU X 191     -10.076  13.980 -20.571  0.00  0.00            
ATOM   3070  HB3 LEU X 191     -10.387  15.624 -21.064  0.00  0.00            
ATOM   3071  CG  LEU X 191      -8.368  15.173 -20.674  0.00  0.00            
ATOM   3072  HG  LEU X 191      -7.841  14.512 -19.986  0.00  0.00            
ATOM   3073  CD1 LEU X 191      -8.103  14.685 -22.096  0.00  0.00            
ATOM   3074 HD11 LEU X 191      -8.451  13.659 -22.214  0.00  0.00            
ATOM   3075 HD12 LEU X 191      -8.744  15.250 -22.773  0.00  0.00            
ATOM   3076 HD13 LEU X 191      -7.067  14.757 -22.427  0.00  0.00            
ATOM   3077  CD2 LEU X 191      -7.894  16.583 -20.656  0.00  0.00            
ATOM   3078 HD21 LEU X 191      -6.909  16.643 -21.121  0.00  0.00            
ATOM   3079 HD22 LEU X 191      -8.634  17.068 -21.292  0.00  0.00            
ATOM   3080 HD23 LEU X 191      -7.946  17.021 -19.660  0.00  0.00            
ATOM   3081  C   LEU X 191     -11.789  15.217 -18.691  0.00  0.00            
ATOM   3082  O   LEU X 191     -12.487  16.168 -19.051  0.00  0.00            
ATOM   3083  N   HIE X 192     -12.264  14.086 -18.128  0.00  0.00            
ATOM   3084  H   HIE X 192     -11.570  13.371 -17.964  0.00  0.00            
ATOM   3085  CA  HIE X 192     -13.724  13.722 -18.170  0.00  0.00            
ATOM   3086  HA  HIE X 192     -14.304  14.609 -18.425  0.00  0.00            
ATOM   3087  CB  HIE X 192     -13.968  12.622 -19.139  0.00  0.00            
ATOM   3088  HB2 HIE X 192     -13.693  11.699 -18.630  0.00  0.00            
ATOM   3089  HB3 HIE X 192     -15.035  12.661 -19.359  0.00  0.00            
ATOM   3090  CG  HIE X 192     -13.221  12.575 -20.441  0.00  0.00            
ATOM   3091  ND1 HIE X 192     -12.697  11.402 -21.053  0.00  0.00            
ATOM   3092  CE1 HIE X 192     -12.111  11.897 -22.150  0.00  0.00            
ATOM   3093  HE1 HIE X 192     -11.731  11.322 -22.981  0.00  0.00            
ATOM   3094  NE2 HIE X 192     -12.338  13.224 -22.337  0.00  0.00            
ATOM   3095  HE2 HIE X 192     -12.174  13.687 -23.220  0.00  0.00            
ATOM   3096  CD2 HIE X 192     -13.062  13.681 -21.277  0.00  0.00            
ATOM   3097  HD2 HIE X 192     -13.570  14.631 -21.187  0.00  0.00            
ATOM   3098  C   HIE X 192     -14.218  13.387 -16.763  0.00  0.00            
ATOM   3099  O   HIE X 192     -15.478  13.247 -16.617  0.00  0.00            
ATOM   3100  N   ARG X 193     -13.337  13.263 -15.788  0.00  0.00            
ATOM   3101  H   ARG X 193     -12.378  13.411 -16.065  0.00  0.00            
ATOM   3102  CA  ARG X 193     -13.642  12.882 -14.435  0.00  0.00            
ATOM   3103  HA  ARG X 193     -12.689  12.698 -13.939  0.00  0.00            
ATOM   3104  CB  ARG X 193     -14.358  14.063 -13.721  0.00  0.00            
ATOM   3105  HB2 ARG X 193     -15.373  14.229 -14.084  0.00  0.00            
ATOM   3106  HB3 ARG X 193     -14.513  13.675 -12.714  0.00  0.00            
ATOM   3107  CG  ARG X 193     -13.407  15.298 -13.592  0.00  0.00            
ATOM   3108  HG2 ARG X 193     -12.510  14.923 -13.100  0.00  0.00            
ATOM   3109  HG3 ARG X 193     -13.171  15.692 -14.581  0.00  0.00            
ATOM   3110  CD  ARG X 193     -14.003  16.440 -12.803  0.00  0.00            
ATOM   3111  HD2 ARG X 193     -14.295  16.110 -11.806  0.00  0.00            
ATOM   3112  HD3 ARG X 193     -14.868  16.762 -13.384  0.00  0.00            
ATOM   3113  NE  ARG X 193     -12.919  17.394 -12.397  0.00  0.00            
ATOM   3114  HE  ARG X 193     -11.999  17.011 -12.230  0.00  0.00            
ATOM   3115  CZ  ARG X 193     -13.070  18.712 -12.165  0.00  0.00            
ATOM   3116  NH1 ARG X 193     -12.162  19.583 -12.059  0.00  0.00            
ATOM   3117 HH11 ARG X 193     -11.186  19.337 -12.144  0.00  0.00            
ATOM   3118 HH12 ARG X 193     -12.449  20.485 -11.709  0.00  0.00            
ATOM   3119  NH2 ARG X 193     -14.269  19.125 -12.027  0.00  0.00            
ATOM   3120 HH21 ARG X 193     -15.091  18.547 -12.132  0.00  0.00            
ATOM   3121 HH22 ARG X 193     -14.463  20.116 -12.015  0.00  0.00            
ATOM   3122  C   ARG X 193     -14.428  11.532 -14.278  0.00  0.00            
ATOM   3123  O   ARG X 193     -15.296  11.416 -13.404  0.00  0.00            
ATOM   3124  N   ILE X 194     -14.198  10.611 -15.220  0.00  0.00            
ATOM   3125  H   ILE X 194     -13.646  11.003 -15.970  0.00  0.00            
ATOM   3126  CA  ILE X 194     -14.607   9.168 -15.250  0.00  0.00            
ATOM   3127  HA  ILE X 194     -15.537   8.965 -14.719  0.00  0.00            
ATOM   3128  CB  ILE X 194     -14.784   8.627 -16.683  0.00  0.00            
ATOM   3129  HB  ILE X 194     -13.833   8.731 -17.206  0.00  0.00            
ATOM   3130  CG2 ILE X 194     -15.302   7.126 -16.575  0.00  0.00            
ATOM   3131 HG21 ILE X 194     -14.491   6.507 -16.190  0.00  0.00            
ATOM   3132 HG22 ILE X 194     -16.156   7.034 -15.904  0.00  0.00            
ATOM   3133 HG23 ILE X 194     -15.503   6.728 -17.570  0.00  0.00            
ATOM   3134  CG1 ILE X 194     -15.754   9.557 -17.547  0.00  0.00            
ATOM   3135 HG12 ILE X 194     -16.709   9.526 -17.024  0.00  0.00            
ATOM   3136 HG13 ILE X 194     -15.432  10.598 -17.590  0.00  0.00            
ATOM   3137  CD1 ILE X 194     -15.925   9.019 -18.951  0.00  0.00            
ATOM   3138 HD11 ILE X 194     -16.424   8.059 -19.088  0.00  0.00            
ATOM   3139 HD12 ILE X 194     -16.349   9.847 -19.518  0.00  0.00            
ATOM   3140 HD13 ILE X 194     -14.924   8.972 -19.379  0.00  0.00            
ATOM   3141  C   ILE X 194     -13.536   8.415 -14.551  0.00  0.00            
ATOM   3142  O   ILE X 194     -12.324   8.630 -14.671  0.00  0.00            
ATOM   3143  N   TYR X 195     -13.974   7.514 -13.664  0.00  0.00            
ATOM   3144  H   TYR X 195     -14.931   7.608 -13.355  0.00  0.00            
ATOM   3145  CA  TYR X 195     -13.088   6.678 -12.894  0.00  0.00            
ATOM   3146  HA  TYR X 195     -12.109   6.811 -13.353  0.00  0.00            
ATOM   3147  CB  TYR X 195     -12.950   7.180 -11.522  0.00  0.00            
ATOM   3148  HB2 TYR X 195     -12.488   6.436 -10.873  0.00  0.00            
ATOM   3149  HB3 TYR X 195     -13.931   7.388 -11.094  0.00  0.00            
ATOM   3150  CG  TYR X 195     -12.168   8.474 -11.261  0.00  0.00            
ATOM   3151  CD1 TYR X 195     -10.808   8.525 -10.826  0.00  0.00            
ATOM   3152  HD1 TYR X 195     -10.228   7.616 -10.770  0.00  0.00            
ATOM   3153  CE1 TYR X 195     -10.169   9.751 -10.559  0.00  0.00            
ATOM   3154  HE1 TYR X 195      -9.129   9.751 -10.266  0.00  0.00            
ATOM   3155  CZ  TYR X 195     -10.873  10.959 -10.872  0.00  0.00            
ATOM   3156  OH  TYR X 195     -10.313  12.147 -10.596  0.00  0.00            
ATOM   3157  HH  TYR X 195     -10.975  12.792 -10.857  0.00  0.00            
ATOM   3158  CE2 TYR X 195     -12.220  10.938 -11.315  0.00  0.00            
ATOM   3159  HE2 TYR X 195     -12.787  11.849 -11.429  0.00  0.00            
ATOM   3160  CD2 TYR X 195     -12.857   9.693 -11.404  0.00  0.00            
ATOM   3161  HD2 TYR X 195     -13.899   9.628 -11.681  0.00  0.00            
ATOM   3162  C   TYR X 195     -13.587   5.202 -12.911  0.00  0.00            
ATOM   3163  O   TYR X 195     -14.827   4.980 -12.835  0.00  0.00            
ATOM   3164  N   THR X 196     -12.650   4.257 -12.892  0.00  0.00            
ATOM   3165  H   THR X 196     -11.724   4.554 -13.165  0.00  0.00            
ATOM   3166  CA  THR X 196     -12.983   2.863 -12.719  0.00  0.00            
ATOM   3167  HA  THR X 196     -13.758   2.812 -11.953  0.00  0.00            
ATOM   3168  CB  THR X 196     -13.694   2.235 -13.940  0.00  0.00            
ATOM   3169  HB  THR X 196     -14.627   2.724 -14.220  0.00  0.00            
ATOM   3170  CG2 THR X 196     -12.771   2.241 -15.178  0.00  0.00            
ATOM   3171 HG21 THR X 196     -12.737   3.278 -15.511  0.00  0.00            
ATOM   3172 HG22 THR X 196     -13.069   1.508 -15.927  0.00  0.00            
ATOM   3173 HG23 THR X 196     -11.756   2.089 -14.810  0.00  0.00            
ATOM   3174  OG1 THR X 196     -13.981   0.871 -13.649  0.00  0.00            
ATOM   3175  HG1 THR X 196     -14.859   0.879 -13.261  0.00  0.00            
ATOM   3176  C   THR X 196     -11.756   2.103 -12.173  0.00  0.00            
ATOM   3177  O   THR X 196     -10.701   2.711 -12.123  0.00  0.00            
ATOM   3178  N   HIE X 197     -11.774   0.833 -11.769  0.00  0.00            
ATOM   3179  H   HIE X 197     -12.694   0.421 -11.697  0.00  0.00            
ATOM   3180  CA  HIE X 197     -10.673   0.077 -11.287  0.00  0.00            
ATOM   3181  HA  HIE X 197     -10.296   0.591 -10.403  0.00  0.00            
ATOM   3182  CB  HIE X 197     -11.209  -1.309 -10.801  0.00  0.00            
ATOM   3183  HB2 HIE X 197     -10.381  -1.968 -10.539  0.00  0.00            
ATOM   3184  HB3 HIE X 197     -11.704  -1.112  -9.849  0.00  0.00            
ATOM   3185  CG  HIE X 197     -12.304  -1.970 -11.604  0.00  0.00            
ATOM   3186  ND1 HIE X 197     -13.654  -1.691 -11.602  0.00  0.00            
ATOM   3187  CE1 HIE X 197     -14.190  -2.687 -12.368  0.00  0.00            
ATOM   3188  HE1 HIE X 197     -15.251  -2.786 -12.540  0.00  0.00            
ATOM   3189  NE2 HIE X 197     -13.226  -3.458 -12.930  0.00  0.00            
ATOM   3190  HE2 HIE X 197     -13.363  -4.317 -13.445  0.00  0.00            
ATOM   3191  CD2 HIE X 197     -11.994  -3.027 -12.428  0.00  0.00            
ATOM   3192  HD2 HIE X 197     -11.027  -3.369 -12.769  0.00  0.00            
ATOM   3193  C   HIE X 197      -9.548  -0.054 -12.327  0.00  0.00            
ATOM   3194  O   HIE X 197      -8.318  -0.094 -11.981  0.00  0.00            
ATOM   3195  N   GLN X 198      -9.971   0.053 -13.621  0.00  0.00            
ATOM   3196  H   GLN X 198     -10.970   0.098 -13.757  0.00  0.00            
ATOM   3197  CA  GLN X 198      -9.068   0.199 -14.743  0.00  0.00            
ATOM   3198  HA  GLN X 198      -8.240  -0.464 -14.493  0.00  0.00            
ATOM   3199  CB  GLN X 198      -9.716  -0.321 -16.021  0.00  0.00            
ATOM   3200  HB2 GLN X 198     -10.544   0.321 -16.321  0.00  0.00            
ATOM   3201  HB3 GLN X 198      -9.032  -0.277 -16.869  0.00  0.00            
ATOM   3202  CG  GLN X 198     -10.302  -1.717 -15.908  0.00  0.00            
ATOM   3203  HG2 GLN X 198     -10.983  -1.920 -15.082  0.00  0.00            
ATOM   3204  HG3 GLN X 198     -10.772  -1.973 -16.857  0.00  0.00            
ATOM   3205  CD  GLN X 198      -9.203  -2.768 -15.689  0.00  0.00            
ATOM   3206  OE1 GLN X 198      -9.011  -3.345 -14.691  0.00  0.00            
ATOM   3207  NE2 GLN X 198      -8.261  -2.826 -16.598  0.00  0.00            
ATOM   3208 HE21 GLN X 198      -8.467  -2.576 -17.554  0.00  0.00            
ATOM   3209 HE22 GLN X 198      -7.399  -3.297 -16.361  0.00  0.00            
ATOM   3210  C   GLN X 198      -8.430   1.523 -14.920  0.00  0.00            
ATOM   3211  O   GLN X 198      -7.477   1.630 -15.671  0.00  0.00            
ATOM   3212  N   SER X 199      -8.970   2.613 -14.284  0.00  0.00            
ATOM   3213  H   SER X 199      -9.808   2.442 -13.749  0.00  0.00            
ATOM   3214  CA  SER X 199      -8.188   3.829 -14.008  0.00  0.00            
ATOM   3215  HA  SER X 199      -7.640   4.051 -14.924  0.00  0.00            
ATOM   3216  CB  SER X 199      -9.096   5.016 -13.697  0.00  0.00            
ATOM   3217  HB2 SER X 199      -9.578   4.868 -12.730  0.00  0.00            
ATOM   3218  HB3 SER X 199      -8.530   5.946 -13.753  0.00  0.00            
ATOM   3219  OG  SER X 199     -10.221   5.048 -14.586  0.00  0.00            
ATOM   3220  HG  SER X 199     -10.038   5.020 -15.528  0.00  0.00            
ATOM   3221  C   SER X 199      -7.186   3.695 -12.881  0.00  0.00            
ATOM   3222  O   SER X 199      -6.037   4.189 -12.941  0.00  0.00            
ATOM   3223  N   ASP X 200      -7.387   2.951 -11.824  0.00  0.00            
ATOM   3224  H   ASP X 200      -8.316   2.573 -11.705  0.00  0.00            
ATOM   3225  CA  ASP X 200      -6.400   2.477 -10.765  0.00  0.00            
ATOM   3226  HA  ASP X 200      -5.950   3.419 -10.452  0.00  0.00            
ATOM   3227  CB  ASP X 200      -7.107   1.806  -9.578  0.00  0.00            
ATOM   3228  HB2 ASP X 200      -6.403   1.612  -8.769  0.00  0.00            
ATOM   3229  HB3 ASP X 200      -7.378   0.774  -9.797  0.00  0.00            
ATOM   3230  CG  ASP X 200      -8.294   2.666  -8.991  0.00  0.00            
ATOM   3231  OD1 ASP X 200      -8.158   3.880  -8.737  0.00  0.00            
ATOM   3232  OD2 ASP X 200      -9.283   2.031  -8.568  0.00  0.00            
ATOM   3233  C   ASP X 200      -5.230   1.651 -11.297  0.00  0.00            
ATOM   3234  O   ASP X 200      -4.085   1.650 -10.772  0.00  0.00            
ATOM   3235  N   VAL X 201      -5.448   0.856 -12.401  0.00  0.00            
ATOM   3236  H   VAL X 201      -6.382   0.898 -12.783  0.00  0.00            
ATOM   3237  CA  VAL X 201      -4.384   0.222 -13.185  0.00  0.00            
ATOM   3238  HA  VAL X 201      -3.894  -0.578 -12.631  0.00  0.00            
ATOM   3239  CB  VAL X 201      -4.957  -0.471 -14.391  0.00  0.00            
ATOM   3240  HB  VAL X 201      -5.738   0.139 -14.845  0.00  0.00            
ATOM   3241  CG1 VAL X 201      -3.827  -0.852 -15.390  0.00  0.00            
ATOM   3242 HG11 VAL X 201      -3.012  -1.399 -14.917  0.00  0.00            
ATOM   3243 HG12 VAL X 201      -4.315  -1.464 -16.149  0.00  0.00            
ATOM   3244 HG13 VAL X 201      -3.433   0.019 -15.913  0.00  0.00            
ATOM   3245  CG2 VAL X 201      -5.657  -1.740 -13.951  0.00  0.00            
ATOM   3246 HG21 VAL X 201      -6.012  -2.299 -14.817  0.00  0.00            
ATOM   3247 HG22 VAL X 201      -5.070  -2.440 -13.356  0.00  0.00            
ATOM   3248 HG23 VAL X 201      -6.543  -1.458 -13.383  0.00  0.00            
ATOM   3249  C   VAL X 201      -3.401   1.235 -13.717  0.00  0.00            
ATOM   3250  O   VAL X 201      -2.176   0.995 -13.718  0.00  0.00            
ATOM   3251  N   TRP X 202      -3.791   2.468 -14.020  0.00  0.00            
ATOM   3252  H   TRP X 202      -4.775   2.697 -13.999  0.00  0.00            
ATOM   3253  CA  TRP X 202      -2.897   3.539 -14.437  0.00  0.00            
ATOM   3254  HA  TRP X 202      -2.348   3.030 -15.228  0.00  0.00            
ATOM   3255  CB  TRP X 202      -3.631   4.758 -15.114  0.00  0.00            
ATOM   3256  HB2 TRP X 202      -4.383   4.438 -15.835  0.00  0.00            
ATOM   3257  HB3 TRP X 202      -4.069   5.361 -14.319  0.00  0.00            
ATOM   3258  CG  TRP X 202      -2.745   5.710 -15.896  0.00  0.00            
ATOM   3259  CD1 TRP X 202      -1.714   6.449 -15.354  0.00  0.00            
ATOM   3260  HD1 TRP X 202      -1.373   6.405 -14.330  0.00  0.00            
ATOM   3261  NE1 TRP X 202      -1.206   7.336 -16.341  0.00  0.00            
ATOM   3262  HE1 TRP X 202      -0.459   7.996 -16.180  0.00  0.00            
ATOM   3263  CE2 TRP X 202      -1.917   7.237 -17.489  0.00  0.00            
ATOM   3264  CZ2 TRP X 202      -1.873   7.923 -18.694  0.00  0.00            
ATOM   3265  HZ2 TRP X 202      -1.132   8.703 -18.794  0.00  0.00            
ATOM   3266  CH2 TRP X 202      -2.743   7.487 -19.687  0.00  0.00            
ATOM   3267  HH2 TRP X 202      -2.669   7.835 -20.707  0.00  0.00            
ATOM   3268  CZ3 TRP X 202      -3.703   6.463 -19.533  0.00  0.00            
ATOM   3269  HZ3 TRP X 202      -4.455   6.200 -20.262  0.00  0.00            
ATOM   3270  CE3 TRP X 202      -3.823   5.931 -18.290  0.00  0.00            
ATOM   3271  HE3 TRP X 202      -4.686   5.320 -18.068  0.00  0.00            
ATOM   3272  CD2 TRP X 202      -2.906   6.243 -17.250  0.00  0.00            
ATOM   3273  C   TRP X 202      -1.882   3.993 -13.409  0.00  0.00            
ATOM   3274  O   TRP X 202      -0.702   3.906 -13.686  0.00  0.00            
ATOM   3275  N   SER X 203      -2.408   4.161 -12.175  0.00  0.00            
ATOM   3276  H   SER X 203      -3.401   4.049 -12.029  0.00  0.00            
ATOM   3277  CA  SER X 203      -1.487   4.566 -11.067  0.00  0.00            
ATOM   3278  HA  SER X 203      -0.778   5.292 -11.464  0.00  0.00            
ATOM   3279  CB  SER X 203      -2.335   5.190 -10.017  0.00  0.00            
ATOM   3280  HB2 SER X 203      -1.694   5.802  -9.383  0.00  0.00            
ATOM   3281  HB3 SER X 203      -2.678   4.338  -9.430  0.00  0.00            
ATOM   3282  OG  SER X 203      -3.370   5.992 -10.489  0.00  0.00            
ATOM   3283  HG  SER X 203      -3.134   6.444 -11.303  0.00  0.00            
ATOM   3284  C   SER X 203      -0.636   3.445 -10.538  0.00  0.00            
ATOM   3285  O   SER X 203       0.447   3.704  -9.991  0.00  0.00            
ATOM   3286  N   TYR X 204      -1.036   2.228 -10.807  0.00  0.00            
ATOM   3287  H   TYR X 204      -1.862   2.048 -11.359  0.00  0.00            
ATOM   3288  CA  TYR X 204      -0.259   1.022 -10.442  0.00  0.00            
ATOM   3289  HA  TYR X 204       0.096   1.012  -9.411  0.00  0.00            
ATOM   3290  CB  TYR X 204      -1.190  -0.229 -10.612  0.00  0.00            
ATOM   3291  HB2 TYR X 204      -1.835  -0.272  -9.734  0.00  0.00            
ATOM   3292  HB3 TYR X 204      -1.755  -0.278 -11.543  0.00  0.00            
ATOM   3293  CG  TYR X 204      -0.390  -1.531 -10.657  0.00  0.00            
ATOM   3294  CD1 TYR X 204      -0.326  -2.346 -11.850  0.00  0.00            
ATOM   3295  HD1 TYR X 204      -0.878  -1.998 -12.711  0.00  0.00            
ATOM   3296  CE1 TYR X 204       0.365  -3.599 -11.820  0.00  0.00            
ATOM   3297  HE1 TYR X 204       0.520  -4.153 -12.734  0.00  0.00            
ATOM   3298  CZ  TYR X 204       1.076  -3.987 -10.643  0.00  0.00            
ATOM   3299  OH  TYR X 204       1.795  -5.161 -10.598  0.00  0.00            
ATOM   3300  HH  TYR X 204       2.067  -5.484  -9.736  0.00  0.00            
ATOM   3301  CE2 TYR X 204       0.986  -3.120  -9.569  0.00  0.00            
ATOM   3302  HE2 TYR X 204       1.514  -3.387  -8.666  0.00  0.00            
ATOM   3303  CD2 TYR X 204       0.271  -1.954  -9.458  0.00  0.00            
ATOM   3304  HD2 TYR X 204       0.254  -1.460  -8.497  0.00  0.00            
ATOM   3305  C   TYR X 204       0.889   0.941 -11.413  0.00  0.00            
ATOM   3306  O   TYR X 204       2.034   0.843 -10.980  0.00  0.00            
ATOM   3307  N   GLY X 205       0.697   1.174 -12.709  0.00  0.00            
ATOM   3308  H   GLY X 205      -0.251   1.203 -13.056  0.00  0.00            
ATOM   3309  CA  GLY X 205       1.663   1.310 -13.769  0.00  0.00            
ATOM   3310  HA2 GLY X 205       1.240   1.460 -14.762  0.00  0.00            
ATOM   3311  HA3 GLY X 205       2.235   0.392 -13.901  0.00  0.00            
ATOM   3312  C   GLY X 205       2.675   2.453 -13.420  0.00  0.00            
ATOM   3313  O   GLY X 205       3.865   2.287 -13.346  0.00  0.00            
ATOM   3314  N   VAL X 206       2.161   3.651 -13.046  0.00  0.00            
ATOM   3315  H   VAL X 206       1.184   3.735 -12.803  0.00  0.00            
ATOM   3316  CA  VAL X 206       3.025   4.727 -12.611  0.00  0.00            
ATOM   3317  HA  VAL X 206       3.743   4.753 -13.430  0.00  0.00            
ATOM   3318  CB  VAL X 206       2.375   6.107 -12.425  0.00  0.00            
ATOM   3319  HB  VAL X 206       1.634   6.137 -11.626  0.00  0.00            
ATOM   3320  CG1 VAL X 206       3.347   7.244 -12.119  0.00  0.00            
ATOM   3321 HG11 VAL X 206       3.800   7.053 -11.146  0.00  0.00            
ATOM   3322 HG12 VAL X 206       4.077   7.147 -12.922  0.00  0.00            
ATOM   3323 HG13 VAL X 206       2.892   8.232 -12.057  0.00  0.00            
ATOM   3324  CG2 VAL X 206       1.655   6.545 -13.699  0.00  0.00            
ATOM   3325 HG21 VAL X 206       0.866   5.885 -14.062  0.00  0.00            
ATOM   3326 HG22 VAL X 206       2.350   6.653 -14.532  0.00  0.00            
ATOM   3327 HG23 VAL X 206       1.159   7.511 -13.605  0.00  0.00            
ATOM   3328  C   VAL X 206       3.778   4.425 -11.339  0.00  0.00            
ATOM   3329  O   VAL X 206       4.887   4.868 -11.179  0.00  0.00            
ATOM   3330  N   THR X 207       3.266   3.617 -10.376  0.00  0.00            
ATOM   3331  H   THR X 207       2.302   3.323 -10.440  0.00  0.00            
ATOM   3332  CA  THR X 207       3.967   3.175  -9.202  0.00  0.00            
ATOM   3333  HA  THR X 207       4.507   4.002  -8.741  0.00  0.00            
ATOM   3334  CB  THR X 207       2.898   2.687  -8.176  0.00  0.00            
ATOM   3335  HB  THR X 207       2.360   1.840  -8.603  0.00  0.00            
ATOM   3336  CG2 THR X 207       3.524   2.223  -6.853  0.00  0.00            
ATOM   3337 HG21 THR X 207       4.043   1.299  -7.108  0.00  0.00            
ATOM   3338 HG22 THR X 207       2.706   1.985  -6.174  0.00  0.00            
ATOM   3339 HG23 THR X 207       4.105   3.019  -6.388  0.00  0.00            
ATOM   3340  OG1 THR X 207       1.994   3.673  -7.860  0.00  0.00            
ATOM   3341  HG1 THR X 207       1.340   3.644  -8.563  0.00  0.00            
ATOM   3342  C   THR X 207       4.996   2.149  -9.518  0.00  0.00            
ATOM   3343  O   THR X 207       6.053   2.194  -8.881  0.00  0.00            
ATOM   3344  N   VAL X 208       4.811   1.203 -10.484  0.00  0.00            
ATOM   3345  H   VAL X 208       3.896   1.020 -10.872  0.00  0.00            
ATOM   3346  CA  VAL X 208       5.941   0.450 -10.982  0.00  0.00            
ATOM   3347  HA  VAL X 208       6.329  -0.150 -10.159  0.00  0.00            
ATOM   3348  CB  VAL X 208       5.456  -0.612 -12.094  0.00  0.00            
ATOM   3349  HB  VAL X 208       4.885  -0.164 -12.908  0.00  0.00            
ATOM   3350  CG1 VAL X 208       6.694  -1.412 -12.504  0.00  0.00            
ATOM   3351 HG11 VAL X 208       6.489  -2.481 -12.569  0.00  0.00            
ATOM   3352 HG12 VAL X 208       7.051  -0.880 -13.385  0.00  0.00            
ATOM   3353 HG13 VAL X 208       7.486  -1.266 -11.769  0.00  0.00            
ATOM   3354  CG2 VAL X 208       4.462  -1.557 -11.417  0.00  0.00            
ATOM   3355 HG21 VAL X 208       3.957  -2.220 -12.119  0.00  0.00            
ATOM   3356 HG22 VAL X 208       3.620  -1.012 -10.990  0.00  0.00            
ATOM   3357 HG23 VAL X 208       4.884  -2.099 -10.570  0.00  0.00            
ATOM   3358  C   VAL X 208       7.036   1.348 -11.513  0.00  0.00            
ATOM   3359  O   VAL X 208       8.221   1.116 -11.193  0.00  0.00            
ATOM   3360  N   TRP X 209       6.856   2.585 -12.121  0.00  0.00            
ATOM   3361  H   TRP X 209       5.901   2.830 -12.342  0.00  0.00            
ATOM   3362  CA  TRP X 209       7.885   3.517 -12.523  0.00  0.00            
ATOM   3363  HA  TRP X 209       8.652   2.906 -12.999  0.00  0.00            
ATOM   3364  CB  TRP X 209       7.356   4.558 -13.571  0.00  0.00            
ATOM   3365  HB2 TRP X 209       7.130   3.914 -14.421  0.00  0.00            
ATOM   3366  HB3 TRP X 209       6.423   5.000 -13.222  0.00  0.00            
ATOM   3367  CG  TRP X 209       8.336   5.577 -14.116  0.00  0.00            
ATOM   3368  CD1 TRP X 209       8.951   5.426 -15.293  0.00  0.00            
ATOM   3369  HD1 TRP X 209       8.809   4.630 -16.009  0.00  0.00            
ATOM   3370  NE1 TRP X 209       9.711   6.523 -15.593  0.00  0.00            
ATOM   3371  HE1 TRP X 209      10.054   6.626 -16.537  0.00  0.00            
ATOM   3372  CE2 TRP X 209       9.612   7.473 -14.633  0.00  0.00            
ATOM   3373  CZ2 TRP X 209      10.109   8.793 -14.614  0.00  0.00            
ATOM   3374  HZ2 TRP X 209      10.656   9.255 -15.422  0.00  0.00            
ATOM   3375  CH2 TRP X 209       9.936   9.517 -13.453  0.00  0.00            
ATOM   3376  HH2 TRP X 209      10.261  10.540 -13.336  0.00  0.00            
ATOM   3377  CZ3 TRP X 209       9.254   8.945 -12.315  0.00  0.00            
ATOM   3378  HZ3 TRP X 209       9.118   9.461 -11.376  0.00  0.00            
ATOM   3379  CE3 TRP X 209       8.739   7.628 -12.403  0.00  0.00            
ATOM   3380  HE3 TRP X 209       8.171   7.282 -11.551  0.00  0.00            
ATOM   3381  CD2 TRP X 209       8.803   6.854 -13.606  0.00  0.00            
ATOM   3382  C   TRP X 209       8.533   4.193 -11.321  0.00  0.00            
ATOM   3383  O   TRP X 209       9.739   4.113 -11.123  0.00  0.00            
ATOM   3384  N   GLU X 210       7.649   4.736 -10.381  0.00  0.00            
ATOM   3385  H   GLU X 210       6.660   4.585 -10.521  0.00  0.00            
ATOM   3386  CA  GLU X 210       8.164   5.364  -9.188  0.00  0.00            
ATOM   3387  HA  GLU X 210       8.906   6.075  -9.552  0.00  0.00            
ATOM   3388  CB  GLU X 210       7.004   6.126  -8.406  0.00  0.00            
ATOM   3389  HB2 GLU X 210       6.209   5.379  -8.383  0.00  0.00            
ATOM   3390  HB3 GLU X 210       6.584   6.972  -8.950  0.00  0.00            
ATOM   3391  CG  GLU X 210       7.318   6.500  -6.968  0.00  0.00            
ATOM   3392  HG2 GLU X 210       7.457   5.597  -6.373  0.00  0.00            
ATOM   3393  HG3 GLU X 210       8.199   7.140  -6.938  0.00  0.00            
ATOM   3394  CD  GLU X 210       6.198   7.348  -6.351  0.00  0.00            
ATOM   3395  OE1 GLU X 210       4.990   7.089  -6.689  0.00  0.00            
ATOM   3396  OE2 GLU X 210       6.577   8.270  -5.531  0.00  0.00            
ATOM   3397  C   GLU X 210       8.964   4.459  -8.268  0.00  0.00            
ATOM   3398  O   GLU X 210      10.060   4.826  -7.890  0.00  0.00            
ATOM   3399  N   LEU X 211       8.546   3.171  -8.090  0.00  0.00            
ATOM   3400  H   LEU X 211       7.674   2.814  -8.453  0.00  0.00            
ATOM   3401  CA  LEU X 211       9.359   2.159  -7.412  0.00  0.00            
ATOM   3402  HA  LEU X 211       9.667   2.547  -6.441  0.00  0.00            
ATOM   3403  CB  LEU X 211       8.560   0.918  -7.074  0.00  0.00            
ATOM   3404  HB2 LEU X 211       9.193   0.138  -6.652  0.00  0.00            
ATOM   3405  HB3 LEU X 211       8.164   0.413  -7.955  0.00  0.00            
ATOM   3406  CG  LEU X 211       7.354   1.120  -6.073  0.00  0.00            
ATOM   3407  HG  LEU X 211       6.834   1.982  -6.490  0.00  0.00            
ATOM   3408  CD1 LEU X 211       6.429  -0.017  -6.210  0.00  0.00            
ATOM   3409 HD11 LEU X 211       6.946  -0.926  -5.902  0.00  0.00            
ATOM   3410 HD12 LEU X 211       6.007  -0.072  -7.214  0.00  0.00            
ATOM   3411 HD13 LEU X 211       5.643   0.140  -5.471  0.00  0.00            
ATOM   3412  CD2 LEU X 211       7.814   1.427  -4.645  0.00  0.00            
ATOM   3413 HD21 LEU X 211       8.551   0.674  -4.365  0.00  0.00            
ATOM   3414 HD22 LEU X 211       7.099   1.329  -3.828  0.00  0.00            
ATOM   3415 HD23 LEU X 211       8.244   2.426  -4.575  0.00  0.00            
ATOM   3416  C   LEU X 211      10.640   1.808  -8.161  0.00  0.00            
ATOM   3417  O   LEU X 211      11.729   1.928  -7.606  0.00  0.00            
ATOM   3418  N   MET X 212      10.579   1.461  -9.461  0.00  0.00            
ATOM   3419  H   MET X 212       9.663   1.253  -9.832  0.00  0.00            
ATOM   3420  CA  MET X 212      11.773   1.109 -10.287  0.00  0.00            
ATOM   3421  HA  MET X 212      12.239   0.233  -9.836  0.00  0.00            
ATOM   3422  CB  MET X 212      11.214   0.561 -11.655  0.00  0.00            
ATOM   3423  HB2 MET X 212      10.551   1.312 -12.083  0.00  0.00            
ATOM   3424  HB3 MET X 212      12.017   0.403 -12.375  0.00  0.00            
ATOM   3425  CG  MET X 212      10.473  -0.800 -11.584  0.00  0.00            
ATOM   3426  HG2 MET X 212       9.643  -0.833 -12.291  0.00  0.00            
ATOM   3427  HG3 MET X 212      10.126  -0.958 -10.563  0.00  0.00            
ATOM   3428  SD  MET X 212      11.507  -2.216 -12.043  0.00  0.00            
ATOM   3429  CE  MET X 212      10.041  -3.351 -12.046  0.00  0.00            
ATOM   3430  HE1 MET X 212       9.831  -3.544 -10.994  0.00  0.00            
ATOM   3431  HE2 MET X 212      10.325  -4.343 -12.399  0.00  0.00            
ATOM   3432  HE3 MET X 212       9.251  -2.963 -12.689  0.00  0.00            
ATOM   3433  C   MET X 212      12.789   2.156 -10.741  0.00  0.00            
ATOM   3434  O   MET X 212      13.986   1.849 -10.825  0.00  0.00            
ATOM   3435  N   THR X 213      12.352   3.397 -10.782  0.00  0.00            
ATOM   3436  H   THR X 213      11.360   3.514 -10.636  0.00  0.00            
ATOM   3437  CA  THR X 213      13.293   4.541 -10.719  0.00  0.00            
ATOM   3438  HA  THR X 213      14.110   4.358 -11.417  0.00  0.00            
ATOM   3439  CB  THR X 213      12.566   5.833 -11.105  0.00  0.00            
ATOM   3440  HB  THR X 213      13.279   6.658 -11.077  0.00  0.00            
ATOM   3441  CG2 THR X 213      12.128   5.837 -12.518  0.00  0.00            
ATOM   3442 HG21 THR X 213      11.381   5.073 -12.732  0.00  0.00            
ATOM   3443 HG22 THR X 213      12.984   5.698 -13.179  0.00  0.00            
ATOM   3444 HG23 THR X 213      11.529   6.729 -12.697  0.00  0.00            
ATOM   3445  OG1 THR X 213      11.489   6.130 -10.373  0.00  0.00            
ATOM   3446  HG1 THR X 213      10.756   5.561 -10.616  0.00  0.00            
ATOM   3447  C   THR X 213      13.951   4.766  -9.312  0.00  0.00            
ATOM   3448  O   THR X 213      14.890   5.609  -9.217  0.00  0.00            
ATOM   3449  N   PHE X 214      13.521   3.997  -8.326  0.00  0.00            
ATOM   3450  H   PHE X 214      12.897   3.237  -8.559  0.00  0.00            
ATOM   3451  CA  PHE X 214      13.942   4.084  -6.914  0.00  0.00            
ATOM   3452  HA  PHE X 214      13.436   3.286  -6.372  0.00  0.00            
ATOM   3453  CB  PHE X 214      15.390   3.668  -6.807  0.00  0.00            
ATOM   3454  HB2 PHE X 214      15.760   3.785  -5.789  0.00  0.00            
ATOM   3455  HB3 PHE X 214      15.983   4.321  -7.447  0.00  0.00            
ATOM   3456  CG  PHE X 214      15.655   2.221  -7.211  0.00  0.00            
ATOM   3457  CD1 PHE X 214      15.667   1.265  -6.232  0.00  0.00            
ATOM   3458  HD1 PHE X 214      15.534   1.482  -5.183  0.00  0.00            
ATOM   3459  CE1 PHE X 214      15.820  -0.098  -6.511  0.00  0.00            
ATOM   3460  HE1 PHE X 214      15.872  -0.843  -5.731  0.00  0.00            
ATOM   3461  CZ  PHE X 214      16.089  -0.432  -7.875  0.00  0.00            
ATOM   3462  HZ  PHE X 214      16.339  -1.468  -8.055  0.00  0.00            
ATOM   3463  CE2 PHE X 214      16.079   0.509  -8.909  0.00  0.00            
ATOM   3464  HE2 PHE X 214      16.218   0.104  -9.900  0.00  0.00            
ATOM   3465  CD2 PHE X 214      15.932   1.861  -8.545  0.00  0.00            
ATOM   3466  HD2 PHE X 214      16.078   2.636  -9.283  0.00  0.00            
ATOM   3467  C   PHE X 214      13.517   5.380  -6.206  0.00  0.00            
ATOM   3468  O   PHE X 214      14.281   6.130  -5.700  0.00  0.00            
ATOM   3469  N   GLY X 215      12.211   5.778  -6.312  0.00  0.00            
ATOM   3470  H   GLY X 215      11.634   5.202  -6.908  0.00  0.00            
ATOM   3471  CA  GLY X 215      11.617   6.973  -5.728  0.00  0.00            
ATOM   3472  HA2 GLY X 215      10.539   6.818  -5.681  0.00  0.00            
ATOM   3473  HA3 GLY X 215      12.009   7.153  -4.727  0.00  0.00            
ATOM   3474  C   GLY X 215      11.816   8.238  -6.589  0.00  0.00            
ATOM   3475  O   GLY X 215      11.905   9.285  -5.887  0.00  0.00            
ATOM   3476  N   SER X 216      11.826   8.230  -7.948  0.00  0.00            
ATOM   3477  H   SER X 216      11.546   7.375  -8.407  0.00  0.00            
ATOM   3478  CA  SER X 216      11.840   9.519  -8.703  0.00  0.00            
ATOM   3479  HA  SER X 216      12.624  10.199  -8.369  0.00  0.00            
ATOM   3480  CB  SER X 216      12.150   9.146 -10.157  0.00  0.00            
ATOM   3481  HB2 SER X 216      13.053   8.560  -9.989  0.00  0.00            
ATOM   3482  HB3 SER X 216      11.381   8.506 -10.590  0.00  0.00            
ATOM   3483  OG  SER X 216      12.490  10.251 -10.980  0.00  0.00            
ATOM   3484  HG  SER X 216      13.081   9.915 -11.658  0.00  0.00            
ATOM   3485  C   SER X 216      10.463  10.325  -8.716  0.00  0.00            
ATOM   3486  O   SER X 216       9.442   9.804  -8.303  0.00  0.00            
ATOM   3487  N   LYS X 217      10.481  11.557  -9.121  0.00  0.00            
ATOM   3488  H   LYS X 217      11.366  11.937  -9.427  0.00  0.00            
ATOM   3489  CA  LYS X 217       9.317  12.471  -9.269  0.00  0.00            
ATOM   3490  HA  LYS X 217       8.608  12.233  -8.477  0.00  0.00            
ATOM   3491  CB  LYS X 217       9.803  13.875  -9.025  0.00  0.00            
ATOM   3492  HB2 LYS X 217      10.653  14.130  -9.657  0.00  0.00            
ATOM   3493  HB3 LYS X 217       8.999  14.547  -9.328  0.00  0.00            
ATOM   3494  CG  LYS X 217      10.046  14.205  -7.531  0.00  0.00            
ATOM   3495  HG2 LYS X 217      11.021  13.781  -7.292  0.00  0.00            
ATOM   3496  HG3 LYS X 217       9.324  13.585  -7.001  0.00  0.00            
ATOM   3497  CD  LYS X 217      10.088  15.670  -7.089  0.00  0.00            
ATOM   3498  HD2 LYS X 217       9.120  16.122  -7.308  0.00  0.00            
ATOM   3499  HD3 LYS X 217      10.209  15.721  -6.007  0.00  0.00            
ATOM   3500  CE  LYS X 217      11.264  16.394  -7.773  0.00  0.00            
ATOM   3501  HE2 LYS X 217      12.184  15.858  -7.541  0.00  0.00            
ATOM   3502  HE3 LYS X 217      11.091  16.536  -8.840  0.00  0.00            
ATOM   3503  NZ  LYS X 217      11.425  17.703  -7.163  0.00  0.00            
ATOM   3504  HZ1 LYS X 217      10.509  18.124  -7.236  0.00  0.00            
ATOM   3505  HZ2 LYS X 217      12.131  18.175  -7.710  0.00  0.00            
ATOM   3506  HZ3 LYS X 217      11.691  17.577  -6.197  0.00  0.00            
ATOM   3507  C   LYS X 217       8.713  12.346 -10.715  0.00  0.00            
ATOM   3508  O   LYS X 217       9.325  12.972 -11.576  0.00  0.00            
ATOM   3509  N   PRO X 218       7.591  11.683 -11.015  0.00  0.00            
ATOM   3510  CD  PRO X 218       6.852  10.834 -10.057  0.00  0.00            
ATOM   3511  HD2 PRO X 218       6.952  11.265  -9.061  0.00  0.00            
ATOM   3512  HD3 PRO X 218       7.325   9.852 -10.033  0.00  0.00            
ATOM   3513  CG  PRO X 218       5.366  10.717 -10.565  0.00  0.00            
ATOM   3514  HG2 PRO X 218       4.865   9.784 -10.304  0.00  0.00            
ATOM   3515  HG3 PRO X 218       4.745  11.552 -10.242  0.00  0.00            
ATOM   3516  CB  PRO X 218       5.670  10.776 -12.064  0.00  0.00            
ATOM   3517  HB2 PRO X 218       4.782  11.111 -12.599  0.00  0.00            
ATOM   3518  HB3 PRO X 218       5.895   9.750 -12.353  0.00  0.00            
ATOM   3519  CA  PRO X 218       6.938  11.658 -12.306  0.00  0.00            
ATOM   3520  HA  PRO X 218       7.534  11.071 -13.005  0.00  0.00            
ATOM   3521  C   PRO X 218       6.741  12.990 -12.954  0.00  0.00            
ATOM   3522  O   PRO X 218       5.964  13.750 -12.336  0.00  0.00            
ATOM   3523  N   TYR X 219       7.112  13.241 -14.182  0.00  0.00            
ATOM   3524  H   TYR X 219       7.622  12.536 -14.695  0.00  0.00            
ATOM   3525  CA  TYR X 219       6.870  14.470 -14.946  0.00  0.00            
ATOM   3526  HA  TYR X 219       7.467  14.528 -15.856  0.00  0.00            
ATOM   3527  CB  TYR X 219       5.434  14.566 -15.461  0.00  0.00            
ATOM   3528  HB2 TYR X 219       4.824  14.658 -14.562  0.00  0.00            
ATOM   3529  HB3 TYR X 219       5.361  15.539 -15.948  0.00  0.00            
ATOM   3530  CG  TYR X 219       5.005  13.531 -16.494  0.00  0.00            
ATOM   3531  CD1 TYR X 219       5.630  13.367 -17.695  0.00  0.00            
ATOM   3532  HD1 TYR X 219       6.476  14.006 -17.903  0.00  0.00            
ATOM   3533  CE1 TYR X 219       5.215  12.491 -18.647  0.00  0.00            
ATOM   3534  HE1 TYR X 219       5.783  12.320 -19.550  0.00  0.00            
ATOM   3535  CZ  TYR X 219       4.093  11.674 -18.339  0.00  0.00            
ATOM   3536  OH  TYR X 219       3.538  10.810 -19.335  0.00  0.00            
ATOM   3537  HH  TYR X 219       3.093  10.093 -18.878  0.00  0.00            
ATOM   3538  CE2 TYR X 219       3.426  11.759 -17.157  0.00  0.00            
ATOM   3539  HE2 TYR X 219       2.514  11.188 -17.064  0.00  0.00            
ATOM   3540  CD2 TYR X 219       3.900  12.682 -16.206  0.00  0.00            
ATOM   3541  HD2 TYR X 219       3.408  12.747 -15.247  0.00  0.00            
ATOM   3542  C   TYR X 219       7.226  15.756 -14.113  0.00  0.00            
ATOM   3543  O   TYR X 219       6.437  16.734 -13.957  0.00  0.00            
ATOM   3544  N   ASP X 220       8.438  15.785 -13.501  0.00  0.00            
ATOM   3545  H   ASP X 220       9.005  14.950 -13.545  0.00  0.00            
ATOM   3546  CA  ASP X 220       8.970  16.908 -12.714  0.00  0.00            
ATOM   3547  HA  ASP X 220       8.437  16.944 -11.763  0.00  0.00            
ATOM   3548  CB  ASP X 220      10.299  16.582 -12.235  0.00  0.00            
ATOM   3549  HB2 ASP X 220      10.353  15.593 -11.779  0.00  0.00            
ATOM   3550  HB3 ASP X 220      11.025  16.315 -13.003  0.00  0.00            
ATOM   3551  CG  ASP X 220      10.974  17.557 -11.270  0.00  0.00            
ATOM   3552  OD1 ASP X 220      10.386  18.598 -10.807  0.00  0.00            
ATOM   3553  OD2 ASP X 220      12.097  17.187 -10.809  0.00  0.00            
ATOM   3554  C   ASP X 220       8.974  18.227 -13.481  0.00  0.00            
ATOM   3555  O   ASP X 220       9.514  18.382 -14.585  0.00  0.00            
ATOM   3556  N   GLY X 221       8.413  19.229 -12.735  0.00  0.00            
ATOM   3557  H   GLY X 221       8.013  18.983 -11.841  0.00  0.00            
ATOM   3558  CA  GLY X 221       8.406  20.635 -13.193  0.00  0.00            
ATOM   3559  HA2 GLY X 221       8.136  21.339 -12.406  0.00  0.00            
ATOM   3560  HA3 GLY X 221       9.382  20.963 -13.552  0.00  0.00            
ATOM   3561  C   GLY X 221       7.350  20.932 -14.301  0.00  0.00            
ATOM   3562  O   GLY X 221       7.190  22.046 -14.709  0.00  0.00            
ATOM   3563  N   ILE X 222       6.784  19.841 -14.850  0.00  0.00            
ATOM   3564  H   ILE X 222       6.903  18.920 -14.453  0.00  0.00            
ATOM   3565  CA  ILE X 222       5.822  19.920 -15.978  0.00  0.00            
ATOM   3566  HA  ILE X 222       6.033  20.677 -16.733  0.00  0.00            
ATOM   3567  CB  ILE X 222       5.906  18.572 -16.734  0.00  0.00            
ATOM   3568  HB  ILE X 222       5.607  17.747 -16.088  0.00  0.00            
ATOM   3569  CG2 ILE X 222       4.939  18.786 -17.948  0.00  0.00            
ATOM   3570 HG21 ILE X 222       5.195  19.615 -18.608  0.00  0.00            
ATOM   3571 HG22 ILE X 222       3.904  18.973 -17.661  0.00  0.00            
ATOM   3572 HG23 ILE X 222       4.984  17.860 -18.521  0.00  0.00            
ATOM   3573  CG1 ILE X 222       7.325  18.323 -17.240  0.00  0.00            
ATOM   3574 HG12 ILE X 222       7.542  19.112 -17.959  0.00  0.00            
ATOM   3575 HG13 ILE X 222       8.053  18.240 -16.433  0.00  0.00            
ATOM   3576  CD1 ILE X 222       7.538  17.039 -18.065  0.00  0.00            
ATOM   3577 HD11 ILE X 222       8.529  16.991 -18.516  0.00  0.00            
ATOM   3578 HD12 ILE X 222       7.368  16.205 -17.385  0.00  0.00            
ATOM   3579 HD13 ILE X 222       6.834  16.980 -18.894  0.00  0.00            
ATOM   3580  C   ILE X 222       4.435  20.101 -15.376  0.00  0.00            
ATOM   3581  O   ILE X 222       4.075  19.246 -14.617  0.00  0.00            
ATOM   3582  N   PRO X 223       3.591  21.119 -15.758  0.00  0.00            
ATOM   3583  CD  PRO X 223       4.018  22.291 -16.532  0.00  0.00            
ATOM   3584  HD2 PRO X 223       5.079  22.499 -16.396  0.00  0.00            
ATOM   3585  HD3 PRO X 223       3.835  22.110 -17.591  0.00  0.00            
ATOM   3586  CG  PRO X 223       3.151  23.452 -15.968  0.00  0.00            
ATOM   3587  HG2 PRO X 223       3.108  24.239 -16.721  0.00  0.00            
ATOM   3588  HG3 PRO X 223       3.436  23.832 -14.986  0.00  0.00            
ATOM   3589  CB  PRO X 223       1.810  22.733 -15.807  0.00  0.00            
ATOM   3590  HB2 PRO X 223       1.206  23.227 -15.046  0.00  0.00            
ATOM   3591  HB3 PRO X 223       1.300  22.773 -16.769  0.00  0.00            
ATOM   3592  CA  PRO X 223       2.238  21.381 -15.208  0.00  0.00            
ATOM   3593  HA  PRO X 223       2.400  21.427 -14.131  0.00  0.00            
ATOM   3594  C   PRO X 223       1.180  20.319 -15.568  0.00  0.00            
ATOM   3595  O   PRO X 223       1.235  19.841 -16.674  0.00  0.00            
ATOM   3596  N   ALA X 224       0.283  20.086 -14.692  0.00  0.00            
ATOM   3597  H   ALA X 224       0.300  20.707 -13.895  0.00  0.00            
ATOM   3598  CA  ALA X 224      -0.862  19.174 -15.001  0.00  0.00            
ATOM   3599  HA  ALA X 224      -0.456  18.163 -14.968  0.00  0.00            
ATOM   3600  CB  ALA X 224      -1.683  19.386 -13.737  0.00  0.00            
ATOM   3601  HB1 ALA X 224      -1.091  19.547 -12.836  0.00  0.00            
ATOM   3602  HB2 ALA X 224      -2.249  18.494 -13.467  0.00  0.00            
ATOM   3603  HB3 ALA X 224      -2.345  20.230 -13.931  0.00  0.00            
ATOM   3604  C   ALA X 224      -1.576  19.265 -16.400  0.00  0.00            
ATOM   3605  O   ALA X 224      -1.755  18.255 -17.075  0.00  0.00            
ATOM   3606  N   SER X 225      -1.858  20.490 -16.846  0.00  0.00            
ATOM   3607  H   SER X 225      -1.618  21.321 -16.324  0.00  0.00            
ATOM   3608  CA  SER X 225      -2.316  20.755 -18.216  0.00  0.00            
ATOM   3609  HA  SER X 225      -3.196  20.141 -18.408  0.00  0.00            
ATOM   3610  CB  SER X 225      -2.749  22.226 -18.298  0.00  0.00            
ATOM   3611  HB2 SER X 225      -3.231  22.335 -19.269  0.00  0.00            
ATOM   3612  HB3 SER X 225      -3.547  22.471 -17.596  0.00  0.00            
ATOM   3613  OG  SER X 225      -1.661  23.043 -17.897  0.00  0.00            
ATOM   3614  HG  SER X 225      -1.797  23.305 -16.984  0.00  0.00            
ATOM   3615  C   SER X 225      -1.344  20.393 -19.303  0.00  0.00            
ATOM   3616  O   SER X 225      -1.685  19.768 -20.342  0.00  0.00            
ATOM   3617  N   GLU X 226      -0.087  20.568 -19.112  0.00  0.00            
ATOM   3618  H   GLU X 226       0.155  21.191 -18.355  0.00  0.00            
ATOM   3619  CA  GLU X 226       0.971  20.080 -20.002  0.00  0.00            
ATOM   3620  HA  GLU X 226       0.700  20.271 -21.041  0.00  0.00            
ATOM   3621  CB  GLU X 226       2.234  20.886 -19.855  0.00  0.00            
ATOM   3622  HB2 GLU X 226       2.599  20.879 -18.828  0.00  0.00            
ATOM   3623  HB3 GLU X 226       2.974  20.356 -20.454  0.00  0.00            
ATOM   3624  CG  GLU X 226       2.215  22.380 -20.240  0.00  0.00            
ATOM   3625  HG2 GLU X 226       2.959  22.944 -19.678  0.00  0.00            
ATOM   3626  HG3 GLU X 226       1.302  22.779 -19.800  0.00  0.00            
ATOM   3627  CD  GLU X 226       2.273  22.675 -21.732  0.00  0.00            
ATOM   3628  OE1 GLU X 226       1.734  23.724 -22.092  0.00  0.00            
ATOM   3629  OE2 GLU X 226       2.604  21.766 -22.550  0.00  0.00            
ATOM   3630  C   GLU X 226       1.202  18.541 -19.893  0.00  0.00            
ATOM   3631  O   GLU X 226       1.243  17.901 -20.950  0.00  0.00            
ATOM   3632  N   ILE X 227       1.181  17.864 -18.689  0.00  0.00            
ATOM   3633  H   ILE X 227       1.129  18.483 -17.892  0.00  0.00            
ATOM   3634  CA  ILE X 227       0.990  16.398 -18.657  0.00  0.00            
ATOM   3635  HA  ILE X 227       1.782  15.845 -19.162  0.00  0.00            
ATOM   3636  CB  ILE X 227       0.971  16.026 -17.237  0.00  0.00            
ATOM   3637  HB  ILE X 227       0.167  16.452 -16.636  0.00  0.00            
ATOM   3638  CG2 ILE X 227       0.855  14.441 -17.202  0.00  0.00            
ATOM   3639 HG21 ILE X 227       1.710  14.024 -17.733  0.00  0.00            
ATOM   3640 HG22 ILE X 227      -0.035  14.049 -17.695  0.00  0.00            
ATOM   3641 HG23 ILE X 227       0.936  14.035 -16.194  0.00  0.00            
ATOM   3642  CG1 ILE X 227       2.254  16.544 -16.368  0.00  0.00            
ATOM   3643 HG12 ILE X 227       2.408  17.623 -16.353  0.00  0.00            
ATOM   3644 HG13 ILE X 227       3.147  16.123 -16.829  0.00  0.00            
ATOM   3645  CD1 ILE X 227       2.141  16.273 -14.849  0.00  0.00            
ATOM   3646 HD11 ILE X 227       1.221  16.648 -14.401  0.00  0.00            
ATOM   3647 HD12 ILE X 227       3.022  16.629 -14.315  0.00  0.00            
ATOM   3648 HD13 ILE X 227       2.032  15.195 -14.734  0.00  0.00            
ATOM   3649  C   ILE X 227      -0.218  15.965 -19.488  0.00  0.00            
ATOM   3650  O   ILE X 227      -0.106  15.030 -20.294  0.00  0.00            
ATOM   3651  N   SER X 228      -1.389  16.648 -19.406  0.00  0.00            
ATOM   3652  H   SER X 228      -1.494  17.316 -18.656  0.00  0.00            
ATOM   3653  CA  SER X 228      -2.579  16.369 -20.212  0.00  0.00            
ATOM   3654  HA  SER X 228      -2.970  15.371 -20.010  0.00  0.00            
ATOM   3655  CB  SER X 228      -3.764  17.289 -19.891  0.00  0.00            
ATOM   3656  HB2 SER X 228      -3.755  18.262 -20.381  0.00  0.00            
ATOM   3657  HB3 SER X 228      -4.688  16.831 -20.245  0.00  0.00            
ATOM   3658  OG  SER X 228      -3.956  17.516 -18.501  0.00  0.00            
ATOM   3659  HG  SER X 228      -3.154  17.901 -18.142  0.00  0.00            
ATOM   3660  C   SER X 228      -2.300  16.340 -21.742  0.00  0.00            
ATOM   3661  O   SER X 228      -2.743  15.515 -22.541  0.00  0.00            
ATOM   3662  N   SER X 229      -1.448  17.295 -22.194  0.00  0.00            
ATOM   3663  H   SER X 229      -1.177  18.067 -21.602  0.00  0.00            
ATOM   3664  CA  SER X 229      -1.043  17.451 -23.542  0.00  0.00            
ATOM   3665  HA  SER X 229      -1.965  17.246 -24.086  0.00  0.00            
ATOM   3666  CB  SER X 229      -0.601  18.904 -23.883  0.00  0.00            
ATOM   3667  HB2 SER X 229       0.148  19.230 -23.161  0.00  0.00            
ATOM   3668  HB3 SER X 229      -1.463  19.547 -23.706  0.00  0.00            
ATOM   3669  OG  SER X 229      -0.170  19.019 -25.156  0.00  0.00            
ATOM   3670  HG  SER X 229       0.425  19.770 -25.215  0.00  0.00            
ATOM   3671  C   SER X 229      -0.079  16.408 -24.094  0.00  0.00            
ATOM   3672  O   SER X 229      -0.328  15.868 -25.178  0.00  0.00            
ATOM   3673  N   ILE X 230       1.006  16.103 -23.378  0.00  0.00            
ATOM   3674  H   ILE X 230       1.092  16.600 -22.503  0.00  0.00            
ATOM   3675  CA  ILE X 230       1.882  14.882 -23.527  0.00  0.00            
ATOM   3676  HA  ILE X 230       2.484  14.989 -24.430  0.00  0.00            
ATOM   3677  CB  ILE X 230       2.938  14.651 -22.310  0.00  0.00            
ATOM   3678  HB  ILE X 230       2.347  14.629 -21.395  0.00  0.00            
ATOM   3679  CG2 ILE X 230       3.787  13.364 -22.277  0.00  0.00            
ATOM   3680 HG21 ILE X 230       4.543  13.340 -23.062  0.00  0.00            
ATOM   3681 HG22 ILE X 230       4.323  13.337 -21.329  0.00  0.00            
ATOM   3682 HG23 ILE X 230       3.113  12.507 -22.255  0.00  0.00            
ATOM   3683  CG1 ILE X 230       3.967  15.803 -22.370  0.00  0.00            
ATOM   3684 HG12 ILE X 230       3.452  16.741 -22.580  0.00  0.00            
ATOM   3685 HG13 ILE X 230       4.757  15.626 -23.100  0.00  0.00            
ATOM   3686  CD1 ILE X 230       4.655  15.937 -20.981  0.00  0.00            
ATOM   3687 HD11 ILE X 230       3.894  15.914 -20.201  0.00  0.00            
ATOM   3688 HD12 ILE X 230       5.324  15.086 -20.862  0.00  0.00            
ATOM   3689 HD13 ILE X 230       5.256  16.847 -20.985  0.00  0.00            
ATOM   3690  C   ILE X 230       0.998  13.576 -23.710  0.00  0.00            
ATOM   3691  O   ILE X 230       0.891  13.067 -24.832  0.00  0.00            
ATOM   3692  N   LEU X 231       0.179  13.240 -22.737  0.00  0.00            
ATOM   3693  H   LEU X 231       0.176  13.889 -21.964  0.00  0.00            
ATOM   3694  CA  LEU X 231      -0.772  12.156 -22.771  0.00  0.00            
ATOM   3695  HA  LEU X 231      -0.154  11.266 -22.885  0.00  0.00            
ATOM   3696  CB  LEU X 231      -1.498  12.146 -21.405  0.00  0.00            
ATOM   3697  HB2 LEU X 231      -1.899  13.144 -21.230  0.00  0.00            
ATOM   3698  HB3 LEU X 231      -2.310  11.420 -21.434  0.00  0.00            
ATOM   3699  CG  LEU X 231      -0.699  11.897 -20.201  0.00  0.00            
ATOM   3700  HG  LEU X 231       0.024  12.696 -20.035  0.00  0.00            
ATOM   3701  CD1 LEU X 231      -1.666  11.777 -18.916  0.00  0.00            
ATOM   3702 HD11 LEU X 231      -2.124  12.748 -18.724  0.00  0.00            
ATOM   3703 HD12 LEU X 231      -1.008  11.482 -18.098  0.00  0.00            
ATOM   3704 HD13 LEU X 231      -2.432  11.024 -19.096  0.00  0.00            
ATOM   3705  CD2 LEU X 231       0.215  10.667 -20.312  0.00  0.00            
ATOM   3706 HD21 LEU X 231       1.017  10.933 -21.001  0.00  0.00            
ATOM   3707 HD22 LEU X 231       0.736  10.487 -19.371  0.00  0.00            
ATOM   3708 HD23 LEU X 231      -0.408   9.861 -20.698  0.00  0.00            
ATOM   3709  C   LEU X 231      -1.743  12.099 -23.933  0.00  0.00            
ATOM   3710  O   LEU X 231      -1.873  11.010 -24.549  0.00  0.00            
ATOM   3711  N   GLU X 232      -2.350  13.243 -24.261  0.00  0.00            
ATOM   3712  H   GLU X 232      -2.262  14.012 -23.612  0.00  0.00            
ATOM   3713  CA  GLU X 232      -3.326  13.282 -25.335  0.00  0.00            
ATOM   3714  HA  GLU X 232      -4.024  12.451 -25.232  0.00  0.00            
ATOM   3715  CB  GLU X 232      -4.213  14.605 -25.204  0.00  0.00            
ATOM   3716  HB2 GLU X 232      -4.624  14.746 -24.204  0.00  0.00            
ATOM   3717  HB3 GLU X 232      -3.515  15.431 -25.344  0.00  0.00            
ATOM   3718  CG  GLU X 232      -5.430  14.618 -26.124  0.00  0.00            
ATOM   3719  HG2 GLU X 232      -5.823  13.619 -26.311  0.00  0.00            
ATOM   3720  HG3 GLU X 232      -6.290  15.121 -25.683  0.00  0.00            
ATOM   3721  CD  GLU X 232      -5.100  15.420 -27.441  0.00  0.00            
ATOM   3722  OE1 GLU X 232      -5.596  14.930 -28.472  0.00  0.00            
ATOM   3723  OE2 GLU X 232      -4.273  16.361 -27.489  0.00  0.00            
ATOM   3724  C   GLU X 232      -2.678  13.111 -26.719  0.00  0.00            
ATOM   3725  O   GLU X 232      -3.293  12.455 -27.536  0.00  0.00            
ATOM   3726  N   LYS X 233      -1.433  13.562 -26.993  0.00  0.00            
ATOM   3727  H   LYS X 233      -1.017  14.104 -26.249  0.00  0.00            
ATOM   3728  CA  LYS X 233      -0.725  13.348 -28.264  0.00  0.00            
ATOM   3729  HA  LYS X 233      -1.412  13.593 -29.075  0.00  0.00            
ATOM   3730  CB  LYS X 233       0.530  14.260 -28.172  0.00  0.00            
ATOM   3731  HB2 LYS X 233       0.260  15.282 -27.907  0.00  0.00            
ATOM   3732  HB3 LYS X 233       1.181  13.889 -27.380  0.00  0.00            
ATOM   3733  CG  LYS X 233       1.252  14.361 -29.472  0.00  0.00            
ATOM   3734  HG2 LYS X 233       1.270  13.412 -30.009  0.00  0.00            
ATOM   3735  HG3 LYS X 233       0.609  15.087 -29.969  0.00  0.00            
ATOM   3736  CD  LYS X 233       2.655  14.972 -29.400  0.00  0.00            
ATOM   3737  HD2 LYS X 233       2.576  15.881 -28.803  0.00  0.00            
ATOM   3738  HD3 LYS X 233       3.356  14.281 -28.931  0.00  0.00            
ATOM   3739  CE  LYS X 233       3.215  15.351 -30.698  0.00  0.00            
ATOM   3740  HE2 LYS X 233       3.642  14.493 -31.218  0.00  0.00            
ATOM   3741  HE3 LYS X 233       2.360  15.726 -31.260  0.00  0.00            
ATOM   3742  NZ  LYS X 233       4.188  16.513 -30.690  0.00  0.00            
ATOM   3743  HZ1 LYS X 233       3.756  17.265 -30.173  0.00  0.00            
ATOM   3744  HZ2 LYS X 233       4.333  16.783 -31.652  0.00  0.00            
ATOM   3745  HZ3 LYS X 233       5.041  16.232 -30.227  0.00  0.00            
ATOM   3746  C   LYS X 233      -0.288  11.835 -28.378  0.00  0.00            
ATOM   3747  O   LYS X 233      -0.122  11.335 -29.491  0.00  0.00            
ATOM   3748  N   GLY X 234      -0.256  11.157 -27.247  0.00  0.00            
ATOM   3749  H   GLY X 234      -0.583  11.673 -26.443  0.00  0.00            
ATOM   3750  CA  GLY X 234      -0.121   9.712 -27.024  0.00  0.00            
ATOM   3751  HA2 GLY X 234      -0.303   9.158 -27.945  0.00  0.00            
ATOM   3752  HA3 GLY X 234      -1.026   9.507 -26.453  0.00  0.00            
ATOM   3753  C   GLY X 234       1.156   9.348 -26.297  0.00  0.00            
ATOM   3754  O   GLY X 234       1.413   8.126 -26.096  0.00  0.00            
ATOM   3755  N   GLU X 235       1.995  10.341 -26.004  0.00  0.00            
ATOM   3756  H   GLU X 235       1.732  11.296 -26.201  0.00  0.00            
ATOM   3757  CA  GLU X 235       3.284  10.040 -25.348  0.00  0.00            
ATOM   3758  HA  GLU X 235       3.723   9.157 -25.811  0.00  0.00            
ATOM   3759  CB  GLU X 235       4.221  11.184 -25.633  0.00  0.00            
ATOM   3760  HB2 GLU X 235       5.243  10.849 -25.457  0.00  0.00            
ATOM   3761  HB3 GLU X 235       4.068  12.012 -24.941  0.00  0.00            
ATOM   3762  CG  GLU X 235       4.264  11.729 -27.082  0.00  0.00            
ATOM   3763  HG2 GLU X 235       5.034  12.486 -27.230  0.00  0.00            
ATOM   3764  HG3 GLU X 235       3.394  12.313 -27.380  0.00  0.00            
ATOM   3765  CD  GLU X 235       4.480  10.598 -28.060  0.00  0.00            
ATOM   3766  OE1 GLU X 235       4.009  10.829 -29.211  0.00  0.00            
ATOM   3767  OE2 GLU X 235       5.221   9.592 -27.765  0.00  0.00            
ATOM   3768  C   GLU X 235       3.132   9.785 -23.806  0.00  0.00            
ATOM   3769  O   GLU X 235       2.062  10.140 -23.298  0.00  0.00            
ATOM   3770  N   ARG X 236       4.156   9.162 -23.209  0.00  0.00            
ATOM   3771  H   ARG X 236       5.027   8.986 -23.690  0.00  0.00            
ATOM   3772  CA  ARG X 236       3.993   8.644 -21.781  0.00  0.00            
ATOM   3773  HA  ARG X 236       3.239   9.178 -21.202  0.00  0.00            
ATOM   3774  CB  ARG X 236       3.588   7.170 -21.821  0.00  0.00            
ATOM   3775  HB2 ARG X 236       3.380   6.901 -20.786  0.00  0.00            
ATOM   3776  HB3 ARG X 236       4.364   6.640 -22.374  0.00  0.00            
ATOM   3777  CG  ARG X 236       2.284   6.835 -22.516  0.00  0.00            
ATOM   3778  HG2 ARG X 236       2.256   5.760 -22.694  0.00  0.00            
ATOM   3779  HG3 ARG X 236       2.237   7.340 -23.481  0.00  0.00            
ATOM   3780  CD  ARG X 236       1.027   7.344 -21.756  0.00  0.00            
ATOM   3781  HD2 ARG X 236       0.922   6.913 -20.760  0.00  0.00            
ATOM   3782  HD3 ARG X 236       1.203   8.409 -21.601  0.00  0.00            
ATOM   3783  NE  ARG X 236      -0.205   6.898 -22.449  0.00  0.00            
ATOM   3784  HE  ARG X 236      -0.709   6.113 -22.062  0.00  0.00            
ATOM   3785  CZ  ARG X 236      -0.944   7.639 -23.164  0.00  0.00            
ATOM   3786  NH1 ARG X 236      -0.542   8.802 -23.567  0.00  0.00            
ATOM   3787 HH11 ARG X 236       0.346   9.204 -23.304  0.00  0.00            
ATOM   3788 HH12 ARG X 236      -1.198   9.422 -24.020  0.00  0.00            
ATOM   3789  NH2 ARG X 236      -2.112   7.265 -23.597  0.00  0.00            
ATOM   3790 HH21 ARG X 236      -2.265   6.267 -23.609  0.00  0.00            
ATOM   3791 HH22 ARG X 236      -2.546   7.915 -24.237  0.00  0.00            
ATOM   3792  C   ARG X 236       5.313   8.778 -20.999  0.00  0.00            
ATOM   3793  O   ARG X 236       6.288   9.269 -21.469  0.00  0.00            
ATOM   3794  N   LEU X 237       5.356   8.284 -19.774  0.00  0.00            
ATOM   3795  H   LEU X 237       4.521   7.809 -19.463  0.00  0.00            
ATOM   3796  CA  LEU X 237       6.557   8.260 -18.951  0.00  0.00            
ATOM   3797  HA  LEU X 237       6.828   9.301 -18.775  0.00  0.00            
ATOM   3798  CB  LEU X 237       6.223   7.640 -17.586  0.00  0.00            
ATOM   3799  HB2 LEU X 237       5.499   6.837 -17.723  0.00  0.00            
ATOM   3800  HB3 LEU X 237       7.141   7.328 -17.088  0.00  0.00            
ATOM   3801  CG  LEU X 237       5.630   8.699 -16.712  0.00  0.00            
ATOM   3802  HG  LEU X 237       4.899   9.251 -17.303  0.00  0.00            
ATOM   3803  CD1 LEU X 237       4.962   8.028 -15.569  0.00  0.00            
ATOM   3804 HD11 LEU X 237       5.769   7.472 -15.090  0.00  0.00            
ATOM   3805 HD12 LEU X 237       4.290   7.249 -15.930  0.00  0.00            
ATOM   3806 HD13 LEU X 237       4.595   8.667 -14.766  0.00  0.00            
ATOM   3807  CD2 LEU X 237       6.453   9.786 -16.034  0.00  0.00            
ATOM   3808 HD21 LEU X 237       6.830  10.495 -16.771  0.00  0.00            
ATOM   3809 HD22 LEU X 237       7.215   9.285 -15.438  0.00  0.00            
ATOM   3810 HD23 LEU X 237       5.906  10.532 -15.457  0.00  0.00            
ATOM   3811  C   LEU X 237       7.762   7.532 -19.628  0.00  0.00            
ATOM   3812  O   LEU X 237       7.404   6.604 -20.387  0.00  0.00            
ATOM   3813  N   PRO X 238       9.026   7.934 -19.477  0.00  0.00            
ATOM   3814  CD  PRO X 238       9.439   9.102 -18.669  0.00  0.00            
ATOM   3815  HD2 PRO X 238       9.154   9.043 -17.619  0.00  0.00            
ATOM   3816  HD3 PRO X 238       9.270  10.046 -19.187  0.00  0.00            
ATOM   3817  CG  PRO X 238      10.941   8.946 -18.549  0.00  0.00            
ATOM   3818  HG2 PRO X 238      11.554   9.846 -18.528  0.00  0.00            
ATOM   3819  HG3 PRO X 238      11.162   8.271 -17.722  0.00  0.00            
ATOM   3820  CB  PRO X 238      11.407   8.182 -19.834  0.00  0.00            
ATOM   3821  HB2 PRO X 238      12.390   7.745 -19.659  0.00  0.00            
ATOM   3822  HB3 PRO X 238      11.458   8.959 -20.596  0.00  0.00            
ATOM   3823  CA  PRO X 238      10.229   7.251 -20.109  0.00  0.00            
ATOM   3824  HA  PRO X 238      10.128   7.102 -21.184  0.00  0.00            
ATOM   3825  C   PRO X 238      10.456   5.914 -19.423  0.00  0.00            
ATOM   3826  O   PRO X 238      10.040   5.607 -18.289  0.00  0.00            
ATOM   3827  N   GLN X 239      11.348   5.096 -20.094  0.00  0.00            
ATOM   3828  H   GLN X 239      11.798   5.505 -20.901  0.00  0.00            
ATOM   3829  CA  GLN X 239      11.885   3.806 -19.712  0.00  0.00            
ATOM   3830  HA  GLN X 239      11.132   3.097 -19.368  0.00  0.00            
ATOM   3831  CB  GLN X 239      12.511   3.075 -20.904  0.00  0.00            
ATOM   3832  HB2 GLN X 239      11.801   3.084 -21.731  0.00  0.00            
ATOM   3833  HB3 GLN X 239      13.368   3.649 -21.256  0.00  0.00            
ATOM   3834  CG  GLN X 239      12.974   1.697 -20.357  0.00  0.00            
ATOM   3835  HG2 GLN X 239      13.722   1.841 -19.577  0.00  0.00            
ATOM   3836  HG3 GLN X 239      12.205   1.065 -19.913  0.00  0.00            
ATOM   3837  CD  GLN X 239      13.516   0.826 -21.503  0.00  0.00            
ATOM   3838  OE1 GLN X 239      13.175   0.927 -22.679  0.00  0.00            
ATOM   3839  NE2 GLN X 239      14.360  -0.118 -21.152  0.00  0.00            
ATOM   3840 HE21 GLN X 239      14.393  -0.375 -20.176  0.00  0.00            
ATOM   3841 HE22 GLN X 239      14.676  -0.659 -21.944  0.00  0.00            
ATOM   3842  C   GLN X 239      12.896   4.025 -18.527  0.00  0.00            
ATOM   3843  O   GLN X 239      14.011   4.441 -18.868  0.00  0.00            
ATOM   3844  N   PRO X 240      12.656   3.547 -17.295  0.00  0.00            
ATOM   3845  CD  PRO X 240      11.299   3.064 -16.811  0.00  0.00            
ATOM   3846  HD2 PRO X 240      10.450   3.627 -17.199  0.00  0.00            
ATOM   3847  HD3 PRO X 240      11.125   2.022 -17.081  0.00  0.00            
ATOM   3848  CG  PRO X 240      11.382   3.146 -15.269  0.00  0.00            
ATOM   3849  HG2 PRO X 240      10.845   2.339 -14.770  0.00  0.00            
ATOM   3850  HG3 PRO X 240      11.057   4.102 -14.859  0.00  0.00            
ATOM   3851  CB  PRO X 240      12.841   3.033 -14.966  0.00  0.00            
ATOM   3852  HB2 PRO X 240      13.110   1.985 -14.827  0.00  0.00            
ATOM   3853  HB3 PRO X 240      13.134   3.620 -14.096  0.00  0.00            
ATOM   3854  CA  PRO X 240      13.608   3.567 -16.208  0.00  0.00            
ATOM   3855  HA  PRO X 240      13.886   4.619 -16.138  0.00  0.00            
ATOM   3856  C   PRO X 240      14.930   2.805 -16.533  0.00  0.00            
ATOM   3857  O   PRO X 240      14.760   1.798 -17.236  0.00  0.00            
ATOM   3858  N   PRO X 241      16.072   3.191 -16.091  0.00  0.00            
ATOM   3859  CD  PRO X 241      16.423   4.387 -15.395  0.00  0.00            
ATOM   3860  HD2 PRO X 241      16.226   5.239 -16.047  0.00  0.00            
ATOM   3861  HD3 PRO X 241      15.797   4.383 -14.504  0.00  0.00            
ATOM   3862  CG  PRO X 241      17.886   4.321 -15.028  0.00  0.00            
ATOM   3863  HG2 PRO X 241      17.997   3.630 -14.192  0.00  0.00            
ATOM   3864  HG3 PRO X 241      18.344   5.309 -14.980  0.00  0.00            
ATOM   3865  CB  PRO X 241      18.440   3.455 -16.148  0.00  0.00            
ATOM   3866  HB2 PRO X 241      19.233   2.805 -15.779  0.00  0.00            
ATOM   3867  HB3 PRO X 241      18.804   4.114 -16.936  0.00  0.00            
ATOM   3868  CA  PRO X 241      17.281   2.548 -16.588  0.00  0.00            
ATOM   3869  HA  PRO X 241      17.219   2.597 -17.675  0.00  0.00            
ATOM   3870  C   PRO X 241      17.438   1.071 -16.173  0.00  0.00            
ATOM   3871  O   PRO X 241      17.978   0.354 -17.028  0.00  0.00            
ATOM   3872  N   ILE X 242      16.834   0.614 -15.093  0.00  0.00            
ATOM   3873  H   ILE X 242      16.452   1.284 -14.441  0.00  0.00            
ATOM   3874  CA  ILE X 242      16.919  -0.803 -14.750  0.00  0.00            
ATOM   3875  HA  ILE X 242      17.922  -1.172 -14.962  0.00  0.00            
ATOM   3876  CB  ILE X 242      16.523  -1.047 -13.232  0.00  0.00            
ATOM   3877  HB  ILE X 242      17.181  -0.381 -12.674  0.00  0.00            
ATOM   3878  CG2 ILE X 242      15.095  -0.720 -12.829  0.00  0.00            
ATOM   3879 HG21 ILE X 242      14.441  -1.390 -13.386  0.00  0.00            
ATOM   3880 HG22 ILE X 242      14.795   0.301 -13.067  0.00  0.00            
ATOM   3881 HG23 ILE X 242      14.820  -0.821 -11.779  0.00  0.00            
ATOM   3882  CG1 ILE X 242      16.910  -2.485 -12.839  0.00  0.00            
ATOM   3883 HG12 ILE X 242      17.906  -2.654 -13.249  0.00  0.00            
ATOM   3884 HG13 ILE X 242      16.212  -3.168 -13.322  0.00  0.00            
ATOM   3885  CD1 ILE X 242      17.011  -2.780 -11.336  0.00  0.00            
ATOM   3886 HD11 ILE X 242      16.186  -2.283 -10.826  0.00  0.00            
ATOM   3887 HD12 ILE X 242      17.923  -2.341 -10.932  0.00  0.00            
ATOM   3888 HD13 ILE X 242      16.980  -3.861 -11.198  0.00  0.00            
ATOM   3889  C   ILE X 242      15.960  -1.681 -15.635  0.00  0.00            
ATOM   3890  O   ILE X 242      16.267  -2.869 -15.871  0.00  0.00            
ATOM   3891  N   CYS X 243      14.777  -1.239 -16.007  0.00  0.00            
ATOM   3892  H   CYS X 243      14.713  -0.241 -16.147  0.00  0.00            
ATOM   3893  CA  CYS X 243      13.772  -2.063 -16.658  0.00  0.00            
ATOM   3894  HA  CYS X 243      13.618  -2.909 -15.988  0.00  0.00            
ATOM   3895  CB  CYS X 243      12.523  -1.203 -16.829  0.00  0.00            
ATOM   3896  HB2 CYS X 243      12.685  -0.268 -17.364  0.00  0.00            
ATOM   3897  HB3 CYS X 243      11.783  -1.726 -17.435  0.00  0.00            
ATOM   3898  SG  CYS X 243      11.762  -0.603 -15.324  0.00  0.00            
ATOM   3899  HG  CYS X 243      11.320  -1.546 -14.488  0.00  0.00            
ATOM   3900  C   CYS X 243      14.275  -2.511 -18.085  0.00  0.00            
ATOM   3901  O   CYS X 243      14.647  -1.694 -18.870  0.00  0.00            
ATOM   3902  N   THR X 244      14.110  -3.752 -18.418  0.00  0.00            
ATOM   3903  H   THR X 244      13.684  -4.447 -17.820  0.00  0.00            
ATOM   3904  CA  THR X 244      14.026  -4.025 -19.876  0.00  0.00            
ATOM   3905  HA  THR X 244      14.923  -3.546 -20.271  0.00  0.00            
ATOM   3906  CB  THR X 244      13.983  -5.484 -20.120  0.00  0.00            
ATOM   3907  HB  THR X 244      13.706  -5.768 -21.135  0.00  0.00            
ATOM   3908  CG2 THR X 244      15.201  -6.230 -19.814  0.00  0.00            
ATOM   3909 HG21 THR X 244      15.435  -5.924 -18.794  0.00  0.00            
ATOM   3910 HG22 THR X 244      15.097  -7.303 -19.975  0.00  0.00            
ATOM   3911 HG23 THR X 244      16.051  -5.795 -20.338  0.00  0.00            
ATOM   3912  OG1 THR X 244      12.944  -6.092 -19.416  0.00  0.00            
ATOM   3913  HG1 THR X 244      13.213  -6.266 -18.511  0.00  0.00            
ATOM   3914  C   THR X 244      12.753  -3.510 -20.632  0.00  0.00            
ATOM   3915  O   THR X 244      11.761  -3.126 -20.041  0.00  0.00            
ATOM   3916  N   ILE X 245      12.825  -3.522 -21.935  0.00  0.00            
ATOM   3917  H   ILE X 245      13.662  -3.788 -22.434  0.00  0.00            
ATOM   3918  CA  ILE X 245      11.747  -3.179 -22.844  0.00  0.00            
ATOM   3919  HA  ILE X 245      11.439  -2.158 -22.615  0.00  0.00            
ATOM   3920  CB  ILE X 245      12.152  -3.211 -24.303  0.00  0.00            
ATOM   3921  HB  ILE X 245      12.543  -4.157 -24.679  0.00  0.00            
ATOM   3922  CG2 ILE X 245      11.003  -2.736 -25.222  0.00  0.00            
ATOM   3923 HG21 ILE X 245      10.614  -1.832 -24.754  0.00  0.00            
ATOM   3924 HG22 ILE X 245      11.247  -2.700 -26.284  0.00  0.00            
ATOM   3925 HG23 ILE X 245      10.118  -3.369 -25.163  0.00  0.00            
ATOM   3926  CG1 ILE X 245      13.389  -2.247 -24.523  0.00  0.00            
ATOM   3927 HG12 ILE X 245      14.211  -2.637 -23.923  0.00  0.00            
ATOM   3928 HG13 ILE X 245      13.194  -1.239 -24.157  0.00  0.00            
ATOM   3929  CD1 ILE X 245      13.952  -2.186 -25.979  0.00  0.00            
ATOM   3930 HD11 ILE X 245      13.193  -1.823 -26.672  0.00  0.00            
ATOM   3931 HD12 ILE X 245      14.901  -1.653 -26.033  0.00  0.00            
ATOM   3932 HD13 ILE X 245      14.222  -3.218 -26.203  0.00  0.00            
ATOM   3933  C   ILE X 245      10.452  -4.010 -22.584  0.00  0.00            
ATOM   3934  O   ILE X 245       9.386  -3.435 -22.433  0.00  0.00            
ATOM   3935  N   ASP X 246      10.531  -5.290 -22.279  0.00  0.00            
ATOM   3936  H   ASP X 246      11.335  -5.770 -22.658  0.00  0.00            
ATOM   3937  CA  ASP X 246       9.392  -6.050 -21.897  0.00  0.00            
ATOM   3938  HA  ASP X 246       8.712  -6.034 -22.749  0.00  0.00            
ATOM   3939  CB  ASP X 246       9.799  -7.494 -21.642  0.00  0.00            
ATOM   3940  HB2 ASP X 246      10.358  -7.545 -20.708  0.00  0.00            
ATOM   3941  HB3 ASP X 246       8.958  -8.110 -21.325  0.00  0.00            
ATOM   3942  CG  ASP X 246      10.388  -8.321 -22.789  0.00  0.00            
ATOM   3943  OD1 ASP X 246      10.570  -7.663 -23.815  0.00  0.00            
ATOM   3944  OD2 ASP X 246      10.458  -9.527 -22.646  0.00  0.00            
ATOM   3945  C   ASP X 246       8.610  -5.601 -20.669  0.00  0.00            
ATOM   3946  O   ASP X 246       7.352  -5.541 -20.633  0.00  0.00            
ATOM   3947  N   VAL X 247       9.333  -5.110 -19.661  0.00  0.00            
ATOM   3948  H   VAL X 247      10.328  -5.039 -19.821  0.00  0.00            
ATOM   3949  CA  VAL X 247       8.771  -4.537 -18.447  0.00  0.00            
ATOM   3950  HA  VAL X 247       7.988  -5.234 -18.147  0.00  0.00            
ATOM   3951  CB  VAL X 247       9.784  -4.542 -17.238  0.00  0.00            
ATOM   3952  HB  VAL X 247      10.601  -3.954 -17.654  0.00  0.00            
ATOM   3953  CG1 VAL X 247       9.293  -3.829 -15.980  0.00  0.00            
ATOM   3954 HG11 VAL X 247       9.863  -4.068 -15.083  0.00  0.00            
ATOM   3955 HG12 VAL X 247       9.275  -2.747 -16.116  0.00  0.00            
ATOM   3956 HG13 VAL X 247       8.270  -4.163 -15.805  0.00  0.00            
ATOM   3957  CG2 VAL X 247      10.438  -5.798 -16.780  0.00  0.00            
ATOM   3958 HG21 VAL X 247      10.681  -6.454 -17.616  0.00  0.00            
ATOM   3959 HG22 VAL X 247      11.336  -5.489 -16.245  0.00  0.00            
ATOM   3960 HG23 VAL X 247       9.736  -6.343 -16.148  0.00  0.00            
ATOM   3961  C   VAL X 247       8.253  -3.066 -18.712  0.00  0.00            
ATOM   3962  O   VAL X 247       7.173  -2.721 -18.204  0.00  0.00            
ATOM   3963  N   TYR X 248       8.882  -2.321 -19.623  0.00  0.00            
ATOM   3964  H   TYR X 248       9.735  -2.643 -20.058  0.00  0.00            
ATOM   3965  CA  TYR X 248       8.447  -1.033 -20.106  0.00  0.00            
ATOM   3966  HA  TYR X 248       7.991  -0.502 -19.271  0.00  0.00            
ATOM   3967  CB  TYR X 248       9.688  -0.218 -20.595  0.00  0.00            
ATOM   3968  HB2 TYR X 248      10.376  -0.198 -19.750  0.00  0.00            
ATOM   3969  HB3 TYR X 248      10.235  -0.849 -21.297  0.00  0.00            
ATOM   3970  CG  TYR X 248       9.372   1.166 -21.111  0.00  0.00            
ATOM   3971  CD1 TYR X 248       9.378   1.398 -22.490  0.00  0.00            
ATOM   3972  HD1 TYR X 248       9.704   0.694 -23.241  0.00  0.00            
ATOM   3973  CE1 TYR X 248       8.955   2.663 -22.910  0.00  0.00            
ATOM   3974  HE1 TYR X 248       8.862   2.892 -23.961  0.00  0.00            
ATOM   3975  CZ  TYR X 248       8.410   3.592 -21.993  0.00  0.00            
ATOM   3976  OH  TYR X 248       7.907   4.747 -22.458  0.00  0.00            
ATOM   3977  HH  TYR X 248       7.720   5.426 -21.806  0.00  0.00            
ATOM   3978  CE2 TYR X 248       8.424   3.358 -20.564  0.00  0.00            
ATOM   3979  HE2 TYR X 248       8.048   4.100 -19.876  0.00  0.00            
ATOM   3980  CD2 TYR X 248       8.930   2.148 -20.143  0.00  0.00            
ATOM   3981  HD2 TYR X 248       9.006   1.900 -19.095  0.00  0.00            
ATOM   3982  C   TYR X 248       7.236  -1.090 -20.999  0.00  0.00            
ATOM   3983  O   TYR X 248       6.333  -0.239 -20.968  0.00  0.00            
ATOM   3984  N   MET X 249       7.129  -2.183 -21.784  0.00  0.00            
ATOM   3985  H   MET X 249       7.852  -2.866 -21.605  0.00  0.00            
ATOM   3986  CA  MET X 249       5.965  -2.594 -22.574  0.00  0.00            
ATOM   3987  HA  MET X 249       5.734  -1.712 -23.170  0.00  0.00            
ATOM   3988  CB  MET X 249       6.325  -3.915 -23.344  0.00  0.00            
ATOM   3989  HB2 MET X 249       6.283  -4.696 -22.585  0.00  0.00            
ATOM   3990  HB3 MET X 249       7.323  -3.814 -23.770  0.00  0.00            
ATOM   3991  CG  MET X 249       5.407  -4.105 -24.557  0.00  0.00            
ATOM   3992  HG2 MET X 249       5.888  -4.719 -25.318  0.00  0.00            
ATOM   3993  HG3 MET X 249       5.220  -3.189 -25.117  0.00  0.00            
ATOM   3994  SD  MET X 249       3.795  -4.894 -24.139  0.00  0.00            
ATOM   3995  CE  MET X 249       4.162  -6.692 -24.369  0.00  0.00            
ATOM   3996  HE1 MET X 249       5.013  -6.949 -23.738  0.00  0.00            
ATOM   3997  HE2 MET X 249       3.239  -7.209 -24.102  0.00  0.00            
ATOM   3998  HE3 MET X 249       4.408  -6.849 -25.419  0.00  0.00            
ATOM   3999  C   MET X 249       4.692  -2.742 -21.731  0.00  0.00            
ATOM   4000  O   MET X 249       3.648  -2.160 -22.141  0.00  0.00            
ATOM   4001  N   ILE X 250       4.735  -3.397 -20.590  0.00  0.00            
ATOM   4002  H   ILE X 250       5.651  -3.642 -20.243  0.00  0.00            
ATOM   4003  CA  ILE X 250       3.605  -3.632 -19.673  0.00  0.00            
ATOM   4004  HA  ILE X 250       2.820  -3.978 -20.346  0.00  0.00            
ATOM   4005  CB  ILE X 250       3.872  -4.705 -18.636  0.00  0.00            
ATOM   4006  HB  ILE X 250       4.824  -4.503 -18.146  0.00  0.00            
ATOM   4007  CG2 ILE X 250       2.758  -4.814 -17.590  0.00  0.00            
ATOM   4008 HG21 ILE X 250       2.833  -5.736 -17.015  0.00  0.00            
ATOM   4009 HG22 ILE X 250       1.818  -4.840 -18.142  0.00  0.00            
ATOM   4010 HG23 ILE X 250       2.857  -4.034 -16.835  0.00  0.00            
ATOM   4011  CG1 ILE X 250       4.148  -6.097 -19.176  0.00  0.00            
ATOM   4012 HG12 ILE X 250       4.977  -6.088 -19.883  0.00  0.00            
ATOM   4013 HG13 ILE X 250       4.411  -6.653 -18.276  0.00  0.00            
ATOM   4014  CD1 ILE X 250       3.019  -6.941 -19.796  0.00  0.00            
ATOM   4015 HD11 ILE X 250       2.614  -6.354 -20.620  0.00  0.00            
ATOM   4016 HD12 ILE X 250       3.467  -7.879 -20.125  0.00  0.00            
ATOM   4017 HD13 ILE X 250       2.177  -7.118 -19.127  0.00  0.00            
ATOM   4018  C   ILE X 250       3.126  -2.380 -18.912  0.00  0.00            
ATOM   4019  O   ILE X 250       1.940  -2.209 -18.787  0.00  0.00            
ATOM   4020  N   MET X 251       4.050  -1.470 -18.551  0.00  0.00            
ATOM   4021  H   MET X 251       5.025  -1.732 -18.593  0.00  0.00            
ATOM   4022  CA  MET X 251       3.747  -0.110 -18.128  0.00  0.00            
ATOM   4023  HA  MET X 251       3.053  -0.141 -17.289  0.00  0.00            
ATOM   4024  CB  MET X 251       5.094   0.538 -17.664  0.00  0.00            
ATOM   4025  HB2 MET X 251       5.934  -0.016 -18.082  0.00  0.00            
ATOM   4026  HB3 MET X 251       5.132   1.604 -17.888  0.00  0.00            
ATOM   4027  CG  MET X 251       5.317   0.496 -16.156  0.00  0.00            
ATOM   4028  HG2 MET X 251       5.418  -0.531 -15.804  0.00  0.00            
ATOM   4029  HG3 MET X 251       4.441   0.848 -15.611  0.00  0.00            
ATOM   4030  SD  MET X 251       6.825   1.428 -15.713  0.00  0.00            
ATOM   4031  CE  MET X 251       8.212   0.392 -16.485  0.00  0.00            
ATOM   4032  HE1 MET X 251       8.100  -0.667 -16.256  0.00  0.00            
ATOM   4033  HE2 MET X 251       9.193   0.739 -16.158  0.00  0.00            
ATOM   4034  HE3 MET X 251       8.031   0.628 -17.534  0.00  0.00            
ATOM   4035  C   MET X 251       3.043   0.737 -19.240  0.00  0.00            
ATOM   4036  O   MET X 251       1.969   1.266 -19.047  0.00  0.00            
ATOM   4037  N   VAL X 252       3.509   0.572 -20.449  0.00  0.00            
ATOM   4038  H   VAL X 252       4.360   0.082 -20.684  0.00  0.00            
ATOM   4039  CA  VAL X 252       2.887   1.271 -21.613  0.00  0.00            
ATOM   4040  HA  VAL X 252       2.811   2.353 -21.503  0.00  0.00            
ATOM   4041  CB  VAL X 252       3.792   1.231 -22.905  0.00  0.00            
ATOM   4042  HB  VAL X 252       4.048   0.184 -23.066  0.00  0.00            
ATOM   4043  CG1 VAL X 252       3.027   1.703 -24.131  0.00  0.00            
ATOM   4044 HG11 VAL X 252       2.288   0.938 -24.368  0.00  0.00            
ATOM   4045 HG12 VAL X 252       2.522   2.599 -23.770  0.00  0.00            
ATOM   4046 HG13 VAL X 252       3.728   1.878 -24.948  0.00  0.00            
ATOM   4047  CG2 VAL X 252       4.965   2.191 -22.648  0.00  0.00            
ATOM   4048 HG21 VAL X 252       5.520   1.822 -21.786  0.00  0.00            
ATOM   4049 HG22 VAL X 252       4.545   3.157 -22.366  0.00  0.00            
ATOM   4050 HG23 VAL X 252       5.658   2.222 -23.489  0.00  0.00            
ATOM   4051  C   VAL X 252       1.475   0.649 -21.839  0.00  0.00            
ATOM   4052  O   VAL X 252       0.503   1.372 -22.094  0.00  0.00            
ATOM   4053  N   LYS X 253       1.321  -0.704 -21.748  0.00  0.00            
ATOM   4054  H   LYS X 253       2.123  -1.293 -21.574  0.00  0.00            
ATOM   4055  CA  LYS X 253      -0.004  -1.432 -21.667  0.00  0.00            
ATOM   4056  HA  LYS X 253      -0.574  -1.069 -22.522  0.00  0.00            
ATOM   4057  CB  LYS X 253       0.262  -2.931 -21.854  0.00  0.00            
ATOM   4058  HB2 LYS X 253       0.374  -3.360 -20.858  0.00  0.00            
ATOM   4059  HB3 LYS X 253       1.174  -3.055 -22.437  0.00  0.00            
ATOM   4060  CG  LYS X 253      -0.806  -3.683 -22.577  0.00  0.00            
ATOM   4061  HG2 LYS X 253      -0.835  -3.164 -23.535  0.00  0.00            
ATOM   4062  HG3 LYS X 253      -1.771  -3.534 -22.094  0.00  0.00            
ATOM   4063  CD  LYS X 253      -0.597  -5.146 -22.877  0.00  0.00            
ATOM   4064  HD2 LYS X 253       0.312  -5.210 -23.475  0.00  0.00            
ATOM   4065  HD3 LYS X 253      -0.317  -5.604 -21.928  0.00  0.00            
ATOM   4066  CE  LYS X 253      -1.664  -5.950 -23.550  0.00  0.00            
ATOM   4067  HE2 LYS X 253      -2.590  -6.046 -22.984  0.00  0.00            
ATOM   4068  HE3 LYS X 253      -1.840  -5.379 -24.462  0.00  0.00            
ATOM   4069  NZ  LYS X 253      -1.176  -7.264 -23.984  0.00  0.00            
ATOM   4070  HZ1 LYS X 253      -0.236  -7.236 -24.353  0.00  0.00            
ATOM   4071  HZ2 LYS X 253      -1.118  -7.918 -23.217  0.00  0.00            
ATOM   4072  HZ3 LYS X 253      -1.756  -7.602 -24.739  0.00  0.00            
ATOM   4073  C   LYS X 253      -0.827  -1.116 -20.470  0.00  0.00            
ATOM   4074  O   LYS X 253      -2.039  -1.118 -20.724  0.00  0.00            
ATOM   4075  N   CYS X 254      -0.349  -0.854 -19.242  0.00  0.00            
ATOM   4076  H   CYS X 254       0.642  -0.966 -19.083  0.00  0.00            
ATOM   4077  CA  CYS X 254      -1.161  -0.232 -18.250  0.00  0.00            
ATOM   4078  HA  CYS X 254      -2.139  -0.710 -18.187  0.00  0.00            
ATOM   4079  CB  CYS X 254      -0.452  -0.194 -16.946  0.00  0.00            
ATOM   4080  HB2 CYS X 254       0.444   0.397 -17.134  0.00  0.00            
ATOM   4081  HB3 CYS X 254      -1.017   0.363 -16.198  0.00  0.00            
ATOM   4082  SG  CYS X 254      -0.059  -1.936 -16.426  0.00  0.00            
ATOM   4083  HG  CYS X 254       0.834  -2.433 -17.287  0.00  0.00            
ATOM   4084  C   CYS X 254      -1.530   1.237 -18.595  0.00  0.00            
ATOM   4085  O   CYS X 254      -2.605   1.642 -18.207  0.00  0.00            
ATOM   4086  N   TRP X 255      -0.659   1.986 -19.215  0.00  0.00            
ATOM   4087  H   TRP X 255       0.238   1.616 -19.496  0.00  0.00            
ATOM   4088  CA  TRP X 255      -0.829   3.410 -19.579  0.00  0.00            
ATOM   4089  HA  TRP X 255      -1.436   3.818 -18.771  0.00  0.00            
ATOM   4090  CB  TRP X 255       0.533   4.131 -19.515  0.00  0.00            
ATOM   4091  HB2 TRP X 255       1.188   3.600 -20.205  0.00  0.00            
ATOM   4092  HB3 TRP X 255       0.569   5.160 -19.873  0.00  0.00            
ATOM   4093  CG  TRP X 255       1.182   4.132 -18.264  0.00  0.00            
ATOM   4094  CD1 TRP X 255       0.628   4.324 -17.036  0.00  0.00            
ATOM   4095  HD1 TRP X 255      -0.429   4.500 -16.908  0.00  0.00            
ATOM   4096  NE1 TRP X 255       1.598   4.236 -16.074  0.00  0.00            
ATOM   4097  HE1 TRP X 255       1.313   4.246 -15.105  0.00  0.00            
ATOM   4098  CE2 TRP X 255       2.858   4.106 -16.664  0.00  0.00            
ATOM   4099  CZ2 TRP X 255       4.179   4.323 -16.280  0.00  0.00            
ATOM   4100  HZ2 TRP X 255       4.423   4.519 -15.246  0.00  0.00            
ATOM   4101  CH2 TRP X 255       5.273   4.161 -17.184  0.00  0.00            
ATOM   4102  HH2 TRP X 255       6.286   4.238 -16.820  0.00  0.00            
ATOM   4103  CZ3 TRP X 255       5.006   3.960 -18.512  0.00  0.00            
ATOM   4104  HZ3 TRP X 255       5.810   4.084 -19.223  0.00  0.00            
ATOM   4105  CE3 TRP X 255       3.663   3.922 -18.941  0.00  0.00            
ATOM   4106  HE3 TRP X 255       3.439   3.813 -19.992  0.00  0.00            
ATOM   4107  CD2 TRP X 255       2.587   3.970 -18.016  0.00  0.00            
ATOM   4108  C   TRP X 255      -1.536   3.504 -20.915  0.00  0.00            
ATOM   4109  O   TRP X 255      -1.291   4.377 -21.786  0.00  0.00            
ATOM   4110  N   MET X 256      -2.495   2.584 -21.204  0.00  0.00            
ATOM   4111  H   MET X 256      -2.701   1.851 -20.540  0.00  0.00            
ATOM   4112  CA  MET X 256      -3.197   2.442 -22.471  0.00  0.00            
ATOM   4113  HA  MET X 256      -2.470   2.671 -23.251  0.00  0.00            
ATOM   4114  CB  MET X 256      -3.565   0.972 -22.617  0.00  0.00            
ATOM   4115  HB2 MET X 256      -2.724   0.279 -22.576  0.00  0.00            
ATOM   4116  HB3 MET X 256      -4.305   0.836 -21.828  0.00  0.00            
ATOM   4117  CG  MET X 256      -4.321   0.631 -23.892  0.00  0.00            
ATOM   4118  HG2 MET X 256      -3.760   0.893 -24.789  0.00  0.00            
ATOM   4119  HG3 MET X 256      -5.250   1.201 -23.885  0.00  0.00            
ATOM   4120  SD  MET X 256      -4.798  -1.101 -23.785  0.00  0.00            
ATOM   4121  CE  MET X 256      -3.245  -1.904 -24.135  0.00  0.00            
ATOM   4122  HE1 MET X 256      -3.399  -2.981 -24.214  0.00  0.00            
ATOM   4123  HE2 MET X 256      -2.892  -1.655 -25.136  0.00  0.00            
ATOM   4124  HE3 MET X 256      -2.432  -1.686 -23.443  0.00  0.00            
ATOM   4125  C   MET X 256      -4.410   3.369 -22.675  0.00  0.00            
ATOM   4126  O   MET X 256      -5.076   3.796 -21.740  0.00  0.00            
ATOM   4127  N   ILE X 257      -4.697   3.695 -23.919  0.00  0.00            
ATOM   4128  H   ILE X 257      -4.067   3.417 -24.657  0.00  0.00            
ATOM   4129  CA  ILE X 257      -5.766   4.636 -24.365  0.00  0.00            
ATOM   4130  HA  ILE X 257      -5.564   5.558 -23.820  0.00  0.00            
ATOM   4131  CB  ILE X 257      -5.708   5.004 -25.868  0.00  0.00            
ATOM   4132  HB  ILE X 257      -4.759   5.501 -26.073  0.00  0.00            
ATOM   4133  CG2 ILE X 257      -5.836   3.771 -26.659  0.00  0.00            
ATOM   4134 HG21 ILE X 257      -6.861   3.401 -26.626  0.00  0.00            
ATOM   4135 HG22 ILE X 257      -5.122   2.995 -26.387  0.00  0.00            
ATOM   4136 HG23 ILE X 257      -5.708   4.001 -27.717  0.00  0.00            
ATOM   4137  CG1 ILE X 257      -6.765   6.042 -26.277  0.00  0.00            
ATOM   4138 HG12 ILE X 257      -7.750   5.590 -26.397  0.00  0.00            
ATOM   4139 HG13 ILE X 257      -6.915   6.809 -25.517  0.00  0.00            
ATOM   4140  CD1 ILE X 257      -6.475   6.858 -27.658  0.00  0.00            
ATOM   4141 HD11 ILE X 257      -6.311   6.127 -28.449  0.00  0.00            
ATOM   4142 HD12 ILE X 257      -7.402   7.409 -27.816  0.00  0.00            
ATOM   4143 HD13 ILE X 257      -5.651   7.562 -27.545  0.00  0.00            
ATOM   4144  C   ILE X 257      -7.156   4.259 -23.857  0.00  0.00            
ATOM   4145  O   ILE X 257      -7.785   5.091 -23.243  0.00  0.00            
ATOM   4146  N   ASP X 258      -7.592   2.985 -23.964  0.00  0.00            
ATOM   4147  H   ASP X 258      -6.955   2.338 -24.407  0.00  0.00            
ATOM   4148  CA  ASP X 258      -8.902   2.539 -23.636  0.00  0.00            
ATOM   4149  HA  ASP X 258      -9.541   3.416 -23.534  0.00  0.00            
ATOM   4150  CB  ASP X 258      -9.444   1.808 -24.857  0.00  0.00            
ATOM   4151  HB2 ASP X 258      -9.335   2.388 -25.774  0.00  0.00            
ATOM   4152  HB3 ASP X 258      -8.825   0.927 -25.028  0.00  0.00            
ATOM   4153  CG  ASP X 258     -10.847   1.248 -24.820  0.00  0.00            
ATOM   4154  OD1 ASP X 258     -11.451   1.163 -23.707  0.00  0.00            
ATOM   4155  OD2 ASP X 258     -11.463   1.079 -25.902  0.00  0.00            
ATOM   4156  C   ASP X 258      -8.971   1.716 -22.390  0.00  0.00            
ATOM   4157  O   ASP X 258      -8.321   0.651 -22.237  0.00  0.00            
ATOM   4158  N   ALA X 259      -9.719   2.158 -21.390  0.00  0.00            
ATOM   4159  H   ALA X 259     -10.349   2.913 -21.622  0.00  0.00            
ATOM   4160  CA  ALA X 259      -9.901   1.539 -20.107  0.00  0.00            
ATOM   4161  HA  ALA X 259      -8.995   1.526 -19.500  0.00  0.00            
ATOM   4162  CB  ALA X 259     -10.900   2.404 -19.271  0.00  0.00            
ATOM   4163  HB1 ALA X 259     -10.899   2.071 -18.233  0.00  0.00            
ATOM   4164  HB2 ALA X 259     -11.864   2.575 -19.750  0.00  0.00            
ATOM   4165  HB3 ALA X 259     -10.405   3.372 -19.184  0.00  0.00            
ATOM   4166  C   ALA X 259     -10.412   0.128 -20.267  0.00  0.00            
ATOM   4167  O   ALA X 259     -10.017  -0.786 -19.569  0.00  0.00            
ATOM   4168  N   ASP X 260     -11.300  -0.083 -21.164  0.00  0.00            
ATOM   4169  H   ASP X 260     -11.676   0.691 -21.693  0.00  0.00            
ATOM   4170  CA  ASP X 260     -11.724  -1.487 -21.532  0.00  0.00            
ATOM   4171  HA  ASP X 260     -12.068  -1.922 -20.594  0.00  0.00            
ATOM   4172  CB  ASP X 260     -12.953  -1.567 -22.413  0.00  0.00            
ATOM   4173  HB2 ASP X 260     -13.145  -2.640 -22.383  0.00  0.00            
ATOM   4174  HB3 ASP X 260     -12.745  -1.256 -23.436  0.00  0.00            
ATOM   4175  CG  ASP X 260     -14.153  -0.828 -21.850  0.00  0.00            
ATOM   4176  OD1 ASP X 260     -14.434  -0.931 -20.660  0.00  0.00            
ATOM   4177  OD2 ASP X 260     -14.721   0.015 -22.644  0.00  0.00            
ATOM   4178  C   ASP X 260     -10.631  -2.343 -22.133  0.00  0.00            
ATOM   4179  O   ASP X 260     -10.597  -3.531 -21.937  0.00  0.00            
ATOM   4180  N   SER X 261      -9.679  -1.723 -22.832  0.00  0.00            
ATOM   4181  H   SER X 261      -9.728  -0.733 -23.026  0.00  0.00            
ATOM   4182  CA  SER X 261      -8.562  -2.474 -23.365  0.00  0.00            
ATOM   4183  HA  SER X 261      -8.908  -3.473 -23.628  0.00  0.00            
ATOM   4184  CB  SER X 261      -8.194  -1.834 -24.747  0.00  0.00            
ATOM   4185  HB2 SER X 261      -9.086  -1.811 -25.372  0.00  0.00            
ATOM   4186  HB3 SER X 261      -7.750  -0.839 -24.769  0.00  0.00            
ATOM   4187  OG  SER X 261      -7.310  -2.727 -25.429  0.00  0.00            
ATOM   4188  HG  SER X 261      -6.457  -2.758 -24.990  0.00  0.00            
ATOM   4189  C   SER X 261      -7.386  -2.691 -22.380  0.00  0.00            
ATOM   4190  O   SER X 261      -6.628  -3.637 -22.610  0.00  0.00            
ATOM   4191  N   ARG X 262      -7.178  -1.828 -21.359  0.00  0.00            
ATOM   4192  H   ARG X 262      -7.831  -1.058 -21.342  0.00  0.00            
ATOM   4193  CA  ARG X 262      -6.132  -2.070 -20.320  0.00  0.00            
ATOM   4194  HA  ARG X 262      -5.107  -2.078 -20.693  0.00  0.00            
ATOM   4195  CB  ARG X 262      -6.249  -1.046 -19.194  0.00  0.00            
ATOM   4196  HB2 ARG X 262      -7.293  -1.025 -18.881  0.00  0.00            
ATOM   4197  HB3 ARG X 262      -5.666  -1.374 -18.334  0.00  0.00            
ATOM   4198  CG  ARG X 262      -5.818   0.439 -19.548  0.00  0.00            
ATOM   4199  HG2 ARG X 262      -4.731   0.456 -19.630  0.00  0.00            
ATOM   4200  HG3 ARG X 262      -6.259   0.759 -20.493  0.00  0.00            
ATOM   4201  CD  ARG X 262      -6.184   1.448 -18.443  0.00  0.00            
ATOM   4202  HD2 ARG X 262      -7.143   1.242 -17.968  0.00  0.00            
ATOM   4203  HD3 ARG X 262      -5.426   1.421 -17.660  0.00  0.00            
ATOM   4204  NE  ARG X 262      -6.320   2.745 -19.110  0.00  0.00            
ATOM   4205  HE  ARG X 262      -5.937   2.784 -20.044  0.00  0.00            
ATOM   4206  CZ  ARG X 262      -7.035   3.786 -18.720  0.00  0.00            
ATOM   4207  NH1 ARG X 262      -7.090   4.851 -19.471  0.00  0.00            
ATOM   4208 HH11 ARG X 262      -6.840   4.960 -20.443  0.00  0.00            
ATOM   4209 HH12 ARG X 262      -7.588   5.623 -19.051  0.00  0.00            
ATOM   4210  NH2 ARG X 262      -7.506   3.846 -17.522  0.00  0.00            
ATOM   4211 HH21 ARG X 262      -7.346   3.094 -16.867  0.00  0.00            
ATOM   4212 HH22 ARG X 262      -8.120   4.598 -17.242  0.00  0.00            
ATOM   4213  C   ARG X 262      -6.249  -3.440 -19.664  0.00  0.00            
ATOM   4214  O   ARG X 262      -7.376  -3.864 -19.531  0.00  0.00            
ATOM   4215  N   PRO X 263      -5.136  -4.027 -19.228  0.00  0.00            
ATOM   4216  CD  PRO X 263      -3.710  -3.695 -19.441  0.00  0.00            
ATOM   4217  HD2 PRO X 263      -3.505  -2.954 -18.668  0.00  0.00            
ATOM   4218  HD3 PRO X 263      -3.385  -3.238 -20.375  0.00  0.00            
ATOM   4219  CG  PRO X 263      -2.954  -4.982 -19.333  0.00  0.00            
ATOM   4220  HG2 PRO X 263      -2.941  -5.523 -20.279  0.00  0.00            
ATOM   4221  HG3 PRO X 263      -1.900  -4.845 -19.092  0.00  0.00            
ATOM   4222  CB  PRO X 263      -3.689  -5.639 -18.219  0.00  0.00            
ATOM   4223  HB2 PRO X 263      -3.612  -6.726 -18.208  0.00  0.00            
ATOM   4224  HB3 PRO X 263      -3.379  -5.337 -17.219  0.00  0.00            
ATOM   4225  CA  PRO X 263      -5.145  -5.284 -18.432  0.00  0.00            
ATOM   4226  HA  PRO X 263      -5.646  -6.092 -18.965  0.00  0.00            
ATOM   4227  C   PRO X 263      -5.814  -5.122 -17.065  0.00  0.00            
ATOM   4228  O   PRO X 263      -5.666  -4.075 -16.433  0.00  0.00            
ATOM   4229  N   LYS X 264      -6.578  -6.189 -16.728  0.00  0.00            
ATOM   4230  H   LYS X 264      -6.553  -6.984 -17.350  0.00  0.00            
ATOM   4231  CA  LYS X 264      -7.276  -6.270 -15.430  0.00  0.00            
ATOM   4232  HA  LYS X 264      -7.569  -5.249 -15.185  0.00  0.00            
ATOM   4233  CB  LYS X 264      -8.595  -7.056 -15.500  0.00  0.00            
ATOM   4234  HB2 LYS X 264      -8.364  -8.122 -15.496  0.00  0.00            
ATOM   4235  HB3 LYS X 264      -9.083  -6.772 -14.568  0.00  0.00            
ATOM   4236  CG  LYS X 264      -9.474  -6.813 -16.727  0.00  0.00            
ATOM   4237  HG2 LYS X 264      -9.826  -5.794 -16.564  0.00  0.00            
ATOM   4238  HG3 LYS X 264      -8.868  -6.822 -17.634  0.00  0.00            
ATOM   4239  CD  LYS X 264     -10.585  -7.813 -16.773  0.00  0.00            
ATOM   4240  HD2 LYS X 264     -10.070  -8.762 -16.916  0.00  0.00            
ATOM   4241  HD3 LYS X 264     -11.030  -7.872 -15.780  0.00  0.00            
ATOM   4242  CE  LYS X 264     -11.662  -7.456 -17.839  0.00  0.00            
ATOM   4243  HE2 LYS X 264     -11.191  -7.536 -18.819  0.00  0.00            
ATOM   4244  HE3 LYS X 264     -12.074  -6.475 -17.603  0.00  0.00            
ATOM   4245  NZ  LYS X 264     -12.706  -8.491 -17.696  0.00  0.00            
ATOM   4246  HZ1 LYS X 264     -13.540  -8.026 -18.024  0.00  0.00            
ATOM   4247  HZ2 LYS X 264     -12.658  -9.253 -18.357  0.00  0.00            
ATOM   4248  HZ3 LYS X 264     -12.965  -8.865 -16.795  0.00  0.00            
ATOM   4249  C   LYS X 264      -6.295  -6.859 -14.335  0.00  0.00            
ATOM   4250  O   LYS X 264      -5.310  -7.574 -14.736  0.00  0.00            
ATOM   4251  N   PHE X 265      -6.373  -6.364 -13.110  0.00  0.00            
ATOM   4252  H   PHE X 265      -7.134  -5.724 -12.936  0.00  0.00            
ATOM   4253  CA  PHE X 265      -5.495  -6.857 -12.019  0.00  0.00            
ATOM   4254  HA  PHE X 265      -4.500  -6.492 -12.275  0.00  0.00            
ATOM   4255  CB  PHE X 265      -5.861  -6.258 -10.635  0.00  0.00            
ATOM   4256  HB2 PHE X 265      -5.241  -6.705  -9.858  0.00  0.00            
ATOM   4257  HB3 PHE X 265      -6.925  -6.432 -10.474  0.00  0.00            
ATOM   4258  CG  PHE X 265      -5.517  -4.815 -10.403  0.00  0.00            
ATOM   4259  CD1 PHE X 265      -4.177  -4.369 -10.411  0.00  0.00            
ATOM   4260  HD1 PHE X 265      -3.343  -5.023 -10.615  0.00  0.00            
ATOM   4261  CE1 PHE X 265      -3.916  -2.965 -10.417  0.00  0.00            
ATOM   4262  HE1 PHE X 265      -2.959  -2.556 -10.704  0.00  0.00            
ATOM   4263  CZ  PHE X 265      -4.958  -2.128 -10.081  0.00  0.00            
ATOM   4264  HZ  PHE X 265      -4.847  -1.054 -10.087  0.00  0.00            
ATOM   4265  CE2 PHE X 265      -6.164  -2.609  -9.741  0.00  0.00            
ATOM   4266  HE2 PHE X 265      -6.943  -1.927  -9.432  0.00  0.00            
ATOM   4267  CD2 PHE X 265      -6.512  -3.956  -9.913  0.00  0.00            
ATOM   4268  HD2 PHE X 265      -7.503  -4.358  -9.761  0.00  0.00            
ATOM   4269  C   PHE X 265      -5.405  -8.341 -11.836  0.00  0.00            
ATOM   4270  O   PHE X 265      -4.310  -8.875 -11.502  0.00  0.00            
ATOM   4271  N   ARG X 266      -6.514  -9.088 -11.968  0.00  0.00            
ATOM   4272  H   ARG X 266      -7.382  -8.595 -12.119  0.00  0.00            
ATOM   4273  CA  ARG X 266      -6.421 -10.536 -12.102  0.00  0.00            
ATOM   4274  HA  ARG X 266      -6.103 -10.868 -11.114  0.00  0.00            
ATOM   4275  CB  ARG X 266      -7.790 -11.178 -12.301  0.00  0.00            
ATOM   4276  HB2 ARG X 266      -7.769 -12.250 -12.107  0.00  0.00            
ATOM   4277  HB3 ARG X 266      -8.411 -10.789 -11.495  0.00  0.00            
ATOM   4278  CG  ARG X 266      -8.452 -10.767 -13.594  0.00  0.00            
ATOM   4279  HG2 ARG X 266      -8.373  -9.681 -13.626  0.00  0.00            
ATOM   4280  HG3 ARG X 266      -8.036 -11.325 -14.433  0.00  0.00            
ATOM   4281  CD  ARG X 266      -9.923 -11.111 -13.711  0.00  0.00            
ATOM   4282  HD2 ARG X 266     -10.081 -10.910 -14.771  0.00  0.00            
ATOM   4283  HD3 ARG X 266     -10.152 -12.154 -13.492  0.00  0.00            
ATOM   4284  NE  ARG X 266     -10.801 -10.197 -12.925  0.00  0.00            
ATOM   4285  HE  ARG X 266     -10.394  -9.380 -12.493  0.00  0.00            
ATOM   4286  CZ  ARG X 266     -12.017 -10.592 -12.490  0.00  0.00            
ATOM   4287  NH1 ARG X 266     -12.688  -9.773 -11.706  0.00  0.00            
ATOM   4288 HH11 ARG X 266     -12.248  -8.972 -11.277  0.00  0.00            
ATOM   4289 HH12 ARG X 266     -13.606 -10.075 -11.413  0.00  0.00            
ATOM   4290  NH2 ARG X 266     -12.661 -11.692 -12.729  0.00  0.00            
ATOM   4291 HH21 ARG X 266     -12.181 -12.327 -13.351  0.00  0.00            
ATOM   4292 HH22 ARG X 266     -13.402 -12.030 -12.131  0.00  0.00            
ATOM   4293  C   ARG X 266      -5.453 -11.150 -13.172  0.00  0.00            
ATOM   4294  O   ARG X 266      -5.042 -12.291 -12.886  0.00  0.00            
ATOM   4295  N   GLU X 267      -5.115 -10.462 -14.296  0.00  0.00            
ATOM   4296  H   GLU X 267      -5.392  -9.502 -14.442  0.00  0.00            
ATOM   4297  CA  GLU X 267      -4.086 -10.916 -15.242  0.00  0.00            
ATOM   4298  HA  GLU X 267      -4.146 -12.002 -15.316  0.00  0.00            
ATOM   4299  CB  GLU X 267      -4.311 -10.231 -16.632  0.00  0.00            
ATOM   4300  HB2 GLU X 267      -5.257 -10.520 -17.089  0.00  0.00            
ATOM   4301  HB3 GLU X 267      -4.265  -9.166 -16.406  0.00  0.00            
ATOM   4302  CG  GLU X 267      -3.323 -10.326 -17.786  0.00  0.00            
ATOM   4303  HG2 GLU X 267      -2.331  -9.976 -17.502  0.00  0.00            
ATOM   4304  HG3 GLU X 267      -3.708  -9.694 -18.586  0.00  0.00            
ATOM   4305  CD  GLU X 267      -3.127 -11.769 -18.354  0.00  0.00            
ATOM   4306  OE1 GLU X 267      -2.294 -11.967 -19.270  0.00  0.00            
ATOM   4307  OE2 GLU X 267      -3.750 -12.745 -17.900  0.00  0.00            
ATOM   4308  C   GLU X 267      -2.746 -10.439 -14.809  0.00  0.00            
ATOM   4309  O   GLU X 267      -1.801 -11.259 -14.971  0.00  0.00            
ATOM   4310  N   LEU X 268      -2.561  -9.246 -14.277  0.00  0.00            
ATOM   4311  H   LEU X 268      -3.346  -8.620 -14.175  0.00  0.00            
ATOM   4312  CA  LEU X 268      -1.286  -8.642 -13.874  0.00  0.00            
ATOM   4313  HA  LEU X 268      -0.584  -8.645 -14.708  0.00  0.00            
ATOM   4314  CB  LEU X 268      -1.582  -7.170 -13.498  0.00  0.00            
ATOM   4315  HB2 LEU X 268      -2.213  -7.175 -12.609  0.00  0.00            
ATOM   4316  HB3 LEU X 268      -0.652  -6.646 -13.277  0.00  0.00            
ATOM   4317  CG  LEU X 268      -2.144  -6.284 -14.653  0.00  0.00            
ATOM   4318  HG  LEU X 268      -3.020  -6.793 -15.057  0.00  0.00            
ATOM   4319  CD1 LEU X 268      -2.526  -4.899 -14.240  0.00  0.00            
ATOM   4320 HD11 LEU X 268      -3.360  -4.853 -13.540  0.00  0.00            
ATOM   4321 HD12 LEU X 268      -1.678  -4.445 -13.727  0.00  0.00            
ATOM   4322 HD13 LEU X 268      -2.714  -4.261 -15.104  0.00  0.00            
ATOM   4323  CD2 LEU X 268      -1.049  -6.205 -15.740  0.00  0.00            
ATOM   4324 HD21 LEU X 268      -0.056  -6.006 -15.335  0.00  0.00            
ATOM   4325 HD22 LEU X 268      -1.159  -5.289 -16.320  0.00  0.00            
ATOM   4326 HD23 LEU X 268      -0.905  -7.142 -16.278  0.00  0.00            
ATOM   4327  C   LEU X 268      -0.527  -9.259 -12.691  0.00  0.00            
ATOM   4328  O   LEU X 268       0.740  -9.179 -12.676  0.00  0.00            
ATOM   4329  N   ILE X 269      -1.229  -9.912 -11.746  0.00  0.00            
ATOM   4330  H   ILE X 269      -2.227  -9.762 -11.795  0.00  0.00            
ATOM   4331  CA  ILE X 269      -0.720 -10.779 -10.758  0.00  0.00            
ATOM   4332  HA  ILE X 269      -0.114 -10.223 -10.042  0.00  0.00            
ATOM   4333  CB  ILE X 269      -1.802 -11.440  -9.857  0.00  0.00            
ATOM   4334  HB  ILE X 269      -2.529 -11.915 -10.516  0.00  0.00            
ATOM   4335  CG2 ILE X 269      -1.252 -12.512  -8.901  0.00  0.00            
ATOM   4336 HG21 ILE X 269      -1.980 -12.851  -8.164  0.00  0.00            
ATOM   4337 HG22 ILE X 269      -0.461 -12.115  -8.264  0.00  0.00            
ATOM   4338 HG23 ILE X 269      -0.922 -13.354  -9.510  0.00  0.00            
ATOM   4339  CG1 ILE X 269      -2.476 -10.328  -9.073  0.00  0.00            
ATOM   4340 HG12 ILE X 269      -1.833  -9.973  -8.268  0.00  0.00            
ATOM   4341 HG13 ILE X 269      -2.478  -9.433  -9.695  0.00  0.00            
ATOM   4342  CD1 ILE X 269      -3.849 -10.614  -8.530  0.00  0.00            
ATOM   4343 HD11 ILE X 269      -4.310 -11.362  -9.175  0.00  0.00            
ATOM   4344 HD12 ILE X 269      -4.466  -9.727  -8.386  0.00  0.00            
ATOM   4345 HD13 ILE X 269      -3.646 -11.092  -7.571  0.00  0.00            
ATOM   4346  C   ILE X 269       0.185 -11.854 -11.474  0.00  0.00            
ATOM   4347  O   ILE X 269       1.299 -12.064 -11.053  0.00  0.00            
ATOM   4348  N   ILE X 270      -0.423 -12.609 -12.407  0.00  0.00            
ATOM   4349  H   ILE X 270      -1.427 -12.584 -12.514  0.00  0.00            
ATOM   4350  CA  ILE X 270       0.236 -13.722 -13.210  0.00  0.00            
ATOM   4351  HA  ILE X 270       0.528 -14.594 -12.624  0.00  0.00            
ATOM   4352  CB  ILE X 270      -0.740 -14.287 -14.270  0.00  0.00            
ATOM   4353  HB  ILE X 270      -1.168 -13.458 -14.834  0.00  0.00            
ATOM   4354  CG2 ILE X 270      -0.158 -15.388 -15.203  0.00  0.00            
ATOM   4355 HG21 ILE X 270       0.605 -14.952 -15.849  0.00  0.00            
ATOM   4356 HG22 ILE X 270       0.206 -16.307 -14.743  0.00  0.00            
ATOM   4357 HG23 ILE X 270      -0.913 -15.723 -15.914  0.00  0.00            
ATOM   4358  CG1 ILE X 270      -1.901 -14.984 -13.454  0.00  0.00            
ATOM   4359 HG12 ILE X 270      -2.343 -14.256 -12.774  0.00  0.00            
ATOM   4360 HG13 ILE X 270      -1.498 -15.776 -12.822  0.00  0.00            
ATOM   4361  CD1 ILE X 270      -3.112 -15.392 -14.268  0.00  0.00            
ATOM   4362 HD11 ILE X 270      -4.063 -15.373 -13.737  0.00  0.00            
ATOM   4363 HD12 ILE X 270      -3.277 -14.614 -15.013  0.00  0.00            
ATOM   4364 HD13 ILE X 270      -2.906 -16.304 -14.829  0.00  0.00            
ATOM   4365  C   ILE X 270       1.314 -13.091 -14.064  0.00  0.00            
ATOM   4366  O   ILE X 270       2.395 -13.605 -14.071  0.00  0.00            
ATOM   4367  N   GLU X 271       1.176 -11.889 -14.658  0.00  0.00            
ATOM   4368  H   GLU X 271       0.364 -11.319 -14.470  0.00  0.00            
ATOM   4369  CA  GLU X 271       2.127 -11.322 -15.592  0.00  0.00            
ATOM   4370  HA  GLU X 271       2.437 -12.118 -16.270  0.00  0.00            
ATOM   4371  CB  GLU X 271       1.544 -10.115 -16.373  0.00  0.00            
ATOM   4372  HB2 GLU X 271       0.533 -10.314 -16.728  0.00  0.00            
ATOM   4373  HB3 GLU X 271       1.466  -9.241 -15.726  0.00  0.00            
ATOM   4374  CG  GLU X 271       2.455  -9.760 -17.582  0.00  0.00            
ATOM   4375  HG2 GLU X 271       3.362  -9.360 -17.128  0.00  0.00            
ATOM   4376  HG3 GLU X 271       1.920  -8.982 -18.127  0.00  0.00            
ATOM   4377  CD  GLU X 271       2.738 -10.964 -18.431  0.00  0.00            
ATOM   4378  OE1 GLU X 271       3.857 -11.089 -18.924  0.00  0.00            
ATOM   4379  OE2 GLU X 271       1.749 -11.608 -18.790  0.00  0.00            
ATOM   4380  C   GLU X 271       3.437 -10.924 -14.860  0.00  0.00            
ATOM   4381  O   GLU X 271       4.520 -11.387 -15.307  0.00  0.00            
ATOM   4382  N   PHE X 272       3.428 -10.205 -13.750  0.00  0.00            
ATOM   4383  H   PHE X 272       2.511  -9.841 -13.533  0.00  0.00            
ATOM   4384  CA  PHE X 272       4.617  -9.844 -12.921  0.00  0.00            
ATOM   4385  HA  PHE X 272       5.432  -9.694 -13.629  0.00  0.00            
ATOM   4386  CB  PHE X 272       4.394  -8.597 -11.999  0.00  0.00            
ATOM   4387  HB2 PHE X 272       3.479  -8.800 -11.443  0.00  0.00            
ATOM   4388  HB3 PHE X 272       5.143  -8.569 -11.208  0.00  0.00            
ATOM   4389  CG  PHE X 272       4.265  -7.226 -12.703  0.00  0.00            
ATOM   4390  CD1 PHE X 272       3.086  -6.682 -13.294  0.00  0.00            
ATOM   4391  HD1 PHE X 272       2.142  -7.196 -13.181  0.00  0.00            
ATOM   4392  CE1 PHE X 272       3.096  -5.399 -13.850  0.00  0.00            
ATOM   4393  HE1 PHE X 272       2.255  -4.932 -14.340  0.00  0.00            
ATOM   4394  CZ  PHE X 272       4.245  -4.631 -13.961  0.00  0.00            
ATOM   4395  HZ  PHE X 272       4.237  -3.648 -14.409  0.00  0.00            
ATOM   4396  CE2 PHE X 272       5.472  -5.216 -13.522  0.00  0.00            
ATOM   4397  HE2 PHE X 272       6.399  -4.664 -13.495  0.00  0.00            
ATOM   4398  CD2 PHE X 272       5.458  -6.418 -12.873  0.00  0.00            
ATOM   4399  HD2 PHE X 272       6.347  -6.826 -12.414  0.00  0.00            
ATOM   4400  C   PHE X 272       5.109 -11.075 -12.152  0.00  0.00            
ATOM   4401  O   PHE X 272       6.307 -11.131 -11.778  0.00  0.00            
ATOM   4402  N   SER X 273       4.306 -12.170 -12.078  0.00  0.00            
ATOM   4403  H   SER X 273       3.429 -12.086 -12.572  0.00  0.00            
ATOM   4404  CA  SER X 273       4.817 -13.467 -11.549  0.00  0.00            
ATOM   4405  HA  SER X 273       5.356 -13.328 -10.612  0.00  0.00            
ATOM   4406  CB  SER X 273       3.725 -14.517 -11.274  0.00  0.00            
ATOM   4407  HB2 SER X 273       3.375 -14.724 -12.285  0.00  0.00            
ATOM   4408  HB3 SER X 273       4.256 -15.396 -10.909  0.00  0.00            
ATOM   4409  OG  SER X 273       2.663 -14.141 -10.334  0.00  0.00            
ATOM   4410  HG  SER X 273       2.212 -13.417 -10.774  0.00  0.00            
ATOM   4411  C   SER X 273       5.771 -14.193 -12.509  0.00  0.00            
ATOM   4412  O   SER X 273       6.714 -14.768 -11.995  0.00  0.00            
ATOM   4413  N   LYS X 274       5.613 -14.042 -13.828  0.00  0.00            
ATOM   4414  H   LYS X 274       4.864 -13.425 -14.109  0.00  0.00            
ATOM   4415  CA  LYS X 274       6.456 -14.587 -14.835  0.00  0.00            
ATOM   4416  HA  LYS X 274       6.601 -15.661 -14.713  0.00  0.00            
ATOM   4417  CB  LYS X 274       5.827 -14.338 -16.212  0.00  0.00            
ATOM   4418  HB2 LYS X 274       5.189 -13.457 -16.132  0.00  0.00            
ATOM   4419  HB3 LYS X 274       6.577 -14.213 -16.993  0.00  0.00            
ATOM   4420  CG  LYS X 274       4.975 -15.547 -16.561  0.00  0.00            
ATOM   4421  HG2 LYS X 274       5.555 -16.446 -16.770  0.00  0.00            
ATOM   4422  HG3 LYS X 274       4.319 -15.761 -15.718  0.00  0.00            
ATOM   4423  CD  LYS X 274       4.048 -15.281 -17.741  0.00  0.00            
ATOM   4424  HD2 LYS X 274       3.382 -14.515 -17.345  0.00  0.00            
ATOM   4425  HD3 LYS X 274       3.446 -16.173 -17.915  0.00  0.00            
ATOM   4426  CE  LYS X 274       4.643 -14.571 -19.017  0.00  0.00            
ATOM   4427  HE2 LYS X 274       5.294 -13.776 -18.652  0.00  0.00            
ATOM   4428  HE3 LYS X 274       5.173 -15.359 -19.551  0.00  0.00            
ATOM   4429  NZ  LYS X 274       3.551 -13.976 -19.940  0.00  0.00            
ATOM   4430  HZ1 LYS X 274       3.125 -13.221 -19.421  0.00  0.00            
ATOM   4431  HZ2 LYS X 274       3.862 -13.616 -20.830  0.00  0.00            
ATOM   4432  HZ3 LYS X 274       2.914 -14.735 -20.136  0.00  0.00            
ATOM   4433  C   LYS X 274       7.836 -13.983 -14.810  0.00  0.00            
ATOM   4434  O   LYS X 274       8.844 -14.630 -15.024  0.00  0.00            
ATOM   4435  N   MET X 275       7.808 -12.715 -14.431  0.00  0.00            
ATOM   4436  H   MET X 275       6.878 -12.331 -14.349  0.00  0.00            
ATOM   4437  CA  MET X 275       9.015 -11.925 -14.197  0.00  0.00            
ATOM   4438  HA  MET X 275       9.706 -12.186 -14.997  0.00  0.00            
ATOM   4439  CB  MET X 275       8.571 -10.486 -14.524  0.00  0.00            
ATOM   4440  HB2 MET X 275       7.889 -10.255 -13.705  0.00  0.00            
ATOM   4441  HB3 MET X 275       9.402  -9.823 -14.280  0.00  0.00            
ATOM   4442  CG  MET X 275       7.995 -10.218 -15.958  0.00  0.00            
ATOM   4443  HG2 MET X 275       8.754 -10.431 -16.711  0.00  0.00            
ATOM   4444  HG3 MET X 275       7.020 -10.657 -16.168  0.00  0.00            
ATOM   4445  SD  MET X 275       7.588  -8.448 -16.213  0.00  0.00            
ATOM   4446  CE  MET X 275       7.876  -8.602 -18.052  0.00  0.00            
ATOM   4447  HE1 MET X 275       8.930  -8.547 -18.323  0.00  0.00            
ATOM   4448  HE2 MET X 275       7.517  -9.588 -18.346  0.00  0.00            
ATOM   4449  HE3 MET X 275       7.373  -7.768 -18.541  0.00  0.00            
ATOM   4450  C   MET X 275       9.620 -12.169 -12.839  0.00  0.00            
ATOM   4451  O   MET X 275      10.836 -12.410 -12.823  0.00  0.00            
ATOM   4452  N   ALA X 276       8.929 -12.151 -11.695  0.00  0.00            
ATOM   4453  H   ALA X 276       7.955 -11.898 -11.789  0.00  0.00            
ATOM   4454  CA  ALA X 276       9.502 -12.211 -10.358  0.00  0.00            
ATOM   4455  HA  ALA X 276      10.204 -11.378 -10.400  0.00  0.00            
ATOM   4456  CB  ALA X 276       8.370 -11.944  -9.321  0.00  0.00            
ATOM   4457  HB1 ALA X 276       7.658 -11.217  -9.710  0.00  0.00            
ATOM   4458  HB2 ALA X 276       8.818 -11.391  -8.496  0.00  0.00            
ATOM   4459  HB3 ALA X 276       7.895 -12.877  -9.017  0.00  0.00            
ATOM   4460  C   ALA X 276      10.084 -13.540  -9.903  0.00  0.00            
ATOM   4461  O   ALA X 276      11.035 -13.634  -9.121  0.00  0.00            
ATOM   4462  N   ARG X 277       9.726 -14.577 -10.700  0.00  0.00            
ATOM   4463  H   ARG X 277       8.977 -14.391 -11.351  0.00  0.00            
ATOM   4464  CA  ARG X 277      10.245 -15.977 -10.667  0.00  0.00            
ATOM   4465  HA  ARG X 277      10.603 -16.148  -9.651  0.00  0.00            
ATOM   4466  CB  ARG X 277       9.131 -16.988 -11.133  0.00  0.00            
ATOM   4467  HB2 ARG X 277       8.812 -16.476 -12.041  0.00  0.00            
ATOM   4468  HB3 ARG X 277       9.594 -17.897 -11.517  0.00  0.00            
ATOM   4469  CG  ARG X 277       7.976 -17.254 -10.154  0.00  0.00            
ATOM   4470  HG2 ARG X 277       8.367 -17.835  -9.319  0.00  0.00            
ATOM   4471  HG3 ARG X 277       7.648 -16.261  -9.847  0.00  0.00            
ATOM   4472  CD  ARG X 277       6.870 -18.049 -10.833  0.00  0.00            
ATOM   4473  HD2 ARG X 277       7.116 -19.106 -10.728  0.00  0.00            
ATOM   4474  HD3 ARG X 277       6.655 -17.816 -11.876  0.00  0.00            
ATOM   4475  NE  ARG X 277       5.634 -17.921 -10.102  0.00  0.00            
ATOM   4476  HE  ARG X 277       5.606 -17.640  -9.132  0.00  0.00            
ATOM   4477  CZ  ARG X 277       4.465 -18.181 -10.565  0.00  0.00            
ATOM   4478  NH1 ARG X 277       3.469 -17.856  -9.781  0.00  0.00            
ATOM   4479 HH11 ARG X 277       3.631 -17.667  -8.803  0.00  0.00            
ATOM   4480 HH12 ARG X 277       2.502 -18.012 -10.026  0.00  0.00            
ATOM   4481  NH2 ARG X 277       4.159 -18.647 -11.761  0.00  0.00            
ATOM   4482 HH21 ARG X 277       4.800 -19.276 -12.222  0.00  0.00            
ATOM   4483 HH22 ARG X 277       3.197 -18.655 -12.070  0.00  0.00            
ATOM   4484  C   ARG X 277      11.545 -16.116 -11.520  0.00  0.00            
ATOM   4485  O   ARG X 277      12.347 -16.978 -11.236  0.00  0.00            
ATOM   4486  N   ASP X 278      11.823 -15.216 -12.482  0.00  0.00            
ATOM   4487  H   ASP X 278      11.247 -14.404 -12.653  0.00  0.00            
ATOM   4488  CA  ASP X 278      13.128 -15.211 -13.188  0.00  0.00            
ATOM   4489  HA  ASP X 278      13.855 -15.645 -12.501  0.00  0.00            
ATOM   4490  CB  ASP X 278      13.110 -16.016 -14.475  0.00  0.00            
ATOM   4491  HB2 ASP X 278      12.700 -16.995 -14.229  0.00  0.00            
ATOM   4492  HB3 ASP X 278      12.364 -15.533 -15.106  0.00  0.00            
ATOM   4493  CG  ASP X 278      14.372 -16.229 -15.274  0.00  0.00            
ATOM   4494  OD1 ASP X 278      14.306 -16.562 -16.474  0.00  0.00            
ATOM   4495  OD2 ASP X 278      15.451 -16.044 -14.720  0.00  0.00            
ATOM   4496  C   ASP X 278      13.749 -13.726 -13.329  0.00  0.00            
ATOM   4497  O   ASP X 278      13.972 -13.207 -14.419  0.00  0.00            
ATOM   4498  N   PRO X 279      13.914 -12.916 -12.269  0.00  0.00            
ATOM   4499  CD  PRO X 279      13.949 -13.433 -10.947  0.00  0.00            
ATOM   4500  HD2 PRO X 279      14.557 -14.327 -10.812  0.00  0.00            
ATOM   4501  HD3 PRO X 279      12.973 -13.844 -10.687  0.00  0.00            
ATOM   4502  CG  PRO X 279      14.254 -12.227 -10.092  0.00  0.00            
ATOM   4503  HG2 PRO X 279      13.723 -12.378  -9.152  0.00  0.00            
ATOM   4504  HG3 PRO X 279      15.329 -12.086  -9.976  0.00  0.00            
ATOM   4505  CB  PRO X 279      13.660 -11.068 -10.844  0.00  0.00            
ATOM   4506  HB2 PRO X 279      14.191 -10.134 -10.660  0.00  0.00            
ATOM   4507  HB3 PRO X 279      12.624 -10.970 -10.521  0.00  0.00            
ATOM   4508  CA  PRO X 279      13.863 -11.405 -12.328  0.00  0.00            
ATOM   4509  HA  PRO X 279      12.978 -11.086 -12.879  0.00  0.00            
ATOM   4510  C   PRO X 279      15.063 -10.840 -13.112  0.00  0.00            
ATOM   4511  O   PRO X 279      14.826  -9.789 -13.727  0.00  0.00            
ATOM   4512  N   GLN X 280      16.183 -11.550 -13.101  0.00  0.00            
ATOM   4513  H   GLN X 280      16.181 -12.483 -12.715  0.00  0.00            
ATOM   4514  CA  GLN X 280      17.370 -11.064 -13.731  0.00  0.00            
ATOM   4515  HA  GLN X 280      17.367 -10.002 -13.483  0.00  0.00            
ATOM   4516  CB  GLN X 280      18.686 -11.766 -13.358  0.00  0.00            
ATOM   4517  HB2 GLN X 280      18.411 -12.820 -13.350  0.00  0.00            
ATOM   4518  HB3 GLN X 280      19.457 -11.734 -14.128  0.00  0.00            
ATOM   4519  CG  GLN X 280      19.265 -11.340 -11.981  0.00  0.00            
ATOM   4520  HG2 GLN X 280      19.871 -10.433 -11.964  0.00  0.00            
ATOM   4521  HG3 GLN X 280      18.493 -11.212 -11.222  0.00  0.00            
ATOM   4522  CD  GLN X 280      20.231 -12.384 -11.484  0.00  0.00            
ATOM   4523  OE1 GLN X 280      20.712 -13.212 -12.234  0.00  0.00            
ATOM   4524  NE2 GLN X 280      20.574 -12.274 -10.196  0.00  0.00            
ATOM   4525 HE21 GLN X 280      20.295 -11.456  -9.672  0.00  0.00            
ATOM   4526 HE22 GLN X 280      21.258 -12.917  -9.825  0.00  0.00            
ATOM   4527  C   GLN X 280      17.276 -11.061 -15.269  0.00  0.00            
ATOM   4528  O   GLN X 280      18.024 -10.296 -15.884  0.00  0.00            
ATOM   4529  N   ARG X 281      16.463 -11.911 -15.883  0.00  0.00            
ATOM   4530  H   ARG X 281      16.136 -12.639 -15.264  0.00  0.00            
ATOM   4531  CA  ARG X 281      16.071 -11.833 -17.283  0.00  0.00            
ATOM   4532  HA  ARG X 281      16.994 -11.828 -17.861  0.00  0.00            
ATOM   4533  CB  ARG X 281      15.206 -13.092 -17.644  0.00  0.00            
ATOM   4534  HB2 ARG X 281      14.327 -12.992 -17.007  0.00  0.00            
ATOM   4535  HB3 ARG X 281      15.761 -13.993 -17.382  0.00  0.00            
ATOM   4536  CG  ARG X 281      14.864 -13.159 -19.051  0.00  0.00            
ATOM   4537  HG2 ARG X 281      14.055 -12.447 -19.212  0.00  0.00            
ATOM   4538  HG3 ARG X 281      15.737 -12.848 -19.625  0.00  0.00            
ATOM   4539  CD  ARG X 281      14.358 -14.564 -19.514  0.00  0.00            
ATOM   4540  HD2 ARG X 281      13.394 -14.761 -19.045  0.00  0.00            
ATOM   4541  HD3 ARG X 281      14.084 -14.608 -20.567  0.00  0.00            
ATOM   4542  NE  ARG X 281      15.321 -15.598 -19.077  0.00  0.00            
ATOM   4543  HE  ARG X 281      15.133 -15.923 -18.139  0.00  0.00            
ATOM   4544  CZ  ARG X 281      16.430 -15.857 -19.812  0.00  0.00            
ATOM   4545  NH1 ARG X 281      17.321 -16.784 -19.475  0.00  0.00            
ATOM   4546 HH11 ARG X 281      17.261 -17.221 -18.567  0.00  0.00            
ATOM   4547 HH12 ARG X 281      18.237 -16.794 -19.902  0.00  0.00            
ATOM   4548  NH2 ARG X 281      16.690 -15.334 -20.953  0.00  0.00            
ATOM   4549 HH21 ARG X 281      16.068 -14.721 -21.460  0.00  0.00            
ATOM   4550 HH22 ARG X 281      17.615 -15.546 -21.299  0.00  0.00            
ATOM   4551  C   ARG X 281      15.220 -10.586 -17.643  0.00  0.00            
ATOM   4552  O   ARG X 281      15.176 -10.258 -18.801  0.00  0.00            
ATOM   4553  N   TYR X 282      14.405 -10.039 -16.720  0.00  0.00            
ATOM   4554  H   TYR X 282      14.470 -10.306 -15.748  0.00  0.00            
ATOM   4555  CA  TYR X 282      13.410  -8.930 -16.954  0.00  0.00            
ATOM   4556  HA  TYR X 282      13.357  -8.752 -18.028  0.00  0.00            
ATOM   4557  CB  TYR X 282      12.033  -9.321 -16.417  0.00  0.00            
ATOM   4558  HB2 TYR X 282      11.314  -8.517 -16.577  0.00  0.00            
ATOM   4559  HB3 TYR X 282      12.258  -9.504 -15.366  0.00  0.00            
ATOM   4560  CG  TYR X 282      11.552 -10.572 -17.124  0.00  0.00            
ATOM   4561  CD1 TYR X 282      11.661 -11.846 -16.497  0.00  0.00            
ATOM   4562  HD1 TYR X 282      12.177 -11.936 -15.553  0.00  0.00            
ATOM   4563  CE1 TYR X 282      11.156 -13.012 -17.137  0.00  0.00            
ATOM   4564  HE1 TYR X 282      11.152 -13.988 -16.675  0.00  0.00            
ATOM   4565  CZ  TYR X 282      10.655 -12.932 -18.463  0.00  0.00            
ATOM   4566  OH  TYR X 282      10.215 -14.068 -19.018  0.00  0.00            
ATOM   4567  HH  TYR X 282       9.533 -13.786 -19.632  0.00  0.00            
ATOM   4568  CE2 TYR X 282      10.711 -11.695 -19.115  0.00  0.00            
ATOM   4569  HE2 TYR X 282      10.486 -11.581 -20.166  0.00  0.00            
ATOM   4570  CD2 TYR X 282      11.130 -10.478 -18.427  0.00  0.00            
ATOM   4571  HD2 TYR X 282      11.228  -9.554 -18.978  0.00  0.00            
ATOM   4572  C   TYR X 282      13.832  -7.562 -16.333  0.00  0.00            
ATOM   4573  O   TYR X 282      13.392  -6.514 -16.830  0.00  0.00            
ATOM   4574  N   LEU X 283      14.875  -7.506 -15.460  0.00  0.00            
ATOM   4575  H   LEU X 283      15.153  -8.336 -14.956  0.00  0.00            
ATOM   4576  CA  LEU X 283      15.589  -6.344 -14.971  0.00  0.00            
ATOM   4577  HA  LEU X 283      15.226  -5.468 -15.509  0.00  0.00            
ATOM   4578  CB  LEU X 283      15.220  -6.239 -13.462  0.00  0.00            
ATOM   4579  HB2 LEU X 283      15.882  -5.530 -12.965  0.00  0.00            
ATOM   4580  HB3 LEU X 283      15.401  -7.193 -12.967  0.00  0.00            
ATOM   4581  CG  LEU X 283      13.764  -5.877 -13.239  0.00  0.00            
ATOM   4582  HG  LEU X 283      13.216  -6.718 -13.666  0.00  0.00            
ATOM   4583  CD1 LEU X 283      13.406  -5.608 -11.807  0.00  0.00            
ATOM   4584 HD11 LEU X 283      13.960  -4.749 -11.426  0.00  0.00            
ATOM   4585 HD12 LEU X 283      12.336  -5.419 -11.732  0.00  0.00            
ATOM   4586 HD13 LEU X 283      13.640  -6.468 -11.180  0.00  0.00            
ATOM   4587  CD2 LEU X 283      13.351  -4.575 -13.942  0.00  0.00            
ATOM   4588 HD21 LEU X 283      13.362  -4.840 -14.999  0.00  0.00            
ATOM   4589 HD22 LEU X 283      12.312  -4.278 -13.798  0.00  0.00            
ATOM   4590 HD23 LEU X 283      14.049  -3.767 -13.724  0.00  0.00            
ATOM   4591  C   LEU X 283      17.113  -6.375 -15.137  0.00  0.00            
ATOM   4592  O   LEU X 283      17.700  -7.332 -14.772  0.00  0.00            
ATOM   4593  N   VAL X 284      17.652  -5.312 -15.720  0.00  0.00            
ATOM   4594  H   VAL X 284      17.021  -4.548 -15.920  0.00  0.00            
ATOM   4595  CA  VAL X 284      19.023  -5.126 -16.106  0.00  0.00            
ATOM   4596  HA  VAL X 284      19.328  -6.091 -16.511  0.00  0.00            
ATOM   4597  CB  VAL X 284      19.133  -4.029 -17.200  0.00  0.00            
ATOM   4598  HB  VAL X 284      18.771  -3.053 -16.875  0.00  0.00            
ATOM   4599  CG1 VAL X 284      20.489  -3.888 -17.762  0.00  0.00            
ATOM   4600 HG11 VAL X 284      20.521  -3.141 -18.556  0.00  0.00            
ATOM   4601 HG12 VAL X 284      20.859  -4.822 -18.183  0.00  0.00            
ATOM   4602 HG13 VAL X 284      21.194  -3.488 -17.034  0.00  0.00            
ATOM   4603  CG2 VAL X 284      18.334  -4.553 -18.416  0.00  0.00            
ATOM   4604 HG21 VAL X 284      18.867  -5.479 -18.631  0.00  0.00            
ATOM   4605 HG22 VAL X 284      18.447  -3.840 -19.233  0.00  0.00            
ATOM   4606 HG23 VAL X 284      17.294  -4.794 -18.194  0.00  0.00            
ATOM   4607  C   VAL X 284      19.964  -4.745 -14.992  0.00  0.00            
ATOM   4608  O   VAL X 284      20.078  -3.582 -14.629  0.00  0.00            
ATOM   4609  N   ILE X 285      20.651  -5.704 -14.397  0.00  0.00            
ATOM   4610  H   ILE X 285      20.283  -6.631 -14.556  0.00  0.00            
ATOM   4611  CA  ILE X 285      21.533  -5.498 -13.205  0.00  0.00            
ATOM   4612  HA  ILE X 285      22.103  -4.582 -13.363  0.00  0.00            
ATOM   4613  CB  ILE X 285      20.673  -5.367 -11.856  0.00  0.00            
ATOM   4614  HB  ILE X 285      19.923  -4.598 -12.041  0.00  0.00            
ATOM   4615  CG2 ILE X 285      19.751  -6.549 -11.486  0.00  0.00            
ATOM   4616 HG21 ILE X 285      18.960  -6.171 -10.839  0.00  0.00            
ATOM   4617 HG22 ILE X 285      20.364  -7.241 -10.909  0.00  0.00            
ATOM   4618 HG23 ILE X 285      19.238  -6.927 -12.370  0.00  0.00            
ATOM   4619  CG1 ILE X 285      21.553  -4.906 -10.710  0.00  0.00            
ATOM   4620 HG12 ILE X 285      22.229  -5.696 -10.382  0.00  0.00            
ATOM   4621 HG13 ILE X 285      22.249  -4.102 -10.952  0.00  0.00            
ATOM   4622  CD1 ILE X 285      20.711  -4.485  -9.519  0.00  0.00            
ATOM   4623 HD11 ILE X 285      20.075  -3.659  -9.838  0.00  0.00            
ATOM   4624 HD12 ILE X 285      20.039  -5.255  -9.139  0.00  0.00            
ATOM   4625 HD13 ILE X 285      21.432  -4.148  -8.774  0.00  0.00            
ATOM   4626  C   ILE X 285      22.741  -6.438 -13.090  0.00  0.00            
ATOM   4627  O   ILE X 285      23.779  -6.083 -12.493  0.00  0.00            
ATOM   4628  N   GLN X 286      22.609  -7.571 -13.744  0.00  0.00            
ATOM   4629  H   GLN X 286      21.826  -7.696 -14.370  0.00  0.00            
ATOM   4630  CA  GLN X 286      23.701  -8.595 -14.023  0.00  0.00            
ATOM   4631  HA  GLN X 286      23.165  -9.366 -14.576  0.00  0.00            
ATOM   4632  CB  GLN X 286      24.769  -8.057 -14.977  0.00  0.00            
ATOM   4633  HB2 GLN X 286      25.178  -7.275 -14.337  0.00  0.00            
ATOM   4634  HB3 GLN X 286      25.501  -8.855 -15.097  0.00  0.00            
ATOM   4635  CG  GLN X 286      24.230  -7.623 -16.358  0.00  0.00            
ATOM   4636  HG2 GLN X 286      24.937  -7.997 -17.098  0.00  0.00            
ATOM   4637  HG3 GLN X 286      23.312  -8.164 -16.585  0.00  0.00            
ATOM   4638  CD  GLN X 286      23.969  -6.171 -16.509  0.00  0.00            
ATOM   4639  OE1 GLN X 286      24.201  -5.298 -15.659  0.00  0.00            
ATOM   4640  NE2 GLN X 286      23.311  -5.861 -17.648  0.00  0.00            
ATOM   4641 HE21 GLN X 286      23.111  -6.541 -18.368  0.00  0.00            
ATOM   4642 HE22 GLN X 286      22.670  -5.081 -17.611  0.00  0.00            
ATOM   4643  C   GLN X 286      24.391  -9.268 -12.774  0.00  0.00            
ATOM   4644  O   GLN X 286      25.250 -10.131 -12.905  0.00  0.00            
ATOM   4645  N   GLY X 287      23.974  -8.933 -11.555  0.00  0.00            
ATOM   4646  H   GLY X 287      23.333  -8.153 -11.512  0.00  0.00            
ATOM   4647  CA  GLY X 287      24.238  -9.554 -10.252  0.00  0.00            
ATOM   4648  HA2 GLY X 287      23.841 -10.568 -10.198  0.00  0.00            
ATOM   4649  HA3 GLY X 287      25.319  -9.653 -10.152  0.00  0.00            
ATOM   4650  C   GLY X 287      23.677  -8.697  -9.135  0.00  0.00            
ATOM   4651  O   GLY X 287      23.895  -7.471  -9.143  0.00  0.00            
ATOM   4652  N   ASP X 288      22.982  -9.303  -8.187  0.00  0.00            
ATOM   4653  H   ASP X 288      23.051 -10.302  -8.061  0.00  0.00            
ATOM   4654  CA  ASP X 288      22.128  -8.614  -7.209  0.00  0.00            
ATOM   4655  HA  ASP X 288      22.611  -7.732  -6.788  0.00  0.00            
ATOM   4656  CB  ASP X 288      20.831  -8.123  -7.930  0.00  0.00            
ATOM   4657  HB2 ASP X 288      21.169  -7.406  -8.678  0.00  0.00            
ATOM   4658  HB3 ASP X 288      20.333  -7.527  -7.165  0.00  0.00            
ATOM   4659  CG  ASP X 288      19.851  -9.096  -8.491  0.00  0.00            
ATOM   4660  OD1 ASP X 288      18.748  -8.591  -8.903  0.00  0.00            
ATOM   4661  OD2 ASP X 288      20.088 -10.301  -8.481  0.00  0.00            
ATOM   4662  C   ASP X 288      21.788  -9.426  -5.932  0.00  0.00            
ATOM   4663  O   ASP X 288      21.699  -8.944  -4.818  0.00  0.00            
ATOM   4664  N   GLU X 289      21.487 -10.704  -6.084  0.00  0.00            
ATOM   4665  H   GLU X 289      21.498 -10.971  -7.058  0.00  0.00            
ATOM   4666  CA  GLU X 289      20.881 -11.737  -5.194  0.00  0.00            
ATOM   4667  HA  GLU X 289      19.861 -11.388  -5.031  0.00  0.00            
ATOM   4668  CB  GLU X 289      20.767 -12.991  -5.996  0.00  0.00            
ATOM   4669  HB2 GLU X 289      20.385 -13.811  -5.387  0.00  0.00            
ATOM   4670  HB3 GLU X 289      20.177 -12.752  -6.882  0.00  0.00            
ATOM   4671  CG  GLU X 289      22.111 -13.577  -6.399  0.00  0.00            
ATOM   4672  HG2 GLU X 289      22.128 -14.667  -6.425  0.00  0.00            
ATOM   4673  HG3 GLU X 289      22.862 -13.340  -5.645  0.00  0.00            
ATOM   4674  CD  GLU X 289      22.715 -13.072  -7.739  0.00  0.00            
ATOM   4675  OE1 GLU X 289      23.501 -12.086  -7.721  0.00  0.00            
ATOM   4676  OE2 GLU X 289      22.506 -13.739  -8.780  0.00  0.00            
ATOM   4677  C   GLU X 289      21.550 -11.998  -3.841  0.00  0.00            
ATOM   4678  O   GLU X 289      20.974 -12.722  -3.030  0.00  0.00            
ATOM   4679  N   ARG X 290      22.752 -11.443  -3.582  0.00  0.00            
ATOM   4680  H   ARG X 290      23.047 -10.955  -4.416  0.00  0.00            
ATOM   4681  CA  ARG X 290      23.587 -11.415  -2.330  0.00  0.00            
ATOM   4682  HA  ARG X 290      23.156 -12.167  -1.668  0.00  0.00            
ATOM   4683  CB  ARG X 290      24.969 -11.738  -2.721  0.00  0.00            
ATOM   4684  HB2 ARG X 290      25.563 -11.792  -1.809  0.00  0.00            
ATOM   4685  HB3 ARG X 290      24.941 -12.743  -3.142  0.00  0.00            
ATOM   4686  CG  ARG X 290      25.547 -10.679  -3.693  0.00  0.00            
ATOM   4687  HG2 ARG X 290      24.858 -10.285  -4.440  0.00  0.00            
ATOM   4688  HG3 ARG X 290      26.050  -9.892  -3.131  0.00  0.00            
ATOM   4689  CD  ARG X 290      26.653 -11.414  -4.390  0.00  0.00            
ATOM   4690  HD2 ARG X 290      27.036 -12.225  -3.770  0.00  0.00            
ATOM   4691  HD3 ARG X 290      27.479 -10.707  -4.462  0.00  0.00            
ATOM   4692  NE  ARG X 290      26.284 -11.839  -5.721  0.00  0.00            
ATOM   4693  HE  ARG X 290      25.602 -12.581  -5.778  0.00  0.00            
ATOM   4694  CZ  ARG X 290      26.711 -11.396  -6.876  0.00  0.00            
ATOM   4695  NH1 ARG X 290      27.713 -10.534  -6.932  0.00  0.00            
ATOM   4696 HH11 ARG X 290      28.215 -10.577  -7.807  0.00  0.00            
ATOM   4697 HH12 ARG X 290      28.153 -10.179  -6.095  0.00  0.00            
ATOM   4698  NH2 ARG X 290      26.354 -11.953  -7.982  0.00  0.00            
ATOM   4699 HH21 ARG X 290      25.423 -12.322  -8.113  0.00  0.00            
ATOM   4700 HH22 ARG X 290      26.938 -11.623  -8.738  0.00  0.00            
ATOM   4701  C   ARG X 290      23.541 -10.070  -1.543  0.00  0.00            
ATOM   4702  O   ARG X 290      24.109  -9.920  -0.456  0.00  0.00            
ATOM   4703  N   MET X 291      22.914  -9.002  -2.062  0.00  0.00            
ATOM   4704  H   MET X 291      22.301  -9.140  -2.853  0.00  0.00            
ATOM   4705  CA  MET X 291      22.879  -7.708  -1.374  0.00  0.00            
ATOM   4706  HA  MET X 291      23.874  -7.516  -0.971  0.00  0.00            
ATOM   4707  CB  MET X 291      22.542  -6.619  -2.395  0.00  0.00            
ATOM   4708  HB2 MET X 291      21.566  -6.790  -2.847  0.00  0.00            
ATOM   4709  HB3 MET X 291      22.496  -5.651  -1.895  0.00  0.00            
ATOM   4710  CG  MET X 291      23.652  -6.578  -3.467  0.00  0.00            
ATOM   4711  HG2 MET X 291      24.609  -6.795  -2.993  0.00  0.00            
ATOM   4712  HG3 MET X 291      23.570  -7.350  -4.232  0.00  0.00            
ATOM   4713  SD  MET X 291      23.851  -4.982  -4.226  0.00  0.00            
ATOM   4714  CE  MET X 291      22.257  -4.871  -5.102  0.00  0.00            
ATOM   4715  HE1 MET X 291      22.084  -5.812  -5.624  0.00  0.00            
ATOM   4716  HE2 MET X 291      21.465  -4.686  -4.377  0.00  0.00            
ATOM   4717  HE3 MET X 291      22.290  -4.120  -5.892  0.00  0.00            
ATOM   4718  C   MET X 291      21.989  -7.820  -0.191  0.00  0.00            
ATOM   4719  O   MET X 291      20.907  -8.421  -0.279  0.00  0.00            
ATOM   4720  N   HIE X 292      22.252  -7.278   1.001  0.00  0.00            
ATOM   4721  H   HIE X 292      23.130  -6.779   0.990  0.00  0.00            
ATOM   4722  CA  HIE X 292      21.444  -7.323   2.262  0.00  0.00            
ATOM   4723  HA  HIE X 292      20.926  -8.281   2.244  0.00  0.00            
ATOM   4724  CB  HIE X 292      22.404  -7.164   3.472  0.00  0.00            
ATOM   4725  HB2 HIE X 292      22.973  -8.093   3.497  0.00  0.00            
ATOM   4726  HB3 HIE X 292      23.028  -6.274   3.379  0.00  0.00            
ATOM   4727  CG  HIE X 292      21.772  -7.052   4.823  0.00  0.00            
ATOM   4728  ND1 HIE X 292      21.985  -6.014   5.690  0.00  0.00            
ATOM   4729  CE1 HIE X 292      21.150  -6.245   6.737  0.00  0.00            
ATOM   4730  HE1 HIE X 292      20.947  -5.455   7.444  0.00  0.00            
ATOM   4731  NE2 HIE X 292      20.735  -7.533   6.759  0.00  0.00            
ATOM   4732  HE2 HIE X 292      20.330  -8.117   7.477  0.00  0.00            
ATOM   4733  CD2 HIE X 292      21.003  -7.992   5.454  0.00  0.00            
ATOM   4734  HD2 HIE X 292      20.602  -8.907   5.042  0.00  0.00            
ATOM   4735  C   HIE X 292      20.412  -6.274   2.372  0.00  0.00            
ATOM   4736  O   HIE X 292      20.652  -5.053   2.158  0.00  0.00            
ATOM   4737  N   LEU X 293      19.205  -6.619   2.888  0.00  0.00            
ATOM   4738  H   LEU X 293      19.004  -7.608   2.928  0.00  0.00            
ATOM   4739  CA  LEU X 293      18.216  -5.732   3.504  0.00  0.00            
ATOM   4740  HA  LEU X 293      18.604  -4.723   3.643  0.00  0.00            
ATOM   4741  CB  LEU X 293      16.901  -5.677   2.707  0.00  0.00            
ATOM   4742  HB2 LEU X 293      16.368  -6.627   2.760  0.00  0.00            
ATOM   4743  HB3 LEU X 293      16.256  -4.963   3.219  0.00  0.00            
ATOM   4744  CG  LEU X 293      17.107  -5.169   1.219  0.00  0.00            
ATOM   4745  HG  LEU X 293      17.723  -5.928   0.739  0.00  0.00            
ATOM   4746  CD1 LEU X 293      15.725  -5.145   0.570  0.00  0.00            
ATOM   4747 HD11 LEU X 293      15.267  -6.131   0.647  0.00  0.00            
ATOM   4748 HD12 LEU X 293      15.191  -4.252   0.895  0.00  0.00            
ATOM   4749 HD13 LEU X 293      15.803  -4.949  -0.499  0.00  0.00            
ATOM   4750  CD2 LEU X 293      17.748  -3.764   1.205  0.00  0.00            
ATOM   4751 HD21 LEU X 293      18.787  -3.725   1.532  0.00  0.00            
ATOM   4752 HD22 LEU X 293      17.186  -3.140   1.900  0.00  0.00            
ATOM   4753 HD23 LEU X 293      17.771  -3.365   0.191  0.00  0.00            
ATOM   4754  C   LEU X 293      17.781  -6.276   4.907  0.00  0.00            
ATOM   4755  O   LEU X 293      17.885  -7.502   5.112  0.00  0.00            
ATOM   4756  N   PRO X 294      17.373  -5.466   5.976  0.00  0.00            
ATOM   4757  CD  PRO X 294      17.239  -4.028   5.907  0.00  0.00            
ATOM   4758  HD2 PRO X 294      18.037  -3.508   5.376  0.00  0.00            
ATOM   4759  HD3 PRO X 294      16.281  -3.718   5.491  0.00  0.00            
ATOM   4760  CG  PRO X 294      17.364  -3.590   7.397  0.00  0.00            
ATOM   4761  HG2 PRO X 294      16.734  -2.747   7.682  0.00  0.00            
ATOM   4762  HG3 PRO X 294      18.428  -3.424   7.563  0.00  0.00            
ATOM   4763  CB  PRO X 294      17.027  -4.789   8.290  0.00  0.00            
ATOM   4764  HB2 PRO X 294      17.779  -4.996   9.051  0.00  0.00            
ATOM   4765  HB3 PRO X 294      16.017  -4.714   8.694  0.00  0.00            
ATOM   4766  CA  PRO X 294      17.274  -5.968   7.333  0.00  0.00            
ATOM   4767  HA  PRO X 294      18.236  -6.350   7.677  0.00  0.00            
ATOM   4768  C   PRO X 294      16.189  -7.073   7.518  0.00  0.00            
ATOM   4769  O   PRO X 294      15.017  -6.953   7.180  0.00  0.00            
ATOM   4770  N   SER X 295      16.589  -8.098   8.273  0.00  0.00            
ATOM   4771  H   SER X 295      17.542  -7.999   8.593  0.00  0.00            
ATOM   4772  CA  SER X 295      15.808  -9.240   8.751  0.00  0.00            
ATOM   4773  HA  SER X 295      15.222  -9.545   7.884  0.00  0.00            
ATOM   4774  CB  SER X 295      16.769 -10.328   9.109  0.00  0.00            
ATOM   4775  HB2 SER X 295      16.272 -11.298   9.133  0.00  0.00            
ATOM   4776  HB3 SER X 295      17.501 -10.369   8.303  0.00  0.00            
ATOM   4777  OG  SER X 295      17.498 -10.184  10.344  0.00  0.00            
ATOM   4778  HG  SER X 295      17.925 -11.019  10.547  0.00  0.00            
ATOM   4779  C   SER X 295      14.813  -8.940   9.936  0.00  0.00            
ATOM   4780  O   SER X 295      14.671  -7.723  10.246  0.00  0.00            
ATOM   4781  N   PRO X 296      14.147  -9.891  10.481  0.00  0.00            
ATOM   4782  CD  PRO X 296      13.952 -11.263  10.131  0.00  0.00            
ATOM   4783  HD2 PRO X 296      14.649 -11.938  10.628  0.00  0.00            
ATOM   4784  HD3 PRO X 296      14.098 -11.376   9.057  0.00  0.00            
ATOM   4785  CG  PRO X 296      12.492 -11.591  10.523  0.00  0.00            
ATOM   4786  HG2 PRO X 296      11.723 -11.141   9.895  0.00  0.00            
ATOM   4787  HG3 PRO X 296      12.390 -12.675  10.565  0.00  0.00            
ATOM   4788  CB  PRO X 296      12.493 -10.892  11.847  0.00  0.00            
ATOM   4789  HB2 PRO X 296      12.899 -11.578  12.590  0.00  0.00            
ATOM   4790  HB3 PRO X 296      11.467 -10.709  12.166  0.00  0.00            
ATOM   4791  CA  PRO X 296      13.409  -9.652  11.735  0.00  0.00            
ATOM   4792  HA  PRO X 296      12.814  -8.740  11.680  0.00  0.00            
ATOM   4793  C   PRO X 296      14.329  -9.526  12.988  0.00  0.00            
ATOM   4794  O   PRO X 296      14.016  -8.788  13.934  0.00  0.00            
ATOM   4795  N   THR X 297      15.423 -10.226  12.993  0.00  0.00            
ATOM   4796  H   THR X 297      15.620 -11.043  12.434  0.00  0.00            
ATOM   4797  CA  THR X 297      16.545 -10.084  13.986  0.00  0.00            
ATOM   4798  HA  THR X 297      16.039 -10.217  14.942  0.00  0.00            
ATOM   4799  CB  THR X 297      17.624 -11.243  13.732  0.00  0.00            
ATOM   4800  HB  THR X 297      18.001 -11.162  12.712  0.00  0.00            
ATOM   4801  CG2 THR X 297      18.785 -11.222  14.778  0.00  0.00            
ATOM   4802 HG21 THR X 297      18.319 -11.345  15.756  0.00  0.00            
ATOM   4803 HG22 THR X 297      19.475 -12.053  14.635  0.00  0.00            
ATOM   4804 HG23 THR X 297      19.322 -10.275  14.719  0.00  0.00            
ATOM   4805  OG1 THR X 297      16.982 -12.529  13.798  0.00  0.00            
ATOM   4806  HG1 THR X 297      17.636 -13.166  13.502  0.00  0.00            
ATOM   4807  C   THR X 297      17.172  -8.707  13.889  0.00  0.00            
ATOM   4808  O   THR X 297      17.601  -8.294  14.951  0.00  0.00            
ATOM   4809  N   ASP X 298      17.312  -8.128  12.711  0.00  0.00            
ATOM   4810  H   ASP X 298      16.930  -8.698  11.970  0.00  0.00            
ATOM   4811  CA  ASP X 298      17.978  -6.812  12.424  0.00  0.00            
ATOM   4812  HA  ASP X 298      18.882  -6.706  13.024  0.00  0.00            
ATOM   4813  CB  ASP X 298      18.479  -6.715  10.927  0.00  0.00            
ATOM   4814  HB2 ASP X 298      17.576  -6.881  10.340  0.00  0.00            
ATOM   4815  HB3 ASP X 298      18.926  -5.743  10.721  0.00  0.00            
ATOM   4816  CG  ASP X 298      19.632  -7.729  10.574  0.00  0.00            
ATOM   4817  OD1 ASP X 298      19.945  -7.852   9.360  0.00  0.00            
ATOM   4818  OD2 ASP X 298      20.261  -8.383  11.482  0.00  0.00            
ATOM   4819  C   ASP X 298      17.069  -5.665  12.867  0.00  0.00            
ATOM   4820  O   ASP X 298      17.521  -4.533  12.847  0.00  0.00            
ATOM   4821  N   SER X 299      15.772  -5.903  13.085  0.00  0.00            
ATOM   4822  H   SER X 299      15.554  -6.864  13.304  0.00  0.00            
ATOM   4823  CA  SER X 299      14.653  -5.009  13.414  0.00  0.00            
ATOM   4824  HA  SER X 299      14.614  -4.186  12.700  0.00  0.00            
ATOM   4825  CB  SER X 299      13.266  -5.764  13.495  0.00  0.00            
ATOM   4826  HB2 SER X 299      13.074  -6.262  12.545  0.00  0.00            
ATOM   4827  HB3 SER X 299      13.304  -6.478  14.318  0.00  0.00            
ATOM   4828  OG  SER X 299      12.287  -4.771  13.786  0.00  0.00            
ATOM   4829  HG  SER X 299      11.480  -5.291  13.797  0.00  0.00            
ATOM   4830  C   SER X 299      15.032  -4.444  14.782  0.00  0.00            
ATOM   4831  O   SER X 299      15.209  -5.232  15.695  0.00  0.00            
ATOM   4832  N   ASN X 300      14.900  -3.091  14.858  0.00  0.00            
ATOM   4833  H   ASN X 300      14.879  -2.569  13.993  0.00  0.00            
ATOM   4834  CA  ASN X 300      15.167  -2.425  16.140  0.00  0.00            
ATOM   4835  HA  ASN X 300      16.084  -2.838  16.560  0.00  0.00            
ATOM   4836  CB  ASN X 300      15.162  -0.859  15.863  0.00  0.00            
ATOM   4837  HB2 ASN X 300      15.938  -0.688  15.118  0.00  0.00            
ATOM   4838  HB3 ASN X 300      14.250  -0.550  15.352  0.00  0.00            
ATOM   4839  CG  ASN X 300      15.312   0.009  17.095  0.00  0.00            
ATOM   4840  OD1 ASN X 300      14.373   0.568  17.536  0.00  0.00            
ATOM   4841  ND2 ASN X 300      16.502   0.174  17.643  0.00  0.00            
ATOM   4842 HD21 ASN X 300      17.281  -0.418  17.393  0.00  0.00            
ATOM   4843 HD22 ASN X 300      16.633   0.651  18.523  0.00  0.00            
ATOM   4844  C   ASN X 300      14.105  -2.774  17.246  0.00  0.00            
ATOM   4845  O   ASN X 300      14.325  -2.630  18.475  0.00  0.00            
ATOM   4846  N   PHE X 301      12.879  -3.069  16.730  0.00  0.00            
ATOM   4847  H   PHE X 301      12.646  -3.101  15.748  0.00  0.00            
ATOM   4848  CA  PHE X 301      11.756  -3.401  17.638  0.00  0.00            
ATOM   4849  HA  PHE X 301      11.705  -2.613  18.389  0.00  0.00            
ATOM   4850  CB  PHE X 301      10.435  -3.447  16.818  0.00  0.00            
ATOM   4851  HB2 PHE X 301      10.369  -4.191  16.024  0.00  0.00            
ATOM   4852  HB3 PHE X 301      10.350  -2.494  16.296  0.00  0.00            
ATOM   4853  CG  PHE X 301       9.148  -3.555  17.577  0.00  0.00            
ATOM   4854  CD1 PHE X 301       8.323  -4.703  17.516  0.00  0.00            
ATOM   4855  HD1 PHE X 301       8.678  -5.383  16.757  0.00  0.00            
ATOM   4856  CE1 PHE X 301       7.202  -4.802  18.381  0.00  0.00            
ATOM   4857  HE1 PHE X 301       6.661  -5.734  18.458  0.00  0.00            
ATOM   4858  CZ  PHE X 301       6.864  -3.781  19.204  0.00  0.00            
ATOM   4859  HZ  PHE X 301       5.999  -3.892  19.841  0.00  0.00            
ATOM   4860  CE2 PHE X 301       7.593  -2.604  19.226  0.00  0.00            
ATOM   4861  HE2 PHE X 301       7.364  -1.727  19.813  0.00  0.00            
ATOM   4862  CD2 PHE X 301       8.772  -2.498  18.434  0.00  0.00            
ATOM   4863  HD2 PHE X 301       9.348  -1.596  18.577  0.00  0.00            
ATOM   4864  C   PHE X 301      12.009  -4.792  18.272  0.00  0.00            
ATOM   4865  O   PHE X 301      11.381  -5.024  19.333  0.00  0.00            
ATOM   4866  N   TYR X 302      12.940  -5.610  17.839  0.00  0.00            
ATOM   4867  H   TYR X 302      13.539  -5.237  17.116  0.00  0.00            
ATOM   4868  CA  TYR X 302      13.325  -6.921  18.518  0.00  0.00            
ATOM   4869  HA  TYR X 302      12.527  -7.652  18.382  0.00  0.00            
ATOM   4870  CB  TYR X 302      14.579  -7.406  17.771  0.00  0.00            
ATOM   4871  HB2 TYR X 302      14.247  -7.414  16.733  0.00  0.00            
ATOM   4872  HB3 TYR X 302      15.405  -6.709  17.913  0.00  0.00            
ATOM   4873  CG  TYR X 302      15.127  -8.752  18.142  0.00  0.00            
ATOM   4874  CD1 TYR X 302      14.618  -9.961  17.579  0.00  0.00            
ATOM   4875  HD1 TYR X 302      13.774  -9.957  16.905  0.00  0.00            
ATOM   4876  CE1 TYR X 302      15.010 -11.225  18.042  0.00  0.00            
ATOM   4877  HE1 TYR X 302      14.391 -12.079  17.809  0.00  0.00            
ATOM   4878  CZ  TYR X 302      16.030 -11.334  18.988  0.00  0.00            
ATOM   4879  OH  TYR X 302      16.438 -12.571  19.343  0.00  0.00            
ATOM   4880  HH  TYR X 302      17.057 -12.592  20.076  0.00  0.00            
ATOM   4881  CE2 TYR X 302      16.593 -10.146  19.570  0.00  0.00            
ATOM   4882  HE2 TYR X 302      17.321 -10.182  20.367  0.00  0.00            
ATOM   4883  CD2 TYR X 302      16.177  -8.920  19.117  0.00  0.00            
ATOM   4884  HD2 TYR X 302      16.538  -8.003  19.559  0.00  0.00            
ATOM   4885  C   TYR X 302      13.577  -6.740  20.028  0.00  0.00            
ATOM   4886  O   TYR X 302      13.170  -7.620  20.818  0.00  0.00            
ATOM   4887  N   ARG X 303      14.030  -5.543  20.494  0.00  0.00            
ATOM   4888  H   ARG X 303      14.188  -4.777  19.855  0.00  0.00            
ATOM   4889  CA  ARG X 303      14.152  -5.236  21.928  0.00  0.00            
ATOM   4890  HA  ARG X 303      14.822  -5.928  22.438  0.00  0.00            
ATOM   4891  CB  ARG X 303      14.784  -3.835  22.127  0.00  0.00            
ATOM   4892  HB2 ARG X 303      14.063  -3.166  21.657  0.00  0.00            
ATOM   4893  HB3 ARG X 303      14.933  -3.592  23.179  0.00  0.00            
ATOM   4894  CG  ARG X 303      16.209  -3.706  21.461  0.00  0.00            
ATOM   4895  HG2 ARG X 303      16.780  -4.603  21.702  0.00  0.00            
ATOM   4896  HG3 ARG X 303      16.027  -3.674  20.387  0.00  0.00            
ATOM   4897  CD  ARG X 303      16.870  -2.435  21.915  0.00  0.00            
ATOM   4898  HD2 ARG X 303      17.102  -2.605  22.966  0.00  0.00            
ATOM   4899  HD3 ARG X 303      16.246  -1.558  21.742  0.00  0.00            
ATOM   4900  NE  ARG X 303      18.245  -2.318  21.307  0.00  0.00            
ATOM   4901  HE  ARG X 303      18.498  -2.947  20.558  0.00  0.00            
ATOM   4902  CZ  ARG X 303      19.142  -1.393  21.614  0.00  0.00            
ATOM   4903  NH1 ARG X 303      18.949  -0.438  22.406  0.00  0.00            
ATOM   4904 HH11 ARG X 303      17.996  -0.212  22.653  0.00  0.00            
ATOM   4905 HH12 ARG X 303      19.770   0.124  22.582  0.00  0.00            
ATOM   4906  NH2 ARG X 303      20.282  -1.277  21.062  0.00  0.00            
ATOM   4907 HH21 ARG X 303      20.686  -1.916  20.392  0.00  0.00            
ATOM   4908 HH22 ARG X 303      20.896  -0.545  21.389  0.00  0.00            
ATOM   4909  C   ARG X 303      12.863  -5.332  22.680  0.00  0.00            
ATOM   4910  O   ARG X 303      12.972  -5.910  23.754  0.00  0.00            
ATOM   4911  N   ALA X 304      11.794  -4.870  22.122  0.00  0.00            
ATOM   4912  H   ALA X 304      11.765  -4.498  21.183  0.00  0.00            
ATOM   4913  CA  ALA X 304      10.412  -5.053  22.657  0.00  0.00            
ATOM   4914  HA  ALA X 304      10.267  -4.544  23.610  0.00  0.00            
ATOM   4915  CB  ALA X 304       9.385  -4.360  21.683  0.00  0.00            
ATOM   4916  HB1 ALA X 304       8.463  -4.111  22.210  0.00  0.00            
ATOM   4917  HB2 ALA X 304       9.837  -3.422  21.361  0.00  0.00            
ATOM   4918  HB3 ALA X 304       9.126  -4.999  20.839  0.00  0.00            
ATOM   4919  C   ALA X 304      10.007  -6.489  22.897  0.00  0.00            
ATOM   4920  O   ALA X 304       9.112  -6.646  23.696  0.00  0.00            
ATOM   4921  N   LEU X 305      10.570  -7.560  22.224  0.00  0.00            
ATOM   4922  H   LEU X 305      11.245  -7.245  21.543  0.00  0.00            
ATOM   4923  CA  LEU X 305      10.142  -8.931  22.263  0.00  0.00            
ATOM   4924  HA  LEU X 305       9.135  -8.956  22.680  0.00  0.00            
ATOM   4925  CB  LEU X 305      10.183  -9.417  20.853  0.00  0.00            
ATOM   4926  HB2 LEU X 305      11.145  -9.179  20.400  0.00  0.00            
ATOM   4927  HB3 LEU X 305       9.722 -10.404  20.895  0.00  0.00            
ATOM   4928  CG  LEU X 305       9.353  -8.519  19.954  0.00  0.00            
ATOM   4929  HG  LEU X 305       9.821  -7.537  19.881  0.00  0.00            
ATOM   4930  CD1 LEU X 305       9.188  -9.126  18.563  0.00  0.00            
ATOM   4931 HD11 LEU X 305       8.725 -10.112  18.601  0.00  0.00            
ATOM   4932 HD12 LEU X 305      10.202  -9.168  18.167  0.00  0.00            
ATOM   4933 HD13 LEU X 305       8.728  -8.406  17.887  0.00  0.00            
ATOM   4934  CD2 LEU X 305       7.926  -8.276  20.504  0.00  0.00            
ATOM   4935 HD21 LEU X 305       7.934  -7.602  21.361  0.00  0.00            
ATOM   4936 HD22 LEU X 305       7.508  -7.623  19.738  0.00  0.00            
ATOM   4937 HD23 LEU X 305       7.415  -9.204  20.758  0.00  0.00            
ATOM   4938  C   LEU X 305      10.964  -9.801  23.301  0.00  0.00            
ATOM   4939  O   LEU X 305      10.542 -10.826  23.851  0.00  0.00            
ATOM   4940  N   MET X 306      12.152  -9.184  23.540  0.00  0.00            
ATOM   4941  H   MET X 306      12.356  -8.275  23.152  0.00  0.00            
ATOM   4942  CA  MET X 306      13.188  -9.673  24.532  0.00  0.00            
ATOM   4943  HA  MET X 306      13.078 -10.752  24.640  0.00  0.00            
ATOM   4944  CB  MET X 306      14.581  -9.352  24.027  0.00  0.00            
ATOM   4945  HB2 MET X 306      14.549  -8.308  23.716  0.00  0.00            
ATOM   4946  HB3 MET X 306      15.343  -9.457  24.799  0.00  0.00            
ATOM   4947  CG  MET X 306      15.116 -10.119  22.718  0.00  0.00            
ATOM   4948  HG2 MET X 306      14.576  -9.879  21.802  0.00  0.00            
ATOM   4949  HG3 MET X 306      16.060  -9.641  22.454  0.00  0.00            
ATOM   4950  SD  MET X 306      15.171 -11.879  22.690  0.00  0.00            
ATOM   4951  CE  MET X 306      13.411 -12.456  22.448  0.00  0.00            
ATOM   4952  HE1 MET X 306      13.341 -13.289  21.749  0.00  0.00            
ATOM   4953  HE2 MET X 306      12.939 -11.617  21.936  0.00  0.00            
ATOM   4954  HE3 MET X 306      13.037 -12.654  23.452  0.00  0.00            
ATOM   4955  C   MET X 306      12.967  -9.124  25.940  0.00  0.00            
ATOM   4956  O   MET X 306      13.427  -9.709  26.890  0.00  0.00            
ATOM   4957  N   ASP X 307      12.211  -7.987  26.083  0.00  0.00            
ATOM   4958  H   ASP X 307      11.761  -7.574  25.278  0.00  0.00            
ATOM   4959  CA  ASP X 307      11.707  -7.566  27.345  0.00  0.00            
ATOM   4960  HA  ASP X 307      12.516  -7.394  28.055  0.00  0.00            
ATOM   4961  CB  ASP X 307      11.104  -6.172  27.158  0.00  0.00            
ATOM   4962  HB2 ASP X 307      10.356  -6.000  27.931  0.00  0.00            
ATOM   4963  HB3 ASP X 307      10.581  -6.129  26.202  0.00  0.00            
ATOM   4964  CG  ASP X 307      12.120  -5.080  27.163  0.00  0.00            
ATOM   4965  OD1 ASP X 307      13.259  -5.185  27.690  0.00  0.00            
ATOM   4966  OD2 ASP X 307      11.657  -4.030  26.748  0.00  0.00            
ATOM   4967  C   ASP X 307      10.648  -8.463  28.000  0.00  0.00            
ATOM   4968  O   ASP X 307      10.622  -8.456  29.248  0.00  0.00            
ATOM   4969  N   GLU X 308       9.845  -9.238  27.327  0.00  0.00            
ATOM   4970  H   GLU X 308      10.046  -9.500  26.373  0.00  0.00            
ATOM   4971  CA  GLU X 308       8.715 -10.030  27.918  0.00  0.00            
ATOM   4972  HA  GLU X 308       8.140  -9.562  28.717  0.00  0.00            
ATOM   4973  CB  GLU X 308       7.760 -10.358  26.780  0.00  0.00            
ATOM   4974  HB2 GLU X 308       7.001 -11.061  27.125  0.00  0.00            
ATOM   4975  HB3 GLU X 308       8.429 -10.854  26.077  0.00  0.00            
ATOM   4976  CG  GLU X 308       7.206  -9.086  26.143  0.00  0.00            
ATOM   4977  HG2 GLU X 308       8.097  -8.612  25.732  0.00  0.00            
ATOM   4978  HG3 GLU X 308       6.680  -9.368  25.231  0.00  0.00            
ATOM   4979  CD  GLU X 308       6.366  -8.157  27.040  0.00  0.00            
ATOM   4980  OE1 GLU X 308       5.548  -8.653  27.884  0.00  0.00            
ATOM   4981  OE2 GLU X 308       6.339  -6.897  26.890  0.00  0.00            
ATOM   4982  C   GLU X 308       9.159 -11.421  28.402  0.00  0.00            
ATOM   4983  O   GLU X 308      10.220 -11.921  27.974  0.00  0.00            
ATOM   4984  N   GLU X 309       8.380 -12.077  29.306  0.00  0.00            
ATOM   4985  H   GLU X 309       7.498 -11.642  29.535  0.00  0.00            
ATOM   4986  CA  GLU X 309       8.728 -13.266  29.995  0.00  0.00            
ATOM   4987  HA  GLU X 309       9.708 -13.106  30.443  0.00  0.00            
ATOM   4988  CB  GLU X 309       7.620 -13.477  31.074  0.00  0.00            
ATOM   4989  HB2 GLU X 309       7.963 -14.243  31.770  0.00  0.00            
ATOM   4990  HB3 GLU X 309       7.539 -12.664  31.795  0.00  0.00            
ATOM   4991  CG  GLU X 309       6.255 -13.902  30.457  0.00  0.00            
ATOM   4992  HG2 GLU X 309       6.357 -14.442  29.516  0.00  0.00            
ATOM   4993  HG3 GLU X 309       5.735 -14.564  31.149  0.00  0.00            
ATOM   4994  CD  GLU X 309       5.307 -12.768  30.100  0.00  0.00            
ATOM   4995  OE1 GLU X 309       5.700 -11.756  29.505  0.00  0.00            
ATOM   4996  OE2 GLU X 309       4.140 -12.953  30.465  0.00  0.00            
ATOM   4997  C   GLU X 309       8.820 -14.455  29.032  0.00  0.00            
ATOM   4998  O   GLU X 309       9.551 -15.362  29.330  0.00  0.00            
ATOM   4999  N   ASP X 310       8.212 -14.408  27.789  0.00  0.00            
ATOM   5000  H   ASP X 310       7.806 -13.517  27.542  0.00  0.00            
ATOM   5001  CA  ASP X 310       8.234 -15.522  26.821  0.00  0.00            
ATOM   5002  HA  ASP X 310       9.207 -15.968  27.029  0.00  0.00            
ATOM   5003  CB  ASP X 310       7.211 -16.641  27.194  0.00  0.00            
ATOM   5004  HB2 ASP X 310       7.218 -16.923  28.246  0.00  0.00            
ATOM   5005  HB3 ASP X 310       6.197 -16.358  26.911  0.00  0.00            
ATOM   5006  CG  ASP X 310       7.364 -17.953  26.383  0.00  0.00            
ATOM   5007  OD1 ASP X 310       6.516 -18.862  26.548  0.00  0.00            
ATOM   5008  OD2 ASP X 310       8.256 -18.026  25.517  0.00  0.00            
ATOM   5009  C   ASP X 310       8.221 -15.102  25.335  0.00  0.00            
ATOM   5010  O   ASP X 310       7.350 -14.402  24.989  0.00  0.00            
ATOM   5011  N   MET X 311       9.102 -15.561  24.516  0.00  0.00            
ATOM   5012  H   MET X 311       9.804 -16.188  24.883  0.00  0.00            
ATOM   5013  CA  MET X 311       9.076 -15.333  23.064  0.00  0.00            
ATOM   5014  HA  MET X 311       8.785 -14.292  22.922  0.00  0.00            
ATOM   5015  CB  MET X 311      10.572 -15.408  22.595  0.00  0.00            
ATOM   5016  HB2 MET X 311      11.269 -14.746  23.109  0.00  0.00            
ATOM   5017  HB3 MET X 311      10.956 -16.416  22.752  0.00  0.00            
ATOM   5018  CG  MET X 311      10.738 -14.987  21.104  0.00  0.00            
ATOM   5019  HG2 MET X 311      11.777 -15.201  20.853  0.00  0.00            
ATOM   5020  HG3 MET X 311      10.071 -15.480  20.396  0.00  0.00            
ATOM   5021  SD  MET X 311      10.526 -13.131  20.735  0.00  0.00            
ATOM   5022  CE  MET X 311      10.596 -13.132  18.941  0.00  0.00            
ATOM   5023  HE1 MET X 311       9.645 -13.536  18.593  0.00  0.00            
ATOM   5024  HE2 MET X 311      11.404 -13.727  18.516  0.00  0.00            
ATOM   5025  HE3 MET X 311      10.797 -12.123  18.582  0.00  0.00            
ATOM   5026  C   MET X 311       8.041 -16.251  22.233  0.00  0.00            
ATOM   5027  O   MET X 311       7.623 -15.935  21.119  0.00  0.00            
ATOM   5028  N   ASP X 312       7.650 -17.343  22.875  0.00  0.00            
ATOM   5029  H   ASP X 312       8.099 -17.602  23.742  0.00  0.00            
ATOM   5030  CA  ASP X 312       6.631 -18.339  22.351  0.00  0.00            
ATOM   5031  HA  ASP X 312       7.002 -18.501  21.339  0.00  0.00            
ATOM   5032  CB  ASP X 312       6.798 -19.617  23.148  0.00  0.00            
ATOM   5033  HB2 ASP X 312       6.093 -20.374  22.805  0.00  0.00            
ATOM   5034  HB3 ASP X 312       6.399 -19.495  24.154  0.00  0.00            
ATOM   5035  CG  ASP X 312       8.219 -20.150  23.166  0.00  0.00            
ATOM   5036  OD1 ASP X 312       8.529 -20.961  24.031  0.00  0.00            
ATOM   5037  OD2 ASP X 312       9.106 -19.793  22.324  0.00  0.00            
ATOM   5038  C   ASP X 312       5.169 -17.833  22.346  0.00  0.00            
ATOM   5039  O   ASP X 312       4.287 -18.399  21.744  0.00  0.00            
ATOM   5040  N   ASP X 313       4.991 -16.650  22.940  0.00  0.00            
ATOM   5041  H   ASP X 313       5.736 -16.243  23.486  0.00  0.00            
ATOM   5042  CA  ASP X 313       3.748 -15.874  22.928  0.00  0.00            
ATOM   5043  HA  ASP X 313       2.907 -16.559  22.818  0.00  0.00            
ATOM   5044  CB  ASP X 313       3.587 -15.136  24.260  0.00  0.00            
ATOM   5045  HB2 ASP X 313       4.588 -14.771  24.492  0.00  0.00            
ATOM   5046  HB3 ASP X 313       2.846 -14.355  24.090  0.00  0.00            
ATOM   5047  CG  ASP X 313       3.209 -16.026  25.422  0.00  0.00            
ATOM   5048  OD1 ASP X 313       3.303 -15.628  26.586  0.00  0.00            
ATOM   5049  OD2 ASP X 313       2.564 -17.081  25.154  0.00  0.00            
ATOM   5050  C   ASP X 313       3.716 -14.987  21.724  0.00  0.00            
ATOM   5051  O   ASP X 313       2.655 -14.566  21.237  0.00  0.00            
ATOM   5052  N   VAL X 314       4.880 -14.570  21.209  0.00  0.00            
ATOM   5053  H   VAL X 314       5.749 -14.934  21.574  0.00  0.00            
ATOM   5054  CA  VAL X 314       4.975 -13.737  19.965  0.00  0.00            
ATOM   5055  HA  VAL X 314       4.310 -12.891  20.135  0.00  0.00            
ATOM   5056  CB  VAL X 314       6.267 -12.985  19.693  0.00  0.00            
ATOM   5057  HB  VAL X 314       6.999 -13.687  19.296  0.00  0.00            
ATOM   5058  CG1 VAL X 314       6.136 -11.877  18.604  0.00  0.00            
ATOM   5059 HG11 VAL X 314       7.157 -11.500  18.550  0.00  0.00            
ATOM   5060 HG12 VAL X 314       5.917 -12.406  17.676  0.00  0.00            
ATOM   5061 HG13 VAL X 314       5.394 -11.114  18.836  0.00  0.00
[truncated: 12,803 more chars]
