# Supplementary material for: Structural Basis for the Functional Changes by EGFR Exon 20 Insertion Mutations
Source: Cancers (Basel). 2021 Mar 5;13(5):1120. doi: 10.3390/cancers13051120 (PMC7961794; doi:10.3390/cancers13051120)
Supplement: Supplementary file 1 [file cancers-13-01120-s001.zip › cancers-1093462-supply/FileS3.pdb]

REMARK	Active wild-type EGFR at 500 ns
REMARK	To obtain the correct residue numbering add 696 to each residue
CRYST1   77.136   77.136   77.136  90.00  90.00  90.00 P 1           1
ATOM      1  N   GLU X   1     -19.798  -4.655  11.002  0.00  0.00            
ATOM      2  H1  GLU X   1     -20.426  -3.880  11.162  0.00  0.00            
ATOM      3  H2  GLU X   1     -20.045  -5.060  10.110  0.00  0.00            
ATOM      4  H3  GLU X   1     -20.151  -5.276  11.715  0.00  0.00            
ATOM      5  CA  GLU X   1     -18.400  -4.197  11.173  0.00  0.00            
ATOM      6  HA  GLU X   1     -18.264  -3.945  12.225  0.00  0.00            
ATOM      7  CB  GLU X   1     -17.318  -5.245  10.953  0.00  0.00            
ATOM      8  HB2 GLU X   1     -17.363  -5.683   9.955  0.00  0.00            
ATOM      9  HB3 GLU X   1     -16.327  -4.814  11.101  0.00  0.00            
ATOM     10  CG  GLU X   1     -17.407  -6.399  12.001  0.00  0.00            
ATOM     11  HG2 GLU X   1     -18.378  -6.871  11.853  0.00  0.00            
ATOM     12  HG3 GLU X   1     -16.742  -7.240  11.802  0.00  0.00            
ATOM     13  CD  GLU X   1     -17.126  -5.897  13.469  0.00  0.00            
ATOM     14  OE1 GLU X   1     -16.139  -6.512  14.038  0.00  0.00            
ATOM     15  OE2 GLU X   1     -17.837  -5.011  13.972  0.00  0.00            
ATOM     16  C   GLU X   1     -18.131  -2.898  10.407  0.00  0.00            
ATOM     17  O   GLU X   1     -18.884  -2.452   9.556  0.00  0.00            
ATOM     18  N   ALA X   2     -17.061  -2.131  10.781  0.00  0.00            
ATOM     19  H   ALA X   2     -16.437  -2.528  11.468  0.00  0.00            
ATOM     20  CA  ALA X   2     -16.511  -0.874  10.176  0.00  0.00            
ATOM     21  HA  ALA X   2     -16.534  -0.907   9.087  0.00  0.00            
ATOM     22  CB  ALA X   2     -17.377   0.285  10.604  0.00  0.00            
ATOM     23  HB1 ALA X   2     -16.869   1.243  10.498  0.00  0.00            
ATOM     24  HB2 ALA X   2     -17.550   0.332  11.679  0.00  0.00            
ATOM     25  HB3 ALA X   2     -18.354   0.258  10.121  0.00  0.00            
ATOM     26  C   ALA X   2     -15.066  -0.605  10.721  0.00  0.00            
ATOM     27  O   ALA X   2     -14.738  -1.173  11.760  0.00  0.00            
ATOM     28  N   PRO X   3     -14.383   0.441  10.189  0.00  0.00            
ATOM     29  CD  PRO X   3     -14.657   1.160   8.964  0.00  0.00            
ATOM     30  HD2 PRO X   3     -14.172   0.578   8.182  0.00  0.00            
ATOM     31  HD3 PRO X   3     -15.719   1.279   8.746  0.00  0.00            
ATOM     32  CG  PRO X   3     -13.930   2.530   9.103  0.00  0.00            
ATOM     33  HG2 PRO X   3     -14.643   3.246   9.513  0.00  0.00            
ATOM     34  HG3 PRO X   3     -13.502   2.960   8.198  0.00  0.00            
ATOM     35  CB  PRO X   3     -12.801   2.287  10.129  0.00  0.00            
ATOM     36  HB2 PRO X   3     -12.580   3.130  10.783  0.00  0.00            
ATOM     37  HB3 PRO X   3     -11.915   2.048   9.541  0.00  0.00            
ATOM     38  CA  PRO X   3     -13.303   1.098  10.926  0.00  0.00            
ATOM     39  HA  PRO X   3     -12.418   0.476  11.056  0.00  0.00            
ATOM     40  C   PRO X   3     -13.770   1.479  12.383  0.00  0.00            
ATOM     41  O   PRO X   3     -14.816   2.162  12.559  0.00  0.00            
ATOM     42  N   ASN X   4     -13.112   0.954  13.414  0.00  0.00            
ATOM     43  H   ASN X   4     -12.187   0.560  13.320  0.00  0.00            
ATOM     44  CA  ASN X   4     -13.411   1.240  14.772  0.00  0.00            
ATOM     45  HA  ASN X   4     -14.435   0.922  14.965  0.00  0.00            
ATOM     46  CB  ASN X   4     -12.404   0.394  15.627  0.00  0.00            
ATOM     47  HB2 ASN X   4     -12.541   0.623  16.684  0.00  0.00            
ATOM     48  HB3 ASN X   4     -11.374   0.600  15.337  0.00  0.00            
ATOM     49  CG  ASN X   4     -12.600  -1.133  15.576  0.00  0.00            
ATOM     50  OD1 ASN X   4     -11.788  -1.892  15.068  0.00  0.00            
ATOM     51  ND2 ASN X   4     -13.740  -1.568  16.157  0.00  0.00            
ATOM     52 HD21 ASN X   4     -14.371  -0.864  16.512  0.00  0.00            
ATOM     53 HD22 ASN X   4     -13.897  -2.551  16.327  0.00  0.00            
ATOM     54  C   ASN X   4     -13.347   2.710  15.239  0.00  0.00            
ATOM     55  O   ASN X   4     -12.911   3.566  14.471  0.00  0.00            
ATOM     56  N   GLN X   5     -13.824   2.987  16.489  0.00  0.00            
ATOM     57  H   GLN X   5     -14.061   2.189  17.061  0.00  0.00            
ATOM     58  CA  GLN X   5     -13.614   4.340  17.073  0.00  0.00            
ATOM     59  HA  GLN X   5     -13.949   5.093  16.360  0.00  0.00            
ATOM     60  CB  GLN X   5     -14.472   4.552  18.316  0.00  0.00            
ATOM     61  HB2 GLN X   5     -14.400   5.559  18.725  0.00  0.00            
ATOM     62  HB3 GLN X   5     -14.177   3.964  19.186  0.00  0.00            
ATOM     63  CG  GLN X   5     -15.993   4.243  18.050  0.00  0.00            
ATOM     64  HG2 GLN X   5     -16.128   3.200  17.761  0.00  0.00            
ATOM     65  HG3 GLN X   5     -16.526   4.234  19.000  0.00  0.00            
ATOM     66  CD  GLN X   5     -16.668   5.274  17.152  0.00  0.00            
ATOM     67  OE1 GLN X   5     -16.866   6.431  17.574  0.00  0.00            
ATOM     68  NE2 GLN X   5     -17.216   4.896  16.026  0.00  0.00            
ATOM     69 HE21 GLN X   5     -17.002   3.988  15.639  0.00  0.00            
ATOM     70 HE22 GLN X   5     -17.540   5.621  15.401  0.00  0.00            
ATOM     71  C   GLN X   5     -12.181   4.634  17.415  0.00  0.00            
ATOM     72  O   GLN X   5     -11.386   3.703  17.439  0.00  0.00            
ATOM     73  N   ALA X   6     -11.829   5.907  17.659  0.00  0.00            
ATOM     74  H   ALA X   6     -12.514   6.640  17.537  0.00  0.00            
ATOM     75  CA  ALA X   6     -10.403   6.386  17.784  0.00  0.00            
ATOM     76  HA  ALA X   6      -9.895   5.535  18.239  0.00  0.00            
ATOM     77  CB  ALA X   6      -9.898   6.554  16.319  0.00  0.00            
ATOM     78  HB1 ALA X   6      -9.849   5.546  15.908  0.00  0.00            
ATOM     79  HB2 ALA X   6     -10.642   7.180  15.827  0.00  0.00            
ATOM     80  HB3 ALA X   6      -8.874   6.930  16.305  0.00  0.00            
ATOM     81  C   ALA X   6     -10.118   7.695  18.597  0.00  0.00            
ATOM     82  O   ALA X   6     -10.946   8.573  18.647  0.00  0.00            
ATOM     83  N   LEU X   7      -8.889   7.952  19.117  0.00  0.00            
ATOM     84  H   LEU X   7      -8.137   7.283  19.030  0.00  0.00            
ATOM     85  CA  LEU X   7      -8.498   9.339  19.331  0.00  0.00            
ATOM     86  HA  LEU X   7      -9.379   9.863  19.700  0.00  0.00            
ATOM     87  CB  LEU X   7      -7.342   9.434  20.299  0.00  0.00            
ATOM     88  HB2 LEU X   7      -7.131  10.494  20.435  0.00  0.00            
ATOM     89  HB3 LEU X   7      -6.402   9.166  19.816  0.00  0.00            
ATOM     90  CG  LEU X   7      -7.494   8.767  21.659  0.00  0.00            
ATOM     91  HG  LEU X   7      -7.709   7.703  21.557  0.00  0.00            
ATOM     92  CD1 LEU X   7      -6.177   8.989  22.439  0.00  0.00            
ATOM     93 HD11 LEU X   7      -6.344   8.556  23.425  0.00  0.00            
ATOM     94 HD12 LEU X   7      -5.326   8.519  21.945  0.00  0.00            
ATOM     95 HD13 LEU X   7      -5.894  10.035  22.556  0.00  0.00            
ATOM     96  CD2 LEU X   7      -8.627   9.480  22.465  0.00  0.00            
ATOM     97 HD21 LEU X   7      -9.514   9.473  21.831  0.00  0.00            
ATOM     98 HD22 LEU X   7      -8.335  10.526  22.558  0.00  0.00            
ATOM     99 HD23 LEU X   7      -8.858   9.041  23.435  0.00  0.00            
ATOM    100  C   LEU X   7      -8.092  10.066  18.030  0.00  0.00            
ATOM    101  O   LEU X   7      -7.232   9.524  17.351  0.00  0.00            
ATOM    102  N   LEU X   8      -8.379  11.362  17.927  0.00  0.00            
ATOM    103  H   LEU X   8      -9.134  11.775  18.457  0.00  0.00            
ATOM    104  CA  LEU X   8      -7.722  12.274  16.969  0.00  0.00            
ATOM    105  HA  LEU X   8      -7.087  11.663  16.327  0.00  0.00            
ATOM    106  CB  LEU X   8      -8.848  12.805  16.142  0.00  0.00            
ATOM    107  HB2 LEU X   8      -9.303  13.634  16.683  0.00  0.00            
ATOM    108  HB3 LEU X   8      -9.521  11.983  15.895  0.00  0.00            
ATOM    109  CG  LEU X   8      -8.390  13.432  14.857  0.00  0.00            
ATOM    110  HG  LEU X   8      -7.786  14.313  15.070  0.00  0.00            
ATOM    111  CD1 LEU X   8      -7.585  12.531  13.889  0.00  0.00            
ATOM    112 HD11 LEU X   8      -6.616  12.253  14.303  0.00  0.00            
ATOM    113 HD12 LEU X   8      -8.163  11.634  13.665  0.00  0.00            
ATOM    114 HD13 LEU X   8      -7.357  13.120  13.000  0.00  0.00            
ATOM    115  CD2 LEU X   8      -9.689  13.780  14.056  0.00  0.00            
ATOM    116 HD21 LEU X   8     -10.525  14.091  14.683  0.00  0.00            
ATOM    117 HD22 LEU X   8      -9.512  14.491  13.249  0.00  0.00            
ATOM    118 HD23 LEU X   8     -10.054  12.882  13.559  0.00  0.00            
ATOM    119  C   LEU X   8      -6.816  13.212  17.661  0.00  0.00            
ATOM    120  O   LEU X   8      -7.305  14.134  18.327  0.00  0.00            
ATOM    121  N   ARG X   9      -5.479  13.058  17.544  0.00  0.00            
ATOM    122  H   ARG X   9      -5.123  12.283  17.004  0.00  0.00            
ATOM    123  CA  ARG X   9      -4.558  13.958  18.156  0.00  0.00            
ATOM    124  HA  ARG X   9      -5.027  14.268  19.090  0.00  0.00            
ATOM    125  CB  ARG X   9      -3.197  13.268  18.363  0.00  0.00            
ATOM    126  HB2 ARG X   9      -3.306  12.417  19.035  0.00  0.00            
ATOM    127  HB3 ARG X   9      -2.910  12.712  17.470  0.00  0.00            
ATOM    128  CG  ARG X   9      -2.005  14.018  18.837  0.00  0.00            
ATOM    129  HG2 ARG X   9      -1.676  14.625  17.994  0.00  0.00            
ATOM    130  HG3 ARG X   9      -1.165  13.343  19.002  0.00  0.00            
ATOM    131  CD  ARG X   9      -2.160  14.906  20.151  0.00  0.00            
ATOM    132  HD2 ARG X   9      -2.769  14.377  20.883  0.00  0.00            
ATOM    133  HD3 ARG X   9      -2.596  15.878  19.920  0.00  0.00            
ATOM    134  NE  ARG X   9      -0.875  15.180  20.826  0.00  0.00            
ATOM    135  HE  ARG X   9      -0.613  14.410  21.424  0.00  0.00            
ATOM    136  CZ  ARG X   9      -0.030  16.124  20.449  0.00  0.00            
ATOM    137  NH1 ARG X   9      -0.346  17.005  19.524  0.00  0.00            
ATOM    138 HH11 ARG X   9      -1.310  17.193  19.287  0.00  0.00            
ATOM    139 HH12 ARG X   9       0.398  17.678  19.404  0.00  0.00            
ATOM    140  NH2 ARG X   9       1.194  16.146  20.818  0.00  0.00            
ATOM    141 HH21 ARG X   9       1.545  15.443  21.452  0.00  0.00            
ATOM    142 HH22 ARG X   9       1.749  16.877  20.398  0.00  0.00            
ATOM    143  C   ARG X   9      -4.482  15.225  17.295  0.00  0.00            
ATOM    144  O   ARG X   9      -4.078  15.088  16.102  0.00  0.00            
ATOM    145  N   ILE X  10      -4.723  16.371  17.891  0.00  0.00            
ATOM    146  H   ILE X  10      -5.096  16.305  18.827  0.00  0.00            
ATOM    147  CA  ILE X  10      -4.493  17.708  17.278  0.00  0.00            
ATOM    148  HA  ILE X  10      -4.566  17.590  16.196  0.00  0.00            
ATOM    149  CB  ILE X  10      -5.606  18.571  17.840  0.00  0.00            
ATOM    150  HB  ILE X  10      -5.401  18.712  18.901  0.00  0.00            
ATOM    151  CG2 ILE X  10      -5.560  20.022  17.267  0.00  0.00            
ATOM    152 HG21 ILE X  10      -6.433  20.648  17.448  0.00  0.00            
ATOM    153 HG22 ILE X  10      -5.283  20.082  16.214  0.00  0.00            
ATOM    154 HG23 ILE X  10      -4.821  20.668  17.741  0.00  0.00            
ATOM    155  CG1 ILE X  10      -7.039  17.985  17.722  0.00  0.00            
ATOM    156 HG12 ILE X  10      -7.217  17.133  18.379  0.00  0.00            
ATOM    157 HG13 ILE X  10      -7.720  18.752  18.090  0.00  0.00            
ATOM    158  CD1 ILE X  10      -7.475  17.557  16.289  0.00  0.00            
ATOM    159 HD11 ILE X  10      -7.347  18.413  15.627  0.00  0.00            
ATOM    160 HD12 ILE X  10      -6.813  16.803  15.861  0.00  0.00            
ATOM    161 HD13 ILE X  10      -8.510  17.253  16.441  0.00  0.00            
ATOM    162  C   ILE X  10      -3.141  18.286  17.538  0.00  0.00            
ATOM    163  O   ILE X  10      -2.769  18.744  18.594  0.00  0.00            
ATOM    164  N   LEU X  11      -2.266  18.275  16.524  0.00  0.00            
ATOM    165  H   LEU X  11      -2.499  18.038  15.570  0.00  0.00            
ATOM    166  CA  LEU X  11      -0.955  18.761  16.588  0.00  0.00            
ATOM    167  HA  LEU X  11      -0.565  18.455  17.558  0.00  0.00            
ATOM    168  CB  LEU X  11      -0.112  18.230  15.471  0.00  0.00            
ATOM    169  HB2 LEU X  11      -0.564  18.421  14.498  0.00  0.00            
ATOM    170  HB3 LEU X  11       0.759  18.875  15.349  0.00  0.00            
ATOM    171  CG  LEU X  11       0.271  16.757  15.506  0.00  0.00            
ATOM    172  HG  LEU X  11       0.626  16.398  16.472  0.00  0.00            
ATOM    173  CD1 LEU X  11      -0.851  15.743  15.116  0.00  0.00            
ATOM    174 HD11 LEU X  11      -1.079  15.928  14.067  0.00  0.00            
ATOM    175 HD12 LEU X  11      -1.733  15.879  15.741  0.00  0.00            
ATOM    176 HD13 LEU X  11      -0.476  14.748  15.357  0.00  0.00            
ATOM    177  CD2 LEU X  11       1.441  16.456  14.589  0.00  0.00            
ATOM    178 HD21 LEU X  11       1.174  16.615  13.544  0.00  0.00            
ATOM    179 HD22 LEU X  11       2.148  17.216  14.920  0.00  0.00            
ATOM    180 HD23 LEU X  11       1.746  15.428  14.787  0.00  0.00            
ATOM    181  C   LEU X  11      -1.097  20.310  16.506  0.00  0.00            
ATOM    182  O   LEU X  11      -1.680  20.814  15.608  0.00  0.00            
ATOM    183  N   LYS X  12      -0.395  20.976  17.407  0.00  0.00            
ATOM    184  H   LYS X  12       0.108  20.434  18.096  0.00  0.00            
ATOM    185  CA  LYS X  12      -0.145  22.499  17.269  0.00  0.00            
ATOM    186  HA  LYS X  12      -1.118  22.925  17.027  0.00  0.00            
ATOM    187  CB  LYS X  12       0.317  23.075  18.606  0.00  0.00            
ATOM    188  HB2 LYS X  12      -0.411  22.831  19.379  0.00  0.00            
ATOM    189  HB3 LYS X  12       1.282  22.686  18.933  0.00  0.00            
ATOM    190  CG  LYS X  12       0.279  24.600  18.629  0.00  0.00            
ATOM    191  HG2 LYS X  12       1.018  25.046  17.963  0.00  0.00            
ATOM    192  HG3 LYS X  12      -0.679  24.980  18.274  0.00  0.00            
ATOM    193  CD  LYS X  12       0.493  25.140  20.131  0.00  0.00            
ATOM    194  HD2 LYS X  12      -0.307  25.020  20.862  0.00  0.00            
ATOM    195  HD3 LYS X  12       1.312  24.542  20.530  0.00  0.00            
ATOM    196  CE  LYS X  12       0.973  26.531  20.103  0.00  0.00            
ATOM    197  HE2 LYS X  12       1.958  26.457  19.641  0.00  0.00            
ATOM    198  HE3 LYS X  12       1.203  26.837  21.123  0.00  0.00            
ATOM    199  NZ  LYS X  12       0.076  27.483  19.390  0.00  0.00            
ATOM    200  HZ1 LYS X  12       0.095  27.407  18.383  0.00  0.00            
ATOM    201  HZ2 LYS X  12      -0.875  27.483  19.729  0.00  0.00            
ATOM    202  HZ3 LYS X  12       0.537  28.361  19.583  0.00  0.00            
ATOM    203  C   LYS X  12       0.817  22.788  16.160  0.00  0.00            
ATOM    204  O   LYS X  12       1.906  22.199  16.094  0.00  0.00            
ATOM    205  N   GLU X  13       0.662  23.854  15.409  0.00  0.00            
ATOM    206  H   GLU X  13      -0.137  24.464  15.506  0.00  0.00            
ATOM    207  CA  GLU X  13       1.575  24.247  14.350  0.00  0.00            
ATOM    208  HA  GLU X  13       1.599  23.533  13.527  0.00  0.00            
ATOM    209  CB  GLU X  13       1.088  25.568  13.581  0.00  0.00            
ATOM    210  HB2 GLU X  13       1.696  25.746  12.694  0.00  0.00            
ATOM    211  HB3 GLU X  13       0.100  25.425  13.143  0.00  0.00            
ATOM    212  CG  GLU X  13       0.901  26.904  14.327  0.00  0.00            
ATOM    213  HG2 GLU X  13       1.832  27.408  14.587  0.00  0.00            
ATOM    214  HG3 GLU X  13       0.391  27.544  13.607  0.00  0.00            
ATOM    215  CD  GLU X  13      -0.059  26.666  15.505  0.00  0.00            
ATOM    216  OE1 GLU X  13       0.158  27.271  16.568  0.00  0.00            
ATOM    217  OE2 GLU X  13      -1.042  25.889  15.454  0.00  0.00            
ATOM    218  C   GLU X  13       3.056  24.487  14.878  0.00  0.00            
ATOM    219  O   GLU X  13       3.984  24.411  14.099  0.00  0.00            
ATOM    220  N   THR X  14       3.266  24.701  16.192  0.00  0.00            
ATOM    221  H   THR X  14       2.481  24.535  16.805  0.00  0.00            
ATOM    222  CA  THR X  14       4.554  24.996  16.760  0.00  0.00            
ATOM    223  HA  THR X  14       5.132  25.709  16.172  0.00  0.00            
ATOM    224  CB  THR X  14       4.406  25.674  18.091  0.00  0.00            
ATOM    225  HB  THR X  14       5.410  25.749  18.508  0.00  0.00            
ATOM    226  CG2 THR X  14       3.973  27.109  18.041  0.00  0.00            
ATOM    227 HG21 THR X  14       3.955  27.542  19.041  0.00  0.00            
ATOM    228 HG22 THR X  14       4.681  27.719  17.480  0.00  0.00            
ATOM    229 HG23 THR X  14       2.950  27.210  17.678  0.00  0.00            
ATOM    230  OG1 THR X  14       3.579  24.905  18.969  0.00  0.00            
ATOM    231  HG1 THR X  14       4.174  24.672  19.686  0.00  0.00            
ATOM    232  C   THR X  14       5.390  23.717  17.079  0.00  0.00            
ATOM    233  O   THR X  14       6.628  23.812  17.270  0.00  0.00            
ATOM    234  N   GLU X  15       4.837  22.501  17.047  0.00  0.00            
ATOM    235  H   GLU X  15       3.862  22.479  16.782  0.00  0.00            
ATOM    236  CA  GLU X  15       5.430  21.276  17.485  0.00  0.00            
ATOM    237  HA  GLU X  15       6.347  21.548  18.007  0.00  0.00            
ATOM    238  CB  GLU X  15       4.558  20.437  18.499  0.00  0.00            
ATOM    239  HB2 GLU X  15       5.243  19.882  19.140  0.00  0.00            
ATOM    240  HB3 GLU X  15       4.036  21.101  19.188  0.00  0.00            
ATOM    241  CG  GLU X  15       3.432  19.577  17.876  0.00  0.00            
ATOM    242  HG2 GLU X  15       2.753  20.252  17.355  0.00  0.00            
ATOM    243  HG3 GLU X  15       3.787  18.917  17.085  0.00  0.00            
ATOM    244  CD  GLU X  15       2.430  18.864  18.853  0.00  0.00            
ATOM    245  OE1 GLU X  15       1.182  19.277  18.951  0.00  0.00            
ATOM    246  OE2 GLU X  15       2.765  17.827  19.495  0.00  0.00            
ATOM    247  C   GLU X  15       5.999  20.415  16.411  0.00  0.00            
ATOM    248  O   GLU X  15       6.501  19.333  16.635  0.00  0.00            
ATOM    249  N   PHE X  16       6.082  20.834  15.120  0.00  0.00            
ATOM    250  H   PHE X  16       5.539  21.658  14.908  0.00  0.00            
ATOM    251  CA  PHE X  16       6.568  20.048  13.984  0.00  0.00            
ATOM    252  HA  PHE X  16       7.507  19.528  14.175  0.00  0.00            
ATOM    253  CB  PHE X  16       5.580  18.991  13.465  0.00  0.00            
ATOM    254  HB2 PHE X  16       6.149  18.433  12.721  0.00  0.00            
ATOM    255  HB3 PHE X  16       5.341  18.382  14.336  0.00  0.00            
ATOM    256  CG  PHE X  16       4.300  19.546  12.933  0.00  0.00            
ATOM    257  CD1 PHE X  16       3.258  19.871  13.753  0.00  0.00            
ATOM    258  HD1 PHE X  16       3.245  19.623  14.804  0.00  0.00            
ATOM    259  CE1 PHE X  16       2.036  20.258  13.226  0.00  0.00            
ATOM    260  HE1 PHE X  16       1.189  20.302  13.895  0.00  0.00            
ATOM    261  CZ  PHE X  16       1.921  20.584  11.828  0.00  0.00            
ATOM    262  HZ  PHE X  16       0.988  20.906  11.390  0.00  0.00            
ATOM    263  CE2 PHE X  16       3.032  20.488  11.027  0.00  0.00            
ATOM    264  HE2 PHE X  16       2.947  20.807   9.998  0.00  0.00            
ATOM    265  CD2 PHE X  16       4.194  19.890  11.586  0.00  0.00            
ATOM    266  HD2 PHE X  16       4.987  19.754  10.866  0.00  0.00            
ATOM    267  C   PHE X  16       7.036  20.999  12.888  0.00  0.00            
ATOM    268  O   PHE X  16       6.454  22.120  12.768  0.00  0.00            
ATOM    269  N   LYS X  17       8.065  20.622  12.173  0.00  0.00            
ATOM    270  H   LYS X  17       8.406  19.702  12.412  0.00  0.00            
ATOM    271  CA  LYS X  17       8.554  21.266  10.920  0.00  0.00            
ATOM    272  HA  LYS X  17       7.909  22.134  10.777  0.00  0.00            
ATOM    273  CB  LYS X  17       9.975  21.786  11.167  0.00  0.00            
ATOM    274  HB2 LYS X  17      10.341  22.012  10.166  0.00  0.00            
ATOM    275  HB3 LYS X  17      10.060  22.695  11.763  0.00  0.00            
ATOM    276  CG  LYS X  17      11.078  20.769  11.689  0.00  0.00            
ATOM    277  HG2 LYS X  17      11.298  20.077  10.876  0.00  0.00            
ATOM    278  HG3 LYS X  17      10.658  20.161  12.491  0.00  0.00            
ATOM    279  CD  LYS X  17      12.335  21.475  12.220  0.00  0.00            
ATOM    280  HD2 LYS X  17      12.852  22.188  11.578  0.00  0.00            
ATOM    281  HD3 LYS X  17      12.079  21.857  13.208  0.00  0.00            
ATOM    282  CE  LYS X  17      13.360  20.408  12.527  0.00  0.00            
ATOM    283  HE2 LYS X  17      13.573  19.694  11.731  0.00  0.00            
ATOM    284  HE3 LYS X  17      12.980  19.810  13.355  0.00  0.00            
ATOM    285  NZ  LYS X  17      14.606  21.021  12.994  0.00  0.00            
ATOM    286  HZ1 LYS X  17      14.525  21.532  13.862  0.00  0.00            
ATOM    287  HZ2 LYS X  17      14.861  21.656  12.251  0.00  0.00            
ATOM    288  HZ3 LYS X  17      15.275  20.273  13.111  0.00  0.00            
ATOM    289  C   LYS X  17       8.482  20.421   9.655  0.00  0.00            
ATOM    290  O   LYS X  17       8.933  19.266   9.622  0.00  0.00            
ATOM    291  N   LYS X  18       7.865  21.011   8.628  0.00  0.00            
ATOM    292  H   LYS X  18       7.375  21.888   8.727  0.00  0.00            
ATOM    293  CA  LYS X  18       8.208  20.704   7.246  0.00  0.00            
ATOM    294  HA  LYS X  18       8.091  19.630   7.096  0.00  0.00            
ATOM    295  CB  LYS X  18       7.308  21.583   6.315  0.00  0.00            
ATOM    296  HB2 LYS X  18       7.627  21.363   5.296  0.00  0.00            
ATOM    297  HB3 LYS X  18       7.581  22.629   6.451  0.00  0.00            
ATOM    298  CG  LYS X  18       5.826  21.404   6.414  0.00  0.00            
ATOM    299  HG2 LYS X  18       5.599  20.438   5.962  0.00  0.00            
ATOM    300  HG3 LYS X  18       5.568  21.267   7.464  0.00  0.00            
ATOM    301  CD  LYS X  18       5.022  22.499   5.632  0.00  0.00            
ATOM    302  HD2 LYS X  18       5.644  22.756   4.774  0.00  0.00            
ATOM    303  HD3 LYS X  18       5.058  23.434   6.191  0.00  0.00            
ATOM    304  CE  LYS X  18       3.563  22.201   5.498  0.00  0.00            
ATOM    305  HE2 LYS X  18       3.464  21.280   4.924  0.00  0.00            
ATOM    306  HE3 LYS X  18       3.029  22.039   6.435  0.00  0.00            
ATOM    307  NZ  LYS X  18       2.964  23.278   4.724  0.00  0.00            
ATOM    308  HZ1 LYS X  18       2.805  24.163   5.184  0.00  0.00            
ATOM    309  HZ2 LYS X  18       2.028  22.999   4.468  0.00  0.00            
ATOM    310  HZ3 LYS X  18       3.492  23.355   3.867  0.00  0.00            
ATOM    311  C   LYS X  18       9.627  21.031   6.919  0.00  0.00            
ATOM    312  O   LYS X  18      10.247  21.900   7.510  0.00  0.00            
ATOM    313  N   ILE X  19      10.174  20.330   5.929  0.00  0.00            
ATOM    314  H   ILE X  19       9.626  19.631   5.448  0.00  0.00            
ATOM    315  CA  ILE X  19      11.598  20.398   5.433  0.00  0.00            
ATOM    316  HA  ILE X  19      11.950  21.370   5.777  0.00  0.00            
ATOM    317  CB  ILE X  19      12.463  19.176   5.995  0.00  0.00            
ATOM    318  HB  ILE X  19      11.777  18.379   5.710  0.00  0.00            
ATOM    319  CG2 ILE X  19      13.876  19.155   5.306  0.00  0.00            
ATOM    320 HG21 ILE X  19      14.640  18.716   5.947  0.00  0.00            
ATOM    321 HG22 ILE X  19      14.249  20.160   5.107  0.00  0.00            
ATOM    322 HG23 ILE X  19      13.881  18.595   4.371  0.00  0.00            
ATOM    323  CG1 ILE X  19      12.542  19.110   7.548  0.00  0.00            
ATOM    324 HG12 ILE X  19      11.535  19.002   7.952  0.00  0.00            
ATOM    325 HG13 ILE X  19      13.182  18.269   7.815  0.00  0.00            
ATOM    326  CD1 ILE X  19      13.236  20.291   8.191  0.00  0.00            
ATOM    327 HD11 ILE X  19      13.343  20.043   9.247  0.00  0.00            
ATOM    328 HD12 ILE X  19      14.245  20.401   7.794  0.00  0.00            
ATOM    329 HD13 ILE X  19      12.700  21.227   8.032  0.00  0.00            
ATOM    330  C   ILE X  19      11.772  20.490   3.913  0.00  0.00            
ATOM    331  O   ILE X  19      12.520  21.368   3.389  0.00  0.00            
ATOM    332  N   LYS X  20      11.076  19.591   3.202  0.00  0.00            
ATOM    333  H   LYS X  20      10.614  18.827   3.675  0.00  0.00            
ATOM    334  CA  LYS X  20      11.217  19.539   1.731  0.00  0.00            
ATOM    335  HA  LYS X  20      11.370  20.521   1.282  0.00  0.00            
ATOM    336  CB  LYS X  20      12.412  18.652   1.442  0.00  0.00            
ATOM    337  HB2 LYS X  20      13.274  18.877   2.071  0.00  0.00            
ATOM    338  HB3 LYS X  20      11.987  17.655   1.551  0.00  0.00            
ATOM    339  CG  LYS X  20      12.869  18.795   0.035  0.00  0.00            
ATOM    340  HG2 LYS X  20      13.151  19.830  -0.155  0.00  0.00            
ATOM    341  HG3 LYS X  20      12.095  18.415  -0.632  0.00  0.00            
ATOM    342  CD  LYS X  20      14.091  18.012  -0.307  0.00  0.00            
ATOM    343  HD2 LYS X  20      14.891  18.414   0.315  0.00  0.00            
ATOM    344  HD3 LYS X  20      13.985  16.969  -0.009  0.00  0.00            
ATOM    345  CE  LYS X  20      14.461  18.241  -1.773  0.00  0.00            
ATOM    346  HE2 LYS X  20      13.728  17.828  -2.465  0.00  0.00            
ATOM    347  HE3 LYS X  20      14.632  19.293  -2.002  0.00  0.00            
ATOM    348  NZ  LYS X  20      15.769  17.525  -2.002  0.00  0.00            
ATOM    349  HZ1 LYS X  20      16.494  18.076  -1.565  0.00  0.00            
ATOM    350  HZ2 LYS X  20      16.001  17.575  -2.983  0.00  0.00            
ATOM    351  HZ3 LYS X  20      15.811  16.638  -1.520  0.00  0.00            
ATOM    352  C   LYS X  20       9.971  18.941   1.072  0.00  0.00            
ATOM    353  O   LYS X  20       9.363  18.075   1.708  0.00  0.00            
ATOM    354  N   VAL X  21       9.558  19.333  -0.133  0.00  0.00            
ATOM    355  H   VAL X  21      10.139  19.950  -0.683  0.00  0.00            
ATOM    356  CA  VAL X  21       8.419  18.574  -0.798  0.00  0.00            
ATOM    357  HA  VAL X  21       7.666  18.627  -0.012  0.00  0.00            
ATOM    358  CB  VAL X  21       7.813  19.262  -2.102  0.00  0.00            
ATOM    359  HB  VAL X  21       8.596  19.388  -2.849  0.00  0.00            
ATOM    360  CG1 VAL X  21       6.546  18.613  -2.682  0.00  0.00            
ATOM    361 HG11 VAL X  21       6.858  17.800  -3.338  0.00  0.00            
ATOM    362 HG12 VAL X  21       5.966  19.306  -3.292  0.00  0.00            
ATOM    363 HG13 VAL X  21       5.979  18.142  -1.879  0.00  0.00            
ATOM    364  CG2 VAL X  21       7.507  20.706  -1.835  0.00  0.00            
ATOM    365 HG21 VAL X  21       6.812  20.828  -1.004  0.00  0.00            
ATOM    366 HG22 VAL X  21       8.433  21.200  -1.540  0.00  0.00            
ATOM    367 HG23 VAL X  21       7.236  21.286  -2.717  0.00  0.00            
ATOM    368  C   VAL X  21       8.773  17.096  -0.962  0.00  0.00            
ATOM    369  O   VAL X  21       9.891  16.719  -1.297  0.00  0.00            
ATOM    370  N   LEU X  22       7.796  16.189  -0.727  0.00  0.00            
ATOM    371  H   LEU X  22       6.885  16.530  -0.453  0.00  0.00            
ATOM    372  CA  LEU X  22       7.944  14.751  -1.015  0.00  0.00            
ATOM    373  HA  LEU X  22       8.956  14.409  -1.234  0.00  0.00            
ATOM    374  CB  LEU X  22       7.374  14.105   0.354  0.00  0.00            
ATOM    375  HB2 LEU X  22       6.323  14.369   0.481  0.00  0.00            
ATOM    376  HB3 LEU X  22       7.909  14.502   1.217  0.00  0.00            
ATOM    377  CG  LEU X  22       7.499  12.588   0.553  0.00  0.00            
ATOM    378  HG  LEU X  22       6.780  12.231  -0.184  0.00  0.00            
ATOM    379  CD1 LEU X  22       8.868  11.968   0.301  0.00  0.00            
ATOM    380 HD11 LEU X  22       8.635  10.904   0.271  0.00  0.00            
ATOM    381 HD12 LEU X  22       9.166  12.253  -0.709  0.00  0.00            
ATOM    382 HD13 LEU X  22       9.571  12.190   1.103  0.00  0.00            
ATOM    383  CD2 LEU X  22       7.003  12.293   1.940  0.00  0.00            
ATOM    384 HD21 LEU X  22       7.175  11.257   2.234  0.00  0.00            
ATOM    385 HD22 LEU X  22       7.582  12.867   2.663  0.00  0.00            
ATOM    386 HD23 LEU X  22       5.954  12.570   2.052  0.00  0.00            
ATOM    387  C   LEU X  22       7.027  14.281  -2.185  0.00  0.00            
ATOM    388  O   LEU X  22       7.387  13.360  -2.943  0.00  0.00            
ATOM    389  N   GLY X  23       5.913  14.965  -2.386  0.00  0.00            
ATOM    390  H   GLY X  23       5.537  15.489  -1.609  0.00  0.00            
ATOM    391  CA  GLY X  23       5.169  14.562  -3.661  0.00  0.00            
ATOM    392  HA2 GLY X  23       5.791  14.837  -4.514  0.00  0.00            
ATOM    393  HA3 GLY X  23       4.915  13.502  -3.673  0.00  0.00            
ATOM    394  C   GLY X  23       3.972  15.410  -3.885  0.00  0.00            
ATOM    395  O   GLY X  23       3.438  16.021  -2.971  0.00  0.00            
ATOM    396  N   SER X  24       3.587  15.789  -5.114  0.00  0.00            
ATOM    397  H   SER X  24       4.074  15.308  -5.856  0.00  0.00            
ATOM    398  CA  SER X  24       2.627  16.876  -5.367  0.00  0.00            
ATOM    399  HA  SER X  24       1.893  16.750  -4.571  0.00  0.00            
ATOM    400  CB  SER X  24       3.199  18.327  -5.158  0.00  0.00            
ATOM    401  HB2 SER X  24       3.902  18.556  -5.958  0.00  0.00            
ATOM    402  HB3 SER X  24       3.783  18.309  -4.237  0.00  0.00            
ATOM    403  OG  SER X  24       2.147  19.256  -5.071  0.00  0.00            
ATOM    404  HG  SER X  24       1.487  18.869  -4.491  0.00  0.00            
ATOM    405  C   SER X  24       1.912  16.695  -6.787  0.00  0.00            
ATOM    406  O   SER X  24       2.594  16.450  -7.773  0.00  0.00            
ATOM    407  N   GLY X  25       0.587  16.999  -6.745  0.00  0.00            
ATOM    408  H   GLY X  25       0.201  17.298  -5.860  0.00  0.00            
ATOM    409  CA  GLY X  25      -0.238  17.075  -7.899  0.00  0.00            
ATOM    410  HA2 GLY X  25       0.357  17.029  -8.811  0.00  0.00            
ATOM    411  HA3 GLY X  25      -0.865  16.190  -7.784  0.00  0.00            
ATOM    412  C   GLY X  25      -1.065  18.318  -7.982  0.00  0.00            
ATOM    413  O   GLY X  25      -0.845  19.448  -7.486  0.00  0.00            
ATOM    414  N   ALA X  26      -2.233  18.185  -8.659  0.00  0.00            
ATOM    415  H   ALA X  26      -2.484  17.269  -9.003  0.00  0.00            
ATOM    416  CA  ALA X  26      -3.042  19.337  -9.089  0.00  0.00            
ATOM    417  HA  ALA X  26      -2.419  20.095  -9.563  0.00  0.00            
ATOM    418  CB  ALA X  26      -3.964  18.840 -10.226  0.00  0.00            
ATOM    419  HB1 ALA X  26      -3.402  18.618 -11.133  0.00  0.00            
ATOM    420  HB2 ALA X  26      -4.644  18.038  -9.940  0.00  0.00            
ATOM    421  HB3 ALA X  26      -4.469  19.713 -10.640  0.00  0.00            
ATOM    422  C   ALA X  26      -3.858  19.983  -7.858  0.00  0.00            
ATOM    423  O   ALA X  26      -4.334  21.115  -7.975  0.00  0.00            
ATOM    424  N   PHE X  27      -4.009  19.212  -6.761  0.00  0.00            
ATOM    425  H   PHE X  27      -3.541  18.318  -6.725  0.00  0.00            
ATOM    426  CA  PHE X  27      -4.936  19.477  -5.653  0.00  0.00            
ATOM    427  HA  PHE X  27      -5.324  20.492  -5.733  0.00  0.00            
ATOM    428  CB  PHE X  27      -5.994  18.409  -5.820  0.00  0.00            
ATOM    429  HB2 PHE X  27      -5.621  17.389  -5.726  0.00  0.00            
ATOM    430  HB3 PHE X  27      -6.770  18.523  -5.064  0.00  0.00            
ATOM    431  CG  PHE X  27      -6.746  18.458  -7.081  0.00  0.00            
ATOM    432  CD1 PHE X  27      -7.261  19.693  -7.486  0.00  0.00            
ATOM    433  HD1 PHE X  27      -7.165  20.614  -6.931  0.00  0.00            
ATOM    434  CE1 PHE X  27      -7.931  19.799  -8.731  0.00  0.00            
ATOM    435  HE1 PHE X  27      -8.310  20.749  -9.078  0.00  0.00            
ATOM    436  CZ  PHE X  27      -8.246  18.561  -9.407  0.00  0.00            
ATOM    437  HZ  PHE X  27      -8.828  18.562 -10.317  0.00  0.00            
ATOM    438  CE2 PHE X  27      -7.775  17.304  -8.950  0.00  0.00            
ATOM    439  HE2 PHE X  27      -7.990  16.400  -9.501  0.00  0.00            
ATOM    440  CD2 PHE X  27      -6.966  17.270  -7.805  0.00  0.00            
ATOM    441  HD2 PHE X  27      -6.586  16.360  -7.366  0.00  0.00            
ATOM    442  C   PHE X  27      -4.372  19.360  -4.213  0.00  0.00            
ATOM    443  O   PHE X  27      -5.104  19.549  -3.232  0.00  0.00            
ATOM    444  N   GLY X  28      -3.093  18.979  -4.110  0.00  0.00            
ATOM    445  H   GLY X  28      -2.540  18.837  -4.943  0.00  0.00            
ATOM    446  CA  GLY X  28      -2.446  18.644  -2.911  0.00  0.00            
ATOM    447  HA2 GLY X  28      -2.687  19.399  -2.162  0.00  0.00            
ATOM    448  HA3 GLY X  28      -2.871  17.756  -2.444  0.00  0.00            
ATOM    449  C   GLY X  28      -0.924  18.545  -2.959  0.00  0.00            
ATOM    450  O   GLY X  28      -0.290  18.429  -4.011  0.00  0.00            
ATOM    451  N   THR X  29      -0.413  18.515  -1.725  0.00  0.00            
ATOM    452  H   THR X  29      -1.108  18.572  -0.995  0.00  0.00            
ATOM    453  CA  THR X  29       1.023  18.526  -1.413  0.00  0.00            
ATOM    454  HA  THR X  29       1.621  18.116  -2.227  0.00  0.00            
ATOM    455  CB  THR X  29       1.468  19.966  -1.122  0.00  0.00            
ATOM    456  HB  THR X  29       0.861  20.262  -0.266  0.00  0.00            
ATOM    457  CG2 THR X  29       2.968  20.286  -0.985  0.00  0.00            
ATOM    458 HG21 THR X  29       3.223  21.331  -1.158  0.00  0.00            
ATOM    459 HG22 THR X  29       3.358  19.628  -1.761  0.00  0.00            
ATOM    460 HG23 THR X  29       3.354  19.836  -0.070  0.00  0.00            
ATOM    461  OG1 THR X  29       0.962  20.840  -2.154  0.00  0.00            
ATOM    462  HG1 THR X  29       0.143  21.251  -1.868  0.00  0.00            
ATOM    463  C   THR X  29       1.235  17.545  -0.239  0.00  0.00            
ATOM    464  O   THR X  29       0.647  17.622   0.795  0.00  0.00            
ATOM    465  N   VAL X  30       2.286  16.716  -0.298  0.00  0.00            
ATOM    466  H   VAL X  30       2.690  16.580  -1.214  0.00  0.00            
ATOM    467  CA  VAL X  30       2.832  15.955   0.858  0.00  0.00            
ATOM    468  HA  VAL X  30       2.201  16.255   1.695  0.00  0.00            
ATOM    469  CB  VAL X  30       2.581  14.393   0.760  0.00  0.00            
ATOM    470  HB  VAL X  30       1.545  14.144   0.528  0.00  0.00            
ATOM    471  CG1 VAL X  30       3.405  13.666  -0.327  0.00  0.00            
ATOM    472 HG11 VAL X  30       3.138  14.037  -1.317  0.00  0.00            
ATOM    473 HG12 VAL X  30       3.152  12.615  -0.467  0.00  0.00            
ATOM    474 HG13 VAL X  30       4.442  13.696   0.006  0.00  0.00            
ATOM    475  CG2 VAL X  30       2.940  13.800   2.125  0.00  0.00            
ATOM    476 HG21 VAL X  30       2.269  14.162   2.903  0.00  0.00            
ATOM    477 HG22 VAL X  30       4.023  13.901   2.206  0.00  0.00            
ATOM    478 HG23 VAL X  30       2.864  12.714   2.060  0.00  0.00            
ATOM    479  C   VAL X  30       4.362  16.230   1.036  0.00  0.00            
ATOM    480  O   VAL X  30       5.122  16.253   0.075  0.00  0.00            
ATOM    481  N   TYR X  31       4.849  16.487   2.307  0.00  0.00            
ATOM    482  H   TYR X  31       4.224  16.348   3.088  0.00  0.00            
ATOM    483  CA  TYR X  31       6.219  17.017   2.561  0.00  0.00            
ATOM    484  HA  TYR X  31       6.699  17.264   1.615  0.00  0.00            
ATOM    485  CB  TYR X  31       6.137  18.297   3.417  0.00  0.00            
ATOM    486  HB2 TYR X  31       7.174  18.630   3.472  0.00  0.00            
ATOM    487  HB3 TYR X  31       5.805  18.078   4.432  0.00  0.00            
ATOM    488  CG  TYR X  31       5.326  19.399   2.824  0.00  0.00            
ATOM    489  CD1 TYR X  31       3.928  19.463   3.107  0.00  0.00            
ATOM    490  HD1 TYR X  31       3.417  18.603   3.515  0.00  0.00            
ATOM    491  CE1 TYR X  31       3.164  20.545   2.659  0.00  0.00            
ATOM    492  HE1 TYR X  31       2.089  20.650   2.643  0.00  0.00            
ATOM    493  CZ  TYR X  31       3.785  21.637   2.008  0.00  0.00            
ATOM    494  OH  TYR X  31       2.994  22.667   1.625  0.00  0.00            
ATOM    495  HH  TYR X  31       2.150  22.722   2.078  0.00  0.00            
ATOM    496  CE2 TYR X  31       5.204  21.572   1.720  0.00  0.00            
ATOM    497  HE2 TYR X  31       5.632  22.505   1.387  0.00  0.00            
ATOM    498  CD2 TYR X  31       5.961  20.493   2.132  0.00  0.00            
ATOM    499  HD2 TYR X  31       7.032  20.451   1.995  0.00  0.00            
ATOM    500  C   TYR X  31       7.032  16.023   3.446  0.00  0.00            
ATOM    501  O   TYR X  31       6.468  15.130   4.042  0.00  0.00            
ATOM    502  N   LYS X  32       8.332  16.257   3.548  0.00  0.00            
ATOM    503  H   LYS X  32       8.757  16.948   2.947  0.00  0.00            
ATOM    504  CA  LYS X  32       9.146  15.597   4.577  0.00  0.00            
ATOM    505  HA  LYS X  32       8.603  14.695   4.861  0.00  0.00            
ATOM    506  CB  LYS X  32      10.609  15.283   4.079  0.00  0.00            
ATOM    507  HB2 LYS X  32      11.000  16.267   3.820  0.00  0.00            
ATOM    508  HB3 LYS X  32      11.310  14.986   4.858  0.00  0.00            
ATOM    509  CG  LYS X  32      10.621  14.444   2.762  0.00  0.00            
ATOM    510  HG2 LYS X  32      10.064  14.988   1.999  0.00  0.00            
ATOM    511  HG3 LYS X  32      10.155  13.475   2.939  0.00  0.00            
ATOM    512  CD  LYS X  32      12.036  14.167   2.348  0.00  0.00            
ATOM    513  HD2 LYS X  32      12.526  15.131   2.205  0.00  0.00            
ATOM    514  HD3 LYS X  32      12.592  13.780   3.201  0.00  0.00            
ATOM    515  CE  LYS X  32      12.122  13.146   1.140  0.00  0.00            
ATOM    516  HE2 LYS X  32      11.927  12.167   1.576  0.00  0.00            
ATOM    517  HE3 LYS X  32      11.397  13.444   0.382  0.00  0.00            
ATOM    518  NZ  LYS X  32      13.449  13.126   0.494  0.00  0.00            
ATOM    519  HZ1 LYS X  32      13.596  12.319  -0.094  0.00  0.00            
ATOM    520  HZ2 LYS X  32      13.606  13.967  -0.043  0.00  0.00            
ATOM    521  HZ3 LYS X  32      14.193  12.969   1.159  0.00  0.00            
ATOM    522  C   LYS X  32       9.049  16.510   5.806  0.00  0.00            
ATOM    523  O   LYS X  32       9.165  17.754   5.713  0.00  0.00            
ATOM    524  N   GLY X  33       9.224  15.943   6.984  0.00  0.00            
ATOM    525  H   GLY X  33       9.050  14.954   7.089  0.00  0.00            
ATOM    526  CA  GLY X  33       9.131  16.712   8.202  0.00  0.00            
ATOM    527  HA2 GLY X  33       9.725  17.621   8.113  0.00  0.00            
ATOM    528  HA3 GLY X  33       8.100  17.054   8.302  0.00  0.00            
ATOM    529  C   GLY X  33       9.557  15.839   9.391  0.00  0.00            
ATOM    530  O   GLY X  33       9.899  14.634   9.278  0.00  0.00            
ATOM    531  N   LEU X  34       9.628  16.573  10.508  0.00  0.00            
ATOM    532  H   LEU X  34       9.285  17.519  10.417  0.00  0.00            
ATOM    533  CA  LEU X  34      10.049  16.080  11.834  0.00  0.00            
ATOM    534  HA  LEU X  34      10.036  15.002  11.992  0.00  0.00            
ATOM    535  CB  LEU X  34      11.492  16.530  11.957  0.00  0.00            
ATOM    536  HB2 LEU X  34      11.579  17.614  11.880  0.00  0.00            
ATOM    537  HB3 LEU X  34      12.047  16.203  11.077  0.00  0.00            
ATOM    538  CG  LEU X  34      12.242  15.984  13.205  0.00  0.00            
ATOM    539  HG  LEU X  34      11.766  16.396  14.095  0.00  0.00            
ATOM    540  CD1 LEU X  34      12.262  14.450  13.237  0.00  0.00            
ATOM    541 HD11 LEU X  34      13.111  14.056  13.797  0.00  0.00            
ATOM    542 HD12 LEU X  34      11.296  14.061  13.559  0.00  0.00            
ATOM    543 HD13 LEU X  34      12.386  14.076  12.221  0.00  0.00            
ATOM    544  CD2 LEU X  34      13.758  16.481  13.178  0.00  0.00            
ATOM    545 HD21 LEU X  34      13.828  17.526  13.479  0.00  0.00            
ATOM    546 HD22 LEU X  34      14.378  15.854  13.820  0.00  0.00            
ATOM    547 HD23 LEU X  34      14.088  16.333  12.150  0.00  0.00            
ATOM    548  C   LEU X  34       9.108  16.716  12.875  0.00  0.00            
ATOM    549  O   LEU X  34       8.712  17.856  12.673  0.00  0.00            
ATOM    550  N   TRP X  35       8.705  15.890  13.887  0.00  0.00            
ATOM    551  H   TRP X  35       9.090  14.957  13.892  0.00  0.00            
ATOM    552  CA  TRP X  35       7.657  16.219  14.917  0.00  0.00            
ATOM    553  HA  TRP X  35       7.464  17.290  14.845  0.00  0.00            
ATOM    554  CB  TRP X  35       6.278  15.478  14.683  0.00  0.00            
ATOM    555  HB2 TRP X  35       6.546  14.434  14.520  0.00  0.00            
ATOM    556  HB3 TRP X  35       5.899  15.928  13.765  0.00  0.00            
ATOM    557  CG  TRP X  35       5.186  15.439  15.742  0.00  0.00            
ATOM    558  CD1 TRP X  35       4.864  16.439  16.570  0.00  0.00            
ATOM    559  HD1 TRP X  35       5.435  17.349  16.461  0.00  0.00            
ATOM    560  NE1 TRP X  35       3.874  16.045  17.469  0.00  0.00            
ATOM    561  HE1 TRP X  35       3.340  16.628  18.096  0.00  0.00            
ATOM    562  CE2 TRP X  35       3.535  14.728  17.247  0.00  0.00            
ATOM    563  CZ2 TRP X  35       2.486  13.933  17.693  0.00  0.00            
ATOM    564  HZ2 TRP X  35       1.807  14.274  18.461  0.00  0.00            
ATOM    565  CH2 TRP X  35       2.255  12.695  17.111  0.00  0.00            
ATOM    566  HH2 TRP X  35       1.346  12.178  17.381  0.00  0.00            
ATOM    567  CZ3 TRP X  35       3.220  12.192  16.217  0.00  0.00            
ATOM    568  HZ3 TRP X  35       3.009  11.194  15.861  0.00  0.00            
ATOM    569  CE3 TRP X  35       4.206  13.013  15.700  0.00  0.00            
ATOM    570  HE3 TRP X  35       4.817  12.701  14.866  0.00  0.00            
ATOM    571  CD2 TRP X  35       4.376  14.316  16.218  0.00  0.00            
ATOM    572  C   TRP X  35       8.213  16.011  16.272  0.00  0.00            
ATOM    573  O   TRP X  35       8.961  15.087  16.582  0.00  0.00            
ATOM    574  N   ILE X  36       7.997  17.014  17.122  0.00  0.00            
ATOM    575  H   ILE X  36       7.420  17.788  16.825  0.00  0.00            
ATOM    576  CA  ILE X  36       8.728  17.344  18.398  0.00  0.00            
ATOM    577  HA  ILE X  36       9.262  16.413  18.589  0.00  0.00            
ATOM    578  CB  ILE X  36       9.810  18.451  18.297  0.00  0.00            
ATOM    579  HB  ILE X  36       9.285  19.406  18.274  0.00  0.00            
ATOM    580  CG2 ILE X  36      10.799  18.481  19.531  0.00  0.00            
ATOM    581 HG21 ILE X  36      10.528  17.707  20.250  0.00  0.00            
ATOM    582 HG22 ILE X  36      11.835  18.252  19.282  0.00  0.00            
ATOM    583 HG23 ILE X  36      10.780  19.355  20.183  0.00  0.00            
ATOM    584  CG1 ILE X  36      10.604  18.310  16.961  0.00  0.00            
ATOM    585 HG12 ILE X  36      11.609  18.696  17.138  0.00  0.00            
ATOM    586 HG13 ILE X  36      10.643  17.263  16.662  0.00  0.00            
ATOM    587  CD1 ILE X  36       9.973  19.193  15.872  0.00  0.00            
ATOM    588 HD11 ILE X  36      10.477  18.976  14.930  0.00  0.00            
ATOM    589 HD12 ILE X  36       8.965  18.870  15.610  0.00  0.00            
ATOM    590 HD13 ILE X  36       9.875  20.218  16.227  0.00  0.00            
ATOM    591  C   ILE X  36       7.690  17.550  19.550  0.00  0.00            
ATOM    592  O   ILE X  36       7.288  18.675  19.894  0.00  0.00            
ATOM    593  N   PRO X  37       7.060  16.468  19.987  0.00  0.00            
ATOM    594  CD  PRO X  37       7.126  15.125  19.440  0.00  0.00            
ATOM    595  HD2 PRO X  37       8.113  14.725  19.673  0.00  0.00            
ATOM    596  HD3 PRO X  37       6.853  15.040  18.388  0.00  0.00            
ATOM    597  CG  PRO X  37       6.202  14.228  20.329  0.00  0.00            
ATOM    598  HG2 PRO X  37       5.673  13.443  19.788  0.00  0.00            
ATOM    599  HG3 PRO X  37       6.844  13.724  21.051  0.00  0.00            
ATOM    600  CB  PRO X  37       5.256  15.187  20.952  0.00  0.00            
ATOM    601  HB2 PRO X  37       4.701  15.011  21.873  0.00  0.00            
ATOM    602  HB3 PRO X  37       4.454  15.298  20.223  0.00  0.00            
ATOM    603  CA  PRO X  37       5.940  16.533  20.968  0.00  0.00            
ATOM    604  HA  PRO X  37       5.289  17.361  20.688  0.00  0.00            
ATOM    605  C   PRO X  37       6.501  16.934  22.371  0.00  0.00            
ATOM    606  O   PRO X  37       7.581  16.511  22.819  0.00  0.00            
ATOM    607  N   GLU X  38       5.843  17.904  22.950  0.00  0.00            
ATOM    608  H   GLU X  38       5.025  18.189  22.430  0.00  0.00            
ATOM    609  CA  GLU X  38       6.384  18.470  24.153  0.00  0.00            
ATOM    610  HA  GLU X  38       7.453  18.642  24.025  0.00  0.00            
ATOM    611  CB  GLU X  38       5.545  19.769  24.492  0.00  0.00            
ATOM    612  HB2 GLU X  38       4.471  19.588  24.447  0.00  0.00            
ATOM    613  HB3 GLU X  38       5.702  20.154  25.500  0.00  0.00            
ATOM    614  CG  GLU X  38       5.960  21.000  23.602  0.00  0.00            
ATOM    615  HG2 GLU X  38       5.807  20.773  22.547  0.00  0.00            
ATOM    616  HG3 GLU X  38       5.330  21.870  23.783  0.00  0.00            
ATOM    617  CD  GLU X  38       7.421  21.381  23.802  0.00  0.00            
ATOM    618  OE1 GLU X  38       7.774  22.334  24.600  0.00  0.00            
ATOM    619  OE2 GLU X  38       8.169  20.995  22.852  0.00  0.00            
ATOM    620  C   GLU X  38       6.314  17.590  25.407  0.00  0.00            
ATOM    621  O   GLU X  38       5.541  16.637  25.470  0.00  0.00            
ATOM    622  N   GLY X  39       7.206  17.916  26.371  0.00  0.00            
ATOM    623  H   GLY X  39       7.820  18.717  26.344  0.00  0.00            
ATOM    624  CA  GLY X  39       7.466  17.102  27.549  0.00  0.00            
ATOM    625  HA2 GLY X  39       6.531  16.814  28.028  0.00  0.00            
ATOM    626  HA3 GLY X  39       8.063  17.745  28.196  0.00  0.00            
ATOM    627  C   GLY X  39       8.203  15.734  27.290  0.00  0.00            
ATOM    628  O   GLY X  39       8.732  15.129  28.225  0.00  0.00            
ATOM    629  N   GLU X  40       8.011  15.175  26.109  0.00  0.00            
ATOM    630  H   GLU X  40       7.542  15.657  25.355  0.00  0.00            
ATOM    631  CA  GLU X  40       8.370  13.743  25.733  0.00  0.00            
ATOM    632  HA  GLU X  40       7.993  13.067  26.502  0.00  0.00            
ATOM    633  CB  GLU X  40       7.781  13.288  24.379  0.00  0.00            
ATOM    634  HB2 GLU X  40       8.357  13.745  23.575  0.00  0.00            
ATOM    635  HB3 GLU X  40       8.012  12.225  24.312  0.00  0.00            
ATOM    636  CG  GLU X  40       6.261  13.214  24.144  0.00  0.00            
ATOM    637  HG2 GLU X  40       5.803  14.198  24.045  0.00  0.00            
ATOM    638  HG3 GLU X  40       6.080  12.754  23.173  0.00  0.00            
ATOM    639  CD  GLU X  40       5.438  12.538  25.288  0.00  0.00            
ATOM    640  OE1 GLU X  40       5.914  11.573  25.882  0.00  0.00            
ATOM    641  OE2 GLU X  40       4.401  13.107  25.690  0.00  0.00            
ATOM    642  C   GLU X  40       9.905  13.483  25.625  0.00  0.00            
ATOM    643  O   GLU X  40      10.411  12.363  25.866  0.00  0.00            
ATOM    644  N   LYS X  41      10.720  14.545  25.341  0.00  0.00            
ATOM    645  H   LYS X  41      10.193  15.355  25.046  0.00  0.00            
ATOM    646  CA  LYS X  41      12.180  14.508  25.139  0.00  0.00            
ATOM    647  HA  LYS X  41      12.550  15.513  24.938  0.00  0.00            
ATOM    648  CB  LYS X  41      12.869  14.180  26.479  0.00  0.00            
ATOM    649  HB2 LYS X  41      13.900  14.533  26.500  0.00  0.00            
ATOM    650  HB3 LYS X  41      13.029  13.104  26.543  0.00  0.00            
ATOM    651  CG  LYS X  41      12.272  14.735  27.840  0.00  0.00            
ATOM    652  HG2 LYS X  41      11.249  14.468  28.104  0.00  0.00            
ATOM    653  HG3 LYS X  41      12.960  14.445  28.634  0.00  0.00            
ATOM    654  CD  LYS X  41      12.351  16.320  27.916  0.00  0.00            
ATOM    655  HD2 LYS X  41      13.406  16.543  27.752  0.00  0.00            
ATOM    656  HD3 LYS X  41      11.689  16.670  27.124  0.00  0.00            
ATOM    657  CE  LYS X  41      11.892  16.832  29.308  0.00  0.00            
ATOM    658  HE2 LYS X  41      12.689  16.570  30.004  0.00  0.00            
ATOM    659  HE3 LYS X  41      10.947  16.345  29.549  0.00  0.00            
ATOM    660  NZ  LYS X  41      11.701  18.384  29.223  0.00  0.00            
ATOM    661  HZ1 LYS X  41      10.903  18.602  28.643  0.00  0.00            
ATOM    662  HZ2 LYS X  41      12.523  18.846  28.860  0.00  0.00            
ATOM    663  HZ3 LYS X  41      11.711  18.801  30.142  0.00  0.00            
ATOM    664  C   LYS X  41      12.605  13.630  23.903  0.00  0.00            
ATOM    665  O   LYS X  41      13.813  13.547  23.644  0.00  0.00            
ATOM    666  N   VAL X  42      11.696  13.362  22.949  0.00  0.00            
ATOM    667  H   VAL X  42      10.738  13.639  23.106  0.00  0.00            
ATOM    668  CA  VAL X  42      11.908  12.565  21.770  0.00  0.00            
ATOM    669  HA  VAL X  42      12.983  12.565  21.590  0.00  0.00            
ATOM    670  CB  VAL X  42      11.541  11.101  21.873  0.00  0.00            
ATOM    671  HB  VAL X  42      11.611  10.704  20.860  0.00  0.00            
ATOM    672  CG1 VAL X  42      12.433  10.346  22.869  0.00  0.00            
ATOM    673 HG11 VAL X  42      12.029   9.359  23.095  0.00  0.00            
ATOM    674 HG12 VAL X  42      13.442  10.176  22.494  0.00  0.00            
ATOM    675 HG13 VAL X  42      12.479  10.876  23.821  0.00  0.00            
ATOM    676  CG2 VAL X  42      10.027  11.116  22.248  0.00  0.00            
ATOM    677 HG21 VAL X  42       9.388  11.442  21.428  0.00  0.00            
ATOM    678 HG22 VAL X  42       9.791  11.549  23.220  0.00  0.00            
ATOM    679 HG23 VAL X  42       9.632  10.102  22.319  0.00  0.00            
ATOM    680  C   VAL X  42      11.357  13.168  20.426  0.00  0.00            
ATOM    681  O   VAL X  42      10.270  13.806  20.518  0.00  0.00            
ATOM    682  N   LYS X  43      12.002  12.917  19.295  0.00  0.00            
ATOM    683  H   LYS X  43      12.815  12.324  19.379  0.00  0.00            
ATOM    684  CA  LYS X  43      11.635  13.491  18.001  0.00  0.00            
ATOM    685  HA  LYS X  43      10.685  14.023  18.041  0.00  0.00            
ATOM    686  CB  LYS X  43      12.759  14.500  17.376  0.00  0.00            
ATOM    687  HB2 LYS X  43      13.680  13.974  17.124  0.00  0.00            
ATOM    688  HB3 LYS X  43      12.392  14.871  16.419  0.00  0.00            
ATOM    689  CG  LYS X  43      12.997  15.659  18.333  0.00  0.00            
ATOM    690  HG2 LYS X  43      12.090  16.242  18.492  0.00  0.00            
ATOM    691  HG3 LYS X  43      13.354  15.343  19.313  0.00  0.00            
ATOM    692  CD  LYS X  43      14.109  16.572  17.696  0.00  0.00            
ATOM    693  HD2 LYS X  43      14.893  15.828  17.554  0.00  0.00            
ATOM    694  HD3 LYS X  43      13.679  16.957  16.772  0.00  0.00            
ATOM    695  CE  LYS X  43      14.481  17.738  18.700  0.00  0.00            
ATOM    696  HE2 LYS X  43      13.940  18.664  18.504  0.00  0.00            
ATOM    697  HE3 LYS X  43      14.347  17.449  19.742  0.00  0.00            
ATOM    698  NZ  LYS X  43      15.861  18.139  18.421  0.00  0.00            
ATOM    699  HZ1 LYS X  43      16.011  18.429  17.466  0.00  0.00            
ATOM    700  HZ2 LYS X  43      16.128  18.942  18.973  0.00  0.00            
ATOM    701  HZ3 LYS X  43      16.484  17.360  18.579  0.00  0.00            
ATOM    702  C   LYS X  43      11.199  12.357  17.012  0.00  0.00            
ATOM    703  O   LYS X  43      11.690  11.205  17.189  0.00  0.00            
ATOM    704  N   ILE X  44      10.226  12.583  16.146  0.00  0.00            
ATOM    705  H   ILE X  44       9.782  13.488  16.197  0.00  0.00            
ATOM    706  CA  ILE X  44       9.671  11.544  15.245  0.00  0.00            
ATOM    707  HA  ILE X  44      10.259  10.628  15.295  0.00  0.00            
ATOM    708  CB  ILE X  44       8.230  11.129  15.666  0.00  0.00            
ATOM    709  HB  ILE X  44       7.589  11.981  15.438  0.00  0.00            
ATOM    710  CG2 ILE X  44       7.740   9.965  14.805  0.00  0.00            
ATOM    711 HG21 ILE X  44       8.511   9.194  14.796  0.00  0.00            
ATOM    712 HG22 ILE X  44       7.640  10.330  13.782  0.00  0.00            
ATOM    713 HG23 ILE X  44       6.766   9.571  15.094  0.00  0.00            
ATOM    714  CG1 ILE X  44       8.017  10.737  17.160  0.00  0.00            
ATOM    715 HG12 ILE X  44       8.857  10.224  17.628  0.00  0.00            
ATOM    716 HG13 ILE X  44       7.144  10.086  17.152  0.00  0.00            
ATOM    717  CD1 ILE X  44       7.577  11.941  18.003  0.00  0.00            
ATOM    718 HD11 ILE X  44       6.666  12.466  17.713  0.00  0.00            
ATOM    719 HD12 ILE X  44       7.550  11.539  19.016  0.00  0.00            
ATOM    720 HD13 ILE X  44       8.342  12.713  17.916  0.00  0.00            
ATOM    721  C   ILE X  44       9.621  12.051  13.785  0.00  0.00            
ATOM    722  O   ILE X  44       8.979  13.034  13.576  0.00  0.00            
ATOM    723  N   PRO X  45      10.285  11.407  12.791  0.00  0.00            
ATOM    724  CD  PRO X  45      11.359  10.485  12.968  0.00  0.00            
ATOM    725  HD2 PRO X  45      11.888  10.734  13.888  0.00  0.00            
ATOM    726  HD3 PRO X  45      10.914   9.491  13.016  0.00  0.00            
ATOM    727  CG  PRO X  45      12.281  10.623  11.690  0.00  0.00            
ATOM    728  HG2 PRO X  45      12.767   9.675  11.459  0.00  0.00            
ATOM    729  HG3 PRO X  45      12.981  11.383  12.035  0.00  0.00            
ATOM    730  CB  PRO X  45      11.336  11.181  10.676  0.00  0.00            
ATOM    731  HB2 PRO X  45      11.785  11.920  10.011  0.00  0.00            
ATOM    732  HB3 PRO X  45      10.989  10.316  10.111  0.00  0.00            
ATOM    733  CA  PRO X  45      10.204  11.793  11.451  0.00  0.00            
ATOM    734  HA  PRO X  45      10.275  12.881  11.487  0.00  0.00            
ATOM    735  C   PRO X  45       8.864  11.463  10.798  0.00  0.00            
ATOM    736  O   PRO X  45       8.289  10.387  11.062  0.00  0.00            
ATOM    737  N   VAL X  46       8.309  12.349   9.991  0.00  0.00            
ATOM    738  H   VAL X  46       8.898  13.135   9.756  0.00  0.00            
ATOM    739  CA  VAL X  46       6.829  12.392   9.655  0.00  0.00            
ATOM    740  HA  VAL X  46       6.404  11.390   9.715  0.00  0.00            
ATOM    741  CB  VAL X  46       6.066  13.251  10.708  0.00  0.00            
ATOM    742  HB  VAL X  46       5.155  13.589  10.215  0.00  0.00            
ATOM    743  CG1 VAL X  46       5.655  12.574  11.978  0.00  0.00            
ATOM    744 HG11 VAL X  46       6.570  12.248  12.473  0.00  0.00            
ATOM    745 HG12 VAL X  46       5.057  11.697  11.730  0.00  0.00            
ATOM    746 HG13 VAL X  46       4.965  13.174  12.571  0.00  0.00            
ATOM    747  CG2 VAL X  46       6.768  14.538  11.068  0.00  0.00            
ATOM    748 HG21 VAL X  46       6.834  15.200  10.205  0.00  0.00            
ATOM    749 HG22 VAL X  46       6.116  15.039  11.784  0.00  0.00            
ATOM    750 HG23 VAL X  46       7.735  14.474  11.568  0.00  0.00            
ATOM    751  C   VAL X  46       6.534  12.880   8.254  0.00  0.00            
ATOM    752  O   VAL X  46       7.086  13.890   7.830  0.00  0.00            
ATOM    753  N   ALA X  47       5.746  12.058   7.536  0.00  0.00            
ATOM    754  H   ALA X  47       5.322  11.259   7.984  0.00  0.00            
ATOM    755  CA  ALA X  47       5.101  12.557   6.305  0.00  0.00            
ATOM    756  HA  ALA X  47       5.915  13.075   5.798  0.00  0.00            
ATOM    757  CB  ALA X  47       4.824  11.197   5.577  0.00  0.00            
ATOM    758  HB1 ALA X  47       5.799  10.814   5.276  0.00  0.00            
ATOM    759  HB2 ALA X  47       4.418  10.422   6.228  0.00  0.00            
ATOM    760  HB3 ALA X  47       4.193  11.443   4.723  0.00  0.00            
ATOM    761  C   ALA X  47       3.930  13.471   6.644  0.00  0.00            
ATOM    762  O   ALA X  47       3.054  13.117   7.415  0.00  0.00            
ATOM    763  N   ILE X  48       3.870  14.671   6.047  0.00  0.00            
ATOM    764  H   ILE X  48       4.550  14.715   5.302  0.00  0.00            
ATOM    765  CA  ILE X  48       2.936  15.794   6.324  0.00  0.00            
ATOM    766  HA  ILE X  48       2.351  15.471   7.185  0.00  0.00            
ATOM    767  CB  ILE X  48       3.523  17.190   6.795  0.00  0.00            
ATOM    768  HB  ILE X  48       4.109  17.606   5.976  0.00  0.00            
ATOM    769  CG2 ILE X  48       2.358  18.168   7.036  0.00  0.00            
ATOM    770 HG21 ILE X  48       1.810  18.347   6.111  0.00  0.00            
ATOM    771 HG22 ILE X  48       2.695  19.136   7.407  0.00  0.00            
ATOM    772 HG23 ILE X  48       1.724  17.766   7.826  0.00  0.00            
ATOM    773  CG1 ILE X  48       4.483  16.980   8.046  0.00  0.00            
ATOM    774 HG12 ILE X  48       3.903  16.696   8.925  0.00  0.00            
ATOM    775 HG13 ILE X  48       5.171  16.182   7.768  0.00  0.00            
ATOM    776  CD1 ILE X  48       5.246  18.252   8.424  0.00  0.00            
ATOM    777 HD11 ILE X  48       4.482  19.007   8.610  0.00  0.00            
ATOM    778 HD12 ILE X  48       5.861  18.012   9.291  0.00  0.00            
ATOM    779 HD13 ILE X  48       5.839  18.665   7.608  0.00  0.00            
ATOM    780  C   ILE X  48       2.147  15.993   5.063  0.00  0.00            
ATOM    781  O   ILE X  48       2.760  16.385   4.028  0.00  0.00            
ATOM    782  N   LYS X  49       0.833  15.723   5.053  0.00  0.00            
ATOM    783  H   LYS X  49       0.357  15.375   5.873  0.00  0.00            
ATOM    784  CA  LYS X  49      -0.035  16.069   3.888  0.00  0.00            
ATOM    785  HA  LYS X  49       0.641  16.156   3.037  0.00  0.00            
ATOM    786  CB  LYS X  49      -1.022  14.958   3.666  0.00  0.00            
ATOM    787  HB2 LYS X  49      -1.231  14.437   4.601  0.00  0.00            
ATOM    788  HB3 LYS X  49      -1.889  15.393   3.170  0.00  0.00            
ATOM    789  CG  LYS X  49      -0.372  13.817   2.907  0.00  0.00            
ATOM    790  HG2 LYS X  49       0.231  13.122   3.491  0.00  0.00            
ATOM    791  HG3 LYS X  49       0.260  14.231   2.121  0.00  0.00            
ATOM    792  CD  LYS X  49      -1.530  12.941   2.384  0.00  0.00            
ATOM    793  HD2 LYS X  49      -2.100  12.565   3.234  0.00  0.00            
ATOM    794  HD3 LYS X  49      -2.242  13.449   1.733  0.00  0.00            
ATOM    795  CE  LYS X  49      -0.905  11.651   1.791  0.00  0.00            
ATOM    796  HE2 LYS X  49       0.072  11.846   1.350  0.00  0.00            
ATOM    797  HE3 LYS X  49      -0.815  10.942   2.614  0.00  0.00            
ATOM    798  NZ  LYS X  49      -1.908  11.072   0.866  0.00  0.00            
ATOM    799  HZ1 LYS X  49      -2.099  11.847   0.247  0.00  0.00            
ATOM    800  HZ2 LYS X  49      -2.841  10.935   1.228  0.00  0.00            
ATOM    801  HZ3 LYS X  49      -1.751  10.148   0.488  0.00  0.00            
ATOM    802  C   LYS X  49      -0.757  17.407   4.031  0.00  0.00            
ATOM    803  O   LYS X  49      -0.883  17.935   5.159  0.00  0.00            
ATOM    804  N   GLU X  50      -1.282  17.939   2.927  0.00  0.00            
ATOM    805  H   GLU X  50      -1.073  17.518   2.033  0.00  0.00            
ATOM    806  CA  GLU X  50      -1.949  19.244   2.823  0.00  0.00            
ATOM    807  HA  GLU X  50      -2.698  19.352   3.608  0.00  0.00            
ATOM    808  CB  GLU X  50      -0.903  20.332   2.977  0.00  0.00            
ATOM    809  HB2 GLU X  50      -0.086  20.070   3.650  0.00  0.00            
ATOM    810  HB3 GLU X  50      -0.244  20.352   2.109  0.00  0.00            
ATOM    811  CG  GLU X  50      -1.479  21.705   3.281  0.00  0.00            
ATOM    812  HG2 GLU X  50      -2.005  22.097   2.411  0.00  0.00            
ATOM    813  HG3 GLU X  50      -2.172  21.589   4.114  0.00  0.00            
ATOM    814  CD  GLU X  50      -0.365  22.805   3.666  0.00  0.00            
ATOM    815  OE1 GLU X  50       0.794  22.804   3.180  0.00  0.00            
ATOM    816  OE2 GLU X  50      -0.680  23.794   4.344  0.00  0.00            
ATOM    817  C   GLU X  50      -2.680  19.371   1.496  0.00  0.00            
ATOM    818  O   GLU X  50      -2.063  18.888   0.553  0.00  0.00            
ATOM    819  N   LEU X  51      -3.922  19.921   1.356  0.00  0.00            
ATOM    820  H   LEU X  51      -4.355  20.381   2.145  0.00  0.00            
ATOM    821  CA  LEU X  51      -4.637  20.212   0.067  0.00  0.00            
ATOM    822  HA  LEU X  51      -4.327  19.462  -0.660  0.00  0.00            
ATOM    823  CB  LEU X  51      -6.208  20.103   0.261  0.00  0.00            
ATOM    824  HB2 LEU X  51      -6.515  20.639   1.159  0.00  0.00            
ATOM    825  HB3 LEU X  51      -6.621  20.548  -0.644  0.00  0.00            
ATOM    826  CG  LEU X  51      -6.727  18.648   0.367  0.00  0.00            
ATOM    827  HG  LEU X  51      -6.205  18.318   1.265  0.00  0.00            
ATOM    828  CD1 LEU X  51      -8.192  18.539   0.612  0.00  0.00            
ATOM    829 HD11 LEU X  51      -8.763  18.745  -0.294  0.00  0.00            
ATOM    830 HD12 LEU X  51      -8.442  19.246   1.402  0.00  0.00            
ATOM    831 HD13 LEU X  51      -8.430  17.546   0.992  0.00  0.00            
ATOM    832  CD2 LEU X  51      -6.424  17.560  -0.622  0.00  0.00            
ATOM    833 HD21 LEU X  51      -6.773  16.613  -0.212  0.00  0.00            
ATOM    834 HD22 LEU X  51      -5.342  17.491  -0.732  0.00  0.00            
ATOM    835 HD23 LEU X  51      -6.938  17.869  -1.533  0.00  0.00            
ATOM    836  C   LEU X  51      -4.071  21.560  -0.467  0.00  0.00            
ATOM    837  O   LEU X  51      -3.571  22.376   0.329  0.00  0.00            
ATOM    838  N   ARG X  52      -4.133  21.719  -1.762  0.00  0.00            
ATOM    839  H   ARG X  52      -4.740  21.074  -2.247  0.00  0.00            
ATOM    840  CA  ARG X  52      -3.780  22.969  -2.393  0.00  0.00            
ATOM    841  HA  ARG X  52      -3.136  23.626  -1.808  0.00  0.00            
ATOM    842  CB  ARG X  52      -3.008  22.746  -3.716  0.00  0.00            
ATOM    843  HB2 ARG X  52      -2.917  23.683  -4.266  0.00  0.00            
ATOM    844  HB3 ARG X  52      -3.619  22.138  -4.384  0.00  0.00            
ATOM    845  CG  ARG X  52      -1.603  22.104  -3.536  0.00  0.00            
ATOM    846  HG2 ARG X  52      -0.916  22.835  -3.110  0.00  0.00            
ATOM    847  HG3 ARG X  52      -1.759  21.225  -2.911  0.00  0.00            
ATOM    848  CD  ARG X  52      -1.013  21.663  -4.853  0.00  0.00            
ATOM    849  HD2 ARG X  52      -0.231  20.923  -4.678  0.00  0.00            
ATOM    850  HD3 ARG X  52      -1.874  21.315  -5.424  0.00  0.00            
ATOM    851  NE  ARG X  52      -0.540  22.743  -5.643  0.00  0.00            
ATOM    852  HE  ARG X  52      -1.295  23.315  -5.995  0.00  0.00            
ATOM    853  CZ  ARG X  52       0.752  22.991  -5.896  0.00  0.00            
ATOM    854  NH1 ARG X  52       1.706  22.202  -5.544  0.00  0.00            
ATOM    855 HH11 ARG X  52       1.415  21.405  -4.997  0.00  0.00            
ATOM    856 HH12 ARG X  52       2.660  22.521  -5.637  0.00  0.00            
ATOM    857  NH2 ARG X  52       1.096  24.017  -6.606  0.00  0.00            
ATOM    858 HH21 ARG X  52       0.423  24.769  -6.651  0.00  0.00            
ATOM    859 HH22 ARG X  52       2.059  24.086  -6.901  0.00  0.00            
ATOM    860  C   ARG X  52      -5.015  23.850  -2.615  0.00  0.00            
ATOM    861  O   ARG X  52      -6.127  23.335  -2.795  0.00  0.00            
ATOM    862  N   GLU X  53      -4.858  25.171  -2.731  0.00  0.00            
ATOM    863  H   GLU X  53      -3.931  25.566  -2.797  0.00  0.00            
ATOM    864  CA  GLU X  53      -5.952  26.197  -2.799  0.00  0.00            
ATOM    865  HA  GLU X  53      -6.312  26.411  -1.793  0.00  0.00            
ATOM    866  CB  GLU X  53      -5.280  27.552  -3.174  0.00  0.00            
ATOM    867  HB2 GLU X  53      -4.590  27.863  -2.390  0.00  0.00            
ATOM    868  HB3 GLU X  53      -4.523  27.409  -3.945  0.00  0.00            
ATOM    869  CG  GLU X  53      -6.184  28.787  -3.481  0.00  0.00            
ATOM    870  HG2 GLU X  53      -5.507  29.620  -3.671  0.00  0.00            
ATOM    871  HG3 GLU X  53      -6.849  28.618  -4.328  0.00  0.00            
ATOM    872  CD  GLU X  53      -6.932  29.277  -2.187  0.00  0.00            
ATOM    873  OE1 GLU X  53      -6.858  30.470  -1.900  0.00  0.00            
ATOM    874  OE2 GLU X  53      -7.541  28.459  -1.451  0.00  0.00            
ATOM    875  C   GLU X  53      -7.148  25.909  -3.737  0.00  0.00            
ATOM    876  O   GLU X  53      -8.269  26.246  -3.337  0.00  0.00            
ATOM    877  N   ALA X  54      -6.929  25.280  -4.939  0.00  0.00            
ATOM    878  H   ALA X  54      -5.968  25.080  -5.179  0.00  0.00            
ATOM    879  CA  ALA X  54      -8.025  24.713  -5.808  0.00  0.00            
ATOM    880  HA  ALA X  54      -8.766  25.427  -6.166  0.00  0.00            
ATOM    881  CB  ALA X  54      -7.291  24.372  -7.076  0.00  0.00            
ATOM    882  HB1 ALA X  54      -7.961  24.205  -7.920  0.00  0.00            
ATOM    883  HB2 ALA X  54      -6.539  25.123  -7.318  0.00  0.00            
ATOM    884  HB3 ALA X  54      -6.785  23.436  -6.840  0.00  0.00            
ATOM    885  C   ALA X  54      -8.828  23.521  -5.272  0.00  0.00            
ATOM    886  O   ALA X  54      -9.135  22.565  -6.049  0.00  0.00            
ATOM    887  N   THR X  55      -9.038  23.473  -3.943  0.00  0.00            
ATOM    888  H   THR X  55      -8.823  24.291  -3.392  0.00  0.00            
ATOM    889  CA  THR X  55      -9.860  22.454  -3.227  0.00  0.00            
ATOM    890  HA  THR X  55     -10.376  21.891  -4.006  0.00  0.00            
ATOM    891  CB  THR X  55      -9.036  21.474  -2.445  0.00  0.00            
ATOM    892  HB  THR X  55      -9.694  20.879  -1.812  0.00  0.00            
ATOM    893  CG2 THR X  55      -8.181  20.531  -3.379  0.00  0.00            
ATOM    894 HG21 THR X  55      -7.639  21.081  -4.149  0.00  0.00            
ATOM    895 HG22 THR X  55      -8.814  19.852  -3.950  0.00  0.00            
ATOM    896 HG23 THR X  55      -7.496  19.933  -2.779  0.00  0.00            
ATOM    897  OG1 THR X  55      -8.230  22.201  -1.600  0.00  0.00            
ATOM    898  HG1 THR X  55      -7.599  22.583  -2.214  0.00  0.00            
ATOM    899  C   THR X  55     -10.986  23.076  -2.454  0.00  0.00            
ATOM    900  O   THR X  55     -10.877  24.240  -2.078  0.00  0.00            
ATOM    901  N   SER X  56     -12.054  22.333  -2.120  0.00  0.00            
ATOM    902  H   SER X  56     -12.096  21.442  -2.594  0.00  0.00            
ATOM    903  CA  SER X  56     -13.340  22.789  -1.521  0.00  0.00            
ATOM    904  HA  SER X  56     -13.600  23.773  -1.911  0.00  0.00            
ATOM    905  CB  SER X  56     -14.442  21.826  -2.036  0.00  0.00            
ATOM    906  HB2 SER X  56     -14.546  21.992  -3.108  0.00  0.00            
ATOM    907  HB3 SER X  56     -14.033  20.817  -1.979  0.00  0.00            
ATOM    908  OG  SER X  56     -15.761  21.857  -1.326  0.00  0.00            
ATOM    909  HG  SER X  56     -16.299  22.600  -1.608  0.00  0.00            
ATOM    910  C   SER X  56     -13.312  22.650   0.030  0.00  0.00            
ATOM    911  O   SER X  56     -12.688  21.753   0.543  0.00  0.00            
ATOM    912  N   PRO X  57     -14.004  23.463   0.843  0.00  0.00            
ATOM    913  CD  PRO X  57     -14.798  24.623   0.499  0.00  0.00            
ATOM    914  HD2 PRO X  57     -15.351  24.525  -0.435  0.00  0.00            
ATOM    915  HD3 PRO X  57     -14.246  25.563   0.472  0.00  0.00            
ATOM    916  CG  PRO X  57     -15.775  24.808   1.618  0.00  0.00            
ATOM    917  HG2 PRO X  57     -16.630  24.136   1.546  0.00  0.00            
ATOM    918  HG3 PRO X  57     -16.131  25.836   1.673  0.00  0.00            
ATOM    919  CB  PRO X  57     -14.895  24.377   2.784  0.00  0.00            
ATOM    920  HB2 PRO X  57     -15.500  24.233   3.679  0.00  0.00            
ATOM    921  HB3 PRO X  57     -14.217  25.209   2.975  0.00  0.00            
ATOM    922  CA  PRO X  57     -14.184  23.147   2.249  0.00  0.00            
ATOM    923  HA  PRO X  57     -13.249  22.982   2.783  0.00  0.00            
ATOM    924  C   PRO X  57     -15.123  21.963   2.613  0.00  0.00            
ATOM    925  O   PRO X  57     -14.858  21.336   3.633  0.00  0.00            
ATOM    926  N   LYS X  58     -16.013  21.510   1.686  0.00  0.00            
ATOM    927  H   LYS X  58     -16.341  22.038   0.889  0.00  0.00            
ATOM    928  CA  LYS X  58     -16.697  20.170   1.817  0.00  0.00            
ATOM    929  HA  LYS X  58     -17.285  20.177   2.735  0.00  0.00            
ATOM    930  CB  LYS X  58     -17.763  19.847   0.748  0.00  0.00            
ATOM    931  HB2 LYS X  58     -17.353  19.305  -0.104  0.00  0.00            
ATOM    932  HB3 LYS X  58     -18.414  19.136   1.257  0.00  0.00            
ATOM    933  CG  LYS X  58     -18.771  20.932   0.297  0.00  0.00            
ATOM    934  HG2 LYS X  58     -19.353  21.282   1.149  0.00  0.00            
ATOM    935  HG3 LYS X  58     -18.228  21.788  -0.102  0.00  0.00            
ATOM    936  CD  LYS X  58     -19.702  20.399  -0.798  0.00  0.00            
ATOM    937  HD2 LYS X  58     -20.246  19.573  -0.338  0.00  0.00            
ATOM    938  HD3 LYS X  58     -19.156  19.986  -1.646  0.00  0.00            
ATOM    939  CE  LYS X  58     -20.723  21.560  -1.072  0.00  0.00            
ATOM    940  HE2 LYS X  58     -21.032  21.973  -0.112  0.00  0.00            
ATOM    941  HE3 LYS X  58     -20.189  22.312  -1.652  0.00  0.00            
ATOM    942  NZ  LYS X  58     -21.907  21.032  -1.765  0.00  0.00            
ATOM    943  HZ1 LYS X  58     -22.776  21.547  -1.787  0.00  0.00            
ATOM    944  HZ2 LYS X  58     -22.118  20.110  -1.410  0.00  0.00            
ATOM    945  HZ3 LYS X  58     -21.656  20.816  -2.719  0.00  0.00            
ATOM    946  C   LYS X  58     -15.550  19.193   1.862  0.00  0.00            
ATOM    947  O   LYS X  58     -15.388  18.464   2.830  0.00  0.00            
ATOM    948  N   ALA X  59     -14.634  19.171   0.910  0.00  0.00            
ATOM    949  H   ALA X  59     -14.791  19.744   0.093  0.00  0.00            
ATOM    950  CA  ALA X  59     -13.532  18.242   0.774  0.00  0.00            
ATOM    951  HA  ALA X  59     -13.950  17.241   0.666  0.00  0.00            
ATOM    952  CB  ALA X  59     -12.538  18.684  -0.332  0.00  0.00            
ATOM    953  HB1 ALA X  59     -13.188  18.993  -1.151  0.00  0.00            
ATOM    954  HB2 ALA X  59     -11.860  17.869  -0.584  0.00  0.00            
ATOM    955  HB3 ALA X  59     -11.937  19.507   0.054  0.00  0.00            
ATOM    956  C   ALA X  59     -12.676  18.378   2.100  0.00  0.00            
ATOM    957  O   ALA X  59     -12.316  17.332   2.694  0.00  0.00            
ATOM    958  N   ASN X  60     -12.409  19.604   2.567  0.00  0.00            
ATOM    959  H   ASN X  60     -12.671  20.424   2.039  0.00  0.00            
ATOM    960  CA  ASN X  60     -11.705  19.822   3.816  0.00  0.00            
ATOM    961  HA  ASN X  60     -10.972  19.019   3.899  0.00  0.00            
ATOM    962  CB  ASN X  60     -10.925  21.181   3.919  0.00  0.00            
ATOM    963  HB2 ASN X  60     -11.646  21.975   3.725  0.00  0.00            
ATOM    964  HB3 ASN X  60     -10.585  21.256   4.953  0.00  0.00            
ATOM    965  CG  ASN X  60      -9.745  21.220   2.950  0.00  0.00            
ATOM    966  OD1 ASN X  60      -8.629  20.841   3.295  0.00  0.00            
ATOM    967  ND2 ASN X  60      -9.869  21.647   1.709  0.00  0.00            
ATOM    968 HD21 ASN X  60     -10.806  21.818   1.373  0.00  0.00            
ATOM    969 HD22 ASN X  60      -9.135  21.608   1.016  0.00  0.00            
ATOM    970  C   ASN X  60     -12.496  19.493   5.102  0.00  0.00            
ATOM    971  O   ASN X  60     -11.990  19.762   6.210  0.00  0.00            
ATOM    972  N   LYS X  61     -13.664  18.934   5.039  0.00  0.00            
ATOM    973  H   LYS X  61     -14.112  18.870   4.135  0.00  0.00            
ATOM    974  CA  LYS X  61     -14.411  18.278   6.112  0.00  0.00            
ATOM    975  HA  LYS X  61     -13.898  18.301   7.073  0.00  0.00            
ATOM    976  CB  LYS X  61     -15.793  18.933   6.295  0.00  0.00            
ATOM    977  HB2 LYS X  61     -16.333  18.757   5.365  0.00  0.00            
ATOM    978  HB3 LYS X  61     -16.405  18.416   7.034  0.00  0.00            
ATOM    979  CG  LYS X  61     -15.729  20.388   6.802  0.00  0.00            
ATOM    980  HG2 LYS X  61     -14.842  20.871   6.392  0.00  0.00            
ATOM    981  HG3 LYS X  61     -15.460  20.397   7.858  0.00  0.00            
ATOM    982  CD  LYS X  61     -17.051  21.061   6.422  0.00  0.00            
ATOM    983  HD2 LYS X  61     -17.324  20.899   5.379  0.00  0.00            
ATOM    984  HD3 LYS X  61     -17.818  20.619   7.057  0.00  0.00            
ATOM    985  CE  LYS X  61     -16.851  22.548   6.604  0.00  0.00            
ATOM    986  HE2 LYS X  61     -17.653  23.099   6.114  0.00  0.00            
ATOM    987  HE3 LYS X  61     -15.957  22.993   6.167  0.00  0.00            
ATOM    988  NZ  LYS X  61     -16.938  22.900   8.020  0.00  0.00            
ATOM    989  HZ1 LYS X  61     -16.069  22.683   8.487  0.00  0.00            
ATOM    990  HZ2 LYS X  61     -17.546  22.234   8.476  0.00  0.00            
ATOM    991  HZ3 LYS X  61     -17.339  23.801   8.240  0.00  0.00            
ATOM    992  C   LYS X  61     -14.690  16.776   5.860  0.00  0.00            
ATOM    993  O   LYS X  61     -14.734  15.959   6.800  0.00  0.00            
ATOM    994  N   GLU X  62     -14.889  16.311   4.639  0.00  0.00            
ATOM    995  H   GLU X  62     -15.024  16.982   3.897  0.00  0.00            
ATOM    996  CA  GLU X  62     -14.844  14.926   4.249  0.00  0.00            
ATOM    997  HA  GLU X  62     -15.527  14.413   4.927  0.00  0.00            
ATOM    998  CB  GLU X  62     -15.251  14.745   2.715  0.00  0.00            
ATOM    999  HB2 GLU X  62     -14.579  15.363   2.120  0.00  0.00            
ATOM   1000  HB3 GLU X  62     -15.129  13.705   2.410  0.00  0.00            
ATOM   1001  CG  GLU X  62     -16.655  15.177   2.462  0.00  0.00            
ATOM   1002  HG2 GLU X  62     -16.707  16.228   2.744  0.00  0.00            
ATOM   1003  HG3 GLU X  62     -17.217  14.656   3.237  0.00  0.00            
ATOM   1004  CD  GLU X  62     -17.142  15.127   1.028  0.00  0.00            
ATOM   1005  OE1 GLU X  62     -18.357  15.024   0.744  0.00  0.00            
ATOM   1006  OE2 GLU X  62     -16.293  15.138   0.133  0.00  0.00            
ATOM   1007  C   GLU X  62     -13.456  14.244   4.466  0.00  0.00            
ATOM   1008  O   GLU X  62     -13.391  13.225   5.167  0.00  0.00            
ATOM   1009  N   ILE X  63     -12.335  14.987   4.233  0.00  0.00            
ATOM   1010  H   ILE X  63     -12.504  15.902   3.840  0.00  0.00            
ATOM   1011  CA  ILE X  63     -10.991  14.642   4.664  0.00  0.00            
ATOM   1012  HA  ILE X  63     -10.903  13.655   4.211  0.00  0.00            
ATOM   1013  CB  ILE X  63      -9.975  15.549   4.055  0.00  0.00            
ATOM   1014  HB  ILE X  63     -10.306  15.877   3.069  0.00  0.00            
ATOM   1015  CG2 ILE X  63      -9.738  16.740   4.974  0.00  0.00            
ATOM   1016 HG21 ILE X  63      -9.375  16.530   5.980  0.00  0.00            
ATOM   1017 HG22 ILE X  63      -9.191  17.518   4.441  0.00  0.00            
ATOM   1018 HG23 ILE X  63     -10.696  17.243   5.107  0.00  0.00            
ATOM   1019  CG1 ILE X  63      -8.643  14.894   3.731  0.00  0.00            
ATOM   1020 HG12 ILE X  63      -8.356  14.248   4.560  0.00  0.00            
ATOM   1021 HG13 ILE X  63      -8.770  14.204   2.897  0.00  0.00            
ATOM   1022  CD1 ILE X  63      -7.417  15.819   3.474  0.00  0.00            
ATOM   1023 HD11 ILE X  63      -7.740  16.608   2.796  0.00  0.00            
ATOM   1024 HD12 ILE X  63      -6.619  15.171   3.110  0.00  0.00            
ATOM   1025 HD13 ILE X  63      -7.086  16.255   4.416  0.00  0.00            
ATOM   1026  C   ILE X  63     -10.822  14.433   6.195  0.00  0.00            
ATOM   1027  O   ILE X  63      -9.858  13.816   6.602  0.00  0.00            
ATOM   1028  N   LEU X  64     -11.752  14.867   7.037  0.00  0.00            
ATOM   1029  H   LEU X  64     -12.601  15.253   6.648  0.00  0.00            
ATOM   1030  CA  LEU X  64     -11.658  14.633   8.504  0.00  0.00            
ATOM   1031  HA  LEU X  64     -10.612  14.470   8.761  0.00  0.00            
ATOM   1032  CB  LEU X  64     -12.129  15.908   9.251  0.00  0.00            
ATOM   1033  HB2 LEU X  64     -13.179  16.053   8.998  0.00  0.00            
ATOM   1034  HB3 LEU X  64     -12.079  15.704  10.321  0.00  0.00            
ATOM   1035  CG  LEU X  64     -11.342  17.141   8.950  0.00  0.00            
ATOM   1036  HG  LEU X  64     -11.327  17.278   7.869  0.00  0.00            
ATOM   1037  CD1 LEU X  64     -12.140  18.282   9.655  0.00  0.00            
ATOM   1038 HD11 LEU X  64     -12.201  18.064  10.721  0.00  0.00            
ATOM   1039 HD12 LEU X  64     -13.118  18.393   9.186  0.00  0.00            
ATOM   1040 HD13 LEU X  64     -11.588  19.221   9.623  0.00  0.00            
ATOM   1041  CD2 LEU X  64      -9.901  16.978   9.568  0.00  0.00            
ATOM   1042 HD21 LEU X  64      -9.306  17.849   9.294  0.00  0.00            
ATOM   1043 HD22 LEU X  64      -9.357  16.125   9.163  0.00  0.00            
ATOM   1044 HD23 LEU X  64      -9.954  17.018  10.656  0.00  0.00            
ATOM   1045  C   LEU X  64     -12.460  13.468   8.921  0.00  0.00            
ATOM   1046  O   LEU X  64     -12.146  13.010  10.049  0.00  0.00            
ATOM   1047  N   ASP X  65     -13.448  12.945   8.201  0.00  0.00            
ATOM   1048  H   ASP X  65     -13.568  13.272   7.252  0.00  0.00            
ATOM   1049  CA  ASP X  65     -14.047  11.709   8.539  0.00  0.00            
ATOM   1050  HA  ASP X  65     -14.111  11.689   9.627  0.00  0.00            
ATOM   1051  CB  ASP X  65     -15.525  11.719   8.119  0.00  0.00            
ATOM   1052  HB2 ASP X  65     -15.636  12.003   7.072  0.00  0.00            
ATOM   1053  HB3 ASP X  65     -15.874  10.697   8.269  0.00  0.00            
ATOM   1054  CG  ASP X  65     -16.454  12.674   8.912  0.00  0.00            
ATOM   1055  OD1 ASP X  65     -16.006  13.333   9.896  0.00  0.00            
ATOM   1056  OD2 ASP X  65     -17.653  12.832   8.592  0.00  0.00            
ATOM   1057  C   ASP X  65     -13.163  10.519   8.140  0.00  0.00            
ATOM   1058  O   ASP X  65     -12.903   9.581   8.845  0.00  0.00            
ATOM   1059  N   GLU X  66     -12.501  10.700   6.950  0.00  0.00            
ATOM   1060  H   GLU X  66     -12.737  11.479   6.352  0.00  0.00            
ATOM   1061  CA  GLU X  66     -11.323   9.928   6.515  0.00  0.00            
ATOM   1062  HA  GLU X  66     -11.631   8.883   6.489  0.00  0.00            
ATOM   1063  CB  GLU X  66     -10.907  10.394   5.040  0.00  0.00            
ATOM   1064  HB2 GLU X  66     -10.575  11.432   4.995  0.00  0.00            
ATOM   1065  HB3 GLU X  66     -10.168   9.668   4.701  0.00  0.00            
ATOM   1066  CG  GLU X  66     -11.944  10.215   3.943  0.00  0.00            
ATOM   1067  HG2 GLU X  66     -12.939  10.523   4.266  0.00  0.00            
ATOM   1068  HG3 GLU X  66     -12.046   9.146   3.757  0.00  0.00            
ATOM   1069  CD  GLU X  66     -11.592  11.048   2.682  0.00  0.00            
ATOM   1070  OE1 GLU X  66     -10.471  11.265   2.329  0.00  0.00            
ATOM   1071  OE2 GLU X  66     -12.536  11.515   2.008  0.00  0.00            
ATOM   1072  C   GLU X  66     -10.147   9.937   7.540  0.00  0.00            
ATOM   1073  O   GLU X  66      -9.611   8.923   7.861  0.00  0.00            
ATOM   1074  N   ALA X  67      -9.775  11.076   8.174  0.00  0.00            
ATOM   1075  H   ALA X  67     -10.359  11.868   7.946  0.00  0.00            
ATOM   1076  CA  ALA X  67      -8.831  11.110   9.234  0.00  0.00            
ATOM   1077  HA  ALA X  67      -7.900  10.649   8.904  0.00  0.00            
ATOM   1078  CB  ALA X  67      -8.607  12.532   9.686  0.00  0.00            
ATOM   1079  HB1 ALA X  67      -7.741  12.696  10.327  0.00  0.00            
ATOM   1080  HB2 ALA X  67      -8.344  13.237   8.897  0.00  0.00            
ATOM   1081  HB3 ALA X  67      -9.415  12.919  10.306  0.00  0.00            
ATOM   1082  C   ALA X  67      -9.182  10.320  10.505  0.00  0.00            
ATOM   1083  O   ALA X  67      -8.326   9.684  11.129  0.00  0.00            
ATOM   1084  N   TYR X  68     -10.438  10.347  10.937  0.00  0.00            
ATOM   1085  H   TYR X  68     -11.088  10.837  10.339  0.00  0.00            
ATOM   1086  CA  TYR X  68     -10.835   9.476  12.044  0.00  0.00            
ATOM   1087  HA  TYR X  68     -10.161   9.556  12.897  0.00  0.00            
ATOM   1088  CB  TYR X  68     -12.222   9.868  12.528  0.00  0.00            
ATOM   1089  HB2 TYR X  68     -12.282  10.947  12.671  0.00  0.00            
ATOM   1090  HB3 TYR X  68     -12.843   9.493  11.715  0.00  0.00            
ATOM   1091  CG  TYR X  68     -12.661   9.173  13.751  0.00  0.00            
ATOM   1092  CD1 TYR X  68     -13.486   8.086  13.769  0.00  0.00            
ATOM   1093  HD1 TYR X  68     -13.904   7.631  12.883  0.00  0.00            
ATOM   1094  CE1 TYR X  68     -14.033   7.655  14.987  0.00  0.00            
ATOM   1095  HE1 TYR X  68     -14.801   6.898  15.046  0.00  0.00            
ATOM   1096  CZ  TYR X  68     -13.666   8.295  16.223  0.00  0.00            
ATOM   1097  OH  TYR X  68     -14.171   7.958  17.426  0.00  0.00            
ATOM   1098  HH  TYR X  68     -14.097   8.614  18.123  0.00  0.00            
ATOM   1099  CE2 TYR X  68     -12.755   9.319  16.212  0.00  0.00            
ATOM   1100  HE2 TYR X  68     -12.483   9.833  17.123  0.00  0.00            
ATOM   1101  CD2 TYR X  68     -12.273   9.739  14.962  0.00  0.00            
ATOM   1102  HD2 TYR X  68     -11.703  10.647  14.831  0.00  0.00            
ATOM   1103  C   TYR X  68     -10.712   7.993  11.655  0.00  0.00            
ATOM   1104  O   TYR X  68     -10.289   7.196  12.494  0.00  0.00            
ATOM   1105  N   VAL X  69     -10.926   7.596  10.370  0.00  0.00            
ATOM   1106  H   VAL X  69     -11.349   8.293   9.775  0.00  0.00            
ATOM   1107  CA  VAL X  69     -10.676   6.223   9.849  0.00  0.00            
ATOM   1108  HA  VAL X  69     -11.104   5.521  10.565  0.00  0.00            
ATOM   1109  CB  VAL X  69     -11.430   6.088   8.511  0.00  0.00            
ATOM   1110  HB  VAL X  69     -11.240   6.976   7.907  0.00  0.00            
ATOM   1111  CG1 VAL X  69     -11.085   4.868   7.657  0.00  0.00            
ATOM   1112 HG11 VAL X  69     -11.155   4.000   8.311  0.00  0.00            
ATOM   1113 HG12 VAL X  69     -11.719   4.883   6.770  0.00  0.00            
ATOM   1114 HG13 VAL X  69     -10.072   4.860   7.254  0.00  0.00            
ATOM   1115  CG2 VAL X  69     -12.922   6.224   8.749  0.00  0.00            
ATOM   1116 HG21 VAL X  69     -13.306   5.453   9.417  0.00  0.00            
ATOM   1117 HG22 VAL X  69     -13.147   7.164   9.254  0.00  0.00            
ATOM   1118 HG23 VAL X  69     -13.500   6.093   7.834  0.00  0.00            
ATOM   1119  C   VAL X  69      -9.124   5.899   9.781  0.00  0.00            
ATOM   1120  O   VAL X  69      -8.809   4.884  10.369  0.00  0.00            
ATOM   1121  N   MET X  70      -8.265   6.765   9.269  0.00  0.00            
ATOM   1122  H   MET X  70      -8.597   7.632   8.872  0.00  0.00            
ATOM   1123  CA  MET X  70      -6.809   6.507   9.382  0.00  0.00            
ATOM   1124  HA  MET X  70      -6.613   5.500   9.012  0.00  0.00            
ATOM   1125  CB  MET X  70      -6.097   7.458   8.474  0.00  0.00            
ATOM   1126  HB2 MET X  70      -6.429   8.421   8.862  0.00  0.00            
ATOM   1127  HB3 MET X  70      -5.028   7.252   8.532  0.00  0.00            
ATOM   1128  CG  MET X  70      -6.523   7.269   7.005  0.00  0.00            
ATOM   1129  HG2 MET X  70      -6.417   6.197   6.835  0.00  0.00            
ATOM   1130  HG3 MET X  70      -7.565   7.551   6.854  0.00  0.00            
ATOM   1131  SD  MET X  70      -5.659   8.218   5.738  0.00  0.00            
ATOM   1132  CE  MET X  70      -6.297   9.924   5.950  0.00  0.00            
ATOM   1133  HE1 MET X  70      -5.950  10.300   6.913  0.00  0.00            
ATOM   1134  HE2 MET X  70      -5.825  10.644   5.282  0.00  0.00            
ATOM   1135  HE3 MET X  70      -7.383   9.846   5.896  0.00  0.00            
ATOM   1136  C   MET X  70      -6.221   6.597  10.780  0.00  0.00            
ATOM   1137  O   MET X  70      -5.365   5.768  11.094  0.00  0.00            
ATOM   1138  N   ALA X  71      -6.782   7.372  11.696  0.00  0.00            
ATOM   1139  H   ALA X  71      -7.307   8.180  11.391  0.00  0.00            
ATOM   1140  CA  ALA X  71      -6.383   7.259  13.115  0.00  0.00            
ATOM   1141  HA  ALA X  71      -5.306   7.372  13.241  0.00  0.00            
ATOM   1142  CB  ALA X  71      -7.176   8.352  13.884  0.00  0.00            
ATOM   1143  HB1 ALA X  71      -6.873   9.339  13.537  0.00  0.00            
ATOM   1144  HB2 ALA X  71      -6.926   8.293  14.944  0.00  0.00            
ATOM   1145  HB3 ALA X  71      -8.257   8.381  13.743  0.00  0.00            
ATOM   1146  C   ALA X  71      -6.754   5.930  13.703  0.00  0.00            
ATOM   1147  O   ALA X  71      -6.049   5.386  14.593  0.00  0.00            
ATOM   1148  N   SER X  72      -7.820   5.262  13.272  0.00  0.00            
ATOM   1149  H   SER X  72      -8.420   5.601  12.533  0.00  0.00            
ATOM   1150  CA  SER X  72      -8.373   4.052  13.886  0.00  0.00            
ATOM   1151  HA  SER X  72      -8.286   4.131  14.970  0.00  0.00            
ATOM   1152  CB  SER X  72      -9.870   3.903  13.634  0.00  0.00            
ATOM   1153  HB2 SER X  72     -10.210   3.262  14.447  0.00  0.00            
ATOM   1154  HB3 SER X  72     -10.447   4.827  13.634  0.00  0.00            
ATOM   1155  OG  SER X  72     -10.033   3.315  12.400  0.00  0.00            
ATOM   1156  HG  SER X  72      -9.761   3.939  11.723  0.00  0.00            
ATOM   1157  C   SER X  72      -7.536   2.779  13.544  0.00  0.00            
ATOM   1158  O   SER X  72      -7.788   1.741  14.094  0.00  0.00            
ATOM   1159  N   VAL X  73      -6.439   2.937  12.776  0.00  0.00            
ATOM   1160  H   VAL X  73      -6.131   3.880  12.585  0.00  0.00            
ATOM   1161  CA  VAL X  73      -5.670   1.817  12.172  0.00  0.00            
ATOM   1162  HA  VAL X  73      -6.371   1.183  11.630  0.00  0.00            
ATOM   1163  CB  VAL X  73      -4.660   2.410  11.127  0.00  0.00            
ATOM   1164  HB  VAL X  73      -4.338   3.364  11.545  0.00  0.00            
ATOM   1165  CG1 VAL X  73      -3.446   1.429  10.739  0.00  0.00            
ATOM   1166 HG11 VAL X  73      -2.634   1.388  11.466  0.00  0.00            
ATOM   1167 HG12 VAL X  73      -3.808   0.413  10.583  0.00  0.00            
ATOM   1168 HG13 VAL X  73      -2.909   1.745   9.845  0.00  0.00            
ATOM   1169  CG2 VAL X  73      -5.365   2.770   9.848  0.00  0.00            
ATOM   1170 HG21 VAL X  73      -4.568   3.077   9.171  0.00  0.00            
ATOM   1171 HG22 VAL X  73      -5.849   1.915   9.376  0.00  0.00            
ATOM   1172 HG23 VAL X  73      -6.026   3.605  10.081  0.00  0.00            
ATOM   1173  C   VAL X  73      -4.915   1.071  13.238  0.00  0.00            
ATOM   1174  O   VAL X  73      -4.054   1.581  13.930  0.00  0.00            
ATOM   1175  N   ASP X  74      -5.087  -0.262  13.199  0.00  0.00            
ATOM   1176  H   ASP X  74      -5.840  -0.577  12.604  0.00  0.00            
ATOM   1177  CA  ASP X  74      -4.503  -1.175  14.276  0.00  0.00            
ATOM   1178  HA  ASP X  74      -4.013  -0.495  14.973  0.00  0.00            
ATOM   1179  CB  ASP X  74      -5.478  -2.016  15.155  0.00  0.00            
ATOM   1180  HB2 ASP X  74      -6.016  -2.784  14.601  0.00  0.00            
ATOM   1181  HB3 ASP X  74      -4.849  -2.439  15.938  0.00  0.00            
ATOM   1182  CG  ASP X  74      -6.364  -1.100  16.144  0.00  0.00            
ATOM   1183  OD1 ASP X  74      -5.653  -0.487  16.978  0.00  0.00            
ATOM   1184  OD2 ASP X  74      -7.579  -1.383  16.304  0.00  0.00            
ATOM   1185  C   ASP X  74      -3.479  -2.149  13.703  0.00  0.00            
ATOM   1186  O   ASP X  74      -2.455  -2.380  14.293  0.00  0.00            
ATOM   1187  N   ASN X  75      -3.746  -2.717  12.496  0.00  0.00            
ATOM   1188  H   ASN X  75      -4.568  -2.500  11.950  0.00  0.00            
ATOM   1189  CA  ASN X  75      -2.822  -3.673  11.970  0.00  0.00            
ATOM   1190  HA  ASN X  75      -2.611  -4.501  12.647  0.00  0.00            
ATOM   1191  CB  ASN X  75      -3.535  -4.352  10.795  0.00  0.00            
ATOM   1192  HB2 ASN X  75      -4.352  -4.909  11.255  0.00  0.00            
ATOM   1193  HB3 ASN X  75      -3.900  -3.619  10.076  0.00  0.00            
ATOM   1194  CG  ASN X  75      -2.676  -5.337   9.916  0.00  0.00            
ATOM   1195  OD1 ASN X  75      -2.092  -4.936   8.980  0.00  0.00            
ATOM   1196  ND2 ASN X  75      -2.689  -6.606  10.232  0.00  0.00            
ATOM   1197 HD21 ASN X  75      -3.352  -6.906  10.932  0.00  0.00            
ATOM   1198 HD22 ASN X  75      -2.101  -7.216   9.682  0.00  0.00            
ATOM   1199  C   ASN X  75      -1.491  -3.068  11.537  0.00  0.00            
ATOM   1200  O   ASN X  75      -1.455  -2.057  10.804  0.00  0.00            
ATOM   1201  N   PRO X  76      -0.326  -3.690  11.831  0.00  0.00            
ATOM   1202  CD  PRO X  76      -0.189  -4.976  12.430  0.00  0.00            
ATOM   1203  HD2 PRO X  76      -0.931  -5.057  13.225  0.00  0.00            
ATOM   1204  HD3 PRO X  76      -0.363  -5.711  11.645  0.00  0.00            
ATOM   1205  CG  PRO X  76       1.153  -5.108  13.058  0.00  0.00            
ATOM   1206  HG2 PRO X  76       1.391  -6.169  13.138  0.00  0.00            
ATOM   1207  HG3 PRO X  76       1.279  -4.551  13.987  0.00  0.00            
ATOM   1208  CB  PRO X  76       1.875  -4.342  11.968  0.00  0.00            
ATOM   1209  HB2 PRO X  76       2.200  -5.058  11.214  0.00  0.00            
ATOM   1210  HB3 PRO X  76       2.778  -3.955  12.441  0.00  0.00            
ATOM   1211  CA  PRO X  76       1.000  -3.235  11.464  0.00  0.00            
ATOM   1212  HA  PRO X  76       1.200  -2.324  12.028  0.00  0.00            
ATOM   1213  C   PRO X  76       1.389  -3.014  10.004  0.00  0.00            
ATOM   1214  O   PRO X  76       2.304  -2.254   9.671  0.00  0.00            
ATOM   1215  N   HIE X  77       0.729  -3.727   9.057  0.00  0.00            
ATOM   1216  H   HIE X  77      -0.080  -4.252   9.357  0.00  0.00            
ATOM   1217  CA  HIE X  77       1.009  -3.636   7.606  0.00  0.00            
ATOM   1218  HA  HIE X  77       2.068  -3.441   7.434  0.00  0.00            
ATOM   1219  CB  HIE X  77       0.695  -4.987   6.973  0.00  0.00            
ATOM   1220  HB2 HIE X  77      -0.394  -5.024   6.986  0.00  0.00            
ATOM   1221  HB3 HIE X  77       0.877  -5.077   5.902  0.00  0.00            
ATOM   1222  CG  HIE X  77       1.277  -6.223   7.666  0.00  0.00            
ATOM   1223  ND1 HIE X  77       2.605  -6.632   7.593  0.00  0.00            
ATOM   1224  CE1 HIE X  77       2.703  -7.530   8.578  0.00  0.00            
ATOM   1225  HE1 HIE X  77       3.495  -8.248   8.737  0.00  0.00            
ATOM   1226  NE2 HIE X  77       1.539  -7.725   9.218  0.00  0.00            
ATOM   1227  HE2 HIE X  77       1.350  -8.472   9.870  0.00  0.00            
ATOM   1228  CD2 HIE X  77       0.673  -6.856   8.668  0.00  0.00            
ATOM   1229  HD2 HIE X  77      -0.277  -6.542   9.074  0.00  0.00            
ATOM   1230  C   HIE X  77       0.176  -2.530   6.884  0.00  0.00            
ATOM   1231  O   HIE X  77      -0.039  -2.665   5.640  0.00  0.00            
ATOM   1232  N   VAL X  78      -0.131  -1.455   7.605  0.00  0.00            
ATOM   1233  H   VAL X  78       0.275  -1.400   8.528  0.00  0.00            
ATOM   1234  CA  VAL X  78      -0.847  -0.196   7.143  0.00  0.00            
ATOM   1235  HA  VAL X  78      -0.612  -0.008   6.095  0.00  0.00            
ATOM   1236  CB  VAL X  78      -2.384  -0.365   7.369  0.00  0.00            
ATOM   1237  HB  VAL X  78      -2.567  -0.560   8.426  0.00  0.00            
ATOM   1238  CG1 VAL X  78      -3.249   0.817   6.868  0.00  0.00            
ATOM   1239 HG11 VAL X  78      -2.980   1.069   5.842  0.00  0.00            
ATOM   1240 HG12 VAL X  78      -4.311   0.607   6.995  0.00  0.00            
ATOM   1241 HG13 VAL X  78      -2.989   1.664   7.502  0.00  0.00            
ATOM   1242  CG2 VAL X  78      -2.966  -1.592   6.617  0.00  0.00            
ATOM   1243 HG21 VAL X  78      -2.935  -1.507   5.530  0.00  0.00            
ATOM   1244 HG22 VAL X  78      -2.613  -2.526   7.053  0.00  0.00            
ATOM   1245 HG23 VAL X  78      -4.023  -1.738   6.837  0.00  0.00            
ATOM   1246  C   VAL X  78      -0.423   0.985   8.021  0.00  0.00            
ATOM   1247  O   VAL X  78      -0.205   0.899   9.176  0.00  0.00            
ATOM   1248  N   CYS X  79      -0.200   2.133   7.356  0.00  0.00            
ATOM   1249  H   CYS X  79      -0.336   2.184   6.357  0.00  0.00            
ATOM   1250  CA  CYS X  79       0.064   3.448   7.975  0.00  0.00            
ATOM   1251  HA  CYS X  79       0.862   3.343   8.711  0.00  0.00            
ATOM   1252  CB  CYS X  79       0.607   4.449   6.934  0.00  0.00            
ATOM   1253  HB2 CYS X  79      -0.168   4.502   6.169  0.00  0.00            
ATOM   1254  HB3 CYS X  79       0.664   5.407   7.449  0.00  0.00            
ATOM   1255  SG  CYS X  79       2.221   3.980   6.127  0.00  0.00            
ATOM   1256  HG  CYS X  79       2.838   4.239   7.283  0.00  0.00            
ATOM   1257  C   CYS X  79      -1.075   4.013   8.832  0.00  0.00            
ATOM   1258  O   CYS X  79      -2.172   4.255   8.345  0.00  0.00            
ATOM   1259  N   ARG X  80      -0.781   4.185  10.146  0.00  0.00            
ATOM   1260  H   ARG X  80      -0.004   3.673  10.538  0.00  0.00            
ATOM   1261  CA  ARG X  80      -1.677   4.945  10.989  0.00  0.00            
ATOM   1262  HA  ARG X  80      -2.749   4.813  10.846  0.00  0.00            
ATOM   1263  CB  ARG X  80      -1.333   4.360  12.425  0.00  0.00            
ATOM   1264  HB2 ARG X  80      -1.467   3.281  12.345  0.00  0.00            
ATOM   1265  HB3 ARG X  80      -0.280   4.588  12.592  0.00  0.00            
ATOM   1266  CG  ARG X  80      -1.992   5.088  13.551  0.00  0.00            
ATOM   1267  HG2 ARG X  80      -1.747   6.149  13.607  0.00  0.00            
ATOM   1268  HG3 ARG X  80      -3.069   4.931  13.490  0.00  0.00            
ATOM   1269  CD  ARG X  80      -1.534   4.487  14.911  0.00  0.00            
ATOM   1270  HD2 ARG X  80      -0.471   4.259  14.842  0.00  0.00            
ATOM   1271  HD3 ARG X  80      -1.689   5.267  15.656  0.00  0.00            
ATOM   1272  NE  ARG X  80      -2.250   3.295  15.303  0.00  0.00            
ATOM   1273  HE  ARG X  80      -2.921   2.912  14.653  0.00  0.00            
ATOM   1274  CZ  ARG X  80      -2.221   2.666  16.406  0.00  0.00            
ATOM   1275  NH1 ARG X  80      -1.332   3.031  17.321  0.00  0.00            
ATOM   1276 HH11 ARG X  80      -0.533   3.622  17.143  0.00  0.00            
ATOM   1277 HH12 ARG X  80      -1.451   2.653  18.250  0.00  0.00            
ATOM   1278  NH2 ARG X  80      -3.071   1.706  16.685  0.00  0.00            
ATOM   1279 HH21 ARG X  80      -3.760   1.560  15.961  0.00  0.00            
ATOM   1280 HH22 ARG X  80      -2.940   1.135  17.507  0.00  0.00            
ATOM   1281  C   ARG X  80      -1.432   6.418  10.987  0.00  0.00            
ATOM   1282  O   ARG X  80      -0.454   6.922  11.542  0.00  0.00            
ATOM   1283  N   LEU X  81      -2.381   7.234  10.567  0.00  0.00            
ATOM   1284  H   LEU X  81      -3.177   6.845  10.081  0.00  0.00            
ATOM   1285  CA  LEU X  81      -2.470   8.632  10.909  0.00  0.00            
ATOM   1286  HA  LEU X  81      -1.678   9.121  10.343  0.00  0.00            
ATOM   1287  CB  LEU X  81      -3.802   9.212  10.388  0.00  0.00            
ATOM   1288  HB2 LEU X  81      -3.805   8.843   9.362  0.00  0.00            
ATOM   1289  HB3 LEU X  81      -4.665   8.786  10.899  0.00  0.00            
ATOM   1290  CG  LEU X  81      -3.915  10.735  10.368  0.00  0.00            
ATOM   1291  HG  LEU X  81      -3.577  11.205  11.292  0.00  0.00            
ATOM   1292  CD1 LEU X  81      -3.252  11.470   9.190  0.00  0.00            
ATOM   1293 HD11 LEU X  81      -3.189  12.533   9.420  0.00  0.00            
ATOM   1294 HD12 LEU X  81      -3.843  11.298   8.290  0.00  0.00            
ATOM   1295 HD13 LEU X  81      -2.219  11.128   9.133  0.00  0.00            
ATOM   1296  CD2 LEU X  81      -5.420  11.071  10.241  0.00  0.00            
ATOM   1297 HD21 LEU X  81      -5.458  12.141  10.035  0.00  0.00            
ATOM   1298 HD22 LEU X  81      -5.878  10.418   9.498  0.00  0.00            
ATOM   1299 HD23 LEU X  81      -5.826  10.908  11.240  0.00  0.00            
ATOM   1300  C   LEU X  81      -2.264   8.984  12.359  0.00  0.00            
ATOM   1301  O   LEU X  81      -3.048   8.630  13.216  0.00  0.00            
ATOM   1302  N   LEU X  82      -1.092   9.549  12.651  0.00  0.00            
ATOM   1303  H   LEU X  82      -0.438   9.730  11.904  0.00  0.00            
ATOM   1304  CA  LEU X  82      -0.726   9.832  13.982  0.00  0.00            
ATOM   1305  HA  LEU X  82      -0.958   9.062  14.718  0.00  0.00            
ATOM   1306  CB  LEU X  82       0.821  10.124  13.964  0.00  0.00            
ATOM   1307  HB2 LEU X  82       0.998  11.048  13.414  0.00  0.00            
ATOM   1308  HB3 LEU X  82       1.062  10.327  15.007  0.00  0.00            
ATOM   1309  CG  LEU X  82       1.766   8.946  13.497  0.00  0.00            
ATOM   1310  HG  LEU X  82       1.551   8.663  12.466  0.00  0.00            
ATOM   1311  CD1 LEU X  82       3.236   9.409  13.363  0.00  0.00            
ATOM   1312 HD11 LEU X  82       3.709   9.621  14.322  0.00  0.00            
ATOM   1313 HD12 LEU X  82       3.837   8.606  12.936  0.00  0.00            
ATOM   1314 HD13 LEU X  82       3.305  10.178  12.593  0.00  0.00            
ATOM   1315  CD2 LEU X  82       1.570   7.807  14.471  0.00  0.00            
ATOM   1316 HD21 LEU X  82       2.285   7.005  14.288  0.00  0.00            
ATOM   1317 HD22 LEU X  82       0.556   7.411  14.430  0.00  0.00            
ATOM   1318 HD23 LEU X  82       1.808   8.064  15.503  0.00  0.00            
ATOM   1319  C   LEU X  82      -1.439  11.123  14.517  0.00  0.00            
ATOM   1320  O   LEU X  82      -1.440  11.400  15.710  0.00  0.00            
ATOM   1321  N   GLY X  83      -1.970  11.926  13.587  0.00  0.00            
ATOM   1322  H   GLY X  83      -1.661  11.911  12.626  0.00  0.00            
ATOM   1323  CA  GLY X  83      -2.654  13.172  14.057  0.00  0.00            
ATOM   1324  HA2 GLY X  83      -2.125  13.649  14.883  0.00  0.00            
ATOM   1325  HA3 GLY X  83      -3.629  13.001  14.514  0.00  0.00            
ATOM   1326  C   GLY X  83      -2.874  14.218  12.962  0.00  0.00            
ATOM   1327  O   GLY X  83      -2.533  14.098  11.781  0.00  0.00            
ATOM   1328  N   ILE X  84      -3.589  15.296  13.289  0.00  0.00            
ATOM   1329  H   ILE X  84      -3.887  15.488  14.235  0.00  0.00            
ATOM   1330  CA  ILE X  84      -3.849  16.359  12.282  0.00  0.00            
ATOM   1331  HA  ILE X  84      -3.188  16.241  11.423  0.00  0.00            
ATOM   1332  CB  ILE X  84      -5.300  16.267  11.712  0.00  0.00            
ATOM   1333  HB  ILE X  84      -5.330  16.891  10.818  0.00  0.00            
ATOM   1334  CG2 ILE X  84      -5.509  14.862  11.179  0.00  0.00            
ATOM   1335 HG21 ILE X  84      -4.656  14.468  10.626  0.00  0.00            
ATOM   1336 HG22 ILE X  84      -6.376  14.753  10.527  0.00  0.00            
ATOM   1337 HG23 ILE X  84      -5.709  14.190  12.014  0.00  0.00            
ATOM   1338  CG1 ILE X  84      -6.441  16.691  12.757  0.00  0.00            
ATOM   1339 HG12 ILE X  84      -6.380  16.041  13.630  0.00  0.00            
ATOM   1340 HG13 ILE X  84      -6.305  17.723  13.079  0.00  0.00            
ATOM   1341  CD1 ILE X  84      -7.870  16.606  12.123  0.00  0.00            
ATOM   1342 HD11 ILE X  84      -8.614  17.096  12.752  0.00  0.00            
ATOM   1343 HD12 ILE X  84      -8.022  15.537  11.974  0.00  0.00            
ATOM   1344 HD13 ILE X  84      -7.842  17.078  11.141  0.00  0.00            
ATOM   1345  C   ILE X  84      -3.597  17.762  12.877  0.00  0.00            
ATOM   1346  O   ILE X  84      -3.380  17.922  14.064  0.00  0.00            
ATOM   1347  N   CYS X  85      -3.557  18.815  12.055  0.00  0.00            
ATOM   1348  H   CYS X  85      -3.706  18.586  11.083  0.00  0.00            
ATOM   1349  CA  CYS X  85      -3.347  20.209  12.451  0.00  0.00            
ATOM   1350  HA  CYS X  85      -3.348  20.329  13.534  0.00  0.00            
ATOM   1351  CB  CYS X  85      -1.950  20.616  12.003  0.00  0.00            
ATOM   1352  HB2 CYS X  85      -1.339  20.012  12.674  0.00  0.00            
ATOM   1353  HB3 CYS X  85      -1.736  20.331  10.974  0.00  0.00            
ATOM   1354  SG  CYS X  85      -1.637  22.371  12.308  0.00  0.00            
ATOM   1355  HG  CYS X  85      -1.682  22.327  13.643  0.00  0.00            
ATOM   1356  C   CYS X  85      -4.572  21.000  11.928  0.00  0.00            
ATOM   1357  O   CYS X  85      -4.750  20.940  10.693  0.00  0.00            
ATOM   1358  N   LEU X  86      -5.352  21.731  12.732  0.00  0.00            
ATOM   1359  H   LEU X  86      -4.846  21.953  13.578  0.00  0.00            
ATOM   1360  CA  LEU X  86      -6.644  22.357  12.372  0.00  0.00            
ATOM   1361  HA  LEU X  86      -7.288  21.762  11.725  0.00  0.00            
ATOM   1362  CB  LEU X  86      -7.408  22.593  13.716  0.00  0.00            
ATOM   1363  HB2 LEU X  86      -6.740  23.074  14.430  0.00  0.00            
ATOM   1364  HB3 LEU X  86      -8.247  23.261  13.523  0.00  0.00            
ATOM   1365  CG  LEU X  86      -7.955  21.241  14.207  0.00  0.00            
ATOM   1366  HG  LEU X  86      -7.132  20.575  14.469  0.00  0.00            
ATOM   1367  CD1 LEU X  86      -8.655  21.485  15.545  0.00  0.00            
ATOM   1368 HD11 LEU X  86      -7.895  21.888  16.216  0.00  0.00            
ATOM   1369 HD12 LEU X  86      -9.005  20.514  15.897  0.00  0.00            
ATOM   1370 HD13 LEU X  86      -9.459  22.189  15.331  0.00  0.00            
ATOM   1371  CD2 LEU X  86      -8.898  20.415  13.324  0.00  0.00            
ATOM   1372 HD21 LEU X  86      -8.463  19.933  12.448  0.00  0.00            
ATOM   1373 HD22 LEU X  86      -9.676  21.111  13.009  0.00  0.00            
ATOM   1374 HD23 LEU X  86      -9.532  19.782  13.945  0.00  0.00            
ATOM   1375  C   LEU X  86      -6.470  23.682  11.542  0.00  0.00            
ATOM   1376  O   LEU X  86      -7.207  24.654  11.666  0.00  0.00            
ATOM   1377  N   THR X  87      -5.455  23.789  10.603  0.00  0.00            
ATOM   1378  H   THR X  87      -4.781  23.054  10.438  0.00  0.00            
ATOM   1379  CA  THR X  87      -5.179  25.005   9.812  0.00  0.00            
ATOM   1380  HA  THR X  87      -5.131  25.856  10.493  0.00  0.00            
ATOM   1381  CB  THR X  87      -3.744  25.001   9.191  0.00  0.00            
ATOM   1382  HB  THR X  87      -3.777  25.805   8.456  0.00  0.00            
ATOM   1383  CG2 THR X  87      -2.571  25.252  10.122  0.00  0.00            
ATOM   1384 HG21 THR X  87      -1.658  25.315   9.530  0.00  0.00            
ATOM   1385 HG22 THR X  87      -2.585  26.189  10.678  0.00  0.00            
ATOM   1386 HG23 THR X  87      -2.511  24.404  10.805  0.00  0.00            
ATOM   1387  OG1 THR X  87      -3.471  23.889   8.397  0.00  0.00            
ATOM   1388  HG1 THR X  87      -4.124  23.729   7.711  0.00  0.00            
ATOM   1389  C   THR X  87      -6.330  25.376   8.810  0.00  0.00            
ATOM   1390  O   THR X  87      -7.181  24.626   8.515  0.00  0.00            
ATOM   1391  N   SER X  88      -6.440  26.644   8.432  0.00  0.00            
ATOM   1392  H   SER X  88      -5.689  27.275   8.674  0.00  0.00            
ATOM   1393  CA  SER X  88      -7.492  27.147   7.527  0.00  0.00            
ATOM   1394  HA  SER X  88      -8.419  27.170   8.100  0.00  0.00            
ATOM   1395  CB  SER X  88      -7.148  28.550   7.046  0.00  0.00            
ATOM   1396  HB2 SER X  88      -6.282  28.498   6.385  0.00  0.00            
ATOM   1397  HB3 SER X  88      -8.029  28.969   6.560  0.00  0.00            
ATOM   1398  OG  SER X  88      -6.819  29.308   8.172  0.00  0.00            
ATOM   1399  HG  SER X  88      -5.891  29.199   8.393  0.00  0.00            
ATOM   1400  C   SER X  88      -7.752  26.265   6.299  0.00  0.00            
ATOM   1401  O   SER X  88      -8.918  26.062   5.948  0.00  0.00            
ATOM   1402  N   THR X  89      -6.702  25.645   5.679  0.00  0.00            
ATOM   1403  H   THR X  89      -5.765  25.977   5.861  0.00  0.00            
ATOM   1404  CA  THR X  89      -6.766  24.335   4.951  0.00  0.00            
ATOM   1405  HA  THR X  89      -7.787  23.954   4.909  0.00  0.00            
ATOM   1406  CB  THR X  89      -6.223  24.444   3.487  0.00  0.00            
ATOM   1407  HB  THR X  89      -5.290  25.005   3.438  0.00  0.00            
ATOM   1408  CG2 THR X  89      -5.982  23.151   2.777  0.00  0.00            
ATOM   1409 HG21 THR X  89      -5.596  23.385   1.785  0.00  0.00            
ATOM   1410 HG22 THR X  89      -6.879  22.533   2.758  0.00  0.00            
ATOM   1411 HG23 THR X  89      -5.144  22.635   3.246  0.00  0.00            
ATOM   1412  OG1 THR X  89      -7.253  25.087   2.786  0.00  0.00            
ATOM   1413  HG1 THR X  89      -7.247  26.019   3.018  0.00  0.00            
ATOM   1414  C   THR X  89      -5.949  23.280   5.710  0.00  0.00            
ATOM   1415  O   THR X  89      -4.733  23.324   5.778  0.00  0.00            
ATOM   1416  N   VAL X  90      -6.627  22.396   6.492  0.00  0.00            
ATOM   1417  H   VAL X  90      -7.634  22.356   6.428  0.00  0.00            
ATOM   1418  CA  VAL X  90      -5.913  21.472   7.466  0.00  0.00            
ATOM   1419  HA  VAL X  90      -5.659  22.050   8.355  0.00  0.00            
ATOM   1420  CB  VAL X  90      -6.826  20.387   8.061  0.00  0.00            
ATOM   1421  HB  VAL X  90      -6.341  19.922   8.919  0.00  0.00            
ATOM   1422  CG1 VAL X  90      -8.046  20.998   8.693  0.00  0.00            
ATOM   1423 HG11 VAL X  90      -8.690  21.495   7.968  0.00  0.00            
ATOM   1424 HG12 VAL X  90      -7.709  21.757   9.400  0.00  0.00            
ATOM   1425 HG13 VAL X  90      -8.659  20.361   9.330  0.00  0.00            
ATOM   1426  CG2 VAL X  90      -7.359  19.312   7.172  0.00  0.00            
ATOM   1427 HG21 VAL X  90      -6.524  18.778   6.718  0.00  0.00            
ATOM   1428 HG22 VAL X  90      -8.003  18.581   7.662  0.00  0.00            
ATOM   1429 HG23 VAL X  90      -7.793  19.795   6.296  0.00  0.00            
ATOM   1430  C   VAL X  90      -4.734  20.691   6.923  0.00  0.00            
ATOM   1431  O   VAL X  90      -4.748  20.284   5.763  0.00  0.00            
ATOM   1432  N   GLN X  91      -3.711  20.380   7.726  0.00  0.00            
ATOM   1433  H   GLN X  91      -3.680  20.818   8.636  0.00  0.00            
ATOM   1434  CA  GLN X  91      -2.686  19.353   7.458  0.00  0.00            
ATOM   1435  HA  GLN X  91      -2.811  18.988   6.438  0.00  0.00            
ATOM   1436  CB  GLN X  91      -1.251  19.927   7.775  0.00  0.00            
ATOM   1437  HB2 GLN X  91      -1.224  20.381   8.766  0.00  0.00            
ATOM   1438  HB3 GLN X  91      -0.531  19.109   7.748  0.00  0.00            
ATOM   1439  CG  GLN X  91      -0.703  21.035   6.825  0.00  0.00            
ATOM   1440  HG2 GLN X  91      -0.139  20.698   5.956  0.00  0.00            
ATOM   1441  HG3 GLN X  91      -1.578  21.568   6.452  0.00  0.00            
ATOM   1442  CD  GLN X  91       0.221  22.000   7.438  0.00  0.00            
ATOM   1443  OE1 GLN X  91       0.946  21.690   8.461  0.00  0.00            
ATOM   1444  NE2 GLN X  91       0.127  23.233   7.082  0.00  0.00            
ATOM   1445 HE21 GLN X  91      -0.536  23.573   6.400  0.00  0.00            
ATOM   1446 HE22 GLN X  91       0.600  23.827   7.748  0.00  0.00            
ATOM   1447  C   GLN X  91      -2.865  17.985   8.211  0.00  0.00            
ATOM   1448  O   GLN X  91      -3.404  17.957   9.312  0.00  0.00            
ATOM   1449  N   LEU X  92      -2.401  16.826   7.656  0.00  0.00            
ATOM   1450  H   LEU X  92      -1.693  16.930   6.943  0.00  0.00            
ATOM   1451  CA  LEU X  92      -2.572  15.441   8.092  0.00  0.00            
ATOM   1452  HA  LEU X  92      -3.093  15.478   9.049  0.00  0.00            
ATOM   1453  CB  LEU X  92      -3.486  14.655   7.136  0.00  0.00            
ATOM   1454  HB2 LEU X  92      -3.257  15.048   6.145  0.00  0.00            
ATOM   1455  HB3 LEU X  92      -3.226  13.598   7.193  0.00  0.00            
ATOM   1456  CG  LEU X  92      -5.052  14.548   7.323  0.00  0.00            
ATOM   1457  HG  LEU X  92      -5.284  14.147   8.309  0.00  0.00            
ATOM   1458  CD1 LEU X  92      -5.742  15.948   7.223  0.00  0.00            
ATOM   1459 HD11 LEU X  92      -5.812  16.440   6.253  0.00  0.00            
ATOM   1460 HD12 LEU X  92      -6.785  15.837   7.517  0.00  0.00            
ATOM   1461 HD13 LEU X  92      -5.290  16.691   7.880  0.00  0.00            
ATOM   1462  CD2 LEU X  92      -5.691  13.777   6.184  0.00  0.00            
ATOM   1463 HD21 LEU X  92      -6.756  13.662   6.385  0.00  0.00            
ATOM   1464 HD22 LEU X  92      -5.547  14.376   5.285  0.00  0.00            
ATOM   1465 HD23 LEU X  92      -5.204  12.807   6.083  0.00  0.00            
ATOM   1466  C   LEU X  92      -1.264  14.696   8.217  0.00  0.00            
ATOM   1467  O   LEU X  92      -0.395  14.695   7.321  0.00  0.00            
ATOM   1468  N   ILE X  93      -0.975  14.181   9.450  0.00  0.00            
ATOM   1469  H   ILE X  93      -1.595  14.200  10.247  0.00  0.00            
ATOM   1470  CA  ILE X  93       0.420  13.768   9.761  0.00  0.00            
ATOM   1471  HA  ILE X  93       1.104  14.023   8.951  0.00  0.00            
ATOM   1472  CB  ILE X  93       0.909  14.654  10.928  0.00  0.00            
ATOM   1473  HB  ILE X  93       0.111  14.666  11.671  0.00  0.00            
ATOM   1474  CG2 ILE X  93       2.288  14.122  11.482  0.00  0.00            
ATOM   1475 HG21 ILE X  93       2.803  14.825  12.136  0.00  0.00            
ATOM   1476 HG22 ILE X  93       2.105  13.173  11.988  0.00  0.00            
ATOM   1477 HG23 ILE X  93       2.906  13.869  10.621  0.00  0.00            
ATOM   1478  CG1 ILE X  93       1.174  16.136  10.454  0.00  0.00            
ATOM   1479 HG12 ILE X  93       1.811  16.513  11.253  0.00  0.00            
ATOM   1480 HG13 ILE X  93       1.660  16.245   9.484  0.00  0.00            
ATOM   1481  CD1 ILE X  93      -0.045  17.002  10.617  0.00  0.00            
ATOM   1482 HD11 ILE X  93       0.219  18.058  10.561  0.00  0.00            
ATOM   1483 HD12 ILE X  93      -0.756  16.693   9.851  0.00  0.00            
ATOM   1484 HD13 ILE X  93      -0.474  16.927  11.616  0.00  0.00            
ATOM   1485  C   ILE X  93       0.563  12.279  10.087  0.00  0.00            
ATOM   1486  O   ILE X  93      -0.344  11.787  10.808  0.00  0.00            
ATOM   1487  N   THR X  94       1.585  11.569   9.534  0.00  0.00            
ATOM   1488  H   THR X  94       2.091  11.987   8.767  0.00  0.00            
ATOM   1489  CA  THR X  94       1.774  10.125   9.529  0.00  0.00            
ATOM   1490  HA  THR X  94       1.219   9.638  10.332  0.00  0.00            
ATOM   1491  CB  THR X  94       1.211   9.612   8.190  0.00  0.00            
ATOM   1492  HB  THR X  94       1.679  10.128   7.352  0.00  0.00            
ATOM   1493  CG2 THR X  94       1.492   8.138   7.947  0.00  0.00            
ATOM   1494 HG21 THR X  94       2.558   7.986   7.780  0.00  0.00            
ATOM   1495 HG22 THR X  94       1.090   7.535   8.760  0.00  0.00            
ATOM   1496 HG23 THR X  94       1.067   7.904   6.971  0.00  0.00            
ATOM   1497  OG1 THR X  94      -0.204   9.927   8.158  0.00  0.00            
ATOM   1498  HG1 THR X  94      -0.400  10.699   7.623  0.00  0.00            
ATOM   1499  C   THR X  94       3.293   9.853   9.733  0.00  0.00            
ATOM   1500  O   THR X  94       4.066  10.674   9.274  0.00  0.00            
ATOM   1501  N   GLN X  95       3.796   8.629  10.036  0.00  0.00            
ATOM   1502  H   GLN X  95       3.170   7.850  10.176  0.00  0.00            
ATOM   1503  CA  GLN X  95       5.267   8.250   9.974  0.00  0.00            
ATOM   1504  HA  GLN X  95       5.757   9.017  10.573  0.00  0.00            
ATOM   1505  CB  GLN X  95       5.589   6.857  10.587  0.00  0.00            
ATOM   1506  HB2 GLN X  95       6.656   6.852  10.810  0.00  0.00            
ATOM   1507  HB3 GLN X  95       5.206   6.798  11.606  0.00  0.00            
ATOM   1508  CG  GLN X  95       5.113   5.666   9.777  0.00  0.00            
ATOM   1509  HG2 GLN X  95       5.749   5.637   8.891  0.00  0.00            
ATOM   1510  HG3 GLN X  95       4.091   5.928   9.504  0.00  0.00            
ATOM   1511  CD  GLN X  95       5.086   4.328  10.517  0.00  0.00            
ATOM   1512  OE1 GLN X  95       4.095   3.599  10.435  0.00  0.00            
ATOM   1513  NE2 GLN X  95       6.068   3.948  11.321  0.00  0.00            
ATOM   1514 HE21 GLN X  95       6.857   4.520  11.585  0.00  0.00            
ATOM   1515 HE22 GLN X  95       5.833   3.145  11.888  0.00  0.00            
ATOM   1516  C   GLN X  95       5.804   8.317   8.549  0.00  0.00            
ATOM   1517  O   GLN X  95       5.207   7.874   7.582  0.00  0.00            
ATOM   1518  N   LEU X  96       7.017   8.881   8.368  0.00  0.00            
ATOM   1519  H   LEU X  96       7.453   9.255   9.199  0.00  0.00            
ATOM   1520  CA  LEU X  96       7.821   8.941   7.078  0.00  0.00            
ATOM   1521  HA  LEU X  96       7.204   9.079   6.190  0.00  0.00            
ATOM   1522  CB  LEU X  96       8.834  10.094   7.219  0.00  0.00            
ATOM   1523  HB2 LEU X  96       9.565   9.821   7.980  0.00  0.00            
ATOM   1524  HB3 LEU X  96       8.203  10.905   7.580  0.00  0.00            
ATOM   1525  CG  LEU X  96       9.665  10.592   5.982  0.00  0.00            
ATOM   1526  HG  LEU X  96      10.231   9.817   5.466  0.00  0.00            
ATOM   1527  CD1 LEU X  96       8.829  11.313   4.942  0.00  0.00            
ATOM   1528 HD11 LEU X  96       8.144  10.635   4.432  0.00  0.00            
ATOM   1529 HD12 LEU X  96       8.246  12.160   5.304  0.00  0.00            
ATOM   1530 HD13 LEU X  96       9.543  11.627   4.180  0.00  0.00            
ATOM   1531  CD2 LEU X  96      10.600  11.656   6.519  0.00  0.00            
ATOM   1532 HD21 LEU X  96      11.176  12.225   5.789  0.00  0.00            
ATOM   1533 HD22 LEU X  96      10.006  12.397   7.054  0.00  0.00            
ATOM   1534 HD23 LEU X  96      11.241  11.257   7.306  0.00  0.00            
ATOM   1535  C   LEU X  96       8.415   7.563   6.846  0.00  0.00            
ATOM   1536  O   LEU X  96       9.288   7.089   7.637  0.00  0.00            
ATOM   1537  N   MET X  97       8.038   6.854   5.780  0.00  0.00            
ATOM   1538  H   MET X  97       7.345   7.218   5.142  0.00  0.00            
ATOM   1539  CA  MET X  97       8.692   5.658   5.333  0.00  0.00            
ATOM   1540  HA  MET X  97       8.782   4.978   6.180  0.00  0.00            
ATOM   1541  CB  MET X  97       7.670   5.081   4.349  0.00  0.00            
ATOM   1542  HB2 MET X  97       7.503   5.643   3.430  0.00  0.00            
ATOM   1543  HB3 MET X  97       8.153   4.160   4.025  0.00  0.00            
ATOM   1544  CG  MET X  97       6.359   4.725   5.091  0.00  0.00            
ATOM   1545  HG2 MET X  97       6.040   5.577   5.691  0.00  0.00            
ATOM   1546  HG3 MET X  97       5.530   4.612   4.392  0.00  0.00            
ATOM   1547  SD  MET X  97       6.261   3.378   6.270  0.00  0.00            
ATOM   1548  CE  MET X  97       6.142   1.934   5.151  0.00  0.00            
ATOM   1549  HE1 MET X  97       5.196   2.087   4.632  0.00  0.00            
ATOM   1550  HE2 MET X  97       6.165   1.006   5.722  0.00  0.00            
ATOM   1551  HE3 MET X  97       6.983   1.879   4.459  0.00  0.00            
ATOM   1552  C   MET X  97      10.075   5.833   4.596  0.00  0.00            
ATOM   1553  O   MET X  97      10.046   6.383   3.510  0.00  0.00            
ATOM   1554  N   PRO X  98      11.239   5.343   5.068  0.00  0.00            
ATOM   1555  CD  PRO X  98      11.393   4.742   6.390  0.00  0.00            
ATOM   1556  HD2 PRO X  98      10.753   5.140   7.178  0.00  0.00            
ATOM   1557  HD3 PRO X  98      11.264   3.661   6.357  0.00  0.00            
ATOM   1558  CG  PRO X  98      12.793   5.208   6.852  0.00  0.00            
ATOM   1559  HG2 PRO X  98      13.280   4.506   7.529  0.00  0.00            
ATOM   1560  HG3 PRO X  98      12.767   6.229   7.232  0.00  0.00            
ATOM   1561  CB  PRO X  98      13.530   5.274   5.534  0.00  0.00            
ATOM   1562  HB2 PRO X  98      14.494   5.770   5.643  0.00  0.00            
ATOM   1563  HB3 PRO X  98      13.765   4.252   5.236  0.00  0.00            
ATOM   1564  CA  PRO X  98      12.527   5.895   4.590  0.00  0.00            
ATOM   1565  HA  PRO X  98      12.453   6.964   4.789  0.00  0.00            
ATOM   1566  C   PRO X  98      12.861   5.701   3.079  0.00  0.00            
ATOM   1567  O   PRO X  98      13.777   6.331   2.595  0.00  0.00            
ATOM   1568  N   PHE X  99      12.228   4.727   2.405  0.00  0.00            
ATOM   1569  H   PHE X  99      11.675   4.107   2.980  0.00  0.00            
ATOM   1570  CA  PHE X  99      12.826   4.287   1.131  0.00  0.00            
ATOM   1571  HA  PHE X  99      13.770   4.769   0.876  0.00  0.00            
ATOM   1572  CB  PHE X  99      12.963   2.778   1.211  0.00  0.00            
ATOM   1573  HB2 PHE X  99      13.126   2.383   0.208  0.00  0.00            
ATOM   1574  HB3 PHE X  99      11.991   2.343   1.441  0.00  0.00            
ATOM   1575  CG  PHE X  99      14.161   2.205   2.044  0.00  0.00            
ATOM   1576  CD1 PHE X  99      15.449   1.918   1.538  0.00  0.00            
ATOM   1577  HD1 PHE X  99      15.693   2.169   0.516  0.00  0.00            
ATOM   1578  CE1 PHE X  99      16.330   1.184   2.282  0.00  0.00            
ATOM   1579  HE1 PHE X  99      17.262   0.941   1.793  0.00  0.00            
ATOM   1580  CZ  PHE X  99      16.148   0.913   3.623  0.00  0.00            
ATOM   1581  HZ  PHE X  99      16.969   0.519   4.203  0.00  0.00            
ATOM   1582  CE2 PHE X  99      14.968   1.370   4.195  0.00  0.00            
ATOM   1583  HE2 PHE X  99      14.701   1.307   5.239  0.00  0.00            
ATOM   1584  CD2 PHE X  99      13.940   1.883   3.392  0.00  0.00            
ATOM   1585  HD2 PHE X  99      12.979   2.053   3.853  0.00  0.00            
ATOM   1586  C   PHE X  99      11.806   4.621  -0.043  0.00  0.00            
ATOM   1587  O   PHE X  99      12.097   4.154  -1.151  0.00  0.00            
ATOM   1588  N   GLY X 100      10.714   5.384   0.149  0.00  0.00            
ATOM   1589  H   GLY X 100      10.547   5.837   1.037  0.00  0.00            
ATOM   1590  CA  GLY X 100       9.693   5.555  -0.860  0.00  0.00            
ATOM   1591  HA2 GLY X 100      10.211   5.799  -1.788  0.00  0.00            
ATOM   1592  HA3 GLY X 100       9.039   6.393  -0.620  0.00  0.00            
ATOM   1593  C   GLY X 100       8.843   4.355  -1.045  0.00  0.00            
ATOM   1594  O   GLY X 100       8.499   3.740  -0.028  0.00  0.00            
ATOM   1595  N   CYS X 101       8.289   4.181  -2.206  0.00  0.00            
ATOM   1596  H   CYS X 101       8.532   4.807  -2.961  0.00  0.00            
ATOM   1597  CA  CYS X 101       7.446   3.047  -2.645  0.00  0.00            
ATOM   1598  HA  CYS X 101       6.741   2.854  -1.837  0.00  0.00            
ATOM   1599  CB  CYS X 101       6.690   3.527  -3.913  0.00  0.00            
ATOM   1600  HB2 CYS X 101       6.266   4.514  -3.731  0.00  0.00            
ATOM   1601  HB3 CYS X 101       7.399   3.600  -4.738  0.00  0.00            
ATOM   1602  SG  CYS X 101       5.346   2.408  -4.318  0.00  0.00            
ATOM   1603  HG  CYS X 101       4.392   3.105  -3.695  0.00  0.00            
ATOM   1604  C   CYS X 101       8.134   1.727  -3.045  0.00  0.00            
ATOM   1605  O   CYS X 101       9.185   1.736  -3.679  0.00  0.00            
ATOM   1606  N   LEU X 102       7.517   0.597  -2.751  0.00  0.00            
ATOM   1607  H   LEU X 102       6.594   0.648  -2.344  0.00  0.00            
ATOM   1608  CA  LEU X 102       8.093  -0.676  -3.145  0.00  0.00            
ATOM   1609  HA  LEU X 102       9.119  -0.726  -2.782  0.00  0.00            
ATOM   1610  CB  LEU X 102       7.230  -1.747  -2.463  0.00  0.00            
ATOM   1611  HB2 LEU X 102       7.185  -1.586  -1.386  0.00  0.00            
ATOM   1612  HB3 LEU X 102       6.204  -1.693  -2.826  0.00  0.00            
ATOM   1613  CG  LEU X 102       7.665  -3.164  -2.671  0.00  0.00            
ATOM   1614  HG  LEU X 102       7.739  -3.406  -3.731  0.00  0.00            
ATOM   1615  CD1 LEU X 102       9.032  -3.594  -1.998  0.00  0.00            
ATOM   1616 HD11 LEU X 102       9.443  -4.492  -2.460  0.00  0.00            
ATOM   1617 HD12 LEU X 102       9.837  -2.902  -2.247  0.00  0.00            
ATOM   1618 HD13 LEU X 102       8.888  -3.883  -0.957  0.00  0.00            
ATOM   1619  CD2 LEU X 102       6.621  -4.132  -2.138  0.00  0.00            
ATOM   1620 HD21 LEU X 102       5.675  -4.050  -2.673  0.00  0.00            
ATOM   1621 HD22 LEU X 102       6.471  -4.048  -1.062  0.00  0.00            
ATOM   1622 HD23 LEU X 102       7.082  -5.103  -2.314  0.00  0.00            
ATOM   1623  C   LEU X 102       8.225  -0.866  -4.647  0.00  0.00            
ATOM   1624  O   LEU X 102       9.091  -1.631  -5.054  0.00  0.00            
ATOM   1625  N   LEU X 103       7.337  -0.193  -5.462  0.00  0.00            
ATOM   1626  H   LEU X 103       6.525   0.187  -4.998  0.00  0.00            
ATOM   1627  CA  LEU X 103       7.470  -0.129  -6.941  0.00  0.00            
ATOM   1628  HA  LEU X 103       7.557  -1.177  -7.229  0.00  0.00            
ATOM   1629  CB  LEU X 103       6.204   0.534  -7.539  0.00  0.00            
ATOM   1630  HB2 LEU X 103       5.292   0.116  -7.114  0.00  0.00            
ATOM   1631  HB3 LEU X 103       6.107   1.580  -7.249  0.00  0.00            
ATOM   1632  CG  LEU X 103       6.088   0.448  -9.081  0.00  0.00            
ATOM   1633  HG  LEU X 103       6.840   1.113  -9.505  0.00  0.00            
ATOM   1634  CD1 LEU X 103       6.187  -1.042  -9.564  0.00  0.00            
ATOM   1635 HD11 LEU X 103       5.599  -1.712  -8.937  0.00  0.00            
ATOM   1636 HD12 LEU X 103       7.256  -1.249  -9.507  0.00  0.00            
ATOM   1637 HD13 LEU X 103       5.816  -1.078 -10.588  0.00  0.00            
ATOM   1638  CD2 LEU X 103       4.764   1.070  -9.548  0.00  0.00            
ATOM   1639 HD21 LEU X 103       4.657   1.990  -8.973  0.00  0.00            
ATOM   1640 HD22 LEU X 103       4.691   1.180 -10.630  0.00  0.00            
ATOM   1641 HD23 LEU X 103       3.989   0.400  -9.176  0.00  0.00            
ATOM   1642  C   LEU X 103       8.707   0.568  -7.397  0.00  0.00            
ATOM   1643  O   LEU X 103       9.323  -0.036  -8.271  0.00  0.00            
ATOM   1644  N   ASP X 104       9.183   1.631  -6.827  0.00  0.00            
ATOM   1645  H   ASP X 104       8.729   1.858  -5.954  0.00  0.00            
ATOM   1646  CA  ASP X 104      10.469   2.171  -7.262  0.00  0.00            
ATOM   1647  HA  ASP X 104      10.647   2.125  -8.337  0.00  0.00            
ATOM   1648  CB  ASP X 104      10.595   3.670  -6.917  0.00  0.00            
ATOM   1649  HB2 ASP X 104      10.588   3.871  -5.846  0.00  0.00            
ATOM   1650  HB3 ASP X 104      11.561   3.998  -7.303  0.00  0.00            
ATOM   1651  CG  ASP X 104       9.481   4.543  -7.586  0.00  0.00            
ATOM   1652  OD1 ASP X 104       8.870   4.138  -8.570  0.00  0.00            
ATOM   1653  OD2 ASP X 104       9.294   5.705  -7.088  0.00  0.00            
ATOM   1654  C   ASP X 104      11.594   1.422  -6.616  0.00  0.00            
ATOM   1655  O   ASP X 104      12.635   1.287  -7.292  0.00  0.00            
ATOM   1656  N   TYR X 105      11.400   0.855  -5.437  0.00  0.00            
ATOM   1657  H   TYR X 105      10.578   1.092  -4.899  0.00  0.00            
ATOM   1658  CA  TYR X 105      12.488   0.161  -4.802  0.00  0.00            
ATOM   1659  HA  TYR X 105      13.338   0.844  -4.784  0.00  0.00            
ATOM   1660  CB  TYR X 105      12.026  -0.130  -3.353  0.00  0.00            
ATOM   1661  HB2 TYR X 105      11.738   0.810  -2.881  0.00  0.00            
ATOM   1662  HB3 TYR X 105      11.233  -0.877  -3.312  0.00  0.00            
ATOM   1663  CG  TYR X 105      13.150  -0.636  -2.421  0.00  0.00            
ATOM   1664  CD1 TYR X 105      14.094   0.288  -1.967  0.00  0.00            
ATOM   1665  HD1 TYR X 105      13.982   1.353  -2.102  0.00  0.00            
ATOM   1666  CE1 TYR X 105      15.191  -0.285  -1.252  0.00  0.00            
ATOM   1667  HE1 TYR X 105      16.018   0.351  -0.973  0.00  0.00            
ATOM   1668  CZ  TYR X 105      15.200  -1.648  -0.859  0.00  0.00            
ATOM   1669  OH  TYR X 105      16.263  -2.085  -0.093  0.00  0.00            
ATOM   1670  HH  TYR X 105      16.259  -3.044  -0.110  0.00  0.00            
ATOM   1671  CE2 TYR X 105      14.160  -2.538  -1.260  0.00  0.00            
ATOM   1672  HE2 TYR X 105      14.378  -3.576  -1.057  0.00  0.00            
ATOM   1673  CD2 TYR X 105      13.153  -2.037  -2.143  0.00  0.00            
ATOM   1674  HD2 TYR X 105      12.448  -2.768  -2.510  0.00  0.00            
ATOM   1675  C   TYR X 105      12.881  -1.107  -5.560  0.00  0.00            
ATOM   1676  O   TYR X 105      14.076  -1.541  -5.648  0.00  0.00            
ATOM   1677  N   VAL X 106      11.938  -1.785  -6.212  0.00  0.00            
ATOM   1678  H   VAL X 106      11.020  -1.587  -5.839  0.00  0.00            
ATOM   1679  CA  VAL X 106      12.210  -3.027  -7.011  0.00  0.00            
ATOM   1680  HA  VAL X 106      13.089  -3.533  -6.612  0.00  0.00            
ATOM   1681  CB  VAL X 106      10.967  -3.974  -6.997  0.00  0.00            
ATOM   1682  HB  VAL X 106      11.297  -4.822  -7.597  0.00  0.00            
ATOM   1683  CG1 VAL X 106      10.675  -4.509  -5.621  0.00  0.00            
ATOM   1684 HG11 VAL X 106      10.555  -3.709  -4.891  0.00  0.00            
ATOM   1685 HG12 VAL X 106      11.467  -5.198  -5.328  0.00  0.00            
ATOM   1686 HG13 VAL X 106       9.735  -5.055  -5.698  0.00  0.00            
ATOM   1687  CG2 VAL X 106       9.639  -3.445  -7.599  0.00  0.00            
ATOM   1688 HG21 VAL X 106       9.747  -3.493  -8.683  0.00  0.00            
ATOM   1689 HG22 VAL X 106       9.452  -2.433  -7.239  0.00  0.00            
ATOM   1690 HG23 VAL X 106       8.809  -4.150  -7.540  0.00  0.00            
ATOM   1691  C   VAL X 106      12.588  -2.775  -8.475  0.00  0.00            
ATOM   1692  O   VAL X 106      13.272  -3.619  -9.075  0.00  0.00            
ATOM   1693  N   ARG X 107      12.152  -1.619  -9.026  0.00  0.00            
ATOM   1694  H   ARG X 107      11.461  -1.054  -8.552  0.00  0.00            
ATOM   1695  CA  ARG X 107      12.735  -1.159 -10.301  0.00  0.00            
ATOM   1696  HA  ARG X 107      12.782  -2.031 -10.954  0.00  0.00            
ATOM   1697  CB  ARG X 107      11.801   0.041 -10.911  0.00  0.00            
ATOM   1698  HB2 ARG X 107      11.637   0.781 -10.127  0.00  0.00            
ATOM   1699  HB3 ARG X 107      12.256   0.565 -11.752  0.00  0.00            
ATOM   1700  CG  ARG X 107      10.390  -0.514 -11.335  0.00  0.00            
ATOM   1701  HG2 ARG X 107      10.438  -1.172 -12.202  0.00  0.00            
ATOM   1702  HG3 ARG X 107      10.050  -1.050 -10.448  0.00  0.00            
ATOM   1703  CD  ARG X 107       9.535   0.737 -11.676  0.00  0.00            
ATOM   1704  HD2 ARG X 107      10.014   1.333 -12.453  0.00  0.00            
ATOM   1705  HD3 ARG X 107       9.321   1.357 -10.805  0.00  0.00            
ATOM   1706  NE  ARG X 107       8.260   0.385 -12.222  0.00  0.00            
ATOM   1707  HE  ARG X 107       8.096  -0.588 -12.436  0.00  0.00            
ATOM   1708  CZ  ARG X 107       7.305   1.136 -12.712  0.00  0.00            
ATOM   1709  NH1 ARG X 107       7.359   2.406 -12.544  0.00  0.00            
ATOM   1710 HH11 ARG X 107       8.163   2.773 -12.056  0.00  0.00            
ATOM   1711 HH12 ARG X 107       6.712   3.063 -12.956  0.00  0.00            
ATOM   1712  NH2 ARG X 107       6.128   0.765 -13.104  0.00  0.00            
ATOM   1713 HH21 ARG X 107       5.961  -0.230 -13.150  0.00  0.00            
ATOM   1714 HH22 ARG X 107       5.354   1.401 -13.234  0.00  0.00            
ATOM   1715  C   ARG X 107      14.194  -0.801 -10.109  0.00  0.00            
ATOM   1716  O   ARG X 107      14.856  -0.980 -11.087  0.00  0.00            
ATOM   1717  N   GLU X 108      14.541  -0.245  -8.958  0.00  0.00            
ATOM   1718  H   GLU X 108      13.791  -0.082  -8.302  0.00  0.00            
ATOM   1719  CA  GLU X 108      15.940   0.211  -8.591  0.00  0.00            
ATOM   1720  HA  GLU X 108      16.409   0.704  -9.443  0.00  0.00            
ATOM   1721  CB  GLU X 108      15.929   1.231  -7.460  0.00  0.00            
ATOM   1722  HB2 GLU X 108      15.325   2.084  -7.772  0.00  0.00            
ATOM   1723  HB3 GLU X 108      15.531   0.799  -6.542  0.00  0.00            
ATOM   1724  CG  GLU X 108      17.248   1.967  -7.197  0.00  0.00            
ATOM   1725  HG2 GLU X 108      17.044   2.799  -6.523  0.00  0.00            
ATOM   1726  HG3 GLU X 108      17.900   1.209  -6.763  0.00  0.00            
ATOM   1727  CD  GLU X 108      17.961   2.591  -8.398  0.00  0.00            
ATOM   1728  OE1 GLU X 108      17.361   2.897  -9.445  0.00  0.00            
ATOM   1729  OE2 GLU X 108      19.173   2.856  -8.280  0.00  0.00            
ATOM   1730  C   GLU X 108      16.899  -1.030  -8.294  0.00  0.00            
ATOM   1731  O   GLU X 108      18.028  -0.991  -8.800  0.00  0.00            
ATOM   1732  N   HIE X 109      16.426  -2.111  -7.752  0.00  0.00            
ATOM   1733  H   HIE X 109      15.455  -2.189  -7.485  0.00  0.00            
ATOM   1734  CA  HIE X 109      17.320  -3.125  -7.108  0.00  0.00            
ATOM   1735  HA  HIE X 109      18.328  -2.906  -7.459  0.00  0.00            
ATOM   1736  CB  HIE X 109      17.301  -2.994  -5.570  0.00  0.00            
ATOM   1737  HB2 HIE X 109      17.847  -3.815  -5.105  0.00  0.00            
ATOM   1738  HB3 HIE X 109      16.262  -3.056  -5.247  0.00  0.00            
ATOM   1739  CG  HIE X 109      17.808  -1.725  -4.876  0.00  0.00            
ATOM   1740  ND1 HIE X 109      19.127  -1.255  -4.881  0.00  0.00            
ATOM   1741  CE1 HIE X 109      19.157  -0.139  -4.063  0.00  0.00            
ATOM   1742  HE1 HIE X 109      20.112   0.283  -3.786  0.00  0.00            
ATOM   1743  NE2 HIE X 109      17.962   0.161  -3.561  0.00  0.00            
ATOM   1744  HE2 HIE X 109      17.737   0.743  -2.767  0.00  0.00            
ATOM   1745  CD2 HIE X 109      17.121  -0.795  -4.119  0.00  0.00            
ATOM   1746  HD2 HIE X 109      16.069  -0.905  -3.901  0.00  0.00            
ATOM   1747  C   HIE X 109      17.072  -4.548  -7.536  0.00  0.00            
ATOM   1748  O   HIE X 109      17.460  -5.497  -6.918  0.00  0.00            
ATOM   1749  N   LYS X 110      16.582  -4.801  -8.760  0.00  0.00            
ATOM   1750  H   LYS X 110      16.447  -4.047  -9.418  0.00  0.00            
ATOM   1751  CA  LYS X 110      16.209  -6.195  -9.214  0.00  0.00            
ATOM   1752  HA  LYS X 110      15.660  -6.689  -8.412  0.00  0.00            
ATOM   1753  CB  LYS X 110      15.310  -6.111 -10.503  0.00  0.00            
ATOM   1754  HB2 LYS X 110      14.284  -6.161 -10.138  0.00  0.00            
ATOM   1755  HB3 LYS X 110      15.502  -6.954 -11.167  0.00  0.00            
ATOM   1756  CG  LYS X 110      15.563  -4.905 -11.466  0.00  0.00            
ATOM   1757  HG2 LYS X 110      15.537  -3.923 -10.995  0.00  0.00            
ATOM   1758  HG3 LYS X 110      16.502  -5.074 -11.994  0.00  0.00            
ATOM   1759  CD  LYS X 110      14.607  -4.941 -12.670  0.00  0.00            
ATOM   1760  HD2 LYS X 110      13.593  -4.869 -12.276  0.00  0.00            
ATOM   1761  HD3 LYS X 110      14.691  -5.870 -13.233  0.00  0.00            
ATOM   1762  CE  LYS X 110      14.901  -3.905 -13.742  0.00  0.00            
ATOM   1763  HE2 LYS X 110      14.843  -2.845 -13.493  0.00  0.00            
ATOM   1764  HE3 LYS X 110      15.898  -4.189 -14.080  0.00  0.00            
ATOM   1765  NZ  LYS X 110      14.017  -4.081 -14.921  0.00  0.00            
ATOM   1766  HZ1 LYS X 110      14.059  -3.260 -15.508  0.00  0.00            
ATOM   1767  HZ2 LYS X 110      14.361  -4.897 -15.407  0.00  0.00            
ATOM   1768  HZ3 LYS X 110      13.081  -4.273 -14.594  0.00  0.00            
ATOM   1769  C   LYS X 110      17.364  -7.144  -9.510  0.00  0.00            
ATOM   1770  O   LYS X 110      17.234  -8.357  -9.560  0.00  0.00            
ATOM   1771  N   ASP X 111      18.592  -6.623  -9.690  0.00  0.00            
ATOM   1772  H   ASP X 111      18.811  -5.637  -9.711  0.00  0.00            
ATOM   1773  CA  ASP X 111      19.810  -7.413  -9.660  0.00  0.00            
ATOM   1774  HA  ASP X 111      19.503  -8.338 -10.148  0.00  0.00            
ATOM   1775  CB  ASP X 111      20.992  -6.803 -10.415  0.00  0.00            
ATOM   1776  HB2 ASP X 111      21.445  -5.954  -9.903  0.00  0.00            
ATOM   1777  HB3 ASP X 111      21.846  -7.478 -10.458  0.00  0.00            
ATOM   1778  CG  ASP X 111      20.724  -6.355 -11.848  0.00  0.00            
ATOM   1779  OD1 ASP X 111      20.640  -7.168 -12.802  0.00  0.00            
ATOM   1780  OD2 ASP X 111      20.652  -5.094 -12.014  0.00  0.00            
ATOM   1781  C   ASP X 111      20.265  -7.825  -8.242  0.00  0.00            
ATOM   1782  O   ASP X 111      21.137  -8.759  -8.059  0.00  0.00            
ATOM   1783  N   ASN X 112      19.768  -7.164  -7.226  0.00  0.00            
ATOM   1784  H   ASN X 112      19.082  -6.439  -7.383  0.00  0.00            
ATOM   1785  CA  ASN X 112      20.306  -7.228  -5.858  0.00  0.00            
ATOM   1786  HA  ASN X 112      21.182  -7.871  -5.932  0.00  0.00            
ATOM   1787  CB  ASN X 112      20.857  -5.826  -5.458  0.00  0.00            
ATOM   1788  HB2 ASN X 112      21.063  -5.942  -4.393  0.00  0.00            
ATOM   1789  HB3 ASN X 112      20.146  -5.000  -5.476  0.00  0.00            
ATOM   1790  CG  ASN X 112      22.150  -5.395  -6.146  0.00  0.00            
ATOM   1791  OD1 ASN X 112      22.148  -5.143  -7.363  0.00  0.00            
ATOM   1792  ND2 ASN X 112      23.310  -5.484  -5.482  0.00  0.00            
ATOM   1793 HD21 ASN X 112      23.387  -5.917  -4.573  0.00  0.00            
ATOM   1794 HD22 ASN X 112      24.096  -5.305  -6.090  0.00  0.00            
ATOM   1795  C   ASN X 112      19.319  -7.799  -4.789  0.00  0.00            
ATOM   1796  O   ASN X 112      19.746  -8.135  -3.695  0.00  0.00            
ATOM   1797  N   ILE X 113      18.031  -7.699  -5.029  0.00  0.00            
ATOM   1798  H   ILE X 113      17.861  -7.352  -5.963  0.00  0.00            
ATOM   1799  CA  ILE X 113      16.886  -8.200  -4.224  0.00  0.00            
ATOM   1800  HA  ILE X 113      17.050  -7.773  -3.234  0.00  0.00            
ATOM   1801  CB  ILE X 113      15.577  -7.591  -4.735  0.00  0.00            
ATOM   1802  HB  ILE X 113      15.535  -7.554  -5.823  0.00  0.00            
ATOM   1803  CG2 ILE X 113      14.262  -8.257  -4.228  0.00  0.00            
ATOM   1804 HG21 ILE X 113      13.436  -7.695  -4.665  0.00  0.00            
ATOM   1805 HG22 ILE X 113      14.142  -8.232  -3.145  0.00  0.00            
ATOM   1806 HG23 ILE X 113      14.076  -9.272  -4.580  0.00  0.00            
ATOM   1807  CG1 ILE X 113      15.390  -6.043  -4.279  0.00  0.00            
ATOM   1808 HG12 ILE X 113      15.052  -6.040  -3.242  0.00  0.00            
ATOM   1809 HG13 ILE X 113      16.411  -5.662  -4.278  0.00  0.00            
ATOM   1810  CD1 ILE X 113      14.510  -5.115  -5.121  0.00  0.00            
ATOM   1811 HD11 ILE X 113      14.974  -4.875  -6.078  0.00  0.00            
ATOM   1812 HD12 ILE X 113      14.223  -4.225  -4.562  0.00  0.00            
ATOM   1813 HD13 ILE X 113      13.599  -5.676  -5.333  0.00  0.00            
ATOM   1814  C   ILE X 113      16.720  -9.697  -4.158  0.00  0.00            
ATOM   1815  O   ILE X 113      16.890 -10.415  -5.160  0.00  0.00            
ATOM   1816  N   GLY X 114      16.506 -10.293  -2.951  0.00  0.00            
ATOM   1817  H   GLY X 114      16.191  -9.679  -2.213  0.00  0.00            
ATOM   1818  CA  GLY X 114      16.476 -11.778  -2.767  0.00  0.00            
ATOM   1819  HA2 GLY X 114      17.017 -11.839  -1.822  0.00  0.00            
ATOM   1820  HA3 GLY X 114      16.967 -12.304  -3.586  0.00  0.00            
ATOM   1821  C   GLY X 114      15.080 -12.461  -2.526  0.00  0.00            
ATOM   1822  O   GLY X 114      14.185 -11.688  -2.216  0.00  0.00            
ATOM   1823  N   SER X 115      14.886 -13.715  -2.848  0.00  0.00            
ATOM   1824  H   SER X 115      15.703 -14.295  -2.971  0.00  0.00            
ATOM   1825  CA  SER X 115      13.566 -14.364  -2.933  0.00  0.00            
ATOM   1826  HA  SER X 115      12.993 -13.853  -3.707  0.00  0.00            
ATOM   1827  CB  SER X 115      13.696 -15.841  -3.337  0.00  0.00            
ATOM   1828  HB2 SER X 115      14.210 -16.387  -2.546  0.00  0.00            
ATOM   1829  HB3 SER X 115      12.682 -16.235  -3.406  0.00  0.00            
ATOM   1830  OG  SER X 115      14.239 -16.013  -4.572  0.00  0.00            
ATOM   1831  HG  SER X 115      15.190 -15.928  -4.473  0.00  0.00            
ATOM   1832  C   SER X 115      12.759 -14.285  -1.653  0.00  0.00            
ATOM   1833  O   SER X 115      11.562 -14.029  -1.714  0.00  0.00            
ATOM   1834  N   GLN X 116      13.280 -14.636  -0.453  0.00  0.00            
ATOM   1835  H   GLN X 116      14.268 -14.826  -0.365  0.00  0.00            
ATOM   1836  CA  GLN X 116      12.463 -14.628   0.808  0.00  0.00            
ATOM   1837  HA  GLN X 116      11.746 -15.449   0.837  0.00  0.00            
ATOM   1838  CB  GLN X 116      13.454 -14.633   1.977  0.00  0.00            
ATOM   1839  HB2 GLN X 116      14.280 -15.317   1.780  0.00  0.00            
ATOM   1840  HB3 GLN X 116      13.817 -13.615   2.116  0.00  0.00            
ATOM   1841  CG  GLN X 116      12.727 -15.065   3.311  0.00  0.00            
ATOM   1842  HG2 GLN X 116      13.536 -15.234   4.022  0.00  0.00            
ATOM   1843  HG3 GLN X 116      12.184 -15.996   3.147  0.00  0.00            
ATOM   1844  CD  GLN X 116      11.783 -14.121   4.015  0.00  0.00            
ATOM   1845  OE1 GLN X 116      11.789 -12.886   3.895  0.00  0.00            
ATOM   1846  NE2 GLN X 116      10.840 -14.716   4.688  0.00  0.00            
ATOM   1847 HE21 GLN X 116      10.780 -15.722   4.619  0.00  0.00            
ATOM   1848 HE22 GLN X 116      10.214 -14.117   5.207  0.00  0.00            
ATOM   1849  C   GLN X 116      11.618 -13.353   0.891  0.00  0.00            
ATOM   1850  O   GLN X 116      10.391 -13.333   1.029  0.00  0.00            
ATOM   1851  N   TYR X 117      12.281 -12.200   0.644  0.00  0.00            
ATOM   1852  H   TYR X 117      13.223 -12.333   0.304  0.00  0.00            
ATOM   1853  CA  TYR X 117      11.767 -10.823   0.892  0.00  0.00            
ATOM   1854  HA  TYR X 117      11.420 -10.764   1.924  0.00  0.00            
ATOM   1855  CB  TYR X 117      12.893  -9.772   0.630  0.00  0.00            
ATOM   1856  HB2 TYR X 117      12.529  -8.753   0.761  0.00  0.00            
ATOM   1857  HB3 TYR X 117      13.228  -9.881  -0.401  0.00  0.00            
ATOM   1858  CG  TYR X 117      14.097  -9.986   1.581  0.00  0.00            
ATOM   1859  CD1 TYR X 117      14.113  -9.382   2.877  0.00  0.00            
ATOM   1860  HD1 TYR X 117      13.291  -8.800   3.267  0.00  0.00            
ATOM   1861  CE1 TYR X 117      15.118  -9.705   3.835  0.00  0.00            
ATOM   1862  HE1 TYR X 117      15.081  -9.263   4.820  0.00  0.00            
ATOM   1863  CZ  TYR X 117      16.268 -10.456   3.402  0.00  0.00            
ATOM   1864  OH  TYR X 117      17.271 -10.620   4.282  0.00  0.00            
ATOM   1865  HH  TYR X 117      18.021 -10.793   3.709  0.00  0.00            
ATOM   1866  CE2 TYR X 117      16.200 -11.039   2.161  0.00  0.00            
ATOM   1867  HE2 TYR X 117      16.999 -11.734   1.947  0.00  0.00            
ATOM   1868  CD2 TYR X 117      15.168 -10.820   1.280  0.00  0.00            
ATOM   1869  HD2 TYR X 117      15.183 -11.263   0.295  0.00  0.00            
ATOM   1870  C   TYR X 117      10.529 -10.617   0.007  0.00  0.00            
ATOM   1871  O   TYR X 117       9.521 -10.101   0.500  0.00  0.00            
ATOM   1872  N   LEU X 118      10.633 -10.964  -1.314  0.00  0.00            
ATOM   1873  H   LEU X 118      11.505 -11.336  -1.664  0.00  0.00            
ATOM   1874  CA  LEU X 118       9.570 -10.771  -2.330  0.00  0.00            
ATOM   1875  HA  LEU X 118       9.201  -9.756  -2.481  0.00  0.00            
ATOM   1876  CB  LEU X 118      10.227 -11.106  -3.708  0.00  0.00            
ATOM   1877  HB2 LEU X 118      10.874 -10.297  -4.048  0.00  0.00            
ATOM   1878  HB3 LEU X 118      10.813 -12.024  -3.659  0.00  0.00            
ATOM   1879  CG  LEU X 118       9.199 -11.276  -4.847  0.00  0.00            
ATOM   1880  HG  LEU X 118       8.635 -12.160  -4.549  0.00  0.00            
ATOM   1881  CD1 LEU X 118       8.230 -10.087  -4.971  0.00  0.00            
ATOM   1882 HD11 LEU X 118       7.763  -9.793  -4.032  0.00  0.00            
ATOM   1883 HD12 LEU X 118       8.767  -9.158  -5.162  0.00  0.00            
ATOM   1884 HD13 LEU X 118       7.424 -10.281  -5.678  0.00  0.00            
ATOM   1885  CD2 LEU X 118       9.716 -11.526  -6.323  0.00  0.00            
ATOM   1886 HD21 LEU X 118      10.621 -12.124  -6.214  0.00  0.00            
ATOM   1887 HD22 LEU X 118       8.876 -11.976  -6.852  0.00  0.00            
ATOM   1888 HD23 LEU X 118       9.950 -10.538  -6.719  0.00  0.00            
ATOM   1889  C   LEU X 118       8.302 -11.553  -1.923  0.00  0.00            
ATOM   1890  O   LEU X 118       7.212 -11.080  -1.910  0.00  0.00            
ATOM   1891  N   LEU X 119       8.423 -12.759  -1.399  0.00  0.00            
ATOM   1892  H   LEU X 119       9.356 -13.131  -1.291  0.00  0.00            
ATOM   1893  CA  LEU X 119       7.316 -13.580  -0.836  0.00  0.00            
ATOM   1894  HA  LEU X 119       6.443 -13.498  -1.484  0.00  0.00            
ATOM   1895  CB  LEU X 119       7.766 -15.028  -0.721  0.00  0.00            
ATOM   1896  HB2 LEU X 119       6.982 -15.689  -0.350  0.00  0.00            
ATOM   1897  HB3 LEU X 119       8.526 -15.012   0.061  0.00  0.00            
ATOM   1898  CG  LEU X 119       8.342 -15.550  -2.002  0.00  0.00            
ATOM   1899  HG  LEU X 119       9.085 -14.853  -2.391  0.00  0.00            
ATOM   1900  CD1 LEU X 119       8.976 -16.860  -1.750  0.00  0.00            
ATOM   1901 HD11 LEU X 119       8.182 -17.572  -1.528  0.00  0.00            
ATOM   1902 HD12 LEU X 119       9.522 -17.233  -2.616  0.00  0.00            
ATOM   1903 HD13 LEU X 119       9.696 -16.750  -0.938  0.00  0.00            
ATOM   1904  CD2 LEU X 119       7.151 -15.755  -2.935  0.00  0.00            
ATOM   1905 HD21 LEU X 119       6.794 -14.787  -3.285  0.00  0.00            
ATOM   1906 HD22 LEU X 119       7.369 -16.274  -3.868  0.00  0.00            
ATOM   1907 HD23 LEU X 119       6.412 -16.371  -2.422  0.00  0.00            
ATOM   1908  C   LEU X 119       6.808 -12.973   0.550  0.00  0.00            
ATOM   1909  O   LEU X 119       5.565 -12.959   0.747  0.00  0.00            
ATOM   1910  N   ASN X 120       7.660 -12.505   1.432  0.00  0.00            
ATOM   1911  H   ASN X 120       8.637 -12.616   1.204  0.00  0.00            
ATOM   1912  CA  ASN X 120       7.166 -11.741   2.587  0.00  0.00            
ATOM   1913  HA  ASN X 120       6.399 -12.374   3.033  0.00  0.00            
ATOM   1914  CB  ASN X 120       8.368 -11.604   3.575  0.00  0.00            
ATOM   1915  HB2 ASN X 120       9.153 -10.987   3.138  0.00  0.00            
ATOM   1916  HB3 ASN X 120       8.703 -12.641   3.595  0.00  0.00            
ATOM   1917  CG  ASN X 120       7.866 -11.187   4.998  0.00  0.00            
ATOM   1918  OD1 ASN X 120       6.976 -11.775   5.554  0.00  0.00            
ATOM   1919  ND2 ASN X 120       8.594 -10.306   5.602  0.00  0.00            
ATOM   1920 HD21 ASN X 120       9.347  -9.773   5.193  0.00  0.00            
ATOM   1921 HD22 ASN X 120       8.320 -10.006   6.527  0.00  0.00            
ATOM   1922  C   ASN X 120       6.467 -10.378   2.266  0.00  0.00            
ATOM   1923  O   ASN X 120       5.530  -9.991   2.959  0.00  0.00            
ATOM   1924  N   TRP X 121       6.772  -9.714   1.122  0.00  0.00            
ATOM   1925  H   TRP X 121       7.676  -9.782   0.677  0.00  0.00            
ATOM   1926  CA  TRP X 121       6.061  -8.540   0.730  0.00  0.00            
ATOM   1927  HA  TRP X 121       5.979  -7.895   1.605  0.00  0.00            
ATOM   1928  CB  TRP X 121       6.797  -7.868  -0.373  0.00  0.00            
ATOM   1929  HB2 TRP X 121       6.212  -7.030  -0.753  0.00  0.00            
ATOM   1930  HB3 TRP X 121       6.983  -8.559  -1.195  0.00  0.00            
ATOM   1931  CG  TRP X 121       8.130  -7.309  -0.022  0.00  0.00            
ATOM   1932  CD1 TRP X 121       8.625  -6.844   1.207  0.00  0.00            
ATOM   1933  HD1 TRP X 121       8.069  -6.818   2.133  0.00  0.00            
ATOM   1934  NE1 TRP X 121       9.880  -6.388   1.095  0.00  0.00            
ATOM   1935  HE1 TRP X 121      10.456  -5.998   1.827  0.00  0.00            
ATOM   1936  CE2 TRP X 121      10.295  -6.471  -0.225  0.00  0.00            
ATOM   1937  CZ2 TRP X 121      11.537  -6.122  -0.869  0.00  0.00            
ATOM   1938  HZ2 TRP X 121      12.238  -5.605  -0.231  0.00  0.00            
ATOM   1939  CH2 TRP X 121      11.682  -6.289  -2.223  0.00  0.00            
ATOM   1940  HH2 TRP X 121      12.631  -6.036  -2.673  0.00  0.00            
ATOM   1941  CZ3 TRP X 121      10.609  -6.827  -2.970  0.00  0.00            
ATOM   1942  HZ3 TRP X 121      10.677  -6.977  -4.038  0.00  0.00            
ATOM   1943  CE3 TRP X 121       9.385  -7.177  -2.357  0.00  0.00            
ATOM   1944  HE3 TRP X 121       8.535  -7.571  -2.895  0.00  0.00            
ATOM   1945  CD2 TRP X 121       9.259  -7.019  -0.974  0.00  0.00            
ATOM   1946  C   TRP X 121       4.585  -8.920   0.346  0.00  0.00            
ATOM   1947  O   TRP X 121       3.699  -8.096   0.627  0.00  0.00            
ATOM   1948  N   CYS X 122       4.384 -10.030  -0.317  0.00  0.00            
ATOM   1949  H   CYS X 122       5.193 -10.614  -0.471  0.00  0.00            
ATOM   1950  CA  CYS X 122       3.092 -10.540  -0.737  0.00  0.00            
ATOM   1951  HA  CYS X 122       2.676  -9.650  -1.209  0.00  0.00            
ATOM   1952  CB  CYS X 122       3.178 -11.701  -1.819  0.00  0.00            
ATOM   1953  HB2 CYS X 122       2.150 -11.883  -2.134  0.00  0.00            
ATOM   1954  HB3 CYS X 122       3.665 -12.598  -1.435  0.00  0.00            
ATOM   1955  SG  CYS X 122       3.920 -11.046  -3.410  0.00  0.00            
ATOM   1956  HG  CYS X 122       5.231 -11.191  -3.194  0.00  0.00            
ATOM   1957  C   CYS X 122       2.273 -11.038   0.483  0.00  0.00            
ATOM   1958  O   CYS X 122       1.085 -10.752   0.506  0.00  0.00            
ATOM   1959  N   VAL X 123       2.875 -11.670   1.493  0.00  0.00            
ATOM   1960  H   VAL X 123       3.865 -11.844   1.394  0.00  0.00            
ATOM   1961  CA  VAL X 123       2.357 -12.087   2.787  0.00  0.00            
ATOM   1962  HA  VAL X 123       1.461 -12.661   2.550  0.00  0.00            
ATOM   1963  CB  VAL X 123       3.320 -13.038   3.593  0.00  0.00            
ATOM   1964  HB  VAL X 123       4.301 -12.576   3.703  0.00  0.00            
ATOM   1965  CG1 VAL X 123       2.946 -13.329   5.048  0.00  0.00            
ATOM   1966 HG11 VAL X 123       3.753 -13.874   5.536  0.00  0.00            
ATOM   1967 HG12 VAL X 123       2.047 -13.934   5.163  0.00  0.00            
ATOM   1968 HG13 VAL X 123       2.654 -12.473   5.657  0.00  0.00            
ATOM   1969  CG2 VAL X 123       3.418 -14.434   2.925  0.00  0.00            
ATOM   1970 HG21 VAL X 123       4.047 -15.055   3.563  0.00  0.00            
ATOM   1971 HG22 VAL X 123       3.871 -14.356   1.936  0.00  0.00            
ATOM   1972 HG23 VAL X 123       2.490 -14.989   2.786  0.00  0.00            
ATOM   1973  C   VAL X 123       1.958 -10.908   3.701  0.00  0.00            
ATOM   1974  O   VAL X 123       0.825 -10.936   4.116  0.00  0.00            
ATOM   1975  N   GLN X 124       2.747  -9.854   3.763  0.00  0.00            
ATOM   1976  H   GLN X 124       3.659  -9.972   3.347  0.00  0.00            
ATOM   1977  CA  GLN X 124       2.434  -8.609   4.395  0.00  0.00            
ATOM   1978  HA  GLN X 124       2.028  -8.867   5.374  0.00  0.00            
ATOM   1979  CB  GLN X 124       3.671  -7.794   4.754  0.00  0.00            
ATOM   1980  HB2 GLN X 124       4.113  -7.586   3.779  0.00  0.00            
ATOM   1981  HB3 GLN X 124       3.383  -6.851   5.219  0.00  0.00            
ATOM   1982  CG  GLN X 124       4.671  -8.431   5.710  0.00  0.00            
ATOM   1983  HG2 GLN X 124       4.140  -8.791   6.591  0.00  0.00            
ATOM   1984  HG3 GLN X 124       5.008  -9.372   5.276  0.00  0.00            
ATOM   1985  CD  GLN X 124       5.834  -7.482   5.979  0.00  0.00            
ATOM   1986  OE1 GLN X 124       6.063  -6.399   5.373  0.00  0.00            
ATOM   1987  NE2 GLN X 124       6.443  -7.865   7.081  0.00  0.00            
ATOM   1988 HE21 GLN X 124       6.167  -8.615   7.698  0.00  0.00            
ATOM   1989 HE22 GLN X 124       7.241  -7.293   7.318  0.00  0.00            
ATOM   1990  C   GLN X 124       1.397  -7.747   3.662  0.00  0.00            
ATOM   1991  O   GLN X 124       0.667  -6.952   4.254  0.00  0.00            
ATOM   1992  N   ILE X 125       1.376  -7.767   2.355  0.00  0.00            
ATOM   1993  H   ILE X 125       2.133  -8.214   1.857  0.00  0.00            
ATOM   1994  CA  ILE X 125       0.309  -7.216   1.536  0.00  0.00            
ATOM   1995  HA  ILE X 125       0.232  -6.168   1.825  0.00  0.00            
ATOM   1996  CB  ILE X 125       0.632  -7.135   0.039  0.00  0.00            
ATOM   1997  HB  ILE X 125       1.107  -8.066  -0.267  0.00  0.00            
ATOM   1998  CG2 ILE X 125      -0.561  -6.809  -0.873  0.00  0.00            
ATOM   1999 HG21 ILE X 125      -0.931  -5.802  -0.680  0.00  0.00            
ATOM   2000 HG22 ILE X 125      -0.260  -6.942  -1.912  0.00  0.00            
ATOM   2001 HG23 ILE X 125      -1.336  -7.532  -0.620  0.00  0.00            
ATOM   2002  CG1 ILE X 125       1.694  -6.050  -0.174  0.00  0.00            
ATOM   2003 HG12 ILE X 125       1.248  -5.059  -0.095  0.00  0.00            
ATOM   2004 HG13 ILE X 125       2.474  -6.063   0.587  0.00  0.00            
ATOM   2005  CD1 ILE X 125       2.421  -6.212  -1.492  0.00  0.00            
ATOM   2006 HD11 ILE X 125       1.792  -6.065  -2.370  0.00  0.00            
ATOM   2007 HD12 ILE X 125       3.261  -5.518  -1.460  0.00  0.00            
ATOM   2008 HD13 ILE X 125       2.792  -7.236  -1.533  0.00  0.00            
ATOM   2009  C   ILE X 125      -1.001  -7.850   1.817  0.00  0.00            
ATOM   2010  O   ILE X 125      -2.012  -7.170   2.056  0.00  0.00            
ATOM   2011  N   ALA X 126      -1.057  -9.226   1.852  0.00  0.00            
ATOM   2012  H   ALA X 126      -0.216  -9.598   1.436  0.00  0.00            
ATOM   2013  CA  ALA X 126      -2.248 -10.002   2.191  0.00  0.00            
ATOM   2014  HA  ALA X 126      -3.058  -9.699   1.528  0.00  0.00            
ATOM   2015  CB  ALA X 126      -1.830 -11.466   2.046  0.00  0.00            
ATOM   2016  HB1 ALA X 126      -2.504 -12.162   2.545  0.00  0.00            
ATOM   2017  HB2 ALA X 126      -1.662 -11.718   0.999  0.00  0.00            
ATOM   2018  HB3 ALA X 126      -0.883 -11.720   2.523  0.00  0.00            
ATOM   2019  C   ALA X 126      -2.666  -9.807   3.643  0.00  0.00            
ATOM   2020  O   ALA X 126      -3.865  -9.555   3.868  0.00  0.00            
ATOM   2021  N   LYS X 127      -1.737  -9.657   4.703  0.00  0.00            
ATOM   2022  H   LYS X 127      -0.786  -9.931   4.505  0.00  0.00            
ATOM   2023  CA  LYS X 127      -2.020  -9.236   6.107  0.00  0.00            
ATOM   2024  HA  LYS X 127      -2.742  -9.915   6.561  0.00  0.00            
ATOM   2025  CB  LYS X 127      -0.660  -9.370   6.843  0.00  0.00            
ATOM   2026  HB2 LYS X 127      -0.811  -8.714   7.701  0.00  0.00            
ATOM   2027  HB3 LYS X 127       0.200  -9.022   6.269  0.00  0.00            
ATOM   2028  CG  LYS X 127      -0.335 -10.783   7.313  0.00  0.00            
ATOM   2029  HG2 LYS X 127      -1.160 -11.069   7.966  0.00  0.00            
ATOM   2030  HG3 LYS X 127      -0.356 -11.495   6.487  0.00  0.00            
ATOM   2031  CD  LYS X 127       1.131 -10.958   7.889  0.00  0.00            
ATOM   2032  HD2 LYS X 127       1.848 -10.445   7.249  0.00  0.00            
ATOM   2033  HD3 LYS X 127       1.152 -10.441   8.848  0.00  0.00            
ATOM   2034  CE  LYS X 127       1.490 -12.381   8.180  0.00  0.00            
ATOM   2035  HE2 LYS X 127       0.861 -12.810   8.960  0.00  0.00            
ATOM   2036  HE3 LYS X 127       1.200 -13.005   7.334  0.00  0.00            
ATOM   2037  NZ  LYS X 127       2.910 -12.467   8.620  0.00  0.00            
ATOM   2038  HZ1 LYS X 127       3.288 -13.403   8.661  0.00  0.00            
ATOM   2039  HZ2 LYS X 127       3.553 -11.929   8.058  0.00  0.00            
ATOM   2040  HZ3 LYS X 127       3.052 -12.131   9.561  0.00  0.00            
ATOM   2041  C   LYS X 127      -2.651  -7.846   6.275  0.00  0.00            
ATOM   2042  O   LYS X 127      -3.609  -7.751   6.961  0.00  0.00            
ATOM   2043  N   GLY X 128      -2.164  -6.903   5.485  0.00  0.00            
ATOM   2044  H   GLY X 128      -1.329  -7.069   4.942  0.00  0.00            
ATOM   2045  CA  GLY X 128      -2.833  -5.570   5.325  0.00  0.00            
ATOM   2046  HA2 GLY X 128      -2.060  -4.967   4.851  0.00  0.00            
ATOM   2047  HA3 GLY X 128      -3.077  -5.275   6.346  0.00  0.00            
ATOM   2048  C   GLY X 128      -4.204  -5.517   4.654  0.00  0.00            
ATOM   2049  O   GLY X 128      -5.162  -4.794   4.997  0.00  0.00            
ATOM   2050  N   MET X 129      -4.445  -6.380   3.632  0.00  0.00            
ATOM   2051  H   MET X 129      -3.741  -6.988   3.240  0.00  0.00            
ATOM   2052  CA  MET X 129      -5.723  -6.400   2.858  0.00  0.00            
ATOM   2053  HA  MET X 129      -6.068  -5.373   2.733  0.00  0.00            
ATOM   2054  CB  MET X 129      -5.514  -7.166   1.497  0.00  0.00            
ATOM   2055  HB2 MET X 129      -6.504  -7.449   1.139  0.00  0.00            
ATOM   2056  HB3 MET X 129      -4.802  -7.970   1.684  0.00  0.00            
ATOM   2057  CG  MET X 129      -4.885  -6.267   0.427  0.00  0.00            
ATOM   2058  HG2 MET X 129      -3.893  -6.034   0.814  0.00  0.00            
ATOM   2059  HG3 MET X 129      -4.898  -6.832  -0.505  0.00  0.00            
ATOM   2060  SD  MET X 129      -5.827  -4.748   0.156  0.00  0.00            
ATOM   2061  CE  MET X 129      -7.618  -5.285  -0.037  0.00  0.00            
ATOM   2062  HE1 MET X 129      -8.136  -4.338  -0.191  0.00  0.00            
ATOM   2063  HE2 MET X 129      -7.925  -5.750   0.900  0.00  0.00            
ATOM   2064  HE3 MET X 129      -7.661  -5.927  -0.916  0.00  0.00            
ATOM   2065  C   MET X 129      -6.842  -7.129   3.627  0.00  0.00            
ATOM   2066  O   MET X 129      -8.034  -6.783   3.643  0.00  0.00            
ATOM   2067  N   ASN X 130      -6.375  -8.144   4.430  0.00  0.00            
ATOM   2068  H   ASN X 130      -5.420  -8.471   4.411  0.00  0.00            
ATOM   2069  CA  ASN X 130      -7.206  -8.885   5.315  0.00  0.00            
ATOM   2070  HA  ASN X 130      -7.997  -9.266   4.669  0.00  0.00            
ATOM   2071  CB  ASN X 130      -6.319 -10.037   5.844  0.00  0.00            
ATOM   2072  HB2 ASN X 130      -5.439  -9.575   6.292  0.00  0.00            
ATOM   2073  HB3 ASN X 130      -5.938 -10.603   4.994  0.00  0.00            
ATOM   2074  CG  ASN X 130      -7.042 -11.084   6.637  0.00  0.00            
ATOM   2075  OD1 ASN X 130      -7.554 -12.054   6.138  0.00  0.00            
ATOM   2076  ND2 ASN X 130      -6.830 -11.020   7.945  0.00  0.00            
ATOM   2077 HD21 ASN X 130      -6.372 -10.177   8.259  0.00  0.00            
ATOM   2078 HD22 ASN X 130      -7.299 -11.701   8.526  0.00  0.00            
ATOM   2079  C   ASN X 130      -7.682  -7.900   6.417  0.00  0.00            
ATOM   2080  O   ASN X 130      -8.753  -8.158   6.993  0.00  0.00            
ATOM   2081  N   TYR X 131      -6.917  -6.912   6.844  0.00  0.00            
ATOM   2082  H   TYR X 131      -6.043  -6.725   6.374  0.00  0.00            
ATOM   2083  CA  TYR X 131      -7.420  -5.903   7.842  0.00  0.00            
ATOM   2084  HA  TYR X 131      -7.886  -6.386   8.702  0.00  0.00            
ATOM   2085  CB  TYR X 131      -6.190  -5.100   8.430  0.00  0.00            
ATOM   2086  HB2 TYR X 131      -5.496  -5.763   8.945  0.00  0.00            
ATOM   2087  HB3 TYR X 131      -5.622  -4.745   7.570  0.00  0.00            
ATOM   2088  CG  TYR X 131      -6.555  -4.038   9.352  0.00  0.00            
ATOM   2089  CD1 TYR X 131      -7.337  -4.324  10.537  0.00  0.00            
ATOM   2090  HD1 TYR X 131      -7.685  -5.345  10.598  0.00  0.00            
ATOM   2091  CE1 TYR X 131      -7.719  -3.378  11.473  0.00  0.00            
ATOM   2092  HE1 TYR X 131      -8.296  -3.534  12.373  0.00  0.00            
ATOM   2093  CZ  TYR X 131      -7.243  -2.063  11.274  0.00  0.00            
ATOM   2094  OH  TYR X 131      -7.666  -1.068  12.053  0.00  0.00            
ATOM   2095  HH  TYR X 131      -8.010  -1.424  12.876  0.00  0.00            
ATOM   2096  CE2 TYR X 131      -6.591  -1.727  10.065  0.00  0.00            
ATOM   2097  HE2 TYR X 131      -6.357  -0.694   9.853  0.00  0.00            
ATOM   2098  CD2 TYR X 131      -6.121  -2.680   9.131  0.00  0.00            
ATOM   2099  HD2 TYR X 131      -5.443  -2.460   8.320  0.00  0.00            
ATOM   2100  C   TYR X 131      -8.483  -5.035   7.222  0.00  0.00            
ATOM   2101  O   TYR X 131      -9.570  -4.852   7.801  0.00  0.00            
ATOM   2102  N   LEU X 132      -8.167  -4.477   6.052  0.00  0.00            
ATOM   2103  H   LEU X 132      -7.238  -4.638   5.691  0.00  0.00            
ATOM   2104  CA  LEU X 132      -9.087  -3.721   5.173  0.00  0.00            
ATOM   2105  HA  LEU X 132      -9.297  -2.756   5.635  0.00  0.00            
ATOM   2106  CB  LEU X 132      -8.418  -3.534   3.712  0.00  0.00            
ATOM   2107  HB2 LEU X 132      -7.739  -4.356   3.487  0.00  0.00            
ATOM   2108  HB3 LEU X 132      -9.068  -3.690   2.852  0.00  0.00            
ATOM   2109  CG  LEU X 132      -7.658  -2.244   3.511  0.00  0.00            
ATOM   2110  HG  LEU X 132      -7.280  -1.906   4.476  0.00  0.00            
ATOM   2111  CD1 LEU X 132      -6.527  -2.437   2.511  0.00  0.00            
ATOM   2112 HD11 LEU X 132      -6.931  -2.681   1.528  0.00  0.00            
ATOM   2113 HD12 LEU X 132      -5.782  -3.180   2.794  0.00  0.00            
ATOM   2114 HD13 LEU X 132      -5.928  -1.527   2.546  0.00  0.00            
ATOM   2115  CD2 LEU X 132      -8.594  -1.174   2.930  0.00  0.00            
ATOM   2116 HD21 LEU X 132      -7.896  -0.346   2.809  0.00  0.00            
ATOM   2117 HD22 LEU X 132      -9.038  -1.536   2.003  0.00  0.00            
ATOM   2118 HD23 LEU X 132      -9.399  -0.921   3.620  0.00  0.00            
ATOM   2119  C   LEU X 132     -10.465  -4.437   5.084  0.00  0.00            
ATOM   2120  O   LEU X 132     -11.468  -3.773   5.251  0.00  0.00            
ATOM   2121  N   GLU X 133     -10.453  -5.794   4.982  0.00  0.00            
ATOM   2122  H   GLU X 133      -9.590  -6.131   4.580  0.00  0.00            
ATOM   2123  CA  GLU X 133     -11.628  -6.762   4.899  0.00  0.00            
ATOM   2124  HA  GLU X 133     -12.414  -6.301   4.301  0.00  0.00            
ATOM   2125  CB  GLU X 133     -11.128  -7.963   4.165  0.00  0.00            
ATOM   2126  HB2 GLU X 133     -10.227  -8.415   4.580  0.00  0.00            
ATOM   2127  HB3 GLU X 133     -10.862  -7.536   3.199  0.00  0.00            
ATOM   2128  CG  GLU X 133     -12.213  -8.948   3.735  0.00  0.00            
ATOM   2129  HG2 GLU X 133     -13.130  -8.410   3.492  0.00  0.00            
ATOM   2130  HG3 GLU X 133     -11.992  -9.381   2.760  0.00  0.00            
ATOM   2131  CD  GLU X 133     -12.548 -10.155   4.650  0.00  0.00            
ATOM   2132  OE1 GLU X 133     -11.598 -10.933   5.048  0.00  0.00            
ATOM   2133  OE2 GLU X 133     -13.720 -10.389   5.030  0.00  0.00            
ATOM   2134  C   GLU X 133     -12.266  -6.994   6.236  0.00  0.00            
ATOM   2135  O   GLU X 133     -13.480  -6.996   6.320  0.00  0.00            
ATOM   2136  N   ASP X 134     -11.486  -7.175   7.325  0.00  0.00            
ATOM   2137  H   ASP X 134     -10.488  -7.075   7.204  0.00  0.00            
ATOM   2138  CA  ASP X 134     -12.001  -7.332   8.692  0.00  0.00            
ATOM   2139  HA  ASP X 134     -12.805  -8.058   8.573  0.00  0.00            
ATOM   2140  CB  ASP X 134     -10.944  -7.750   9.688  0.00  0.00            
ATOM   2141  HB2 ASP X 134     -10.717  -8.769   9.376  0.00  0.00            
ATOM   2142  HB3 ASP X 134     -10.083  -7.102   9.523  0.00  0.00            
ATOM   2143  CG  ASP X 134     -11.479  -7.712  11.099  0.00  0.00            
ATOM   2144  OD1 ASP X 134     -12.031  -8.713  11.578  0.00  0.00            
ATOM   2145  OD2 ASP X 134     -11.437  -6.649  11.742  0.00  0.00            
ATOM   2146  C   ASP X 134     -12.784  -6.106   9.146  0.00  0.00            
ATOM   2147  O   ASP X 134     -13.830  -6.275   9.745  0.00  0.00            
ATOM   2148  N   ARG X 135     -12.356  -4.896   8.739  0.00  0.00            
ATOM   2149  H   ARG X 135     -11.492  -4.812   8.223  0.00  0.00            
ATOM   2150  CA  ARG X 135     -12.921  -3.588   9.024  0.00  0.00            
ATOM   2151  HA  ARG X 135     -13.589  -3.673   9.881  0.00  0.00            
ATOM   2152  CB  ARG X 135     -11.821  -2.541   9.267  0.00  0.00            
ATOM   2153  HB2 ARG X 135     -12.281  -1.553   9.304  0.00  0.00            
ATOM   2154  HB3 ARG X 135     -11.168  -2.558   8.394  0.00  0.00            
ATOM   2155  CG  ARG X 135     -11.066  -2.832  10.563  0.00  0.00            
ATOM   2156  HG2 ARG X 135     -10.400  -1.985  10.724  0.00  0.00            
ATOM   2157  HG3 ARG X 135     -10.528  -3.767  10.403  0.00  0.00            
ATOM   2158  CD  ARG X 135     -11.905  -2.839  11.832  0.00  0.00            
ATOM   2159  HD2 ARG X 135     -11.285  -2.556  12.683  0.00  0.00            
ATOM   2160  HD3 ARG X 135     -12.800  -2.234  11.684  0.00  0.00            
ATOM   2161  NE  ARG X 135     -12.416  -4.191  12.225  0.00  0.00            
ATOM   2162  HE  ARG X 135     -11.903  -5.033  12.005  0.00  0.00            
ATOM   2163  CZ  ARG X 135     -13.446  -4.486  12.975  0.00  0.00            
ATOM   2164  NH1 ARG X 135     -14.323  -3.617  13.304  0.00  0.00            
ATOM   2165 HH11 ARG X 135     -14.098  -2.663  13.062  0.00  0.00            
ATOM   2166 HH12 ARG X 135     -14.962  -3.796  14.066  0.00  0.00            
ATOM   2167  NH2 ARG X 135     -13.736  -5.708  13.210  0.00  0.00            
ATOM   2168 HH21 ARG X 135     -13.065  -6.373  12.853  0.00  0.00            
ATOM   2169 HH22 ARG X 135     -14.454  -5.983  13.865  0.00  0.00            
ATOM   2170  C   ARG X 135     -13.910  -3.116   7.878  0.00  0.00            
ATOM   2171  O   ARG X 135     -14.439  -2.002   7.933  0.00  0.00            
ATOM   2172  N   ARG X 136     -14.106  -4.089   6.936  0.00  0.00            
ATOM   2173  H   ARG X 136     -13.563  -4.937   7.016  0.00  0.00            
ATOM   2174  CA  ARG X 136     -15.103  -4.148   5.804  0.00  0.00            
ATOM   2175  HA  ARG X 136     -14.995  -5.103   5.289  0.00  0.00            
ATOM   2176  CB  ARG X 136     -16.537  -4.135   6.415  0.00  0.00            
ATOM   2177  HB2 ARG X 136     -16.702  -3.286   7.078  0.00  0.00            
ATOM   2178  HB3 ARG X 136     -17.310  -4.026   5.654  0.00  0.00            
ATOM   2179  CG  ARG X 136     -16.789  -5.387   7.183  0.00  0.00            
ATOM   2180  HG2 ARG X 136     -17.368  -5.045   8.040  0.00  0.00            
ATOM   2181  HG3 ARG X 136     -15.887  -5.868   7.561  0.00  0.00            
ATOM   2182  CD  ARG X 136     -17.705  -6.502   6.494  0.00  0.00            
ATOM   2183  HD2 ARG X 136     -17.960  -7.252   7.243  0.00  0.00            
ATOM   2184  HD3 ARG X 136     -18.709  -6.146   6.263  0.00  0.00            
ATOM   2185  NE  ARG X 136     -17.080  -7.215   5.337  0.00  0.00            
ATOM   2186  HE  ARG X 136     -17.488  -7.015   4.435  0.00  0.00            
ATOM   2187  CZ  ARG X 136     -16.204  -8.234   5.333  0.00  0.00            
ATOM   2188  NH1 ARG X 136     -15.873  -8.994   6.341  0.00  0.00            
ATOM   2189 HH11 ARG X 136     -16.218  -8.786   7.267  0.00  0.00            
ATOM   2190 HH12 ARG X 136     -15.126  -9.654   6.175  0.00  0.00            
ATOM   2191  NH2 ARG X 136     -15.740  -8.517   4.182  0.00  0.00            
ATOM   2192 HH21 ARG X 136     -15.971  -8.094   3.294  0.00  0.00            
ATOM   2193 HH22 ARG X 136     -15.157  -9.336   4.086  0.00  0.00            
ATOM   2194  C   ARG X 136     -14.987  -3.111   4.727  0.00  0.00            
ATOM   2195  O   ARG X 136     -15.914  -2.814   3.961  0.00  0.00            
ATOM   2196  N   LEU X 137     -13.813  -2.576   4.577  0.00  0.00            
ATOM   2197  H   LEU X 137     -13.065  -2.986   5.116  0.00  0.00            
ATOM   2198  CA  LEU X 137     -13.391  -1.586   3.546  0.00  0.00            
ATOM   2199  HA  LEU X 137     -14.176  -0.861   3.331  0.00  0.00            
ATOM   2200  CB  LEU X 137     -12.306  -0.730   4.051  0.00  0.00            
ATOM   2201  HB2 LEU X 137     -11.978   0.016   3.328  0.00  0.00            
ATOM   2202  HB3 LEU X 137     -11.434  -1.334   4.302  0.00  0.00            
ATOM   2203  CG  LEU X 137     -12.729   0.044   5.318  0.00  0.00            
ATOM   2204  HG  LEU X 137     -13.712  -0.345   5.586  0.00  0.00            
ATOM   2205  CD1 LEU X 137     -11.791  -0.235   6.529  0.00  0.00            
ATOM   2206 HD11 LEU X 137     -12.101   0.228   7.466  0.00  0.00            
ATOM   2207 HD12 LEU X 137     -10.763   0.045   6.300  0.00  0.00            
ATOM   2208 HD13 LEU X 137     -11.587  -1.300   6.643  0.00  0.00            
ATOM   2209  CD2 LEU X 137     -12.850   1.541   5.109  0.00  0.00            
ATOM   2210 HD21 LEU X 137     -13.308   1.758   4.144  0.00  0.00            
ATOM   2211 HD22 LEU X 137     -11.877   2.032   5.152  0.00  0.00            
ATOM   2212 HD23 LEU X 137     -13.535   1.816   5.911  0.00  0.00            
ATOM   2213  C   LEU X 137     -12.931  -2.229   2.254  0.00  0.00            
ATOM   2214  O   LEU X 137     -12.012  -3.072   2.180  0.00  0.00            
ATOM   2215  N   VAL X 138     -13.543  -1.757   1.139  0.00  0.00            
ATOM   2216  H   VAL X 138     -14.173  -0.975   1.244  0.00  0.00            
ATOM   2217  CA  VAL X 138     -13.141  -2.070  -0.308  0.00  0.00            
ATOM   2218  HA  VAL X 138     -12.606  -3.019  -0.290  0.00  0.00            
ATOM   2219  CB  VAL X 138     -14.473  -2.261  -1.160  0.00  0.00            
ATOM   2220  HB  VAL X 138     -15.232  -1.548  -0.837  0.00  0.00            
ATOM   2221  CG1 VAL X 138     -14.254  -2.036  -2.661  0.00  0.00            
ATOM   2222 HG11 VAL X 138     -13.539  -2.728  -3.106  0.00  0.00            
ATOM   2223 HG12 VAL X 138     -13.865  -1.028  -2.806  0.00  0.00            
ATOM   2224 HG13 VAL X 138     -15.186  -2.204  -3.202  0.00  0.00            
ATOM   2225  CG2 VAL X 138     -15.251  -3.523  -0.849  0.00  0.00            
ATOM   2226 HG21 VAL X 138     -14.694  -4.433  -1.074  0.00  0.00            
ATOM   2227 HG22 VAL X 138     -15.555  -3.555   0.197  0.00  0.00            
ATOM   2228 HG23 VAL X 138     -16.192  -3.535  -1.399  0.00  0.00            
ATOM   2229  C   VAL X 138     -12.196  -0.938  -0.844  0.00  0.00            
ATOM   2230  O   VAL X 138     -12.429   0.271  -0.810  0.00  0.00            
ATOM   2231  N   HIE X 139     -11.020  -1.347  -1.269  0.00  0.00            
ATOM   2232  H   HIE X 139     -10.969  -2.355  -1.302  0.00  0.00            
ATOM   2233  CA  HIE X 139      -9.938  -0.465  -1.650  0.00  0.00            
ATOM   2234  HA  HIE X 139      -9.938   0.309  -0.882  0.00  0.00            
ATOM   2235  CB  HIE X 139      -8.566  -1.215  -1.457  0.00  0.00            
ATOM   2236  HB2 HIE X 139      -8.497  -1.654  -0.462  0.00  0.00            
ATOM   2237  HB3 HIE X 139      -8.625  -2.014  -2.197  0.00  0.00            
ATOM   2238  CG  HIE X 139      -7.367  -0.342  -1.686  0.00  0.00            
ATOM   2239  ND1 HIE X 139      -6.958   0.130  -2.961  0.00  0.00            
ATOM   2240  CE1 HIE X 139      -5.816   0.808  -2.761  0.00  0.00            
ATOM   2241  HE1 HIE X 139      -5.196   1.314  -3.486  0.00  0.00            
ATOM   2242  NE2 HIE X 139      -5.677   1.019  -1.423  0.00  0.00            
ATOM   2243  HE2 HIE X 139      -4.930   1.605  -1.079  0.00  0.00            
ATOM   2244  CD2 HIE X 139      -6.561   0.229  -0.741  0.00  0.00            
ATOM   2245  HD2 HIE X 139      -6.654   0.199   0.334  0.00  0.00            
ATOM   2246  C   HIE X 139     -10.064   0.136  -3.041  0.00  0.00            
ATOM   2247  O   HIE X 139     -10.003   1.385  -3.138  0.00  0.00            
ATOM   2248  N   ARG X 140     -10.480  -0.626  -4.061  0.00  0.00            
ATOM   2249  H   ARG X 140     -10.764  -1.572  -3.850  0.00  0.00            
ATOM   2250  CA  ARG X 140     -10.704  -0.272  -5.497  0.00  0.00            
ATOM   2251  HA  ARG X 140     -10.652  -1.219  -6.035  0.00  0.00            
ATOM   2252  CB  ARG X 140     -12.193   0.213  -5.723  0.00  0.00            
ATOM   2253  HB2 ARG X 140     -12.838  -0.644  -5.529  0.00  0.00            
ATOM   2254  HB3 ARG X 140     -12.296   0.475  -6.776  0.00  0.00            
ATOM   2255  CG  ARG X 140     -12.651   1.367  -4.899  0.00  0.00            
ATOM   2256  HG2 ARG X 140     -12.687   0.944  -3.895  0.00  0.00            
ATOM   2257  HG3 ARG X 140     -11.957   2.201  -5.009  0.00  0.00            
ATOM   2258  CD  ARG X 140     -14.131   1.806  -5.177  0.00  0.00            
ATOM   2259  HD2 ARG X 140     -14.575   2.353  -4.345  0.00  0.00            
ATOM   2260  HD3 ARG X 140     -14.763   0.920  -5.228  0.00  0.00            
ATOM   2261  NE  ARG X 140     -14.110   2.657  -6.362  0.00  0.00            
ATOM   2262  HE  ARG X 140     -13.252   2.771  -6.882  0.00  0.00            
ATOM   2263  CZ  ARG X 140     -15.259   2.994  -6.975  0.00  0.00            
ATOM   2264  NH1 ARG X 140     -16.398   2.765  -6.491  0.00  0.00            
ATOM   2265 HH11 ARG X 140     -16.400   2.247  -5.624  0.00  0.00            
ATOM   2266 HH12 ARG X 140     -17.089   3.338  -6.955  0.00  0.00            
ATOM   2267  NH2 ARG X 140     -15.231   3.497  -8.135  0.00  0.00            
ATOM   2268 HH21 ARG X 140     -14.389   3.742  -8.636  0.00  0.00            
ATOM   2269 HH22 ARG X 140     -16.100   3.755  -8.581  0.00  0.00            
ATOM   2270  C   ARG X 140      -9.629   0.590  -6.141  0.00  0.00            
ATOM   2271  O   ARG X 140      -9.884   1.169  -7.191  0.00  0.00            
ATOM   2272  N   ASP X 141      -8.390   0.662  -5.611  0.00  0.00            
ATOM   2273  H   ASP X 141      -8.201   0.269  -4.700  0.00  0.00            
ATOM   2274  CA  ASP X 141      -7.303   1.402  -6.232  0.00  0.00            
ATOM   2275  HA  ASP X 141      -7.423   1.591  -7.299  0.00  0.00            
ATOM   2276  CB  ASP X 141      -7.301   2.788  -5.563  0.00  0.00            
ATOM   2277  HB2 ASP X 141      -6.857   2.703  -4.571  0.00  0.00            
ATOM   2278  HB3 ASP X 141      -8.340   3.108  -5.489  0.00  0.00            
ATOM   2279  CG  ASP X 141      -6.539   3.767  -6.348  0.00  0.00            
ATOM   2280  OD1 ASP X 141      -6.446   4.898  -5.863  0.00  0.00            
ATOM   2281  OD2 ASP X 141      -5.907   3.492  -7.430  0.00  0.00            
ATOM   2282  C   ASP X 141      -5.952   0.606  -6.059  0.00  0.00            
ATOM   2283  O   ASP X 141      -4.875   1.211  -6.324  0.00  0.00            
ATOM   2284  N   LEU X 142      -5.999  -0.719  -5.698  0.00  0.00            
ATOM   2285  H   LEU X 142      -6.915  -1.142  -5.643  0.00  0.00            
ATOM   2286  CA  LEU X 142      -4.791  -1.475  -5.290  0.00  0.00            
ATOM   2287  HA  LEU X 142      -4.295  -0.791  -4.601  0.00  0.00            
ATOM   2288  CB  LEU X 142      -5.125  -2.732  -4.418  0.00  0.00            
ATOM   2289  HB2 LEU X 142      -5.525  -2.367  -3.472  0.00  0.00            
ATOM   2290  HB3 LEU X 142      -5.883  -3.385  -4.850  0.00  0.00            
ATOM   2291  CG  LEU X 142      -3.953  -3.699  -4.081  0.00  0.00            
ATOM   2292  HG  LEU X 142      -3.468  -4.036  -4.996  0.00  0.00            
ATOM   2293  CD1 LEU X 142      -2.917  -2.936  -3.226  0.00  0.00            
ATOM   2294 HD11 LEU X 142      -2.356  -2.203  -3.806  0.00  0.00            
ATOM   2295 HD12 LEU X 142      -3.374  -2.462  -2.358  0.00  0.00            
ATOM   2296 HD13 LEU X 142      -2.202  -3.632  -2.787  0.00  0.00            
ATOM   2297  CD2 LEU X 142      -4.524  -4.864  -3.353  0.00  0.00            
ATOM   2298 HD21 LEU X 142      -5.303  -5.280  -3.992  0.00  0.00            
ATOM   2299 HD22 LEU X 142      -4.868  -4.680  -2.335  0.00  0.00            
ATOM   2300 HD23 LEU X 142      -3.796  -5.665  -3.228  0.00  0.00            
ATOM   2301  C   LEU X 142      -3.987  -1.705  -6.522  0.00  0.00            
ATOM   2302  O   LEU X 142      -4.438  -2.221  -7.527  0.00  0.00            
ATOM   2303  N   ALA X 143      -2.714  -1.297  -6.383  0.00  0.00            
ATOM   2304  H   ALA X 143      -2.378  -0.852  -5.541  0.00  0.00            
ATOM   2305  CA  ALA X 143      -1.610  -1.742  -7.271  0.00  0.00            
ATOM   2306  HA  ALA X 143      -1.823  -2.779  -7.532  0.00  0.00            
ATOM   2307  CB  ALA X 143      -1.596  -0.844  -8.573  0.00  0.00            
ATOM   2308  HB1 ALA X 143      -0.752  -1.106  -9.210  0.00  0.00            
ATOM   2309  HB2 ALA X 143      -2.548  -0.996  -9.082  0.00  0.00            
ATOM   2310  HB3 ALA X 143      -1.436   0.177  -8.226  0.00  0.00            
ATOM   2311  C   ALA X 143      -0.321  -1.684  -6.479  0.00  0.00            
ATOM   2312  O   ALA X 143      -0.308  -1.444  -5.250  0.00  0.00            
ATOM   2313  N   ALA X 144       0.781  -1.929  -7.167  0.00  0.00            
ATOM   2314  H   ALA X 144       0.746  -2.059  -8.168  0.00  0.00            
ATOM   2315  CA  ALA X 144       2.065  -1.960  -6.472  0.00  0.00            
ATOM   2316  HA  ALA X 144       2.090  -2.488  -5.519  0.00  0.00            
ATOM   2317  CB  ALA X 144       3.035  -2.789  -7.367  0.00  0.00            
ATOM   2318  HB1 ALA X 144       2.885  -3.865  -7.275  0.00  0.00            
ATOM   2319  HB2 ALA X 144       2.926  -2.589  -8.433  0.00  0.00            
ATOM   2320  HB3 ALA X 144       4.044  -2.520  -7.054  0.00  0.00            
ATOM   2321  C   ALA X 144       2.583  -0.556  -6.112  0.00  0.00            
ATOM   2322  O   ALA X 144       3.479  -0.449  -5.266  0.00  0.00            
ATOM   2323  N   ARG X 145       2.084   0.609  -6.721  0.00  0.00            
ATOM   2324  H   ARG X 145       1.449   0.455  -7.492  0.00  0.00            
ATOM   2325  CA  ARG X 145       2.396   1.983  -6.342  0.00  0.00            
ATOM   2326  HA  ARG X 145       3.485   1.959  -6.294  0.00  0.00            
ATOM   2327  CB  ARG X 145       1.906   2.914  -7.513  0.00  0.00            
ATOM   2328  HB2 ARG X 145       2.563   2.746  -8.367  0.00  0.00            
ATOM   2329  HB3 ARG X 145       0.884   2.664  -7.799  0.00  0.00            
ATOM   2330  CG  ARG X 145       1.917   4.404  -7.272  0.00  0.00            
ATOM   2331  HG2 ARG X 145       1.321   4.543  -6.370  0.00  0.00            
ATOM   2332  HG3 ARG X 145       1.556   5.063  -8.062  0.00  0.00            
ATOM   2333  CD  ARG X 145       3.282   4.931  -7.039  0.00  0.00            
ATOM   2334  HD2 ARG X 145       3.115   5.977  -6.784  0.00  0.00            
ATOM   2335  HD3 ARG X 145       3.647   4.382  -6.171  0.00  0.00            
ATOM   2336  NE  ARG X 145       4.218   4.929  -8.161  0.00  0.00            
ATOM   2337  HE  ARG X 145       3.838   4.618  -9.043  0.00  0.00            
ATOM   2338  CZ  ARG X 145       5.518   5.046  -8.085  0.00  0.00            
ATOM   2339  NH1 ARG X 145       6.156   5.474  -6.988  0.00  0.00            
ATOM   2340 HH11 ARG X 145       5.617   5.783  -6.192  0.00  0.00            
ATOM   2341 HH12 ARG X 145       7.158   5.599  -6.963  0.00  0.00            
ATOM   2342  NH2 ARG X 145       6.279   4.538  -8.975  0.00  0.00            
ATOM   2343 HH21 ARG X 145       5.837   4.018  -9.720  0.00  0.00            
ATOM   2344 HH22 ARG X 145       7.288   4.535  -8.937  0.00  0.00            
ATOM   2345  C   ARG X 145       1.826   2.346  -4.962  0.00  0.00            
ATOM   2346  O   ARG X 145       2.274   3.246  -4.280  0.00  0.00            
ATOM   2347  N   ASN X 146       0.988   1.485  -4.437  0.00  0.00            
ATOM   2348  H   ASN X 146       0.702   0.667  -4.957  0.00  0.00            
ATOM   2349  CA  ASN X 146       0.338   1.663  -3.141  0.00  0.00            
ATOM   2350  HA  ASN X 146       0.302   2.737  -2.959  0.00  0.00            
ATOM   2351  CB  ASN X 146      -1.083   1.070  -3.215  0.00  0.00            
ATOM   2352  HB2 ASN X 146      -1.011  -0.006  -3.372  0.00  0.00            
ATOM   2353  HB3 ASN X 146      -1.666   1.239  -2.309  0.00  0.00            
ATOM   2354  CG  ASN X 146      -1.759   1.584  -4.416  0.00  0.00            
ATOM   2355  OD1 ASN X 146      -1.607   1.242  -5.619  0.00  0.00            
ATOM   2356  ND2 ASN X 146      -2.598   2.551  -4.168  0.00  0.00            
ATOM   2357 HD21 ASN X 146      -2.572   3.104  -3.323  0.00  0.00            
ATOM   2358 HD22 ASN X 146      -2.895   3.128  -4.943  0.00  0.00            
ATOM   2359  C   ASN X 146       1.020   1.141  -1.847  0.00  0.00            
ATOM   2360  O   ASN X 146       0.552   1.416  -0.750  0.00  0.00            
ATOM   2361  N   VAL X 147       2.184   0.532  -2.010  0.00  0.00            
ATOM   2362  H   VAL X 147       2.496   0.308  -2.945  0.00  0.00            
ATOM   2363  CA  VAL X 147       2.956  -0.065  -0.909  0.00  0.00            
ATOM   2364  HA  VAL X 147       2.433  -0.127   0.045  0.00  0.00            
ATOM   2365  CB  VAL X 147       3.193  -1.557  -1.211  0.00  0.00            
ATOM   2366  HB  VAL X 147       3.720  -1.737  -2.148  0.00  0.00            
ATOM   2367  CG1 VAL X 147       3.867  -2.213  -0.029  0.00  0.00            
ATOM   2368 HG11 VAL X 147       4.912  -1.907  -0.058  0.00  0.00            
ATOM   2369 HG12 VAL X 147       3.397  -1.935   0.914  0.00  0.00            
ATOM   2370 HG13 VAL X 147       3.807  -3.295  -0.149  0.00  0.00            
ATOM   2371  CG2 VAL X 147       1.821  -2.283  -1.349  0.00  0.00            
ATOM   2372 HG21 VAL X 147       1.349  -1.997  -2.290  0.00  0.00            
ATOM   2373 HG22 VAL X 147       1.999  -3.354  -1.445  0.00  0.00            
ATOM   2374 HG23 VAL X 147       1.156  -1.952  -0.551  0.00  0.00            
ATOM   2375  C   VAL X 147       4.291   0.758  -0.666  0.00  0.00            
ATOM   2376  O   VAL X 147       5.034   1.174  -1.547  0.00  0.00            
ATOM   2377  N   LEU X 148       4.572   1.056   0.577  0.00  0.00            
ATOM   2378  H   LEU X 148       3.990   0.581   1.252  0.00  0.00            
ATOM   2379  CA  LEU X 148       5.759   1.792   1.061  0.00  0.00            
ATOM   2380  HA  LEU X 148       6.328   2.207   0.229  0.00  0.00            
ATOM   2381  CB  LEU X 148       5.195   3.068   1.811  0.00  0.00            
ATOM   2382  HB2 LEU X 148       4.595   2.743   2.660  0.00  0.00            
ATOM   2383  HB3 LEU X 148       5.993   3.591   2.338  0.00  0.00            
ATOM   2384  CG  LEU X 148       4.295   4.038   1.045  0.00  0.00            
ATOM   2385  HG  LEU X 148       3.291   3.623   0.953  0.00  0.00            
ATOM   2386  CD1 LEU X 148       4.126   5.412   1.789  0.00  0.00            
ATOM   2387 HD11 LEU X 148       3.635   5.414   2.763  0.00  0.00            
ATOM   2388 HD12 LEU X 148       5.132   5.815   1.900  0.00  0.00            
ATOM   2389 HD13 LEU X 148       3.721   6.170   1.118  0.00  0.00            
ATOM   2390  CD2 LEU X 148       4.741   4.495  -0.392  0.00  0.00            
ATOM   2391 HD21 LEU X 148       4.578   3.660  -1.072  0.00  0.00            
ATOM   2392 HD22 LEU X 148       4.245   5.345  -0.862  0.00  0.00            
ATOM   2393 HD23 LEU X 148       5.811   4.703  -0.388  0.00  0.00            
ATOM   2394  C   LEU X 148       6.774   0.889   1.755  0.00  0.00            
ATOM   2395  O   LEU X 148       6.355  -0.053   2.425  0.00  0.00            
ATOM   2396  N   VAL X 149       8.079   1.231   1.767  0.00  0.00            
ATOM   2397  H   VAL X 149       8.308   2.104   1.313  0.00  0.00            
ATOM   2398  CA  VAL X 149       9.160   0.429   2.362  0.00  0.00            
ATOM   2399  HA  VAL X 149       8.666  -0.429   2.818  0.00  0.00            
ATOM   2400  CB  VAL X 149      10.254  -0.078   1.347  0.00  0.00            
ATOM   2401  HB  VAL X 149      10.795   0.802   1.000  0.00  0.00            
ATOM   2402  CG1 VAL X 149      11.265  -1.056   1.899  0.00  0.00            
ATOM   2403 HG11 VAL X 149      12.010  -1.242   1.125  0.00  0.00            
ATOM   2404 HG12 VAL X 149      10.776  -1.962   2.257  0.00  0.00            
ATOM   2405 HG13 VAL X 149      11.784  -0.652   2.768  0.00  0.00            
ATOM   2406  CG2 VAL X 149       9.552  -0.757   0.086  0.00  0.00            
ATOM   2407 HG21 VAL X 149       8.681  -1.355   0.356  0.00  0.00            
ATOM   2408 HG22 VAL X 149       9.152   0.036  -0.546  0.00  0.00            
ATOM   2409 HG23 VAL X 149      10.313  -1.164  -0.580  0.00  0.00            
ATOM   2410  C   VAL X 149       9.797   1.173   3.533  0.00  0.00            
ATOM   2411  O   VAL X 149      10.379   2.282   3.391  0.00  0.00            
ATOM   2412  N   LYS X 150       9.629   0.658   4.754  0.00  0.00            
ATOM   2413  H   LYS X 150       9.225  -0.266   4.698  0.00  0.00            
ATOM   2414  CA  LYS X 150      10.167   1.163   6.007  0.00  0.00            
ATOM   2415  HA  LYS X 150      10.230   2.248   5.920  0.00  0.00            
ATOM   2416  CB  LYS X 150       9.278   0.793   7.232  0.00  0.00            
ATOM   2417  HB2 LYS X 150       8.258   1.001   6.907  0.00  0.00            
ATOM   2418  HB3 LYS X 150       9.264  -0.294   7.312  0.00  0.00            
ATOM   2419  CG  LYS X 150       9.689   1.479   8.509  0.00  0.00            
ATOM   2420  HG2 LYS X 150      10.695   1.213   8.835  0.00  0.00            
ATOM   2421  HG3 LYS X 150       9.813   2.512   8.185  0.00  0.00            
ATOM   2422  CD  LYS X 150       8.532   1.216   9.496  0.00  0.00            
ATOM   2423  HD2 LYS X 150       8.343   0.143   9.494  0.00  0.00            
ATOM   2424  HD3 LYS X 150       7.729   1.914   9.256  0.00  0.00            
ATOM   2425  CE  LYS X 150       9.018   1.611  10.985  0.00  0.00            
ATOM   2426  HE2 LYS X 150      10.075   1.350  11.028  0.00  0.00            
ATOM   2427  HE3 LYS X 150       8.910   2.678  11.180  0.00  0.00            
ATOM   2428  NZ  LYS X 150       8.255   0.923  12.058  0.00  0.00            
ATOM   2429  HZ1 LYS X 150       8.580   1.234  12.962  0.00  0.00            
ATOM   2430  HZ2 LYS X 150       8.306  -0.082  11.964  0.00  0.00            
ATOM   2431  HZ3 LYS X 150       7.274   1.153  11.994  0.00  0.00            
ATOM   2432  C   LYS X 150      11.645   0.597   6.145  0.00  0.00            
ATOM   2433  O   LYS X 150      12.662   1.264   6.295  0.00  0.00            
ATOM   2434  N   THR X 151      11.693  -0.716   6.055  0.00  0.00            
ATOM   2435  H   THR X 151      10.865  -1.260   5.857  0.00  0.00            
ATOM   2436  CA  THR X 151      12.908  -1.500   5.944  0.00  0.00            
ATOM   2437  HA  THR X 151      13.721  -0.927   5.499  0.00  0.00            
ATOM   2438  CB  THR X 151      13.264  -2.161   7.296  0.00  0.00            
ATOM   2439  HB  THR X 151      14.219  -2.671   7.174  0.00  0.00            
ATOM   2440  CG2 THR X 151      13.347  -1.222   8.513  0.00  0.00            
ATOM   2441 HG21 THR X 151      12.387  -0.776   8.774  0.00  0.00            
ATOM   2442 HG22 THR X 151      13.739  -1.721   9.399  0.00  0.00            
ATOM   2443 HG23 THR X 151      14.102  -0.452   8.352  0.00  0.00            
ATOM   2444  OG1 THR X 151      12.469  -3.204   7.668  0.00  0.00            
ATOM   2445  HG1 THR X 151      12.882  -3.682   8.391  0.00  0.00            
ATOM   2446  C   THR X 151      12.646  -2.598   4.926  0.00  0.00            
ATOM   2447  O   THR X 151      11.443  -2.948   4.686  0.00  0.00            
ATOM   2448  N   PRO X 152      13.619  -3.323   4.370  0.00  0.00            
ATOM   2449  CD  PRO X 152      15.032  -2.941   4.364  0.00  0.00            
ATOM   2450  HD2 PRO X 152      15.208  -1.866   4.329  0.00  0.00            
ATOM   2451  HD3 PRO X 152      15.483  -3.429   5.227  0.00  0.00            
ATOM   2452  CG  PRO X 152      15.516  -3.545   2.984  0.00  0.00            
ATOM   2453  HG2 PRO X 152      16.584  -3.751   3.055  0.00  0.00            
ATOM   2454  HG3 PRO X 152      15.240  -2.824   2.215  0.00  0.00            
ATOM   2455  CB  PRO X 152      14.682  -4.801   2.850  0.00  0.00            
ATOM   2456  HB2 PRO X 152      15.185  -5.589   3.410  0.00  0.00            
ATOM   2457  HB3 PRO X 152      14.675  -5.089   1.798  0.00  0.00            
ATOM   2458  CA  PRO X 152      13.305  -4.423   3.419  0.00  0.00            
ATOM   2459  HA  PRO X 152      12.657  -3.885   2.726  0.00  0.00            
ATOM   2460  C   PRO X 152      12.497  -5.633   3.947  0.00  0.00            
ATOM   2461  O   PRO X 152      12.103  -6.498   3.200  0.00  0.00            
ATOM   2462  N   GLN X 153      12.283  -5.619   5.242  0.00  0.00            
ATOM   2463  H   GLN X 153      12.709  -4.874   5.774  0.00  0.00            
ATOM   2464  CA  GLN X 153      11.500  -6.495   6.151  0.00  0.00            
ATOM   2465  HA  GLN X 153      11.360  -7.453   5.650  0.00  0.00            
ATOM   2466  CB  GLN X 153      12.267  -6.707   7.488  0.00  0.00            
ATOM   2467  HB2 GLN X 153      12.431  -5.721   7.922  0.00  0.00            
ATOM   2468  HB3 GLN X 153      11.597  -7.300   8.111  0.00  0.00            
ATOM   2469  CG  GLN X 153      13.514  -7.492   7.332  0.00  0.00            
ATOM   2470  HG2 GLN X 153      13.416  -8.295   6.602  0.00  0.00            
ATOM   2471  HG3 GLN X 153      13.599  -7.949   8.317  0.00  0.00            
ATOM   2472  CD  GLN X 153      14.847  -6.750   7.135  0.00  0.00            
ATOM   2473  OE1 GLN X 153      14.878  -5.663   6.560  0.00  0.00            
ATOM   2474  NE2 GLN X 153      15.981  -7.251   7.564  0.00  0.00            
ATOM   2475 HE21 GLN X 153      16.076  -8.178   7.952  0.00  0.00            
ATOM   2476 HE22 GLN X 153      16.777  -6.635   7.473  0.00  0.00            
ATOM   2477  C   GLN X 153      10.082  -6.017   6.520  0.00  0.00            
ATOM   2478  O   GLN X 153       9.225  -6.817   6.925  0.00  0.00            
ATOM   2479  N   HID X 154       9.809  -4.765   6.180  0.00  0.00            
ATOM   2480  H   HID X 154      10.571  -4.141   5.957  0.00  0.00            
ATOM   2481  CA  HID X 154       8.529  -4.136   6.626  0.00  0.00            
ATOM   2482  HA  HID X 154       7.699  -4.841   6.686  0.00  0.00            
ATOM   2483  CB  HID X 154       8.754  -3.491   7.995  0.00  0.00            
ATOM   2484  HB2 HID X 154       8.039  -2.726   8.297  0.00  0.00            
ATOM   2485  HB3 HID X 154       9.723  -3.003   8.096  0.00  0.00            
ATOM   2486  CG  HID X 154       8.645  -4.500   9.095  0.00  0.00            
ATOM   2487  ND1 HID X 154       7.476  -5.104   9.645  0.00  0.00            
ATOM   2488  HD1 HID X 154       6.537  -4.824   9.400  0.00  0.00            
ATOM   2489  CE1 HID X 154       7.932  -6.075  10.505  0.00  0.00            
ATOM   2490  HE1 HID X 154       7.262  -6.721  11.052  0.00  0.00            
ATOM   2491  NE2 HID X 154       9.268  -6.025  10.631  0.00  0.00            
ATOM   2492  CD2 HID X 154       9.711  -5.029   9.778  0.00  0.00            
ATOM   2493  HD2 HID X 154      10.716  -4.764   9.485  0.00  0.00            
ATOM   2494  C   HID X 154       7.951  -3.086   5.651  0.00  0.00            
ATOM   2495  O   HID X 154       8.478  -1.931   5.543  0.00  0.00            
ATOM   2496  N   VAL X 155       6.875  -3.528   5.010  0.00  0.00            
ATOM   2497  H   VAL X 155       6.559  -4.481   5.115  0.00  0.00            
ATOM   2498  CA  VAL X 155       6.083  -2.718   4.117  0.00  0.00            
ATOM   2499  HA  VAL X 155       6.511  -1.731   3.944  0.00  0.00            
ATOM   2500  CB  VAL X 155       6.003  -3.366   2.766  0.00  0.00            
ATOM   2501  HB  VAL X 155       5.402  -2.663   2.190  0.00  0.00            
ATOM   2502  CG1 VAL X 155       7.369  -3.275   2.032  0.00  0.00            
ATOM   2503 HG11 VAL X 155       8.132  -3.676   2.699  0.00  0.00            
ATOM   2504 HG12 VAL X 155       7.285  -3.709   1.035  0.00  0.00            
ATOM   2505 HG13 VAL X 155       7.568  -2.224   1.823  0.00  0.00            
ATOM   2506  CG2 VAL X 155       5.297  -4.725   2.617  0.00  0.00            
ATOM   2507 HG21 VAL X 155       5.956  -5.544   2.904  0.00  0.00            
ATOM   2508 HG22 VAL X 155       5.130  -4.911   1.556  0.00  0.00            
ATOM   2509 HG23 VAL X 155       4.427  -4.859   3.261  0.00  0.00            
ATOM   2510  C   VAL X 155       4.707  -2.449   4.733  0.00  0.00            
ATOM   2511  O   VAL X 155       4.152  -3.180   5.525  0.00  0.00            
ATOM   2512  N   LYS X 156       4.076  -1.321   4.332  0.00  0.00            
ATOM   2513  H   LYS X 156       4.472  -0.871   3.519  0.00  0.00            
ATOM   2514  CA  LYS X 156       2.726  -0.843   4.776  0.00  0.00            
ATOM   2515  HA  LYS X 156       2.194  -1.667   5.252  0.00  0.00            
ATOM   2516  CB  LYS X 156       2.850   0.201   5.941  0.00  0.00            
ATOM   2517  HB2 LYS X 156       1.896   0.656   6.205  0.00  0.00            
ATOM   2518  HB3 LYS X 156       3.586   0.909   5.559  0.00  0.00            
ATOM   2519  CG  LYS X 156       3.447  -0.404   7.227  0.00  0.00            
ATOM   2520  HG2 LYS X 156       2.914  -1.318   7.490  0.00  0.00            
ATOM   2521  HG3 LYS X 156       4.468  -0.776   7.142  0.00  0.00            
ATOM   2522  CD  LYS X 156       3.239   0.715   8.285  0.00  0.00            
ATOM   2523  HD2 LYS X 156       3.542   1.686   7.893  0.00  0.00            
ATOM   2524  HD3 LYS X 156       2.199   0.752   8.609  0.00  0.00            
ATOM   2525  CE  LYS X 156       4.131   0.297   9.532  0.00  0.00            
ATOM   2526  HE2 LYS X 156       4.052  -0.766   9.760  0.00  0.00            
ATOM   2527  HE3 LYS X 156       5.181   0.527   9.354  0.00  0.00            
ATOM   2528  NZ  LYS X 156       3.711   0.879  10.838  0.00  0.00            
ATOM   2529  HZ1 LYS X 156       2.839   0.498  11.177  0.00  0.00            
ATOM   2530  HZ2 LYS X 156       3.625   1.879  10.730  0.00  0.00            
ATOM   2531  HZ3 LYS X 156       4.421   0.723  11.539  0.00  0.00            
ATOM   2532  C   LYS X 156       1.970  -0.488   3.471  0.00  0.00            
ATOM   2533  O   LYS X 156       2.571   0.079   2.554  0.00  0.00            
ATOM   2534  N   ILE X 157       0.658  -0.687   3.440  0.00  0.00            
ATOM   2535  H   ILE X 157       0.186  -1.269   4.117  0.00  0.00            
ATOM   2536  CA  ILE X 157      -0.186   0.022   2.478  0.00  0.00            
ATOM   2537  HA  ILE X 157       0.400   0.034   1.559  0.00  0.00            
ATOM   2538  CB  ILE X 157      -1.502  -0.753   2.327  0.00  0.00            
ATOM   2539  HB  ILE X 157      -2.065  -0.672   3.257  0.00  0.00            
ATOM   2540  CG2 ILE X 157      -2.388  -0.135   1.211  0.00  0.00            
ATOM   2541 HG21 ILE X 157      -1.829   0.268   0.366  0.00  0.00            
ATOM   2542 HG22 ILE X 157      -2.888   0.750   1.606  0.00  0.00            
ATOM   2543 HG23 ILE X 157      -3.180  -0.803   0.874  0.00  0.00            
ATOM   2544  CG1 ILE X 157      -1.340  -2.264   2.048  0.00  0.00            
ATOM   2545 HG12 ILE X 157      -1.069  -2.396   1.000  0.00  0.00            
ATOM   2546 HG13 ILE X 157      -0.515  -2.688   2.619  0.00  0.00            
ATOM   2547  CD1 ILE X 157      -2.576  -3.129   2.479  0.00  0.00            
ATOM   2548 HD11 ILE X 157      -2.372  -4.175   2.252  0.00  0.00            
ATOM   2549 HD12 ILE X 157      -2.808  -3.015   3.538  0.00  0.00            
ATOM   2550 HD13 ILE X 157      -3.463  -2.773   1.954  0.00  0.00            
ATOM   2551  C   ILE X 157      -0.444   1.473   3.080  0.00  0.00            
ATOM   2552  O   ILE X 157      -0.603   1.611   4.286  0.00  0.00            
ATOM   2553  N   THR X 158      -0.512   2.485   2.243  0.00  0.00            
ATOM   2554  H   THR X 158      -0.199   2.405   1.286  0.00  0.00            
ATOM   2555  CA  THR X 158      -0.680   3.888   2.728  0.00  0.00            
ATOM   2556  HA  THR X 158      -0.366   3.988   3.768  0.00  0.00            
ATOM   2557  CB  THR X 158       0.242   4.797   1.961  0.00  0.00            
ATOM   2558  HB  THR X 158       1.265   4.422   1.992  0.00  0.00            
ATOM   2559  CG2 THR X 158      -0.176   5.248   0.455  0.00  0.00            
ATOM   2560 HG21 THR X 158      -0.667   4.491  -0.156  0.00  0.00            
ATOM   2561 HG22 THR X 158      -0.798   6.143   0.454  0.00  0.00            
ATOM   2562 HG23 THR X 158       0.716   5.640  -0.034  0.00  0.00            
ATOM   2563  OG1 THR X 158       0.327   6.008   2.682  0.00  0.00            
ATOM   2564  HG1 THR X 158       1.007   6.576   2.313  0.00  0.00            
ATOM   2565  C   THR X 158      -2.178   4.274   2.666  0.00  0.00            
ATOM   2566  O   THR X 158      -2.977   3.485   2.225  0.00  0.00            
ATOM   2567  N   ASP X 159      -2.487   5.535   3.011  0.00  0.00            
ATOM   2568  H   ASP X 159      -1.655   6.066   3.228  0.00  0.00            
ATOM   2569  CA  ASP X 159      -3.717   6.325   2.628  0.00  0.00            
ATOM   2570  HA  ASP X 159      -3.673   7.137   3.354  0.00  0.00            
ATOM   2571  CB  ASP X 159      -3.558   7.013   1.258  0.00  0.00            
ATOM   2572  HB2 ASP X 159      -3.330   6.231   0.533  0.00  0.00            
ATOM   2573  HB3 ASP X 159      -4.445   7.624   1.089  0.00  0.00            
ATOM   2574  CG  ASP X 159      -2.356   7.927   1.168  0.00  0.00            
ATOM   2575  OD1 ASP X 159      -1.954   8.443   2.287  0.00  0.00            
ATOM   2576  OD2 ASP X 159      -2.031   8.471   0.090  0.00  0.00            
ATOM   2577  C   ASP X 159      -5.081   5.639   2.831  0.00  0.00            
ATOM   2578  O   ASP X 159      -6.058   5.765   2.036  0.00  0.00            
ATOM   2579  N   PHE X 160      -5.253   4.836   3.926  0.00  0.00            
ATOM   2580  H   PHE X 160      -4.545   4.829   4.646  0.00  0.00            
ATOM   2581  CA  PHE X 160      -6.298   3.865   4.116  0.00  0.00            
ATOM   2582  HA  PHE X 160      -6.267   3.037   3.408  0.00  0.00            
ATOM   2583  CB  PHE X 160      -5.905   3.172   5.454  0.00  0.00            
ATOM   2584  HB2 PHE X 160      -4.965   2.650   5.273  0.00  0.00            
ATOM   2585  HB3 PHE X 160      -5.824   3.948   6.214  0.00  0.00            
ATOM   2586  CG  PHE X 160      -6.825   2.153   6.035  0.00  0.00            
ATOM   2587  CD1 PHE X 160      -6.552   0.785   5.868  0.00  0.00            
ATOM   2588  HD1 PHE X 160      -5.697   0.488   5.277  0.00  0.00            
ATOM   2589  CE1 PHE X 160      -7.160  -0.212   6.624  0.00  0.00            
ATOM   2590  HE1 PHE X 160      -6.881  -1.254   6.582  0.00  0.00            
ATOM   2591  CZ  PHE X 160      -8.208   0.155   7.443  0.00  0.00            
ATOM   2592  HZ  PHE X 160      -8.655  -0.611   8.059  0.00  0.00            
ATOM   2593  CE2 PHE X 160      -8.521   1.490   7.704  0.00  0.00            
ATOM   2594  HE2 PHE X 160      -9.264   1.772   8.436  0.00  0.00            
ATOM   2595  CD2 PHE X 160      -7.894   2.491   6.916  0.00  0.00            
ATOM   2596  HD2 PHE X 160      -8.125   3.521   7.145  0.00  0.00            
ATOM   2597  C   PHE X 160      -7.667   4.528   4.079  0.00  0.00            
ATOM   2598  O   PHE X 160      -8.635   3.806   3.743  0.00  0.00            
ATOM   2599  N   GLY X 161      -7.826   5.854   4.474  0.00  0.00            
ATOM   2600  H   GLY X 161      -7.024   6.396   4.761  0.00  0.00            
ATOM   2601  CA  GLY X 161      -9.189   6.455   4.496  0.00  0.00            
ATOM   2602  HA2 GLY X 161      -9.847   5.838   5.107  0.00  0.00            
ATOM   2603  HA3 GLY X 161      -9.072   7.464   4.890  0.00  0.00            
ATOM   2604  C   GLY X 161      -9.908   6.630   3.167  0.00  0.00            
ATOM   2605  O   GLY X 161     -11.098   6.834   3.131  0.00  0.00            
ATOM   2606  N   LEU X 162      -9.147   6.427   2.036  0.00  0.00            
ATOM   2607  H   LEU X 162      -8.196   6.086   2.024  0.00  0.00            
ATOM   2608  CA  LEU X 162      -9.798   6.361   0.703  0.00  0.00            
ATOM   2609  HA  LEU X 162     -10.567   7.132   0.645  0.00  0.00            
ATOM   2610  CB  LEU X 162      -8.834   6.443  -0.398  0.00  0.00            
ATOM   2611  HB2 LEU X 162      -8.048   5.732  -0.144  0.00  0.00            
ATOM   2612  HB3 LEU X 162      -9.339   6.255  -1.345  0.00  0.00            
ATOM   2613  CG  LEU X 162      -8.116   7.732  -0.437  0.00  0.00            
ATOM   2614  HG  LEU X 162      -7.653   8.017   0.508  0.00  0.00            
ATOM   2615  CD1 LEU X 162      -6.948   7.636  -1.458  0.00  0.00            
ATOM   2616 HD11 LEU X 162      -6.238   8.461  -1.391  0.00  0.00            
ATOM   2617 HD12 LEU X 162      -6.479   6.668  -1.284  0.00  0.00            
ATOM   2618 HD13 LEU X 162      -7.421   7.730  -2.435  0.00  0.00            
ATOM   2619  CD2 LEU X 162      -9.067   8.857  -0.794  0.00  0.00            
ATOM   2620 HD21 LEU X 162      -9.908   8.974  -0.111  0.00  0.00            
ATOM   2621 HD22 LEU X 162      -9.502   8.633  -1.768  0.00  0.00            
ATOM   2622 HD23 LEU X 162      -8.412   9.729  -0.780  0.00  0.00            
ATOM   2623  C   LEU X 162     -10.691   5.138   0.407  0.00  0.00            
ATOM   2624  O   LEU X 162     -11.431   5.175  -0.596  0.00  0.00            
ATOM   2625  N   ALA X 163     -10.568   4.018   1.165  0.00  0.00            
ATOM   2626  H   ALA X 163      -9.877   4.055   1.902  0.00  0.00            
ATOM   2627  CA  ALA X 163     -11.273   2.730   0.867  0.00  0.00            
ATOM   2628  HA  ALA X 163     -11.362   2.418  -0.174  0.00  0.00            
ATOM   2629  CB  ALA X 163     -10.496   1.701   1.581  0.00  0.00            
ATOM   2630  HB1 ALA X 163     -10.904   0.697   1.468  0.00  0.00            
ATOM   2631  HB2 ALA X 163     -10.519   1.956   2.640  0.00  0.00            
ATOM   2632  HB3 ALA X 163      -9.490   1.517   1.204  0.00  0.00            
ATOM   2633  C   ALA X 163     -12.749   2.854   1.358  0.00  0.00            
ATOM   2634  O   ALA X 163     -12.999   3.577   2.317  0.00  0.00            
ATOM   2635  N   LYS X 164     -13.699   2.162   0.734  0.00  0.00            
ATOM   2636  H   LYS X 164     -13.390   1.500   0.036  0.00  0.00            
ATOM   2637  CA  LYS X 164     -15.121   2.487   0.857  0.00  0.00            
ATOM   2638  HA  LYS X 164     -15.358   3.404   1.395  0.00  0.00            
ATOM   2639  CB  LYS X 164     -15.685   2.656  -0.531  0.00  0.00            
ATOM   2640  HB2 LYS X 164     -15.821   1.703  -1.044  0.00  0.00            
ATOM   2641  HB3 LYS X 164     -16.747   2.899  -0.482  0.00  0.00            
ATOM   2642  CG  LYS X 164     -15.094   3.636  -1.460  0.00  0.00            
ATOM   2643  HG2 LYS X 164     -14.079   3.288  -1.656  0.00  0.00            
ATOM   2644  HG3 LYS X 164     -15.666   3.634  -2.388  0.00  0.00            
ATOM   2645  CD  LYS X 164     -15.042   5.090  -0.999  0.00  0.00            
ATOM   2646  HD2 LYS X 164     -14.594   5.147  -0.007  0.00  0.00            
ATOM   2647  HD3 LYS X 164     -16.022   5.550  -1.128  0.00  0.00            
ATOM   2648  CE  LYS X 164     -14.183   5.879  -2.020  0.00  0.00            
ATOM   2649  HE2 LYS X 164     -13.216   5.379  -2.087  0.00  0.00            
ATOM   2650  HE3 LYS X 164     -14.653   5.796  -3.000  0.00  0.00            
ATOM   2651  NZ  LYS X 164     -14.150   7.314  -1.628  0.00  0.00            
ATOM   2652  HZ1 LYS X 164     -13.619   7.946  -2.209  0.00  0.00            
ATOM   2653  HZ2 LYS X 164     -15.080   7.696  -1.535  0.00  0.00            
ATOM   2654  HZ3 LYS X 164     -13.686   7.339  -0.731  0.00  0.00            
ATOM   2655  C   LYS X 164     -15.851   1.378   1.690  0.00  0.00            
ATOM   2656  O   LYS X 164     -15.739   0.235   1.278  0.00  0.00            
ATOM   2657  N   LEU X 165     -16.530   1.784   2.738  0.00  0.00            
ATOM   2658  H   LEU X 165     -16.648   2.770   2.923  0.00  0.00            
ATOM   2659  CA  LEU X 165     -17.176   0.759   3.613  0.00  0.00            
ATOM   2660  HA  LEU X 165     -16.402   0.008   3.763  0.00  0.00            
ATOM   2661  CB  LEU X 165     -17.366   1.554   4.959  0.00  0.00            
ATOM   2662  HB2 LEU X 165     -18.002   2.408   4.727  0.00  0.00            
ATOM   2663  HB3 LEU X 165     -16.412   1.886   5.369  0.00  0.00            
ATOM   2664  CG  LEU X 165     -17.983   0.744   6.073  0.00  0.00            
ATOM   2665  HG  LEU X 165     -18.923   0.287   5.763  0.00  0.00            
ATOM   2666  CD1 LEU X 165     -17.070  -0.354   6.552  0.00  0.00            
ATOM   2667 HD11 LEU X 165     -17.610  -0.991   7.252  0.00  0.00            
ATOM   2668 HD12 LEU X 165     -16.847  -1.092   5.782  0.00  0.00            
ATOM   2669 HD13 LEU X 165     -16.135  -0.011   6.995  0.00  0.00            
ATOM   2670  CD2 LEU X 165     -18.453   1.658   7.215  0.00  0.00            
ATOM   2671 HD21 LEU X 165     -17.645   2.152   7.755  0.00  0.00            
ATOM   2672 HD22 LEU X 165     -19.012   2.473   6.755  0.00  0.00            
ATOM   2673 HD23 LEU X 165     -18.919   1.022   7.968  0.00  0.00            
ATOM   2674  C   LEU X 165     -18.363  -0.011   3.017  0.00  0.00            
ATOM   2675  O   LEU X 165     -19.518   0.526   2.990  0.00  0.00            
ATOM   2676  N   LEU X 166     -18.163  -1.221   2.611  0.00  0.00            
ATOM   2677  H   LEU X 166     -17.184  -1.467   2.656  0.00  0.00            
ATOM   2678  CA  LEU X 166     -19.180  -2.222   2.183  0.00  0.00            
ATOM   2679  HA  LEU X 166     -20.068  -1.642   1.931  0.00  0.00            
ATOM   2680  CB  LEU X 166     -18.729  -3.098   1.002  0.00  0.00            
ATOM   2681  HB2 LEU X 166     -17.750  -3.545   1.174  0.00  0.00            
ATOM   2682  HB3 LEU X 166     -18.505  -2.369   0.223  0.00  0.00            
ATOM   2683  CG  LEU X 166     -19.744  -4.169   0.613  0.00  0.00            
ATOM   2684  HG  LEU X 166     -19.867  -4.865   1.443  0.00  0.00            
ATOM   2685  CD1 LEU X 166     -21.181  -3.566   0.208  0.00  0.00            
ATOM   2686 HD11 LEU X 166     -21.812  -4.433   0.012  0.00  0.00            
ATOM   2687 HD12 LEU X 166     -21.182  -3.055  -0.755  0.00  0.00            
ATOM   2688 HD13 LEU X 166     -21.658  -3.007   1.013  0.00  0.00            
ATOM   2689  CD2 LEU X 166     -19.349  -4.900  -0.659  0.00  0.00            
ATOM   2690 HD21 LEU X 166     -20.165  -5.572  -0.924  0.00  0.00            
ATOM   2691 HD22 LEU X 166     -18.474  -5.464  -0.336  0.00  0.00            
ATOM   2692 HD23 LEU X 166     -19.191  -4.206  -1.484  0.00  0.00            
ATOM   2693  C   LEU X 166     -19.599  -3.060   3.437  0.00  0.00            
ATOM   2694  O   LEU X 166     -18.881  -3.948   3.793  0.00  0.00            
ATOM   2695  N   GLY X 167     -20.744  -2.712   3.922  0.00  0.00            
ATOM   2696  H   GLY X 167     -21.251  -1.911   3.572  0.00  0.00            
ATOM   2697  CA  GLY X 167     -21.336  -3.278   5.131  0.00  0.00            
ATOM   2698  HA2 GLY X 167     -20.553  -3.369   5.883  0.00  0.00            
ATOM   2699  HA3 GLY X 167     -22.101  -2.610   5.527  0.00  0.00            
ATOM   2700  C   GLY X 167     -21.997  -4.691   4.878  0.00  0.00            
ATOM   2701  O   GLY X 167     -21.939  -5.156   3.735  0.00  0.00            
ATOM   2702  N   ALA X 168     -22.498  -5.286   5.964  0.00  0.00            
ATOM   2703  H   ALA X 168     -22.291  -4.863   6.857  0.00  0.00            
ATOM   2704  CA  ALA X 168     -23.233  -6.535   5.879  0.00  0.00            
ATOM   2705  HA  ALA X 168     -22.713  -7.219   5.208  0.00  0.00            
ATOM   2706  CB  ALA X 168     -23.206  -7.169   7.293  0.00  0.00            
ATOM   2707  HB1 ALA X 168     -23.605  -6.468   8.026  0.00  0.00            
ATOM   2708  HB2 ALA X 168     -22.137  -7.250   7.490  0.00  0.00            
ATOM   2709  HB3 ALA X 168     -23.841  -8.052   7.217  0.00  0.00            
ATOM   2710  C   ALA X 168     -24.689  -6.473   5.382  0.00  0.00            
ATOM   2711  O   ALA X 168     -25.272  -7.536   5.171  0.00  0.00            
ATOM   2712  N   GLU X 169     -25.429  -5.337   5.281  0.00  0.00            
ATOM   2713  H   GLU X 169     -25.081  -4.428   5.550  0.00  0.00            
ATOM   2714  CA  GLU X 169     -26.730  -5.324   4.643  0.00  0.00            
ATOM   2715  HA  GLU X 169     -27.301  -6.214   4.905  0.00  0.00            
ATOM   2716  CB  GLU X 169     -27.567  -4.194   5.146  0.00  0.00            
ATOM   2717  HB2 GLU X 169     -28.609  -4.337   4.860  0.00  0.00            
ATOM   2718  HB3 GLU X 169     -27.537  -4.440   6.207  0.00  0.00            
ATOM   2719  CG  GLU X 169     -27.110  -2.768   4.971  0.00  0.00            
ATOM   2720  HG2 GLU X 169     -27.800  -2.435   4.196  0.00  0.00            
ATOM   2721  HG3 GLU X 169     -27.544  -2.197   5.792  0.00  0.00            
ATOM   2722  CD  GLU X 169     -25.624  -2.378   4.622  0.00  0.00            
ATOM   2723  OE1 GLU X 169     -24.746  -2.649   5.422  0.00  0.00            
ATOM   2724  OE2 GLU X 169     -25.288  -1.692   3.655  0.00  0.00            
ATOM   2725  C   GLU X 169     -26.639  -5.417   3.119  0.00  0.00            
ATOM   2726  O   GLU X 169     -27.534  -5.955   2.466  0.00  0.00            
ATOM   2727  N   GLU X 170     -25.579  -4.906   2.469  0.00  0.00            
ATOM   2728  H   GLU X 170     -24.831  -4.472   2.991  0.00  0.00            
ATOM   2729  CA  GLU X 170     -25.291  -5.135   1.043  0.00  0.00            
ATOM   2730  HA  GLU X 170     -26.258  -5.250   0.553  0.00  0.00            
ATOM   2731  CB  GLU X 170     -24.779  -3.826   0.430  0.00  0.00            
ATOM   2732  HB2 GLU X 170     -23.929  -3.556   1.057  0.00  0.00            
ATOM   2733  HB3 GLU X 170     -24.392  -4.085  -0.556  0.00  0.00            
ATOM   2734  CG  GLU X 170     -25.722  -2.626   0.307  0.00  0.00            
ATOM   2735  HG2 GLU X 170     -26.462  -2.563   1.105  0.00  0.00            
ATOM   2736  HG3 GLU X 170     -25.082  -1.744   0.298  0.00  0.00            
ATOM   2737  CD  GLU X 170     -26.612  -2.573  -0.964  0.00  0.00            
ATOM   2738  OE1 GLU X 170     -27.077  -3.713  -1.363  0.00  0.00            
ATOM   2739  OE2 GLU X 170     -26.917  -1.530  -1.586  0.00  0.00            
ATOM   2740  C   GLU X 170     -24.307  -6.286   0.835  0.00  0.00            
ATOM   2741  O   GLU X 170     -23.273  -6.213   1.483  0.00  0.00            
ATOM   2742  N   LYS X 171     -24.598  -7.266  -0.009  0.00  0.00            
ATOM   2743  H   LYS X 171     -25.393  -7.169  -0.625  0.00  0.00            
ATOM   2744  CA  LYS X 171     -23.556  -8.169  -0.553  0.00  0.00            
ATOM   2745  HA  LYS X 171     -22.838  -8.355   0.246  0.00  0.00            
ATOM   2746  CB  LYS X 171     -24.209  -9.504  -0.946  0.00  0.00            
ATOM   2747  HB2 LYS X 171     -23.416 -10.224  -0.742  0.00  0.00            
ATOM   2748  HB3 LYS X 171     -25.047  -9.549  -0.250  0.00  0.00            
ATOM   2749  CG  LYS X 171     -24.656  -9.522  -2.361  0.00  0.00            
ATOM   2750  HG2 LYS X 171     -25.300  -8.700  -2.673  0.00  0.00            
ATOM   2751  HG3 LYS X 171     -23.799  -9.434  -3.029  0.00  0.00            
ATOM   2752  CD  LYS X 171     -25.475 -10.739  -2.714  0.00  0.00            
ATOM   2753  HD2 LYS X 171     -24.788 -11.581  -2.632  0.00  0.00            
ATOM   2754  HD3 LYS X 171     -26.295 -10.846  -2.004  0.00  0.00            
ATOM   2755  CE  LYS X 171     -26.051 -10.776  -4.142  0.00  0.00            
ATOM   2756  HE2 LYS X 171     -25.285 -10.747  -4.917  0.00  0.00            
ATOM   2757  HE3 LYS X 171     -26.613 -11.703  -4.255  0.00  0.00            
ATOM   2758  NZ  LYS X 171     -26.933  -9.690  -4.383  0.00  0.00            
ATOM   2759  HZ1 LYS X 171     -27.364  -9.792  -5.291  0.00  0.00            
ATOM   2760  HZ2 LYS X 171     -27.725  -9.743  -3.759  0.00  0.00            
ATOM   2761  HZ3 LYS X 171     -26.417  -8.827  -4.476  0.00  0.00            
ATOM   2762  C   LYS X 171     -22.736  -7.465  -1.671  0.00  0.00            
ATOM   2763  O   LYS X 171     -21.605  -7.875  -1.837  0.00  0.00            
ATOM   2764  N   GLU X 172     -23.180  -6.400  -2.296  0.00  0.00            
ATOM   2765  H   GLU X 172     -24.119  -6.033  -2.229  0.00  0.00            
ATOM   2766  CA  GLU X 172     -22.278  -5.776  -3.279  0.00  0.00            
ATOM   2767  HA  GLU X 172     -21.285  -5.809  -2.832  0.00  0.00            
ATOM   2768  CB  GLU X 172     -22.216  -6.492  -4.670  0.00  0.00            
ATOM   2769  HB2 GLU X 172     -21.368  -6.102  -5.233  0.00  0.00            
ATOM   2770  HB3 GLU X 172     -21.919  -7.536  -4.568  0.00  0.00            
ATOM   2771  CG  GLU X 172     -23.551  -6.291  -5.503  0.00  0.00            
ATOM   2772  HG2 GLU X 172     -23.255  -6.420  -6.544  0.00  0.00            
ATOM   2773  HG3 GLU X 172     -23.966  -5.285  -5.567  0.00  0.00            
ATOM   2774  CD  GLU X 172     -24.663  -7.304  -5.301  0.00  0.00            
ATOM   2775  OE1 GLU X 172     -24.601  -8.410  -5.893  0.00  0.00            
ATOM   2776  OE2 GLU X 172     -25.560  -7.126  -4.468  0.00  0.00            
ATOM   2777  C   GLU X 172     -22.682  -4.323  -3.385  0.00  0.00            
ATOM   2778  O   GLU X 172     -23.811  -3.910  -3.099  0.00  0.00            
ATOM   2779  N   TYR X 173     -21.788  -3.483  -4.037  0.00  0.00            
ATOM   2780  H   TYR X 173     -20.932  -3.962  -4.278  0.00  0.00            
ATOM   2781  CA  TYR X 173     -22.099  -2.304  -4.771  0.00  0.00            
ATOM   2782  HA  TYR X 173     -22.897  -1.706  -4.332  0.00  0.00            
ATOM   2783  CB  TYR X 173     -20.854  -1.406  -4.810  0.00  0.00            
ATOM   2784  HB2 TYR X 173     -20.020  -1.849  -5.355  0.00  0.00            
ATOM   2785  HB3 TYR X 173     -21.053  -0.525  -5.421  0.00  0.00            
ATOM   2786  CG  TYR X 173     -20.340  -0.832  -3.476  0.00  0.00            
ATOM   2787  CD1 TYR X 173     -21.041   0.136  -2.788  0.00  0.00            
ATOM   2788  HD1 TYR X 173     -21.969   0.503  -3.201  0.00  0.00            
ATOM   2789  CE1 TYR X 173     -20.564   0.758  -1.617  0.00  0.00            
ATOM   2790  HE1 TYR X 173     -21.076   1.648  -1.283  0.00  0.00            
ATOM   2791  CZ  TYR X 173     -19.350   0.243  -1.075  0.00  0.00            
ATOM   2792  OH  TYR X 173     -18.839   0.773   0.014  0.00  0.00            
ATOM   2793  HH  TYR X 173     -19.155   1.652   0.232  0.00  0.00            
ATOM   2794  CE2 TYR X 173     -18.647  -0.756  -1.768  0.00  0.00            
ATOM   2795  HE2 TYR X 173     -17.653  -1.037  -1.453  0.00  0.00            
ATOM   2796  CD2 TYR X 173     -19.093  -1.198  -3.032  0.00  0.00            
ATOM   2797  HD2 TYR X 173     -18.528  -1.964  -3.541  0.00  0.00            
ATOM   2798  C   TYR X 173     -22.654  -2.633  -6.210  0.00  0.00            
ATOM   2799  O   TYR X 173     -22.256  -3.633  -6.787  0.00  0.00            
ATOM   2800  N   HIE X 174     -23.494  -1.710  -6.774  0.00  0.00            
ATOM   2801  H   HIE X 174     -23.858  -1.057  -6.095  0.00  0.00            
ATOM   2802  CA  HIE X 174     -23.731  -1.722  -8.276  0.00  0.00            
ATOM   2803  HA  HIE X 174     -22.967  -2.230  -8.864  0.00  0.00            
ATOM   2804  CB  HIE X 174     -25.060  -2.396  -8.594  0.00  0.00            
ATOM   2805  HB2 HIE X 174     -25.908  -1.809  -8.243  0.00  0.00            
ATOM   2806  HB3 HIE X 174     -25.218  -3.380  -8.153  0.00  0.00            
ATOM   2807  CG  HIE X 174     -25.379  -2.545 -10.047  0.00  0.00            
ATOM   2808  ND1 HIE X 174     -24.683  -3.391 -10.893  0.00  0.00            
ATOM   2809  CE1 HIE X 174     -25.316  -3.184 -12.114  0.00  0.00            
ATOM   2810  HE1 HIE X 174     -25.076  -3.610 -13.077  0.00  0.00            
ATOM   2811  NE2 HIE X 174     -26.287  -2.327 -11.972  0.00  0.00            
ATOM   2812  HE2 HIE X 174     -26.818  -1.917 -12.727  0.00  0.00            
ATOM   2813  CD2 HIE X 174     -26.370  -1.937 -10.720  0.00  0.00            
ATOM   2814  HD2 HIE X 174     -26.974  -1.165 -10.267  0.00  0.00            
ATOM   2815  C   HIE X 174     -23.732  -0.305  -8.799  0.00  0.00            
ATOM   2816  O   HIE X 174     -23.961   0.626  -8.019  0.00  0.00            
ATOM   2817  N   ALA X 175     -23.438  -0.180 -10.033  0.00  0.00            
ATOM   2818  H   ALA X 175     -22.968  -0.962 -10.466  0.00  0.00            
ATOM   2819  CA  ALA X 175     -23.355   1.067 -10.834  0.00  0.00            
ATOM   2820  HA  ALA X 175     -22.650   0.898 -11.648  0.00  0.00            
ATOM   2821  CB  ALA X 175     -24.679   1.303 -11.372  0.00  0.00            
ATOM   2822  HB1 ALA X 175     -25.417   1.548 -10.608  0.00  0.00            
ATOM   2823  HB2 ALA X 175     -25.003   0.430 -11.938  0.00  0.00            
ATOM   2824  HB3 ALA X 175     -24.747   2.147 -12.059  0.00  0.00            
ATOM   2825  C   ALA X 175     -22.649   2.202 -10.107  0.00  0.00            
ATOM   2826  O   ALA X 175     -23.092   3.357 -10.177  0.00  0.00            
ATOM   2827  N   GLU X 176     -21.510   1.966  -9.366  0.00  0.00            
ATOM   2828  H   GLU X 176     -21.306   1.002  -9.142  0.00  0.00            
ATOM   2829  CA  GLU X 176     -20.929   2.894  -8.348  0.00  0.00            
ATOM   2830  HA  GLU X 176     -21.803   3.373  -7.907  0.00  0.00            
ATOM   2831  CB  GLU X 176     -20.204   1.922  -7.355  0.00  0.00            
ATOM   2832  HB2 GLU X 176     -19.495   1.332  -7.937  0.00  0.00            
ATOM   2833  HB3 GLU X 176     -20.972   1.248  -6.974  0.00  0.00            
ATOM   2834  CG  GLU X 176     -19.661   2.595  -6.138  0.00  0.00            
ATOM   2835  HG2 GLU X 176     -19.139   1.782  -5.635  0.00  0.00            
ATOM   2836  HG3 GLU X 176     -18.870   3.282  -6.438  0.00  0.00            
ATOM   2837  CD  GLU X 176     -20.759   3.240  -5.265  0.00  0.00            
ATOM   2838  OE1 GLU X 176     -21.933   2.872  -5.203  0.00  0.00            
ATOM   2839  OE2 GLU X 176     -20.354   4.167  -4.519  0.00  0.00            
ATOM   2840  C   GLU X 176     -20.049   3.980  -8.941  0.00  0.00            
ATOM   2841  O   GLU X 176     -19.133   3.679  -9.699  0.00  0.00            
ATOM   2842  N   GLY X 177     -20.188   5.277  -8.583  0.00  0.00            
ATOM   2843  H   GLY X 177     -20.936   5.574  -7.972  0.00  0.00            
ATOM   2844  CA  GLY X 177     -19.333   6.329  -9.145  0.00  0.00            
ATOM   2845  HA2 GLY X 177     -19.439   6.295 -10.229  0.00  0.00            
ATOM   2846  HA3 GLY X 177     -19.784   7.273  -8.839  0.00  0.00            
ATOM   2847  C   GLY X 177     -17.885   6.188  -8.619  0.00  0.00            
ATOM   2848  O   GLY X 177     -17.572   5.409  -7.688  0.00  0.00            
ATOM   2849  N   GLY X 178     -16.966   7.036  -9.031  0.00  0.00            
ATOM   2850  H   GLY X 178     -17.277   7.778  -9.641  0.00  0.00            
ATOM   2851  CA  GLY X 178     -15.576   7.097  -8.555  0.00  0.00            
ATOM   2852  HA2 GLY X 178     -15.331   8.114  -8.250  0.00  0.00            
ATOM   2853  HA3 GLY X 178     -15.476   6.476  -7.665  0.00  0.00            
ATOM   2854  C   GLY X 178     -14.562   6.706  -9.573  0.00  0.00            
ATOM   2855  O   GLY X 178     -14.815   6.578 -10.756  0.00  0.00            
ATOM   2856  N   LYS X 179     -13.359   6.708  -9.103  0.00  0.00            
ATOM   2857  H   LYS X 179     -13.194   6.920  -8.130  0.00  0.00            
ATOM   2858  CA  LYS X 179     -12.104   6.450  -9.735  0.00  0.00            
ATOM   2859  HA  LYS X 179     -11.960   7.105 -10.595  0.00  0.00            
ATOM   2860  CB  LYS X 179     -10.930   6.490  -8.835  0.00  0.00            
ATOM   2861  HB2 LYS X 179     -10.874   5.751  -8.035  0.00  0.00            
ATOM   2862  HB3 LYS X 179     -11.017   7.496  -8.425  0.00  0.00            
ATOM   2863  CG  LYS X 179      -9.498   6.394  -9.447  0.00  0.00            
ATOM   2864  HG2 LYS X 179      -9.398   5.473 -10.021  0.00  0.00            
ATOM   2865  HG3 LYS X 179      -9.491   7.138 -10.243  0.00  0.00            
ATOM   2866  CD  LYS X 179      -8.357   6.330  -8.367  0.00  0.00            
ATOM   2867  HD2 LYS X 179      -8.553   5.518  -7.666  0.00  0.00            
ATOM   2868  HD3 LYS X 179      -7.484   6.095  -8.977  0.00  0.00            
ATOM   2869  CE  LYS X 179      -8.285   7.603  -7.521  0.00  0.00            
ATOM   2870  HE2 LYS X 179      -8.070   8.413  -8.217  0.00  0.00            
ATOM   2871  HE3 LYS X 179      -9.216   7.879  -7.026  0.00  0.00            
ATOM   2872  NZ  LYS X 179      -7.189   7.350  -6.554  0.00  0.00            
ATOM   2873  HZ1 LYS X 179      -6.267   7.177  -6.928  0.00  0.00            
ATOM   2874  HZ2 LYS X 179      -7.446   6.552  -5.990  0.00  0.00            
ATOM   2875  HZ3 LYS X 179      -7.082   8.214  -6.043  0.00  0.00            
ATOM   2876  C   LYS X 179     -12.110   4.999 -10.312  0.00  0.00            
ATOM   2877  O   LYS X 179     -12.724   4.181  -9.630  0.00  0.00            
ATOM   2878  N   VAL X 180     -11.631   4.889 -11.534  0.00  0.00            
ATOM   2879  H   VAL X 180     -11.303   5.663 -12.093  0.00  0.00            
ATOM   2880  CA  VAL X 180     -11.819   3.653 -12.374  0.00  0.00            
ATOM   2881  HA  VAL X 180     -12.092   2.842 -11.699  0.00  0.00            
ATOM   2882  CB  VAL X 180     -13.104   3.834 -13.250  0.00  0.00            
ATOM   2883  HB  VAL X 180     -13.007   3.104 -14.054  0.00  0.00            
ATOM   2884  CG1 VAL X 180     -14.453   3.727 -12.560  0.00  0.00            
ATOM   2885 HG11 VAL X 180     -14.842   2.715 -12.447  0.00  0.00            
ATOM   2886 HG12 VAL X 180     -14.439   4.245 -11.601  0.00  0.00            
ATOM   2887 HG13 VAL X 180     -15.208   4.292 -13.107  0.00  0.00            
ATOM   2888  CG2 VAL X 180     -13.031   5.219 -13.884  0.00  0.00            
ATOM   2889 HG21 VAL X 180     -13.256   6.046 -13.210  0.00  0.00            
ATOM   2890 HG22 VAL X 180     -12.017   5.350 -14.264  0.00  0.00            
ATOM   2891 HG23 VAL X 180     -13.668   5.242 -14.768  0.00  0.00            
ATOM   2892  C   VAL X 180     -10.511   3.208 -13.035  0.00  0.00            
ATOM   2893  O   VAL X 180     -10.377   3.424 -14.236  0.00  0.00            
ATOM   2894  N   PRO X 181      -9.538   2.583 -12.328  0.00  0.00            
ATOM   2895  CD  PRO X 181      -9.532   2.467 -10.872  0.00  0.00            
ATOM   2896  HD2 PRO X 181      -9.479   3.427 -10.358  0.00  0.00            
ATOM   2897  HD3 PRO X 181     -10.353   1.852 -10.505  0.00  0.00            
ATOM   2898  CG  PRO X 181      -8.193   1.865 -10.494  0.00  0.00            
ATOM   2899  HG2 PRO X 181      -8.187   0.780 -10.392  0.00  0.00            
ATOM   2900  HG3 PRO X 181      -7.808   2.264  -9.556  0.00  0.00            
ATOM   2901  CB  PRO X 181      -7.322   2.261 -11.721  0.00  0.00            
ATOM   2902  HB2 PRO X 181      -6.486   1.567 -11.802  0.00  0.00            
ATOM   2903  HB3 PRO X 181      -6.981   3.295 -11.658  0.00  0.00            
ATOM   2904  CA  PRO X 181      -8.271   2.240 -12.942  0.00  0.00            
ATOM   2905  HA  PRO X 181      -7.888   3.033 -13.584  0.00  0.00            
ATOM   2906  C   PRO X 181      -8.425   0.868 -13.697  0.00  0.00            
ATOM   2907  O   PRO X 181      -7.874  -0.152 -13.189  0.00  0.00            
ATOM   2908  N   ILE X 182      -9.072   0.796 -14.900  0.00  0.00            
ATOM   2909  H   ILE X 182      -9.358   1.682 -15.290  0.00  0.00            
ATOM   2910  CA  ILE X 182      -9.320  -0.438 -15.679  0.00  0.00            
ATOM   2911  HA  ILE X 182     -10.230  -0.913 -15.311  0.00  0.00            
ATOM   2912  CB  ILE X 182      -9.600  -0.014 -17.158  0.00  0.00            
ATOM   2913  HB  ILE X 182      -8.604   0.293 -17.475  0.00  0.00            
ATOM   2914  CG2 ILE X 182      -9.964  -1.197 -18.100  0.00  0.00            
ATOM   2915 HG21 ILE X 182     -10.932  -1.517 -17.712  0.00  0.00            
ATOM   2916 HG22 ILE X 182     -10.165  -0.844 -19.111  0.00  0.00            
ATOM   2917 HG23 ILE X 182      -9.210  -1.982 -18.139  0.00  0.00            
ATOM   2918  CG1 ILE X 182     -10.609   1.119 -17.431  0.00  0.00            
ATOM   2919 HG12 ILE X 182     -10.257   1.945 -16.812  0.00  0.00            
ATOM   2920 HG13 ILE X 182     -10.631   1.509 -18.448  0.00  0.00            
ATOM   2921  CD1 ILE X 182     -12.044   0.845 -16.961  0.00  0.00            
ATOM   2922 HD11 ILE X 182     -12.096   0.543 -15.915  0.00  0.00            
ATOM   2923 HD12 ILE X 182     -12.446   0.016 -17.544  0.00  0.00            
ATOM   2924 HD13 ILE X 182     -12.612   1.776 -16.972  0.00  0.00            
ATOM   2925  C   ILE X 182      -8.274  -1.548 -15.700  0.00  0.00            
ATOM   2926  O   ILE X 182      -8.698  -2.732 -15.663  0.00  0.00            
ATOM   2927  N   LYS X 183      -6.986  -1.178 -15.817  0.00  0.00            
ATOM   2928  H   LYS X 183      -6.796  -0.188 -15.881  0.00  0.00            
ATOM   2929  CA  LYS X 183      -5.909  -2.155 -15.834  0.00  0.00            
ATOM   2930  HA  LYS X 183      -6.006  -2.909 -16.614  0.00  0.00            
ATOM   2931  CB  LYS X 183      -4.567  -1.439 -16.089  0.00  0.00            
ATOM   2932  HB2 LYS X 183      -3.808  -2.181 -15.843  0.00  0.00            
ATOM   2933  HB3 LYS X 183      -4.651  -0.595 -15.405  0.00  0.00            
ATOM   2934  CG  LYS X 183      -4.514  -1.025 -17.561  0.00  0.00            
ATOM   2935  HG2 LYS X 183      -4.848  -1.872 -18.161  0.00  0.00            
ATOM   2936  HG3 LYS X 183      -5.194  -0.233 -17.874  0.00  0.00            
ATOM   2937  CD  LYS X 183      -3.124  -0.590 -17.949  0.00  0.00            
ATOM   2938  HD2 LYS X 183      -2.396  -1.322 -17.600  0.00  0.00            
ATOM   2939  HD3 LYS X 183      -2.799   0.366 -17.539  0.00  0.00            
ATOM   2940  CE  LYS X 183      -3.022  -0.496 -19.473  0.00  0.00            
ATOM   2941  HE2 LYS X 183      -3.509  -1.372 -19.904  0.00  0.00            
ATOM   2942  HE3 LYS X 183      -3.572   0.392 -19.786  0.00  0.00            
ATOM   2943  NZ  LYS X 183      -1.639  -0.310 -19.980  0.00  0.00            
ATOM   2944  HZ1 LYS X 183      -1.157  -1.178 -19.791  0.00  0.00            
ATOM   2945  HZ2 LYS X 183      -1.151   0.447 -19.524  0.00  0.00            
ATOM   2946  HZ3 LYS X 183      -1.568  -0.036 -20.949  0.00  0.00            
ATOM   2947  C   LYS X 183      -5.805  -3.005 -14.511  0.00  0.00            
ATOM   2948  O   LYS X 183      -5.149  -4.020 -14.487  0.00  0.00            
ATOM   2949  N   TRP X 184      -6.377  -2.541 -13.346  0.00  0.00            
ATOM   2950  H   TRP X 184      -6.720  -1.591 -13.364  0.00  0.00            
ATOM   2951  CA  TRP X 184      -6.352  -3.208 -12.093  0.00  0.00            
ATOM   2952  HA  TRP X 184      -5.995  -4.229 -12.230  0.00  0.00            
ATOM   2953  CB  TRP X 184      -5.437  -2.619 -11.075  0.00  0.00            
ATOM   2954  HB2 TRP X 184      -5.851  -1.668 -10.740  0.00  0.00            
ATOM   2955  HB3 TRP X 184      -5.561  -3.255 -10.199  0.00  0.00            
ATOM   2956  CG  TRP X 184      -3.989  -2.466 -11.405  0.00  0.00            
ATOM   2957  CD1 TRP X 184      -2.878  -3.084 -10.876  0.00  0.00            
ATOM   2958  HD1 TRP X 184      -2.932  -3.845 -10.112  0.00  0.00            
ATOM   2959  NE1 TRP X 184      -1.741  -2.528 -11.372  0.00  0.00            
ATOM   2960  HE1 TRP X 184      -0.808  -2.792 -11.091  0.00  0.00            
ATOM   2961  CE2 TRP X 184      -2.034  -1.452 -12.099  0.00  0.00            
ATOM   2962  CZ2 TRP X 184      -1.276  -0.463 -12.667  0.00  0.00            
ATOM   2963  HZ2 TRP X 184      -0.208  -0.625 -12.667  0.00  0.00            
ATOM   2964  CH2 TRP X 184      -1.895   0.646 -13.262  0.00  0.00            
ATOM   2965  HH2 TRP X 184      -1.254   1.402 -13.691  0.00  0.00            
ATOM   2966  CZ3 TRP X 184      -3.257   0.836 -13.141  0.00  0.00            
ATOM   2967  HZ3 TRP X 184      -3.826   1.647 -13.569  0.00  0.00            
ATOM   2968  CE3 TRP X 184      -4.045  -0.181 -12.614  0.00  0.00            
ATOM   2969  HE3 TRP X 184      -5.106   0.012 -12.567  0.00  0.00            
ATOM   2970  CD2 TRP X 184      -3.437  -1.343 -12.148  0.00  0.00            
ATOM   2971  C   TRP X 184      -7.791  -3.400 -11.538  0.00  0.00            
ATOM   2972  O   TRP X 184      -7.974  -4.074 -10.546  0.00  0.00            
ATOM   2973  N   MET X 185      -8.809  -2.966 -12.360  0.00  0.00            
ATOM   2974  H   MET X 185      -8.571  -2.447 -13.193  0.00  0.00            
ATOM   2975  CA  MET X 185     -10.236  -3.246 -11.985  0.00  0.00            
ATOM   2976  HA  MET X 185     -10.343  -3.008 -10.926  0.00  0.00            
ATOM   2977  CB  MET X 185     -11.155  -2.303 -12.814  0.00  0.00            
ATOM   2978  HB2 MET X 185     -12.165  -2.703 -12.732  0.00  0.00            
ATOM   2979  HB3 MET X 185     -10.664  -2.190 -13.780  0.00  0.00            
ATOM   2980  CG  MET X 185     -11.296  -0.946 -12.135  0.00  0.00            
ATOM   2981  HG2 MET X 185     -11.942  -1.090 -11.269  0.00  0.00            
ATOM   2982  HG3 MET X 185     -10.270  -0.638 -11.932  0.00  0.00            
ATOM   2983  SD  MET X 185     -12.133   0.289 -13.248  0.00  0.00            
ATOM   2984  CE  MET X 185     -13.853  -0.206 -13.398  0.00  0.00            
ATOM   2985  HE1 MET X 185     -14.348   0.300 -14.226  0.00  0.00            
ATOM   2986  HE2 MET X 185     -14.281  -0.086 -12.402  0.00  0.00            
ATOM   2987  HE3 MET X 185     -13.894  -1.238 -13.747  0.00  0.00            
ATOM   2988  C   MET X 185     -10.635  -4.734 -12.277  0.00  0.00            
ATOM   2989  O   MET X 185     -10.154  -5.311 -13.302  0.00  0.00            
ATOM   2990  N   ALA X 186     -11.642  -5.275 -11.563  0.00  0.00            
ATOM   2991  H   ALA X 186     -12.006  -4.785 -10.759  0.00  0.00            
ATOM   2992  CA  ALA X 186     -12.135  -6.613 -11.876  0.00  0.00            
ATOM   2993  HA  ALA X 186     -11.220  -7.049 -12.277  0.00  0.00            
ATOM   2994  CB  ALA X 186     -12.707  -7.209 -10.596  0.00  0.00            
ATOM   2995  HB1 ALA X 186     -13.042  -8.231 -10.770  0.00  0.00            
ATOM   2996  HB2 ALA X 186     -13.587  -6.595 -10.406  0.00  0.00            
ATOM   2997  HB3 ALA X 186     -11.981  -7.278  -9.786  0.00  0.00            
ATOM   2998  C   ALA X 186     -13.124  -6.593 -13.036  0.00  0.00            
ATOM   2999  O   ALA X 186     -13.744  -5.565 -13.398  0.00  0.00            
ATOM   3000  N   LEU X 187     -13.243  -7.727 -13.692  0.00  0.00            
ATOM   3001  H   LEU X 187     -12.688  -8.552 -13.512  0.00  0.00            
ATOM   3002  CA  LEU X 187     -14.143  -7.908 -14.840  0.00  0.00            
ATOM   3003  HA  LEU X 187     -13.794  -7.300 -15.675  0.00  0.00            
ATOM   3004  CB  LEU X 187     -14.197  -9.405 -15.137  0.00  0.00            
ATOM   3005  HB2 LEU X 187     -13.178  -9.638 -15.447  0.00  0.00            
ATOM   3006  HB3 LEU X 187     -14.385  -9.962 -14.220  0.00  0.00            
ATOM   3007  CG  LEU X 187     -15.178  -9.766 -16.273  0.00  0.00            
ATOM   3008  HG  LEU X 187     -16.174  -9.332 -16.184  0.00  0.00            
ATOM   3009  CD1 LEU X 187     -14.778  -9.189 -17.714  0.00  0.00            
ATOM   3010 HD11 LEU X 187     -13.750  -9.468 -17.947  0.00  0.00            
ATOM   3011 HD12 LEU X 187     -14.801  -8.112 -17.546  0.00  0.00            
ATOM   3012 HD13 LEU X 187     -15.480  -9.499 -18.487  0.00  0.00            
ATOM   3013  CD2 LEU X 187     -15.358 -11.217 -16.503  0.00  0.00            
ATOM   3014 HD21 LEU X 187     -16.047 -11.328 -17.340  0.00  0.00            
ATOM   3015 HD22 LEU X 187     -15.660 -11.809 -15.640  0.00  0.00            
ATOM   3016 HD23 LEU X 187     -14.358 -11.567 -16.759  0.00  0.00            
ATOM   3017  C   LEU X 187     -15.584  -7.413 -14.526  0.00  0.00            
ATOM   3018  O   LEU X 187     -16.265  -6.767 -15.270  0.00  0.00            
ATOM   3019  N   GLU X 188     -16.138  -7.727 -13.375  0.00  0.00            
ATOM   3020  H   GLU X 188     -15.645  -8.297 -12.702  0.00  0.00            
ATOM   3021  CA  GLU X 188     -17.426  -7.160 -12.939  0.00  0.00            
ATOM   3022  HA  GLU X 188     -18.156  -7.245 -13.744  0.00  0.00            
ATOM   3023  CB  GLU X 188     -18.082  -8.162 -11.872  0.00  0.00            
ATOM   3024  HB2 GLU X 188     -19.120  -7.830 -11.904  0.00  0.00            
ATOM   3025  HB3 GLU X 188     -18.023  -9.154 -12.320  0.00  0.00            
ATOM   3026  CG  GLU X 188     -17.509  -7.997 -10.461  0.00  0.00            
ATOM   3027  HG2 GLU X 188     -17.521  -6.947 -10.169  0.00  0.00            
ATOM   3028  HG3 GLU X 188     -18.262  -8.459  -9.822  0.00  0.00            
ATOM   3029  CD  GLU X 188     -16.164  -8.711 -10.232  0.00  0.00            
ATOM   3030  OE1 GLU X 188     -15.810  -9.521 -11.120  0.00  0.00            
ATOM   3031  OE2 GLU X 188     -15.492  -8.608  -9.186  0.00  0.00            
ATOM   3032  C   GLU X 188     -17.426  -5.642 -12.613  0.00  0.00            
ATOM   3033  O   GLU X 188     -18.523  -5.059 -12.697  0.00  0.00            
ATOM   3034  N   SER X 189     -16.310  -5.024 -12.296  0.00  0.00            
ATOM   3035  H   SER X 189     -15.431  -5.521 -12.287  0.00  0.00            
ATOM   3036  CA  SER X 189     -16.278  -3.567 -12.102  0.00  0.00            
ATOM   3037  HA  SER X 189     -17.161  -3.207 -11.574  0.00  0.00            
ATOM   3038  CB  SER X 189     -15.056  -3.045 -11.273  0.00  0.00            
ATOM   3039  HB2 SER X 189     -14.167  -3.403 -11.793  0.00  0.00            
ATOM   3040  HB3 SER X 189     -15.043  -1.956 -11.229  0.00  0.00            
ATOM   3041  OG  SER X 189     -15.105  -3.596  -9.994  0.00  0.00            
ATOM   3042  HG  SER X 189     -16.027  -3.562  -9.729  0.00  0.00            
ATOM   3043  C   SER X 189     -16.270  -2.738 -13.340  0.00  0.00            
ATOM   3044  O   SER X 189     -16.970  -1.733 -13.454  0.00  0.00            
ATOM   3045  N   ILE X 190     -15.501  -3.209 -14.307  0.00  0.00            
ATOM   3046  H   ILE X 190     -14.945  -4.037 -14.144  0.00  0.00            
ATOM   3047  CA  ILE X 190     -15.434  -2.624 -15.672  0.00  0.00            
ATOM   3048  HA  ILE X 190     -15.070  -1.604 -15.552  0.00  0.00            
ATOM   3049  CB  ILE X 190     -14.440  -3.349 -16.548  0.00  0.00            
ATOM   3050  HB  ILE X 190     -14.724  -4.399 -16.628  0.00  0.00            
ATOM   3051  CG2 ILE X 190     -14.429  -2.857 -18.047  0.00  0.00            
ATOM   3052 HG21 ILE X 190     -14.111  -1.816 -18.094  0.00  0.00            
ATOM   3053 HG22 ILE X 190     -15.378  -3.106 -18.522  0.00  0.00            
ATOM   3054 HG23 ILE X 190     -13.700  -3.416 -18.634  0.00  0.00            
ATOM   3055  CG1 ILE X 190     -13.020  -3.190 -15.973  0.00  0.00            
ATOM   3056 HG12 ILE X 190     -12.652  -2.205 -16.264  0.00  0.00            
ATOM   3057 HG13 ILE X 190     -13.059  -3.128 -14.886  0.00  0.00            
ATOM   3058  CD1 ILE X 190     -12.122  -4.391 -16.363  0.00  0.00            
ATOM   3059 HD11 ILE X 190     -11.156  -4.474 -15.865  0.00  0.00            
ATOM   3060 HD12 ILE X 190     -12.679  -5.323 -16.274  0.00  0.00            
ATOM   3061 HD13 ILE X 190     -11.903  -4.195 -17.413  0.00  0.00            
ATOM   3062  C   ILE X 190     -16.793  -2.652 -16.382  0.00  0.00            
ATOM   3063  O   ILE X 190     -17.242  -1.638 -16.936  0.00  0.00            
ATOM   3064  N   LEU X 191     -17.442  -3.857 -16.378  0.00  0.00            
ATOM   3065  H   LEU X 191     -17.012  -4.726 -16.094  0.00  0.00            
ATOM   3066  CA  LEU X 191     -18.677  -4.095 -17.063  0.00  0.00            
ATOM   3067  HA  LEU X 191     -18.776  -3.417 -17.911  0.00  0.00            
ATOM   3068  CB  LEU X 191     -18.744  -5.524 -17.520  0.00  0.00            
ATOM   3069  HB2 LEU X 191     -18.767  -6.073 -16.579  0.00  0.00            
ATOM   3070  HB3 LEU X 191     -19.703  -5.535 -18.037  0.00  0.00            
ATOM   3071  CG  LEU X 191     -17.638  -6.032 -18.465  0.00  0.00            
ATOM   3072  HG  LEU X 191     -16.719  -6.013 -17.878  0.00  0.00            
ATOM   3073  CD1 LEU X 191     -18.157  -7.385 -18.974  0.00  0.00            
ATOM   3074 HD11 LEU X 191     -18.229  -8.043 -18.107  0.00  0.00            
ATOM   3075 HD12 LEU X 191     -19.152  -7.366 -19.418  0.00  0.00            
ATOM   3076 HD13 LEU X 191     -17.356  -7.833 -19.562  0.00  0.00            
ATOM   3077  CD2 LEU X 191     -17.430  -5.193 -19.704  0.00  0.00            
ATOM   3078 HD21 LEU X 191     -18.077  -5.333 -20.570  0.00  0.00            
ATOM   3079 HD22 LEU X 191     -17.396  -4.156 -19.371  0.00  0.00            
ATOM   3080 HD23 LEU X 191     -16.411  -5.451 -19.993  0.00  0.00            
ATOM   3081  C   LEU X 191     -19.915  -3.557 -16.302  0.00  0.00            
ATOM   3082  O   LEU X 191     -20.928  -3.188 -16.916  0.00  0.00            
ATOM   3083  N   HIE X 192     -19.914  -3.531 -14.942  0.00  0.00            
ATOM   3084  H   HIE X 192     -19.217  -3.992 -14.374  0.00  0.00            
ATOM   3085  CA  HIE X 192     -21.086  -3.236 -14.077  0.00  0.00            
ATOM   3086  HA  HIE X 192     -21.797  -2.746 -14.742  0.00  0.00            
ATOM   3087  CB  HIE X 192     -21.658  -4.509 -13.506  0.00  0.00            
ATOM   3088  HB2 HIE X 192     -21.033  -4.966 -12.738  0.00  0.00            
ATOM   3089  HB3 HIE X 192     -22.606  -4.274 -13.022  0.00  0.00            
ATOM   3090  CG  HIE X 192     -21.855  -5.573 -14.587  0.00  0.00            
ATOM   3091  ND1 HIE X 192     -22.933  -5.841 -15.409  0.00  0.00            
ATOM   3092  CE1 HIE X 192     -22.564  -6.772 -16.275  0.00  0.00            
ATOM   3093  HE1 HIE X 192     -23.137  -7.155 -17.107  0.00  0.00            
ATOM   3094  NE2 HIE X 192     -21.338  -7.239 -15.916  0.00  0.00            
ATOM   3095  HE2 HIE X 192     -20.876  -8.019 -16.361  0.00  0.00            
ATOM   3096  CD2 HIE X 192     -20.855  -6.459 -14.905  0.00  0.00            
ATOM   3097  HD2 HIE X 192     -19.844  -6.401 -14.530  0.00  0.00            
ATOM   3098  C   HIE X 192     -20.862  -2.224 -12.976  0.00  0.00            
ATOM   3099  O   HIE X 192     -21.751  -1.716 -12.413  0.00  0.00            
ATOM   3100  N   ARG X 193     -19.567  -1.850 -12.755  0.00  0.00            
ATOM   3101  H   ARG X 193     -18.860  -2.278 -13.337  0.00  0.00            
ATOM   3102  CA  ARG X 193     -19.142  -1.110 -11.560  0.00  0.00            
ATOM   3103  HA  ARG X 193     -18.054  -1.171 -11.531  0.00  0.00            
ATOM   3104  CB  ARG X 193     -19.452   0.410 -11.583  0.00  0.00            
ATOM   3105  HB2 ARG X 193     -20.524   0.598 -11.636  0.00  0.00            
ATOM   3106  HB3 ARG X 193     -19.003   0.931 -10.738  0.00  0.00            
ATOM   3107  CG  ARG X 193     -18.865   1.026 -12.831  0.00  0.00            
ATOM   3108  HG2 ARG X 193     -17.777   0.983 -12.781  0.00  0.00            
ATOM   3109  HG3 ARG X 193     -19.324   0.529 -13.686  0.00  0.00            
ATOM   3110  CD  ARG X 193     -19.102   2.508 -12.856  0.00  0.00            
ATOM   3111  HD2 ARG X 193     -18.490   2.910 -13.664  0.00  0.00            
ATOM   3112  HD3 ARG X 193     -18.715   2.897 -11.915  0.00  0.00            
ATOM   3113  NE  ARG X 193     -20.466   2.859 -13.028  0.00  0.00            
ATOM   3114  HE  ARG X 193     -20.968   2.322 -13.720  0.00  0.00            
ATOM   3115  CZ  ARG X 193     -21.032   3.977 -12.722  0.00  0.00            
ATOM   3116  NH1 ARG X 193     -22.287   4.201 -13.021  0.00  0.00            
ATOM   3117 HH11 ARG X 193     -22.895   3.549 -13.497  0.00  0.00            
ATOM   3118 HH12 ARG X 193     -22.683   5.110 -12.827  0.00  0.00            
ATOM   3119  NH2 ARG X 193     -20.288   4.943 -12.156  0.00  0.00            
ATOM   3120 HH21 ARG X 193     -19.327   4.762 -11.905  0.00  0.00            
ATOM   3121 HH22 ARG X 193     -20.777   5.727 -11.748  0.00  0.00            
ATOM   3122  C   ARG X 193     -19.697  -1.733 -10.227  0.00  0.00            
ATOM   3123  O   ARG X 193     -19.732  -1.056  -9.209  0.00  0.00            
ATOM   3124  N   ILE X 194     -20.060  -3.025 -10.331  0.00  0.00            
ATOM   3125  H   ILE X 194     -19.983  -3.431 -11.252  0.00  0.00            
ATOM   3126  CA  ILE X 194     -20.078  -3.908  -9.153  0.00  0.00            
ATOM   3127  HA  ILE X 194     -20.840  -3.519  -8.479  0.00  0.00            
ATOM   3128  CB  ILE X 194     -20.542  -5.397  -9.510  0.00  0.00            
ATOM   3129  HB  ILE X 194     -19.953  -5.786 -10.341  0.00  0.00            
ATOM   3130  CG2 ILE X 194     -20.342  -6.390  -8.356  0.00  0.00            
ATOM   3131 HG21 ILE X 194     -20.901  -6.006  -7.503  0.00  0.00            
ATOM   3132 HG22 ILE X 194     -20.491  -7.424  -8.668  0.00  0.00            
ATOM   3133 HG23 ILE X 194     -19.300  -6.361  -8.037  0.00  0.00            
ATOM   3134  CG1 ILE X 194     -22.016  -5.397 -10.017  0.00  0.00            
ATOM   3135 HG12 ILE X 194     -22.702  -5.411  -9.171  0.00  0.00            
ATOM   3136 HG13 ILE X 194     -22.238  -4.552 -10.670  0.00  0.00            
ATOM   3137  CD1 ILE X 194     -22.256  -6.683 -10.828  0.00  0.00            
ATOM   3138 HD11 ILE X 194     -22.371  -7.504 -10.120  0.00  0.00            
ATOM   3139 HD12 ILE X 194     -23.152  -6.472 -11.412  0.00  0.00            
ATOM   3140 HD13 ILE X 194     -21.379  -6.990 -11.397  0.00  0.00            
ATOM   3141  C   ILE X 194     -18.647  -3.920  -8.539  0.00  0.00            
ATOM   3142  O   ILE X 194     -17.616  -3.914  -9.243  0.00  0.00            
ATOM   3143  N   TYR X 195     -18.600  -3.897  -7.176  0.00  0.00            
ATOM   3144  H   TYR X 195     -19.487  -3.716  -6.729  0.00  0.00            
ATOM   3145  CA  TYR X 195     -17.408  -3.689  -6.289  0.00  0.00            
ATOM   3146  HA  TYR X 195     -16.585  -4.186  -6.802  0.00  0.00            
ATOM   3147  CB  TYR X 195     -17.111  -2.242  -6.005  0.00  0.00            
ATOM   3148  HB2 TYR X 195     -16.381  -2.285  -5.197  0.00  0.00            
ATOM   3149  HB3 TYR X 195     -17.984  -1.677  -5.680  0.00  0.00            
ATOM   3150  CG  TYR X 195     -16.342  -1.395  -7.038  0.00  0.00            
ATOM   3151  CD1 TYR X 195     -14.939  -1.503  -7.245  0.00  0.00            
ATOM   3152  HD1 TYR X 195     -14.396  -2.182  -6.605  0.00  0.00            
ATOM   3153  CE1 TYR X 195     -14.266  -0.671  -8.177  0.00  0.00            
ATOM   3154  HE1 TYR X 195     -13.192  -0.755  -8.259  0.00  0.00            
ATOM   3155  CZ  TYR X 195     -15.008   0.198  -8.961  0.00  0.00            
ATOM   3156  OH  TYR X 195     -14.415   0.948  -9.970  0.00  0.00            
ATOM   3157  HH  TYR X 195     -15.046   1.621 -10.236  0.00  0.00            
ATOM   3158  CE2 TYR X 195     -16.441   0.315  -8.722  0.00  0.00            
ATOM   3159  HE2 TYR X 195     -17.035   1.071  -9.215  0.00  0.00            
ATOM   3160  CD2 TYR X 195     -17.060  -0.446  -7.748  0.00  0.00            
ATOM   3161  HD2 TYR X 195     -18.115  -0.327  -7.552  0.00  0.00            
ATOM   3162  C   TYR X 195     -17.598  -4.481  -4.999  0.00  0.00            
ATOM   3163  O   TYR X 195     -18.594  -4.221  -4.382  0.00  0.00            
ATOM   3164  N   THR X 196     -16.729  -5.425  -4.735  0.00  0.00            
ATOM   3165  H   THR X 196     -15.906  -5.502  -5.315  0.00  0.00            
ATOM   3166  CA  THR X 196     -16.767  -6.177  -3.386  0.00  0.00            
ATOM   3167  HA  THR X 196     -17.404  -5.677  -2.657  0.00  0.00            
ATOM   3168  CB  THR X 196     -17.427  -7.541  -3.703  0.00  0.00            
ATOM   3169  HB  THR X 196     -17.287  -8.029  -2.739  0.00  0.00            
ATOM   3170  CG2 THR X 196     -18.922  -7.461  -3.878  0.00  0.00            
ATOM   3171 HG21 THR X 196     -19.235  -7.122  -4.866  0.00  0.00            
ATOM   3172 HG22 THR X 196     -19.362  -6.906  -3.050  0.00  0.00            
ATOM   3173 HG23 THR X 196     -19.298  -8.479  -3.776  0.00  0.00            
ATOM   3174  OG1 THR X 196     -16.684  -8.269  -4.691  0.00  0.00            
ATOM   3175  HG1 THR X 196     -17.187  -8.221  -5.507  0.00  0.00            
ATOM   3176  C   THR X 196     -15.333  -6.471  -2.804  0.00  0.00            
ATOM   3177  O   THR X 196     -14.350  -6.135  -3.553  0.00  0.00            
ATOM   3178  N   HIE X 197     -15.145  -7.189  -1.678  0.00  0.00            
ATOM   3179  H   HIE X 197     -15.985  -7.594  -1.291  0.00  0.00            
ATOM   3180  CA  HIE X 197     -13.897  -7.484  -1.168  0.00  0.00            
ATOM   3181  HA  HIE X 197     -13.346  -6.559  -1.334  0.00  0.00            
ATOM   3182  CB  HIE X 197     -13.990  -7.839   0.248  0.00  0.00            
ATOM   3183  HB2 HIE X 197     -14.361  -8.859   0.351  0.00  0.00            
ATOM   3184  HB3 HIE X 197     -13.022  -7.906   0.746  0.00  0.00            
ATOM   3185  CG  HIE X 197     -14.954  -6.919   1.073  0.00  0.00            
ATOM   3186  ND1 HIE X 197     -16.354  -7.106   1.296  0.00  0.00            
ATOM   3187  CE1 HIE X 197     -16.657  -5.998   1.998  0.00  0.00            
ATOM   3188  HE1 HIE X 197     -17.668  -5.737   2.274  0.00  0.00            
ATOM   3189  NE2 HIE X 197     -15.630  -5.258   2.334  0.00  0.00            
ATOM   3190  HE2 HIE X 197     -15.608  -4.510   3.012  0.00  0.00            
ATOM   3191  CD2 HIE X 197     -14.550  -5.795   1.730  0.00  0.00            
ATOM   3192  HD2 HIE X 197     -13.517  -5.482   1.772  0.00  0.00            
ATOM   3193  C   HIE X 197     -13.249  -8.536  -2.120  0.00  0.00            
ATOM   3194  O   HIE X 197     -12.045  -8.444  -2.342  0.00  0.00            
ATOM   3195  N   GLN X 198     -13.972  -9.423  -2.767  0.00  0.00            
ATOM   3196  H   GLN X 198     -14.888  -9.633  -2.396  0.00  0.00            
ATOM   3197  CA  GLN X 198     -13.424 -10.205  -3.833  0.00  0.00            
ATOM   3198  HA  GLN X 198     -12.530 -10.752  -3.532  0.00  0.00            
ATOM   3199  CB  GLN X 198     -14.357 -11.337  -4.279  0.00  0.00            
ATOM   3200  HB2 GLN X 198     -15.253 -10.928  -4.748  0.00  0.00            
ATOM   3201  HB3 GLN X 198     -13.829 -11.998  -4.966  0.00  0.00            
ATOM   3202  CG  GLN X 198     -14.858 -12.243  -3.132  0.00  0.00            
ATOM   3203  HG2 GLN X 198     -15.466 -11.669  -2.432  0.00  0.00            
ATOM   3204  HG3 GLN X 198     -15.382 -13.064  -3.621  0.00  0.00            
ATOM   3205  CD  GLN X 198     -13.666 -12.797  -2.427  0.00  0.00            
ATOM   3206  OE1 GLN X 198     -13.206 -12.250  -1.448  0.00  0.00            
ATOM   3207  NE2 GLN X 198     -12.990 -13.792  -2.904  0.00  0.00            
ATOM   3208 HE21 GLN X 198     -13.249 -14.293  -3.742  0.00  0.00            
ATOM   3209 HE22 GLN X 198     -12.139 -14.070  -2.436  0.00  0.00            
ATOM   3210  C   GLN X 198     -13.111  -9.427  -5.165  0.00  0.00            
ATOM   3211  O   GLN X 198     -12.312  -9.924  -5.960  0.00  0.00            
ATOM   3212  N   SER X 199     -13.703  -8.299  -5.452  0.00  0.00            
ATOM   3213  H   SER X 199     -14.339  -7.899  -4.776  0.00  0.00            
ATOM   3214  CA  SER X 199     -13.162  -7.502  -6.622  0.00  0.00            
ATOM   3215  HA  SER X 199     -13.278  -8.094  -7.529  0.00  0.00            
ATOM   3216  CB  SER X 199     -14.075  -6.280  -6.865  0.00  0.00            
ATOM   3217  HB2 SER X 199     -13.915  -5.534  -6.086  0.00  0.00            
ATOM   3218  HB3 SER X 199     -13.684  -5.824  -7.775  0.00  0.00            
ATOM   3219  OG  SER X 199     -15.407  -6.633  -7.206  0.00  0.00            
ATOM   3220  HG  SER X 199     -15.297  -7.237  -7.944  0.00  0.00            
ATOM   3221  C   SER X 199     -11.649  -7.108  -6.349  0.00  0.00            
ATOM   3222  O   SER X 199     -10.759  -7.233  -7.221  0.00  0.00            
ATOM   3223  N   ASP X 200     -11.360  -6.634  -5.094  0.00  0.00            
ATOM   3224  H   ASP X 200     -12.160  -6.481  -4.497  0.00  0.00            
ATOM   3225  CA  ASP X 200      -9.995  -6.204  -4.671  0.00  0.00            
ATOM   3226  HA  ASP X 200      -9.663  -5.347  -5.257  0.00  0.00            
ATOM   3227  CB  ASP X 200     -10.090  -5.646  -3.264  0.00  0.00            
ATOM   3228  HB2 ASP X 200      -9.047  -5.491  -2.987  0.00  0.00            
ATOM   3229  HB3 ASP X 200     -10.659  -6.300  -2.604  0.00  0.00            
ATOM   3230  CG  ASP X 200     -10.786  -4.303  -3.119  0.00  0.00            
ATOM   3231  OD1 ASP X 200     -11.123  -3.884  -1.977  0.00  0.00            
ATOM   3232  OD2 ASP X 200     -10.777  -3.592  -4.102  0.00  0.00            
ATOM   3233  C   ASP X 200      -8.915  -7.348  -4.749  0.00  0.00            
ATOM   3234  O   ASP X 200      -7.749  -7.062  -5.002  0.00  0.00            
ATOM   3235  N   VAL X 201      -9.355  -8.608  -4.715  0.00  0.00            
ATOM   3236  H   VAL X 201     -10.358  -8.675  -4.620  0.00  0.00            
ATOM   3237  CA  VAL X 201      -8.418  -9.778  -4.899  0.00  0.00            
ATOM   3238  HA  VAL X 201      -7.624  -9.815  -4.153  0.00  0.00            
ATOM   3239  CB  VAL X 201      -9.212 -11.078  -4.653  0.00  0.00            
ATOM   3240  HB  VAL X 201     -10.150 -11.151  -5.203  0.00  0.00            
ATOM   3241  CG1 VAL X 201      -8.371 -12.281  -4.953  0.00  0.00            
ATOM   3242 HG11 VAL X 201      -8.287 -12.378  -6.035  0.00  0.00            
ATOM   3243 HG12 VAL X 201      -7.380 -12.066  -4.552  0.00  0.00            
ATOM   3244 HG13 VAL X 201      -8.707 -13.277  -4.663  0.00  0.00            
ATOM   3245  CG2 VAL X 201      -9.556 -11.164  -3.157  0.00  0.00            
ATOM   3246 HG21 VAL X 201      -8.807 -11.758  -2.633  0.00  0.00            
ATOM   3247 HG22 VAL X 201      -9.536 -10.186  -2.674  0.00  0.00            
ATOM   3248 HG23 VAL X 201     -10.548 -11.612  -3.104  0.00  0.00            
ATOM   3249  C   VAL X 201      -7.795  -9.814  -6.384  0.00  0.00            
ATOM   3250  O   VAL X 201      -6.622 -10.153  -6.586  0.00  0.00            
ATOM   3251  N   TRP X 202      -8.537  -9.289  -7.364  0.00  0.00            
ATOM   3252  H   TRP X 202      -9.435  -8.927  -7.075  0.00  0.00            
ATOM   3253  CA  TRP X 202      -8.151  -9.120  -8.744  0.00  0.00            
ATOM   3254  HA  TRP X 202      -7.943 -10.084  -9.209  0.00  0.00            
ATOM   3255  CB  TRP X 202      -9.354  -8.605  -9.509  0.00  0.00            
ATOM   3256  HB2 TRP X 202     -10.206  -9.232  -9.246  0.00  0.00            
ATOM   3257  HB3 TRP X 202      -9.508  -7.546  -9.303  0.00  0.00            
ATOM   3258  CG  TRP X 202      -9.257  -8.613 -11.022  0.00  0.00            
ATOM   3259  CD1 TRP X 202      -8.522  -7.789 -11.792  0.00  0.00            
ATOM   3260  HD1 TRP X 202      -7.955  -7.002 -11.317  0.00  0.00            
ATOM   3261  NE1 TRP X 202      -8.508  -8.172 -13.133  0.00  0.00            
ATOM   3262  HE1 TRP X 202      -7.803  -7.882 -13.797  0.00  0.00            
ATOM   3263  CE2 TRP X 202      -9.424  -9.205 -13.328  0.00  0.00            
ATOM   3264  CZ2 TRP X 202      -9.839  -9.996 -14.430  0.00  0.00            
ATOM   3265  HZ2 TRP X 202      -9.506  -9.677 -15.406  0.00  0.00            
ATOM   3266  CH2 TRP X 202     -10.852 -10.954 -14.283  0.00  0.00            
ATOM   3267  HH2 TRP X 202     -10.999 -11.581 -15.150  0.00  0.00            
ATOM   3268  CZ3 TRP X 202     -11.364 -11.217 -13.035  0.00  0.00            
ATOM   3269  HZ3 TRP X 202     -12.112 -11.986 -12.913  0.00  0.00            
ATOM   3270  CE3 TRP X 202     -10.856 -10.527 -11.923  0.00  0.00            
ATOM   3271  HE3 TRP X 202     -11.198 -10.703 -10.914  0.00  0.00            
ATOM   3272  CD2 TRP X 202      -9.923  -9.514 -11.999  0.00  0.00            
ATOM   3273  C   TRP X 202      -7.003  -8.144  -8.833  0.00  0.00            
ATOM   3274  O   TRP X 202      -5.941  -8.503  -9.303  0.00  0.00            
ATOM   3275  N   SER X 203      -7.208  -6.933  -8.262  0.00  0.00            
ATOM   3276  H   SER X 203      -8.148  -6.705  -7.971  0.00  0.00            
ATOM   3277  CA  SER X 203      -6.260  -5.879  -8.112  0.00  0.00            
ATOM   3278  HA  SER X 203      -5.980  -5.403  -9.052  0.00  0.00            
ATOM   3279  CB  SER X 203      -6.907  -4.769  -7.279  0.00  0.00            
ATOM   3280  HB2 SER X 203      -6.264  -3.891  -7.228  0.00  0.00            
ATOM   3281  HB3 SER X 203      -6.937  -5.128  -6.250  0.00  0.00            
ATOM   3282  OG  SER X 203      -8.197  -4.486  -7.831  0.00  0.00            
ATOM   3283  HG  SER X 203      -8.078  -4.327  -8.770  0.00  0.00            
ATOM   3284  C   SER X 203      -5.031  -6.307  -7.435  0.00  0.00            
ATOM   3285  O   SER X 203      -3.903  -5.993  -7.908  0.00  0.00            
ATOM   3286  N   TYR X 204      -5.252  -7.189  -6.420  0.00  0.00            
ATOM   3287  H   TYR X 204      -6.195  -7.472  -6.195  0.00  0.00            
ATOM   3288  CA  TYR X 204      -4.137  -7.789  -5.716  0.00  0.00            
ATOM   3289  HA  TYR X 204      -3.435  -7.019  -5.394  0.00  0.00            
ATOM   3290  CB  TYR X 204      -4.665  -8.424  -4.479  0.00  0.00            
ATOM   3291  HB2 TYR X 204      -4.882  -7.655  -3.737  0.00  0.00            
ATOM   3292  HB3 TYR X 204      -5.622  -8.911  -4.670  0.00  0.00            
ATOM   3293  CG  TYR X 204      -3.652  -9.402  -3.791  0.00  0.00            
ATOM   3294  CD1 TYR X 204      -3.581 -10.790  -4.017  0.00  0.00            
ATOM   3295  HD1 TYR X 204      -4.195 -11.217  -4.797  0.00  0.00            
ATOM   3296  CE1 TYR X 204      -2.723 -11.665  -3.280  0.00  0.00            
ATOM   3297  HE1 TYR X 204      -2.705 -12.710  -3.552  0.00  0.00            
ATOM   3298  CZ  TYR X 204      -1.854 -11.114  -2.336  0.00  0.00            
ATOM   3299  OH  TYR X 204      -0.933 -11.846  -1.605  0.00  0.00            
ATOM   3300  HH  TYR X 204      -0.694 -11.223  -0.914  0.00  0.00            
ATOM   3301  CE2 TYR X 204      -1.823  -9.752  -2.130  0.00  0.00            
ATOM   3302  HE2 TYR X 204      -1.140  -9.390  -1.376  0.00  0.00            
ATOM   3303  CD2 TYR X 204      -2.759  -8.871  -2.845  0.00  0.00            
ATOM   3304  HD2 TYR X 204      -2.679  -7.847  -2.510  0.00  0.00            
ATOM   3305  C   TYR X 204      -3.340  -8.757  -6.532  0.00  0.00            
ATOM   3306  O   TYR X 204      -2.097  -8.598  -6.632  0.00  0.00            
ATOM   3307  N   GLY X 205      -3.890  -9.613  -7.364  0.00  0.00            
ATOM   3308  H   GLY X 205      -4.850  -9.863  -7.175  0.00  0.00            
ATOM   3309  CA  GLY X 205      -3.232 -10.401  -8.359  0.00  0.00            
ATOM   3310  HA2 GLY X 205      -3.951 -10.957  -8.961  0.00  0.00            
ATOM   3311  HA3 GLY X 205      -2.574 -11.095  -7.834  0.00  0.00            
ATOM   3312  C   GLY X 205      -2.383  -9.650  -9.436  0.00  0.00            
ATOM   3313  O   GLY X 205      -1.277 -10.122  -9.707  0.00  0.00            
ATOM   3314  N   VAL X 206      -2.846  -8.557  -9.901  0.00  0.00            
ATOM   3315  H   VAL X 206      -3.752  -8.217  -9.610  0.00  0.00            
ATOM   3316  CA  VAL X 206      -2.021  -7.648 -10.732  0.00  0.00            
ATOM   3317  HA  VAL X 206      -1.452  -8.277 -11.416  0.00  0.00            
ATOM   3318  CB  VAL X 206      -2.825  -6.626 -11.649  0.00  0.00            
ATOM   3319  HB  VAL X 206      -3.301  -5.839 -11.064  0.00  0.00            
ATOM   3320  CG1 VAL X 206      -1.999  -5.800 -12.661  0.00  0.00            
ATOM   3321 HG11 VAL X 206      -1.400  -6.497 -13.246  0.00  0.00            
ATOM   3322 HG12 VAL X 206      -2.673  -5.175 -13.247  0.00  0.00            
ATOM   3323 HG13 VAL X 206      -1.288  -5.189 -12.105  0.00  0.00            
ATOM   3324  CG2 VAL X 206      -3.848  -7.363 -12.441  0.00  0.00            
ATOM   3325 HG21 VAL X 206      -4.330  -6.790 -13.232  0.00  0.00            
ATOM   3326 HG22 VAL X 206      -4.656  -7.672 -11.777  0.00  0.00            
ATOM   3327 HG23 VAL X 206      -3.353  -8.152 -13.006  0.00  0.00            
ATOM   3328  C   VAL X 206      -0.863  -6.925 -10.007  0.00  0.00            
ATOM   3329  O   VAL X 206       0.249  -6.690 -10.459  0.00  0.00            
ATOM   3330  N   THR X 207      -1.115  -6.544  -8.725  0.00  0.00            
ATOM   3331  H   THR X 207      -2.085  -6.597  -8.448  0.00  0.00            
ATOM   3332  CA  THR X 207      -0.146  -6.101  -7.675  0.00  0.00            
ATOM   3333  HA  THR X 207       0.324  -5.175  -8.008  0.00  0.00            
ATOM   3334  CB  THR X 207      -0.801  -5.802  -6.282  0.00  0.00            
ATOM   3335  HB  THR X 207      -1.031  -6.742  -5.780  0.00  0.00            
ATOM   3336  CG2 THR X 207       0.215  -5.009  -5.393  0.00  0.00            
ATOM   3337 HG21 THR X 207      -0.265  -4.243  -4.783  0.00  0.00            
ATOM   3338 HG22 THR X 207       0.975  -4.547  -6.023  0.00  0.00            
ATOM   3339 HG23 THR X 207       0.710  -5.707  -4.718  0.00  0.00            
ATOM   3340  OG1 THR X 207      -1.845  -4.980  -6.384  0.00  0.00            
ATOM   3341  HG1 THR X 207      -2.535  -5.443  -6.866  0.00  0.00            
ATOM   3342  C   THR X 207       1.032  -7.066  -7.431  0.00  0.00            
ATOM   3343  O   THR X 207       2.153  -6.633  -7.560  0.00  0.00            
ATOM   3344  N   VAL X 208       0.770  -8.319  -7.149  0.00  0.00            
ATOM   3345  H   VAL X 208      -0.219  -8.515  -7.205  0.00  0.00            
ATOM   3346  CA  VAL X 208       1.642  -9.484  -7.007  0.00  0.00            
ATOM   3347  HA  VAL X 208       2.403  -9.281  -6.254  0.00  0.00            
ATOM   3348  CB  VAL X 208       0.904 -10.784  -6.549  0.00  0.00            
ATOM   3349  HB  VAL X 208       0.001 -10.934  -7.141  0.00  0.00            
ATOM   3350  CG1 VAL X 208       1.786 -12.010  -6.749  0.00  0.00            
ATOM   3351 HG11 VAL X 208       2.103 -12.122  -7.786  0.00  0.00            
ATOM   3352 HG12 VAL X 208       2.606 -11.835  -6.053  0.00  0.00            
ATOM   3353 HG13 VAL X 208       1.193 -12.902  -6.544  0.00  0.00            
ATOM   3354  CG2 VAL X 208       0.458 -10.684  -5.108  0.00  0.00            
ATOM   3355 HG21 VAL X 208      -0.281 -11.452  -4.876  0.00  0.00            
ATOM   3356 HG22 VAL X 208      -0.089  -9.759  -4.927  0.00  0.00            
ATOM   3357 HG23 VAL X 208       1.337 -10.742  -4.467  0.00  0.00            
ATOM   3358  C   VAL X 208       2.359  -9.673  -8.350  0.00  0.00            
ATOM   3359  O   VAL X 208       3.590  -9.761  -8.290  0.00  0.00            
ATOM   3360  N   TRP X 209       1.634  -9.853  -9.453  0.00  0.00            
ATOM   3361  H   TRP X 209       0.631  -9.820  -9.564  0.00  0.00            
ATOM   3362  CA  TRP X 209       2.218  -9.849 -10.802  0.00  0.00            
ATOM   3363  HA  TRP X 209       2.713 -10.807 -10.960  0.00  0.00            
ATOM   3364  CB  TRP X 209       1.113  -9.889 -11.828  0.00  0.00            
ATOM   3365  HB2 TRP X 209       0.397 -10.672 -11.583  0.00  0.00            
ATOM   3366  HB3 TRP X 209       0.558  -8.950 -11.825  0.00  0.00            
ATOM   3367  CG  TRP X 209       1.512 -10.138 -13.192  0.00  0.00            
ATOM   3368  CD1 TRP X 209       1.613 -11.342 -13.795  0.00  0.00            
ATOM   3369  HD1 TRP X 209       1.338 -12.292 -13.361  0.00  0.00            
ATOM   3370  NE1 TRP X 209       2.178 -11.263 -15.056  0.00  0.00            
ATOM   3371  HE1 TRP X 209       2.448 -12.078 -15.587  0.00  0.00            
ATOM   3372  CE2 TRP X 209       2.535  -9.922 -15.315  0.00  0.00            
ATOM   3373  CZ2 TRP X 209       3.268  -9.327 -16.359  0.00  0.00            
ATOM   3374  HZ2 TRP X 209       3.649  -9.871 -17.211  0.00  0.00            
ATOM   3375  CH2 TRP X 209       3.544  -7.931 -16.213  0.00  0.00            
ATOM   3376  HH2 TRP X 209       4.039  -7.477 -17.059  0.00  0.00            
ATOM   3377  CZ3 TRP X 209       3.160  -7.142 -15.081  0.00  0.00            
ATOM   3378  HZ3 TRP X 209       3.331  -6.079 -14.996  0.00  0.00            
ATOM   3379  CE3 TRP X 209       2.412  -7.753 -14.081  0.00  0.00            
ATOM   3380  HE3 TRP X 209       2.119  -7.202 -13.200  0.00  0.00            
ATOM   3381  CD2 TRP X 209       2.129  -9.179 -14.111  0.00  0.00            
ATOM   3382  C   TRP X 209       3.200  -8.755 -11.141  0.00  0.00            
ATOM   3383  O   TRP X 209       4.246  -9.041 -11.710  0.00  0.00            
ATOM   3384  N   GLU X 210       2.995  -7.521 -10.619  0.00  0.00            
ATOM   3385  H   GLU X 210       2.045  -7.338 -10.329  0.00  0.00            
ATOM   3386  CA  GLU X 210       4.006  -6.421 -10.640  0.00  0.00            
ATOM   3387  HA  GLU X 210       4.445  -6.311 -11.632  0.00  0.00            
ATOM   3388  CB  GLU X 210       3.343  -5.043 -10.287  0.00  0.00            
ATOM   3389  HB2 GLU X 210       4.053  -4.309  -9.904  0.00  0.00            
ATOM   3390  HB3 GLU X 210       2.575  -5.038  -9.513  0.00  0.00            
ATOM   3391  CG  GLU X 210       2.676  -4.472 -11.533  0.00  0.00            
ATOM   3392  HG2 GLU X 210       3.373  -4.471 -12.371  0.00  0.00            
ATOM   3393  HG3 GLU X 210       1.872  -5.147 -11.825  0.00  0.00            
ATOM   3394  CD  GLU X 210       2.045  -3.107 -11.515  0.00  0.00            
ATOM   3395  OE1 GLU X 210       1.089  -2.968 -10.781  0.00  0.00            
ATOM   3396  OE2 GLU X 210       2.527  -2.117 -12.075  0.00  0.00            
ATOM   3397  C   GLU X 210       5.182  -6.627  -9.753  0.00  0.00            
ATOM   3398  O   GLU X 210       6.316  -6.381 -10.175  0.00  0.00            
ATOM   3399  N   LEU X 211       5.017  -7.121  -8.535  0.00  0.00            
ATOM   3400  H   LEU X 211       4.103  -7.101  -8.105  0.00  0.00            
ATOM   3401  CA  LEU X 211       6.216  -7.468  -7.663  0.00  0.00            
ATOM   3402  HA  LEU X 211       6.961  -6.673  -7.652  0.00  0.00            
ATOM   3403  CB  LEU X 211       5.772  -7.784  -6.214  0.00  0.00            
ATOM   3404  HB2 LEU X 211       6.583  -8.318  -5.720  0.00  0.00            
ATOM   3405  HB3 LEU X 211       5.064  -8.601  -6.351  0.00  0.00            
ATOM   3406  CG  LEU X 211       5.149  -6.643  -5.403  0.00  0.00            
ATOM   3407  HG  LEU X 211       4.184  -6.332  -5.804  0.00  0.00            
ATOM   3408  CD1 LEU X 211       4.911  -7.197  -4.001  0.00  0.00            
ATOM   3409 HD11 LEU X 211       4.332  -6.444  -3.466  0.00  0.00            
ATOM   3410 HD12 LEU X 211       5.819  -7.282  -3.404  0.00  0.00            
ATOM   3411 HD13 LEU X 211       4.460  -8.187  -4.069  0.00  0.00            
ATOM   3412  CD2 LEU X 211       5.982  -5.338  -5.253  0.00  0.00            
ATOM   3413 HD21 LEU X 211       6.829  -5.512  -4.590  0.00  0.00            
ATOM   3414 HD22 LEU X 211       5.322  -4.634  -4.745  0.00  0.00            
ATOM   3415 HD23 LEU X 211       6.412  -4.977  -6.187  0.00  0.00            
ATOM   3416  C   LEU X 211       7.056  -8.616  -8.322  0.00  0.00            
ATOM   3417  O   LEU X 211       8.247  -8.678  -8.081  0.00  0.00            
ATOM   3418  N   MET X 212       6.370  -9.505  -9.076  0.00  0.00            
ATOM   3419  H   MET X 212       5.368  -9.421  -8.980  0.00  0.00            
ATOM   3420  CA  MET X 212       7.039 -10.702  -9.681  0.00  0.00            
ATOM   3421  HA  MET X 212       7.924 -10.965  -9.102  0.00  0.00            
ATOM   3422  CB  MET X 212       6.034 -11.871  -9.756  0.00  0.00            
ATOM   3423  HB2 MET X 212       5.136 -11.680 -10.343  0.00  0.00            
ATOM   3424  HB3 MET X 212       6.372 -12.814 -10.187  0.00  0.00            
ATOM   3425  CG  MET X 212       5.495 -12.342  -8.369  0.00  0.00            
ATOM   3426  HG2 MET X 212       4.559 -12.773  -8.726  0.00  0.00            
ATOM   3427  HG3 MET X 212       5.237 -11.455  -7.790  0.00  0.00            
ATOM   3428  SD  MET X 212       6.388 -13.705  -7.438  0.00  0.00            
ATOM   3429  CE  MET X 212       5.087 -13.910  -6.118  0.00  0.00            
ATOM   3430  HE1 MET X 212       4.194 -14.378  -6.535  0.00  0.00            
ATOM   3431  HE2 MET X 212       4.869 -12.956  -5.640  0.00  0.00            
ATOM   3432  HE3 MET X 212       5.434 -14.613  -5.361  0.00  0.00            
ATOM   3433  C   MET X 212       7.527 -10.340 -11.078  0.00  0.00            
ATOM   3434  O   MET X 212       8.351 -11.085 -11.586  0.00  0.00            
ATOM   3435  N   THR X 213       7.192  -9.208 -11.698  0.00  0.00            
ATOM   3436  H   THR X 213       6.340  -8.740 -11.426  0.00  0.00            
ATOM   3437  CA  THR X 213       8.072  -8.614 -12.725  0.00  0.00            
ATOM   3438  HA  THR X 213       8.763  -9.361 -13.117  0.00  0.00            
ATOM   3439  CB  THR X 213       7.287  -8.009 -13.866  0.00  0.00            
ATOM   3440  HB  THR X 213       8.015  -7.586 -14.559  0.00  0.00            
ATOM   3441  CG2 THR X 213       6.518  -9.071 -14.713  0.00  0.00            
ATOM   3442 HG21 THR X 213       7.180  -9.762 -15.235  0.00  0.00            
ATOM   3443 HG22 THR X 213       6.034  -8.480 -15.490  0.00  0.00            
ATOM   3444 HG23 THR X 213       5.810  -9.604 -14.078  0.00  0.00            
ATOM   3445  OG1 THR X 213       6.464  -6.879 -13.373  0.00  0.00            
ATOM   3446  HG1 THR X 213       5.732  -7.290 -12.908  0.00  0.00            
ATOM   3447  C   THR X 213       9.102  -7.614 -12.198  0.00  0.00            
ATOM   3448  O   THR X 213       9.710  -6.910 -13.017  0.00  0.00            
ATOM   3449  N   PHE X 214       9.236  -7.402 -10.868  0.00  0.00            
ATOM   3450  H   PHE X 214       8.612  -7.854 -10.215  0.00  0.00            
ATOM   3451  CA  PHE X 214       9.963  -6.269 -10.313  0.00  0.00            
ATOM   3452  HA  PHE X 214       9.629  -6.203  -9.278  0.00  0.00            
ATOM   3453  CB  PHE X 214      11.519  -6.547 -10.289  0.00  0.00            
ATOM   3454  HB2 PHE X 214      11.961  -5.661  -9.833  0.00  0.00            
ATOM   3455  HB3 PHE X 214      11.765  -6.743 -11.333  0.00  0.00            
ATOM   3456  CG  PHE X 214      12.025  -7.734  -9.440  0.00  0.00            
ATOM   3457  CD1 PHE X 214      13.096  -8.555  -9.911  0.00  0.00            
ATOM   3458  HD1 PHE X 214      13.663  -8.268 -10.784  0.00  0.00            
ATOM   3459  CE1 PHE X 214      13.656  -9.463  -9.042  0.00  0.00            
ATOM   3460  HE1 PHE X 214      14.494 -10.054  -9.379  0.00  0.00            
ATOM   3461  CZ  PHE X 214      13.157  -9.760  -7.774  0.00  0.00            
ATOM   3462  HZ  PHE X 214      13.629 -10.544  -7.201  0.00  0.00            
ATOM   3463  CE2 PHE X 214      12.158  -8.906  -7.284  0.00  0.00            
ATOM   3464  HE2 PHE X 214      11.906  -8.943  -6.234  0.00  0.00            
ATOM   3465  CD2 PHE X 214      11.571  -7.882  -8.138  0.00  0.00            
ATOM   3466  HD2 PHE X 214      10.814  -7.190  -7.799  0.00  0.00            
ATOM   3467  C   PHE X 214       9.566  -4.908 -10.991  0.00  0.00            
ATOM   3468  O   PHE X 214      10.360  -3.988 -11.085  0.00  0.00            
ATOM   3469  N   GLY X 215       8.269  -4.730 -11.285  0.00  0.00            
ATOM   3470  H   GLY X 215       7.588  -5.416 -10.991  0.00  0.00            
ATOM   3471  CA  GLY X 215       7.764  -3.488 -11.851  0.00  0.00            
ATOM   3472  HA2 GLY X 215       6.729  -3.475 -11.510  0.00  0.00            
ATOM   3473  HA3 GLY X 215       8.154  -2.675 -11.239  0.00  0.00            
ATOM   3474  C   GLY X 215       7.885  -3.246 -13.368  0.00  0.00            
ATOM   3475  O   GLY X 215       8.032  -2.056 -13.787  0.00  0.00            
ATOM   3476  N   SER X 216       7.843  -4.297 -14.251  0.00  0.00            
ATOM   3477  H   SER X 216       7.791  -5.215 -13.833  0.00  0.00            
ATOM   3478  CA  SER X 216       7.401  -4.138 -15.634  0.00  0.00            
ATOM   3479  HA  SER X 216       8.070  -3.402 -16.080  0.00  0.00            
ATOM   3480  CB  SER X 216       7.640  -5.410 -16.458  0.00  0.00            
ATOM   3481  HB2 SER X 216       8.718  -5.539 -16.559  0.00  0.00            
ATOM   3482  HB3 SER X 216       7.144  -6.231 -15.941  0.00  0.00            
ATOM   3483  OG  SER X 216       7.148  -5.220 -17.778  0.00  0.00            
ATOM   3484  HG  SER X 216       7.819  -4.850 -18.356  0.00  0.00            
ATOM   3485  C   SER X 216       5.905  -3.798 -15.576  0.00  0.00            
ATOM   3486  O   SER X 216       5.277  -4.179 -14.580  0.00  0.00            
ATOM   3487  N   LYS X 217       5.485  -2.907 -16.480  0.00  0.00            
ATOM   3488  H   LYS X 217       6.147  -2.436 -17.080  0.00  0.00            
ATOM   3489  CA  LYS X 217       4.060  -2.385 -16.424  0.00  0.00            
ATOM   3490  HA  LYS X 217       3.764  -2.162 -15.399  0.00  0.00            
ATOM   3491  CB  LYS X 217       4.026  -0.983 -17.019  0.00  0.00            
ATOM   3492  HB2 LYS X 217       4.421  -1.044 -18.033  0.00  0.00            
ATOM   3493  HB3 LYS X 217       2.993  -0.639 -16.964  0.00  0.00            
ATOM   3494  CG  LYS X 217       5.058  -0.080 -16.380  0.00  0.00            
ATOM   3495  HG2 LYS X 217       6.045  -0.421 -16.694  0.00  0.00            
ATOM   3496  HG3 LYS X 217       4.947   0.054 -15.304  0.00  0.00            
ATOM   3497  CD  LYS X 217       4.831   1.321 -16.955  0.00  0.00            
ATOM   3498  HD2 LYS X 217       5.008   1.313 -18.031  0.00  0.00            
ATOM   3499  HD3 LYS X 217       3.783   1.621 -16.926  0.00  0.00            
ATOM   3500  CE  LYS X 217       5.735   2.478 -16.452  0.00  0.00            
ATOM   3501  HE2 LYS X 217       5.413   3.399 -16.937  0.00  0.00            
ATOM   3502  HE3 LYS X 217       5.692   2.553 -15.366  0.00  0.00            
ATOM   3503  NZ  LYS X 217       7.204   2.240 -16.844  0.00  0.00            
ATOM   3504  HZ1 LYS X 217       7.289   2.116 -17.843  0.00  0.00            
ATOM   3505  HZ2 LYS X 217       7.568   1.422 -16.377  0.00  0.00            
ATOM   3506  HZ3 LYS X 217       7.750   3.086 -16.774  0.00  0.00            
ATOM   3507  C   LYS X 217       3.069  -3.453 -16.884  0.00  0.00            
ATOM   3508  O   LYS X 217       3.241  -3.912 -17.983  0.00  0.00            
ATOM   3509  N   PRO X 218       1.990  -3.736 -16.133  0.00  0.00            
ATOM   3510  CD  PRO X 218       1.539  -3.182 -14.855  0.00  0.00            
ATOM   3511  HD2 PRO X 218       1.727  -2.112 -14.767  0.00  0.00            
ATOM   3512  HD3 PRO X 218       2.033  -3.808 -14.112  0.00  0.00            
ATOM   3513  CG  PRO X 218       0.058  -3.413 -14.841  0.00  0.00            
ATOM   3514  HG2 PRO X 218      -0.204  -3.424 -13.783  0.00  0.00            
ATOM   3515  HG3 PRO X 218      -0.421  -2.627 -15.424  0.00  0.00            
ATOM   3516  CB  PRO X 218      -0.027  -4.789 -15.451  0.00  0.00            
ATOM   3517  HB2 PRO X 218      -1.032  -5.064 -15.771  0.00  0.00            
ATOM   3518  HB3 PRO X 218       0.401  -5.571 -14.823  0.00  0.00            
ATOM   3519  CA  PRO X 218       0.970  -4.643 -16.588  0.00  0.00            
ATOM   3520  HA  PRO X 218       1.425  -5.629 -16.688  0.00  0.00            
ATOM   3521  C   PRO X 218       0.232  -4.066 -17.819  0.00  0.00            
ATOM   3522  O   PRO X 218       0.041  -2.922 -17.940  0.00  0.00            
ATOM   3523  N   TYR X 219      -0.140  -4.942 -18.789  0.00  0.00            
ATOM   3524  H   TYR X 219       0.061  -5.909 -18.580  0.00  0.00            
ATOM   3525  CA  TYR X 219      -0.845  -4.710 -20.031  0.00  0.00            
ATOM   3526  HA  TYR X 219      -0.917  -5.634 -20.605  0.00  0.00            
ATOM   3527  CB  TYR X 219      -2.364  -4.318 -19.762  0.00  0.00            
ATOM   3528  HB2 TYR X 219      -2.349  -3.363 -19.239  0.00  0.00            
ATOM   3529  HB3 TYR X 219      -2.840  -4.154 -20.729  0.00  0.00            
ATOM   3530  CG  TYR X 219      -3.148  -5.298 -18.907  0.00  0.00            
ATOM   3531  CD1 TYR X 219      -3.990  -6.258 -19.476  0.00  0.00            
ATOM   3532  HD1 TYR X 219      -3.931  -6.272 -20.555  0.00  0.00            
ATOM   3533  CE1 TYR X 219      -4.588  -7.268 -18.699  0.00  0.00            
ATOM   3534  HE1 TYR X 219      -5.244  -8.025 -19.101  0.00  0.00            
ATOM   3535  CZ  TYR X 219      -4.553  -7.192 -17.287  0.00  0.00            
ATOM   3536  OH  TYR X 219      -5.208  -8.073 -16.484  0.00  0.00            
ATOM   3537  HH  TYR X 219      -5.635  -7.560 -15.794  0.00  0.00            
ATOM   3538  CE2 TYR X 219      -3.899  -6.083 -16.641  0.00  0.00            
ATOM   3539  HE2 TYR X 219      -3.893  -6.029 -15.562  0.00  0.00            
ATOM   3540  CD2 TYR X 219      -3.196  -5.166 -17.459  0.00  0.00            
ATOM   3541  HD2 TYR X 219      -2.743  -4.296 -17.006  0.00  0.00            
ATOM   3542  C   TYR X 219      -0.078  -3.665 -20.839  0.00  0.00            
ATOM   3543  O   TYR X 219      -0.625  -2.664 -21.262  0.00  0.00            
ATOM   3544  N   ASP X 220       1.223  -3.757 -20.898  0.00  0.00            
ATOM   3545  H   ASP X 220       1.661  -4.383 -20.237  0.00  0.00            
ATOM   3546  CA  ASP X 220       2.169  -2.813 -21.628  0.00  0.00            
ATOM   3547  HA  ASP X 220       1.905  -1.842 -21.208  0.00  0.00            
ATOM   3548  CB  ASP X 220       3.646  -3.204 -21.425  0.00  0.00            
ATOM   3549  HB2 ASP X 220       3.692  -3.381 -20.350  0.00  0.00            
ATOM   3550  HB3 ASP X 220       3.854  -4.120 -21.979  0.00  0.00            
ATOM   3551  CG  ASP X 220       4.768  -2.171 -21.606  0.00  0.00            
ATOM   3552  OD1 ASP X 220       5.958  -2.618 -21.601  0.00  0.00            
ATOM   3553  OD2 ASP X 220       4.448  -0.946 -21.789  0.00  0.00            
ATOM   3554  C   ASP X 220       1.859  -2.721 -23.158  0.00  0.00            
ATOM   3555  O   ASP X 220       1.839  -3.773 -23.817  0.00  0.00            
ATOM   3556  N   GLY X 221       1.706  -1.549 -23.704  0.00  0.00            
ATOM   3557  H   GLY X 221       1.948  -0.717 -23.185  0.00  0.00            
ATOM   3558  CA  GLY X 221       1.439  -1.451 -25.152  0.00  0.00            
ATOM   3559  HA2 GLY X 221       1.706  -0.439 -25.458  0.00  0.00            
ATOM   3560  HA3 GLY X 221       2.088  -2.087 -25.754  0.00  0.00            
ATOM   3561  C   GLY X 221       0.035  -1.866 -25.533  0.00  0.00            
ATOM   3562  O   GLY X 221      -0.254  -2.023 -26.681  0.00  0.00            
ATOM   3563  N   ILE X 222      -0.858  -1.995 -24.570  0.00  0.00            
ATOM   3564  H   ILE X 222      -0.629  -1.675 -23.640  0.00  0.00            
ATOM   3565  CA  ILE X 222      -2.235  -2.439 -24.804  0.00  0.00            
ATOM   3566  HA  ILE X 222      -2.325  -2.568 -25.882  0.00  0.00            
ATOM   3567  CB  ILE X 222      -2.535  -3.816 -24.171  0.00  0.00            
ATOM   3568  HB  ILE X 222      -2.366  -3.696 -23.101  0.00  0.00            
ATOM   3569  CG2 ILE X 222      -4.016  -4.228 -24.373  0.00  0.00            
ATOM   3570 HG21 ILE X 222      -4.369  -4.149 -25.402  0.00  0.00            
ATOM   3571 HG22 ILE X 222      -4.642  -3.611 -23.728  0.00  0.00            
ATOM   3572 HG23 ILE X 222      -4.206  -5.271 -24.120  0.00  0.00            
ATOM   3573  CG1 ILE X 222      -1.566  -4.917 -24.607  0.00  0.00            
ATOM   3574 HG12 ILE X 222      -1.863  -5.139 -25.632  0.00  0.00            
ATOM   3575 HG13 ILE X 222      -0.580  -4.474 -24.741  0.00  0.00            
ATOM   3576  CD1 ILE X 222      -1.436  -6.227 -23.872  0.00  0.00            
ATOM   3577 HD11 ILE X 222      -0.671  -6.792 -24.406  0.00  0.00            
ATOM   3578 HD12 ILE X 222      -1.130  -5.924 -22.871  0.00  0.00            
ATOM   3579 HD13 ILE X 222      -2.406  -6.724 -23.892  0.00  0.00            
ATOM   3580  C   ILE X 222      -3.221  -1.345 -24.395  0.00  0.00            
ATOM   3581  O   ILE X 222      -3.252  -1.107 -23.160  0.00  0.00            
ATOM   3582  N   PRO X 223      -4.028  -0.800 -25.275  0.00  0.00            
ATOM   3583  CD  PRO X 223      -3.948  -0.928 -26.716  0.00  0.00            
ATOM   3584  HD2 PRO X 223      -2.912  -0.839 -27.044  0.00  0.00            
ATOM   3585  HD3 PRO X 223      -4.413  -1.821 -27.132  0.00  0.00            
ATOM   3586  CG  PRO X 223      -4.712   0.326 -27.190  0.00  0.00            
ATOM   3587  HG2 PRO X 223      -5.179   0.141 -28.157  0.00  0.00            
ATOM   3588  HG3 PRO X 223      -4.057   1.195 -27.252  0.00  0.00            
ATOM   3589  CB  PRO X 223      -5.755   0.465 -26.119  0.00  0.00            
ATOM   3590  HB2 PRO X 223      -6.144   1.483 -26.094  0.00  0.00            
ATOM   3591  HB3 PRO X 223      -6.612  -0.187 -26.291  0.00  0.00            
ATOM   3592  CA  PRO X 223      -5.103   0.146 -24.869  0.00  0.00            
ATOM   3593  HA  PRO X 223      -4.684   1.064 -24.457  0.00  0.00            
ATOM   3594  C   PRO X 223      -6.078  -0.556 -23.799  0.00  0.00            
ATOM   3595  O   PRO X 223      -6.555  -1.688 -24.049  0.00  0.00            
ATOM   3596  N   ALA X 224      -6.379   0.109 -22.683  0.00  0.00            
ATOM   3597  H   ALA X 224      -6.044   1.062 -22.662  0.00  0.00            
ATOM   3598  CA  ALA X 224      -7.167  -0.479 -21.664  0.00  0.00            
ATOM   3599  HA  ALA X 224      -6.591  -1.355 -21.367  0.00  0.00            
ATOM   3600  CB  ALA X 224      -7.179   0.516 -20.487  0.00  0.00            
ATOM   3601  HB1 ALA X 224      -7.073   1.501 -20.940  0.00  0.00            
ATOM   3602  HB2 ALA X 224      -6.282   0.421 -19.876  0.00  0.00            
ATOM   3603  HB3 ALA X 224      -8.083   0.400 -19.888  0.00  0.00            
ATOM   3604  C   ALA X 224      -8.606  -0.860 -22.062  0.00  0.00            
ATOM   3605  O   ALA X 224      -9.142  -1.820 -21.521  0.00  0.00            
ATOM   3606  N   SER X 225      -9.180  -0.309 -23.131  0.00  0.00            
ATOM   3607  H   SER X 225      -8.775   0.572 -23.414  0.00  0.00            
ATOM   3608  CA  SER X 225     -10.382  -0.783 -23.791  0.00  0.00            
ATOM   3609  HA  SER X 225     -11.118  -0.788 -22.986  0.00  0.00            
ATOM   3610  CB  SER X 225     -10.767   0.247 -24.821  0.00  0.00            
ATOM   3611  HB2 SER X 225     -10.918   1.185 -24.287  0.00  0.00            
ATOM   3612  HB3 SER X 225     -10.008   0.389 -25.591  0.00  0.00            
ATOM   3613  OG  SER X 225     -11.963  -0.080 -25.504  0.00  0.00            
ATOM   3614  HG  SER X 225     -11.785  -0.707 -26.209  0.00  0.00            
ATOM   3615  C   SER X 225     -10.276  -2.233 -24.331  0.00  0.00            
ATOM   3616  O   SER X 225     -11.300  -2.930 -24.416  0.00  0.00            
ATOM   3617  N   GLU X 226      -9.119  -2.672 -24.765  0.00  0.00            
ATOM   3618  H   GLU X 226      -8.335  -2.059 -24.592  0.00  0.00            
ATOM   3619  CA  GLU X 226      -8.936  -4.069 -25.301  0.00  0.00            
ATOM   3620  HA  GLU X 226      -9.726  -4.297 -26.017  0.00  0.00            
ATOM   3621  CB  GLU X 226      -7.600  -4.249 -26.053  0.00  0.00            
ATOM   3622  HB2 GLU X 226      -6.718  -4.027 -25.452  0.00  0.00            
ATOM   3623  HB3 GLU X 226      -7.496  -5.278 -26.397  0.00  0.00            
ATOM   3624  CG  GLU X 226      -7.600  -3.223 -27.258  0.00  0.00            
ATOM   3625  HG2 GLU X 226      -6.616  -3.448 -27.668  0.00  0.00            
ATOM   3626  HG3 GLU X 226      -7.665  -2.244 -26.782  0.00  0.00            
ATOM   3627  CD  GLU X 226      -8.783  -3.513 -28.261  0.00  0.00            
ATOM   3628  OE1 GLU X 226      -9.164  -4.650 -28.515  0.00  0.00            
ATOM   3629  OE2 GLU X 226      -9.114  -2.544 -28.985  0.00  0.00            
ATOM   3630  C   GLU X 226      -9.076  -5.128 -24.199  0.00  0.00            
ATOM   3631  O   GLU X 226      -9.102  -6.332 -24.406  0.00  0.00            
ATOM   3632  N   ILE X 227      -9.175  -4.675 -22.900  0.00  0.00            
ATOM   3633  H   ILE X 227      -9.235  -3.676 -22.768  0.00  0.00            
ATOM   3634  CA  ILE X 227      -9.217  -5.603 -21.749  0.00  0.00            
ATOM   3635  HA  ILE X 227      -8.468  -6.376 -21.919  0.00  0.00            
ATOM   3636  CB  ILE X 227      -8.773  -4.951 -20.397  0.00  0.00            
ATOM   3637  HB  ILE X 227      -9.247  -3.976 -20.280  0.00  0.00            
ATOM   3638  CG2 ILE X 227      -9.073  -5.813 -19.089  0.00  0.00            
ATOM   3639 HG21 ILE X 227      -8.520  -6.747 -18.991  0.00  0.00            
ATOM   3640 HG22 ILE X 227     -10.136  -6.048 -19.044  0.00  0.00            
ATOM   3641 HG23 ILE X 227      -8.834  -5.240 -18.193  0.00  0.00            
ATOM   3642  CG1 ILE X 227      -7.285  -4.526 -20.461  0.00  0.00            
ATOM   3643 HG12 ILE X 227      -6.959  -4.275 -21.470  0.00  0.00            
ATOM   3644 HG13 ILE X 227      -6.668  -5.395 -20.228  0.00  0.00            
ATOM   3645  CD1 ILE X 227      -6.709  -3.431 -19.540  0.00  0.00            
ATOM   3646 HD11 ILE X 227      -6.810  -3.749 -18.502  0.00  0.00            
ATOM   3647 HD12 ILE X 227      -7.078  -2.422 -19.722  0.00  0.00            
ATOM   3648 HD13 ILE X 227      -5.654  -3.306 -19.784  0.00  0.00            
ATOM   3649  C   ILE X 227     -10.537  -6.436 -21.774  0.00  0.00            
ATOM   3650  O   ILE X 227     -10.426  -7.651 -21.518  0.00  0.00            
ATOM   3651  N   SER X 228     -11.641  -5.950 -22.319  0.00  0.00            
ATOM   3652  H   SER X 228     -11.724  -4.944 -22.330  0.00  0.00            
ATOM   3653  CA  SER X 228     -12.706  -6.902 -22.609  0.00  0.00            
ATOM   3654  HA  SER X 228     -12.910  -7.514 -21.730  0.00  0.00            
ATOM   3655  CB  SER X 228     -13.960  -6.052 -22.797  0.00  0.00            
ATOM   3656  HB2 SER X 228     -13.847  -5.278 -22.038  0.00  0.00            
ATOM   3657  HB3 SER X 228     -13.945  -5.665 -23.816  0.00  0.00            
ATOM   3658  OG  SER X 228     -15.144  -6.750 -22.556  0.00  0.00            
ATOM   3659  HG  SER X 228     -15.833  -6.099 -22.705  0.00  0.00            
ATOM   3660  C   SER X 228     -12.566  -7.726 -23.935  0.00  0.00            
ATOM   3661  O   SER X 228     -13.172  -8.774 -23.980  0.00  0.00            
ATOM   3662  N   SER X 229     -11.641  -7.381 -24.828  0.00  0.00            
ATOM   3663  H   SER X 229     -11.009  -6.681 -24.466  0.00  0.00            
ATOM   3664  CA  SER X 229     -11.206  -8.344 -25.902  0.00  0.00            
ATOM   3665  HA  SER X 229     -12.107  -8.711 -26.394  0.00  0.00            
ATOM   3666  CB  SER X 229     -10.417  -7.454 -26.969  0.00  0.00            
ATOM   3667  HB2 SER X 229     -10.365  -8.117 -27.833  0.00  0.00            
ATOM   3668  HB3 SER X 229      -9.362  -7.349 -26.717  0.00  0.00            
ATOM   3669  OG  SER X 229     -11.084  -6.154 -27.208  0.00  0.00            
ATOM   3670  HG  SER X 229     -10.476  -5.630 -27.734  0.00  0.00            
ATOM   3671  C   SER X 229     -10.323  -9.484 -25.464  0.00  0.00            
ATOM   3672  O   SER X 229     -10.359 -10.592 -26.003  0.00  0.00            
ATOM   3673  N   ILE X 230      -9.403  -9.206 -24.541  0.00  0.00            
ATOM   3674  H   ILE X 230      -9.432  -8.301 -24.092  0.00  0.00            
ATOM   3675  CA  ILE X 230      -8.646 -10.226 -23.919  0.00  0.00            
ATOM   3676  HA  ILE X 230      -8.204 -10.778 -24.747  0.00  0.00            
ATOM   3677  CB  ILE X 230      -7.557  -9.570 -22.981  0.00  0.00            
ATOM   3678  HB  ILE X 230      -8.058  -8.769 -22.438  0.00  0.00            
ATOM   3679  CG2 ILE X 230      -6.920 -10.432 -21.836  0.00  0.00            
ATOM   3680 HG21 ILE X 230      -6.114 -11.059 -22.216  0.00  0.00            
ATOM   3681 HG22 ILE X 230      -6.585  -9.791 -21.021  0.00  0.00            
ATOM   3682 HG23 ILE X 230      -7.713 -11.093 -21.485  0.00  0.00            
ATOM   3683  CG1 ILE X 230      -6.583  -8.744 -23.899  0.00  0.00            
ATOM   3684 HG12 ILE X 230      -7.270  -8.224 -24.566  0.00  0.00            
ATOM   3685 HG13 ILE X 230      -6.016  -9.389 -24.570  0.00  0.00            
ATOM   3686  CD1 ILE X 230      -5.690  -7.741 -23.187  0.00  0.00            
ATOM   3687 HD11 ILE X 230      -5.390  -6.956 -23.882  0.00  0.00            
ATOM   3688 HD12 ILE X 230      -6.233  -7.336 -22.333  0.00  0.00            
ATOM   3689 HD13 ILE X 230      -4.794  -8.313 -22.946  0.00  0.00            
ATOM   3690  C   ILE X 230      -9.602 -11.106 -23.038  0.00  0.00            
ATOM   3691  O   ILE X 230      -9.605 -12.328 -23.115  0.00  0.00            
ATOM   3692  N   LEU X 231     -10.314 -10.527 -22.138  0.00  0.00            
ATOM   3693  H   LEU X 231     -10.053  -9.582 -21.897  0.00  0.00            
ATOM   3694  CA  LEU X 231     -11.132 -11.343 -21.178  0.00  0.00            
ATOM   3695  HA  LEU X 231     -10.544 -12.196 -20.839  0.00  0.00            
ATOM   3696  CB  LEU X 231     -11.562 -10.456 -19.980  0.00  0.00            
ATOM   3697  HB2 LEU X 231     -12.028  -9.526 -20.306  0.00  0.00            
ATOM   3698  HB3 LEU X 231     -12.293 -10.996 -19.379  0.00  0.00            
ATOM   3699  CG  LEU X 231     -10.437  -9.998 -19.071  0.00  0.00            
ATOM   3700  HG  LEU X 231      -9.773  -9.417 -19.712  0.00  0.00            
ATOM   3701  CD1 LEU X 231     -10.882  -8.958 -18.050  0.00  0.00            
ATOM   3702 HD11 LEU X 231     -10.039  -8.563 -17.483  0.00  0.00            
ATOM   3703 HD12 LEU X 231     -11.620  -9.378 -17.367  0.00  0.00            
ATOM   3704 HD13 LEU X 231     -11.393  -8.163 -18.595  0.00  0.00            
ATOM   3705  CD2 LEU X 231      -9.683 -11.170 -18.424  0.00  0.00            
ATOM   3706 HD21 LEU X 231      -9.442 -11.842 -19.247  0.00  0.00            
ATOM   3707 HD22 LEU X 231      -8.786 -10.936 -17.851  0.00  0.00            
ATOM   3708 HD23 LEU X 231     -10.375 -11.621 -17.713  0.00  0.00            
ATOM   3709  C   LEU X 231     -12.297 -12.094 -21.889  0.00  0.00            
ATOM   3710  O   LEU X 231     -12.646 -13.186 -21.444  0.00  0.00            
ATOM   3711  N   GLU X 232     -12.840 -11.665 -23.037  0.00  0.00            
ATOM   3712  H   GLU X 232     -12.593 -10.736 -23.348  0.00  0.00            
ATOM   3713  CA  GLU X 232     -13.772 -12.492 -23.865  0.00  0.00            
ATOM   3714  HA  GLU X 232     -14.583 -12.909 -23.268  0.00  0.00            
ATOM   3715  CB  GLU X 232     -14.435 -11.622 -24.931  0.00  0.00            
ATOM   3716  HB2 GLU X 232     -14.832 -10.671 -24.576  0.00  0.00            
ATOM   3717  HB3 GLU X 232     -13.661 -11.331 -25.641  0.00  0.00            
ATOM   3718  CG  GLU X 232     -15.547 -12.219 -25.747  0.00  0.00            
ATOM   3719  HG2 GLU X 232     -15.656 -11.532 -26.587  0.00  0.00            
ATOM   3720  HG3 GLU X 232     -15.253 -13.192 -26.142  0.00  0.00            
ATOM   3721  CD  GLU X 232     -16.882 -12.356 -24.874  0.00  0.00            
ATOM   3722  OE1 GLU X 232     -16.793 -12.271 -23.614  0.00  0.00            
ATOM   3723  OE2 GLU X 232     -18.001 -12.499 -25.475  0.00  0.00            
ATOM   3724  C   GLU X 232     -13.109 -13.732 -24.442  0.00  0.00            
ATOM   3725  O   GLU X 232     -13.714 -14.815 -24.512  0.00  0.00            
ATOM   3726  N   LYS X 233     -11.883 -13.527 -24.932  0.00  0.00            
ATOM   3727  H   LYS X 233     -11.549 -12.582 -25.056  0.00  0.00            
ATOM   3728  CA  LYS X 233     -10.956 -14.597 -25.460  0.00  0.00            
ATOM   3729  HA  LYS X 233     -11.469 -15.184 -26.221  0.00  0.00            
ATOM   3730  CB  LYS X 233      -9.666 -13.991 -26.004  0.00  0.00            
ATOM   3731  HB2 LYS X 233      -9.215 -13.245 -25.350  0.00  0.00            
ATOM   3732  HB3 LYS X 233      -9.018 -14.846 -26.200  0.00  0.00            
ATOM   3733  CG  LYS X 233      -9.834 -13.358 -27.368  0.00  0.00            
ATOM   3734  HG2 LYS X 233     -10.046 -14.179 -28.053  0.00  0.00            
ATOM   3735  HG3 LYS X 233     -10.627 -12.619 -27.251  0.00  0.00            
ATOM   3736  CD  LYS X 233      -8.581 -12.641 -27.840  0.00  0.00            
ATOM   3737  HD2 LYS X 233      -8.817 -12.245 -28.828  0.00  0.00            
ATOM   3738  HD3 LYS X 233      -8.281 -11.837 -27.169  0.00  0.00            
ATOM   3739  CE  LYS X 233      -7.496 -13.709 -28.063  0.00  0.00            
ATOM   3740  HE2 LYS X 233      -7.164 -14.110 -27.105  0.00  0.00            
ATOM   3741  HE3 LYS X 233      -7.923 -14.496 -28.683  0.00  0.00            
ATOM   3742  NZ  LYS X 233      -6.330 -13.231 -28.797  0.00  0.00            
ATOM   3743  HZ1 LYS X 233      -6.268 -12.223 -28.812  0.00  0.00            
ATOM   3744  HZ2 LYS X 233      -6.321 -13.551 -29.755  0.00  0.00            
ATOM   3745  HZ3 LYS X 233      -5.464 -13.596 -28.428  0.00  0.00            
ATOM   3746  C   LYS X 233     -10.568 -15.614 -24.359  0.00  0.00            
ATOM   3747  O   LYS X 233     -10.105 -16.677 -24.720  0.00  0.00            
ATOM   3748  N   GLY X 234     -10.737 -15.257 -23.087  0.00  0.00            
ATOM   3749  H   GLY X 234     -11.096 -14.318 -22.993  0.00  0.00            
ATOM   3750  CA  GLY X 234     -10.293 -16.044 -21.935  0.00  0.00            
ATOM   3751  HA2 GLY X 234     -10.250 -17.099 -22.206  0.00  0.00            
ATOM   3752  HA3 GLY X 234     -10.955 -15.890 -21.083  0.00  0.00            
ATOM   3753  C   GLY X 234      -8.870 -15.719 -21.519  0.00  0.00            
ATOM   3754  O   GLY X 234      -8.428 -16.341 -20.579  0.00  0.00            
ATOM   3755  N   GLU X 235      -8.222 -14.797 -22.257  0.00  0.00            
ATOM   3756  H   GLU X 235      -8.731 -14.328 -22.992  0.00  0.00            
ATOM   3757  CA  GLU X 235      -6.789 -14.500 -22.032  0.00  0.00            
ATOM   3758  HA  GLU X 235      -6.241 -15.432 -21.897  0.00  0.00            
ATOM   3759  CB  GLU X 235      -6.328 -13.605 -23.197  0.00  0.00            
ATOM   3760  HB2 GLU X 235      -5.305 -13.255 -23.066  0.00  0.00            
ATOM   3761  HB3 GLU X 235      -7.046 -12.798 -23.344  0.00  0.00            
ATOM   3762  CG  GLU X 235      -6.287 -14.380 -24.494  0.00  0.00            
ATOM   3763  HG2 GLU X 235      -5.915 -13.738 -25.293  0.00  0.00            
ATOM   3764  HG3 GLU X 235      -7.298 -14.709 -24.735  0.00  0.00            
ATOM   3765  CD  GLU X 235      -5.482 -15.692 -24.459  0.00  0.00            
ATOM   3766  OE1 GLU X 235      -4.287 -15.711 -24.095  0.00  0.00            
ATOM   3767  OE2 GLU X 235      -6.040 -16.748 -24.897  0.00  0.00            
ATOM   3768  C   GLU X 235      -6.657 -13.686 -20.688  0.00  0.00            
ATOM   3769  O   GLU X 235      -7.664 -13.361 -19.991  0.00  0.00            
ATOM   3770  N   ARG X 236      -5.397 -13.533 -20.261  0.00  0.00            
ATOM   3771  H   ARG X 236      -4.693 -13.883 -20.895  0.00  0.00            
ATOM   3772  CA  ARG X 236      -4.825 -13.008 -18.998  0.00  0.00            
ATOM   3773  HA  ARG X 236      -5.473 -12.221 -18.612  0.00  0.00            
ATOM   3774  CB  ARG X 236      -4.734 -14.101 -17.899  0.00  0.00            
ATOM   3775  HB2 ARG X 236      -4.049 -13.743 -17.131  0.00  0.00            
ATOM   3776  HB3 ARG X 236      -4.291 -14.973 -18.378  0.00  0.00            
ATOM   3777  CG  ARG X 236      -6.071 -14.628 -17.389  0.00  0.00            
ATOM   3778  HG2 ARG X 236      -5.768 -15.340 -16.621  0.00  0.00            
ATOM   3779  HG3 ARG X 236      -6.637 -15.235 -18.095  0.00  0.00            
ATOM   3780  CD  ARG X 236      -7.000 -13.564 -16.807  0.00  0.00            
ATOM   3781  HD2 ARG X 236      -6.376 -13.040 -16.083  0.00  0.00            
ATOM   3782  HD3 ARG X 236      -7.361 -12.879 -17.574  0.00  0.00            
ATOM   3783  NE  ARG X 236      -8.196 -14.237 -16.162  0.00  0.00            
ATOM   3784  HE  ARG X 236      -8.157 -14.360 -15.160  0.00  0.00            
ATOM   3785  CZ  ARG X 236      -9.234 -14.701 -16.833  0.00  0.00            
ATOM   3786  NH1 ARG X 236      -9.354 -14.701 -18.134  0.00  0.00            
ATOM   3787 HH11 ARG X 236      -8.723 -14.322 -18.825  0.00  0.00            
ATOM   3788 HH12 ARG X 236     -10.212 -15.145 -18.432  0.00  0.00            
ATOM   3789  NH2 ARG X 236     -10.189 -15.262 -16.167  0.00  0.00            
ATOM   3790 HH21 ARG X 236     -10.070 -15.384 -15.171  0.00  0.00            
ATOM   3791 HH22 ARG X 236     -10.849 -15.882 -16.615  0.00  0.00            
ATOM   3792  C   ARG X 236      -3.487 -12.322 -19.300  0.00  0.00            
ATOM   3793  O   ARG X 236      -2.964 -12.418 -20.443  0.00  0.00            
ATOM   3794  N   LEU X 237      -2.876 -11.641 -18.324  0.00  0.00            
ATOM   3795  H   LEU X 237      -3.334 -11.617 -17.424  0.00  0.00            
ATOM   3796  CA  LEU X 237      -1.409 -11.312 -18.423  0.00  0.00            
ATOM   3797  HA  LEU X 237      -1.267 -10.752 -19.348  0.00  0.00            
ATOM   3798  CB  LEU X 237      -0.917 -10.449 -17.205  0.00  0.00            
ATOM   3799  HB2 LEU X 237      -1.247 -11.094 -16.391  0.00  0.00            
ATOM   3800  HB3 LEU X 237       0.164 -10.312 -17.166  0.00  0.00            
ATOM   3801  CG  LEU X 237      -1.524  -9.026 -16.978  0.00  0.00            
ATOM   3802  HG  LEU X 237      -2.604  -9.175 -16.970  0.00  0.00            
ATOM   3803  CD1 LEU X 237      -1.008  -8.377 -15.718  0.00  0.00            
ATOM   3804 HD11 LEU X 237      -1.566  -7.458 -15.541  0.00  0.00            
ATOM   3805 HD12 LEU X 237       0.075  -8.257 -15.769  0.00  0.00            
ATOM   3806 HD13 LEU X 237      -1.149  -9.143 -14.956  0.00  0.00            
ATOM   3807  CD2 LEU X 237      -1.292  -8.076 -18.142  0.00  0.00            
ATOM   3808 HD21 LEU X 237      -1.888  -8.417 -18.989  0.00  0.00            
ATOM   3809 HD22 LEU X 237      -0.219  -7.970 -18.299  0.00  0.00            
ATOM   3810 HD23 LEU X 237      -1.761  -7.116 -17.927  0.00  0.00            
ATOM   3811  C   LEU X 237      -0.532 -12.569 -18.436  0.00  0.00            
ATOM   3812  O   LEU X 237      -0.922 -13.623 -17.866  0.00  0.00            
ATOM   3813  N   PRO X 238       0.709 -12.476 -19.010  0.00  0.00            
ATOM   3814  CD  PRO X 238       1.227 -11.276 -19.673  0.00  0.00            
ATOM   3815  HD2 PRO X 238       1.337 -10.368 -19.080  0.00  0.00            
ATOM   3816  HD3 PRO X 238       0.566 -11.043 -20.508  0.00  0.00            
ATOM   3817  CG  PRO X 238       2.682 -11.669 -20.080  0.00  0.00            
ATOM   3818  HG2 PRO X 238       2.913 -11.128 -20.998  0.00  0.00            
ATOM   3819  HG3 PRO X 238       3.408 -11.399 -19.313  0.00  0.00            
ATOM   3820  CB  PRO X 238       2.586 -13.166 -20.341  0.00  0.00            
ATOM   3821  HB2 PRO X 238       3.557 -13.643 -20.207  0.00  0.00            
ATOM   3822  HB3 PRO X 238       2.231 -13.392 -21.346  0.00  0.00            
ATOM   3823  CA  PRO X 238       1.591 -13.631 -19.233  0.00  0.00            
ATOM   3824  HA  PRO X 238       1.016 -14.469 -19.626  0.00  0.00            
ATOM   3825  C   PRO X 238       2.363 -13.989 -17.920  0.00  0.00            
ATOM   3826  O   PRO X 238       2.465 -13.128 -17.065  0.00  0.00            
ATOM   3827  N   GLN X 239       2.995 -15.166 -17.805  0.00  0.00            
ATOM   3828  H   GLN X 239       2.993 -15.769 -18.615  0.00  0.00            
ATOM   3829  CA  GLN X 239       3.784 -15.596 -16.628  0.00  0.00            
ATOM   3830  HA  GLN X 239       3.198 -15.559 -15.710  0.00  0.00            
ATOM   3831  CB  GLN X 239       4.240 -17.088 -16.833  0.00  0.00            
ATOM   3832  HB2 GLN X 239       3.383 -17.746 -16.977  0.00  0.00            
ATOM   3833  HB3 GLN X 239       4.930 -17.173 -17.672  0.00  0.00            
ATOM   3834  CG  GLN X 239       4.906 -17.609 -15.510  0.00  0.00            
ATOM   3835  HG2 GLN X 239       5.923 -17.221 -15.461  0.00  0.00            
ATOM   3836  HG3 GLN X 239       4.505 -17.275 -14.553  0.00  0.00            
ATOM   3837  CD  GLN X 239       5.023 -19.126 -15.462  0.00  0.00            
ATOM   3838  OE1 GLN X 239       4.054 -19.818 -15.683  0.00  0.00            
ATOM   3839  NE2 GLN X 239       6.154 -19.715 -15.382  0.00  0.00            
ATOM   3840 HE21 GLN X 239       7.029 -19.246 -15.196  0.00  0.00            
ATOM   3841 HE22 GLN X 239       6.140 -20.724 -15.423  0.00  0.00            
ATOM   3842  C   GLN X 239       5.031 -14.655 -16.397  0.00  0.00            
ATOM   3843  O   GLN X 239       5.745 -14.427 -17.382  0.00  0.00            
ATOM   3844  N   PRO X 240       5.246 -14.084 -15.222  0.00  0.00            
ATOM   3845  CD  PRO X 240       4.380 -14.002 -14.049  0.00  0.00            
ATOM   3846  HD2 PRO X 240       3.332 -13.982 -14.348  0.00  0.00            
ATOM   3847  HD3 PRO X 240       4.480 -14.874 -13.403  0.00  0.00            
ATOM   3848  CG  PRO X 240       4.709 -12.780 -13.239  0.00  0.00            
ATOM   3849  HG2 PRO X 240       4.473 -12.967 -12.191  0.00  0.00            
ATOM   3850  HG3 PRO X 240       4.305 -11.927 -13.785  0.00  0.00            
ATOM   3851  CB  PRO X 240       6.225 -12.769 -13.446  0.00  0.00            
ATOM   3852  HB2 PRO X 240       6.737 -13.341 -12.671  0.00  0.00            
ATOM   3853  HB3 PRO X 240       6.588 -11.743 -13.390  0.00  0.00            
ATOM   3854  CA  PRO X 240       6.435 -13.290 -14.905  0.00  0.00            
ATOM   3855  HA  PRO X 240       6.485 -12.430 -15.572  0.00  0.00            
ATOM   3856  C   PRO X 240       7.735 -14.144 -15.001  0.00  0.00            
ATOM   3857  O   PRO X 240       7.721 -15.332 -14.611  0.00  0.00            
ATOM   3858  N   PRO X 241       8.891 -13.579 -15.351  0.00  0.00            
ATOM   3859  CD  PRO X 241       9.069 -12.308 -16.097  0.00  0.00            
ATOM   3860  HD2 PRO X 241       8.146 -12.083 -16.631  0.00  0.00            
ATOM   3861  HD3 PRO X 241       9.246 -11.444 -15.457  0.00  0.00            
ATOM   3862  CG  PRO X 241      10.231 -12.570 -17.006  0.00  0.00            
ATOM   3863  HG2 PRO X 241      10.791 -11.663 -17.237  0.00  0.00            
ATOM   3864  HG3 PRO X 241       9.810 -13.001 -17.914  0.00  0.00            
ATOM   3865  CB  PRO X 241      11.086 -13.565 -16.244  0.00  0.00            
ATOM   3866  HB2 PRO X 241      11.738 -12.992 -15.584  0.00  0.00            
ATOM   3867  HB3 PRO X 241      11.786 -14.122 -16.867  0.00  0.00            
ATOM   3868  CA  PRO X 241      10.091 -14.434 -15.499  0.00  0.00            
ATOM   3869  HA  PRO X 241       9.823 -15.266 -16.150  0.00  0.00            
ATOM   3870  C   PRO X 241      10.734 -14.905 -14.220  0.00  0.00            
ATOM   3871  O   PRO X 241      11.222 -16.039 -14.089  0.00  0.00            
ATOM   3872  N   ILE X 242      10.481 -14.147 -13.140  0.00  0.00            
ATOM   3873  H   ILE X 242      10.012 -13.263 -13.280  0.00  0.00            
ATOM   3874  CA  ILE X 242      11.023 -14.418 -11.860  0.00  0.00            
ATOM   3875  HA  ILE X 242      12.064 -14.740 -11.884  0.00  0.00            
ATOM   3876  CB  ILE X 242      10.948 -13.040 -10.997  0.00  0.00            
ATOM   3877  HB  ILE X 242       9.872 -12.866 -10.986  0.00  0.00            
ATOM   3878  CG2 ILE X 242      11.546 -13.198  -9.655  0.00  0.00            
ATOM   3879 HG21 ILE X 242      10.927 -13.858  -9.048  0.00  0.00            
ATOM   3880 HG22 ILE X 242      11.732 -12.207  -9.240  0.00  0.00            
ATOM   3881 HG23 ILE X 242      12.557 -13.606  -9.653  0.00  0.00            
ATOM   3882  CG1 ILE X 242      11.605 -11.823 -11.715  0.00  0.00            
ATOM   3883 HG12 ILE X 242      11.385 -10.863 -11.248  0.00  0.00            
ATOM   3884 HG13 ILE X 242      11.078 -11.796 -12.669  0.00  0.00            
ATOM   3885  CD1 ILE X 242      13.136 -11.986 -11.988  0.00  0.00            
ATOM   3886 HD11 ILE X 242      13.716 -12.112 -11.075  0.00  0.00            
ATOM   3887 HD12 ILE X 242      13.556 -11.108 -12.479  0.00  0.00            
ATOM   3888 HD13 ILE X 242      13.268 -12.906 -12.557  0.00  0.00            
ATOM   3889  C   ILE X 242      10.403 -15.629 -11.035  0.00  0.00            
ATOM   3890  O   ILE X 242      11.063 -16.089 -10.108  0.00  0.00            
ATOM   3891  N   CYS X 243       9.224 -16.191 -11.438  0.00  0.00            
ATOM   3892  H   CYS X 243       8.764 -16.015 -12.320  0.00  0.00            
ATOM   3893  CA  CYS X 243       8.581 -17.194 -10.651  0.00  0.00            
ATOM   3894  HA  CYS X 243       9.219 -17.544  -9.840  0.00  0.00            
ATOM   3895  CB  CYS X 243       7.323 -16.608 -10.004  0.00  0.00            
ATOM   3896  HB2 CYS X 243       6.931 -17.414  -9.384  0.00  0.00            
ATOM   3897  HB3 CYS X 243       7.666 -15.795  -9.364  0.00  0.00            
ATOM   3898  SG  CYS X 243       6.011 -16.019 -11.060  0.00  0.00            
ATOM   3899  HG  CYS X 243       6.134 -17.200 -11.672  0.00  0.00            
ATOM   3900  C   CYS X 243       8.096 -18.389 -11.401  0.00  0.00            
ATOM   3901  O   CYS X 243       7.651 -18.194 -12.527  0.00  0.00            
ATOM   3902  N   THR X 244       8.139 -19.562 -10.802  0.00  0.00            
ATOM   3903  H   THR X 244       8.361 -19.496  -9.819  0.00  0.00            
ATOM   3904  CA  THR X 244       7.554 -20.809 -11.254  0.00  0.00            
ATOM   3905  HA  THR X 244       8.022 -21.068 -12.204  0.00  0.00            
ATOM   3906  CB  THR X 244       7.943 -21.882 -10.235  0.00  0.00            
ATOM   3907  HB  THR X 244       7.447 -22.798 -10.556  0.00  0.00            
ATOM   3908  CG2 THR X 244       9.410 -22.156 -10.013  0.00  0.00            
ATOM   3909 HG21 THR X 244       9.826 -22.854 -10.739  0.00  0.00            
ATOM   3910 HG22 THR X 244       9.903 -21.184 -10.024  0.00  0.00            
ATOM   3911 HG23 THR X 244       9.482 -22.556  -9.002  0.00  0.00            
ATOM   3912  OG1 THR X 244       7.466 -21.570  -8.947  0.00  0.00            
ATOM   3913  HG1 THR X 244       8.106 -21.014  -8.497  0.00  0.00            
ATOM   3914  C   THR X 244       6.086 -20.726 -11.522  0.00  0.00            
ATOM   3915  O   THR X 244       5.378 -19.895 -10.963  0.00  0.00            
ATOM   3916  N   ILE X 245       5.633 -21.647 -12.428  0.00  0.00            
ATOM   3917  H   ILE X 245       6.206 -22.358 -12.859  0.00  0.00            
ATOM   3918  CA  ILE X 245       4.210 -21.926 -12.731  0.00  0.00            
ATOM   3919  HA  ILE X 245       3.964 -21.051 -13.332  0.00  0.00            
ATOM   3920  CB  ILE X 245       3.984 -23.095 -13.742  0.00  0.00            
ATOM   3921  HB  ILE X 245       4.526 -22.798 -14.639  0.00  0.00            
ATOM   3922  CG2 ILE X 245       4.720 -24.374 -13.199  0.00  0.00            
ATOM   3923 HG21 ILE X 245       5.797 -24.222 -13.270  0.00  0.00            
ATOM   3924 HG22 ILE X 245       4.274 -24.724 -12.268  0.00  0.00            
ATOM   3925 HG23 ILE X 245       4.457 -25.038 -14.023  0.00  0.00            
ATOM   3926  CG1 ILE X 245       2.503 -23.272 -14.164  0.00  0.00            
ATOM   3927 HG12 ILE X 245       2.003 -22.348 -14.454  0.00  0.00            
ATOM   3928 HG13 ILE X 245       2.001 -23.571 -13.244  0.00  0.00            
ATOM   3929  CD1 ILE X 245       2.272 -24.348 -15.224  0.00  0.00            
ATOM   3930 HD11 ILE X 245       2.343 -25.279 -14.661  0.00  0.00            
ATOM   3931 HD12 ILE X 245       1.282 -24.195 -15.654  0.00  0.00            
ATOM   3932 HD13 ILE X 245       3.058 -24.369 -15.980  0.00  0.00            
ATOM   3933  C   ILE X 245       3.321 -21.937 -11.473  0.00  0.00            
ATOM   3934  O   ILE X 245       2.409 -21.148 -11.324  0.00  0.00            
ATOM   3935  N   ASP X 246       3.796 -22.635 -10.467  0.00  0.00            
ATOM   3936  H   ASP X 246       4.574 -23.267 -10.592  0.00  0.00            
ATOM   3937  CA  ASP X 246       3.176 -22.840  -9.143  0.00  0.00            
ATOM   3938  HA  ASP X 246       2.277 -23.440  -9.288  0.00  0.00            
ATOM   3939  CB  ASP X 246       4.209 -23.563  -8.231  0.00  0.00            
ATOM   3940  HB2 ASP X 246       5.059 -22.897  -8.081  0.00  0.00            
ATOM   3941  HB3 ASP X 246       3.701 -23.780  -7.291  0.00  0.00            
ATOM   3942  CG  ASP X 246       4.662 -24.951  -8.824  0.00  0.00            
ATOM   3943  OD1 ASP X 246       5.435 -25.057  -9.846  0.00  0.00            
ATOM   3944  OD2 ASP X 246       4.310 -25.963  -8.145  0.00  0.00            
ATOM   3945  C   ASP X 246       2.699 -21.482  -8.471  0.00  0.00            
ATOM   3946  O   ASP X 246       1.657 -21.431  -7.843  0.00  0.00            
ATOM   3947  N   VAL X 247       3.520 -20.429  -8.667  0.00  0.00            
ATOM   3948  H   VAL X 247       4.320 -20.492  -9.280  0.00  0.00            
ATOM   3949  CA  VAL X 247       3.202 -19.105  -8.193  0.00  0.00            
ATOM   3950  HA  VAL X 247       2.562 -19.189  -7.315  0.00  0.00            
ATOM   3951  CB  VAL X 247       4.407 -18.262  -7.823  0.00  0.00            
ATOM   3952  HB  VAL X 247       4.824 -17.822  -8.729  0.00  0.00            
ATOM   3953  CG1 VAL X 247       3.980 -17.101  -6.935  0.00  0.00            
ATOM   3954 HG11 VAL X 247       4.917 -16.770  -6.488  0.00  0.00            
ATOM   3955 HG12 VAL X 247       3.540 -16.469  -7.707  0.00  0.00            
ATOM   3956 HG13 VAL X 247       3.263 -17.424  -6.181  0.00  0.00            
ATOM   3957  CG2 VAL X 247       5.550 -19.041  -7.166  0.00  0.00            
ATOM   3958 HG21 VAL X 247       5.609 -20.035  -7.608  0.00  0.00            
ATOM   3959 HG22 VAL X 247       6.522 -18.581  -7.342  0.00  0.00            
ATOM   3960 HG23 VAL X 247       5.473 -19.247  -6.099  0.00  0.00            
ATOM   3961  C   VAL X 247       2.349 -18.312  -9.206  0.00  0.00            
ATOM   3962  O   VAL X 247       1.402 -17.635  -8.836  0.00  0.00            
ATOM   3963  N   TYR X 248       2.599 -18.432 -10.526  0.00  0.00            
ATOM   3964  H   TYR X 248       3.439 -18.946 -10.752  0.00  0.00            
ATOM   3965  CA  TYR X 248       1.755 -17.800 -11.510  0.00  0.00            
ATOM   3966  HA  TYR X 248       1.534 -16.743 -11.368  0.00  0.00            
ATOM   3967  CB  TYR X 248       2.422 -17.860 -12.825  0.00  0.00            
ATOM   3968  HB2 TYR X 248       3.349 -17.292 -12.748  0.00  0.00            
ATOM   3969  HB3 TYR X 248       2.785 -18.865 -13.043  0.00  0.00            
ATOM   3970  CG  TYR X 248       1.515 -17.419 -13.954  0.00  0.00            
ATOM   3971  CD1 TYR X 248       1.249 -18.284 -14.963  0.00  0.00            
ATOM   3972  HD1 TYR X 248       1.623 -19.287 -14.826  0.00  0.00            
ATOM   3973  CE1 TYR X 248       0.538 -17.902 -16.106  0.00  0.00            
ATOM   3974  HE1 TYR X 248       0.312 -18.688 -16.811  0.00  0.00            
ATOM   3975  CZ  TYR X 248       0.064 -16.531 -16.272  0.00  0.00            
ATOM   3976  OH  TYR X 248      -0.619 -16.268 -17.412  0.00  0.00            
ATOM   3977  HH  TYR X 248      -0.624 -15.336 -17.643  0.00  0.00            
ATOM   3978  CE2 TYR X 248       0.489 -15.584 -15.312  0.00  0.00            
ATOM   3979  HE2 TYR X 248       0.225 -14.538 -15.374  0.00  0.00            
ATOM   3980  CD2 TYR X 248       1.220 -16.026 -14.131  0.00  0.00            
ATOM   3981  HD2 TYR X 248       1.503 -15.326 -13.360  0.00  0.00            
ATOM   3982  C   TYR X 248       0.276 -18.344 -11.491  0.00  0.00            
ATOM   3983  O   TYR X 248      -0.667 -17.674 -11.844  0.00  0.00            
ATOM   3984  N   MET X 249       0.096 -19.656 -11.079  0.00  0.00            
ATOM   3985  H   MET X 249       0.942 -20.199 -10.994  0.00  0.00            
ATOM   3986  CA  MET X 249      -1.214 -20.197 -10.856  0.00  0.00            
ATOM   3987  HA  MET X 249      -1.681 -20.216 -11.840  0.00  0.00            
ATOM   3988  CB  MET X 249      -1.037 -21.631 -10.427  0.00  0.00            
ATOM   3989  HB2 MET X 249      -2.012 -21.988 -10.094  0.00  0.00            
ATOM   3990  HB3 MET X 249      -0.334 -21.753  -9.603  0.00  0.00            
ATOM   3991  CG  MET X 249      -0.577 -22.583 -11.546  0.00  0.00            
ATOM   3992  HG2 MET X 249       0.173 -22.081 -12.157  0.00  0.00            
ATOM   3993  HG3 MET X 249      -1.360 -22.675 -12.299  0.00  0.00            
ATOM   3994  SD  MET X 249      -0.050 -24.204 -11.025  0.00  0.00            
ATOM   3995  CE  MET X 249      -1.684 -25.028 -10.962  0.00  0.00            
ATOM   3996  HE1 MET X 249      -1.958 -25.152 -12.010  0.00  0.00            
ATOM   3997  HE2 MET X 249      -1.584 -26.035 -10.556  0.00  0.00            
ATOM   3998  HE3 MET X 249      -2.350 -24.436 -10.333  0.00  0.00            
ATOM   3999  C   MET X 249      -2.079 -19.387  -9.832  0.00  0.00            
ATOM   4000  O   MET X 249      -3.295 -19.294  -9.984  0.00  0.00            
ATOM   4001  N   ILE X 250      -1.458 -18.859  -8.827  0.00  0.00            
ATOM   4002  H   ILE X 250      -0.451 -18.789  -8.775  0.00  0.00            
ATOM   4003  CA  ILE X 250      -2.158 -18.095  -7.820  0.00  0.00            
ATOM   4004  HA  ILE X 250      -3.037 -18.684  -7.555  0.00  0.00            
ATOM   4005  CB  ILE X 250      -1.387 -17.790  -6.492  0.00  0.00            
ATOM   4006  HB  ILE X 250      -0.600 -17.048  -6.625  0.00  0.00            
ATOM   4007  CG2 ILE X 250      -2.208 -17.218  -5.230  0.00  0.00            
ATOM   4008 HG21 ILE X 250      -1.443 -17.057  -4.471  0.00  0.00            
ATOM   4009 HG22 ILE X 250      -2.989 -17.932  -4.969  0.00  0.00            
ATOM   4010 HG23 ILE X 250      -2.724 -16.285  -5.457  0.00  0.00            
ATOM   4011  CG1 ILE X 250      -0.550 -19.008  -6.006  0.00  0.00            
ATOM   4012 HG12 ILE X 250       0.126 -19.230  -6.832  0.00  0.00            
ATOM   4013 HG13 ILE X 250       0.028 -18.693  -5.137  0.00  0.00            
ATOM   4014  CD1 ILE X 250      -1.203 -20.349  -5.757  0.00  0.00            
ATOM   4015 HD11 ILE X 250      -1.979 -20.161  -5.015  0.00  0.00            
ATOM   4016 HD12 ILE X 250      -1.767 -20.718  -6.613  0.00  0.00            
ATOM   4017 HD13 ILE X 250      -0.565 -21.149  -5.380  0.00  0.00            
ATOM   4018  C   ILE X 250      -2.617 -16.719  -8.376  0.00  0.00            
ATOM   4019  O   ILE X 250      -3.632 -16.092  -7.956  0.00  0.00            
ATOM   4020  N   MET X 251      -1.893 -16.158  -9.363  0.00  0.00            
ATOM   4021  H   MET X 251      -1.033 -16.569  -9.699  0.00  0.00            
ATOM   4022  CA  MET X 251      -2.221 -14.874  -9.923  0.00  0.00            
ATOM   4023  HA  MET X 251      -2.510 -14.196  -9.119  0.00  0.00            
ATOM   4024  CB  MET X 251      -1.118 -14.302 -10.735  0.00  0.00            
ATOM   4025  HB2 MET X 251      -0.872 -14.744 -11.701  0.00  0.00            
ATOM   4026  HB3 MET X 251      -1.439 -13.288 -10.970  0.00  0.00            
ATOM   4027  CG  MET X 251       0.063 -14.124  -9.764  0.00  0.00            
ATOM   4028  HG2 MET X 251       0.247 -15.073  -9.261  0.00  0.00            
ATOM   4029  HG3 MET X 251      -0.163 -13.304  -9.083  0.00  0.00            
ATOM   4030  SD  MET X 251       1.494 -13.612 -10.797  0.00  0.00            
ATOM   4031  CE  MET X 251       2.713 -14.579  -9.861  0.00  0.00            
ATOM   4032  HE1 MET X 251       3.656 -14.109 -10.143  0.00  0.00            
ATOM   4033  HE2 MET X 251       2.859 -15.569 -10.293  0.00  0.00            
ATOM   4034  HE3 MET X 251       2.501 -14.591  -8.792  0.00  0.00            
ATOM   4035  C   MET X 251      -3.411 -15.094 -10.823  0.00  0.00            
ATOM   4036  O   MET X 251      -4.388 -14.354 -10.710  0.00  0.00            
ATOM   4037  N   VAL X 252      -3.359 -16.141 -11.658  0.00  0.00            
ATOM   4038  H   VAL X 252      -2.579 -16.783 -11.667  0.00  0.00            
ATOM   4039  CA  VAL X 252      -4.511 -16.539 -12.436  0.00  0.00            
ATOM   4040  HA  VAL X 252      -4.911 -15.748 -13.071  0.00  0.00            
ATOM   4041  CB  VAL X 252      -4.073 -17.583 -13.356  0.00  0.00            
ATOM   4042  HB  VAL X 252      -3.605 -18.418 -12.835  0.00  0.00            
ATOM   4043  CG1 VAL X 252      -5.180 -18.115 -14.238  0.00  0.00            
ATOM   4044 HG11 VAL X 252      -4.754 -18.807 -14.964  0.00  0.00            
ATOM   4045 HG12 VAL X 252      -5.976 -18.655 -13.726  0.00  0.00            
ATOM   4046 HG13 VAL X 252      -5.484 -17.232 -14.799  0.00  0.00            
ATOM   4047  CG2 VAL X 252      -3.079 -16.991 -14.403  0.00  0.00            
ATOM   4048 HG21 VAL X 252      -2.225 -16.447 -14.000  0.00  0.00            
ATOM   4049 HG22 VAL X 252      -3.603 -16.448 -15.190  0.00  0.00            
ATOM   4050 HG23 VAL X 252      -2.587 -17.791 -14.956  0.00  0.00            
ATOM   4051  C   VAL X 252      -5.725 -16.854 -11.612  0.00  0.00            
ATOM   4052  O   VAL X 252      -6.791 -16.361 -11.889  0.00  0.00            
ATOM   4053  N   LYS X 253      -5.620 -17.580 -10.454  0.00  0.00            
ATOM   4054  H   LYS X 253      -4.748 -18.074 -10.333  0.00  0.00            
ATOM   4055  CA  LYS X 253      -6.670 -17.737  -9.436  0.00  0.00            
ATOM   4056  HA  LYS X 253      -7.543 -18.117  -9.965  0.00  0.00            
ATOM   4057  CB  LYS X 253      -6.212 -18.808  -8.447  0.00  0.00            
ATOM   4058  HB2 LYS X 253      -5.343 -18.414  -7.920  0.00  0.00            
ATOM   4059  HB3 LYS X 253      -5.886 -19.656  -9.050  0.00  0.00            
ATOM   4060  CG  LYS X 253      -7.231 -19.364  -7.393  0.00  0.00            
ATOM   4061  HG2 LYS X 253      -8.106 -19.660  -7.971  0.00  0.00            
ATOM   4062  HG3 LYS X 253      -7.535 -18.577  -6.703  0.00  0.00            
ATOM   4063  CD  LYS X 253      -6.642 -20.559  -6.612  0.00  0.00            
ATOM   4064  HD2 LYS X 253      -6.409 -21.332  -7.344  0.00  0.00            
ATOM   4065  HD3 LYS X 253      -5.829 -20.186  -5.989  0.00  0.00            
ATOM   4066  CE  LYS X 253      -7.788 -21.080  -5.718  0.00  0.00            
ATOM   4067  HE2 LYS X 253      -8.223 -20.287  -5.110  0.00  0.00            
ATOM   4068  HE3 LYS X 253      -8.507 -21.586  -6.363  0.00  0.00            
ATOM   4069  NZ  LYS X 253      -7.244 -22.256  -4.924  0.00  0.00            
ATOM   4070  HZ1 LYS X 253      -6.413 -22.036  -4.394  0.00  0.00            
ATOM   4071  HZ2 LYS X 253      -7.965 -22.634  -4.325  0.00  0.00            
ATOM   4072  HZ3 LYS X 253      -6.840 -22.909  -5.580  0.00  0.00            
ATOM   4073  C   LYS X 253      -7.140 -16.440  -8.757  0.00  0.00            
ATOM   4074  O   LYS X 253      -8.310 -16.409  -8.342  0.00  0.00            
ATOM   4075  N   CYS X 254      -6.368 -15.351  -8.664  0.00  0.00            
ATOM   4076  H   CYS X 254      -5.367 -15.415  -8.777  0.00  0.00            
ATOM   4077  CA  CYS X 254      -6.951 -14.018  -8.343  0.00  0.00            
ATOM   4078  HA  CYS X 254      -7.549 -14.187  -7.448  0.00  0.00            
ATOM   4079  CB  CYS X 254      -5.826 -13.071  -7.954  0.00  0.00            
ATOM   4080  HB2 CYS X 254      -5.170 -12.987  -8.821  0.00  0.00            
ATOM   4081  HB3 CYS X 254      -6.264 -12.082  -7.816  0.00  0.00            
ATOM   4082  SG  CYS X 254      -4.834 -13.609  -6.552  0.00  0.00            
ATOM   4083  HG  CYS X 254      -4.122 -14.576  -7.136  0.00  0.00            
ATOM   4084  C   CYS X 254      -7.847 -13.405  -9.354  0.00  0.00            
ATOM   4085  O   CYS X 254      -8.678 -12.524  -9.061  0.00  0.00            
ATOM   4086  N   TRP X 255      -7.654 -13.816 -10.624  0.00  0.00            
ATOM   4087  H   TRP X 255      -7.020 -14.598 -10.704  0.00  0.00            
ATOM   4088  CA  TRP X 255      -8.374 -13.318 -11.821  0.00  0.00            
ATOM   4089  HA  TRP X 255      -8.863 -12.391 -11.523  0.00  0.00            
ATOM   4090  CB  TRP X 255      -7.398 -12.998 -12.951  0.00  0.00            
ATOM   4091  HB2 TRP X 255      -7.025 -13.917 -13.402  0.00  0.00            
ATOM   4092  HB3 TRP X 255      -7.951 -12.516 -13.758  0.00  0.00            
ATOM   4093  CG  TRP X 255      -6.202 -12.087 -12.657  0.00  0.00            
ATOM   4094  CD1 TRP X 255      -6.229 -10.935 -11.968  0.00  0.00            
ATOM   4095  HD1 TRP X 255      -7.168 -10.536 -11.613  0.00  0.00            
ATOM   4096  NE1 TRP X 255      -4.957 -10.440 -11.877  0.00  0.00            
ATOM   4097  HE1 TRP X 255      -4.870  -9.501 -11.515  0.00  0.00            
ATOM   4098  CE2 TRP X 255      -4.104 -11.134 -12.623  0.00  0.00            
ATOM   4099  CZ2 TRP X 255      -2.779 -10.951 -12.831  0.00  0.00            
ATOM   4100  HZ2 TRP X 255      -2.216 -10.156 -12.365  0.00  0.00            
ATOM   4101  CH2 TRP X 255      -2.038 -11.897 -13.587  0.00  0.00            
ATOM   4102  HH2 TRP X 255      -1.014 -11.712 -13.874  0.00  0.00            
ATOM   4103  CZ3 TRP X 255      -2.677 -13.003 -14.151  0.00  0.00            
ATOM   4104  HZ3 TRP X 255      -2.044 -13.747 -14.612  0.00  0.00            
ATOM   4105  CE3 TRP X 255      -4.018 -13.207 -13.901  0.00  0.00            
ATOM   4106  HE3 TRP X 255      -4.502 -14.012 -14.433  0.00  0.00            
ATOM   4107  CD2 TRP X 255      -4.780 -12.314 -13.066  0.00  0.00            
ATOM   4108  C   TRP X 255      -9.499 -14.337 -12.186  0.00  0.00            
ATOM   4109  O   TRP X 255     -10.028 -14.231 -13.290  0.00  0.00            
ATOM   4110  N   MET X 256      -9.957 -15.185 -11.245  0.00  0.00            
ATOM   4111  H   MET X 256      -9.434 -15.241 -10.382  0.00  0.00            
ATOM   4112  CA  MET X 256     -11.017 -16.139 -11.439  0.00  0.00            
ATOM   4113  HA  MET X 256     -10.737 -16.732 -12.309  0.00  0.00            
ATOM   4114  CB  MET X 256     -11.175 -17.109 -10.204  0.00  0.00            
ATOM   4115  HB2 MET X 256     -10.373 -17.838 -10.317  0.00  0.00            
ATOM   4116  HB3 MET X 256     -11.011 -16.534  -9.293  0.00  0.00            
ATOM   4117  CG  MET X 256     -12.525 -17.735 -10.068  0.00  0.00            
ATOM   4118  HG2 MET X 256     -13.180 -16.874  -9.933  0.00  0.00            
ATOM   4119  HG3 MET X 256     -12.471 -18.324  -9.153  0.00  0.00            
ATOM   4120  SD  MET X 256     -13.129 -18.738 -11.448  0.00  0.00            
ATOM   4121  CE  MET X 256     -11.903 -20.012 -11.494  0.00  0.00            
ATOM   4122  HE1 MET X 256     -11.698 -20.355 -10.480  0.00  0.00            
ATOM   4123  HE2 MET X 256     -12.231 -20.945 -11.952  0.00  0.00            
ATOM   4124  HE3 MET X 256     -10.978 -19.638 -11.933  0.00  0.00            
ATOM   4125  C   MET X 256     -12.332 -15.390 -11.801  0.00  0.00            
ATOM   4126  O   MET X 256     -12.630 -14.261 -11.300  0.00  0.00            
ATOM   4127  N   ILE X 257     -13.055 -15.834 -12.864  0.00  0.00            
ATOM   4128  H   ILE X 257     -12.769 -16.665 -13.362  0.00  0.00            
ATOM   4129  CA  ILE X 257     -14.108 -15.095 -13.606  0.00  0.00            
ATOM   4130  HA  ILE X 257     -13.725 -14.132 -13.943  0.00  0.00            
ATOM   4131  CB  ILE X 257     -14.477 -15.873 -14.906  0.00  0.00            
ATOM   4132  HB  ILE X 257     -13.525 -15.992 -15.423  0.00  0.00            
ATOM   4133  CG2 ILE X 257     -15.002 -17.276 -14.632  0.00  0.00            
ATOM   4134 HG21 ILE X 257     -14.871 -17.837 -15.558  0.00  0.00            
ATOM   4135 HG22 ILE X 257     -16.077 -17.265 -14.456  0.00  0.00            
ATOM   4136 HG23 ILE X 257     -14.472 -17.740 -13.800  0.00  0.00            
ATOM   4137  CG1 ILE X 257     -15.324 -15.109 -15.888  0.00  0.00            
ATOM   4138 HG12 ILE X 257     -16.248 -14.782 -15.410  0.00  0.00            
ATOM   4139 HG13 ILE X 257     -14.778 -14.200 -16.143  0.00  0.00            
ATOM   4140  CD1 ILE X 257     -15.583 -15.829 -17.209  0.00  0.00            
ATOM   4141 HD11 ILE X 257     -16.158 -16.750 -17.116  0.00  0.00            
ATOM   4142 HD12 ILE X 257     -16.209 -15.187 -17.828  0.00  0.00            
ATOM   4143 HD13 ILE X 257     -14.618 -15.946 -17.703  0.00  0.00            
ATOM   4144  C   ILE X 257     -15.272 -14.845 -12.699  0.00  0.00            
ATOM   4145  O   ILE X 257     -15.687 -13.669 -12.562  0.00  0.00            
ATOM   4146  N   ASP X 258     -15.814 -15.780 -11.991  0.00  0.00            
ATOM   4147  H   ASP X 258     -15.344 -16.672 -12.051  0.00  0.00            
ATOM   4148  CA  ASP X 258     -16.865 -15.522 -10.981  0.00  0.00            
ATOM   4149  HA  ASP X 258     -17.587 -14.775 -11.311  0.00  0.00            
ATOM   4150  CB  ASP X 258     -17.682 -16.810 -10.701  0.00  0.00            
ATOM   4151  HB2 ASP X 258     -18.304 -16.976 -11.580  0.00  0.00            
ATOM   4152  HB3 ASP X 258     -16.922 -17.591 -10.673  0.00  0.00            
ATOM   4153  CG  ASP X 258     -18.441 -16.758  -9.425  0.00  0.00            
ATOM   4154  OD1 ASP X 258     -18.663 -17.830  -8.837  0.00  0.00            
ATOM   4155  OD2 ASP X 258     -19.046 -15.727  -8.997  0.00  0.00            
ATOM   4156  C   ASP X 258     -16.182 -14.950  -9.693  0.00  0.00            
ATOM   4157  O   ASP X 258     -15.217 -15.562  -9.250  0.00  0.00            
ATOM   4158  N   ALA X 259     -16.759 -13.795  -9.175  0.00  0.00            
ATOM   4159  H   ALA X 259     -17.511 -13.414  -9.731  0.00  0.00            
ATOM   4160  CA  ALA X 259     -16.302 -13.162  -7.927  0.00  0.00            
ATOM   4161  HA  ALA X 259     -15.233 -12.992  -8.049  0.00  0.00            
ATOM   4162  CB  ALA X 259     -16.900 -11.763  -7.713  0.00  0.00            
ATOM   4163  HB1 ALA X 259     -16.506 -11.081  -8.466  0.00  0.00            
ATOM   4164  HB2 ALA X 259     -16.609 -11.449  -6.711  0.00  0.00            
ATOM   4165  HB3 ALA X 259     -17.985 -11.777  -7.601  0.00  0.00            
ATOM   4166  C   ALA X 259     -16.361 -14.074  -6.696  0.00  0.00            
ATOM   4167  O   ALA X 259     -15.460 -13.995  -5.823  0.00  0.00            
ATOM   4168  N   ASP X 260     -17.410 -14.885  -6.597  0.00  0.00            
ATOM   4169  H   ASP X 260     -18.139 -14.762  -7.285  0.00  0.00            
ATOM   4170  CA  ASP X 260     -17.530 -15.799  -5.402  0.00  0.00            
ATOM   4171  HA  ASP X 260     -17.074 -15.365  -4.512  0.00  0.00            
ATOM   4172  CB  ASP X 260     -19.019 -16.082  -5.194  0.00  0.00            
ATOM   4173  HB2 ASP X 260     -19.179 -16.708  -4.316  0.00  0.00            
ATOM   4174  HB3 ASP X 260     -19.376 -16.704  -6.014  0.00  0.00            
ATOM   4175  CG  ASP X 260     -19.847 -14.807  -4.985  0.00  0.00            
ATOM   4176  OD1 ASP X 260     -19.518 -14.080  -4.061  0.00  0.00            
ATOM   4177  OD2 ASP X 260     -20.923 -14.569  -5.663  0.00  0.00            
ATOM   4178  C   ASP X 260     -16.751 -17.117  -5.661  0.00  0.00            
ATOM   4179  O   ASP X 260     -16.847 -18.056  -4.850  0.00  0.00            
ATOM   4180  N   SER X 261     -16.081 -17.174  -6.824  0.00  0.00            
ATOM   4181  H   SER X 261     -16.079 -16.383  -7.451  0.00  0.00            
ATOM   4182  CA  SER X 261     -15.125 -18.312  -7.016  0.00  0.00            
ATOM   4183  HA  SER X 261     -15.274 -19.068  -6.246  0.00  0.00            
ATOM   4184  CB  SER X 261     -15.188 -18.838  -8.466  0.00  0.00            
ATOM   4185  HB2 SER X 261     -15.047 -18.030  -9.184  0.00  0.00            
ATOM   4186  HB3 SER X 261     -14.441 -19.612  -8.643  0.00  0.00            
ATOM   4187  OG  SER X 261     -16.472 -19.407  -8.595  0.00  0.00            
ATOM   4188  HG  SER X 261     -17.081 -18.665  -8.614  0.00  0.00            
ATOM   4189  C   SER X 261     -13.641 -17.892  -6.689  0.00  0.00            
ATOM   4190  O   SER X 261     -12.812 -18.820  -6.712  0.00  0.00            
ATOM   4191  N   ARG X 262     -13.273 -16.607  -6.495  0.00  0.00            
ATOM   4192  H   ARG X 262     -14.035 -15.947  -6.556  0.00  0.00            
ATOM   4193  CA  ARG X 262     -11.903 -16.138  -6.105  0.00  0.00            
ATOM   4194  HA  ARG X 262     -11.222 -16.635  -6.795  0.00  0.00            
ATOM   4195  CB  ARG X 262     -11.794 -14.611  -6.249  0.00  0.00            
ATOM   4196  HB2 ARG X 262     -12.780 -14.219  -5.998  0.00  0.00            
ATOM   4197  HB3 ARG X 262     -11.052 -14.176  -5.579  0.00  0.00            
ATOM   4198  CG  ARG X 262     -11.556 -14.206  -7.679  0.00  0.00            
ATOM   4199  HG2 ARG X 262     -10.536 -14.416  -8.001  0.00  0.00            
ATOM   4200  HG3 ARG X 262     -12.219 -14.808  -8.300  0.00  0.00            
ATOM   4201  CD  ARG X 262     -11.902 -12.742  -7.773  0.00  0.00            
ATOM   4202  HD2 ARG X 262     -12.452 -12.386  -6.903  0.00  0.00            
ATOM   4203  HD3 ARG X 262     -10.948 -12.237  -7.624  0.00  0.00            
ATOM   4204  NE  ARG X 262     -12.590 -12.410  -9.046  0.00  0.00            
ATOM   4205  HE  ARG X 262     -12.633 -13.126  -9.758  0.00  0.00            
ATOM   4206  CZ  ARG X 262     -13.419 -11.407  -9.310  0.00  0.00            
ATOM   4207  NH1 ARG X 262     -13.989 -11.435 -10.478  0.00  0.00            
ATOM   4208 HH11 ARG X 262     -13.739 -12.158 -11.138  0.00  0.00            
ATOM   4209 HH12 ARG X 262     -14.454 -10.583 -10.756  0.00  0.00            
ATOM   4210  NH2 ARG X 262     -13.723 -10.463  -8.475  0.00  0.00            
ATOM   4211 HH21 ARG X 262     -13.163 -10.370  -7.640  0.00  0.00            
ATOM   4212 HH22 ARG X 262     -14.404  -9.774  -8.760  0.00  0.00            
ATOM   4213  C   ARG X 262     -11.517 -16.561  -4.678  0.00  0.00            
ATOM   4214  O   ARG X 262     -12.426 -16.603  -3.820  0.00  0.00            
ATOM   4215  N   PRO X 263     -10.235 -16.646  -4.336  0.00  0.00            
ATOM   4216  CD  PRO X 263      -9.083 -16.709  -5.175  0.00  0.00            
ATOM   4217  HD2 PRO X 263      -9.018 -15.917  -5.921  0.00  0.00            
ATOM   4218  HD3 PRO X 263      -9.151 -17.660  -5.703  0.00  0.00            
ATOM   4219  CG  PRO X 263      -7.828 -16.868  -4.234  0.00  0.00            
ATOM   4220  HG2 PRO X 263      -7.018 -17.458  -4.663  0.00  0.00            
ATOM   4221  HG3 PRO X 263      -7.504 -15.854  -4.002  0.00  0.00            
ATOM   4222  CB  PRO X 263      -8.390 -17.439  -2.989  0.00  0.00            
ATOM   4223  HB2 PRO X 263      -8.379 -18.527  -3.057  0.00  0.00            
ATOM   4224  HB3 PRO X 263      -7.854 -17.131  -2.092  0.00  0.00            
ATOM   4225  CA  PRO X 263      -9.849 -16.932  -2.891  0.00  0.00            
ATOM   4226  HA  PRO X 263     -10.412 -17.799  -2.545  0.00  0.00            
ATOM   4227  C   PRO X 263     -10.170 -15.801  -1.977  0.00  0.00            
ATOM   4228  O   PRO X 263     -10.373 -14.676  -2.423  0.00  0.00            
ATOM   4229  N   LYS X 264     -10.262 -16.082  -0.702  0.00  0.00            
ATOM   4230  H   LYS X 264     -10.095 -17.032  -0.404  0.00  0.00            
ATOM   4231  CA  LYS X 264     -10.201 -15.093   0.408  0.00  0.00            
ATOM   4232  HA  LYS X 264     -10.751 -14.291  -0.086  0.00  0.00            
ATOM   4233  CB  LYS X 264     -11.027 -15.562   1.688  0.00  0.00            
ATOM   4234  HB2 LYS X 264     -11.810 -16.207   1.287  0.00  0.00            
ATOM   4235  HB3 LYS X 264     -10.470 -16.210   2.366  0.00  0.00            
ATOM   4236  CG  LYS X 264     -11.615 -14.447   2.540  0.00  0.00            
ATOM   4237  HG2 LYS X 264     -10.784 -13.864   2.937  0.00  0.00            
ATOM   4238  HG3 LYS X 264     -12.277 -13.912   1.859  0.00  0.00            
ATOM   4239  CD  LYS X 264     -12.433 -15.000   3.753  0.00  0.00            
ATOM   4240  HD2 LYS X 264     -13.394 -15.427   3.468  0.00  0.00            
ATOM   4241  HD3 LYS X 264     -11.773 -15.646   4.331  0.00  0.00            
ATOM   4242  CE  LYS X 264     -12.781 -13.742   4.588  0.00  0.00            
ATOM   4243  HE2 LYS X 264     -11.879 -13.161   4.778  0.00  0.00            
ATOM   4244  HE3 LYS X 264     -13.103 -14.129   5.555  0.00  0.00            
ATOM   4245  NZ  LYS X 264     -13.891 -12.905   4.097  0.00  0.00            
ATOM   4246  HZ1 LYS X 264     -13.778 -12.653   3.126  0.00  0.00            
ATOM   4247  HZ2 LYS X 264     -14.727 -13.440   4.282  0.00  0.00            
ATOM   4248  HZ3 LYS X 264     -13.974 -11.978   4.490  0.00  0.00            
ATOM   4249  C   LYS X 264      -8.801 -14.597   0.851  0.00  0.00            
ATOM   4250  O   LYS X 264      -7.848 -15.380   0.788  0.00  0.00            
ATOM   4251  N   PHE X 265      -8.644 -13.381   1.268  0.00  0.00            
ATOM   4252  H   PHE X 265      -9.457 -12.838   1.522  0.00  0.00            
ATOM   4253  CA  PHE X 265      -7.307 -12.939   1.634  0.00  0.00            
ATOM   4254  HA  PHE X 265      -6.635 -13.094   0.789  0.00  0.00            
ATOM   4255  CB  PHE X 265      -7.371 -11.428   2.059  0.00  0.00            
ATOM   4256  HB2 PHE X 265      -6.492 -11.244   2.678  0.00  0.00            
ATOM   4257  HB3 PHE X 265      -8.085 -11.255   2.865  0.00  0.00            
ATOM   4258  CG  PHE X 265      -7.551 -10.446   0.861  0.00  0.00            
ATOM   4259  CD1 PHE X 265      -6.719 -10.458  -0.246  0.00  0.00            
ATOM   4260  HD1 PHE X 265      -5.923 -11.183  -0.334  0.00  0.00            
ATOM   4261  CE1 PHE X 265      -6.976  -9.656  -1.376  0.00  0.00            
ATOM   4262  HE1 PHE X 265      -6.366  -9.843  -2.247  0.00  0.00            
ATOM   4263  CZ  PHE X 265      -7.990  -8.772  -1.354  0.00  0.00            
ATOM   4264  HZ  PHE X 265      -8.094  -8.248  -2.293  0.00  0.00            
ATOM   4265  CE2 PHE X 265      -8.852  -8.729  -0.249  0.00  0.00            
ATOM   4266  HE2 PHE X 265      -9.735  -8.117  -0.355  0.00  0.00            
ATOM   4267  CD2 PHE X 265      -8.654  -9.534   0.862  0.00  0.00            
ATOM   4268  HD2 PHE X 265      -9.357  -9.528   1.683  0.00  0.00            
ATOM   4269  C   PHE X 265      -6.738 -13.712   2.899  0.00  0.00            
ATOM   4270  O   PHE X 265      -5.495 -13.883   2.976  0.00  0.00            
ATOM   4271  N   ARG X 266      -7.575 -14.297   3.783  0.00  0.00            
ATOM   4272  H   ARG X 266      -8.534 -13.980   3.790  0.00  0.00            
ATOM   4273  CA  ARG X 266      -7.222 -15.244   4.804  0.00  0.00            
ATOM   4274  HA  ARG X 266      -6.574 -14.688   5.482  0.00  0.00            
ATOM   4275  CB  ARG X 266      -8.444 -15.710   5.560  0.00  0.00            
ATOM   4276  HB2 ARG X 266      -9.141 -14.964   5.943  0.00  0.00            
ATOM   4277  HB3 ARG X 266      -9.106 -16.247   4.881  0.00  0.00            
ATOM   4278  CG  ARG X 266      -8.153 -16.542   6.854  0.00  0.00            
ATOM   4279  HG2 ARG X 266      -7.421 -17.324   6.648  0.00  0.00            
ATOM   4280  HG3 ARG X 266      -7.649 -15.971   7.634  0.00  0.00            
ATOM   4281  CD  ARG X 266      -9.348 -17.215   7.465  0.00  0.00            
ATOM   4282  HD2 ARG X 266      -9.079 -17.843   8.315  0.00  0.00            
ATOM   4283  HD3 ARG X 266      -9.897 -16.385   7.908  0.00  0.00            
ATOM   4284  NE  ARG X 266     -10.054 -18.083   6.454  0.00  0.00            
ATOM   4285  HE  ARG X 266      -9.551 -18.527   5.699  0.00  0.00            
ATOM   4286  CZ  ARG X 266     -11.344 -18.396   6.374  0.00  0.00            
ATOM   4287  NH1 ARG X 266     -11.696 -19.239   5.483  0.00  0.00            
ATOM   4288 HH11 ARG X 266     -11.100 -19.467   4.700  0.00  0.00            
ATOM   4289 HH12 ARG X 266     -12.589 -19.704   5.557  0.00  0.00            
ATOM   4290  NH2 ARG X 266     -12.234 -17.933   7.186  0.00  0.00            
ATOM   4291 HH21 ARG X 266     -11.854 -17.405   7.959  0.00  0.00            
ATOM   4292 HH22 ARG X 266     -13.198 -18.227   7.115  0.00  0.00            
ATOM   4293  C   ARG X 266      -6.369 -16.396   4.265  0.00  0.00            
ATOM   4294  O   ARG X 266      -5.359 -16.774   4.858  0.00  0.00            
ATOM   4295  N   GLU X 267      -6.818 -17.040   3.171  0.00  0.00            
ATOM   4296  H   GLU X 267      -7.623 -16.696   2.668  0.00  0.00            
ATOM   4297  CA  GLU X 267      -6.076 -18.175   2.561  0.00  0.00            
ATOM   4298  HA  GLU X 267      -5.685 -18.912   3.262  0.00  0.00            
ATOM   4299  CB  GLU X 267      -6.918 -19.020   1.591  0.00  0.00            
ATOM   4300  HB2 GLU X 267      -7.490 -18.373   0.925  0.00  0.00            
ATOM   4301  HB3 GLU X 267      -6.257 -19.652   0.998  0.00  0.00            
ATOM   4302  CG  GLU X 267      -7.757 -20.073   2.334  0.00  0.00            
ATOM   4303  HG2 GLU X 267      -7.112 -20.524   3.087  0.00  0.00            
ATOM   4304  HG3 GLU X 267      -8.087 -20.832   1.624  0.00  0.00            
ATOM   4305  CD  GLU X 267      -8.929 -19.504   3.148  0.00  0.00            
ATOM   4306  OE1 GLU X 267      -9.610 -18.565   2.741  0.00  0.00            
ATOM   4307  OE2 GLU X 267      -9.193 -20.090   4.222  0.00  0.00            
ATOM   4308  C   GLU X 267      -4.851 -17.676   1.774  0.00  0.00            
ATOM   4309  O   GLU X 267      -3.880 -18.405   1.796  0.00  0.00            
ATOM   4310  N   LEU X 268      -4.892 -16.482   1.165  0.00  0.00            
ATOM   4311  H   LEU X 268      -5.800 -16.068   1.012  0.00  0.00            
ATOM   4312  CA  LEU X 268      -3.826 -15.977   0.417  0.00  0.00            
ATOM   4313  HA  LEU X 268      -3.402 -16.684  -0.296  0.00  0.00            
ATOM   4314  CB  LEU X 268      -4.301 -14.724  -0.422  0.00  0.00            
ATOM   4315  HB2 LEU X 268      -4.831 -14.020   0.220  0.00  0.00            
ATOM   4316  HB3 LEU X 268      -3.487 -14.095  -0.782  0.00  0.00            
ATOM   4317  CG  LEU X 268      -5.251 -15.034  -1.631  0.00  0.00            
ATOM   4318  HG  LEU X 268      -6.024 -15.732  -1.310  0.00  0.00            
ATOM   4319  CD1 LEU X 268      -5.844 -13.817  -2.278  0.00  0.00            
ATOM   4320 HD11 LEU X 268      -6.644 -14.151  -2.940  0.00  0.00            
ATOM   4321 HD12 LEU X 268      -6.257 -13.217  -1.468  0.00  0.00            
ATOM   4322 HD13 LEU X 268      -5.081 -13.236  -2.797  0.00  0.00            
ATOM   4323  CD2 LEU X 268      -4.370 -15.717  -2.722  0.00  0.00            
ATOM   4324 HD21 LEU X 268      -3.762 -16.501  -2.270  0.00  0.00            
ATOM   4325 HD22 LEU X 268      -3.643 -15.007  -3.116  0.00  0.00            
ATOM   4326 HD23 LEU X 268      -4.892 -16.219  -3.536  0.00  0.00            
ATOM   4327  C   LEU X 268      -2.607 -15.568   1.306  0.00  0.00            
ATOM   4328  O   LEU X 268      -1.476 -15.490   0.831  0.00  0.00            
ATOM   4329  N   ILE X 269      -2.714 -15.182   2.571  0.00  0.00            
ATOM   4330  H   ILE X 269      -3.646 -15.188   2.960  0.00  0.00            
ATOM   4331  CA  ILE X 269      -1.567 -15.094   3.516  0.00  0.00            
ATOM   4332  HA  ILE X 269      -0.884 -14.385   3.049  0.00  0.00            
ATOM   4333  CB  ILE X 269      -2.145 -14.649   4.903  0.00  0.00            
ATOM   4334  HB  ILE X 269      -2.954 -15.372   5.007  0.00  0.00            
ATOM   4335  CG2 ILE X 269      -1.126 -14.886   6.078  0.00  0.00            
ATOM   4336 HG21 ILE X 269      -0.863 -15.917   6.312  0.00  0.00            
ATOM   4337 HG22 ILE X 269      -1.378 -14.490   7.061  0.00  0.00            
ATOM   4338 HG23 ILE X 269      -0.183 -14.439   5.764  0.00  0.00            
ATOM   4339  CG1 ILE X 269      -2.754 -13.239   4.934  0.00  0.00            
ATOM   4340 HG12 ILE X 269      -1.998 -12.455   4.897  0.00  0.00            
ATOM   4341 HG13 ILE X 269      -3.472 -13.114   4.124  0.00  0.00            
ATOM   4342  CD1 ILE X 269      -3.704 -12.977   6.146  0.00  0.00            
ATOM   4343 HD11 ILE X 269      -3.202 -13.359   7.035  0.00  0.00            
ATOM   4344 HD12 ILE X 269      -4.618 -13.570   6.190  0.00  0.00            
ATOM   4345 HD13 ILE X 269      -3.982 -11.953   6.398  0.00  0.00            
ATOM   4346  C   ILE X 269      -0.895 -16.468   3.537  0.00  0.00            
ATOM   4347  O   ILE X 269       0.332 -16.544   3.549  0.00  0.00            
ATOM   4348  N   ILE X 270      -1.686 -17.567   3.596  0.00  0.00            
ATOM   4349  H   ILE X 270      -2.688 -17.446   3.545  0.00  0.00            
ATOM   4350  CA  ILE X 270      -1.126 -18.918   3.878  0.00  0.00            
ATOM   4351  HA  ILE X 270      -0.382 -18.922   4.675  0.00  0.00            
ATOM   4352  CB  ILE X 270      -2.247 -19.855   4.282  0.00  0.00            
ATOM   4353  HB  ILE X 270      -3.003 -19.882   3.498  0.00  0.00            
ATOM   4354  CG2 ILE X 270      -1.759 -21.308   4.452  0.00  0.00            
ATOM   4355 HG21 ILE X 270      -2.466 -21.919   5.013  0.00  0.00            
ATOM   4356 HG22 ILE X 270      -1.472 -21.820   3.534  0.00  0.00            
ATOM   4357 HG23 ILE X 270      -0.790 -21.191   4.938  0.00  0.00            
ATOM   4358  CG1 ILE X 270      -2.848 -19.449   5.629  0.00  0.00            
ATOM   4359 HG12 ILE X 270      -3.777 -20.015   5.695  0.00  0.00            
ATOM   4360 HG13 ILE X 270      -3.120 -18.397   5.543  0.00  0.00            
ATOM   4361  CD1 ILE X 270      -1.958 -19.596   6.876  0.00  0.00            
ATOM   4362 HD11 ILE X 270      -2.499 -19.053   7.651  0.00  0.00            
ATOM   4363 HD12 ILE X 270      -1.668 -20.586   7.231  0.00  0.00            
ATOM   4364 HD13 ILE X 270      -1.027 -19.032   6.816  0.00  0.00            
ATOM   4365  C   ILE X 270      -0.513 -19.479   2.586  0.00  0.00            
ATOM   4366  O   ILE X 270       0.478 -20.154   2.654  0.00  0.00            
ATOM   4367  N   GLU X 271      -1.127 -19.215   1.419  0.00  0.00            
ATOM   4368  H   GLU X 271      -2.077 -18.873   1.426  0.00  0.00            
ATOM   4369  CA  GLU X 271      -0.624 -19.613   0.112  0.00  0.00            
ATOM   4370  HA  GLU X 271      -0.660 -20.702   0.094  0.00  0.00            
ATOM   4371  CB  GLU X 271      -1.635 -18.916  -0.874  0.00  0.00            
ATOM   4372  HB2 GLU X 271      -2.668 -19.068  -0.561  0.00  0.00            
ATOM   4373  HB3 GLU X 271      -1.431 -17.850  -0.979  0.00  0.00            
ATOM   4374  CG  GLU X 271      -1.648 -19.526  -2.302  0.00  0.00            
ATOM   4375  HG2 GLU X 271      -0.664 -19.646  -2.756  0.00  0.00            
ATOM   4376  HG3 GLU X 271      -2.205 -18.796  -2.890  0.00  0.00            
ATOM   4377  CD  GLU X 271      -2.443 -20.841  -2.322  0.00  0.00            
ATOM   4378  OE1 GLU X 271      -1.703 -21.848  -2.301  0.00  0.00            
ATOM   4379  OE2 GLU X 271      -3.733 -20.925  -2.318  0.00  0.00            
ATOM   4380  C   GLU X 271       0.795 -19.222  -0.134  0.00  0.00            
ATOM   4381  O   GLU X 271       1.522 -20.114  -0.497  0.00  0.00            
ATOM   4382  N   PHE X 272       1.158 -17.903  -0.010  0.00  0.00            
ATOM   4383  H   PHE X 272       0.437 -17.219   0.172  0.00  0.00            
ATOM   4384  CA  PHE X 272       2.485 -17.352  -0.120  0.00  0.00            
ATOM   4385  HA  PHE X 272       3.096 -17.876  -0.855  0.00  0.00            
ATOM   4386  CB  PHE X 272       2.520 -15.915  -0.516  0.00  0.00            
ATOM   4387  HB2 PHE X 272       2.036 -15.375   0.297  0.00  0.00            
ATOM   4388  HB3 PHE X 272       3.549 -15.559  -0.558  0.00  0.00            
ATOM   4389  CG  PHE X 272       1.925 -15.544  -1.874  0.00  0.00            
ATOM   4390  CD1 PHE X 272       2.302 -16.226  -3.074  0.00  0.00            
ATOM   4391  HD1 PHE X 272       3.151 -16.884  -3.186  0.00  0.00            
ATOM   4392  CE1 PHE X 272       1.680 -15.947  -4.296  0.00  0.00            
ATOM   4393  HE1 PHE X 272       1.970 -16.400  -5.233  0.00  0.00            
ATOM   4394  CZ  PHE X 272       0.529 -15.089  -4.258  0.00  0.00            
ATOM   4395  HZ  PHE X 272      -0.009 -14.933  -5.181  0.00  0.00            
ATOM   4396  CE2 PHE X 272       0.044 -14.532  -3.076  0.00  0.00            
ATOM   4397  HE2 PHE X 272      -0.816 -13.892  -3.200  0.00  0.00            
ATOM   4398  CD2 PHE X 272       0.752 -14.726  -1.845  0.00  0.00            
ATOM   4399  HD2 PHE X 272       0.420 -14.229  -0.945  0.00  0.00            
ATOM   4400  C   PHE X 272       3.298 -17.581   1.248  0.00  0.00            
ATOM   4401  O   PHE X 272       4.480 -17.743   1.139  0.00  0.00            
ATOM   4402  N   SER X 273       2.756 -17.702   2.419  0.00  0.00            
ATOM   4403  H   SER X 273       1.760 -17.575   2.530  0.00  0.00            
ATOM   4404  CA  SER X 273       3.417 -18.244   3.630  0.00  0.00            
ATOM   4405  HA  SER X 273       4.181 -17.538   3.956  0.00  0.00            
ATOM   4406  CB  SER X 273       2.552 -18.093   4.839  0.00  0.00            
ATOM   4407  HB2 SER X 273       1.583 -18.557   4.654  0.00  0.00            
ATOM   4408  HB3 SER X 273       3.113 -18.552   5.653  0.00  0.00            
ATOM   4409  OG  SER X 273       2.422 -16.750   5.143  0.00  0.00            
ATOM   4410  HG  SER X 273       1.859 -16.311   4.501  0.00  0.00            
ATOM   4411  C   SER X 273       4.022 -19.632   3.528  0.00  0.00            
ATOM   4412  O   SER X 273       5.142 -19.921   3.978  0.00  0.00            
ATOM   4413  N   LYS X 274       3.294 -20.531   2.806  0.00  0.00            
ATOM   4414  H   LYS X 274       2.352 -20.330   2.504  0.00  0.00            
ATOM   4415  CA  LYS X 274       3.817 -21.861   2.548  0.00  0.00            
ATOM   4416  HA  LYS X 274       4.314 -22.200   3.457  0.00  0.00            
ATOM   4417  CB  LYS X 274       2.660 -22.852   2.175  0.00  0.00            
ATOM   4418  HB2 LYS X 274       2.136 -22.536   1.273  0.00  0.00            
ATOM   4419  HB3 LYS X 274       3.180 -23.779   1.935  0.00  0.00            
ATOM   4420  CG  LYS X 274       1.715 -23.114   3.360  0.00  0.00            
ATOM   4421  HG2 LYS X 274       2.252 -23.373   4.273  0.00  0.00            
ATOM   4422  HG3 LYS X 274       1.027 -22.313   3.628  0.00  0.00            
ATOM   4423  CD  LYS X 274       0.817 -24.291   3.019  0.00  0.00            
ATOM   4424  HD2 LYS X 274       0.392 -24.706   3.933  0.00  0.00            
ATOM   4425  HD3 LYS X 274       1.420 -25.111   2.629  0.00  0.00            
ATOM   4426  CE  LYS X 274      -0.202 -23.936   1.920  0.00  0.00            
ATOM   4427  HE2 LYS X 274      -0.684 -23.036   2.301  0.00  0.00            
ATOM   4428  HE3 LYS X 274       0.237 -23.758   0.938  0.00  0.00            
ATOM   4429  NZ  LYS X 274      -1.238 -24.970   1.749  0.00  0.00            
ATOM   4430  HZ1 LYS X 274      -2.068 -24.664   1.261  0.00  0.00            
ATOM   4431  HZ2 LYS X 274      -0.907 -25.847   1.373  0.00  0.00            
ATOM   4432  HZ3 LYS X 274      -1.698 -25.281   2.592  0.00  0.00            
ATOM   4433  C   LYS X 274       4.948 -21.877   1.448  0.00  0.00            
ATOM   4434  O   LYS X 274       5.987 -22.584   1.557  0.00  0.00            
ATOM   4435  N   MET X 275       4.763 -20.996   0.433  0.00  0.00            
ATOM   4436  H   MET X 275       3.880 -20.505   0.417  0.00  0.00            
ATOM   4437  CA  MET X 275       5.794 -20.886  -0.584  0.00  0.00            
ATOM   4438  HA  MET X 275       5.971 -21.893  -0.963  0.00  0.00            
ATOM   4439  CB  MET X 275       5.306 -19.991  -1.796  0.00  0.00            
ATOM   4440  HB2 MET X 275       4.940 -19.061  -1.362  0.00  0.00            
ATOM   4441  HB3 MET X 275       6.123 -19.656  -2.435  0.00  0.00            
ATOM   4442  CG  MET X 275       4.139 -20.633  -2.526  0.00  0.00            
ATOM   4443  HG2 MET X 275       4.573 -21.507  -3.012  0.00  0.00            
ATOM   4444  HG3 MET X 275       3.445 -20.956  -1.751  0.00  0.00            
ATOM   4445  SD  MET X 275       3.448 -19.679  -3.884  0.00  0.00            
ATOM   4446  CE  MET X 275       2.172 -20.824  -4.310  0.00  0.00            
ATOM   4447  HE1 MET X 275       2.691 -21.752  -4.551  0.00  0.00            
ATOM   4448  HE2 MET X 275       1.471 -20.959  -3.485  0.00  0.00            
ATOM   4449  HE3 MET X 275       1.603 -20.457  -5.164  0.00  0.00            
ATOM   4450  C   MET X 275       7.061 -20.155  -0.027  0.00  0.00            
ATOM   4451  O   MET X 275       8.202 -20.492  -0.395  0.00  0.00            
ATOM   4452  N   ALA X 276       6.878 -19.213   0.928  0.00  0.00            
ATOM   4453  H   ALA X 276       5.936 -18.913   1.135  0.00  0.00            
ATOM   4454  CA  ALA X 276       7.970 -18.607   1.699  0.00  0.00            
ATOM   4455  HA  ALA X 276       8.556 -18.093   0.937  0.00  0.00            
ATOM   4456  CB  ALA X 276       7.366 -17.599   2.670  0.00  0.00            
ATOM   4457  HB1 ALA X 276       8.103 -17.001   3.206  0.00  0.00            
ATOM   4458  HB2 ALA X 276       6.748 -18.105   3.411  0.00  0.00            
ATOM   4459  HB3 ALA X 276       6.782 -16.863   2.117  0.00  0.00            
ATOM   4460  C   ALA X 276       8.867 -19.630   2.434  0.00  0.00            
ATOM   4461  O   ALA X 276       9.807 -19.270   3.092  0.00  0.00            
ATOM   4462  N   ARG X 277       8.515 -20.896   2.543  0.00  0.00            
ATOM   4463  H   ARG X 277       7.744 -21.213   1.973  0.00  0.00            
ATOM   4464  CA  ARG X 277       9.219 -21.932   3.250  0.00  0.00            
ATOM   4465  HA  ARG X 277       9.394 -21.711   4.303  0.00  0.00            
ATOM   4466  CB  ARG X 277       8.477 -23.239   3.216  0.00  0.00            
ATOM   4467  HB2 ARG X 277       7.444 -23.113   3.541  0.00  0.00            
ATOM   4468  HB3 ARG X 277       8.538 -23.608   2.192  0.00  0.00            
ATOM   4469  CG  ARG X 277       9.052 -24.265   4.240  0.00  0.00            
ATOM   4470  HG2 ARG X 277      10.114 -24.352   4.011  0.00  0.00            
ATOM   4471  HG3 ARG X 277       8.913 -23.810   5.221  0.00  0.00            
ATOM   4472  CD  ARG X 277       8.579 -25.760   4.053  0.00  0.00            
ATOM   4473  HD2 ARG X 277       7.570 -25.899   4.440  0.00  0.00            
ATOM   4474  HD3 ARG X 277       9.140 -26.370   4.761  0.00  0.00            
ATOM   4475  NE  ARG X 277       8.816 -26.457   2.718  0.00  0.00            
ATOM   4476  HE  ARG X 277       8.125 -26.175   2.037  0.00  0.00            
ATOM   4477  CZ  ARG X 277       9.777 -27.225   2.297  0.00  0.00            
ATOM   4478  NH1 ARG X 277       9.683 -27.924   1.211  0.00  0.00            
ATOM   4479 HH11 ARG X 277       8.957 -27.599   0.589  0.00  0.00            
ATOM   4480 HH12 ARG X 277      10.561 -28.305   0.888  0.00  0.00            
ATOM   4481  NH2 ARG X 277      10.820 -27.386   3.045  0.00  0.00            
ATOM   4482 HH21 ARG X 277      10.907 -26.955   3.954  0.00  0.00            
ATOM   4483 HH22 ARG X 277      11.500 -28.087   2.787  0.00  0.00            
ATOM   4484  C   ARG X 277      10.627 -22.233   2.741  0.00  0.00            
ATOM   4485  O   ARG X 277      11.563 -22.326   3.569  0.00  0.00            
ATOM   4486  N   ASP X 278      10.825 -22.276   1.417  0.00  0.00            
ATOM   4487  H   ASP X 278      10.039 -22.031   0.832  0.00  0.00            
ATOM   4488  CA  ASP X 278      12.077 -22.517   0.673  0.00  0.00            
ATOM   4489  HA  ASP X 278      12.878 -22.190   1.337  0.00  0.00            
ATOM   4490  CB  ASP X 278      12.293 -23.997   0.355  0.00  0.00            
ATOM   4491  HB2 ASP X 278      12.225 -24.612   1.253  0.00  0.00            
ATOM   4492  HB3 ASP X 278      11.472 -24.406  -0.235  0.00  0.00            
ATOM   4493  CG  ASP X 278      13.589 -24.266  -0.377  0.00  0.00            
ATOM   4494  OD1 ASP X 278      14.433 -23.441  -0.804  0.00  0.00            
ATOM   4495  OD2 ASP X 278      13.917 -25.502  -0.531  0.00  0.00            
ATOM   4496  C   ASP X 278      11.974 -21.626  -0.554  0.00  0.00            
ATOM   4497  O   ASP X 278      11.748 -22.018  -1.723  0.00  0.00            
ATOM   4498  N   PRO X 279      12.293 -20.320  -0.311  0.00  0.00            
ATOM   4499  CD  PRO X 279      12.855 -19.724   0.983  0.00  0.00            
ATOM   4500  HD2 PRO X 279      13.932 -19.888   1.007  0.00  0.00            
ATOM   4501  HD3 PRO X 279      12.313 -20.048   1.872  0.00  0.00            
ATOM   4502  CG  PRO X 279      12.671 -18.245   0.812  0.00  0.00            
ATOM   4503  HG2 PRO X 279      11.677 -18.047   1.214  0.00  0.00            
ATOM   4504  HG3 PRO X 279      13.392 -17.645   1.367  0.00  0.00            
ATOM   4505  CB  PRO X 279      12.676 -17.983  -0.693  0.00  0.00            
ATOM   4506  HB2 PRO X 279      13.740 -17.905  -0.916  0.00  0.00            
ATOM   4507  HB3 PRO X 279      12.171 -17.125  -1.136  0.00  0.00            
ATOM   4508  CA  PRO X 279      12.070 -19.228  -1.331  0.00  0.00            
ATOM   4509  HA  PRO X 279      10.986 -19.168  -1.434  0.00  0.00            
ATOM   4510  C   PRO X 279      12.728 -19.519  -2.686  0.00  0.00            
ATOM   4511  O   PRO X 279      12.224 -19.207  -3.739  0.00  0.00            
ATOM   4512  N   GLN X 280      13.944 -20.023  -2.687  0.00  0.00            
ATOM   4513  H   GLN X 280      14.304 -20.242  -1.769  0.00  0.00            
ATOM   4514  CA  GLN X 280      14.785 -20.317  -3.856  0.00  0.00            
ATOM   4515  HA  GLN X 280      14.804 -19.450  -4.516  0.00  0.00            
ATOM   4516  CB  GLN X 280      16.227 -20.523  -3.306  0.00  0.00            
ATOM   4517  HB2 GLN X 280      16.098 -21.285  -2.537  0.00  0.00            
ATOM   4518  HB3 GLN X 280      16.826 -20.919  -4.126  0.00  0.00            
ATOM   4519  CG  GLN X 280      16.981 -19.249  -2.714  0.00  0.00            
ATOM   4520  HG2 GLN X 280      18.050 -19.443  -2.623  0.00  0.00            
ATOM   4521  HG3 GLN X 280      16.791 -18.528  -3.509  0.00  0.00            
ATOM   4522  CD  GLN X 280      16.300 -18.764  -1.406  0.00  0.00            
ATOM   4523  OE1 GLN X 280      15.762 -19.449  -0.553  0.00  0.00            
ATOM   4524  NE2 GLN X 280      16.353 -17.528  -1.047  0.00  0.00            
ATOM   4525 HE21 GLN X 280      16.690 -16.814  -1.677  0.00  0.00            
ATOM   4526 HE22 GLN X 280      16.252 -17.292  -0.071  0.00  0.00            
ATOM   4527  C   GLN X 280      14.193 -21.433  -4.687  0.00  0.00            
ATOM   4528  O   GLN X 280      14.465 -21.518  -5.886  0.00  0.00            
ATOM   4529  N   ARG X 281      13.184 -22.253  -4.188  0.00  0.00            
ATOM   4530  H   ARG X 281      12.833 -22.154  -3.246  0.00  0.00            
ATOM   4531  CA  ARG X 281      12.576 -23.281  -4.970  0.00  0.00            
ATOM   4532  HA  ARG X 281      13.324 -23.675  -5.658  0.00  0.00            
ATOM   4533  CB  ARG X 281      12.139 -24.359  -3.954  0.00  0.00            
ATOM   4534  HB2 ARG X 281      11.427 -23.887  -3.278  0.00  0.00            
ATOM   4535  HB3 ARG X 281      13.014 -24.724  -3.416  0.00  0.00            
ATOM   4536  CG  ARG X 281      11.408 -25.536  -4.663  0.00  0.00            
ATOM   4537  HG2 ARG X 281      11.081 -26.211  -3.872  0.00  0.00            
ATOM   4538  HG3 ARG X 281      10.553 -25.228  -5.264  0.00  0.00            
ATOM   4539  CD  ARG X 281      12.416 -26.302  -5.616  0.00  0.00            
ATOM   4540  HD2 ARG X 281      11.752 -27.002  -6.122  0.00  0.00            
ATOM   4541  HD3 ARG X 281      12.656 -25.588  -6.403  0.00  0.00            
ATOM   4542  NE  ARG X 281      13.620 -26.904  -4.991  0.00  0.00            
ATOM   4543  HE  ARG X 281      14.063 -26.432  -4.215  0.00  0.00            
ATOM   4544  CZ  ARG X 281      14.101 -28.103  -5.222  0.00  0.00            
ATOM   4545  NH1 ARG X 281      14.998 -28.697  -4.506  0.00  0.00            
ATOM   4546 HH11 ARG X 281      15.290 -28.220  -3.666  0.00  0.00            
ATOM   4547 HH12 ARG X 281      15.368 -29.579  -4.831  0.00  0.00            
ATOM   4548  NH2 ARG X 281      13.661 -28.783  -6.258  0.00  0.00            
ATOM   4549 HH21 ARG X 281      13.010 -28.273  -6.837  0.00  0.00            
ATOM   4550 HH22 ARG X 281      13.899 -29.759  -6.368  0.00  0.00            
ATOM   4551  C   ARG X 281      11.469 -22.692  -5.846  0.00  0.00            
ATOM   4552  O   ARG X 281      11.342 -23.123  -6.971  0.00  0.00            
ATOM   4553  N   TYR X 282      10.703 -21.682  -5.405  0.00  0.00            
ATOM   4554  H   TYR X 282      10.808 -21.432  -4.433  0.00  0.00            
ATOM   4555  CA  TYR X 282       9.627 -21.058  -6.121  0.00  0.00            
ATOM   4556  HA  TYR X 282       9.282 -21.831  -6.808  0.00  0.00            
ATOM   4557  CB  TYR X 282       8.467 -20.837  -5.156  0.00  0.00            
ATOM   4558  HB2 TYR X 282       7.617 -20.404  -5.682  0.00  0.00            
ATOM   4559  HB3 TYR X 282       8.868 -20.152  -4.409  0.00  0.00            
ATOM   4560  CG  TYR X 282       7.971 -22.113  -4.513  0.00  0.00            
ATOM   4561  CD1 TYR X 282       8.464 -22.364  -3.179  0.00  0.00            
ATOM   4562  HD1 TYR X 282       9.186 -21.763  -2.645  0.00  0.00            
ATOM   4563  CE1 TYR X 282       7.914 -23.461  -2.458  0.00  0.00            
ATOM   4564  HE1 TYR X 282       8.275 -23.532  -1.442  0.00  0.00            
ATOM   4565  CZ  TYR X 282       7.057 -24.391  -3.027  0.00  0.00            
ATOM   4566  OH  TYR X 282       6.608 -25.432  -2.297  0.00  0.00            
ATOM   4567  HH  TYR X 282       5.868 -25.883  -2.711  0.00  0.00            
ATOM   4568  CE2 TYR X 282       6.570 -24.165  -4.320  0.00  0.00            
ATOM   4569  HE2 TYR X 282       5.837 -24.804  -4.789  0.00  0.00            
ATOM   4570  CD2 TYR X 282       6.995 -23.005  -5.071  0.00  0.00            
ATOM   4571  HD2 TYR X 282       6.648 -22.822  -6.077  0.00  0.00            
ATOM   4572  C   TYR X 282       9.990 -19.917  -7.073  0.00  0.00            
ATOM   4573  O   TYR X 282       9.169 -19.553  -7.945  0.00  0.00            
ATOM   4574  N   LEU X 283      11.121 -19.278  -6.887  0.00  0.00            
ATOM   4575  H   LEU X 283      11.674 -19.542  -6.084  0.00  0.00            
ATOM   4576  CA  LEU X 283      11.597 -18.125  -7.640  0.00  0.00            
ATOM   4577  HA  LEU X 283      10.907 -17.949  -8.465  0.00  0.00            
ATOM   4578  CB  LEU X 283      11.620 -16.795  -6.784  0.00  0.00            
ATOM   4579  HB2 LEU X 283      12.125 -16.052  -7.403  0.00  0.00            
ATOM   4580  HB3 LEU X 283      12.324 -16.981  -5.973  0.00  0.00            
ATOM   4581  CG  LEU X 283      10.244 -16.436  -6.108  0.00  0.00            
ATOM   4582  HG  LEU X 283       9.960 -17.181  -5.365  0.00  0.00            
ATOM   4583  CD1 LEU X 283      10.399 -15.053  -5.434  0.00  0.00            
ATOM   4584 HD11 LEU X 283      10.921 -14.393  -6.128  0.00  0.00            
ATOM   4585 HD12 LEU X 283       9.503 -14.513  -5.126  0.00  0.00            
ATOM   4586 HD13 LEU X 283      10.925 -15.202  -4.491  0.00  0.00            
ATOM   4587  CD2 LEU X 283       9.100 -16.222  -7.112  0.00  0.00            
ATOM   4588 HD21 LEU X 283       8.302 -15.757  -6.534  0.00  0.00            
ATOM   4589 HD22 LEU X 283       9.427 -15.536  -7.894  0.00  0.00            
ATOM   4590 HD23 LEU X 283       8.664 -17.154  -7.471  0.00  0.00            
ATOM   4591  C   LEU X 283      13.122 -18.379  -8.105  0.00  0.00            
ATOM   4592  O   LEU X 283      13.902 -19.104  -7.466  0.00  0.00            
ATOM   4593  N   VAL X 284      13.460 -17.848  -9.288  0.00  0.00            
ATOM   4594  H   VAL X 284      12.749 -17.309  -9.762  0.00  0.00            
ATOM   4595  CA  VAL X 284      14.723 -18.039 -10.060  0.00  0.00            
ATOM   4596  HA  VAL X 284      14.804 -19.126 -10.035  0.00  0.00            
ATOM   4597  CB  VAL X 284      14.487 -17.570 -11.492  0.00  0.00            
ATOM   4598  HB  VAL X 284      15.291 -17.992 -12.095  0.00  0.00            
ATOM   4599  CG1 VAL X 284      13.204 -18.162 -12.241  0.00  0.00            
ATOM   4600 HG11 VAL X 284      13.347 -18.067 -13.318  0.00  0.00            
ATOM   4601 HG12 VAL X 284      12.305 -17.722 -11.808  0.00  0.00            
ATOM   4602 HG13 VAL X 284      13.113 -19.240 -12.112  0.00  0.00            
ATOM   4603  CG2 VAL X 284      14.613 -16.080 -11.763  0.00  0.00            
ATOM   4604 HG21 VAL X 284      13.925 -15.624 -11.051  0.00  0.00            
ATOM   4605 HG22 VAL X 284      14.399 -15.925 -12.821  0.00  0.00            
ATOM   4606 HG23 VAL X 284      15.633 -15.771 -11.534  0.00  0.00            
ATOM   4607  C   VAL X 284      16.040 -17.437  -9.575  0.00  0.00            
ATOM   4608  O   VAL X 284      17.104 -17.884 -10.016  0.00  0.00            
ATOM   4609  N   ILE X 285      16.033 -16.375  -8.731  0.00  0.00            
ATOM   4610  H   ILE X 285      15.121 -16.151  -8.359  0.00  0.00            
ATOM   4611  CA  ILE X 285      17.316 -15.939  -8.095  0.00  0.00            
ATOM   4612  HA  ILE X 285      17.950 -15.500  -8.866  0.00  0.00            
ATOM   4613  CB  ILE X 285      16.972 -14.773  -7.135  0.00  0.00            
ATOM   4614  HB  ILE X 285      16.261 -15.194  -6.424  0.00  0.00            
ATOM   4615  CG2 ILE X 285      18.269 -14.286  -6.407  0.00  0.00            
ATOM   4616 HG21 ILE X 285      18.831 -13.778  -7.191  0.00  0.00            
ATOM   4617 HG22 ILE X 285      18.897 -15.088  -6.019  0.00  0.00            
ATOM   4618 HG23 ILE X 285      17.953 -13.603  -5.618  0.00  0.00            
ATOM   4619  CG1 ILE X 285      16.199 -13.592  -7.789  0.00  0.00            
ATOM   4620 HG12 ILE X 285      16.944 -12.805  -7.908  0.00  0.00            
ATOM   4621 HG13 ILE X 285      15.831 -13.918  -8.762  0.00  0.00            
ATOM   4622  CD1 ILE X 285      15.025 -13.152  -6.945  0.00  0.00            
ATOM   4623 HD11 ILE X 285      14.438 -12.387  -7.451  0.00  0.00            
ATOM   4624 HD12 ILE X 285      14.347 -13.946  -6.632  0.00  0.00            
ATOM   4625 HD13 ILE X 285      15.347 -12.673  -6.020  0.00  0.00            
ATOM   4626  C   ILE X 285      18.015 -17.141  -7.326  0.00  0.00            
ATOM   4627  O   ILE X 285      17.410 -17.623  -6.392  0.00  0.00            
ATOM   4628  N   GLN X 286      19.260 -17.458  -7.575  0.00  0.00            
ATOM   4629  H   GLN X 286      19.635 -17.006  -8.397  0.00  0.00            
ATOM   4630  CA  GLN X 286      20.111 -18.283  -6.735  0.00  0.00            
ATOM   4631  HA  GLN X 286      19.550 -18.562  -5.843  0.00  0.00            
ATOM   4632  CB  GLN X 286      20.422 -19.557  -7.568  0.00  0.00            
ATOM   4633  HB2 GLN X 286      20.791 -20.351  -6.919  0.00  0.00            
ATOM   4634  HB3 GLN X 286      19.470 -19.941  -7.934  0.00  0.00            
ATOM   4635  CG  GLN X 286      21.376 -19.401  -8.802  0.00  0.00            
ATOM   4636  HG2 GLN X 286      21.325 -20.230  -9.508  0.00  0.00            
ATOM   4637  HG3 GLN X 286      21.153 -18.473  -9.330  0.00  0.00            
ATOM   4638  CD  GLN X 286      22.866 -19.340  -8.379  0.00  0.00            
ATOM   4639  OE1 GLN X 286      23.396 -20.294  -7.835  0.00  0.00            
ATOM   4640  NE2 GLN X 286      23.481 -18.239  -8.527  0.00  0.00            
ATOM   4641 HE21 GLN X 286      23.198 -17.557  -9.216  0.00  0.00            
ATOM   4642 HE22 GLN X 286      24.406 -18.247  -8.120  0.00  0.00            
ATOM   4643  C   GLN X 286      21.384 -17.517  -6.214  0.00  0.00            
ATOM   4644  O   GLN X 286      21.771 -16.556  -6.891  0.00  0.00            
ATOM   4645  N   GLY X 287      22.025 -17.815  -5.059  0.00  0.00            
ATOM   4646  H   GLY X 287      21.556 -18.304  -4.311  0.00  0.00            
ATOM   4647  CA  GLY X 287      23.209 -17.130  -4.589  0.00  0.00            
ATOM   4648  HA2 GLY X 287      23.680 -17.687  -3.779  0.00  0.00            
ATOM   4649  HA3 GLY X 287      23.887 -17.119  -5.442  0.00  0.00            
ATOM   4650  C   GLY X 287      22.966 -15.807  -3.890  0.00  0.00            
ATOM   4651  O   GLY X 287      23.919 -15.049  -3.760  0.00  0.00            
ATOM   4652  N   ASP X 288      21.759 -15.469  -3.395  0.00  0.00            
ATOM   4653  H   ASP X 288      20.993 -16.110  -3.549  0.00  0.00            
ATOM   4654  CA  ASP X 288      21.545 -14.158  -2.770  0.00  0.00            
ATOM   4655  HA  ASP X 288      21.931 -13.459  -3.512  0.00  0.00            
ATOM   4656  CB  ASP X 288      20.069 -13.798  -2.650  0.00  0.00            
ATOM   4657  HB2 ASP X 288      19.667 -13.914  -3.657  0.00  0.00            
ATOM   4658  HB3 ASP X 288      19.901 -12.757  -2.371  0.00  0.00            
ATOM   4659  CG  ASP X 288      19.197 -14.693  -1.739  0.00  0.00            
ATOM   4660  OD1 ASP X 288      19.820 -15.270  -0.829  0.00  0.00            
ATOM   4661  OD2 ASP X 288      17.987 -14.849  -1.910  0.00  0.00            
ATOM   4662  C   ASP X 288      22.344 -13.906  -1.442  0.00  0.00            
ATOM   4663  O   ASP X 288      22.416 -12.776  -0.929  0.00  0.00            
ATOM   4664  N   GLU X 289      22.858 -14.967  -0.896  0.00  0.00            
ATOM   4665  H   GLU X 289      22.638 -15.850  -1.334  0.00  0.00            
ATOM   4666  CA  GLU X 289      23.638 -14.885   0.352  0.00  0.00            
ATOM   4667  HA  GLU X 289      23.019 -14.323   1.051  0.00  0.00            
ATOM   4668  CB  GLU X 289      23.865 -16.304   0.869  0.00  0.00            
ATOM   4669  HB2 GLU X 289      24.622 -16.871   0.328  0.00  0.00            
ATOM   4670  HB3 GLU X 289      24.343 -16.154   1.837  0.00  0.00            
ATOM   4671  CG  GLU X 289      22.611 -17.230   1.096  0.00  0.00            
ATOM   4672  HG2 GLU X 289      22.710 -18.061   0.398  0.00  0.00            
ATOM   4673  HG3 GLU X 289      21.712 -16.631   0.951  0.00  0.00            
ATOM   4674  CD  GLU X 289      22.659 -17.662   2.574  0.00  0.00            
ATOM   4675  OE1 GLU X 289      21.827 -17.163   3.396  0.00  0.00            
ATOM   4676  OE2 GLU X 289      23.622 -18.406   2.842  0.00  0.00            
ATOM   4677  C   GLU X 289      24.977 -14.079   0.127  0.00  0.00            
ATOM   4678  O   GLU X 289      25.652 -13.622   1.050  0.00  0.00            
ATOM   4679  N   ARG X 290      25.297 -13.853  -1.149  0.00  0.00            
ATOM   4680  H   ARG X 290      24.779 -14.460  -1.768  0.00  0.00            
ATOM   4681  CA  ARG X 290      26.292 -12.864  -1.639  0.00  0.00            
ATOM   4682  HA  ARG X 290      27.296 -13.120  -1.302  0.00  0.00            
ATOM   4683  CB  ARG X 290      26.330 -12.846  -3.212  0.00  0.00            
ATOM   4684  HB2 ARG X 290      25.303 -12.804  -3.574  0.00  0.00            
ATOM   4685  HB3 ARG X 290      26.872 -11.944  -3.495  0.00  0.00            
ATOM   4686  CG  ARG X 290      27.083 -14.136  -3.655  0.00  0.00            
ATOM   4687  HG2 ARG X 290      28.049 -14.187  -3.152  0.00  0.00            
ATOM   4688  HG3 ARG X 290      26.541 -15.042  -3.383  0.00  0.00            
ATOM   4689  CD  ARG X 290      27.302 -14.038  -5.171  0.00  0.00            
ATOM   4690  HD2 ARG X 290      27.807 -14.967  -5.434  0.00  0.00            
ATOM   4691  HD3 ARG X 290      27.876 -13.126  -5.339  0.00  0.00            
ATOM   4692  NE  ARG X 290      26.117 -13.883  -5.969  0.00  0.00            
ATOM   4693  HE  ARG X 290      25.242 -14.122  -5.524  0.00  0.00            
ATOM   4694  CZ  ARG X 290      26.002 -13.285  -7.187  0.00  0.00            
ATOM   4695  NH1 ARG X 290      26.972 -12.929  -7.981  0.00  0.00            
ATOM   4696 HH11 ARG X 290      26.827 -12.284  -8.744  0.00  0.00            
ATOM   4697 HH12 ARG X 290      27.888 -12.968  -7.557  0.00  0.00            
ATOM   4698  NH2 ARG X 290      24.813 -12.925  -7.592  0.00  0.00            
ATOM   4699 HH21 ARG X 290      24.027 -13.106  -6.984  0.00  0.00            
ATOM   4700 HH22 ARG X 290      24.651 -12.550  -8.516  0.00  0.00            
ATOM   4701  C   ARG X 290      26.031 -11.370  -1.168  0.00  0.00            
ATOM   4702  O   ARG X 290      26.999 -10.663  -0.921  0.00  0.00            
ATOM   4703  N   MET X 291      24.802 -10.963  -1.007  0.00  0.00            
ATOM   4704  H   MET X 291      24.073 -11.621  -1.240  0.00  0.00            
ATOM   4705  CA  MET X 291      24.457  -9.547  -0.878  0.00  0.00            
ATOM   4706  HA  MET X 291      25.311  -8.995  -1.272  0.00  0.00            
ATOM   4707  CB  MET X 291      23.237  -9.088  -1.703  0.00  0.00            
ATOM   4708  HB2 MET X 291      22.399  -9.587  -1.216  0.00  0.00            
ATOM   4709  HB3 MET X 291      23.235  -7.998  -1.727  0.00  0.00            
ATOM   4710  CG  MET X 291      23.297  -9.505  -3.139  0.00  0.00            
ATOM   4711  HG2 MET X 291      23.204 -10.591  -3.166  0.00  0.00            
ATOM   4712  HG3 MET X 291      22.395  -9.007  -3.492  0.00  0.00            
ATOM   4713  SD  MET X 291      24.608  -8.943  -4.219  0.00  0.00            
ATOM   4714  CE  MET X 291      23.876  -9.418  -5.842  0.00  0.00            
ATOM   4715  HE1 MET X 291      23.153  -8.729  -6.278  0.00  0.00            
ATOM   4716  HE2 MET X 291      24.648  -9.391  -6.611  0.00  0.00            
ATOM   4717  HE3 MET X 291      23.443 -10.418  -5.876  0.00  0.00            
ATOM   4718  C   MET X 291      24.285  -9.191   0.584  0.00  0.00            
ATOM   4719  O   MET X 291      24.162  -9.958   1.475  0.00  0.00            
ATOM   4720  N   HIE X 292      24.296  -7.849   0.866  0.00  0.00            
ATOM   4721  H   HIE X 292      24.530  -7.186   0.141  0.00  0.00            
ATOM   4722  CA  HIE X 292      23.808  -7.136   2.079  0.00  0.00            
ATOM   4723  HA  HIE X 292      23.293  -7.780   2.792  0.00  0.00            
ATOM   4724  CB  HIE X 292      25.004  -6.465   2.790  0.00  0.00            
ATOM   4725  HB2 HIE X 292      25.651  -7.208   3.257  0.00  0.00            
ATOM   4726  HB3 HIE X 292      25.514  -5.964   1.967  0.00  0.00            
ATOM   4727  CG  HIE X 292      24.756  -5.508   3.897  0.00  0.00            
ATOM   4728  ND1 HIE X 292      24.071  -5.850   5.073  0.00  0.00            
ATOM   4729  CE1 HIE X 292      23.902  -4.626   5.696  0.00  0.00            
ATOM   4730  HE1 HIE X 292      23.364  -4.494   6.622  0.00  0.00            
ATOM   4731  NE2 HIE X 292      24.441  -3.643   4.983  0.00  0.00            
ATOM   4732  HE2 HIE X 292      24.558  -2.733   5.404  0.00  0.00            
ATOM   4733  CD2 HIE X 292      25.096  -4.180   3.921  0.00  0.00            
ATOM   4734  HD2 HIE X 292      25.483  -3.671   3.051  0.00  0.00            
ATOM   4735  C   HIE X 292      22.795  -6.019   1.642  0.00  0.00            
ATOM   4736  O   HIE X 292      22.636  -5.677   0.439  0.00  0.00            
ATOM   4737  N   LEU X 293      22.082  -5.449   2.644  0.00  0.00            
ATOM   4738  H   LEU X 293      22.322  -5.644   3.606  0.00  0.00            
ATOM   4739  CA  LEU X 293      20.941  -4.599   2.371  0.00  0.00            
ATOM   4740  HA  LEU X 293      20.531  -4.794   1.380  0.00  0.00            
ATOM   4741  CB  LEU X 293      19.791  -5.041   3.284  0.00  0.00            
ATOM   4742  HB2 LEU X 293      20.082  -4.845   4.316  0.00  0.00            
ATOM   4743  HB3 LEU X 293      18.945  -4.385   3.080  0.00  0.00            
ATOM   4744  CG  LEU X 293      19.379  -6.484   3.109  0.00  0.00            
ATOM   4745  HG  LEU X 293      20.207  -7.103   2.762  0.00  0.00            
ATOM   4746  CD1 LEU X 293      18.865  -7.107   4.409  0.00  0.00            
ATOM   4747 HD11 LEU X 293      18.571  -8.144   4.245  0.00  0.00            
ATOM   4748 HD12 LEU X 293      19.624  -7.267   5.175  0.00  0.00            
ATOM   4749 HD13 LEU X 293      18.044  -6.546   4.855  0.00  0.00            
ATOM   4750  CD2 LEU X 293      18.246  -6.689   2.120  0.00  0.00            
ATOM   4751 HD21 LEU X 293      17.371  -6.079   2.344  0.00  0.00            
ATOM   4752 HD22 LEU X 293      18.011  -7.744   1.979  0.00  0.00            
ATOM   4753 HD23 LEU X 293      18.632  -6.375   1.150  0.00  0.00            
ATOM   4754  C   LEU X 293      21.289  -3.065   2.733  0.00  0.00            
ATOM   4755  O   LEU X 293      21.978  -2.896   3.738  0.00  0.00            
ATOM   4756  N   PRO X 294      20.859  -2.082   1.964  0.00  0.00            
ATOM   4757  CD  PRO X 294      19.952  -2.285   0.761  0.00  0.00            
ATOM   4758  HD2 PRO X 294      20.520  -2.665  -0.088  0.00  0.00            
ATOM   4759  HD3 PRO X 294      19.137  -2.981   0.961  0.00  0.00            
ATOM   4760  CG  PRO X 294      19.466  -0.861   0.353  0.00  0.00            
ATOM   4761  HG2 PRO X 294      18.481  -0.674   0.780  0.00  0.00            
ATOM   4762  HG3 PRO X 294      19.500  -0.696  -0.724  0.00  0.00            
ATOM   4763  CB  PRO X 294      20.446   0.078   1.067  0.00  0.00            
ATOM   4764  HB2 PRO X 294      21.371   0.135   0.493  0.00  0.00            
ATOM   4765  HB3 PRO X 294      20.047   1.041   1.385  0.00  0.00            
ATOM   4766  CA  PRO X 294      20.941  -0.728   2.307  0.00  0.00            
ATOM   4767  HA  PRO X 294      22.001  -0.485   2.388  0.00  0.00            
ATOM   4768  C   PRO X 294      20.154  -0.247   3.537  0.00  0.00            
ATOM   4769  O   PRO X 294      19.108  -0.767   3.797  0.00  0.00            
ATOM   4770  N   SER X 295      20.774   0.672   4.285  0.00  0.00            
ATOM   4771  H   SER X 295      21.550   1.151   3.849  0.00  0.00            
ATOM   4772  CA  SER X 295      20.182   1.103   5.574  0.00  0.00            
ATOM   4773  HA  SER X 295      19.829   0.207   6.084  0.00  0.00            
ATOM   4774  CB  SER X 295      21.315   1.751   6.373  0.00  0.00            
ATOM   4775  HB2 SER X 295      22.157   1.058   6.375  0.00  0.00            
ATOM   4776  HB3 SER X 295      21.543   2.707   5.901  0.00  0.00            
ATOM   4777  OG  SER X 295      20.896   2.097   7.676  0.00  0.00            
ATOM   4778  HG  SER X 295      21.633   2.613   8.012  0.00  0.00            
ATOM   4779  C   SER X 295      19.067   2.102   5.273  0.00  0.00            
ATOM   4780  O   SER X 295      19.365   2.978   4.434  0.00  0.00            
ATOM   4781  N   PRO X 296      18.012   2.200   6.077  0.00  0.00            
ATOM   4782  CD  PRO X 296      17.562   1.170   6.998  0.00  0.00            
ATOM   4783  HD2 PRO X 296      18.301   0.833   7.725  0.00  0.00            
ATOM   4784  HD3 PRO X 296      17.196   0.329   6.409  0.00  0.00            
ATOM   4785  CG  PRO X 296      16.377   1.828   7.748  0.00  0.00            
ATOM   4786  HG2 PRO X 296      15.558   1.127   7.907  0.00  0.00            
ATOM   4787  HG3 PRO X 296      16.876   2.070   8.686  0.00  0.00            
ATOM   4788  CB  PRO X 296      15.973   3.091   7.007  0.00  0.00            
ATOM   4789  HB2 PRO X 296      15.644   3.872   7.693  0.00  0.00            
ATOM   4790  HB3 PRO X 296      15.095   2.902   6.389  0.00  0.00            
ATOM   4791  CA  PRO X 296      17.158   3.415   6.103  0.00  0.00            
ATOM   4792  HA  PRO X 296      16.739   3.606   5.115  0.00  0.00            
ATOM   4793  C   PRO X 296      17.946   4.675   6.584  0.00  0.00            
ATOM   4794  O   PRO X 296      17.605   5.790   6.291  0.00  0.00            
ATOM   4795  N   THR X 297      19.101   4.602   7.245  0.00  0.00            
ATOM   4796  H   THR X 297      19.469   3.696   7.501  0.00  0.00            
ATOM   4797  CA  THR X 297      19.961   5.703   7.537  0.00  0.00            
ATOM   4798  HA  THR X 297      19.276   6.488   7.857  0.00  0.00            
ATOM   4799  CB  THR X 297      20.782   5.495   8.824  0.00  0.00            
ATOM   4800  HB  THR X 297      21.087   6.481   9.174  0.00  0.00            
ATOM   4801  CG2 THR X 297      20.118   4.910  10.134  0.00  0.00            
ATOM   4802 HG21 THR X 297      20.818   5.077  10.952  0.00  0.00            
ATOM   4803 HG22 THR X 297      19.211   5.405  10.482  0.00  0.00            
ATOM   4804 HG23 THR X 297      19.801   3.871  10.044  0.00  0.00            
ATOM   4805  OG1 THR X 297      21.919   4.717   8.454  0.00  0.00            
ATOM   4806  HG1 THR X 297      22.266   4.480   9.317  0.00  0.00            
ATOM   4807  C   THR X 297      20.952   6.215   6.493  0.00  0.00            
ATOM   4808  O   THR X 297      21.394   7.346   6.623  0.00  0.00            
ATOM   4809  N   ASP X 298      21.150   5.463   5.438  0.00  0.00            
ATOM   4810  H   ASP X 298      20.633   4.595   5.406  0.00  0.00            
ATOM   4811  CA  ASP X 298      21.685   6.053   4.153  0.00  0.00            
ATOM   4812  HA  ASP X 298      22.605   6.592   4.380  0.00  0.00            
ATOM   4813  CB  ASP X 298      22.104   4.918   3.194  0.00  0.00            
ATOM   4814  HB2 ASP X 298      21.210   4.431   2.806  0.00  0.00            
ATOM   4815  HB3 ASP X 298      22.699   5.328   2.378  0.00  0.00            
ATOM   4816  CG  ASP X 298      23.025   3.787   3.791  0.00  0.00            
ATOM   4817  OD1 ASP X 298      23.829   4.223   4.626  0.00  0.00            
ATOM   4818  OD2 ASP X 298      22.970   2.636   3.351  0.00  0.00            
ATOM   4819  C   ASP X 298      20.675   7.005   3.439  0.00  0.00            
ATOM   4820  O   ASP X 298      20.899   7.339   2.255  0.00  0.00            
ATOM   4821  N   SER X 299      19.575   7.343   4.103  0.00  0.00            
ATOM   4822  H   SER X 299      19.525   7.182   5.099  0.00  0.00            
ATOM   4823  CA  SER X 299      18.560   8.146   3.474  0.00  0.00            
ATOM   4824  HA  SER X 299      18.310   7.712   2.505  0.00  0.00            
ATOM   4825  CB  SER X 299      17.241   8.171   4.263  0.00  0.00            
ATOM   4826  HB2 SER X 299      16.753   7.203   4.142  0.00  0.00            
ATOM   4827  HB3 SER X 299      17.424   8.284   5.332  0.00  0.00            
ATOM   4828  OG  SER X 299      16.398   9.240   3.856  0.00  0.00            
ATOM   4829  HG  SER X 299      16.011   9.005   3.009  0.00  0.00            
ATOM   4830  C   SER X 299      19.142   9.532   3.202  0.00  0.00            
ATOM   4831  O   SER X 299      20.052  10.073   3.795  0.00  0.00            
ATOM   4832  N   ASN X 300      18.670  10.175   2.138  0.00  0.00            
ATOM   4833  H   ASN X 300      18.010   9.699   1.540  0.00  0.00            
ATOM   4834  CA  ASN X 300      18.940  11.621   1.902  0.00  0.00            
ATOM   4835  HA  ASN X 300      20.017  11.780   1.867  0.00  0.00            
ATOM   4836  CB  ASN X 300      18.274  12.029   0.576  0.00  0.00            
ATOM   4837  HB2 ASN X 300      18.392  13.112   0.564  0.00  0.00            
ATOM   4838  HB3 ASN X 300      18.860  11.505  -0.179  0.00  0.00            
ATOM   4839  CG  ASN X 300      16.768  11.686   0.308  0.00  0.00            
ATOM   4840  OD1 ASN X 300      16.044  11.081   1.041  0.00  0.00            
ATOM   4841  ND2 ASN X 300      16.234  12.038  -0.826  0.00  0.00            
ATOM   4842 HD21 ASN X 300      16.831  12.265  -1.609  0.00  0.00            
ATOM   4843 HD22 ASN X 300      15.295  11.736  -1.043  0.00  0.00            
ATOM   4844  C   ASN X 300      18.384  12.503   3.024  0.00  0.00            
ATOM   4845  O   ASN X 300      19.069  13.437   3.338  0.00  0.00            
ATOM   4846  N   PHE X 301      17.228  12.159   3.573  0.00  0.00            
ATOM   4847  H   PHE X 301      16.597  11.589   3.028  0.00  0.00            
ATOM   4848  CA  PHE X 301      16.563  12.900   4.603  0.00  0.00            
ATOM   4849  HA  PHE X 301      16.562  13.967   4.382  0.00  0.00            
ATOM   4850  CB  PHE X 301      15.059  12.517   4.533  0.00  0.00            
ATOM   4851  HB2 PHE X 301      14.934  11.434   4.559  0.00  0.00            
ATOM   4852  HB3 PHE X 301      14.722  12.798   3.535  0.00  0.00            
ATOM   4853  CG  PHE X 301      14.136  13.258   5.469  0.00  0.00            
ATOM   4854  CD1 PHE X 301      13.747  12.666   6.663  0.00  0.00            
ATOM   4855  HD1 PHE X 301      13.810  11.592   6.763  0.00  0.00            
ATOM   4856  CE1 PHE X 301      13.137  13.476   7.663  0.00  0.00            
ATOM   4857  HE1 PHE X 301      12.844  13.176   8.658  0.00  0.00            
ATOM   4858  CZ  PHE X 301      12.993  14.851   7.427  0.00  0.00            
ATOM   4859  HZ  PHE X 301      12.451  15.455   8.139  0.00  0.00            
ATOM   4860  CE2 PHE X 301      13.543  15.462   6.294  0.00  0.00            
ATOM   4861  HE2 PHE X 301      13.549  16.536   6.182  0.00  0.00            
ATOM   4862  CD2 PHE X 301      14.073  14.678   5.302  0.00  0.00            
ATOM   4863  HD2 PHE X 301      14.595  15.180   4.500  0.00  0.00            
ATOM   4864  C   PHE X 301      17.106  12.657   6.030  0.00  0.00            
ATOM   4865  O   PHE X 301      16.951  13.570   6.855  0.00  0.00            
ATOM   4866  N   TYR X 302      17.799  11.570   6.238  0.00  0.00            
ATOM   4867  H   TYR X 302      17.706  10.771   5.628  0.00  0.00            
ATOM   4868  CA  TYR X 302      18.698  11.385   7.399  0.00  0.00            
ATOM   4869  HA  TYR X 302      18.127  11.401   8.327  0.00  0.00            
ATOM   4870  CB  TYR X 302      19.370  10.005   7.362  0.00  0.00            
ATOM   4871  HB2 TYR X 302      18.721   9.248   6.922  0.00  0.00            
ATOM   4872  HB3 TYR X 302      20.233  10.169   6.716  0.00  0.00            
ATOM   4873  CG  TYR X 302      19.853   9.531   8.810  0.00  0.00            
ATOM   4874  CD1 TYR X 302      21.183   9.868   9.212  0.00  0.00            
ATOM   4875  HD1 TYR X 302      21.829  10.387   8.519  0.00  0.00            
ATOM   4876  CE1 TYR X 302      21.625   9.300  10.415  0.00  0.00            
ATOM   4877  HE1 TYR X 302      22.655   9.448  10.706  0.00  0.00            
ATOM   4878  CZ  TYR X 302      20.886   8.407  11.272  0.00  0.00            
ATOM   4879  OH  TYR X 302      21.402   7.912  12.391  0.00  0.00            
ATOM   4880  HH  TYR X 302      20.722   7.522  12.945  0.00  0.00            
ATOM   4881  CE2 TYR X 302      19.569   8.217  10.890  0.00  0.00            
ATOM   4882  HE2 TYR X 302      18.948   7.529  11.445  0.00  0.00            
ATOM   4883  CD2 TYR X 302      19.035   8.798   9.696  0.00  0.00            
ATOM   4884  HD2 TYR X 302      18.055   8.456   9.398  0.00  0.00            
ATOM   4885  C   TYR X 302      19.728  12.492   7.442  0.00  0.00            
ATOM   4886  O   TYR X 302      20.121  12.888   8.531  0.00  0.00            
ATOM   4887  N   ARG X 303      20.136  13.089   6.333  0.00  0.00            
ATOM   4888  H   ARG X 303      19.718  12.738   5.484  0.00  0.00            
ATOM   4889  CA  ARG X 303      21.098  14.249   6.395  0.00  0.00            
ATOM   4890  HA  ARG X 303      21.940  13.987   7.037  0.00  0.00            
ATOM   4891  CB  ARG X 303      21.539  14.759   4.994  0.00  0.00            
ATOM   4892  HB2 ARG X 303      20.719  15.162   4.401  0.00  0.00            
ATOM   4893  HB3 ARG X 303      22.131  15.674   5.001  0.00  0.00            
ATOM   4894  CG  ARG X 303      22.239  13.593   4.148  0.00  0.00            
ATOM   4895  HG2 ARG X 303      21.562  12.741   4.206  0.00  0.00            
ATOM   4896  HG3 ARG X 303      22.347  13.951   3.124  0.00  0.00            
ATOM   4897  CD  ARG X 303      23.553  13.051   4.674  0.00  0.00            
ATOM   4898  HD2 ARG X 303      23.712  12.092   4.180  0.00  0.00            
ATOM   4899  HD3 ARG X 303      23.417  12.868   5.740  0.00  0.00            
ATOM   4900  NE  ARG X 303      24.771  13.897   4.532  0.00  0.00            
ATOM   4901  HE  ARG X 303      24.683  14.751   4.000  0.00  0.00            
ATOM   4902  CZ  ARG X 303      26.048  13.717   4.902  0.00  0.00            
ATOM   4903  NH1 ARG X 303      26.480  12.579   5.318  0.00  0.00            
ATOM   4904 HH11 ARG X 303      25.791  11.902   5.613  0.00  0.00            
ATOM   4905 HH12 ARG X 303      27.458  12.441   5.530  0.00  0.00            
ATOM   4906  NH2 ARG X 303      26.973  14.689   4.938  0.00  0.00            
ATOM   4907 HH21 ARG X 303      26.803  15.647   4.668  0.00  0.00            
ATOM   4908 HH22 ARG X 303      27.940  14.426   5.065  0.00  0.00            
ATOM   4909  C   ARG X 303      20.340  15.469   7.040  0.00  0.00            
ATOM   4910  O   ARG X 303      21.048  16.206   7.775  0.00  0.00            
ATOM   4911  N   ALA X 304      19.009  15.645   6.936  0.00  0.00            
ATOM   4912  H   ALA X 304      18.499  14.985   6.367  0.00  0.00            
ATOM   4913  CA  ALA X 304      18.244  16.602   7.759  0.00  0.00            
ATOM   4914  HA  ALA X 304      18.804  17.537   7.735  0.00  0.00            
ATOM   4915  CB  ALA X 304      16.852  16.856   7.110  0.00  0.00            
ATOM   4916  HB1 ALA X 304      16.948  16.990   6.033  0.00  0.00            
ATOM   4917  HB2 ALA X 304      16.200  15.993   7.244  0.00  0.00            
ATOM   4918  HB3 ALA X 304      16.359  17.720   7.556  0.00  0.00            
ATOM   4919  C   ALA X 304      18.041  16.123   9.211  0.00  0.00            
ATOM   4920  O   ALA X 304      17.930  16.981  10.125  0.00  0.00            
ATOM   4921  N   LEU X 305      17.995  14.770   9.493  0.00  0.00            
ATOM   4922  H   LEU X 305      17.933  14.141   8.705  0.00  0.00            
ATOM   4923  CA  LEU X 305      18.018  14.347  10.897  0.00  0.00            
ATOM   4924  HA  LEU X 305      17.365  15.026  11.446  0.00  0.00            
ATOM   4925  CB  LEU X 305      17.599  12.908  11.055  0.00  0.00            
ATOM   4926  HB2 LEU X 305      18.428  12.280  10.727  0.00  0.00            
ATOM   4927  HB3 LEU X 305      17.548  12.601  12.100  0.00  0.00            
ATOM   4928  CG  LEU X 305      16.300  12.515  10.312  0.00  0.00            
ATOM   4929  HG  LEU X 305      16.451  12.817   9.275  0.00  0.00            
ATOM   4930  CD1 LEU X 305      15.978  11.012  10.450  0.00  0.00            
ATOM   4931 HD11 LEU X 305      15.270  10.601   9.730  0.00  0.00            
ATOM   4932 HD12 LEU X 305      15.675  10.691  11.446  0.00  0.00            
ATOM   4933 HD13 LEU X 305      16.830  10.383  10.189  0.00  0.00            
ATOM   4934  CD2 LEU X 305      15.046  13.242  10.773  0.00  0.00            
ATOM   4935 HD21 LEU X 305      14.216  12.567  10.562  0.00  0.00            
ATOM   4936 HD22 LEU X 305      15.020  13.402  11.851  0.00  0.00            
ATOM   4937 HD23 LEU X 305      15.008  14.146  10.166  0.00  0.00            
ATOM   4938  C   LEU X 305      19.288  14.541  11.571  0.00  0.00            
ATOM   4939  O   LEU X 305      19.327  14.883  12.754  0.00  0.00            
ATOM   4940  N   MET X 306      20.362  14.484  10.831  0.00  0.00            
ATOM   4941  H   MET X 306      20.237  14.174   9.878  0.00  0.00            
ATOM   4942  CA  MET X 306      21.804  14.793  11.236  0.00  0.00            
ATOM   4943  HA  MET X 306      22.025  14.324  12.195  0.00  0.00            
ATOM   4944  CB  MET X 306      22.842  14.439  10.136  0.00  0.00            
ATOM   4945  HB2 MET X 306      22.390  14.648   9.166  0.00  0.00            
ATOM   4946  HB3 MET X 306      23.765  15.014  10.208  0.00  0.00            
ATOM   4947  CG  MET X 306      23.177  12.906  10.086  0.00  0.00            
ATOM   4948  HG2 MET X 306      23.678  12.687  11.029  0.00  0.00            
ATOM   4949  HG3 MET X 306      22.250  12.340   9.997  0.00  0.00            
ATOM   4950  SD  MET X 306      24.111  12.349   8.584  0.00  0.00            
ATOM   4951  CE  MET X 306      25.755  13.105   8.913  0.00  0.00            
ATOM   4952  HE1 MET X 306      25.667  14.191   8.935  0.00  0.00            
ATOM   4953  HE2 MET X 306      26.442  12.760   8.140  0.00  0.00            
ATOM   4954  HE3 MET X 306      26.030  12.657   9.868  0.00  0.00            
ATOM   4955  C   MET X 306      21.931  16.350  11.584  0.00  0.00            
ATOM   4956  O   MET X 306      22.866  16.641  12.319  0.00  0.00            
ATOM   4957  N   ASP X 307      20.996  17.207  11.206  0.00  0.00            
ATOM   4958  H   ASP X 307      20.170  16.755  10.840  0.00  0.00            
ATOM   4959  CA  ASP X 307      20.858  18.578  11.742  0.00  0.00            
ATOM   4960  HA  ASP X 307      21.878  18.927  11.579  0.00  0.00            
ATOM   4961  CB  ASP X 307      19.812  19.469  10.904  0.00  0.00            
ATOM   4962  HB2 ASP X 307      19.808  20.460  11.359  0.00  0.00            
ATOM   4963  HB3 ASP X 307      18.777  19.138  10.980  0.00  0.00            
ATOM   4964  CG  ASP X 307      20.180  19.854   9.500  0.00  0.00            
ATOM   4965  OD1 ASP X 307      19.317  19.977   8.542  0.00  0.00            
ATOM   4966  OD2 ASP X 307      21.419  20.044   9.190  0.00  0.00            
ATOM   4967  C   ASP X 307      20.624  18.702  13.259  0.00  0.00            
ATOM   4968  O   ASP X 307      21.084  19.679  13.870  0.00  0.00            
ATOM   4969  N   GLU X 308      19.794  17.891  13.792  0.00  0.00            
ATOM   4970  H   GLU X 308      19.567  17.132  13.165  0.00  0.00            
ATOM   4971  CA  GLU X 308      19.292  18.020  15.163  0.00  0.00            
ATOM   4972  HA  GLU X 308      18.796  18.979  15.309  0.00  0.00            
ATOM   4973  CB  GLU X 308      18.245  16.825  15.499  0.00  0.00            
ATOM   4974  HB2 GLU X 308      18.004  16.889  16.560  0.00  0.00            
ATOM   4975  HB3 GLU X 308      18.693  15.833  15.446  0.00  0.00            
ATOM   4976  CG  GLU X 308      16.949  16.948  14.725  0.00  0.00            
ATOM   4977  HG2 GLU X 308      17.056  16.418  13.779  0.00  0.00            
ATOM   4978  HG3 GLU X 308      16.251  16.323  15.282  0.00  0.00            
ATOM   4979  CD  GLU X 308      16.310  18.325  14.782  0.00  0.00            
ATOM   4980  OE1 GLU X 308      16.102  18.897  13.687  0.00  0.00            
ATOM   4981  OE2 GLU X 308      15.904  18.837  15.842  0.00  0.00            
ATOM   4982  C   GLU X 308      20.491  17.809  16.122  0.00  0.00            
ATOM   4983  O   GLU X 308      21.440  17.110  15.837  0.00  0.00            
ATOM   4984  N   GLU X 309      20.307  18.249  17.379  0.00  0.00            
ATOM   4985  H   GLU X 309      19.384  18.623  17.545  0.00  0.00            
ATOM   4986  CA  GLU X 309      21.320  18.221  18.494  0.00  0.00            
ATOM   4987  HA  GLU X 309      22.241  18.589  18.043  0.00  0.00            
ATOM   4988  CB  GLU X 309      20.957  19.262  19.605  0.00  0.00            
ATOM   4989  HB2 GLU X 309      21.693  19.442  20.389  0.00  0.00            
ATOM   4990  HB3 GLU X 309      20.868  20.231  19.115  0.00  0.00            
ATOM   4991  CG  GLU X 309      19.572  18.865  20.322  0.00  0.00            
ATOM   4992  HG2 GLU X 309      19.442  17.784  20.289  0.00  0.00            
ATOM   4993  HG3 GLU X 309      19.703  19.190  21.354  0.00  0.00            
ATOM   4994  CD  GLU X 309      18.382  19.610  19.730  0.00  0.00            
ATOM   4995  OE1 GLU X 309      18.371  19.966  18.543  0.00  0.00            
ATOM   4996  OE2 GLU X 309      17.283  19.527  20.379  0.00  0.00            
ATOM   4997  C   GLU X 309      21.640  16.821  19.052  0.00  0.00            
ATOM   4998  O   GLU X 309      22.733  16.653  19.682  0.00  0.00            
ATOM   4999  N   ASP X 310      20.785  15.846  18.905  0.00  0.00            
ATOM   5000  H   ASP X 310      19.823  16.011  18.646  0.00  0.00            
ATOM   5001  CA  ASP X 310      21.136  14.462  19.157  0.00  0.00            
ATOM   5002  HA  ASP X 310      22.222  14.415  19.074  0.00  0.00            
ATOM   5003  CB  ASP X 310      20.615  14.126  20.570  0.00  0.00            
ATOM   5004  HB2 ASP X 310      20.665  15.045  21.153  0.00  0.00            
ATOM   5005  HB3 ASP X 310      19.567  13.837  20.494  0.00  0.00            
ATOM   5006  CG  ASP X 310      21.213  12.972  21.342  0.00  0.00            
ATOM   5007  OD1 ASP X 310      20.867  12.715  22.507  0.00  0.00            
ATOM   5008  OD2 ASP X 310      21.979  12.212  20.754  0.00  0.00            
ATOM   5009  C   ASP X 310      20.492  13.550  18.163  0.00  0.00            
ATOM   5010  O   ASP X 310      19.326  13.769  17.791  0.00  0.00            
ATOM   5011  N   MET X 311      21.262  12.575  17.784  0.00  0.00            
ATOM   5012  H   MET X 311      22.167  12.376  18.188  0.00  0.00            
ATOM   5013  CA  MET X 311      20.684  11.524  16.966  0.00  0.00            
ATOM   5014  HA  MET X 311      19.935  11.887  16.262  0.00  0.00            
ATOM   5015  CB  MET X 311      21.766  11.052  16.021  0.00  0.00            
ATOM   5016  HB2 MET X 311      22.066  11.920  15.434  0.00  0.00            
ATOM   5017  HB3 MET X 311      22.542  10.726  16.714  0.00  0.00            
ATOM   5018  CG  MET X 311      21.284   9.891  15.080  0.00  0.00            
ATOM   5019  HG2 MET X 311      22.131   9.510  14.510  0.00  0.00            
ATOM   5020  HG3 MET X 311      20.929   9.059  15.687  0.00  0.00            
ATOM   5021  SD  MET X 311      19.857  10.231  13.986  0.00  0.00            
ATOM   5022  CE  MET X 311      20.738  11.421  12.815  0.00  0.00            
ATOM   5023  HE1 MET X 311      20.369  11.458  11.790  0.00  0.00            
ATOM   5024  HE2 MET X 311      21.752  11.031  12.719  0.00  0.00            
ATOM   5025  HE3 MET X 311      20.700  12.437  13.207  0.00  0.00            
ATOM   5026  C   MET X 311      20.061  10.404  17.829  0.00  0.00            
ATOM   5027  O   MET X 311      19.193   9.606  17.362  0.00  0.00            
ATOM   5028  N   ASP X 312      20.452  10.258  19.097  0.00  0.00            
ATOM   5029  H   ASP X 312      20.979  11.032  19.474  0.00  0.00            
ATOM   5030  CA  ASP X 312      19.977   9.203  20.078  0.00  0.00            
ATOM   5031  HA  ASP X 312      20.049   8.246  19.561  0.00  0.00            
ATOM   5032  CB  ASP X 312      20.939   9.103  21.274  0.00  0.00            
ATOM   5033  HB2 ASP X 312      20.611   8.193  21.777  0.00  0.00            
ATOM   5034  HB3 ASP X 312      20.766   9.978  21.902  0.00  0.00            
ATOM   5035  CG  ASP X 312      22.468   9.093  21.060  0.00  0.00            
ATOM   5036  OD1 ASP X 312      22.935   8.906  19.929  0.00  0.00            
ATOM   5037  OD2 ASP X 312      23.260   9.319  22.035  0.00  0.00            
ATOM   5038  C   ASP X 312      18.464   9.455  20.450  0.00  0.00            
ATOM   5039  O   ASP X 312      17.806   8.504  20.934  0.00  0.00            
ATOM   5040  N   ASP X 313      17.917  10.643  20.178  0.00  0.00            
ATOM   5041  H   ASP X 313      18.552  11.364  19.867  0.00  0.00            
ATOM   5042  CA  ASP X 313      16.502  10.940  20.451  0.00  0.00            
ATOM   5043  HA  ASP X 313      16.140  10.077  21.010  0.00  0.00            
ATOM   5044  CB  ASP X 313      16.419  12.122  21.438  0.00  0.00            
ATOM   5045  HB2 ASP X 313      16.618  13.039  20.884  0.00  0.00            
ATOM   5046  HB3 ASP X 313      15.388  12.178  21.789  0.00  0.00            
ATOM   5047  CG  ASP X 313      17.391  12.045  22.593  0.00  0.00            
ATOM   5048  OD1 ASP X 313      17.421  10.994  23.230  0.00  0.00            
ATOM   5049  OD2 ASP X 313      17.891  13.085  23.003  0.00  0.00            
ATOM   5050  C   ASP X 313      15.544  11.031  19.279  0.00  0.00            
ATOM   5051  O   ASP X 313      14.363  11.219  19.571  0.00  0.00            
ATOM   5052  N   VAL X 314      16.047  10.897  18.070  0.00  0.00            
ATOM   5053  H   VAL X 314      17.035  10.693  18.010  0.00  0.00            
ATOM   5054  CA  VAL X 314      15.228  10.934  16.814  0.00  0.00            
ATOM   5055  HA  VAL X 314      14.373  11.602  16.927  0.00  0.00            
ATOM   5056  CB  VAL X 314      16.023  11.345  15.552  0.00  0.00            
ATOM   5057  HB  VAL X 314      16.794  10.583  15.438  0.00  0.00            
ATOM   5058  CG1 VAL X 314      15.261  11.397  14.197  0.00  0.00            
ATOM   5059 HG11 VAL X 314      15.949  11.056  13.424  0.00  0.00            
ATOM   5060 HG12 VAL X 314      14.406  10.724  14.127  0.00  0.00            
ATOM   5061 HG13 VAL X 314      14.922  12.423  14.051  0.00  0.00
[truncated: 12,803 more chars]
