# Supplementary material for: Structural Basis for the Functional Changes by EGFR Exon 20 Insertion Mutations
Source: Cancers (Basel). 2021 Mar 5;13(5):1120. doi: 10.3390/cancers13051120 (PMC7961794; doi:10.3390/cancers13051120)
Supplement: Supplementary file 1 [file cancers-13-01120-s001.zip › cancers-1093462-supply/FileS4.pdb]

REMARK	Active D770insNPG EGFR at 85 ns
REMARK	To obtain the correct residue numbering add 696 to each residue
CRYST1   80.227   80.227   80.227  90.00  90.00  90.00 P 1           1
ATOM      1  N   GLU X   1       3.992  21.958  -8.807  0.00  0.00            
ATOM      2  H1  GLU X   1       3.522  22.635  -9.391  0.00  0.00            
ATOM      3  H2  GLU X   1       3.333  21.598  -8.133  0.00  0.00            
ATOM      4  H3  GLU X   1       4.291  21.190  -9.392  0.00  0.00            
ATOM      5  CA  GLU X   1       5.168  22.556  -8.108  0.00  0.00            
ATOM      6  HA  GLU X   1       5.999  22.706  -8.798  0.00  0.00            
ATOM      7  CB  GLU X   1       4.761  23.961  -7.660  0.00  0.00            
ATOM      8  HB2 GLU X   1       4.587  24.704  -8.439  0.00  0.00            
ATOM      9  HB3 GLU X   1       3.897  23.795  -7.017  0.00  0.00            
ATOM     10  CG  GLU X   1       5.656  24.729  -6.686  0.00  0.00            
ATOM     11  HG2 GLU X   1       5.159  25.625  -6.315  0.00  0.00            
ATOM     12  HG3 GLU X   1       5.725  24.132  -5.777  0.00  0.00            
ATOM     13  CD  GLU X   1       7.016  25.115  -7.351  0.00  0.00            
ATOM     14  OE1 GLU X   1       7.368  26.288  -7.540  0.00  0.00            
ATOM     15  OE2 GLU X   1       7.704  24.107  -7.698  0.00  0.00            
ATOM     16  C   GLU X   1       5.613  21.586  -7.028  0.00  0.00            
ATOM     17  O   GLU X   1       4.920  20.656  -6.665  0.00  0.00            
ATOM     18  N   ALA X   2       6.811  21.744  -6.466  0.00  0.00            
ATOM     19  H   ALA X   2       7.365  22.552  -6.710  0.00  0.00            
ATOM     20  CA  ALA X   2       7.343  20.775  -5.531  0.00  0.00            
ATOM     21  HA  ALA X   2       7.329  19.823  -6.061  0.00  0.00            
ATOM     22  CB  ALA X   2       8.807  21.152  -5.293  0.00  0.00            
ATOM     23  HB1 ALA X   2       8.743  22.060  -4.693  0.00  0.00            
ATOM     24  HB2 ALA X   2       9.289  20.281  -4.850  0.00  0.00            
ATOM     25  HB3 ALA X   2       9.345  21.431  -6.199  0.00  0.00            
ATOM     26  C   ALA X   2       6.557  20.730  -4.152  0.00  0.00            
ATOM     27  O   ALA X   2       5.981  21.720  -3.773  0.00  0.00            
ATOM     28  N   PRO X   3       6.639  19.646  -3.407  0.00  0.00            
ATOM     29  CD  PRO X   3       7.107  18.342  -3.911  0.00  0.00            
ATOM     30  HD2 PRO X   3       8.196  18.325  -3.870  0.00  0.00            
ATOM     31  HD3 PRO X   3       6.673  18.166  -4.895  0.00  0.00            
ATOM     32  CG  PRO X   3       6.678  17.259  -2.943  0.00  0.00            
ATOM     33  HG2 PRO X   3       7.542  17.001  -2.331  0.00  0.00            
ATOM     34  HG3 PRO X   3       6.262  16.387  -3.447  0.00  0.00            
ATOM     35  CB  PRO X   3       5.554  17.950  -2.126  0.00  0.00            
ATOM     36  HB2 PRO X   3       5.619  17.672  -1.074  0.00  0.00            
ATOM     37  HB3 PRO X   3       4.606  17.818  -2.646  0.00  0.00            
ATOM     38  CA  PRO X   3       5.983  19.419  -2.153  0.00  0.00            
ATOM     39  HA  PRO X   3       5.054  19.983  -2.066  0.00  0.00            
ATOM     40  C   PRO X   3       7.032  19.772  -1.109  0.00  0.00            
ATOM     41  O   PRO X   3       8.200  19.423  -1.167  0.00  0.00            
ATOM     42  N   ASN X   4       6.547  20.451  -0.021  0.00  0.00            
ATOM     43  H   ASN X   4       5.575  20.723  -0.001  0.00  0.00            
ATOM     44  CA  ASN X   4       7.249  20.954   1.114  0.00  0.00            
ATOM     45  HA  ASN X   4       8.297  20.874   0.823  0.00  0.00            
ATOM     46  CB  ASN X   4       6.952  22.438   1.374  0.00  0.00            
ATOM     47  HB2 ASN X   4       5.887  22.665   1.332  0.00  0.00            
ATOM     48  HB3 ASN X   4       7.277  22.722   2.375  0.00  0.00            
ATOM     49  CG  ASN X   4       7.665  23.342   0.451  0.00  0.00            
ATOM     50  OD1 ASN X   4       8.434  23.008  -0.399  0.00  0.00            
ATOM     51  ND2 ASN X   4       7.290  24.613   0.461  0.00  0.00            
ATOM     52 HD21 ASN X   4       6.594  25.023   1.067  0.00  0.00            
ATOM     53 HD22 ASN X   4       7.859  25.164  -0.165  0.00  0.00            
ATOM     54  C   ASN X   4       7.029  20.126   2.400  0.00  0.00            
ATOM     55  O   ASN X   4       6.197  19.181   2.566  0.00  0.00            
ATOM     56  N   GLN X   5       7.933  20.292   3.383  0.00  0.00            
ATOM     57  H   GLN X   5       8.657  20.952   3.137  0.00  0.00            
ATOM     58  CA  GLN X   5       8.047  19.456   4.649  0.00  0.00            
ATOM     59  HA  GLN X   5       7.736  18.432   4.444  0.00  0.00            
ATOM     60  CB  GLN X   5       9.534  19.579   5.103  0.00  0.00            
ATOM     61  HB2 GLN X   5      10.255  19.482   4.291  0.00  0.00            
ATOM     62  HB3 GLN X   5       9.767  20.569   5.496  0.00  0.00            
ATOM     63  CG  GLN X   5       9.892  18.537   6.183  0.00  0.00            
ATOM     64  HG2 GLN X   5       9.084  18.561   6.914  0.00  0.00            
ATOM     65  HG3 GLN X   5       9.970  17.560   5.707  0.00  0.00            
ATOM     66  CD  GLN X   5      11.245  18.843   6.916  0.00  0.00            
ATOM     67  OE1 GLN X   5      12.079  19.598   6.386  0.00  0.00            
ATOM     68  NE2 GLN X   5      11.456  18.331   8.143  0.00  0.00            
ATOM     69 HE21 GLN X   5      10.632  17.923   8.560  0.00  0.00            
ATOM     70 HE22 GLN X   5      12.304  18.644   8.594  0.00  0.00            
ATOM     71  C   GLN X   5       7.047  20.046   5.721  0.00  0.00            
ATOM     72  O   GLN X   5       7.287  21.040   6.360  0.00  0.00            
ATOM     73  N   ALA X   6       5.854  19.425   5.764  0.00  0.00            
ATOM     74  H   ALA X   6       5.663  18.743   5.043  0.00  0.00            
ATOM     75  CA  ALA X   6       5.008  19.581   6.994  0.00  0.00            
ATOM     76  HA  ALA X   6       4.788  20.649   6.979  0.00  0.00            
ATOM     77  CB  ALA X   6       3.759  18.797   6.690  0.00  0.00            
ATOM     78  HB1 ALA X   6       3.550  19.000   5.640  0.00  0.00            
ATOM     79  HB2 ALA X   6       3.974  17.734   6.799  0.00  0.00            
ATOM     80  HB3 ALA X   6       2.864  19.146   7.204  0.00  0.00            
ATOM     81  C   ALA X   6       5.629  19.290   8.362  0.00  0.00            
ATOM     82  O   ALA X   6       6.704  18.689   8.456  0.00  0.00            
ATOM     83  N   LEU X   7       5.048  19.804   9.459  0.00  0.00            
ATOM     84  H   LEU X   7       4.245  20.387   9.272  0.00  0.00            
ATOM     85  CA  LEU X   7       5.299  19.448  10.830  0.00  0.00            
ATOM     86  HA  LEU X   7       6.338  19.663  11.078  0.00  0.00            
ATOM     87  CB  LEU X   7       4.326  20.128  11.763  0.00  0.00            
ATOM     88  HB2 LEU X   7       3.356  19.731  11.462  0.00  0.00            
ATOM     89  HB3 LEU X   7       4.529  19.917  12.813  0.00  0.00            
ATOM     90  CG  LEU X   7       4.328  21.653  11.489  0.00  0.00            
ATOM     91  HG  LEU X   7       4.431  22.093  10.497  0.00  0.00            
ATOM     92  CD1 LEU X   7       3.018  22.236  12.033  0.00  0.00            
ATOM     93 HD11 LEU X   7       3.102  22.119  13.113  0.00  0.00            
ATOM     94 HD12 LEU X   7       3.028  23.304  11.816  0.00  0.00            
ATOM     95 HD13 LEU X   7       2.102  21.800  11.634  0.00  0.00            
ATOM     96  CD2 LEU X   7       5.466  22.294  12.220  0.00  0.00            
ATOM     97 HD21 LEU X   7       5.359  22.257  13.304  0.00  0.00            
ATOM     98 HD22 LEU X   7       6.383  21.781  11.931  0.00  0.00            
ATOM     99 HD23 LEU X   7       5.639  23.341  11.971  0.00  0.00            
ATOM    100  C   LEU X   7       5.012  17.951  10.914  0.00  0.00            
ATOM    101  O   LEU X   7       4.029  17.524  10.469  0.00  0.00            
ATOM    102  N   LEU X   8       5.933  17.178  11.602  0.00  0.00            
ATOM    103  H   LEU X   8       6.763  17.660  11.917  0.00  0.00            
ATOM    104  CA  LEU X   8       5.539  15.881  12.210  0.00  0.00            
ATOM    105  HA  LEU X   8       4.468  15.758  12.045  0.00  0.00            
ATOM    106  CB  LEU X   8       6.268  14.733  11.477  0.00  0.00            
ATOM    107  HB2 LEU X   8       7.317  15.008  11.588  0.00  0.00            
ATOM    108  HB3 LEU X   8       6.082  13.805  12.018  0.00  0.00            
ATOM    109  CG  LEU X   8       5.795  14.638  10.032  0.00  0.00            
ATOM    110  HG  LEU X   8       5.875  15.606   9.537  0.00  0.00            
ATOM    111  CD1 LEU X   8       6.785  13.678   9.358  0.00  0.00            
ATOM    112 HD11 LEU X   8       6.772  12.735   9.903  0.00  0.00            
ATOM    113 HD12 LEU X   8       6.557  13.503   8.306  0.00  0.00            
ATOM    114 HD13 LEU X   8       7.788  14.106   9.351  0.00  0.00            
ATOM    115  CD2 LEU X   8       4.336  14.142   9.982  0.00  0.00            
ATOM    116 HD21 LEU X   8       4.215  13.161  10.441  0.00  0.00            
ATOM    117 HD22 LEU X   8       3.702  14.883  10.470  0.00  0.00            
ATOM    118 HD23 LEU X   8       3.981  13.986   8.964  0.00  0.00            
ATOM    119  C   LEU X   8       5.772  15.818  13.690  0.00  0.00            
ATOM    120  O   LEU X   8       6.820  16.305  14.144  0.00  0.00            
ATOM    121  N   ARG X   9       4.881  15.246  14.477  0.00  0.00            
ATOM    122  H   ARG X   9       4.121  14.744  14.041  0.00  0.00            
ATOM    123  CA  ARG X   9       5.038  15.148  15.961  0.00  0.00            
ATOM    124  HA  ARG X   9       5.186  16.169  16.312  0.00  0.00            
ATOM    125  CB  ARG X   9       3.733  14.665  16.592  0.00  0.00            
ATOM    126  HB2 ARG X   9       2.872  15.204  16.195  0.00  0.00            
ATOM    127  HB3 ARG X   9       3.543  13.674  16.181  0.00  0.00            
ATOM    128  CG  ARG X   9       3.646  14.706  18.118  0.00  0.00            
ATOM    129  HG2 ARG X   9       4.435  14.130  18.602  0.00  0.00            
ATOM    130  HG3 ARG X   9       3.756  15.722  18.498  0.00  0.00            
ATOM    131  CD  ARG X   9       2.314  14.181  18.572  0.00  0.00            
ATOM    132  HD2 ARG X   9       1.463  14.796  18.281  0.00  0.00            
ATOM    133  HD3 ARG X   9       2.310  13.140  18.249  0.00  0.00            
ATOM    134  NE  ARG X   9       2.287  14.191  20.037  0.00  0.00            
ATOM    135  HE  ARG X   9       2.543  13.363  20.555  0.00  0.00            
ATOM    136  CZ  ARG X   9       1.852  15.209  20.843  0.00  0.00            
ATOM    137  NH1 ARG X   9       1.472  15.036  22.029  0.00  0.00            
ATOM    138 HH11 ARG X   9       1.538  14.117  22.442  0.00  0.00            
ATOM    139 HH12 ARG X   9       1.092  15.780  22.598  0.00  0.00            
ATOM    140  NH2 ARG X   9       1.558  16.407  20.365  0.00  0.00            
ATOM    141 HH21 ARG X   9       1.649  16.708  19.405  0.00  0.00            
ATOM    142 HH22 ARG X   9       1.145  17.120  20.950  0.00  0.00            
ATOM    143  C   ARG X   9       6.244  14.268  16.399  0.00  0.00            
ATOM    144  O   ARG X   9       6.383  13.179  15.868  0.00  0.00            
ATOM    145  N   ILE X  10       7.002  14.753  17.376  0.00  0.00            
ATOM    146  H   ILE X  10       6.838  15.686  17.726  0.00  0.00            
ATOM    147  CA  ILE X  10       7.879  13.885  18.186  0.00  0.00            
ATOM    148  HA  ILE X  10       8.280  13.180  17.458  0.00  0.00            
ATOM    149  CB  ILE X  10       9.040  14.744  18.587  0.00  0.00            
ATOM    150  HB  ILE X  10       8.686  15.464  19.325  0.00  0.00            
ATOM    151  CG2 ILE X  10      10.048  13.799  19.286  0.00  0.00            
ATOM    152 HG21 ILE X  10      10.922  14.424  19.469  0.00  0.00            
ATOM    153 HG22 ILE X  10       9.784  13.571  20.319  0.00  0.00            
ATOM    154 HG23 ILE X  10      10.369  12.940  18.696  0.00  0.00            
ATOM    155  CG1 ILE X  10       9.779  15.476  17.435  0.00  0.00            
ATOM    156 HG12 ILE X  10       8.987  16.093  17.010  0.00  0.00            
ATOM    157 HG13 ILE X  10      10.552  16.016  17.982  0.00  0.00            
ATOM    158  CD1 ILE X  10      10.433  14.687  16.312  0.00  0.00            
ATOM    159 HD11 ILE X  10       9.607  14.435  15.647  0.00  0.00            
ATOM    160 HD12 ILE X  10      11.057  15.344  15.707  0.00  0.00            
ATOM    161 HD13 ILE X  10      11.170  13.937  16.600  0.00  0.00            
ATOM    162  C   ILE X  10       7.086  13.337  19.318  0.00  0.00            
ATOM    163  O   ILE X  10       6.656  14.066  20.182  0.00  0.00            
ATOM    164  N   LEU X  11       6.935  12.025  19.376  0.00  0.00            
ATOM    165  H   LEU X  11       7.548  11.439  18.827  0.00  0.00            
ATOM    166  CA  LEU X  11       6.121  11.329  20.404  0.00  0.00            
ATOM    167  HA  LEU X  11       5.386  11.994  20.857  0.00  0.00            
ATOM    168  CB  LEU X  11       5.289  10.043  19.841  0.00  0.00            
ATOM    169  HB2 LEU X  11       6.052   9.531  19.257  0.00  0.00            
ATOM    170  HB3 LEU X  11       4.972   9.410  20.670  0.00  0.00            
ATOM    171  CG  LEU X  11       4.006  10.423  19.100  0.00  0.00            
ATOM    172  HG  LEU X  11       3.358  11.161  19.572  0.00  0.00            
ATOM    173  CD1 LEU X  11       4.252  10.784  17.593  0.00  0.00            
ATOM    174 HD11 LEU X  11       3.292  11.094  17.181  0.00  0.00            
ATOM    175 HD12 LEU X  11       5.027  11.550  17.557  0.00  0.00            
ATOM    176 HD13 LEU X  11       4.618   9.902  17.067  0.00  0.00            
ATOM    177  CD2 LEU X  11       3.204   9.135  19.071  0.00  0.00            
ATOM    178 HD21 LEU X  11       3.688   8.337  18.509  0.00  0.00            
ATOM    179 HD22 LEU X  11       3.160   8.752  20.091  0.00  0.00            
ATOM    180 HD23 LEU X  11       2.185   9.285  18.716  0.00  0.00            
ATOM    181  C   LEU X  11       7.042  10.954  21.569  0.00  0.00            
ATOM    182  O   LEU X  11       8.124  10.309  21.416  0.00  0.00            
ATOM    183  N   LYS X  12       6.640  11.388  22.739  0.00  0.00            
ATOM    184  H   LYS X  12       5.753  11.867  22.797  0.00  0.00            
ATOM    185  CA  LYS X  12       7.370  11.248  24.009  0.00  0.00            
ATOM    186  HA  LYS X  12       8.406  11.463  23.748  0.00  0.00            
ATOM    187  CB  LYS X  12       6.831  12.316  24.991  0.00  0.00            
ATOM    188  HB2 LYS X  12       5.766  12.086  25.022  0.00  0.00            
ATOM    189  HB3 LYS X  12       7.246  12.228  25.995  0.00  0.00            
ATOM    190  CG  LYS X  12       6.969  13.706  24.419  0.00  0.00            
ATOM    191  HG2 LYS X  12       8.047  13.715  24.258  0.00  0.00            
ATOM    192  HG3 LYS X  12       6.452  13.759  23.461  0.00  0.00            
ATOM    193  CD  LYS X  12       6.493  14.812  25.306  0.00  0.00            
ATOM    194  HD2 LYS X  12       6.934  14.768  26.302  0.00  0.00            
ATOM    195  HD3 LYS X  12       6.562  15.736  24.732  0.00  0.00            
ATOM    196  CE  LYS X  12       5.013  14.596  25.409  0.00  0.00            
ATOM    197  HE2 LYS X  12       4.711  14.264  24.416  0.00  0.00            
ATOM    198  HE3 LYS X  12       4.827  13.783  26.112  0.00  0.00            
ATOM    199  NZ  LYS X  12       4.282  15.776  25.915  0.00  0.00            
ATOM    200  HZ1 LYS X  12       3.322  15.784  25.602  0.00  0.00            
ATOM    201  HZ2 LYS X  12       4.208  15.763  26.923  0.00  0.00            
ATOM    202  HZ3 LYS X  12       4.813  16.601  25.676  0.00  0.00            
ATOM    203  C   LYS X  12       7.202   9.801  24.474  0.00  0.00            
ATOM    204  O   LYS X  12       6.202   9.275  24.130  0.00  0.00            
ATOM    205  N   GLU X  13       8.158   9.193  25.165  0.00  0.00            
ATOM    206  H   GLU X  13       8.960   9.722  25.475  0.00  0.00            
ATOM    207  CA  GLU X  13       8.023   7.847  25.736  0.00  0.00            
ATOM    208  HA  GLU X  13       7.732   7.235  24.882  0.00  0.00            
ATOM    209  CB  GLU X  13       9.370   7.291  26.265  0.00  0.00            
ATOM    210  HB2 GLU X  13       9.510   7.736  27.251  0.00  0.00            
ATOM    211  HB3 GLU X  13       9.131   6.244  26.456  0.00  0.00            
ATOM    212  CG  GLU X  13      10.557   7.531  25.300  0.00  0.00            
ATOM    213  HG2 GLU X  13      11.301   6.735  25.334  0.00  0.00            
ATOM    214  HG3 GLU X  13      10.090   7.528  24.315  0.00  0.00            
ATOM    215  CD  GLU X  13      11.329   8.866  25.517  0.00  0.00            
ATOM    216  OE1 GLU X  13      10.727   9.938  25.611  0.00  0.00            
ATOM    217  OE2 GLU X  13      12.570   8.864  25.375  0.00  0.00            
ATOM    218  C   GLU X  13       6.924   7.700  26.819  0.00  0.00            
ATOM    219  O   GLU X  13       6.419   6.620  27.031  0.00  0.00            
ATOM    220  N   THR X  14       6.416   8.836  27.349  0.00  0.00            
ATOM    221  H   THR X  14       6.819   9.718  27.064  0.00  0.00            
ATOM    222  CA  THR X  14       5.319   8.908  28.284  0.00  0.00            
ATOM    223  HA  THR X  14       5.377   8.013  28.904  0.00  0.00            
ATOM    224  CB  THR X  14       5.453  10.166  29.128  0.00  0.00            
ATOM    225  HB  THR X  14       4.688  10.238  29.901  0.00  0.00            
ATOM    226  CG2 THR X  14       6.829  10.388  29.812  0.00  0.00            
ATOM    227 HG21 THR X  14       7.603  10.651  29.091  0.00  0.00            
ATOM    228 HG22 THR X  14       6.876  11.222  30.513  0.00  0.00            
ATOM    229 HG23 THR X  14       7.107   9.427  30.244  0.00  0.00            
ATOM    230  OG1 THR X  14       5.368  11.296  28.260  0.00  0.00            
ATOM    231  HG1 THR X  14       4.825  11.928  28.737  0.00  0.00            
ATOM    232  C   THR X  14       3.947   8.931  27.632  0.00  0.00            
ATOM    233  O   THR X  14       2.979   8.907  28.399  0.00  0.00            
ATOM    234  N   GLU X  15       3.798   9.129  26.365  0.00  0.00            
ATOM    235  H   GLU X  15       4.575   9.291  25.740  0.00  0.00            
ATOM    236  CA  GLU X  15       2.462   9.429  25.800  0.00  0.00            
ATOM    237  HA  GLU X  15       1.810   9.557  26.664  0.00  0.00            
ATOM    238  CB  GLU X  15       2.548  10.723  25.029  0.00  0.00            
ATOM    239  HB2 GLU X  15       1.537  11.131  25.012  0.00  0.00            
ATOM    240  HB3 GLU X  15       3.099  11.448  25.628  0.00  0.00            
ATOM    241  CG  GLU X  15       3.089  10.661  23.578  0.00  0.00            
ATOM    242  HG2 GLU X  15       4.156  10.439  23.576  0.00  0.00            
ATOM    243  HG3 GLU X  15       2.615   9.845  23.032  0.00  0.00            
ATOM    244  CD  GLU X  15       2.887  11.990  22.798  0.00  0.00            
ATOM    245  OE1 GLU X  15       1.702  12.359  22.517  0.00  0.00            
ATOM    246  OE2 GLU X  15       3.856  12.687  22.488  0.00  0.00            
ATOM    247  C   GLU X  15       1.828   8.220  25.061  0.00  0.00            
ATOM    248  O   GLU X  15       0.621   8.070  24.960  0.00  0.00            
ATOM    249  N   PHE X  16       2.677   7.268  24.629  0.00  0.00            
ATOM    250  H   PHE X  16       3.665   7.439  24.752  0.00  0.00            
ATOM    251  CA  PHE X  16       2.341   6.060  23.932  0.00  0.00            
ATOM    252  HA  PHE X  16       1.329   5.777  24.222  0.00  0.00            
ATOM    253  CB  PHE X  16       2.386   6.425  22.393  0.00  0.00            
ATOM    254  HB2 PHE X  16       1.685   5.748  21.905  0.00  0.00            
ATOM    255  HB3 PHE X  16       2.051   7.430  22.139  0.00  0.00            
ATOM    256  CG  PHE X  16       3.759   6.215  21.712  0.00  0.00            
ATOM    257  CD1 PHE X  16       4.012   5.020  21.040  0.00  0.00            
ATOM    258  HD1 PHE X  16       3.252   4.254  21.002  0.00  0.00            
ATOM    259  CE1 PHE X  16       5.259   4.671  20.578  0.00  0.00            
ATOM    260  HE1 PHE X  16       5.438   3.766  20.017  0.00  0.00            
ATOM    261  CZ  PHE X  16       6.362   5.581  20.827  0.00  0.00            
ATOM    262  HZ  PHE X  16       7.369   5.261  20.607  0.00  0.00            
ATOM    263  CE2 PHE X  16       6.181   6.744  21.596  0.00  0.00            
ATOM    264  HE2 PHE X  16       7.014   7.419  21.728  0.00  0.00            
ATOM    265  CD2 PHE X  16       4.864   7.024  21.984  0.00  0.00            
ATOM    266  HD2 PHE X  16       4.722   7.961  22.503  0.00  0.00            
ATOM    267  C   PHE X  16       3.218   4.878  24.357  0.00  0.00            
ATOM    268  O   PHE X  16       4.350   5.011  24.793  0.00  0.00            
ATOM    269  N   LYS X  17       2.656   3.690  24.017  0.00  0.00            
ATOM    270  H   LYS X  17       1.798   3.688  23.485  0.00  0.00            
ATOM    271  CA  LYS X  17       3.251   2.398  24.289  0.00  0.00            
ATOM    272  HA  LYS X  17       4.321   2.560  24.420  0.00  0.00            
ATOM    273  CB  LYS X  17       2.872   1.882  25.642  0.00  0.00            
ATOM    274  HB2 LYS X  17       3.363   0.920  25.792  0.00  0.00            
ATOM    275  HB3 LYS X  17       3.243   2.542  26.426  0.00  0.00            
ATOM    276  CG  LYS X  17       1.360   1.545  25.945  0.00  0.00            
ATOM    277  HG2 LYS X  17       0.893   2.525  25.851  0.00  0.00            
ATOM    278  HG3 LYS X  17       1.027   0.780  25.243  0.00  0.00            
ATOM    279  CD  LYS X  17       1.279   0.989  27.371  0.00  0.00            
ATOM    280  HD2 LYS X  17       2.014   0.204  27.543  0.00  0.00            
ATOM    281  HD3 LYS X  17       1.466   1.726  28.152  0.00  0.00            
ATOM    282  CE  LYS X  17      -0.079   0.359  27.691  0.00  0.00            
ATOM    283  HE2 LYS X  17      -0.822   1.157  27.672  0.00  0.00            
ATOM    284  HE3 LYS X  17      -0.283  -0.289  26.839  0.00  0.00            
ATOM    285  NZ  LYS X  17      -0.156  -0.423  28.909  0.00  0.00            
ATOM    286  HZ1 LYS X  17      -0.340   0.111  29.746  0.00  0.00            
ATOM    287  HZ2 LYS X  17      -0.915  -1.086  28.840  0.00  0.00            
ATOM    288  HZ3 LYS X  17       0.698  -0.958  28.967  0.00  0.00            
ATOM    289  C   LYS X  17       2.993   1.336  23.218  0.00  0.00            
ATOM    290  O   LYS X  17       1.865   1.220  22.715  0.00  0.00            
ATOM    291  N   LYS X  18       3.912   0.450  22.829  0.00  0.00            
ATOM    292  H   LYS X  18       4.836   0.665  23.175  0.00  0.00            
ATOM    293  CA  LYS X  18       3.595  -0.921  22.277  0.00  0.00            
ATOM    294  HA  LYS X  18       2.805  -0.758  21.544  0.00  0.00            
ATOM    295  CB  LYS X  18       4.813  -1.712  21.624  0.00  0.00            
ATOM    296  HB2 LYS X  18       4.577  -2.750  21.386  0.00  0.00            
ATOM    297  HB3 LYS X  18       5.145  -1.157  20.747  0.00  0.00            
ATOM    298  CG  LYS X  18       5.937  -1.683  22.615  0.00  0.00            
ATOM    299  HG2 LYS X  18       6.218  -0.642  22.775  0.00  0.00            
ATOM    300  HG3 LYS X  18       5.702  -2.174  23.559  0.00  0.00            
ATOM    301  CD  LYS X  18       7.161  -2.518  22.212  0.00  0.00            
ATOM    302  HD2 LYS X  18       6.900  -3.569  22.086  0.00  0.00            
ATOM    303  HD3 LYS X  18       7.465  -2.179  21.222  0.00  0.00            
ATOM    304  CE  LYS X  18       8.314  -2.303  23.233  0.00  0.00            
ATOM    305  HE2 LYS X  18       8.465  -1.304  23.641  0.00  0.00            
ATOM    306  HE3 LYS X  18       8.164  -2.924  24.116  0.00  0.00            
ATOM    307  NZ  LYS X  18       9.599  -2.615  22.512  0.00  0.00            
ATOM    308  HZ1 LYS X  18      10.409  -2.267  23.004  0.00  0.00            
ATOM    309  HZ2 LYS X  18       9.701  -3.615  22.413  0.00  0.00            
ATOM    310  HZ3 LYS X  18       9.653  -2.237  21.576  0.00  0.00            
ATOM    311  C   LYS X  18       2.964  -1.890  23.312  0.00  0.00            
ATOM    312  O   LYS X  18       3.022  -1.624  24.532  0.00  0.00            
ATOM    313  N   ILE X  19       2.332  -2.947  22.818  0.00  0.00            
ATOM    314  H   ILE X  19       2.256  -2.939  21.810  0.00  0.00            
ATOM    315  CA  ILE X  19       1.652  -4.035  23.596  0.00  0.00            
ATOM    316  HA  ILE X  19       2.018  -3.903  24.614  0.00  0.00            
ATOM    317  CB  ILE X  19       0.093  -3.828  23.624  0.00  0.00            
ATOM    318  HB  ILE X  19      -0.234  -3.613  22.606  0.00  0.00            
ATOM    319  CG2 ILE X  19      -0.728  -4.945  24.233  0.00  0.00            
ATOM    320 HG21 ILE X  19      -0.589  -5.185  25.287  0.00  0.00            
ATOM    321 HG22 ILE X  19      -1.716  -4.582  23.953  0.00  0.00            
ATOM    322 HG23 ILE X  19      -0.533  -5.864  23.680  0.00  0.00            
ATOM    323  CG1 ILE X  19      -0.218  -2.503  24.397  0.00  0.00            
ATOM    324 HG12 ILE X  19       0.122  -2.598  25.429  0.00  0.00            
ATOM    325 HG13 ILE X  19       0.315  -1.647  23.983  0.00  0.00            
ATOM    326  CD1 ILE X  19      -1.650  -1.993  24.366  0.00  0.00            
ATOM    327 HD11 ILE X  19      -1.943  -1.671  23.367  0.00  0.00            
ATOM    328 HD12 ILE X  19      -2.442  -2.557  24.860  0.00  0.00            
ATOM    329 HD13 ILE X  19      -1.645  -1.115  25.012  0.00  0.00            
ATOM    330  C   ILE X  19       2.013  -5.537  23.215  0.00  0.00            
ATOM    331  O   ILE X  19       2.069  -6.414  24.162  0.00  0.00            
ATOM    332  N   LYS X  20       2.172  -5.856  21.954  0.00  0.00            
ATOM    333  H   LYS X  20       2.056  -5.069  21.331  0.00  0.00            
ATOM    334  CA  LYS X  20       2.411  -7.193  21.327  0.00  0.00            
ATOM    335  HA  LYS X  20       3.087  -7.793  21.937  0.00  0.00            
ATOM    336  CB  LYS X  20       1.041  -7.849  21.384  0.00  0.00            
ATOM    337  HB2 LYS X  20       0.518  -7.520  22.282  0.00  0.00            
ATOM    338  HB3 LYS X  20       0.477  -7.690  20.465  0.00  0.00            
ATOM    339  CG  LYS X  20       1.155  -9.343  21.532  0.00  0.00            
ATOM    340  HG2 LYS X  20       1.708  -9.703  20.665  0.00  0.00            
ATOM    341  HG3 LYS X  20       1.730  -9.489  22.447  0.00  0.00            
ATOM    342  CD  LYS X  20      -0.237 -10.030  21.589  0.00  0.00            
ATOM    343  HD2 LYS X  20      -0.903  -9.451  22.228  0.00  0.00            
ATOM    344  HD3 LYS X  20      -0.591  -9.832  20.577  0.00  0.00            
ATOM    345  CE  LYS X  20      -0.147 -11.504  21.985  0.00  0.00            
ATOM    346  HE2 LYS X  20       0.433 -12.013  21.215  0.00  0.00            
ATOM    347  HE3 LYS X  20       0.461 -11.728  22.862  0.00  0.00            
ATOM    348  NZ  LYS X  20      -1.482 -12.211  22.072  0.00  0.00            
ATOM    349  HZ1 LYS X  20      -2.144 -11.647  21.558  0.00  0.00            
ATOM    350  HZ2 LYS X  20      -1.525 -13.172  21.765  0.00  0.00            
ATOM    351  HZ3 LYS X  20      -1.868 -12.181  23.005  0.00  0.00            
ATOM    352  C   LYS X  20       2.917  -7.063  19.930  0.00  0.00            
ATOM    353  O   LYS X  20       2.526  -6.092  19.281  0.00  0.00            
ATOM    354  N   VAL X  21       3.866  -7.952  19.507  0.00  0.00            
ATOM    355  H   VAL X  21       4.150  -8.626  20.205  0.00  0.00            
ATOM    356  CA  VAL X  21       4.330  -7.989  18.129  0.00  0.00            
ATOM    357  HA  VAL X  21       4.667  -6.969  17.943  0.00  0.00            
ATOM    358  CB  VAL X  21       5.458  -8.948  17.874  0.00  0.00            
ATOM    359  HB  VAL X  21       4.973  -9.910  18.039  0.00  0.00            
ATOM    360  CG1 VAL X  21       6.026  -9.002  16.425  0.00  0.00            
ATOM    361 HG11 VAL X  21       5.252  -9.456  15.805  0.00  0.00            
ATOM    362 HG12 VAL X  21       6.428  -8.040  16.109  0.00  0.00            
ATOM    363 HG13 VAL X  21       6.867  -9.695  16.414  0.00  0.00            
ATOM    364  CG2 VAL X  21       6.657  -8.768  18.780  0.00  0.00            
ATOM    365 HG21 VAL X  21       6.369  -9.074  19.786  0.00  0.00            
ATOM    366 HG22 VAL X  21       7.433  -9.452  18.440  0.00  0.00            
ATOM    367 HG23 VAL X  21       7.079  -7.764  18.743  0.00  0.00            
ATOM    368  C   VAL X  21       3.271  -8.226  17.084  0.00  0.00            
ATOM    369  O   VAL X  21       2.411  -9.073  17.298  0.00  0.00            
ATOM    370  N   LEU X  22       3.244  -7.406  16.048  0.00  0.00            
ATOM    371  H   LEU X  22       3.917  -6.654  16.004  0.00  0.00            
ATOM    372  CA  LEU X  22       2.247  -7.470  15.046  0.00  0.00            
ATOM    373  HA  LEU X  22       1.422  -8.173  15.164  0.00  0.00            
ATOM    374  CB  LEU X  22       1.682  -6.059  14.817  0.00  0.00            
ATOM    375  HB2 LEU X  22       1.751  -5.616  15.810  0.00  0.00            
ATOM    376  HB3 LEU X  22       2.283  -5.351  14.246  0.00  0.00            
ATOM    377  CG  LEU X  22       0.176  -6.170  14.450  0.00  0.00            
ATOM    378  HG  LEU X  22       0.125  -6.780  13.548  0.00  0.00            
ATOM    379  CD1 LEU X  22      -0.564  -6.843  15.587  0.00  0.00            
ATOM    380 HD11 LEU X  22      -0.729  -7.892  15.341  0.00  0.00            
ATOM    381 HD12 LEU X  22       0.019  -6.814  16.508  0.00  0.00            
ATOM    382 HD13 LEU X  22      -1.409  -6.247  15.931  0.00  0.00            
ATOM    383  CD2 LEU X  22      -0.339  -4.768  14.091  0.00  0.00            
ATOM    384 HD21 LEU X  22       0.341  -4.306  13.375  0.00  0.00            
ATOM    385 HD22 LEU X  22      -1.317  -4.999  13.669  0.00  0.00            
ATOM    386 HD23 LEU X  22      -0.439  -4.081  14.930  0.00  0.00            
ATOM    387  C   LEU X  22       2.725  -8.084  13.694  0.00  0.00            
ATOM    388  O   LEU X  22       2.131  -9.023  13.181  0.00  0.00            
ATOM    389  N   GLY X  23       3.991  -7.762  13.352  0.00  0.00            
ATOM    390  H   GLY X  23       4.416  -6.974  13.819  0.00  0.00            
ATOM    391  CA  GLY X  23       4.658  -8.328  12.152  0.00  0.00            
ATOM    392  HA2 GLY X  23       4.840  -9.402  12.199  0.00  0.00            
ATOM    393  HA3 GLY X  23       4.053  -8.212  11.252  0.00  0.00            
ATOM    394  C   GLY X  23       5.983  -7.681  11.783  0.00  0.00            
ATOM    395  O   GLY X  23       6.300  -6.551  12.259  0.00  0.00            
ATOM    396  N   SER X  24       6.692  -8.236  10.791  0.00  0.00            
ATOM    397  H   SER X  24       6.496  -9.118  10.339  0.00  0.00            
ATOM    398  CA  SER X  24       8.037  -7.734  10.614  0.00  0.00            
ATOM    399  HA  SER X  24       8.094  -6.648  10.685  0.00  0.00            
ATOM    400  CB  SER X  24       8.881  -8.472  11.674  0.00  0.00            
ATOM    401  HB2 SER X  24       9.945  -8.247  11.616  0.00  0.00            
ATOM    402  HB3 SER X  24       8.611  -8.185  12.690  0.00  0.00            
ATOM    403  OG  SER X  24       8.818  -9.830  11.491  0.00  0.00            
ATOM    404  HG  SER X  24       7.929 -10.116  11.714  0.00  0.00            
ATOM    405  C   SER X  24       8.567  -8.178   9.267  0.00  0.00            
ATOM    406  O   SER X  24       8.130  -9.090   8.665  0.00  0.00            
ATOM    407  N   GLY X  25       9.676  -7.508   8.875  0.00  0.00            
ATOM    408  H   GLY X  25       9.925  -6.645   9.337  0.00  0.00            
ATOM    409  CA  GLY X  25      10.613  -8.034   7.849  0.00  0.00            
ATOM    410  HA2 GLY X  25      11.037  -8.976   8.197  0.00  0.00            
ATOM    411  HA3 GLY X  25      10.152  -8.207   6.877  0.00  0.00            
ATOM    412  C   GLY X  25      11.750  -7.031   7.607  0.00  0.00            
ATOM    413  O   GLY X  25      12.479  -6.626   8.501  0.00  0.00            
ATOM    414  N   ALA X  26      11.858  -6.676   6.357  0.00  0.00            
ATOM    415  H   ALA X  26      11.099  -6.931   5.741  0.00  0.00            
ATOM    416  CA  ALA X  26      13.134  -5.963   5.884  0.00  0.00            
ATOM    417  HA  ALA X  26      13.904  -6.606   6.310  0.00  0.00            
ATOM    418  CB  ALA X  26      13.321  -6.193   4.379  0.00  0.00            
ATOM    419  HB1 ALA X  26      14.284  -5.846   4.003  0.00  0.00            
ATOM    420  HB2 ALA X  26      13.167  -7.255   4.190  0.00  0.00            
ATOM    421  HB3 ALA X  26      12.502  -5.726   3.833  0.00  0.00            
ATOM    422  C   ALA X  26      13.272  -4.474   6.259  0.00  0.00            
ATOM    423  O   ALA X  26      14.234  -3.807   5.920  0.00  0.00            
ATOM    424  N   PHE X  27      12.250  -3.951   6.892  0.00  0.00            
ATOM    425  H   PHE X  27      11.410  -4.510   6.938  0.00  0.00            
ATOM    426  CA  PHE X  27      12.298  -2.546   7.523  0.00  0.00            
ATOM    427  HA  PHE X  27      13.108  -1.961   7.087  0.00  0.00            
ATOM    428  CB  PHE X  27      11.004  -1.791   7.214  0.00  0.00            
ATOM    429  HB2 PHE X  27      10.196  -2.304   7.736  0.00  0.00            
ATOM    430  HB3 PHE X  27      10.971  -0.769   7.591  0.00  0.00            
ATOM    431  CG  PHE X  27      10.648  -1.680   5.678  0.00  0.00            
ATOM    432  CD1 PHE X  27       9.550  -2.348   5.186  0.00  0.00            
ATOM    433  HD1 PHE X  27       8.830  -2.778   5.867  0.00  0.00            
ATOM    434  CE1 PHE X  27       9.326  -2.599   3.808  0.00  0.00            
ATOM    435  HE1 PHE X  27       8.479  -3.196   3.504  0.00  0.00            
ATOM    436  CZ  PHE X  27      10.322  -2.049   2.940  0.00  0.00            
ATOM    437  HZ  PHE X  27      10.127  -2.092   1.879  0.00  0.00            
ATOM    438  CE2 PHE X  27      11.413  -1.303   3.441  0.00  0.00            
ATOM    439  HE2 PHE X  27      12.167  -1.030   2.718  0.00  0.00            
ATOM    440  CD2 PHE X  27      11.608  -1.215   4.803  0.00  0.00            
ATOM    441  HD2 PHE X  27      12.516  -0.763   5.175  0.00  0.00            
ATOM    442  C   PHE X  27      12.426  -2.543   9.010  0.00  0.00            
ATOM    443  O   PHE X  27      12.954  -1.546   9.581  0.00  0.00            
ATOM    444  N   GLY X  28      12.071  -3.594   9.752  0.00  0.00            
ATOM    445  H   GLY X  28      11.745  -4.390   9.223  0.00  0.00            
ATOM    446  CA  GLY X  28      11.978  -3.525  11.222  0.00  0.00            
ATOM    447  HA2 GLY X  28      12.866  -3.871  11.751  0.00  0.00            
ATOM    448  HA3 GLY X  28      11.737  -2.487  11.451  0.00  0.00            
ATOM    449  C   GLY X  28      10.968  -4.513  11.763  0.00  0.00            
ATOM    450  O   GLY X  28      10.702  -5.583  11.131  0.00  0.00            
ATOM    451  N   THR X  29      10.403  -4.198  12.901  0.00  0.00            
ATOM    452  H   THR X  29      10.620  -3.244  13.151  0.00  0.00            
ATOM    453  CA  THR X  29       9.453  -4.967  13.784  0.00  0.00            
ATOM    454  HA  THR X  29       9.054  -5.831  13.253  0.00  0.00            
ATOM    455  CB  THR X  29      10.004  -5.540  15.100  0.00  0.00            
ATOM    456  HB  THR X  29      10.254  -4.737  15.793  0.00  0.00            
ATOM    457  CG2 THR X  29       9.080  -6.461  15.873  0.00  0.00            
ATOM    458 HG21 THR X  29       8.326  -5.782  16.270  0.00  0.00            
ATOM    459 HG22 THR X  29       8.599  -7.128  15.158  0.00  0.00            
ATOM    460 HG23 THR X  29       9.536  -7.044  16.674  0.00  0.00            
ATOM    461  OG1 THR X  29      11.245  -6.238  14.757  0.00  0.00            
ATOM    462  HG1 THR X  29      11.968  -5.606  14.748  0.00  0.00            
ATOM    463  C   THR X  29       8.245  -4.060  14.184  0.00  0.00            
ATOM    464  O   THR X  29       8.378  -3.193  14.986  0.00  0.00            
ATOM    465  N   VAL X  30       7.092  -4.310  13.503  0.00  0.00            
ATOM    466  H   VAL X  30       7.079  -5.054  12.820  0.00  0.00            
ATOM    467  CA  VAL X  30       5.846  -3.574  13.799  0.00  0.00            
ATOM    468  HA  VAL X  30       6.134  -2.549  14.034  0.00  0.00            
ATOM    469  CB  VAL X  30       4.883  -3.508  12.546  0.00  0.00            
ATOM    470  HB  VAL X  30       4.687  -4.539  12.252  0.00  0.00            
ATOM    471  CG1 VAL X  30       3.477  -2.894  12.788  0.00  0.00            
ATOM    472 HG11 VAL X  30       3.599  -1.817  12.670  0.00  0.00            
ATOM    473 HG12 VAL X  30       2.873  -3.079  11.900  0.00  0.00            
ATOM    474 HG13 VAL X  30       2.939  -2.978  13.732  0.00  0.00            
ATOM    475  CG2 VAL X  30       5.552  -2.712  11.326  0.00  0.00            
ATOM    476 HG21 VAL X  30       5.411  -1.634  11.241  0.00  0.00            
ATOM    477 HG22 VAL X  30       6.630  -2.828  11.216  0.00  0.00            
ATOM    478 HG23 VAL X  30       5.031  -3.073  10.439  0.00  0.00            
ATOM    479  C   VAL X  30       5.174  -4.153  14.964  0.00  0.00            
ATOM    480  O   VAL X  30       5.060  -5.405  14.991  0.00  0.00            
ATOM    481  N   TYR X  31       4.609  -3.366  15.905  0.00  0.00            
ATOM    482  H   TYR X  31       4.772  -2.381  15.755  0.00  0.00            
ATOM    483  CA  TYR X  31       3.822  -3.731  17.104  0.00  0.00            
ATOM    484  HA  TYR X  31       3.669  -4.809  17.142  0.00  0.00            
ATOM    485  CB  TYR X  31       4.667  -3.207  18.282  0.00  0.00            
ATOM    486  HB2 TYR X  31       4.757  -2.121  18.244  0.00  0.00            
ATOM    487  HB3 TYR X  31       4.180  -3.391  19.240  0.00  0.00            
ATOM    488  CG  TYR X  31       6.023  -3.778  18.465  0.00  0.00            
ATOM    489  CD1 TYR X  31       7.148  -3.317  17.772  0.00  0.00            
ATOM    490  HD1 TYR X  31       6.961  -2.589  16.996  0.00  0.00            
ATOM    491  CE1 TYR X  31       8.424  -3.889  18.051  0.00  0.00            
ATOM    492  HE1 TYR X  31       9.192  -3.632  17.336  0.00  0.00            
ATOM    493  CZ  TYR X  31       8.615  -4.867  19.087  0.00  0.00            
ATOM    494  OH  TYR X  31       9.878  -5.271  19.425  0.00  0.00            
ATOM    495  HH  TYR X  31      10.524  -4.614  19.154  0.00  0.00            
ATOM    496  CE2 TYR X  31       7.470  -5.300  19.825  0.00  0.00            
ATOM    497  HE2 TYR X  31       7.526  -6.196  20.426  0.00  0.00            
ATOM    498  CD2 TYR X  31       6.172  -4.829  19.471  0.00  0.00            
ATOM    499  HD2 TYR X  31       5.302  -5.235  19.964  0.00  0.00            
ATOM    500  C   TYR X  31       2.499  -3.095  17.136  0.00  0.00            
ATOM    501  O   TYR X  31       2.331  -2.014  16.681  0.00  0.00            
ATOM    502  N   LYS X  32       1.560  -3.774  17.823  0.00  0.00            
ATOM    503  H   LYS X  32       1.881  -4.562  18.367  0.00  0.00            
ATOM    504  CA  LYS X  32       0.285  -3.138  18.182  0.00  0.00            
ATOM    505  HA  LYS X  32       0.015  -2.394  17.432  0.00  0.00            
ATOM    506  CB  LYS X  32      -0.744  -4.299  18.210  0.00  0.00            
ATOM    507  HB2 LYS X  32      -0.888  -4.743  17.225  0.00  0.00            
ATOM    508  HB3 LYS X  32      -0.198  -5.080  18.739  0.00  0.00            
ATOM    509  CG  LYS X  32      -2.085  -4.106  18.919  0.00  0.00            
ATOM    510  HG2 LYS X  32      -1.982  -3.889  19.982  0.00  0.00            
ATOM    511  HG3 LYS X  32      -2.575  -3.233  18.488  0.00  0.00            
ATOM    512  CD  LYS X  32      -2.964  -5.286  18.677  0.00  0.00            
ATOM    513  HD2 LYS X  32      -3.223  -5.373  17.622  0.00  0.00            
ATOM    514  HD3 LYS X  32      -2.403  -6.179  18.952  0.00  0.00            
ATOM    515  CE  LYS X  32      -4.175  -5.067  19.569  0.00  0.00            
ATOM    516  HE2 LYS X  32      -3.802  -4.868  20.574  0.00  0.00            
ATOM    517  HE3 LYS X  32      -4.583  -4.146  19.154  0.00  0.00            
ATOM    518  NZ  LYS X  32      -5.183  -6.156  19.520  0.00  0.00            
ATOM    519  HZ1 LYS X  32      -4.722  -7.014  19.787  0.00  0.00            
ATOM    520  HZ2 LYS X  32      -6.008  -6.008  20.084  0.00  0.00            
ATOM    521  HZ3 LYS X  32      -5.496  -6.160  18.559  0.00  0.00            
ATOM    522  C   LYS X  32       0.451  -2.316  19.481  0.00  0.00            
ATOM    523  O   LYS X  32       1.190  -2.682  20.362  0.00  0.00            
ATOM    524  N   GLY X  33      -0.299  -1.223  19.694  0.00  0.00            
ATOM    525  H   GLY X  33      -0.979  -0.931  19.007  0.00  0.00            
ATOM    526  CA  GLY X  33      -0.186  -0.459  20.911  0.00  0.00            
ATOM    527  HA2 GLY X  33      -0.148  -1.192  21.718  0.00  0.00            
ATOM    528  HA3 GLY X  33       0.799  -0.007  20.796  0.00  0.00            
ATOM    529  C   GLY X  33      -1.240   0.581  21.081  0.00  0.00            
ATOM    530  O   GLY X  33      -2.299   0.600  20.524  0.00  0.00            
ATOM    531  N   LEU X  34      -0.903   1.545  21.967  0.00  0.00            
ATOM    532  H   LEU X  34      -0.018   1.405  22.432  0.00  0.00            
ATOM    533  CA  LEU X  34      -1.712   2.648  22.426  0.00  0.00            
ATOM    534  HA  LEU X  34      -2.558   2.722  21.743  0.00  0.00            
ATOM    535  CB  LEU X  34      -2.285   2.443  23.882  0.00  0.00            
ATOM    536  HB2 LEU X  34      -1.423   2.198  24.502  0.00  0.00            
ATOM    537  HB3 LEU X  34      -2.744   3.375  24.213  0.00  0.00            
ATOM    538  CG  LEU X  34      -3.312   1.304  24.043  0.00  0.00            
ATOM    539  HG  LEU X  34      -2.812   0.362  23.816  0.00  0.00            
ATOM    540  CD1 LEU X  34      -3.872   1.268  25.449  0.00  0.00            
ATOM    541 HD11 LEU X  34      -4.636   0.494  25.524  0.00  0.00            
ATOM    542 HD12 LEU X  34      -3.054   0.993  26.114  0.00  0.00            
ATOM    543 HD13 LEU X  34      -4.199   2.216  25.876  0.00  0.00            
ATOM    544  CD2 LEU X  34      -4.511   1.493  23.067  0.00  0.00            
ATOM    545 HD21 LEU X  34      -5.415   0.922  23.281  0.00  0.00            
ATOM    546 HD22 LEU X  34      -4.917   2.489  23.242  0.00  0.00            
ATOM    547 HD23 LEU X  34      -4.191   1.292  22.044  0.00  0.00            
ATOM    548  C   LEU X  34      -0.956   3.982  22.404  0.00  0.00            
ATOM    549  O   LEU X  34       0.157   4.061  22.877  0.00  0.00            
ATOM    550  N   TRP X  35      -1.630   4.996  21.851  0.00  0.00            
ATOM    551  H   TRP X  35      -2.503   4.808  21.381  0.00  0.00            
ATOM    552  CA  TRP X  35      -1.306   6.342  22.110  0.00  0.00            
ATOM    553  HA  TRP X  35      -0.448   6.483  22.767  0.00  0.00            
ATOM    554  CB  TRP X  35      -0.851   6.970  20.746  0.00  0.00            
ATOM    555  HB2 TRP X  35       0.103   6.499  20.507  0.00  0.00            
ATOM    556  HB3 TRP X  35      -1.626   6.754  20.011  0.00  0.00            
ATOM    557  CG  TRP X  35      -0.579   8.451  20.609  0.00  0.00            
ATOM    558  CD1 TRP X  35       0.080   9.195  21.507  0.00  0.00            
ATOM    559  HD1 TRP X  35       0.542   8.899  22.437  0.00  0.00            
ATOM    560  NE1 TRP X  35       0.130  10.509  21.064  0.00  0.00            
ATOM    561  HE1 TRP X  35       0.571  11.242  21.600  0.00  0.00            
ATOM    562  CE2 TRP X  35      -0.543  10.651  19.871  0.00  0.00            
ATOM    563  CZ2 TRP X  35      -0.758  11.743  19.004  0.00  0.00            
ATOM    564  HZ2 TRP X  35      -0.409  12.730  19.269  0.00  0.00            
ATOM    565  CH2 TRP X  35      -1.570  11.486  17.883  0.00  0.00            
ATOM    566  HH2 TRP X  35      -1.822  12.255  17.168  0.00  0.00            
ATOM    567  CZ3 TRP X  35      -2.168  10.251  17.641  0.00  0.00            
ATOM    568  HZ3 TRP X  35      -2.842  10.148  16.803  0.00  0.00            
ATOM    569  CE3 TRP X  35      -1.825   9.139  18.423  0.00  0.00            
ATOM    570  HE3 TRP X  35      -2.079   8.132  18.129  0.00  0.00            
ATOM    571  CD2 TRP X  35      -1.097   9.341  19.622  0.00  0.00            
ATOM    572  C   TRP X  35      -2.397   7.175  22.743  0.00  0.00            
ATOM    573  O   TRP X  35      -3.562   6.747  22.690  0.00  0.00            
ATOM    574  N   ILE X  36      -2.041   8.119  23.500  0.00  0.00            
ATOM    575  H   ILE X  36      -1.050   8.305  23.549  0.00  0.00            
ATOM    576  CA  ILE X  36      -2.923   8.971  24.282  0.00  0.00            
ATOM    577  HA  ILE X  36      -3.911   8.613  23.994  0.00  0.00            
ATOM    578  CB  ILE X  36      -2.750   8.732  25.775  0.00  0.00            
ATOM    579  HB  ILE X  36      -1.720   9.034  25.969  0.00  0.00            
ATOM    580  CG2 ILE X  36      -3.757   9.500  26.686  0.00  0.00            
ATOM    581 HG21 ILE X  36      -3.562   9.174  27.708  0.00  0.00            
ATOM    582 HG22 ILE X  36      -3.570  10.573  26.736  0.00  0.00            
ATOM    583 HG23 ILE X  36      -4.711   9.137  26.303  0.00  0.00            
ATOM    584  CG1 ILE X  36      -2.706   7.242  26.194  0.00  0.00            
ATOM    585 HG12 ILE X  36      -1.961   6.742  25.575  0.00  0.00            
ATOM    586 HG13 ILE X  36      -2.361   7.164  27.225  0.00  0.00            
ATOM    587  CD1 ILE X  36      -4.018   6.408  26.111  0.00  0.00            
ATOM    588 HD11 ILE X  36      -3.763   5.428  26.516  0.00  0.00            
ATOM    589 HD12 ILE X  36      -4.806   6.780  26.765  0.00  0.00            
ATOM    590 HD13 ILE X  36      -4.359   6.394  25.076  0.00  0.00            
ATOM    591  C   ILE X  36      -2.748  10.440  23.930  0.00  0.00            
ATOM    592  O   ILE X  36      -1.799  11.009  24.404  0.00  0.00            
ATOM    593  N   PRO X  37      -3.621  11.081  23.114  0.00  0.00            
ATOM    594  CD  PRO X  37      -4.814  10.482  22.554  0.00  0.00            
ATOM    595  HD2 PRO X  37      -5.449  10.032  23.316  0.00  0.00            
ATOM    596  HD3 PRO X  37      -4.484   9.790  21.779  0.00  0.00            
ATOM    597  CG  PRO X  37      -5.611  11.530  21.843  0.00  0.00            
ATOM    598  HG2 PRO X  37      -6.247  12.112  22.510  0.00  0.00            
ATOM    599  HG3 PRO X  37      -6.195  11.126  21.016  0.00  0.00            
ATOM    600  CB  PRO X  37      -4.539  12.492  21.450  0.00  0.00            
ATOM    601  HB2 PRO X  37      -5.000  13.471  21.321  0.00  0.00            
ATOM    602  HB3 PRO X  37      -4.080  12.267  20.488  0.00  0.00            
ATOM    603  CA  PRO X  37      -3.535  12.412  22.651  0.00  0.00            
ATOM    604  HA  PRO X  37      -2.537  12.618  22.266  0.00  0.00            
ATOM    605  C   PRO X  37      -3.693  13.534  23.673  0.00  0.00            
ATOM    606  O   PRO X  37      -3.804  13.369  24.849  0.00  0.00            
ATOM    607  N   GLU X  38      -3.602  14.772  23.173  0.00  0.00            
ATOM    608  H   GLU X  38      -3.741  14.725  22.174  0.00  0.00            
ATOM    609  CA  GLU X  38      -3.866  16.038  23.870  0.00  0.00            
ATOM    610  HA  GLU X  38      -3.389  15.992  24.849  0.00  0.00            
ATOM    611  CB  GLU X  38      -3.369  17.309  23.136  0.00  0.00            
ATOM    612  HB2 GLU X  38      -4.008  17.336  22.254  0.00  0.00            
ATOM    613  HB3 GLU X  38      -3.558  18.175  23.770  0.00  0.00            
ATOM    614  CG  GLU X  38      -1.883  17.143  22.813  0.00  0.00            
ATOM    615  HG2 GLU X  38      -1.737  16.197  22.292  0.00  0.00            
ATOM    616  HG3 GLU X  38      -1.542  17.981  22.205  0.00  0.00            
ATOM    617  CD  GLU X  38      -0.966  17.108  24.029  0.00  0.00            
ATOM    618  OE1 GLU X  38      -1.365  17.472  25.153  0.00  0.00            
ATOM    619  OE2 GLU X  38       0.156  16.607  23.851  0.00  0.00            
ATOM    620  C   GLU X  38      -5.332  16.278  24.373  0.00  0.00            
ATOM    621  O   GLU X  38      -5.882  17.367  24.126  0.00  0.00            
ATOM    622  N   GLY X  39      -5.884  15.320  25.118  0.00  0.00            
ATOM    623  H   GLY X  39      -5.280  14.526  25.273  0.00  0.00            
ATOM    624  CA  GLY X  39      -7.233  15.483  25.676  0.00  0.00            
ATOM    625  HA2 GLY X  39      -7.272  16.522  26.002  0.00  0.00            
ATOM    626  HA3 GLY X  39      -7.954  15.317  24.875  0.00  0.00            
ATOM    627  C   GLY X  39      -7.571  14.453  26.778  0.00  0.00            
ATOM    628  O   GLY X  39      -6.872  13.456  26.965  0.00  0.00            
ATOM    629  N   GLU X  40      -8.597  14.654  27.630  0.00  0.00            
ATOM    630  H   GLU X  40      -9.192  15.450  27.446  0.00  0.00            
ATOM    631  CA  GLU X  40      -9.136  13.644  28.549  0.00  0.00            
ATOM    632  HA  GLU X  40      -8.257  13.244  29.055  0.00  0.00            
ATOM    633  CB  GLU X  40     -10.116  14.307  29.579  0.00  0.00            
ATOM    634  HB2 GLU X  40     -11.092  14.586  29.183  0.00  0.00            
ATOM    635  HB3 GLU X  40     -10.355  13.574  30.349  0.00  0.00            
ATOM    636  CG  GLU X  40      -9.521  15.507  30.301  0.00  0.00            
ATOM    637  HG2 GLU X  40      -9.267  16.289  29.586  0.00  0.00            
ATOM    638  HG3 GLU X  40     -10.365  15.837  30.907  0.00  0.00            
ATOM    639  CD  GLU X  40      -8.245  15.105  31.030  0.00  0.00            
ATOM    640  OE1 GLU X  40      -8.135  14.038  31.658  0.00  0.00            
ATOM    641  OE2 GLU X  40      -7.344  15.941  31.106  0.00  0.00            
ATOM    642  C   GLU X  40      -9.722  12.398  27.871  0.00  0.00            
ATOM    643  O   GLU X  40     -10.095  12.502  26.663  0.00  0.00            
ATOM    644  N   LYS X  41      -9.755  11.323  28.672  0.00  0.00            
ATOM    645  H   LYS X  41      -9.305  11.414  29.572  0.00  0.00            
ATOM    646  CA  LYS X  41     -10.440  10.034  28.597  0.00  0.00            
ATOM    647  HA  LYS X  41     -10.055   9.498  29.465  0.00  0.00            
ATOM    648  CB  LYS X  41     -11.942  10.268  28.621  0.00  0.00            
ATOM    649  HB2 LYS X  41     -12.142  10.903  29.484  0.00  0.00            
ATOM    650  HB3 LYS X  41     -12.279  10.777  27.718  0.00  0.00            
ATOM    651  CG  LYS X  41     -12.722   8.968  28.935  0.00  0.00            
ATOM    652  HG2 LYS X  41     -12.453   8.205  28.204  0.00  0.00            
ATOM    653  HG3 LYS X  41     -12.476   8.689  29.960  0.00  0.00            
ATOM    654  CD  LYS X  41     -14.242   9.178  28.747  0.00  0.00            
ATOM    655  HD2 LYS X  41     -14.572   9.604  29.694  0.00  0.00            
ATOM    656  HD3 LYS X  41     -14.418   9.818  27.882  0.00  0.00            
ATOM    657  CE  LYS X  41     -15.050   7.899  28.796  0.00  0.00            
ATOM    658  HE2 LYS X  41     -14.856   7.414  29.752  0.00  0.00            
ATOM    659  HE3 LYS X  41     -16.131   8.043  28.781  0.00  0.00            
ATOM    660  NZ  LYS X  41     -14.684   6.973  27.657  0.00  0.00            
ATOM    661  HZ1 LYS X  41     -13.818   6.482  27.831  0.00  0.00            
ATOM    662  HZ2 LYS X  41     -15.450   6.345  27.460  0.00  0.00            
ATOM    663  HZ3 LYS X  41     -14.419   7.527  26.855  0.00  0.00            
ATOM    664  C   LYS X  41     -10.065   9.171  27.373  0.00  0.00            
ATOM    665  O   LYS X  41     -10.259   7.960  27.363  0.00  0.00            
ATOM    666  N   VAL X  42      -9.562   9.731  26.274  0.00  0.00            
ATOM    667  H   VAL X  42      -9.702  10.726  26.172  0.00  0.00            
ATOM    668  CA  VAL X  42      -9.575   8.986  24.945  0.00  0.00            
ATOM    669  HA  VAL X  42     -10.503   8.419  25.022  0.00  0.00            
ATOM    670  CB  VAL X  42      -9.691   9.994  23.715  0.00  0.00            
ATOM    671  HB  VAL X  42      -9.442   9.505  22.773  0.00  0.00            
ATOM    672  CG1 VAL X  42     -11.136  10.457  23.586  0.00  0.00            
ATOM    673 HG11 VAL X  42     -11.827   9.614  23.585  0.00  0.00            
ATOM    674 HG12 VAL X  42     -11.420  11.048  24.457  0.00  0.00            
ATOM    675 HG13 VAL X  42     -11.230  10.994  22.642  0.00  0.00            
ATOM    676  CG2 VAL X  42      -8.804  11.188  23.684  0.00  0.00            
ATOM    677 HG21 VAL X  42      -7.796  10.833  23.903  0.00  0.00            
ATOM    678 HG22 VAL X  42      -8.861  11.556  22.659  0.00  0.00            
ATOM    679 HG23 VAL X  42      -9.203  11.799  24.493  0.00  0.00            
ATOM    680  C   VAL X  42      -8.386   8.023  24.833  0.00  0.00            
ATOM    681  O   VAL X  42      -7.435   8.118  25.603  0.00  0.00            
ATOM    682  N   LYS X  43      -8.378   7.188  23.818  0.00  0.00            
ATOM    683  H   LYS X  43      -9.144   7.201  23.160  0.00  0.00            
ATOM    684  CA  LYS X  43      -7.210   6.355  23.425  0.00  0.00            
ATOM    685  HA  LYS X  43      -6.312   6.717  23.926  0.00  0.00            
ATOM    686  CB  LYS X  43      -7.570   4.982  24.029  0.00  0.00            
ATOM    687  HB2 LYS X  43      -8.485   4.512  23.669  0.00  0.00            
ATOM    688  HB3 LYS X  43      -6.785   4.331  23.645  0.00  0.00            
ATOM    689  CG  LYS X  43      -7.525   4.887  25.559  0.00  0.00            
ATOM    690  HG2 LYS X  43      -6.604   5.371  25.885  0.00  0.00            
ATOM    691  HG3 LYS X  43      -8.210   5.542  26.098  0.00  0.00            
ATOM    692  CD  LYS X  43      -7.600   3.479  26.169  0.00  0.00            
ATOM    693  HD2 LYS X  43      -8.556   3.022  25.915  0.00  0.00            
ATOM    694  HD3 LYS X  43      -6.898   2.787  25.704  0.00  0.00            
ATOM    695  CE  LYS X  43      -7.354   3.274  27.664  0.00  0.00            
ATOM    696  HE2 LYS X  43      -7.840   2.314  27.839  0.00  0.00            
ATOM    697  HE3 LYS X  43      -6.268   3.262  27.763  0.00  0.00            
ATOM    698  NZ  LYS X  43      -7.920   4.303  28.537  0.00  0.00            
ATOM    699  HZ1 LYS X  43      -8.914   4.240  28.368  0.00  0.00            
ATOM    700  HZ2 LYS X  43      -7.775   3.961  29.476  0.00  0.00            
ATOM    701  HZ3 LYS X  43      -7.782   5.287  28.356  0.00  0.00            
ATOM    702  C   LYS X  43      -7.154   6.431  21.868  0.00  0.00            
ATOM    703  O   LYS X  43      -8.160   6.423  21.171  0.00  0.00            
ATOM    704  N   ILE X  44      -5.962   6.380  21.215  0.00  0.00            
ATOM    705  H   ILE X  44      -5.116   6.359  21.766  0.00  0.00            
ATOM    706  CA  ILE X  44      -5.823   6.013  19.777  0.00  0.00            
ATOM    707  HA  ILE X  44      -6.774   5.805  19.287  0.00  0.00            
ATOM    708  CB  ILE X  44      -5.177   7.146  18.968  0.00  0.00            
ATOM    709  HB  ILE X  44      -4.376   7.630  19.526  0.00  0.00            
ATOM    710  CG2 ILE X  44      -4.590   6.796  17.607  0.00  0.00            
ATOM    711 HG21 ILE X  44      -4.087   7.634  17.125  0.00  0.00            
ATOM    712 HG22 ILE X  44      -3.830   6.024  17.728  0.00  0.00            
ATOM    713 HG23 ILE X  44      -5.252   6.285  16.908  0.00  0.00            
ATOM    714  CG1 ILE X  44      -6.233   8.290  18.824  0.00  0.00            
ATOM    715 HG12 ILE X  44      -6.872   7.817  18.079  0.00  0.00            
ATOM    716 HG13 ILE X  44      -6.823   8.610  19.683  0.00  0.00            
ATOM    717  CD1 ILE X  44      -5.723   9.595  18.196  0.00  0.00            
ATOM    718 HD11 ILE X  44      -5.264   9.465  17.216  0.00  0.00            
ATOM    719 HD12 ILE X  44      -6.571  10.269  18.074  0.00  0.00            
ATOM    720 HD13 ILE X  44      -4.892  10.033  18.749  0.00  0.00            
ATOM    721  C   ILE X  44      -5.081   4.660  19.713  0.00  0.00            
ATOM    722  O   ILE X  44      -3.973   4.597  20.261  0.00  0.00            
ATOM    723  N   PRO X  45      -5.618   3.579  19.049  0.00  0.00            
ATOM    724  CD  PRO X  45      -7.021   3.302  18.785  0.00  0.00            
ATOM    725  HD2 PRO X  45      -7.201   3.744  17.805  0.00  0.00            
ATOM    726  HD3 PRO X  45      -7.673   3.836  19.476  0.00  0.00            
ATOM    727  CG  PRO X  45      -7.210   1.847  18.745  0.00  0.00            
ATOM    728  HG2 PRO X  45      -7.988   1.552  18.041  0.00  0.00            
ATOM    729  HG3 PRO X  45      -7.535   1.349  19.659  0.00  0.00            
ATOM    730  CB  PRO X  45      -5.881   1.346  18.202  0.00  0.00            
ATOM    731  HB2 PRO X  45      -5.954   1.097  17.143  0.00  0.00            
ATOM    732  HB3 PRO X  45      -5.580   0.440  18.728  0.00  0.00            
ATOM    733  CA  PRO X  45      -4.873   2.386  18.634  0.00  0.00            
ATOM    734  HA  PRO X  45      -4.295   2.074  19.504  0.00  0.00            
ATOM    735  C   PRO X  45      -3.889   2.729  17.534  0.00  0.00            
ATOM    736  O   PRO X  45      -4.041   3.525  16.603  0.00  0.00            
ATOM    737  N   VAL X  46      -2.715   2.036  17.617  0.00  0.00            
ATOM    738  H   VAL X  46      -2.548   1.389  18.375  0.00  0.00            
ATOM    739  CA  VAL X  46      -1.490   2.381  16.883  0.00  0.00            
ATOM    740  HA  VAL X  46      -1.836   2.829  15.952  0.00  0.00            
ATOM    741  CB  VAL X  46      -0.630   3.507  17.503  0.00  0.00            
ATOM    742  HB  VAL X  46       0.287   3.659  16.933  0.00  0.00            
ATOM    743  CG1 VAL X  46      -1.302   4.861  17.760  0.00  0.00            
ATOM    744 HG11 VAL X  46      -0.547   5.583  18.070  0.00  0.00            
ATOM    745 HG12 VAL X  46      -1.729   5.086  16.782  0.00  0.00            
ATOM    746 HG13 VAL X  46      -2.093   4.809  18.508  0.00  0.00            
ATOM    747  CG2 VAL X  46      -0.244   3.037  18.867  0.00  0.00            
ATOM    748 HG21 VAL X  46       0.516   3.715  19.256  0.00  0.00            
ATOM    749 HG22 VAL X  46      -1.066   2.999  19.582  0.00  0.00            
ATOM    750 HG23 VAL X  46       0.266   2.074  18.882  0.00  0.00            
ATOM    751  C   VAL X  46      -0.565   1.320  16.353  0.00  0.00            
ATOM    752  O   VAL X  46      -0.115   0.434  17.173  0.00  0.00            
ATOM    753  N   ALA X  47      -0.270   1.280  15.081  0.00  0.00            
ATOM    754  H   ALA X  47      -0.578   2.072  14.536  0.00  0.00            
ATOM    755  CA  ALA X  47       0.830   0.417  14.560  0.00  0.00            
ATOM    756  HA  ALA X  47       0.819  -0.490  15.164  0.00  0.00            
ATOM    757  CB  ALA X  47       0.646   0.074  13.109  0.00  0.00            
ATOM    758  HB1 ALA X  47       1.657  -0.077  12.729  0.00  0.00            
ATOM    759  HB2 ALA X  47       0.014  -0.798  12.938  0.00  0.00            
ATOM    760  HB3 ALA X  47       0.296   0.941  12.549  0.00  0.00            
ATOM    761  C   ALA X  47       2.198   1.150  14.801  0.00  0.00            
ATOM    762  O   ALA X  47       2.437   2.307  14.451  0.00  0.00            
ATOM    763  N   ILE X  48       3.153   0.435  15.387  0.00  0.00            
ATOM    764  H   ILE X  48       2.926  -0.514  15.646  0.00  0.00            
ATOM    765  CA  ILE X  48       4.466   0.984  15.827  0.00  0.00            
ATOM    766  HA  ILE X  48       4.559   2.031  15.538  0.00  0.00            
ATOM    767  CB  ILE X  48       4.562   0.884  17.384  0.00  0.00            
ATOM    768  HB  ILE X  48       4.399  -0.182  17.542  0.00  0.00            
ATOM    769  CG2 ILE X  48       5.988   1.218  17.972  0.00  0.00            
ATOM    770 HG21 ILE X  48       5.903   1.485  19.025  0.00  0.00            
ATOM    771 HG22 ILE X  48       6.694   0.400  17.827  0.00  0.00            
ATOM    772 HG23 ILE X  48       6.406   2.139  17.565  0.00  0.00            
ATOM    773  CG1 ILE X  48       3.469   1.781  17.970  0.00  0.00            
ATOM    774 HG12 ILE X  48       3.924   2.770  18.022  0.00  0.00            
ATOM    775 HG13 ILE X  48       2.501   1.795  17.469  0.00  0.00            
ATOM    776  CD1 ILE X  48       3.166   1.335  19.455  0.00  0.00            
ATOM    777 HD11 ILE X  48       4.061   1.506  20.053  0.00  0.00            
ATOM    778 HD12 ILE X  48       2.268   1.790  19.872  0.00  0.00            
ATOM    779 HD13 ILE X  48       2.903   0.277  19.477  0.00  0.00            
ATOM    780  C   ILE X  48       5.652   0.259  15.168  0.00  0.00            
ATOM    781  O   ILE X  48       6.044  -0.809  15.616  0.00  0.00            
ATOM    782  N   LYS X  49       6.276   0.849  14.144  0.00  0.00            
ATOM    783  H   LYS X  49       6.044   1.818  13.979  0.00  0.00            
ATOM    784  CA  LYS X  49       7.414   0.249  13.457  0.00  0.00            
ATOM    785  HA  LYS X  49       7.406  -0.835  13.566  0.00  0.00            
ATOM    786  CB  LYS X  49       7.333   0.741  11.974  0.00  0.00            
ATOM    787  HB2 LYS X  49       6.426   0.293  11.568  0.00  0.00            
ATOM    788  HB3 LYS X  49       7.355   1.829  11.913  0.00  0.00            
ATOM    789  CG  LYS X  49       8.449   0.125  11.090  0.00  0.00            
ATOM    790  HG2 LYS X  49       9.392   0.633  11.291  0.00  0.00            
ATOM    791  HG3 LYS X  49       8.551  -0.904  11.434  0.00  0.00            
ATOM    792  CD  LYS X  49       8.214   0.282   9.667  0.00  0.00            
ATOM    793  HD2 LYS X  49       8.937  -0.249   9.048  0.00  0.00            
ATOM    794  HD3 LYS X  49       7.204  -0.099   9.511  0.00  0.00            
ATOM    795  CE  LYS X  49       8.208   1.759   9.241  0.00  0.00            
ATOM    796  HE2 LYS X  49       7.654   2.344   9.975  0.00  0.00            
ATOM    797  HE3 LYS X  49       9.249   2.068   9.146  0.00  0.00            
ATOM    798  NZ  LYS X  49       7.498   2.081   7.981  0.00  0.00            
ATOM    799  HZ1 LYS X  49       7.829   1.512   7.215  0.00  0.00            
ATOM    800  HZ2 LYS X  49       6.514   1.930   8.149  0.00  0.00            
ATOM    801  HZ3 LYS X  49       7.587   3.063   7.764  0.00  0.00            
ATOM    802  C   LYS X  49       8.710   0.655  14.151  0.00  0.00            
ATOM    803  O   LYS X  49       9.297   1.690  13.842  0.00  0.00            
ATOM    804  N   GLU X  50       9.251  -0.208  15.032  0.00  0.00            
ATOM    805  H   GLU X  50       8.884  -1.084  15.373  0.00  0.00            
ATOM    806  CA  GLU X  50      10.707  -0.151  15.403  0.00  0.00            
ATOM    807  HA  GLU X  50      10.970   0.808  15.848  0.00  0.00            
ATOM    808  CB  GLU X  50      10.921  -1.198  16.481  0.00  0.00            
ATOM    809  HB2 GLU X  50      10.397  -2.127  16.254  0.00  0.00            
ATOM    810  HB3 GLU X  50      11.971  -1.491  16.469  0.00  0.00            
ATOM    811  CG  GLU X  50      10.365  -0.728  17.847  0.00  0.00            
ATOM    812  HG2 GLU X  50      10.900   0.163  18.173  0.00  0.00            
ATOM    813  HG3 GLU X  50       9.302  -0.544  17.689  0.00  0.00            
ATOM    814  CD  GLU X  50      10.613  -1.646  19.053  0.00  0.00            
ATOM    815  OE1 GLU X  50      10.265  -1.247  20.191  0.00  0.00            
ATOM    816  OE2 GLU X  50      11.181  -2.756  18.917  0.00  0.00            
ATOM    817  C   GLU X  50      11.580  -0.531  14.207  0.00  0.00            
ATOM    818  O   GLU X  50      11.119  -1.346  13.392  0.00  0.00            
ATOM    819  N   LEU X  51      12.756   0.120  14.036  0.00  0.00            
ATOM    820  H   LEU X  51      12.901   0.825  14.744  0.00  0.00            
ATOM    821  CA  LEU X  51      13.631   0.024  12.942  0.00  0.00            
ATOM    822  HA  LEU X  51      12.917  -0.155  12.137  0.00  0.00            
ATOM    823  CB  LEU X  51      14.390   1.331  12.677  0.00  0.00            
ATOM    824  HB2 LEU X  51      14.683   1.803  13.615  0.00  0.00            
ATOM    825  HB3 LEU X  51      15.188   1.021  12.002  0.00  0.00            
ATOM    826  CG  LEU X  51      13.484   2.235  11.769  0.00  0.00            
ATOM    827  HG  LEU X  51      13.065   1.595  10.992  0.00  0.00            
ATOM    828  CD1 LEU X  51      12.369   2.982  12.486  0.00  0.00            
ATOM    829 HD11 LEU X  51      11.821   3.577  11.755  0.00  0.00            
ATOM    830 HD12 LEU X  51      11.749   2.374  13.145  0.00  0.00            
ATOM    831 HD13 LEU X  51      12.792   3.680  13.209  0.00  0.00            
ATOM    832  CD2 LEU X  51      14.351   3.302  11.093  0.00  0.00            
ATOM    833 HD21 LEU X  51      14.962   3.725  11.890  0.00  0.00            
ATOM    834 HD22 LEU X  51      15.105   2.830  10.464  0.00  0.00            
ATOM    835 HD23 LEU X  51      13.806   4.050  10.516  0.00  0.00            
ATOM    836  C   LEU X  51      14.582  -1.208  12.976  0.00  0.00            
ATOM    837  O   LEU X  51      15.077  -1.624  14.044  0.00  0.00            
ATOM    838  N   ARG X  52      15.078  -1.717  11.844  0.00  0.00            
ATOM    839  H   ARG X  52      14.711  -1.272  11.015  0.00  0.00            
ATOM    840  CA  ARG X  52      16.299  -2.498  11.559  0.00  0.00            
ATOM    841  HA  ARG X  52      16.105  -3.492  11.960  0.00  0.00            
ATOM    842  CB  ARG X  52      16.597  -2.663  10.090  0.00  0.00            
ATOM    843  HB2 ARG X  52      15.750  -3.098   9.561  0.00  0.00            
ATOM    844  HB3 ARG X  52      16.875  -1.730   9.600  0.00  0.00            
ATOM    845  CG  ARG X  52      17.787  -3.593   9.845  0.00  0.00            
ATOM    846  HG2 ARG X  52      18.685  -3.189  10.312  0.00  0.00            
ATOM    847  HG3 ARG X  52      17.597  -4.598  10.221  0.00  0.00            
ATOM    848  CD  ARG X  52      18.183  -3.654   8.357  0.00  0.00            
ATOM    849  HD2 ARG X  52      17.512  -4.327   7.822  0.00  0.00            
ATOM    850  HD3 ARG X  52      18.136  -2.666   7.900  0.00  0.00            
ATOM    851  NE  ARG X  52      19.533  -4.138   8.169  0.00  0.00            
ATOM    852  HE  ARG X  52      20.259  -3.767   8.766  0.00  0.00            
ATOM    853  CZ  ARG X  52      19.960  -5.033   7.286  0.00  0.00            
ATOM    854  NH1 ARG X  52      19.225  -5.460   6.278  0.00  0.00            
ATOM    855 HH11 ARG X  52      18.220  -5.382   6.338  0.00  0.00            
ATOM    856 HH12 ARG X  52      19.727  -5.874   5.506  0.00  0.00            
ATOM    857  NH2 ARG X  52      21.219  -5.521   7.383  0.00  0.00            
ATOM    858 HH21 ARG X  52      21.878  -5.179   8.068  0.00  0.00            
ATOM    859 HH22 ARG X  52      21.521  -6.189   6.688  0.00  0.00            
ATOM    860  C   ARG X  52      17.533  -1.953  12.265  0.00  0.00            
ATOM    861  O   ARG X  52      17.909  -0.859  11.945  0.00  0.00            
ATOM    862  N   GLU X  53      18.152  -2.750  13.143  0.00  0.00            
ATOM    863  H   GLU X  53      17.875  -3.717  13.233  0.00  0.00            
ATOM    864  CA  GLU X  53      19.306  -2.358  13.968  0.00  0.00            
ATOM    865  HA  GLU X  53      19.460  -3.131  14.721  0.00  0.00            
ATOM    866  CB  GLU X  53      20.469  -2.292  12.986  0.00  0.00            
ATOM    867  HB2 GLU X  53      20.181  -1.704  12.115  0.00  0.00            
ATOM    868  HB3 GLU X  53      21.228  -1.713  13.511  0.00  0.00            
ATOM    869  CG  GLU X  53      20.923  -3.686  12.527  0.00  0.00            
ATOM    870  HG2 GLU X  53      21.228  -4.260  13.402  0.00  0.00            
ATOM    871  HG3 GLU X  53      20.039  -4.192  12.138  0.00  0.00            
ATOM    872  CD  GLU X  53      21.937  -3.742  11.356  0.00  0.00            
ATOM    873  OE1 GLU X  53      23.050  -3.287  11.607  0.00  0.00            
ATOM    874  OE2 GLU X  53      21.694  -4.100  10.181  0.00  0.00            
ATOM    875  C   GLU X  53      19.059  -0.999  14.651  0.00  0.00            
ATOM    876  O   GLU X  53      19.864  -0.092  14.613  0.00  0.00            
ATOM    877  N   ALA X  54      18.052  -0.869  15.456  0.00  0.00            
ATOM    878  H   ALA X  54      17.402  -1.623  15.624  0.00  0.00            
ATOM    879  CA  ALA X  54      17.499   0.436  15.970  0.00  0.00            
ATOM    880  HA  ALA X  54      16.999   0.999  15.181  0.00  0.00            
ATOM    881  CB  ALA X  54      16.415   0.141  17.003  0.00  0.00            
ATOM    882  HB1 ALA X  54      16.793  -0.460  17.830  0.00  0.00            
ATOM    883  HB2 ALA X  54      16.049   1.100  17.371  0.00  0.00            
ATOM    884  HB3 ALA X  54      15.623  -0.381  16.466  0.00  0.00            
ATOM    885  C   ALA X  54      18.489   1.419  16.783  0.00  0.00            
ATOM    886  O   ALA X  54      18.273   2.579  16.764  0.00  0.00            
ATOM    887  N   THR X  55      19.437   0.932  17.581  0.00  0.00            
ATOM    888  H   THR X  55      19.544  -0.071  17.540  0.00  0.00            
ATOM    889  CA  THR X  55      20.338   1.833  18.356  0.00  0.00            
ATOM    890  HA  THR X  55      19.830   2.641  18.882  0.00  0.00            
ATOM    891  CB  THR X  55      20.997   1.093  19.476  0.00  0.00            
ATOM    892  HB  THR X  55      21.594   1.766  20.091  0.00  0.00            
ATOM    893  CG2 THR X  55      19.911   0.551  20.477  0.00  0.00            
ATOM    894 HG21 THR X  55      19.380   1.398  20.910  0.00  0.00            
ATOM    895 HG22 THR X  55      19.198  -0.110  19.986  0.00  0.00            
ATOM    896 HG23 THR X  55      20.351  -0.108  21.225  0.00  0.00            
ATOM    897  OG1 THR X  55      21.777   0.001  18.931  0.00  0.00            
ATOM    898  HG1 THR X  55      22.670   0.075  19.276  0.00  0.00            
ATOM    899  C   THR X  55      21.420   2.408  17.447  0.00  0.00            
ATOM    900  O   THR X  55      21.999   3.416  17.825  0.00  0.00            
ATOM    901  N   SER X  56      21.591   1.904  16.240  0.00  0.00            
ATOM    902  H   SER X  56      20.952   1.151  16.030  0.00  0.00            
ATOM    903  CA  SER X  56      22.613   2.310  15.268  0.00  0.00            
ATOM    904  HA  SER X  56      23.481   2.225  15.923  0.00  0.00            
ATOM    905  CB  SER X  56      22.636   1.214  14.173  0.00  0.00            
ATOM    906  HB2 SER X  56      23.556   1.314  13.598  0.00  0.00            
ATOM    907  HB3 SER X  56      22.728   0.231  14.634  0.00  0.00            
ATOM    908  OG  SER X  56      21.554   1.385  13.324  0.00  0.00            
ATOM    909  HG  SER X  56      20.760   0.911  13.584  0.00  0.00            
ATOM    910  C   SER X  56      22.472   3.730  14.609  0.00  0.00            
ATOM    911  O   SER X  56      21.369   4.283  14.378  0.00  0.00            
ATOM    912  N   PRO X  57      23.667   4.336  14.142  0.00  0.00            
ATOM    913  CD  PRO X  57      24.989   3.796  14.284  0.00  0.00            
ATOM    914  HD2 PRO X  57      25.047   2.709  14.218  0.00  0.00            
ATOM    915  HD3 PRO X  57      25.497   4.070  15.208  0.00  0.00            
ATOM    916  CG  PRO X  57      25.854   4.445  13.193  0.00  0.00            
ATOM    917  HG2 PRO X  57      25.729   3.852  12.287  0.00  0.00            
ATOM    918  HG3 PRO X  57      26.892   4.424  13.523  0.00  0.00            
ATOM    919  CB  PRO X  57      25.125   5.788  13.121  0.00  0.00            
ATOM    920  HB2 PRO X  57      25.467   6.313  12.229  0.00  0.00            
ATOM    921  HB3 PRO X  57      25.467   6.366  13.979  0.00  0.00            
ATOM    922  CA  PRO X  57      23.620   5.592  13.428  0.00  0.00            
ATOM    923  HA  PRO X  57      23.240   6.419  14.028  0.00  0.00            
ATOM    924  C   PRO X  57      22.754   5.503  12.162  0.00  0.00            
ATOM    925  O   PRO X  57      21.863   6.374  11.979  0.00  0.00            
ATOM    926  N   LYS X  58      22.862   4.503  11.332  0.00  0.00            
ATOM    927  H   LYS X  58      23.600   3.856  11.570  0.00  0.00            
ATOM    928  CA  LYS X  58      22.136   4.359  10.071  0.00  0.00            
ATOM    929  HA  LYS X  58      22.385   5.279   9.542  0.00  0.00            
ATOM    930  CB  LYS X  58      22.673   3.158   9.214  0.00  0.00            
ATOM    931  HB2 LYS X  58      21.977   3.007   8.389  0.00  0.00            
ATOM    932  HB3 LYS X  58      23.626   3.392   8.740  0.00  0.00            
ATOM    933  CG  LYS X  58      22.822   1.893  10.080  0.00  0.00            
ATOM    934  HG2 LYS X  58      23.626   1.904  10.816  0.00  0.00            
ATOM    935  HG3 LYS X  58      21.867   1.721  10.576  0.00  0.00            
ATOM    936  CD  LYS X  58      23.170   0.635   9.276  0.00  0.00            
ATOM    937  HD2 LYS X  58      22.660   0.688   8.314  0.00  0.00            
ATOM    938  HD3 LYS X  58      24.259   0.625   9.241  0.00  0.00            
ATOM    939  CE  LYS X  58      22.792  -0.622   9.974  0.00  0.00            
ATOM    940  HE2 LYS X  58      23.008  -0.570  11.041  0.00  0.00            
ATOM    941  HE3 LYS X  58      21.713  -0.771   9.993  0.00  0.00            
ATOM    942  NZ  LYS X  58      23.373  -1.787   9.337  0.00  0.00            
ATOM    943  HZ1 LYS X  58      24.382  -1.790   9.371  0.00  0.00            
ATOM    944  HZ2 LYS X  58      23.098  -2.647   9.790  0.00  0.00            
ATOM    945  HZ3 LYS X  58      23.046  -1.904   8.389  0.00  0.00            
ATOM    946  C   LYS X  58      20.664   4.344  10.325  0.00  0.00            
ATOM    947  O   LYS X  58      19.918   4.819   9.517  0.00  0.00            
ATOM    948  N   ALA X  59      20.183   3.603  11.365  0.00  0.00            
ATOM    949  H   ALA X  59      20.737   3.316  12.159  0.00  0.00            
ATOM    950  CA  ALA X  59      18.762   3.447  11.586  0.00  0.00            
ATOM    951  HA  ALA X  59      18.203   3.123  10.708  0.00  0.00            
ATOM    952  CB  ALA X  59      18.593   2.377  12.775  0.00  0.00            
ATOM    953  HB1 ALA X  59      19.166   1.486  12.520  0.00  0.00            
ATOM    954  HB2 ALA X  59      18.921   2.808  13.721  0.00  0.00            
ATOM    955  HB3 ALA X  59      17.538   2.110  12.816  0.00  0.00            
ATOM    956  C   ALA X  59      18.234   4.848  11.949  0.00  0.00            
ATOM    957  O   ALA X  59      17.131   5.268  11.534  0.00  0.00            
ATOM    958  N   ASN X  60      18.951   5.735  12.579  0.00  0.00            
ATOM    959  H   ASN X  60      19.862   5.436  12.898  0.00  0.00            
ATOM    960  CA  ASN X  60      18.577   7.131  12.972  0.00  0.00            
ATOM    961  HA  ASN X  60      17.524   7.157  13.254  0.00  0.00            
ATOM    962  CB  ASN X  60      19.475   7.712  14.134  0.00  0.00            
ATOM    963  HB2 ASN X  60      20.495   7.447  13.855  0.00  0.00            
ATOM    964  HB3 ASN X  60      19.393   8.779  14.341  0.00  0.00            
ATOM    965  CG  ASN X  60      18.957   7.022  15.414  0.00  0.00            
ATOM    966  OD1 ASN X  60      18.089   7.493  16.126  0.00  0.00            
ATOM    967  ND2 ASN X  60      19.427   5.828  15.716  0.00  0.00            
ATOM    968 HD21 ASN X  60      20.048   5.309  15.111  0.00  0.00            
ATOM    969 HD22 ASN X  60      19.191   5.497  16.640  0.00  0.00            
ATOM    970  C   ASN X  60      18.521   8.025  11.711  0.00  0.00            
ATOM    971  O   ASN X  60      17.754   9.003  11.757  0.00  0.00            
ATOM    972  N   LYS X  61      19.354   7.860  10.686  0.00  0.00            
ATOM    973  H   LYS X  61      20.075   7.156  10.755  0.00  0.00            
ATOM    974  CA  LYS X  61      19.119   8.474   9.350  0.00  0.00            
ATOM    975  HA  LYS X  61      18.893   9.496   9.656  0.00  0.00            
ATOM    976  CB  LYS X  61      20.403   8.501   8.455  0.00  0.00            
ATOM    977  HB2 LYS X  61      20.575   7.510   8.035  0.00  0.00            
ATOM    978  HB3 LYS X  61      20.066   9.119   7.623  0.00  0.00            
ATOM    979  CG  LYS X  61      21.576   9.082   9.117  0.00  0.00            
ATOM    980  HG2 LYS X  61      21.379  10.126   9.359  0.00  0.00            
ATOM    981  HG3 LYS X  61      21.929   8.574  10.014  0.00  0.00            
ATOM    982  CD  LYS X  61      22.654   9.141   7.992  0.00  0.00            
ATOM    983  HD2 LYS X  61      23.015   8.136   7.775  0.00  0.00            
ATOM    984  HD3 LYS X  61      22.298   9.622   7.082  0.00  0.00            
ATOM    985  CE  LYS X  61      23.670  10.028   8.650  0.00  0.00            
ATOM    986  HE2 LYS X  61      23.279  11.005   8.933  0.00  0.00            
ATOM    987  HE3 LYS X  61      24.047   9.492   9.522  0.00  0.00            
ATOM    988  NZ  LYS X  61      24.746  10.272   7.687  0.00  0.00            
ATOM    989  HZ1 LYS X  61      25.643  10.388   8.136  0.00  0.00            
ATOM    990  HZ2 LYS X  61      24.843   9.435   7.130  0.00  0.00            
ATOM    991  HZ3 LYS X  61      24.548  10.993   7.009  0.00  0.00            
ATOM    992  C   LYS X  61      17.932   7.955   8.631  0.00  0.00            
ATOM    993  O   LYS X  61      17.203   8.681   8.028  0.00  0.00            
ATOM    994  N   GLU X  62      17.797   6.574   8.585  0.00  0.00            
ATOM    995  H   GLU X  62      18.435   6.112   9.216  0.00  0.00            
ATOM    996  CA  GLU X  62      16.765   5.846   7.818  0.00  0.00            
ATOM    997  HA  GLU X  62      16.875   6.100   6.763  0.00  0.00            
ATOM    998  CB  GLU X  62      17.016   4.342   7.995  0.00  0.00            
ATOM    999  HB2 GLU X  62      17.193   4.017   9.021  0.00  0.00            
ATOM   1000  HB3 GLU X  62      16.061   3.836   7.859  0.00  0.00            
ATOM   1001  CG  GLU X  62      18.081   3.779   7.080  0.00  0.00            
ATOM   1002  HG2 GLU X  62      18.900   4.498   7.070  0.00  0.00            
ATOM   1003  HG3 GLU X  62      18.470   2.880   7.558  0.00  0.00            
ATOM   1004  CD  GLU X  62      17.488   3.512   5.715  0.00  0.00            
ATOM   1005  OE1 GLU X  62      16.833   2.515   5.544  0.00  0.00            
ATOM   1006  OE2 GLU X  62      17.659   4.397   4.850  0.00  0.00            
ATOM   1007  C   GLU X  62      15.342   6.297   8.156  0.00  0.00            
ATOM   1008  O   GLU X  62      14.472   6.189   7.271  0.00  0.00            
ATOM   1009  N   ILE X  63      15.006   6.714   9.407  0.00  0.00            
ATOM   1010  H   ILE X  63      15.759   6.861  10.064  0.00  0.00            
ATOM   1011  CA  ILE X  63      13.656   7.271   9.887  0.00  0.00            
ATOM   1012  HA  ILE X  63      12.861   6.611   9.539  0.00  0.00            
ATOM   1013  CB  ILE X  63      13.557   7.283  11.462  0.00  0.00            
ATOM   1014  HB  ILE X  63      13.734   6.240  11.723  0.00  0.00            
ATOM   1015  CG2 ILE X  63      14.591   8.138  12.285  0.00  0.00            
ATOM   1016 HG21 ILE X  63      14.540   7.885  13.344  0.00  0.00            
ATOM   1017 HG22 ILE X  63      15.594   7.823  11.997  0.00  0.00            
ATOM   1018 HG23 ILE X  63      14.483   9.214  12.148  0.00  0.00            
ATOM   1019  CG1 ILE X  63      12.106   7.752  11.907  0.00  0.00            
ATOM   1020 HG12 ILE X  63      12.154   8.831  11.756  0.00  0.00            
ATOM   1021 HG13 ILE X  63      11.360   7.211  11.324  0.00  0.00            
ATOM   1022  CD1 ILE X  63      11.764   7.414  13.360  0.00  0.00            
ATOM   1023 HD11 ILE X  63      10.685   7.551  13.429  0.00  0.00            
ATOM   1024 HD12 ILE X  63      12.002   6.367  13.544  0.00  0.00            
ATOM   1025 HD13 ILE X  63      12.253   8.125  14.027  0.00  0.00            
ATOM   1026  C   ILE X  63      13.427   8.651   9.361  0.00  0.00            
ATOM   1027  O   ILE X  63      12.299   8.852   8.985  0.00  0.00            
ATOM   1028  N   LEU X  64      14.449   9.559   9.407  0.00  0.00            
ATOM   1029  H   LEU X  64      15.294   9.362   9.924  0.00  0.00            
ATOM   1030  CA  LEU X  64      14.234  10.916   8.897  0.00  0.00            
ATOM   1031  HA  LEU X  64      13.233  11.259   9.161  0.00  0.00            
ATOM   1032  CB  LEU X  64      15.289  11.848   9.458  0.00  0.00            
ATOM   1033  HB2 LEU X  64      16.233  11.477   9.058  0.00  0.00            
ATOM   1034  HB3 LEU X  64      15.099  12.847   9.064  0.00  0.00            
ATOM   1035  CG  LEU X  64      15.270  11.910  10.961  0.00  0.00            
ATOM   1036  HG  LEU X  64      15.576  10.924  11.314  0.00  0.00            
ATOM   1037  CD1 LEU X  64      16.337  12.860  11.456  0.00  0.00            
ATOM   1038 HD11 LEU X  64      16.032  13.883  11.239  0.00  0.00            
ATOM   1039 HD12 LEU X  64      16.467  12.771  12.535  0.00  0.00            
ATOM   1040 HD13 LEU X  64      17.282  12.637  10.959  0.00  0.00            
ATOM   1041  CD2 LEU X  64      13.916  12.234  11.582  0.00  0.00            
ATOM   1042 HD21 LEU X  64      13.603  13.233  11.279  0.00  0.00            
ATOM   1043 HD22 LEU X  64      13.103  11.544  11.355  0.00  0.00            
ATOM   1044 HD23 LEU X  64      13.977  12.312  12.667  0.00  0.00            
ATOM   1045  C   LEU X  64      14.024  11.006   7.374  0.00  0.00            
ATOM   1046  O   LEU X  64      13.267  11.824   6.911  0.00  0.00            
ATOM   1047  N   ASP X  65      14.744  10.147   6.585  0.00  0.00            
ATOM   1048  H   ASP X  65      15.220   9.428   7.112  0.00  0.00            
ATOM   1049  CA  ASP X  65      14.570   9.956   5.138  0.00  0.00            
ATOM   1050  HA  ASP X  65      14.701  10.933   4.672  0.00  0.00            
ATOM   1051  CB  ASP X  65      15.581   8.952   4.442  0.00  0.00            
ATOM   1052  HB2 ASP X  65      15.576   8.038   5.036  0.00  0.00            
ATOM   1053  HB3 ASP X  65      15.115   8.675   3.497  0.00  0.00            
ATOM   1054  CG  ASP X  65      17.038   9.401   4.270  0.00  0.00            
ATOM   1055  OD1 ASP X  65      17.234  10.622   3.937  0.00  0.00            
ATOM   1056  OD2 ASP X  65      17.970   8.586   4.344  0.00  0.00            
ATOM   1057  C   ASP X  65      13.162   9.417   4.704  0.00  0.00            
ATOM   1058  O   ASP X  65      12.568   9.877   3.704  0.00  0.00            
ATOM   1059  N   GLU X  66      12.573   8.573   5.560  0.00  0.00            
ATOM   1060  H   GLU X  66      13.111   8.171   6.314  0.00  0.00            
ATOM   1061  CA  GLU X  66      11.182   8.144   5.385  0.00  0.00            
ATOM   1062  HA  GLU X  66      11.012   8.003   4.318  0.00  0.00            
ATOM   1063  CB  GLU X  66      10.854   6.802   6.054  0.00  0.00            
ATOM   1064  HB2 GLU X  66      11.504   6.046   5.614  0.00  0.00            
ATOM   1065  HB3 GLU X  66      11.181   6.860   7.092  0.00  0.00            
ATOM   1066  CG  GLU X  66       9.393   6.366   5.976  0.00  0.00            
ATOM   1067  HG2 GLU X  66       8.801   7.023   6.613  0.00  0.00            
ATOM   1068  HG3 GLU X  66       9.043   6.379   4.943  0.00  0.00            
ATOM   1069  CD  GLU X  66       9.202   4.979   6.480  0.00  0.00            
ATOM   1070  OE1 GLU X  66       8.057   4.599   6.856  0.00  0.00            
ATOM   1071  OE2 GLU X  66      10.251   4.307   6.618  0.00  0.00            
ATOM   1072  C   GLU X  66      10.181   9.252   5.767  0.00  0.00            
ATOM   1073  O   GLU X  66       9.352   9.706   4.968  0.00  0.00            
ATOM   1074  N   ALA X  67      10.396   9.870   6.910  0.00  0.00            
ATOM   1075  H   ALA X  67      11.113   9.506   7.521  0.00  0.00            
ATOM   1076  CA  ALA X  67       9.639  10.953   7.327  0.00  0.00            
ATOM   1077  HA  ALA X  67       8.624  10.558   7.271  0.00  0.00            
ATOM   1078  CB  ALA X  67       9.927  11.216   8.773  0.00  0.00            
ATOM   1079  HB1 ALA X  67       9.209  11.956   9.126  0.00  0.00            
ATOM   1080  HB2 ALA X  67       9.882  10.327   9.402  0.00  0.00            
ATOM   1081  HB3 ALA X  67      10.898  11.689   8.919  0.00  0.00            
ATOM   1082  C   ALA X  67       9.647  12.165   6.415  0.00  0.00            
ATOM   1083  O   ALA X  67       8.662  12.845   6.281  0.00  0.00            
ATOM   1084  N   TYR X  68      10.773  12.507   5.810  0.00  0.00            
ATOM   1085  H   TYR X  68      11.565  11.981   6.150  0.00  0.00            
ATOM   1086  CA  TYR X  68      10.862  13.590   4.865  0.00  0.00            
ATOM   1087  HA  TYR X  68      10.533  14.482   5.399  0.00  0.00            
ATOM   1088  CB  TYR X  68      12.304  13.707   4.400  0.00  0.00            
ATOM   1089  HB2 TYR X  68      12.912  13.931   5.276  0.00  0.00            
ATOM   1090  HB3 TYR X  68      12.551  12.746   3.950  0.00  0.00            
ATOM   1091  CG  TYR X  68      12.579  14.810   3.434  0.00  0.00            
ATOM   1092  CD1 TYR X  68      12.533  16.116   3.909  0.00  0.00            
ATOM   1093  HD1 TYR X  68      12.445  16.298   4.970  0.00  0.00            
ATOM   1094  CE1 TYR X  68      12.833  17.246   3.070  0.00  0.00            
ATOM   1095  HE1 TYR X  68      12.882  18.249   3.468  0.00  0.00            
ATOM   1096  CZ  TYR X  68      13.253  17.023   1.779  0.00  0.00            
ATOM   1097  OH  TYR X  68      13.600  18.148   1.106  0.00  0.00            
ATOM   1098  HH  TYR X  68      13.234  18.874   1.617  0.00  0.00            
ATOM   1099  CE2 TYR X  68      13.238  15.719   1.252  0.00  0.00            
ATOM   1100  HE2 TYR X  68      13.448  15.493   0.217  0.00  0.00            
ATOM   1101  CD2 TYR X  68      12.922  14.645   2.092  0.00  0.00            
ATOM   1102  HD2 TYR X  68      13.055  13.618   1.784  0.00  0.00            
ATOM   1103  C   TYR X  68       9.893  13.370   3.678  0.00  0.00            
ATOM   1104  O   TYR X  68       9.212  14.322   3.344  0.00  0.00            
ATOM   1105  N   VAL X  69       9.625  12.124   3.316  0.00  0.00            
ATOM   1106  H   VAL X  69      10.170  11.402   3.764  0.00  0.00            
ATOM   1107  CA  VAL X  69       8.567  11.820   2.335  0.00  0.00            
ATOM   1108  HA  VAL X  69       8.492  12.657   1.640  0.00  0.00            
ATOM   1109  CB  VAL X  69       8.859  10.719   1.364  0.00  0.00            
ATOM   1110  HB  VAL X  69       8.015  10.483   0.716  0.00  0.00            
ATOM   1111  CG1 VAL X  69      10.144  11.092   0.575  0.00  0.00            
ATOM   1112 HG11 VAL X  69      10.960  11.502   1.170  0.00  0.00            
ATOM   1113 HG12 VAL X  69      10.421  10.193   0.024  0.00  0.00            
ATOM   1114 HG13 VAL X  69       9.850  11.812  -0.188  0.00  0.00            
ATOM   1115  CG2 VAL X  69       9.166   9.228   1.984  0.00  0.00            
ATOM   1116 HG21 VAL X  69       9.218   8.469   1.203  0.00  0.00            
ATOM   1117 HG22 VAL X  69      10.174   9.255   2.398  0.00  0.00            
ATOM   1118 HG23 VAL X  69       8.338   8.892   2.609  0.00  0.00            
ATOM   1119  C   VAL X  69       7.191  11.841   2.944  0.00  0.00            
ATOM   1120  O   VAL X  69       6.259  12.298   2.257  0.00  0.00            
ATOM   1121  N   MET X  70       7.063  11.417   4.222  0.00  0.00            
ATOM   1122  H   MET X  70       7.840  11.045   4.749  0.00  0.00            
ATOM   1123  CA  MET X  70       5.766  11.459   4.920  0.00  0.00            
ATOM   1124  HA  MET X  70       4.987  11.009   4.305  0.00  0.00            
ATOM   1125  CB  MET X  70       5.843  10.614   6.182  0.00  0.00            
ATOM   1126  HB2 MET X  70       6.718  11.067   6.650  0.00  0.00            
ATOM   1127  HB3 MET X  70       5.002  10.818   6.845  0.00  0.00            
ATOM   1128  CG  MET X  70       6.010   9.029   6.015  0.00  0.00            
ATOM   1129  HG2 MET X  70       6.681   8.759   5.200  0.00  0.00            
ATOM   1130  HG3 MET X  70       6.537   8.634   6.884  0.00  0.00            
ATOM   1131  SD  MET X  70       4.477   8.090   5.745  0.00  0.00            
ATOM   1132  CE  MET X  70       3.701   8.853   4.359  0.00  0.00            
ATOM   1133  HE1 MET X  70       4.455   9.030   3.592  0.00  0.00            
ATOM   1134  HE2 MET X  70       2.877   8.235   4.001  0.00  0.00            
ATOM   1135  HE3 MET X  70       3.278   9.809   4.668  0.00  0.00            
ATOM   1136  C   MET X  70       5.298  12.950   5.130  0.00  0.00            
ATOM   1137  O   MET X  70       4.101  13.253   4.957  0.00  0.00            
ATOM   1138  N   ALA X  71       6.221  13.854   5.445  0.00  0.00            
ATOM   1139  H   ALA X  71       7.166  13.530   5.588  0.00  0.00            
ATOM   1140  CA  ALA X  71       6.050  15.277   5.482  0.00  0.00            
ATOM   1141  HA  ALA X  71       5.234  15.459   6.182  0.00  0.00            
ATOM   1142  CB  ALA X  71       7.260  15.986   6.154  0.00  0.00            
ATOM   1143  HB1 ALA X  71       8.092  15.826   5.469  0.00  0.00            
ATOM   1144  HB2 ALA X  71       7.001  17.037   6.283  0.00  0.00            
ATOM   1145  HB3 ALA X  71       7.591  15.463   7.052  0.00  0.00            
ATOM   1146  C   ALA X  71       5.752  15.897   4.129  0.00  0.00            
ATOM   1147  O   ALA X  71       4.779  16.660   4.002  0.00  0.00            
ATOM   1148  N   SER X  72       6.451  15.430   3.087  0.00  0.00            
ATOM   1149  H   SER X  72       7.098  14.676   3.272  0.00  0.00            
ATOM   1150  CA  SER X  72       6.164  15.851   1.661  0.00  0.00            
ATOM   1151  HA  SER X  72       6.163  16.940   1.711  0.00  0.00            
ATOM   1152  CB  SER X  72       7.298  15.489   0.706  0.00  0.00            
ATOM   1153  HB2 SER X  72       7.493  14.417   0.743  0.00  0.00            
ATOM   1154  HB3 SER X  72       6.998  15.927  -0.246  0.00  0.00            
ATOM   1155  OG  SER X  72       8.447  16.098   1.185  0.00  0.00            
ATOM   1156  HG  SER X  72       8.857  15.580   1.881  0.00  0.00            
ATOM   1157  C   SER X  72       4.828  15.371   1.100  0.00  0.00            
ATOM   1158  O   SER X  72       4.397  15.785   0.012  0.00  0.00            
ATOM   1159  N   VAL X  73       4.087  14.577   1.879  0.00  0.00            
ATOM   1160  H   VAL X  73       4.415  14.299   2.793  0.00  0.00            
ATOM   1161  CA  VAL X  73       2.694  14.187   1.420  0.00  0.00            
ATOM   1162  HA  VAL X  73       2.414  14.775   0.546  0.00  0.00            
ATOM   1163  CB  VAL X  73       2.599  12.775   0.839  0.00  0.00            
ATOM   1164  HB  VAL X  73       1.655  12.628   0.316  0.00  0.00            
ATOM   1165  CG1 VAL X  73       3.729  12.601  -0.201  0.00  0.00            
ATOM   1166 HG11 VAL X  73       4.634  12.353   0.354  0.00  0.00            
ATOM   1167 HG12 VAL X  73       3.610  11.749  -0.870  0.00  0.00            
ATOM   1168 HG13 VAL X  73       3.852  13.465  -0.853  0.00  0.00            
ATOM   1169  CG2 VAL X  73       2.638  11.676   1.918  0.00  0.00            
ATOM   1170 HG21 VAL X  73       2.639  10.674   1.489  0.00  0.00            
ATOM   1171 HG22 VAL X  73       3.592  11.836   2.420  0.00  0.00            
ATOM   1172 HG23 VAL X  73       1.888  11.831   2.694  0.00  0.00            
ATOM   1173  C   VAL X  73       1.622  14.516   2.477  0.00  0.00            
ATOM   1174  O   VAL X  73       0.408  14.381   2.162  0.00  0.00            
ATOM   1175  N   ASP X  74       2.023  14.930   3.657  0.00  0.00            
ATOM   1176  H   ASP X  74       3.007  15.062   3.847  0.00  0.00            
ATOM   1177  CA  ASP X  74       1.095  15.250   4.737  0.00  0.00            
ATOM   1178  HA  ASP X  74       0.717  14.252   4.958  0.00  0.00            
ATOM   1179  CB  ASP X  74       1.913  15.774   5.889  0.00  0.00            
ATOM   1180  HB2 ASP X  74       2.825  15.203   6.062  0.00  0.00            
ATOM   1181  HB3 ASP X  74       2.191  16.781   5.578  0.00  0.00            
ATOM   1182  CG  ASP X  74       1.092  15.809   7.167  0.00  0.00            
ATOM   1183  OD1 ASP X  74       1.018  14.829   7.893  0.00  0.00            
ATOM   1184  OD2 ASP X  74       0.626  16.962   7.447  0.00  0.00            
ATOM   1185  C   ASP X  74      -0.029  16.220   4.408  0.00  0.00            
ATOM   1186  O   ASP X  74      -1.151  15.840   4.632  0.00  0.00            
ATOM   1187  N   ASN X  75       0.242  17.385   3.763  0.00  0.00            
ATOM   1188  H   ASN X  75       1.212  17.563   3.547  0.00  0.00            
ATOM   1189  CA  ASN X  75      -0.752  18.458   3.781  0.00  0.00            
ATOM   1190  HA  ASN X  75      -0.945  18.502   4.852  0.00  0.00            
ATOM   1191  CB  ASN X  75      -0.143  19.802   3.220  0.00  0.00            
ATOM   1192  HB2 ASN X  75       0.840  19.882   3.683  0.00  0.00            
ATOM   1193  HB3 ASN X  75       0.021  19.701   2.147  0.00  0.00            
ATOM   1194  CG  ASN X  75      -0.879  21.152   3.541  0.00  0.00            
ATOM   1195  OD1 ASN X  75      -1.219  21.992   2.779  0.00  0.00            
ATOM   1196  ND2 ASN X  75      -1.132  21.313   4.791  0.00  0.00            
ATOM   1197 HD21 ASN X  75      -0.684  20.724   5.478  0.00  0.00            
ATOM   1198 HD22 ASN X  75      -1.669  22.108   5.105  0.00  0.00            
ATOM   1199  C   ASN X  75      -2.147  18.197   3.147  0.00  0.00            
ATOM   1200  O   ASN X  75      -3.144  18.349   3.855  0.00  0.00            
ATOM   1201  N   PRO X  76      -2.278  17.757   1.822  0.00  0.00            
ATOM   1202  CD  PRO X  76      -1.227  17.556   0.852  0.00  0.00            
ATOM   1203  HD2 PRO X  76      -1.030  16.486   0.782  0.00  0.00            
ATOM   1204  HD3 PRO X  76      -0.241  17.963   1.073  0.00  0.00            
ATOM   1205  CG  PRO X  76      -1.827  18.035  -0.482  0.00  0.00            
ATOM   1206  HG2 PRO X  76      -1.415  17.334  -1.207  0.00  0.00            
ATOM   1207  HG3 PRO X  76      -1.787  19.107  -0.677  0.00  0.00            
ATOM   1208  CB  PRO X  76      -3.292  17.593  -0.360  0.00  0.00            
ATOM   1209  HB2 PRO X  76      -3.460  16.548  -0.623  0.00  0.00            
ATOM   1210  HB3 PRO X  76      -3.911  18.197  -1.023  0.00  0.00            
ATOM   1211  CA  PRO X  76      -3.577  17.799   1.133  0.00  0.00            
ATOM   1212  HA  PRO X  76      -3.991  18.804   1.217  0.00  0.00            
ATOM   1213  C   PRO X  76      -4.591  16.785   1.700  0.00  0.00            
ATOM   1214  O   PRO X  76      -5.725  16.576   1.201  0.00  0.00            
ATOM   1215  N   GLY X  77      -4.211  15.898   2.668  0.00  0.00            
ATOM   1216  H   GLY X  77      -3.295  16.123   3.030  0.00  0.00            
ATOM   1217  CA  GLY X  77      -4.928  14.764   3.274  0.00  0.00            
ATOM   1218  HA2 GLY X  77      -4.120  14.118   3.619  0.00  0.00            
ATOM   1219  HA3 GLY X  77      -5.617  15.101   4.049  0.00  0.00            
ATOM   1220  C   GLY X  77      -5.650  13.764   2.365  0.00  0.00            
ATOM   1221  O   GLY X  77      -6.751  13.406   2.723  0.00  0.00            
ATOM   1222  N   ASN X  78      -5.038  13.363   1.256  0.00  0.00            
ATOM   1223  H   ASN X  78      -4.144  13.807   1.101  0.00  0.00            
ATOM   1224  CA  ASN X  78      -5.744  12.424   0.469  0.00  0.00            
ATOM   1225  HA  ASN X  78      -6.611  12.912   0.025  0.00  0.00            
ATOM   1226  CB  ASN X  78      -4.800  12.098  -0.751  0.00  0.00            
ATOM   1227  HB2 ASN X  78      -4.456  13.048  -1.160  0.00  0.00            
ATOM   1228  HB3 ASN X  78      -3.888  11.580  -0.452  0.00  0.00            
ATOM   1229  CG  ASN X  78      -5.509  11.373  -1.825  0.00  0.00            
ATOM   1230  OD1 ASN X  78      -5.232  10.211  -2.049  0.00  0.00            
ATOM   1231  ND2 ASN X  78      -6.532  11.841  -2.534  0.00  0.00            
ATOM   1232 HD21 ASN X  78      -6.897  12.750  -2.289  0.00  0.00            
ATOM   1233 HD22 ASN X  78      -6.905  11.259  -3.271  0.00  0.00            
ATOM   1234  C   ASN X  78      -6.195  11.052   0.961  0.00  0.00            
ATOM   1235  O   ASN X  78      -5.332  10.311   1.473  0.00  0.00            
ATOM   1236  N   PRO X  79      -7.461  10.578   0.748  0.00  0.00            
ATOM   1237  CD  PRO X  79      -8.543  11.298   0.159  0.00  0.00            
ATOM   1238  HD2 PRO X  79      -8.524  11.309  -0.930  0.00  0.00            
ATOM   1239  HD3 PRO X  79      -8.696  12.245   0.677  0.00  0.00            
ATOM   1240  CG  PRO X  79      -9.785  10.554   0.606  0.00  0.00            
ATOM   1241  HG2 PRO X  79     -10.564  10.595  -0.156  0.00  0.00            
ATOM   1242  HG3 PRO X  79     -10.184  11.073   1.478  0.00  0.00            
ATOM   1243  CB  PRO X  79      -9.352   9.117   0.958  0.00  0.00            
ATOM   1244  HB2 PRO X  79      -9.402   8.552   0.027  0.00  0.00            
ATOM   1245  HB3 PRO X  79      -9.890   8.697   1.808  0.00  0.00            
ATOM   1246  CA  PRO X  79      -7.876   9.297   1.385  0.00  0.00            
ATOM   1247  HA  PRO X  79      -7.835   9.481   2.458  0.00  0.00            
ATOM   1248  C   PRO X  79      -7.045   8.127   0.887  0.00  0.00            
ATOM   1249  O   PRO X  79      -7.178   7.126   1.616  0.00  0.00            
ATOM   1250  N   HIE X  80      -6.190   8.079  -0.150  0.00  0.00            
ATOM   1251  H   HIE X  80      -6.016   8.924  -0.675  0.00  0.00            
ATOM   1252  CA  HIE X  80      -5.531   6.799  -0.551  0.00  0.00            
ATOM   1253  HA  HIE X  80      -5.849   5.966   0.076  0.00  0.00            
ATOM   1254  CB  HIE X  80      -5.906   6.554  -2.040  0.00  0.00            
ATOM   1255  HB2 HIE X  80      -5.432   7.306  -2.671  0.00  0.00            
ATOM   1256  HB3 HIE X  80      -5.619   5.544  -2.334  0.00  0.00            
ATOM   1257  CG  HIE X  80      -7.444   6.646  -2.192  0.00  0.00            
ATOM   1258  ND1 HIE X  80      -8.105   7.759  -2.642  0.00  0.00            
ATOM   1259  CE1 HIE X  80      -9.417   7.514  -2.513  0.00  0.00            
ATOM   1260  HE1 HIE X  80     -10.161   8.126  -3.001  0.00  0.00            
ATOM   1261  NE2 HIE X  80      -9.564   6.281  -2.074  0.00  0.00            
ATOM   1262  HE2 HIE X  80     -10.396   5.930  -1.623  0.00  0.00            
ATOM   1263  CD2 HIE X  80      -8.351   5.709  -1.848  0.00  0.00            
ATOM   1264  HD2 HIE X  80      -8.221   4.713  -1.451  0.00  0.00            
ATOM   1265  C   HIE X  80      -4.042   6.793  -0.359  0.00  0.00            
ATOM   1266  O   HIE X  80      -3.357   5.948  -0.966  0.00  0.00            
ATOM   1267  N   VAL X  81      -3.497   7.585   0.620  0.00  0.00            
ATOM   1268  H   VAL X  81      -4.125   8.240   1.063  0.00  0.00            
ATOM   1269  CA  VAL X  81      -2.103   7.474   1.135  0.00  0.00            
ATOM   1270  HA  VAL X  81      -1.624   6.568   0.764  0.00  0.00            
ATOM   1271  CB  VAL X  81      -1.203   8.652   0.597  0.00  0.00            
ATOM   1272  HB  VAL X  81      -1.849   9.505   0.803  0.00  0.00            
ATOM   1273  CG1 VAL X  81       0.148   8.811   1.302  0.00  0.00            
ATOM   1274 HG11 VAL X  81       0.462   7.771   1.392  0.00  0.00            
ATOM   1275 HG12 VAL X  81       0.754   9.566   0.802  0.00  0.00            
ATOM   1276 HG13 VAL X  81      -0.005   9.060   2.352  0.00  0.00            
ATOM   1277  CG2 VAL X  81      -1.093   8.582  -0.945  0.00  0.00            
ATOM   1278 HG21 VAL X  81      -0.538   9.464  -1.265  0.00  0.00            
ATOM   1279 HG22 VAL X  81      -0.500   7.725  -1.264  0.00  0.00            
ATOM   1280 HG23 VAL X  81      -2.043   8.496  -1.474  0.00  0.00            
ATOM   1281  C   VAL X  81      -2.133   7.518   2.676  0.00  0.00            
ATOM   1282  O   VAL X  81      -2.632   8.461   3.273  0.00  0.00            
ATOM   1283  N   CYS X  82      -1.539   6.557   3.312  0.00  0.00            
ATOM   1284  H   CYS X  82      -1.030   5.848   2.804  0.00  0.00            
ATOM   1285  CA  CYS X  82      -1.494   6.443   4.798  0.00  0.00            
ATOM   1286  HA  CYS X  82      -2.489   6.731   5.137  0.00  0.00            
ATOM   1287  CB  CYS X  82      -1.105   5.061   5.239  0.00  0.00            
ATOM   1288  HB2 CYS X  82      -1.506   4.265   4.612  0.00  0.00            
ATOM   1289  HB3 CYS X  82      -0.041   5.026   5.007  0.00  0.00            
ATOM   1290  SG  CYS X  82      -1.356   4.743   6.981  0.00  0.00            
ATOM   1291  HG  CYS X  82      -0.585   5.791   7.286  0.00  0.00            
ATOM   1292  C   CYS X  82      -0.553   7.508   5.306  0.00  0.00            
ATOM   1293  O   CYS X  82       0.609   7.390   5.071  0.00  0.00            
ATOM   1294  N   ARG X  83      -1.102   8.594   5.968  0.00  0.00            
ATOM   1295  H   ARG X  83      -2.081   8.646   6.210  0.00  0.00            
ATOM   1296  CA  ARG X  83      -0.259   9.622   6.609  0.00  0.00            
ATOM   1297  HA  ARG X  83       0.675   9.803   6.077  0.00  0.00            
ATOM   1298  CB  ARG X  83      -1.003  10.984   6.744  0.00  0.00            
ATOM   1299  HB2 ARG X  83      -2.032  10.823   7.067  0.00  0.00            
ATOM   1300  HB3 ARG X  83      -0.345  11.665   7.284  0.00  0.00            
ATOM   1301  CG  ARG X  83      -1.043  11.629   5.353  0.00  0.00            
ATOM   1302  HG2 ARG X  83       0.015  11.705   5.103  0.00  0.00            
ATOM   1303  HG3 ARG X  83      -1.559  11.023   4.608  0.00  0.00            
ATOM   1304  CD  ARG X  83      -1.622  13.040   5.282  0.00  0.00            
ATOM   1305  HD2 ARG X  83      -1.154  13.848   5.843  0.00  0.00            
ATOM   1306  HD3 ARG X  83      -1.614  13.313   4.226  0.00  0.00            
ATOM   1307  NE  ARG X  83      -2.976  13.045   5.907  0.00  0.00            
ATOM   1308  HE  ARG X  83      -3.404  12.132   5.977  0.00  0.00            
ATOM   1309  CZ  ARG X  83      -3.659  14.081   6.401  0.00  0.00            
ATOM   1310  NH1 ARG X  83      -4.808  13.965   6.902  0.00  0.00            
ATOM   1311 HH11 ARG X  83      -5.299  13.083   6.945  0.00  0.00            
ATOM   1312 HH12 ARG X  83      -5.181  14.780   7.367  0.00  0.00            
ATOM   1313  NH2 ARG X  83      -3.253  15.302   6.394  0.00  0.00            
ATOM   1314 HH21 ARG X  83      -2.307  15.423   6.061  0.00  0.00            
ATOM   1315 HH22 ARG X  83      -3.872  15.999   6.783  0.00  0.00            
ATOM   1316  C   ARG X  83       0.195   9.132   7.956  0.00  0.00            
ATOM   1317  O   ARG X  83      -0.436   8.235   8.510  0.00  0.00            
ATOM   1318  N   LEU X  84       1.216   9.745   8.475  0.00  0.00            
ATOM   1319  H   LEU X  84       1.569  10.521   7.933  0.00  0.00            
ATOM   1320  CA  LEU X  84       1.785   9.533   9.860  0.00  0.00            
ATOM   1321  HA  LEU X  84       1.764   8.457  10.028  0.00  0.00            
ATOM   1322  CB  LEU X  84       3.321   9.979  10.009  0.00  0.00            
ATOM   1323  HB2 LEU X  84       3.369  11.026   9.713  0.00  0.00            
ATOM   1324  HB3 LEU X  84       3.485  10.058  11.084  0.00  0.00            
ATOM   1325  CG  LEU X  84       4.418   9.092   9.412  0.00  0.00            
ATOM   1326  HG  LEU X  84       4.282   8.975   8.337  0.00  0.00            
ATOM   1327  CD1 LEU X  84       5.645   9.940   9.702  0.00  0.00            
ATOM   1328 HD11 LEU X  84       5.685  10.258  10.744  0.00  0.00            
ATOM   1329 HD12 LEU X  84       6.558   9.446   9.370  0.00  0.00            
ATOM   1330 HD13 LEU X  84       5.671  10.919   9.224  0.00  0.00            
ATOM   1331  CD2 LEU X  84       4.565   7.835  10.170  0.00  0.00            
ATOM   1332 HD21 LEU X  84       3.823   7.116   9.822  0.00  0.00            
ATOM   1333 HD22 LEU X  84       5.550   7.397  10.011  0.00  0.00            
ATOM   1334 HD23 LEU X  84       4.417   7.951  11.243  0.00  0.00            
ATOM   1335  C   LEU X  84       0.978  10.191  11.030  0.00  0.00            
ATOM   1336  O   LEU X  84       0.234  11.133  10.857  0.00  0.00            
ATOM   1337  N   LEU X  85       1.007   9.544  12.177  0.00  0.00            
ATOM   1338  H   LEU X  85       1.449   8.647  12.320  0.00  0.00            
ATOM   1339  CA  LEU X  85       0.637  10.113  13.447  0.00  0.00            
ATOM   1340  HA  LEU X  85      -0.010  10.963  13.231  0.00  0.00            
ATOM   1341  CB  LEU X  85       0.043   9.136  14.470  0.00  0.00            
ATOM   1342  HB2 LEU X  85       0.699   8.284  14.652  0.00  0.00            
ATOM   1343  HB3 LEU X  85      -0.179   9.691  15.382  0.00  0.00            
ATOM   1344  CG  LEU X  85      -1.295   8.500  13.961  0.00  0.00            
ATOM   1345  HG  LEU X  85      -1.037   7.862  13.116  0.00  0.00            
ATOM   1346  CD1 LEU X  85      -1.868   7.673  15.054  0.00  0.00            
ATOM   1347 HD11 LEU X  85      -2.825   7.171  14.911  0.00  0.00            
ATOM   1348 HD12 LEU X  85      -1.180   7.022  15.595  0.00  0.00            
ATOM   1349 HD13 LEU X  85      -2.096   8.388  15.845  0.00  0.00            
ATOM   1350  CD2 LEU X  85      -2.348   9.510  13.455  0.00  0.00            
ATOM   1351 HD21 LEU X  85      -3.252   9.076  13.027  0.00  0.00            
ATOM   1352 HD22 LEU X  85      -2.714  10.019  14.348  0.00  0.00            
ATOM   1353 HD23 LEU X  85      -1.873  10.138  12.701  0.00  0.00            
ATOM   1354  C   LEU X  85       1.853  10.843  14.048  0.00  0.00            
ATOM   1355  O   LEU X  85       1.818  11.973  14.448  0.00  0.00            
ATOM   1356  N   GLY X  86       3.037  10.231  13.865  0.00  0.00            
ATOM   1357  H   GLY X  86       3.104   9.249  13.638  0.00  0.00            
ATOM   1358  CA  GLY X  86       4.305  10.974  13.992  0.00  0.00            
ATOM   1359  HA2 GLY X  86       4.612  11.663  13.205  0.00  0.00            
ATOM   1360  HA3 GLY X  86       4.180  11.565  14.900  0.00  0.00            
ATOM   1361  C   GLY X  86       5.464   9.982  14.171  0.00  0.00            
ATOM   1362  O   GLY X  86       5.361   8.848  13.732  0.00  0.00            
ATOM   1363  N   ILE X  87       6.505  10.348  14.809  0.00  0.00            
ATOM   1364  H   ILE X  87       6.365  11.253  15.234  0.00  0.00            
ATOM   1365  CA  ILE X  87       7.731   9.578  14.990  0.00  0.00            
ATOM   1366  HA  ILE X  87       7.494   8.516  14.934  0.00  0.00            
ATOM   1367  CB  ILE X  87       8.855   9.942  13.880  0.00  0.00            
ATOM   1368  HB  ILE X  87       9.575   9.165  14.135  0.00  0.00            
ATOM   1369  CG2 ILE X  87       8.476   9.739  12.400  0.00  0.00            
ATOM   1370 HG21 ILE X  87       7.830   8.867  12.298  0.00  0.00            
ATOM   1371 HG22 ILE X  87       7.944  10.659  12.155  0.00  0.00            
ATOM   1372 HG23 ILE X  87       9.441   9.619  11.908  0.00  0.00            
ATOM   1373  CG1 ILE X  87       9.571  11.298  14.113  0.00  0.00            
ATOM   1374 HG12 ILE X  87       8.849  12.068  13.842  0.00  0.00            
ATOM   1375 HG13 ILE X  87       9.837  11.450  15.159  0.00  0.00            
ATOM   1376  CD1 ILE X  87      10.827  11.485  13.249  0.00  0.00            
ATOM   1377 HD11 ILE X  87      11.315  12.428  13.492  0.00  0.00            
ATOM   1378 HD12 ILE X  87      11.440  10.601  13.074  0.00  0.00            
ATOM   1379 HD13 ILE X  87      10.632  11.605  12.183  0.00  0.00            
ATOM   1380  C   ILE X  87       8.237   9.773  16.435  0.00  0.00            
ATOM   1381  O   ILE X  87       7.784  10.716  17.080  0.00  0.00            
ATOM   1382  N   CYS X  88       9.016   8.830  16.897  0.00  0.00            
ATOM   1383  H   CYS X  88       9.472   8.234  16.222  0.00  0.00            
ATOM   1384  CA  CYS X  88       9.628   8.783  18.221  0.00  0.00            
ATOM   1385  HA  CYS X  88       9.464   9.754  18.688  0.00  0.00            
ATOM   1386  CB  CYS X  88       8.863   7.668  18.914  0.00  0.00            
ATOM   1387  HB2 CYS X  88       7.787   7.840  18.927  0.00  0.00            
ATOM   1388  HB3 CYS X  88       9.059   6.772  18.326  0.00  0.00            
ATOM   1389  SG  CYS X  88       9.540   7.511  20.576  0.00  0.00            
ATOM   1390  HG  CYS X  88       9.011   8.656  21.016  0.00  0.00            
ATOM   1391  C   CYS X  88      11.156   8.502  18.152  0.00  0.00            
ATOM   1392  O   CYS X  88      11.558   7.386  17.704  0.00  0.00            
ATOM   1393  N   LEU X  89      11.987   9.408  18.577  0.00  0.00            
ATOM   1394  H   LEU X  89      11.574  10.156  19.116  0.00  0.00            
ATOM   1395  CA  LEU X  89      13.451   9.383  18.713  0.00  0.00            
ATOM   1396  HA  LEU X  89      13.649   8.696  17.891  0.00  0.00            
ATOM   1397  CB  LEU X  89      13.976  10.768  18.306  0.00  0.00            
ATOM   1398  HB2 LEU X  89      13.637  11.546  18.990  0.00  0.00            
ATOM   1399  HB3 LEU X  89      15.063  10.826  18.249  0.00  0.00            
ATOM   1400  CG  LEU X  89      13.522  11.241  16.900  0.00  0.00            
ATOM   1401  HG  LEU X  89      12.445  11.397  16.960  0.00  0.00            
ATOM   1402  CD1 LEU X  89      14.153  12.554  16.405  0.00  0.00            
ATOM   1403 HD11 LEU X  89      13.620  12.883  15.514  0.00  0.00            
ATOM   1404 HD12 LEU X  89      13.994  13.265  17.215  0.00  0.00            
ATOM   1405 HD13 LEU X  89      15.175  12.390  16.063  0.00  0.00            
ATOM   1406  CD2 LEU X  89      13.768  10.251  15.839  0.00  0.00            
ATOM   1407 HD21 LEU X  89      14.833  10.026  15.894  0.00  0.00            
ATOM   1408 HD22 LEU X  89      13.231   9.306  15.918  0.00  0.00            
ATOM   1409 HD23 LEU X  89      13.541  10.754  14.899  0.00  0.00            
ATOM   1410  C   LEU X  89      13.917   8.792  20.040  0.00  0.00            
ATOM   1411  O   LEU X  89      14.935   9.187  20.645  0.00  0.00            
ATOM   1412  N   THR X  90      13.138   7.849  20.525  0.00  0.00            
ATOM   1413  H   THR X  90      12.428   7.471  19.915  0.00  0.00            
ATOM   1414  CA  THR X  90      13.649   6.903  21.620  0.00  0.00            
ATOM   1415  HA  THR X  90      14.051   7.577  22.376  0.00  0.00            
ATOM   1416  CB  THR X  90      12.404   6.111  22.184  0.00  0.00            
ATOM   1417  HB  THR X  90      11.645   6.841  22.464  0.00  0.00            
ATOM   1418  CG2 THR X  90      11.955   5.036  21.152  0.00  0.00            
ATOM   1419 HG21 THR X  90      11.163   4.510  21.685  0.00  0.00            
ATOM   1420 HG22 THR X  90      11.603   5.535  20.249  0.00  0.00            
ATOM   1421 HG23 THR X  90      12.727   4.303  20.916  0.00  0.00            
ATOM   1422  OG1 THR X  90      12.797   5.555  23.406  0.00  0.00            
ATOM   1423  HG1 THR X  90      12.312   5.975  24.119  0.00  0.00            
ATOM   1424  C   THR X  90      14.893   6.082  21.217  0.00  0.00            
ATOM   1425  O   THR X  90      15.238   6.054  20.047  0.00  0.00            
ATOM   1426  N   SER X  91      15.477   5.335  22.189  0.00  0.00            
ATOM   1427  H   SER X  91      15.167   5.379  23.150  0.00  0.00            
ATOM   1428  CA  SER X  91      16.662   4.506  21.843  0.00  0.00            
ATOM   1429  HA  SER X  91      17.365   5.057  21.218  0.00  0.00            
ATOM   1430  CB  SER X  91      17.432   3.982  23.034  0.00  0.00            
ATOM   1431  HB2 SER X  91      18.303   3.582  22.514  0.00  0.00            
ATOM   1432  HB3 SER X  91      17.698   4.790  23.716  0.00  0.00            
ATOM   1433  OG  SER X  91      16.766   2.974  23.736  0.00  0.00            
ATOM   1434  HG  SER X  91      15.914   3.305  24.029  0.00  0.00            
ATOM   1435  C   SER X  91      16.366   3.370  20.883  0.00  0.00            
ATOM   1436  O   SER X  91      17.262   2.948  20.120  0.00  0.00            
ATOM   1437  N   THR X  92      15.117   2.908  20.808  0.00  0.00            
ATOM   1438  H   THR X  92      14.386   3.203  21.439  0.00  0.00            
ATOM   1439  CA  THR X  92      14.717   1.952  19.786  0.00  0.00            
ATOM   1440  HA  THR X  92      15.569   1.442  19.337  0.00  0.00            
ATOM   1441  CB  THR X  92      13.837   0.874  20.456  0.00  0.00            
ATOM   1442  HB  THR X  92      12.839   1.282  20.614  0.00  0.00            
ATOM   1443  CG2 THR X  92      13.710  -0.351  19.495  0.00  0.00            
ATOM   1444 HG21 THR X  92      14.667  -0.788  19.211  0.00  0.00            
ATOM   1445 HG22 THR X  92      13.181  -1.116  20.064  0.00  0.00            
ATOM   1446 HG23 THR X  92      13.152  -0.052  18.608  0.00  0.00            
ATOM   1447  OG1 THR X  92      14.530   0.435  21.616  0.00  0.00            
ATOM   1448  HG1 THR X  92      14.950   1.230  21.952  0.00  0.00            
ATOM   1449  C   THR X  92      13.834   2.715  18.715  0.00  0.00            
ATOM   1450  O   THR X  92      12.603   2.714  18.792  0.00  0.00            
ATOM   1451  N   VAL X  93      14.559   3.558  17.972  0.00  0.00            
ATOM   1452  H   VAL X  93      15.564   3.565  18.077  0.00  0.00            
ATOM   1453  CA  VAL X  93      14.025   4.623  17.142  0.00  0.00            
ATOM   1454  HA  VAL X  93      13.608   5.325  17.864  0.00  0.00            
ATOM   1455  CB  VAL X  93      15.188   5.175  16.318  0.00  0.00            
ATOM   1456  HB  VAL X  93      15.979   5.437  17.019  0.00  0.00            
ATOM   1457  CG1 VAL X  93      15.889   4.236  15.330  0.00  0.00            
ATOM   1458 HG11 VAL X  93      15.255   4.281  14.444  0.00  0.00            
ATOM   1459 HG12 VAL X  93      16.878   4.605  15.060  0.00  0.00            
ATOM   1460 HG13 VAL X  93      15.972   3.219  15.711  0.00  0.00            
ATOM   1461  CG2 VAL X  93      14.735   6.434  15.533  0.00  0.00            
ATOM   1462 HG21 VAL X  93      15.507   7.145  15.239  0.00  0.00            
ATOM   1463 HG22 VAL X  93      14.132   6.136  14.676  0.00  0.00            
ATOM   1464 HG23 VAL X  93      14.127   7.008  16.232  0.00  0.00            
ATOM   1465  C   VAL X  93      12.847   4.055  16.313  0.00  0.00            
ATOM   1466  O   VAL X  93      13.043   3.008  15.673  0.00  0.00            
ATOM   1467  N   GLN X  94      11.690   4.672  16.453  0.00  0.00            
ATOM   1468  H   GLN X  94      11.662   5.559  16.935  0.00  0.00            
ATOM   1469  CA  GLN X  94      10.381   4.115  15.941  0.00  0.00            
ATOM   1470  HA  GLN X  94      10.656   3.519  15.071  0.00  0.00            
ATOM   1471  CB  GLN X  94       9.673   3.285  16.965  0.00  0.00            
ATOM   1472  HB2 GLN X  94       8.787   2.809  16.544  0.00  0.00            
ATOM   1473  HB3 GLN X  94      10.412   2.556  17.299  0.00  0.00            
ATOM   1474  CG  GLN X  94       9.168   4.072  18.198  0.00  0.00            
ATOM   1475  HG2 GLN X  94       9.887   4.858  18.429  0.00  0.00            
ATOM   1476  HG3 GLN X  94       8.213   4.531  17.940  0.00  0.00            
ATOM   1477  CD  GLN X  94       9.096   3.236  19.471  0.00  0.00            
ATOM   1478  OE1 GLN X  94       8.017   2.929  19.892  0.00  0.00            
ATOM   1479  NE2 GLN X  94      10.177   2.722  19.975  0.00  0.00            
ATOM   1480 HE21 GLN X  94      11.075   2.902  19.551  0.00  0.00            
ATOM   1481 HE22 GLN X  94      10.077   2.007  20.681  0.00  0.00            
ATOM   1482  C   GLN X  94       9.343   5.097  15.302  0.00  0.00            
ATOM   1483  O   GLN X  94       9.215   6.233  15.777  0.00  0.00            
ATOM   1484  N   LEU X  95       8.649   4.627  14.287  0.00  0.00            
ATOM   1485  H   LEU X  95       8.886   3.718  13.915  0.00  0.00            
ATOM   1486  CA  LEU X  95       7.471   5.251  13.647  0.00  0.00            
ATOM   1487  HA  LEU X  95       7.502   6.332  13.788  0.00  0.00            
ATOM   1488  CB  LEU X  95       7.504   4.973  12.141  0.00  0.00            
ATOM   1489  HB2 LEU X  95       7.558   3.900  11.953  0.00  0.00            
ATOM   1490  HB3 LEU X  95       6.597   5.327  11.651  0.00  0.00            
ATOM   1491  CG  LEU X  95       8.724   5.624  11.566  0.00  0.00            
ATOM   1492  HG  LEU X  95       9.272   6.215  12.300  0.00  0.00            
ATOM   1493  CD1 LEU X  95       9.610   4.531  10.990  0.00  0.00            
ATOM   1494 HD11 LEU X  95       9.765   3.875  11.846  0.00  0.00            
ATOM   1495 HD12 LEU X  95       9.024   4.010  10.233  0.00  0.00            
ATOM   1496 HD13 LEU X  95      10.484   4.949  10.489  0.00  0.00            
ATOM   1497  CD2 LEU X  95       8.443   6.562  10.348  0.00  0.00            
ATOM   1498 HD21 LEU X  95       7.823   7.401  10.661  0.00  0.00            
ATOM   1499 HD22 LEU X  95       9.409   6.820   9.914  0.00  0.00            
ATOM   1500 HD23 LEU X  95       7.895   5.986   9.603  0.00  0.00            
ATOM   1501  C   LEU X  95       6.129   4.838  14.191  0.00  0.00            
ATOM   1502  O   LEU X  95       5.962   3.694  14.561  0.00  0.00            
ATOM   1503  N   ILE X  96       5.148   5.793  14.157  0.00  0.00            
ATOM   1504  H   ILE X  96       5.378   6.736  13.878  0.00  0.00            
ATOM   1505  CA  ILE X  96       3.801   5.505  14.653  0.00  0.00            
ATOM   1506  HA  ILE X  96       3.695   4.422  14.724  0.00  0.00            
ATOM   1507  CB  ILE X  96       3.614   6.036  16.054  0.00  0.00            
ATOM   1508  HB  ILE X  96       3.615   7.123  15.982  0.00  0.00            
ATOM   1509  CG2 ILE X  96       2.268   5.613  16.713  0.00  0.00            
ATOM   1510 HG21 ILE X  96       1.455   6.057  16.138  0.00  0.00            
ATOM   1511 HG22 ILE X  96       2.078   4.541  16.762  0.00  0.00            
ATOM   1512 HG23 ILE X  96       2.103   6.070  17.689  0.00  0.00            
ATOM   1513  CG1 ILE X  96       4.730   5.779  17.039  0.00  0.00            
ATOM   1514 HG12 ILE X  96       4.287   5.634  18.024  0.00  0.00            
ATOM   1515 HG13 ILE X  96       5.205   4.821  16.828  0.00  0.00            
ATOM   1516  CD1 ILE X  96       5.891   6.802  17.088  0.00  0.00            
ATOM   1517 HD11 ILE X  96       6.695   6.475  17.747  0.00  0.00            
ATOM   1518 HD12 ILE X  96       6.360   7.040  16.133  0.00  0.00            
ATOM   1519 HD13 ILE X  96       5.422   7.669  17.553  0.00  0.00            
ATOM   1520  C   ILE X  96       2.762   5.933  13.770  0.00  0.00            
ATOM   1521  O   ILE X  96       2.742   7.105  13.327  0.00  0.00            
ATOM   1522  N   THR X  97       1.762   5.124  13.469  0.00  0.00            
ATOM   1523  H   THR X  97       1.810   4.204  13.882  0.00  0.00            
ATOM   1524  CA  THR X  97       0.543   5.241  12.645  0.00  0.00            
ATOM   1525  HA  THR X  97       0.325   6.266  12.347  0.00  0.00            
ATOM   1526  CB  THR X  97       0.704   4.450  11.317  0.00  0.00            
ATOM   1527  HB  THR X  97      -0.224   4.428  10.746  0.00  0.00            
ATOM   1528  CG2 THR X  97       1.890   5.053  10.490  0.00  0.00            
ATOM   1529 HG21 THR X  97       2.789   4.894  11.086  0.00  0.00            
ATOM   1530 HG22 THR X  97       1.977   4.625   9.491  0.00  0.00            
ATOM   1531 HG23 THR X  97       1.707   6.115  10.327  0.00  0.00            
ATOM   1532  OG1 THR X  97       1.102   3.083  11.579  0.00  0.00            
ATOM   1533  HG1 THR X  97       0.327   2.556  11.372  0.00  0.00            
ATOM   1534  C   THR X  97      -0.728   4.713  13.296  0.00  0.00            
ATOM   1535  O   THR X  97      -0.699   3.964  14.233  0.00  0.00            
ATOM   1536  N   GLN X  98      -1.850   5.158  12.753  0.00  0.00            
ATOM   1537  H   GLN X  98      -1.747   5.720  11.921  0.00  0.00            
ATOM   1538  CA  GLN X  98      -3.196   4.557  13.095  0.00  0.00            
ATOM   1539  HA  GLN X  98      -3.316   4.640  14.175  0.00  0.00            
ATOM   1540  CB  GLN X  98      -4.348   5.364  12.450  0.00  0.00            
ATOM   1541  HB2 GLN X  98      -4.437   6.341  12.924  0.00  0.00            
ATOM   1542  HB3 GLN X  98      -4.065   5.502  11.406  0.00  0.00            
ATOM   1543  CG  GLN X  98      -5.756   4.759  12.445  0.00  0.00            
ATOM   1544  HG2 GLN X  98      -5.825   3.871  11.817  0.00  0.00            
ATOM   1545  HG3 GLN X  98      -5.962   4.549  13.494  0.00  0.00            
ATOM   1546  CD  GLN X  98      -6.857   5.761  12.016  0.00  0.00            
ATOM   1547  OE1 GLN X  98      -6.780   6.443  10.976  0.00  0.00            
ATOM   1548  NE2 GLN X  98      -8.011   5.767  12.727  0.00  0.00            
ATOM   1549 HE21 GLN X  98      -8.154   5.270  13.595  0.00  0.00            
ATOM   1550 HE22 GLN X  98      -8.679   6.468  12.438  0.00  0.00            
ATOM   1551  C   GLN X  98      -3.194   3.074  12.713  0.00  0.00            
ATOM   1552  O   GLN X  98      -2.847   2.597  11.581  0.00  0.00            
ATOM   1553  N   LEU X  99      -3.608   2.256  13.711  0.00  0.00            
ATOM   1554  H   LEU X  99      -3.887   2.606  14.616  0.00  0.00            
ATOM   1555  CA  LEU X  99      -3.835   0.804  13.508  0.00  0.00            
ATOM   1556  HA  LEU X  99      -2.976   0.294  13.072  0.00  0.00            
ATOM   1557  CB  LEU X  99      -3.948   0.268  14.921  0.00  0.00            
ATOM   1558  HB2 LEU X  99      -3.161   0.679  15.554  0.00  0.00            
ATOM   1559  HB3 LEU X  99      -4.931   0.607  15.248  0.00  0.00            
ATOM   1560  CG  LEU X  99      -3.872  -1.286  15.038  0.00  0.00            
ATOM   1561  HG  LEU X  99      -4.707  -1.694  14.470  0.00  0.00            
ATOM   1562  CD1 LEU X  99      -2.447  -1.796  14.689  0.00  0.00            
ATOM   1563 HD11 LEU X  99      -1.717  -1.352  15.364  0.00  0.00            
ATOM   1564 HD12 LEU X  99      -2.505  -2.879  14.793  0.00  0.00            
ATOM   1565 HD13 LEU X  99      -2.328  -1.547  13.634  0.00  0.00            
ATOM   1566  CD2 LEU X  99      -4.265  -1.493  16.499  0.00  0.00            
ATOM   1567 HD21 LEU X  99      -3.494  -1.061  17.136  0.00  0.00            
ATOM   1568 HD22 LEU X  99      -5.200  -1.011  16.784  0.00  0.00            
ATOM   1569 HD23 LEU X  99      -4.374  -2.570  16.624  0.00  0.00            
ATOM   1570  C   LEU X  99      -5.145   0.691  12.695  0.00  0.00            
ATOM   1571  O   LEU X  99      -6.103   1.273  13.004  0.00  0.00            
ATOM   1572  N   MET X 100      -5.121   0.147  11.463  0.00  0.00            
ATOM   1573  H   MET X 100      -4.299  -0.346  11.143  0.00  0.00            
ATOM   1574  CA  MET X 100      -6.285   0.136  10.568  0.00  0.00            
ATOM   1575  HA  MET X 100      -6.869   1.006  10.869  0.00  0.00            
ATOM   1576  CB  MET X 100      -5.879   0.285   9.058  0.00  0.00            
ATOM   1577  HB2 MET X 100      -5.157  -0.510   8.872  0.00  0.00            
ATOM   1578  HB3 MET X 100      -6.715   0.115   8.379  0.00  0.00            
ATOM   1579  CG  MET X 100      -5.148   1.596   8.756  0.00  0.00            
ATOM   1580  HG2 MET X 100      -4.705   1.849   9.719  0.00  0.00            
ATOM   1581  HG3 MET X 100      -4.380   1.475   7.992  0.00  0.00            
ATOM   1582  SD  MET X 100      -6.245   2.995   8.432  0.00  0.00            
ATOM   1583  CE  MET X 100      -5.040   4.344   8.567  0.00  0.00            
ATOM   1584  HE1 MET X 100      -4.903   4.333   9.648  0.00  0.00            
ATOM   1585  HE2 MET X 100      -4.166   4.174   7.938  0.00  0.00            
ATOM   1586  HE3 MET X 100      -5.547   5.259   8.263  0.00  0.00            
ATOM   1587  C   MET X 100      -7.017  -1.162  10.774  0.00  0.00            
ATOM   1588  O   MET X 100      -6.431  -2.225  10.682  0.00  0.00            
ATOM   1589  N   PRO X 101      -8.365  -1.143  10.915  0.00  0.00            
ATOM   1590  CD  PRO X 101      -9.280   0.077  10.888  0.00  0.00            
ATOM   1591  HD2 PRO X 101      -9.740   0.130   9.901  0.00  0.00            
ATOM   1592  HD3 PRO X 101      -8.772   0.991  11.194  0.00  0.00            
ATOM   1593  CG  PRO X 101     -10.367  -0.222  11.929  0.00  0.00            
ATOM   1594  HG2 PRO X 101     -11.228   0.390  11.658  0.00  0.00            
ATOM   1595  HG3 PRO X 101      -9.925   0.069  12.882  0.00  0.00            
ATOM   1596  CB  PRO X 101     -10.411  -1.738  11.779  0.00  0.00            
ATOM   1597  HB2 PRO X 101     -10.879  -1.989  10.828  0.00  0.00            
ATOM   1598  HB3 PRO X 101     -10.791  -2.168  12.705  0.00  0.00            
ATOM   1599  CA  PRO X 101      -9.068  -2.279  11.548  0.00  0.00            
ATOM   1600  HA  PRO X 101      -8.536  -2.374  12.495  0.00  0.00            
ATOM   1601  C   PRO X 101      -9.089  -3.700  10.955  0.00  0.00            
ATOM   1602  O   PRO X 101      -9.327  -4.702  11.620  0.00  0.00            
ATOM   1603  N   PHE X 102      -8.693  -3.792   9.650  0.00  0.00            
ATOM   1604  H   PHE X 102      -8.355  -2.956   9.195  0.00  0.00            
ATOM   1605  CA  PHE X 102      -8.451  -5.050   8.826  0.00  0.00            
ATOM   1606  HA  PHE X 102      -8.751  -5.870   9.479  0.00  0.00            
ATOM   1607  CB  PHE X 102      -9.465  -5.125   7.637  0.00  0.00            
ATOM   1608  HB2 PHE X 102      -9.079  -4.355   6.969  0.00  0.00            
ATOM   1609  HB3 PHE X 102      -9.376  -6.126   7.216  0.00  0.00            
ATOM   1610  CG  PHE X 102     -10.880  -4.939   8.059  0.00  0.00            
ATOM   1611  CD1 PHE X 102     -11.745  -6.049   8.245  0.00  0.00            
ATOM   1612  HD1 PHE X 102     -11.425  -7.076   8.144  0.00  0.00            
ATOM   1613  CE1 PHE X 102     -13.009  -5.924   8.838  0.00  0.00            
ATOM   1614  HE1 PHE X 102     -13.622  -6.808   8.937  0.00  0.00            
ATOM   1615  CZ  PHE X 102     -13.532  -4.634   9.094  0.00  0.00            
ATOM   1616  HZ  PHE X 102     -14.485  -4.624   9.603  0.00  0.00            
ATOM   1617  CE2 PHE X 102     -12.698  -3.544   8.889  0.00  0.00            
ATOM   1618  HE2 PHE X 102     -13.019  -2.563   9.207  0.00  0.00            
ATOM   1619  CD2 PHE X 102     -11.316  -3.626   8.431  0.00  0.00            
ATOM   1620  HD2 PHE X 102     -10.666  -2.771   8.314  0.00  0.00            
ATOM   1621  C   PHE X 102      -7.005  -5.397   8.403  0.00  0.00            
ATOM   1622  O   PHE X 102      -6.750  -6.477   7.774  0.00  0.00            
ATOM   1623  N   GLY X 103      -6.042  -4.572   8.731  0.00  0.00            
ATOM   1624  H   GLY X 103      -6.265  -3.748   9.270  0.00  0.00            
ATOM   1625  CA  GLY X 103      -4.615  -4.798   8.500  0.00  0.00            
ATOM   1626  HA2 GLY X 103      -4.083  -4.130   9.178  0.00  0.00            
ATOM   1627  HA3 GLY X 103      -4.333  -5.784   8.868  0.00  0.00            
ATOM   1628  C   GLY X 103      -4.194  -4.461   7.076  0.00  0.00            
ATOM   1629  O   GLY X 103      -4.779  -3.595   6.411  0.00  0.00            
ATOM   1630  N   CYS X 104      -3.128  -5.155   6.542  0.00  0.00            
ATOM   1631  H   CYS X 104      -2.663  -5.824   7.139  0.00  0.00            
ATOM   1632  CA  CYS X 104      -2.698  -5.020   5.159  0.00  0.00            
ATOM   1633  HA  CYS X 104      -2.727  -3.977   4.843  0.00  0.00            
ATOM   1634  CB  CYS X 104      -1.282  -5.607   5.103  0.00  0.00            
ATOM   1635  HB2 CYS X 104      -0.560  -5.021   5.673  0.00  0.00            
ATOM   1636  HB3 CYS X 104      -1.240  -6.592   5.568  0.00  0.00            
ATOM   1637  SG  CYS X 104      -0.785  -5.536   3.419  0.00  0.00            
ATOM   1638  HG  CYS X 104      -1.124  -4.253   3.259  0.00  0.00            
ATOM   1639  C   CYS X 104      -3.754  -5.768   4.295  0.00  0.00            
ATOM   1640  O   CYS X 104      -4.191  -6.869   4.606  0.00  0.00            
ATOM   1641  N   LEU X 105      -3.964  -5.257   3.050  0.00  0.00            
ATOM   1642  H   LEU X 105      -3.796  -4.265   2.969  0.00  0.00            
ATOM   1643  CA  LEU X 105      -4.902  -5.847   2.031  0.00  0.00            
ATOM   1644  HA  LEU X 105      -5.864  -5.975   2.528  0.00  0.00            
ATOM   1645  CB  LEU X 105      -5.237  -4.777   0.996  0.00  0.00            
ATOM   1646  HB2 LEU X 105      -5.392  -3.806   1.466  0.00  0.00            
ATOM   1647  HB3 LEU X 105      -4.353  -4.591   0.385  0.00  0.00            
ATOM   1648  CG  LEU X 105      -6.413  -5.258   0.071  0.00  0.00            
ATOM   1649  HG  LEU X 105      -6.309  -6.329  -0.103  0.00  0.00            
ATOM   1650  CD1 LEU X 105      -7.784  -5.091   0.698  0.00  0.00            
ATOM   1651 HD11 LEU X 105      -8.111  -4.071   0.900  0.00  0.00            
ATOM   1652 HD12 LEU X 105      -8.585  -5.501   0.084  0.00  0.00            
ATOM   1653 HD13 LEU X 105      -7.752  -5.667   1.623  0.00  0.00            
ATOM   1654  CD2 LEU X 105      -6.394  -4.556  -1.295  0.00  0.00            
ATOM   1655 HD21 LEU X 105      -7.166  -4.918  -1.974  0.00  0.00            
ATOM   1656 HD22 LEU X 105      -6.541  -3.502  -1.060  0.00  0.00            
ATOM   1657 HD23 LEU X 105      -5.380  -4.628  -1.689  0.00  0.00            
ATOM   1658  C   LEU X 105      -4.412  -7.187   1.508  0.00  0.00            
ATOM   1659  O   LEU X 105      -5.189  -8.064   1.179  0.00  0.00            
ATOM   1660  N   LEU X 106      -3.097  -7.486   1.555  0.00  0.00            
ATOM   1661  H   LEU X 106      -2.473  -6.764   1.887  0.00  0.00            
ATOM   1662  CA  LEU X 106      -2.496  -8.832   1.231  0.00  0.00            
ATOM   1663  HA  LEU X 106      -2.944  -9.269   0.339  0.00  0.00            
ATOM   1664  CB  LEU X 106      -1.020  -8.611   0.918  0.00  0.00            
ATOM   1665  HB2 LEU X 106      -0.985  -8.022   0.001  0.00  0.00            
ATOM   1666  HB3 LEU X 106      -0.496  -8.094   1.722  0.00  0.00            
ATOM   1667  CG  LEU X 106      -0.350 -10.046   0.670  0.00  0.00            
ATOM   1668  HG  LEU X 106      -0.434 -10.770   1.481  0.00  0.00            
ATOM   1669  CD1 LEU X 106      -0.879 -10.712  -0.663  0.00  0.00            
ATOM   1670 HD11 LEU X 106      -1.952 -10.868  -0.550  0.00  0.00            
ATOM   1671 HD12 LEU X 106      -0.656  -9.961  -1.421  0.00  0.00            
ATOM   1672 HD13 LEU X 106      -0.329 -11.604  -0.963  0.00  0.00            
ATOM   1673  CD2 LEU X 106       1.124  -9.855   0.588  0.00  0.00            
ATOM   1674 HD21 LEU X 106       1.551  -9.556   1.545  0.00  0.00            
ATOM   1675 HD22 LEU X 106       1.639 -10.781   0.333  0.00  0.00            
ATOM   1676 HD23 LEU X 106       1.307  -9.076  -0.153  0.00  0.00            
ATOM   1677  C   LEU X 106      -2.864  -9.884   2.223  0.00  0.00            
ATOM   1678  O   LEU X 106      -3.503 -10.924   1.970  0.00  0.00            
ATOM   1679  N   ASP X 107      -2.543  -9.618   3.492  0.00  0.00            
ATOM   1680  H   ASP X 107      -2.037  -8.754   3.619  0.00  0.00            
ATOM   1681  CA  ASP X 107      -2.735 -10.452   4.720  0.00  0.00            
ATOM   1682  HA  ASP X 107      -2.196 -11.399   4.679  0.00  0.00            
ATOM   1683  CB  ASP X 107      -2.278  -9.677   5.917  0.00  0.00            
ATOM   1684  HB2 ASP X 107      -2.659  -8.660   5.826  0.00  0.00            
ATOM   1685  HB3 ASP X 107      -2.727 -10.060   6.834  0.00  0.00            
ATOM   1686  CG  ASP X 107      -0.806  -9.406   6.008  0.00  0.00            
ATOM   1687  OD1 ASP X 107      -0.319  -8.676   6.906  0.00  0.00            
ATOM   1688  OD2 ASP X 107       0.011 -10.044   5.262  0.00  0.00            
ATOM   1689  C   ASP X 107      -4.229 -10.669   4.831  0.00  0.00            
ATOM   1690  O   ASP X 107      -4.707 -11.727   5.233  0.00  0.00            
ATOM   1691  N   TYR X 108      -5.034  -9.650   4.478  0.00  0.00            
ATOM   1692  H   TYR X 108      -4.487  -8.804   4.402  0.00  0.00            
ATOM   1693  CA  TYR X 108      -6.551  -9.690   4.379  0.00  0.00            
ATOM   1694  HA  TYR X 108      -7.031  -9.899   5.335  0.00  0.00            
ATOM   1695  CB  TYR X 108      -7.127  -8.335   4.085  0.00  0.00            
ATOM   1696  HB2 TYR X 108      -6.784  -7.691   4.895  0.00  0.00            
ATOM   1697  HB3 TYR X 108      -6.705  -7.892   3.183  0.00  0.00            
ATOM   1698  CG  TYR X 108      -8.605  -8.311   3.920  0.00  0.00            
ATOM   1699  CD1 TYR X 108      -9.319  -8.338   5.161  0.00  0.00            
ATOM   1700  HD1 TYR X 108      -8.765  -8.262   6.085  0.00  0.00            
ATOM   1701  CE1 TYR X 108     -10.748  -8.525   5.200  0.00  0.00            
ATOM   1702  HE1 TYR X 108     -11.277  -8.647   6.133  0.00  0.00            
ATOM   1703  CZ  TYR X 108     -11.508  -8.592   3.975  0.00  0.00            
ATOM   1704  OH  TYR X 108     -12.900  -8.711   3.881  0.00  0.00            
ATOM   1705  HH  TYR X 108     -13.309  -8.758   4.748  0.00  0.00            
ATOM   1706  CE2 TYR X 108     -10.763  -8.625   2.775  0.00  0.00            
ATOM   1707  HE2 TYR X 108     -11.329  -8.763   1.866  0.00  0.00            
ATOM   1708  CD2 TYR X 108      -9.325  -8.546   2.731  0.00  0.00            
ATOM   1709  HD2 TYR X 108      -8.769  -8.625   1.809  0.00  0.00            
ATOM   1710  C   TYR X 108      -7.069 -10.673   3.236  0.00  0.00            
ATOM   1711  O   TYR X 108      -7.890 -11.467   3.589  0.00  0.00            
ATOM   1712  N   VAL X 109      -6.582 -10.658   2.000  0.00  0.00            
ATOM   1713  H   VAL X 109      -5.852  -9.999   1.772  0.00  0.00            
ATOM   1714  CA  VAL X 109      -7.021 -11.655   0.988  0.00  0.00            
ATOM   1715  HA  VAL X 109      -8.098 -11.711   1.146  0.00  0.00            
ATOM   1716  CB  VAL X 109      -6.611 -11.249  -0.427  0.00  0.00            
ATOM   1717  HB  VAL X 109      -6.950 -12.042  -1.094  0.00  0.00            
ATOM   1718  CG1 VAL X 109      -7.260 -10.028  -0.925  0.00  0.00            
ATOM   1719 HG11 VAL X 109      -6.674  -9.138  -0.695  0.00  0.00            
ATOM   1720 HG12 VAL X 109      -7.239 -10.110  -2.011  0.00  0.00            
ATOM   1721 HG13 VAL X 109      -8.282  -9.878  -0.577  0.00  0.00            
ATOM   1722  CG2 VAL X 109      -5.080 -11.152  -0.679  0.00  0.00            
ATOM   1723 HG21 VAL X 109      -4.392 -11.902  -0.290  0.00  0.00            
ATOM   1724 HG22 VAL X 109      -4.730 -11.227  -1.708  0.00  0.00            
ATOM   1725 HG23 VAL X 109      -4.746 -10.213  -0.238  0.00  0.00            
ATOM   1726  C   VAL X 109      -6.507 -13.035   1.266  0.00  0.00            
ATOM   1727  O   VAL X 109      -7.245 -14.013   1.177  0.00  0.00            
ATOM   1728  N   ARG X 110      -5.277 -13.247   1.812  0.00  0.00            
ATOM   1729  H   ARG X 110      -4.748 -12.404   1.985  0.00  0.00            
ATOM   1730  CA  ARG X 110      -4.774 -14.617   2.120  0.00  0.00            
ATOM   1731  HA  ARG X 110      -4.912 -15.318   1.296  0.00  0.00            
ATOM   1732  CB  ARG X 110      -3.239 -14.536   2.592  0.00  0.00            
ATOM   1733  HB2 ARG X 110      -3.167 -13.793   3.387  0.00  0.00            
ATOM   1734  HB3 ARG X 110      -3.036 -15.536   2.975  0.00  0.00            
ATOM   1735  CG  ARG X 110      -2.365 -14.207   1.323  0.00  0.00            
ATOM   1736  HG2 ARG X 110      -2.437 -14.847   0.443  0.00  0.00            
ATOM   1737  HG3 ARG X 110      -2.467 -13.200   0.920  0.00  0.00            
ATOM   1738  CD  ARG X 110      -0.933 -14.341   1.681  0.00  0.00            
ATOM   1739  HD2 ARG X 110      -0.755 -13.706   2.550  0.00  0.00            
ATOM   1740  HD3 ARG X 110      -0.698 -15.390   1.862  0.00  0.00            
ATOM   1741  NE  ARG X 110      -0.030 -13.873   0.598  0.00  0.00            
ATOM   1742  HE  ARG X 110      -0.333 -14.066  -0.347  0.00  0.00            
ATOM   1743  CZ  ARG X 110       1.240 -13.582   0.661  0.00  0.00            
ATOM   1744  NH1 ARG X 110       1.891 -13.517   1.767  0.00  0.00            
ATOM   1745 HH11 ARG X 110       1.325 -13.244   2.557  0.00  0.00            
ATOM   1746 HH12 ARG X 110       2.877 -13.329   1.655  0.00  0.00            
ATOM   1747  NH2 ARG X 110       1.932 -13.333  -0.426  0.00  0.00            
ATOM   1748 HH21 ARG X 110       1.515 -13.323  -1.346  0.00  0.00            
ATOM   1749 HH22 ARG X 110       2.928 -13.201  -0.323  0.00  0.00            
ATOM   1750  C   ARG X 110      -5.605 -15.199   3.300  0.00  0.00            
ATOM   1751  O   ARG X 110      -5.971 -16.391   3.295  0.00  0.00            
ATOM   1752  N   GLU X 111      -6.115 -14.457   4.247  0.00  0.00            
ATOM   1753  H   GLU X 111      -5.882 -13.480   4.140  0.00  0.00            
ATOM   1754  CA  GLU X 111      -6.839 -14.869   5.519  0.00  0.00            
ATOM   1755  HA  GLU X 111      -6.229 -15.628   6.009  0.00  0.00            
ATOM   1756  CB  GLU X 111      -6.930 -13.664   6.449  0.00  0.00            
ATOM   1757  HB2 GLU X 111      -5.900 -13.526   6.776  0.00  0.00            
ATOM   1758  HB3 GLU X 111      -7.087 -12.780   5.832  0.00  0.00            
ATOM   1759  CG  GLU X 111      -7.761 -13.843   7.784  0.00  0.00            
ATOM   1760  HG2 GLU X 111      -7.771 -12.848   8.228  0.00  0.00            
ATOM   1761  HG3 GLU X 111      -8.799 -14.010   7.495  0.00  0.00            
ATOM   1762  CD  GLU X 111      -7.094 -14.861   8.799  0.00  0.00            
ATOM   1763  OE1 GLU X 111      -7.709 -15.310   9.782  0.00  0.00            
ATOM   1764  OE2 GLU X 111      -5.881 -15.164   8.529  0.00  0.00            
ATOM   1765  C   GLU X 111      -8.292 -15.398   5.222  0.00  0.00            
ATOM   1766  O   GLU X 111      -8.844 -16.157   6.035  0.00  0.00            
ATOM   1767  N   HIE X 112      -8.901 -14.876   4.151  0.00  0.00            
ATOM   1768  H   HIE X 112      -8.360 -14.303   3.520  0.00  0.00            
ATOM   1769  CA  HIE X 112     -10.315 -15.148   3.779  0.00  0.00            
ATOM   1770  HA  HIE X 112     -10.904 -14.884   4.658  0.00  0.00            
ATOM   1771  CB  HIE X 112     -10.743 -14.100   2.719  0.00  0.00            
ATOM   1772  HB2 HIE X 112     -10.407 -13.122   3.063  0.00  0.00            
ATOM   1773  HB3 HIE X 112     -10.219 -14.229   1.772  0.00  0.00            
ATOM   1774  CG  HIE X 112     -12.191 -14.073   2.491  0.00  0.00            
ATOM   1775  ND1 HIE X 112     -13.035 -13.440   3.402  0.00  0.00            
ATOM   1776  CE1 HIE X 112     -14.353 -13.575   2.930  0.00  0.00            
ATOM   1777  HE1 HIE X 112     -15.259 -13.337   3.467  0.00  0.00            
ATOM   1778  NE2 HIE X 112     -14.324 -14.193   1.688  0.00  0.00            
ATOM   1779  HE2 HIE X 112     -15.165 -14.383   1.162  0.00  0.00            
ATOM   1780  CD2 HIE X 112     -12.973 -14.453   1.390  0.00  0.00            
ATOM   1781  HD2 HIE X 112     -12.521 -14.917   0.526  0.00  0.00            
ATOM   1782  C   HIE X 112     -10.667 -16.549   3.250  0.00  0.00            
ATOM   1783  O   HIE X 112     -11.717 -17.153   3.625  0.00  0.00            
ATOM   1784  N   LYS X 113      -9.725 -17.188   2.497  0.00  0.00            
ATOM   1785  H   LYS X 113      -8.866 -16.699   2.290  0.00  0.00            
ATOM   1786  CA  LYS X 113      -9.613 -18.563   1.982  0.00  0.00            
ATOM   1787  HA  LYS X 113      -8.652 -18.733   1.497  0.00  0.00            
ATOM   1788  CB  LYS X 113      -9.542 -19.602   3.121  0.00  0.00            
ATOM   1789  HB2 LYS X 113     -10.376 -19.445   3.805  0.00  0.00            
ATOM   1790  HB3 LYS X 113      -9.532 -20.553   2.589  0.00  0.00            
ATOM   1791  CG  LYS X 113      -8.353 -19.456   4.122  0.00  0.00            
ATOM   1792  HG2 LYS X 113      -8.506 -18.530   4.676  0.00  0.00            
ATOM   1793  HG3 LYS X 113      -8.399 -20.184   4.933  0.00  0.00            
ATOM   1794  CD  LYS X 113      -6.917 -19.443   3.547  0.00  0.00            
ATOM   1795  HD2 LYS X 113      -6.680 -20.450   3.205  0.00  0.00            
ATOM   1796  HD3 LYS X 113      -6.917 -18.781   2.680  0.00  0.00            
ATOM   1797  CE  LYS X 113      -5.880 -19.042   4.689  0.00  0.00            
ATOM   1798  HE2 LYS X 113      -5.910 -17.972   4.898  0.00  0.00            
ATOM   1799  HE3 LYS X 113      -6.013 -19.537   5.651  0.00  0.00            
ATOM   1800  NZ  LYS X 113      -4.446 -19.254   4.195  0.00  0.00            
ATOM   1801  HZ1 LYS X 113      -3.748 -19.130   4.915  0.00  0.00            
ATOM   1802  HZ2 LYS X 113      -4.402 -20.121   3.680  0.00  0.00            
ATOM   1803  HZ3 LYS X 113      -4.324 -18.597   3.438  0.00  0.00            
ATOM   1804  C   LYS X 113     -10.648 -18.909   0.872  0.00  0.00            
ATOM   1805  O   LYS X 113     -10.235 -19.597  -0.041  0.00  0.00            
ATOM   1806  N   ASP X 114     -11.874 -18.371   0.887  0.00  0.00            
ATOM   1807  H   ASP X 114     -12.223 -17.911   1.716  0.00  0.00            
ATOM   1808  CA  ASP X 114     -12.776 -18.566  -0.238  0.00  0.00            
ATOM   1809  HA  ASP X 114     -12.678 -19.543  -0.710  0.00  0.00            
ATOM   1810  CB  ASP X 114     -14.232 -18.470   0.220  0.00  0.00            
ATOM   1811  HB2 ASP X 114     -14.235 -18.976   1.185  0.00  0.00            
ATOM   1812  HB3 ASP X 114     -14.429 -17.429   0.473  0.00  0.00            
ATOM   1813  CG  ASP X 114     -15.291 -19.044  -0.719  0.00  0.00            
ATOM   1814  OD1 ASP X 114     -16.502 -18.869  -0.388  0.00  0.00            
ATOM   1815  OD2 ASP X 114     -15.051 -19.620  -1.788  0.00  0.00            
ATOM   1816  C   ASP X 114     -12.473 -17.512  -1.399  0.00  0.00            
ATOM   1817  O   ASP X 114     -11.542 -16.728  -1.265  0.00  0.00            
ATOM   1818  N   ASN X 115     -13.311 -17.543  -2.466  0.00  0.00            
ATOM   1819  H   ASN X 115     -13.920 -18.348  -2.444  0.00  0.00            
ATOM   1820  CA  ASN X 115     -13.328 -16.522  -3.420  0.00  0.00            
ATOM   1821  HA  ASN X 115     -12.405 -16.536  -3.999  0.00  0.00            
ATOM   1822  CB  ASN X 115     -14.449 -16.874  -4.439  0.00  0.00            
ATOM   1823  HB2 ASN X 115     -15.337 -17.235  -3.920  0.00  0.00            
ATOM   1824  HB3 ASN X 115     -14.671 -15.947  -4.967  0.00  0.00            
ATOM   1825  CG  ASN X 115     -14.040 -17.949  -5.480  0.00  0.00            
ATOM   1826  OD1 ASN X 115     -12.949 -18.047  -6.084  0.00  0.00            
ATOM   1827  ND2 ASN X 115     -14.956 -18.913  -5.584  0.00  0.00            
ATOM   1828 HD21 ASN X 115     -15.809 -18.809  -5.053  0.00  0.00            
ATOM   1829 HD22 ASN X 115     -14.903 -19.630  -6.293  0.00  0.00            
ATOM   1830  C   ASN X 115     -13.738 -15.162  -2.952  0.00  0.00            
ATOM   1831  O   ASN X 115     -14.640 -14.961  -2.248  0.00  0.00            
ATOM   1832  N   ILE X 116     -13.021 -14.221  -3.504  0.00  0.00            
ATOM   1833  H   ILE X 116     -12.144 -14.567  -3.868  0.00  0.00            
ATOM   1834  CA  ILE X 116     -13.362 -12.791  -3.171  0.00  0.00            
ATOM   1835  HA  ILE X 116     -13.963 -12.806  -2.261  0.00  0.00            
ATOM   1836  CB  ILE X 116     -12.213 -11.889  -2.725  0.00  0.00            
ATOM   1837  HB  ILE X 116     -11.469 -11.809  -3.517  0.00  0.00            
ATOM   1838  CG2 ILE X 116     -12.488 -10.367  -2.637  0.00  0.00            
ATOM   1839 HG21 ILE X 116     -13.018  -9.947  -3.492  0.00  0.00            
ATOM   1840 HG22 ILE X 116     -13.010 -10.103  -1.718  0.00  0.00            
ATOM   1841 HG23 ILE X 116     -11.507  -9.893  -2.618  0.00  0.00            
ATOM   1842  CG1 ILE X 116     -11.558 -12.473  -1.443  0.00  0.00            
ATOM   1843 HG12 ILE X 116     -12.176 -12.406  -0.548  0.00  0.00            
ATOM   1844 HG13 ILE X 116     -11.450 -13.522  -1.719  0.00  0.00            
ATOM   1845  CD1 ILE X 116     -10.237 -11.864  -1.006  0.00  0.00            
ATOM   1846 HD11 ILE X 116      -9.504 -11.927  -1.810  0.00  0.00            
ATOM   1847 HD12 ILE X 116     -10.502 -10.868  -0.652  0.00  0.00            
ATOM   1848 HD13 ILE X 116      -9.828 -12.378  -0.136  0.00  0.00            
ATOM   1849  C   ILE X 116     -14.215 -12.107  -4.233  0.00  0.00            
ATOM   1850  O   ILE X 116     -13.886 -12.067  -5.437  0.00  0.00            
ATOM   1851  N   GLY X 117     -15.477 -11.663  -3.859  0.00  0.00            
ATOM   1852  H   GLY X 117     -15.701 -11.564  -2.879  0.00  0.00            
ATOM   1853  CA  GLY X 117     -16.550 -11.106  -4.707  0.00  0.00            
ATOM   1854  HA2 GLY X 117     -17.031 -12.013  -5.075  0.00  0.00            
ATOM   1855  HA3 GLY X 117     -17.268 -10.573  -4.084  0.00  0.00            
ATOM   1856  C   GLY X 117     -16.147 -10.083  -5.770  0.00  0.00            
ATOM   1857  O   GLY X 117     -15.214  -9.299  -5.604  0.00  0.00            
ATOM   1858  N   SER X 118     -16.809 -10.064  -6.917  0.00  0.00            
ATOM   1859  H   SER X 118     -17.654 -10.604  -7.039  0.00  0.00            
ATOM   1860  CA  SER X 118     -16.153  -9.442  -8.096  0.00  0.00            
ATOM   1861  HA  SER X 118     -15.142  -9.849  -8.098  0.00  0.00            
ATOM   1862  CB  SER X 118     -16.813  -9.920  -9.419  0.00  0.00            
ATOM   1863  HB2 SER X 118     -16.246  -9.535 -10.266  0.00  0.00            
ATOM   1864  HB3 SER X 118     -16.728 -11.006  -9.366  0.00  0.00            
ATOM   1865  OG  SER X 118     -18.131  -9.618  -9.503  0.00  0.00            
ATOM   1866  HG  SER X 118     -18.685 -10.328  -9.169  0.00  0.00            
ATOM   1867  C   SER X 118     -16.143  -7.894  -8.104  0.00  0.00            
ATOM   1868  O   SER X 118     -15.267  -7.277  -8.738  0.00  0.00            
ATOM   1869  N   GLN X 119     -17.146  -7.230  -7.497  0.00  0.00            
ATOM   1870  H   GLN X 119     -17.889  -7.717  -7.018  0.00  0.00            
ATOM   1871  CA  GLN X 119     -17.204  -5.771  -7.512  0.00  0.00            
ATOM   1872  HA  GLN X 119     -17.146  -5.410  -8.538  0.00  0.00            
ATOM   1873  CB  GLN X 119     -18.632  -5.413  -6.929  0.00  0.00            
ATOM   1874  HB2 GLN X 119     -18.627  -5.523  -5.845  0.00  0.00            
ATOM   1875  HB3 GLN X 119     -18.798  -4.342  -7.047  0.00  0.00            
ATOM   1876  CG  GLN X 119     -19.858  -6.105  -7.673  0.00  0.00            
ATOM   1877  HG2 GLN X 119     -19.938  -5.741  -8.697  0.00  0.00            
ATOM   1878  HG3 GLN X 119     -19.665  -7.178  -7.690  0.00  0.00            
ATOM   1879  CD  GLN X 119     -21.164  -5.797  -7.016  0.00  0.00            
ATOM   1880  OE1 GLN X 119     -21.555  -4.634  -6.893  0.00  0.00            
ATOM   1881  NE2 GLN X 119     -21.879  -6.833  -6.604  0.00  0.00            
ATOM   1882 HE21 GLN X 119     -21.676  -7.782  -6.884  0.00  0.00            
ATOM   1883 HE22 GLN X 119     -22.808  -6.516  -6.367  0.00  0.00            
ATOM   1884  C   GLN X 119     -16.062  -5.172  -6.656  0.00  0.00            
ATOM   1885  O   GLN X 119     -15.559  -4.182  -7.009  0.00  0.00            
ATOM   1886  N   TYR X 120     -15.625  -5.826  -5.563  0.00  0.00            
ATOM   1887  H   TYR X 120     -16.049  -6.731  -5.417  0.00  0.00            
ATOM   1888  CA  TYR X 120     -14.576  -5.387  -4.591  0.00  0.00            
ATOM   1889  HA  TYR X 120     -14.877  -4.410  -4.213  0.00  0.00            
ATOM   1890  CB  TYR X 120     -14.583  -6.275  -3.392  0.00  0.00            
ATOM   1891  HB2 TYR X 120     -14.368  -7.264  -3.796  0.00  0.00            
ATOM   1892  HB3 TYR X 120     -13.681  -6.120  -2.799  0.00  0.00            
ATOM   1893  CG  TYR X 120     -15.835  -6.378  -2.524  0.00  0.00            
ATOM   1894  CD1 TYR X 120     -16.301  -5.265  -1.743  0.00  0.00            
ATOM   1895  HD1 TYR X 120     -15.721  -4.356  -1.679  0.00  0.00            
ATOM   1896  CE1 TYR X 120     -17.378  -5.415  -0.831  0.00  0.00            
ATOM   1897  HE1 TYR X 120     -17.595  -4.610  -0.146  0.00  0.00            
ATOM   1898  CZ  TYR X 120     -18.047  -6.627  -0.873  0.00  0.00            
ATOM   1899  OH  TYR X 120     -19.105  -6.825   0.006  0.00  0.00            
ATOM   1900  HH  TYR X 120     -19.488  -5.982   0.260  0.00  0.00            
ATOM   1901  CE2 TYR X 120     -17.699  -7.673  -1.685  0.00  0.00            
ATOM   1902  HE2 TYR X 120     -18.318  -8.556  -1.727  0.00  0.00            
ATOM   1903  CD2 TYR X 120     -16.560  -7.584  -2.455  0.00  0.00            
ATOM   1904  HD2 TYR X 120     -16.384  -8.343  -3.204  0.00  0.00            
ATOM   1905  C   TYR X 120     -13.196  -5.321  -5.239  0.00  0.00            
ATOM   1906  O   TYR X 120     -12.462  -4.353  -5.125  0.00  0.00            
ATOM   1907  N   LEU X 121     -12.858  -6.287  -6.130  0.00  0.00            
ATOM   1908  H   LEU X 121     -13.505  -7.049  -6.276  0.00  0.00            
ATOM   1909  CA  LEU X 121     -11.487  -6.302  -6.668  0.00  0.00            
ATOM   1910  HA  LEU X 121     -10.838  -5.999  -5.846  0.00  0.00            
ATOM   1911  CB  LEU X 121     -11.231  -7.630  -7.388  0.00  0.00            
ATOM   1912  HB2 LEU X 121     -11.923  -7.855  -8.200  0.00  0.00            
ATOM   1913  HB3 LEU X 121     -10.243  -7.670  -7.845  0.00  0.00            
ATOM   1914  CG  LEU X 121     -11.242  -8.832  -6.376  0.00  0.00            
ATOM   1915  HG  LEU X 121     -12.153  -8.809  -5.778  0.00  0.00            
ATOM   1916  CD1 LEU X 121     -11.291 -10.127  -7.142  0.00  0.00            
ATOM   1917 HD11 LEU X 121     -12.144 -10.130  -7.820  0.00  0.00            
ATOM   1918 HD12 LEU X 121     -10.324 -10.381  -7.576  0.00  0.00            
ATOM   1919 HD13 LEU X 121     -11.411 -10.951  -6.439  0.00  0.00            
ATOM   1920  CD2 LEU X 121      -9.969  -8.811  -5.471  0.00  0.00            
ATOM   1921 HD21 LEU X 121     -10.047  -7.984  -4.766  0.00  0.00            
ATOM   1922 HD22 LEU X 121      -9.845  -9.779  -4.983  0.00  0.00            
ATOM   1923 HD23 LEU X 121      -9.069  -8.722  -6.079  0.00  0.00            
ATOM   1924  C   LEU X 121     -11.239  -5.263  -7.748  0.00  0.00            
ATOM   1925  O   LEU X 121     -10.137  -4.725  -7.848  0.00  0.00            
ATOM   1926  N   LEU X 122     -12.277  -4.961  -8.487  0.00  0.00            
ATOM   1927  H   LEU X 122     -13.092  -5.546  -8.371  0.00  0.00            
ATOM   1928  CA  LEU X 122     -12.385  -3.828  -9.428  0.00  0.00            
ATOM   1929  HA  LEU X 122     -11.480  -3.872 -10.034  0.00  0.00            
ATOM   1930  CB  LEU X 122     -13.628  -3.999 -10.311  0.00  0.00            
ATOM   1931  HB2 LEU X 122     -14.482  -4.058  -9.636  0.00  0.00            
ATOM   1932  HB3 LEU X 122     -13.691  -3.265 -11.115  0.00  0.00            
ATOM   1933  CG  LEU X 122     -13.545  -5.298 -11.168  0.00  0.00            
ATOM   1934  HG  LEU X 122     -13.385  -6.185 -10.555  0.00  0.00            
ATOM   1935  CD1 LEU X 122     -14.826  -5.661 -11.803  0.00  0.00            
ATOM   1936 HD11 LEU X 122     -15.048  -4.908 -12.559  0.00  0.00            
ATOM   1937 HD12 LEU X 122     -14.746  -6.587 -12.373  0.00  0.00            
ATOM   1938 HD13 LEU X 122     -15.495  -5.750 -10.948  0.00  0.00            
ATOM   1939  CD2 LEU X 122     -12.388  -5.219 -12.113  0.00  0.00            
ATOM   1940 HD21 LEU X 122     -12.407  -5.998 -12.875  0.00  0.00            
ATOM   1941 HD22 LEU X 122     -12.507  -4.303 -12.691  0.00  0.00            
ATOM   1942 HD23 LEU X 122     -11.427  -5.261 -11.601  0.00  0.00            
ATOM   1943  C   LEU X 122     -12.324  -2.470  -8.653  0.00  0.00            
ATOM   1944  O   LEU X 122     -11.482  -1.651  -9.058  0.00  0.00            
ATOM   1945  N   ASN X 123     -13.006  -2.332  -7.453  0.00  0.00            
ATOM   1946  H   ASN X 123     -13.644  -3.051  -7.144  0.00  0.00            
ATOM   1947  CA  ASN X 123     -12.950  -1.072  -6.722  0.00  0.00            
ATOM   1948  HA  ASN X 123     -13.124  -0.206  -7.360  0.00  0.00            
ATOM   1949  CB  ASN X 123     -14.151  -1.135  -5.750  0.00  0.00            
ATOM   1950  HB2 ASN X 123     -15.084  -1.114  -6.312  0.00  0.00            
ATOM   1951  HB3 ASN X 123     -14.153  -1.966  -5.045  0.00  0.00            
ATOM   1952  CG  ASN X 123     -14.439   0.051  -4.858  0.00  0.00            
ATOM   1953  OD1 ASN X 123     -13.930   1.157  -4.971  0.00  0.00            
ATOM   1954  ND2 ASN X 123     -15.332  -0.047  -3.927  0.00  0.00            
ATOM   1955 HD21 ASN X 123     -15.748  -0.932  -3.675  0.00  0.00            
ATOM   1956 HD22 ASN X 123     -15.679   0.805  -3.511  0.00  0.00            
ATOM   1957  C   ASN X 123     -11.601  -0.800  -5.949  0.00  0.00            
ATOM   1958  O   ASN X 123     -11.108   0.369  -5.824  0.00  0.00            
ATOM   1959  N   TRP X 124     -10.893  -1.878  -5.643  0.00  0.00            
ATOM   1960  H   TRP X 124     -11.306  -2.800  -5.656  0.00  0.00            
ATOM   1961  CA  TRP X 124      -9.535  -1.850  -5.029  0.00  0.00            
ATOM   1962  HA  TRP X 124      -9.842  -1.114  -4.286  0.00  0.00            
ATOM   1963  CB  TRP X 124      -9.069  -3.146  -4.275  0.00  0.00            
ATOM   1964  HB2 TRP X 124      -8.738  -3.878  -5.011  0.00  0.00            
ATOM   1965  HB3 TRP X 124      -8.165  -2.879  -3.728  0.00  0.00            
ATOM   1966  CG  TRP X 124      -9.965  -3.614  -3.165  0.00  0.00            
ATOM   1967  CD1 TRP X 124     -10.833  -2.910  -2.392  0.00  0.00            
ATOM   1968  HD1 TRP X 124     -10.891  -1.832  -2.434  0.00  0.00            
ATOM   1969  NE1 TRP X 124     -11.465  -3.728  -1.466  0.00  0.00            
ATOM   1970  HE1 TRP X 124     -12.031  -3.430  -0.684  0.00  0.00            
ATOM   1971  CE2 TRP X 124     -11.049  -5.039  -1.541  0.00  0.00            
ATOM   1972  CZ2 TRP X 124     -11.284  -6.203  -0.812  0.00  0.00            
ATOM   1973  HZ2 TRP X 124     -12.064  -6.225  -0.065  0.00  0.00            
ATOM   1974  CH2 TRP X 124     -10.676  -7.405  -1.189  0.00  0.00            
ATOM   1975  HH2 TRP X 124     -10.807  -8.324  -0.637  0.00  0.00            
ATOM   1976  CZ3 TRP X 124      -9.674  -7.370  -2.212  0.00  0.00            
ATOM   1977  HZ3 TRP X 124      -9.161  -8.291  -2.451  0.00  0.00            
ATOM   1978  CE3 TRP X 124      -9.352  -6.149  -2.855  0.00  0.00            
ATOM   1979  HE3 TRP X 124      -8.634  -6.170  -3.661  0.00  0.00            
ATOM   1980  CD2 TRP X 124     -10.009  -4.947  -2.584  0.00  0.00            
ATOM   1981  C   TRP X 124      -8.446  -1.222  -6.000  0.00  0.00            
ATOM   1982  O   TRP X 124      -7.668  -0.341  -5.721  0.00  0.00            
ATOM   1983  N   CYS X 125      -8.460  -1.816  -7.179  0.00  0.00            
ATOM   1984  H   CYS X 125      -9.083  -2.596  -7.328  0.00  0.00            
ATOM   1985  CA  CYS X 125      -7.783  -1.252  -8.321  0.00  0.00            
ATOM   1986  HA  CYS X 125      -6.720  -1.372  -8.114  0.00  0.00            
ATOM   1987  CB  CYS X 125      -8.223  -1.968  -9.690  0.00  0.00            
ATOM   1988  HB2 CYS X 125      -9.261  -1.984 -10.021  0.00  0.00            
ATOM   1989  HB3 CYS X 125      -7.594  -1.538 -10.469  0.00  0.00            
ATOM   1990  SG  CYS X 125      -7.652  -3.735  -9.495  0.00  0.00            
ATOM   1991  HG  CYS X 125      -8.795  -4.185  -8.970  0.00  0.00            
ATOM   1992  C   CYS X 125      -8.009   0.292  -8.466  0.00  0.00            
ATOM   1993  O   CYS X 125      -7.035   1.033  -8.521  0.00  0.00            
ATOM   1994  N   VAL X 126      -9.285   0.754  -8.552  0.00  0.00            
ATOM   1995  H   VAL X 126     -10.002   0.045  -8.499  0.00  0.00            
ATOM   1996  CA  VAL X 126      -9.628   2.176  -8.747  0.00  0.00            
ATOM   1997  HA  VAL X 126      -9.163   2.553  -9.658  0.00  0.00            
ATOM   1998  CB  VAL X 126     -11.183   2.455  -8.949  0.00  0.00            
ATOM   1999  HB  VAL X 126     -11.742   2.063  -8.099  0.00  0.00            
ATOM   2000  CG1 VAL X 126     -11.631   3.892  -9.274  0.00  0.00            
ATOM   2001 HG11 VAL X 126     -11.076   4.309 -10.115  0.00  0.00            
ATOM   2002 HG12 VAL X 126     -12.700   3.899  -9.486  0.00  0.00            
ATOM   2003 HG13 VAL X 126     -11.365   4.458  -8.381  0.00  0.00            
ATOM   2004  CG2 VAL X 126     -11.559   1.584 -10.188  0.00  0.00            
ATOM   2005 HG21 VAL X 126     -11.291   0.528 -10.170  0.00  0.00            
ATOM   2006 HG22 VAL X 126     -12.643   1.668 -10.112  0.00  0.00            
ATOM   2007 HG23 VAL X 126     -11.242   1.984 -11.151  0.00  0.00            
ATOM   2008  C   VAL X 126      -9.083   3.054  -7.632  0.00  0.00            
ATOM   2009  O   VAL X 126      -8.460   4.067  -7.888  0.00  0.00            
ATOM   2010  N   GLN X 127      -9.157   2.670  -6.364  0.00  0.00            
ATOM   2011  H   GLN X 127      -9.697   1.836  -6.187  0.00  0.00            
ATOM   2012  CA  GLN X 127      -8.605   3.325  -5.219  0.00  0.00            
ATOM   2013  HA  GLN X 127      -8.911   4.371  -5.238  0.00  0.00            
ATOM   2014  CB  GLN X 127      -9.227   2.666  -4.018  0.00  0.00            
ATOM   2015  HB2 GLN X 127      -9.232   1.580  -4.108  0.00  0.00            
ATOM   2016  HB3 GLN X 127      -8.524   2.779  -3.193  0.00  0.00            
ATOM   2017  CG  GLN X 127     -10.587   3.225  -3.621  0.00  0.00            
ATOM   2018  HG2 GLN X 127     -10.474   4.267  -3.321  0.00  0.00            
ATOM   2019  HG3 GLN X 127     -11.313   3.158  -4.431  0.00  0.00            
ATOM   2020  CD  GLN X 127     -11.250   2.532  -2.448  0.00  0.00            
ATOM   2021  OE1 GLN X 127     -10.844   2.738  -1.323  0.00  0.00            
ATOM   2022  NE2 GLN X 127     -12.203   1.653  -2.693  0.00  0.00            
ATOM   2023 HE21 GLN X 127     -12.579   1.517  -3.620  0.00  0.00            
ATOM   2024 HE22 GLN X 127     -12.569   1.131  -1.909  0.00  0.00            
ATOM   2025  C   GLN X 127      -7.047   3.288  -5.236  0.00  0.00            
ATOM   2026  O   GLN X 127      -6.448   4.364  -5.103  0.00  0.00            
ATOM   2027  N   ILE X 128      -6.426   2.120  -5.426  0.00  0.00            
ATOM   2028  H   ILE X 128      -6.922   1.327  -5.809  0.00  0.00            
ATOM   2029  CA  ILE X 128      -4.947   2.063  -5.404  0.00  0.00            
ATOM   2030  HA  ILE X 128      -4.583   2.531  -4.489  0.00  0.00            
ATOM   2031  CB  ILE X 128      -4.580   0.574  -5.288  0.00  0.00            
ATOM   2032  HB  ILE X 128      -5.061   0.006  -6.084  0.00  0.00            
ATOM   2033  CG2 ILE X 128      -3.067   0.358  -5.515  0.00  0.00            
ATOM   2034 HG21 ILE X 128      -2.742  -0.644  -5.234  0.00  0.00            
ATOM   2035 HG22 ILE X 128      -2.842   0.462  -6.577  0.00  0.00            
ATOM   2036 HG23 ILE X 128      -2.450   1.068  -4.965  0.00  0.00            
ATOM   2037  CG1 ILE X 128      -5.046  -0.029  -4.000  0.00  0.00            
ATOM   2038 HG12 ILE X 128      -4.320   0.304  -3.258  0.00  0.00            
ATOM   2039 HG13 ILE X 128      -6.049   0.294  -3.721  0.00  0.00            
ATOM   2040  CD1 ILE X 128      -5.074  -1.561  -4.077  0.00  0.00            
ATOM   2041 HD11 ILE X 128      -4.046  -1.922  -4.044  0.00  0.00            
ATOM   2042 HD12 ILE X 128      -5.790  -2.033  -3.405  0.00  0.00            
ATOM   2043 HD13 ILE X 128      -5.541  -1.814  -5.029  0.00  0.00            
ATOM   2044  C   ILE X 128      -4.325   2.761  -6.642  0.00  0.00            
ATOM   2045  O   ILE X 128      -3.314   3.430  -6.443  0.00  0.00            
ATOM   2046  N   ALA X 129      -4.958   2.805  -7.808  0.00  0.00            
ATOM   2047  H   ALA X 129      -5.733   2.160  -7.861  0.00  0.00            
ATOM   2048  CA  ALA X 129      -4.582   3.677  -8.955  0.00  0.00            
ATOM   2049  HA  ALA X 129      -3.572   3.493  -9.320  0.00  0.00            
ATOM   2050  CB  ALA X 129      -5.515   3.291 -10.099  0.00  0.00            
ATOM   2051  HB1 ALA X 129      -5.246   4.033 -10.851  0.00  0.00            
ATOM   2052  HB2 ALA X 129      -5.318   2.237 -10.293  0.00  0.00            
ATOM   2053  HB3 ALA X 129      -6.539   3.342  -9.729  0.00  0.00            
ATOM   2054  C   ALA X 129      -4.750   5.149  -8.562  0.00  0.00            
ATOM   2055  O   ALA X 129      -3.936   5.944  -8.936  0.00  0.00            
ATOM   2056  N   LYS X 130      -5.860   5.514  -7.857  0.00  0.00            
ATOM   2057  H   LYS X 130      -6.673   4.920  -7.786  0.00  0.00            
ATOM   2058  CA  LYS X 130      -6.180   6.988  -7.467  0.00  0.00            
ATOM   2059  HA  LYS X 130      -6.286   7.624  -8.346  0.00  0.00            
ATOM   2060  CB  LYS X 130      -7.559   7.039  -6.755  0.00  0.00            
ATOM   2061  HB2 LYS X 130      -7.723   6.159  -6.133  0.00  0.00            
ATOM   2062  HB3 LYS X 130      -7.532   7.885  -6.069  0.00  0.00            
ATOM   2063  CG  LYS X 130      -8.774   7.294  -7.625  0.00  0.00            
ATOM   2064  HG2 LYS X 130      -8.798   8.260  -8.129  0.00  0.00            
ATOM   2065  HG3 LYS X 130      -8.675   6.419  -8.269  0.00  0.00            
ATOM   2066  CD  LYS X 130     -10.132   7.066  -6.932  0.00  0.00            
ATOM   2067  HD2 LYS X 130     -10.281   5.996  -6.787  0.00  0.00            
ATOM   2068  HD3 LYS X 130     -10.170   7.683  -6.034  0.00  0.00            
ATOM   2069  CE  LYS X 130     -11.131   7.560  -8.017  0.00  0.00            
ATOM   2070  HE2 LYS X 130     -10.984   8.619  -8.230  0.00  0.00            
ATOM   2071  HE3 LYS X 130     -10.959   7.067  -8.974  0.00  0.00            
ATOM   2072  NZ  LYS X 130     -12.511   7.398  -7.517  0.00  0.00            
ATOM   2073  HZ1 LYS X 130     -12.975   6.508  -7.402  0.00  0.00            
ATOM   2074  HZ2 LYS X 130     -12.674   7.906  -6.659  0.00  0.00            
ATOM   2075  HZ3 LYS X 130     -13.211   7.837  -8.097  0.00  0.00            
ATOM   2076  C   LYS X 130      -5.058   7.459  -6.516  0.00  0.00            
ATOM   2077  O   LYS X 130      -4.543   8.575  -6.725  0.00  0.00            
ATOM   2078  N   GLY X 131      -4.680   6.670  -5.529  0.00  0.00            
ATOM   2079  H   GLY X 131      -5.155   5.790  -5.384  0.00  0.00            
ATOM   2080  CA  GLY X 131      -3.621   6.871  -4.592  0.00  0.00            
ATOM   2081  HA2 GLY X 131      -3.711   7.858  -4.139  0.00  0.00            
ATOM   2082  HA3 GLY X 131      -3.538   6.061  -3.867  0.00  0.00            
ATOM   2083  C   GLY X 131      -2.266   6.958  -5.303  0.00  0.00            
ATOM   2084  O   GLY X 131      -1.484   7.888  -5.111  0.00  0.00            
ATOM   2085  N   MET X 132      -1.930   6.092  -6.323  0.00  0.00            
ATOM   2086  H   MET X 132      -2.519   5.274  -6.386  0.00  0.00            
ATOM   2087  CA  MET X 132      -0.678   6.248  -7.122  0.00  0.00            
ATOM   2088  HA  MET X 132       0.233   6.364  -6.534  0.00  0.00            
ATOM   2089  CB  MET X 132      -0.302   5.048  -7.939  0.00  0.00            
ATOM   2090  HB2 MET X 132      -1.110   4.889  -8.653  0.00  0.00            
ATOM   2091  HB3 MET X 132       0.588   5.194  -8.553  0.00  0.00            
ATOM   2092  CG  MET X 132      -0.133   3.827  -7.053  0.00  0.00            
ATOM   2093  HG2 MET X 132      -0.994   3.603  -6.423  0.00  0.00            
ATOM   2094  HG3 MET X 132      -0.002   3.003  -7.755  0.00  0.00            
ATOM   2095  SD  MET X 132       1.327   3.686  -6.034  0.00  0.00            
ATOM   2096  CE  MET X 132       2.707   3.698  -7.228  0.00  0.00            
ATOM   2097  HE1 MET X 132       3.641   3.771  -6.671  0.00  0.00            
ATOM   2098  HE2 MET X 132       2.688   2.745  -7.756  0.00  0.00            
ATOM   2099  HE3 MET X 132       2.697   4.498  -7.968  0.00  0.00            
ATOM   2100  C   MET X 132      -0.678   7.435  -8.128  0.00  0.00            
ATOM   2101  O   MET X 132       0.336   8.150  -8.249  0.00  0.00            
ATOM   2102  N   ASN X 133      -1.853   7.784  -8.639  0.00  0.00            
ATOM   2103  H   ASN X 133      -2.732   7.336  -8.423  0.00  0.00            
ATOM   2104  CA  ASN X 133      -2.003   9.000  -9.402  0.00  0.00            
ATOM   2105  HA  ASN X 133      -1.234   8.979 -10.174  0.00  0.00            
ATOM   2106  CB  ASN X 133      -3.359   8.946 -10.021  0.00  0.00            
ATOM   2107  HB2 ASN X 133      -3.460   8.184 -10.794  0.00  0.00            
ATOM   2108  HB3 ASN X 133      -4.163   8.867  -9.290  0.00  0.00            
ATOM   2109  CG  ASN X 133      -3.613  10.327 -10.597  0.00  0.00            
ATOM   2110  OD1 ASN X 133      -4.377  11.129 -10.084  0.00  0.00            
ATOM   2111  ND2 ASN X 133      -3.072  10.643 -11.739  0.00  0.00            
ATOM   2112 HD21 ASN X 133      -2.264  10.136 -12.071  0.00  0.00            
ATOM   2113 HD22 ASN X 133      -3.175  11.524 -12.221  0.00  0.00            
ATOM   2114  C   ASN X 133      -1.827  10.248  -8.487  0.00  0.00            
ATOM   2115  O   ASN X 133      -1.312  11.227  -9.046  0.00  0.00            
ATOM   2116  N   TYR X 134      -2.263  10.201  -7.216  0.00  0.00            
ATOM   2117  H   TYR X 134      -2.721   9.372  -6.865  0.00  0.00            
ATOM   2118  CA  TYR X 134      -2.001  11.263  -6.302  0.00  0.00            
ATOM   2119  HA  TYR X 134      -2.251  12.228  -6.744  0.00  0.00            
ATOM   2120  CB  TYR X 134      -2.870  11.128  -5.049  0.00  0.00            
ATOM   2121  HB2 TYR X 134      -3.892  11.226  -5.416  0.00  0.00            
ATOM   2122  HB3 TYR X 134      -2.872  10.159  -4.551  0.00  0.00            
ATOM   2123  CG  TYR X 134      -2.541  12.136  -4.008  0.00  0.00            
ATOM   2124  CD1 TYR X 134      -2.865  13.498  -4.143  0.00  0.00            
ATOM   2125  HD1 TYR X 134      -3.392  13.903  -4.994  0.00  0.00            
ATOM   2126  CE1 TYR X 134      -2.378  14.473  -3.205  0.00  0.00            
ATOM   2127  HE1 TYR X 134      -2.625  15.508  -3.389  0.00  0.00            
ATOM   2128  CZ  TYR X 134      -1.660  13.978  -2.050  0.00  0.00            
ATOM   2129  OH  TYR X 134      -1.315  14.874  -1.104  0.00  0.00            
ATOM   2130  HH  TYR X 134      -1.691  14.563  -0.278  0.00  0.00            
ATOM   2131  CE2 TYR X 134      -1.319  12.626  -2.027  0.00  0.00            
ATOM   2132  HE2 TYR X 134      -0.817  12.285  -1.133  0.00  0.00            
ATOM   2133  CD2 TYR X 134      -1.683  11.712  -2.996  0.00  0.00            
ATOM   2134  HD2 TYR X 134      -1.389  10.679  -2.888  0.00  0.00            
ATOM   2135  C   TYR X 134      -0.518  11.423  -5.852  0.00  0.00            
ATOM   2136  O   TYR X 134      -0.061  12.550  -5.950  0.00  0.00            
ATOM   2137  N   LEU X 135       0.240  10.312  -5.535  0.00  0.00            
ATOM   2138  H   LEU X 135      -0.276   9.449  -5.438  0.00  0.00            
ATOM   2139  CA  LEU X 135       1.715  10.265  -5.345  0.00  0.00            
ATOM   2140  HA  LEU X 135       1.991  10.984  -4.574  0.00  0.00            
ATOM   2141  CB  LEU X 135       2.157   8.810  -4.969  0.00  0.00            
ATOM   2142  HB2 LEU X 135       1.703   8.124  -5.684  0.00  0.00            
ATOM   2143  HB3 LEU X 135       3.235   8.651  -4.957  0.00  0.00            
ATOM   2144  CG  LEU X 135       1.509   8.399  -3.608  0.00  0.00            
ATOM   2145  HG  LEU X 135       0.481   8.740  -3.482  0.00  0.00            
ATOM   2146  CD1 LEU X 135       1.685   6.897  -3.590  0.00  0.00            
ATOM   2147 HD11 LEU X 135       2.724   6.638  -3.795  0.00  0.00            
ATOM   2148 HD12 LEU X 135       1.513   6.530  -2.578  0.00  0.00            
ATOM   2149 HD13 LEU X 135       1.042   6.429  -4.336  0.00  0.00            
ATOM   2150  CD2 LEU X 135       2.326   8.907  -2.423  0.00  0.00            
ATOM   2151 HD21 LEU X 135       3.367   8.613  -2.554  0.00  0.00            
ATOM   2152 HD22 LEU X 135       2.247   9.992  -2.349  0.00  0.00            
ATOM   2153 HD23 LEU X 135       1.909   8.527  -1.490  0.00  0.00            
ATOM   2154  C   LEU X 135       2.604  10.711  -6.565  0.00  0.00            
ATOM   2155  O   LEU X 135       3.648  11.200  -6.345  0.00  0.00            
ATOM   2156  N   GLU X 136       2.030  10.551  -7.755  0.00  0.00            
ATOM   2157  H   GLU X 136       1.106  10.146  -7.790  0.00  0.00            
ATOM   2158  CA  GLU X 136       2.519  11.111  -8.997  0.00  0.00            
ATOM   2159  HA  GLU X 136       3.585  10.901  -9.091  0.00  0.00            
ATOM   2160  CB  GLU X 136       1.863  10.325 -10.145  0.00  0.00            
ATOM   2161  HB2 GLU X 136       2.147   9.276 -10.070  0.00  0.00            
ATOM   2162  HB3 GLU X 136       0.792  10.497 -10.251  0.00  0.00            
ATOM   2163  CG  GLU X 136       2.688  10.605 -11.381  0.00  0.00            
ATOM   2164  HG2 GLU X 136       2.588  11.640 -11.710  0.00  0.00            
ATOM   2165  HG3 GLU X 136       3.754  10.432 -11.233  0.00  0.00            
ATOM   2166  CD  GLU X 136       2.252   9.858 -12.667  0.00  0.00            
ATOM   2167  OE1 GLU X 136       1.229   9.153 -12.651  0.00  0.00            
ATOM   2168  OE2 GLU X 136       3.019   9.962 -13.679  0.00  0.00            
ATOM   2169  C   GLU X 136       2.448  12.598  -9.152  0.00  0.00            
ATOM   2170  O   GLU X 136       3.326  13.243  -9.738  0.00  0.00            
ATOM   2171  N   ASP X 137       1.433  13.245  -8.600  0.00  0.00            
ATOM   2172  H   ASP X 137       0.789  12.692  -8.052  0.00  0.00            
ATOM   2173  CA  ASP X 137       1.310  14.664  -8.504  0.00  0.00            
ATOM   2174  HA  ASP X 137       1.703  15.157  -9.394  0.00  0.00            
ATOM   2175  CB  ASP X 137      -0.203  15.090  -8.285  0.00  0.00            
ATOM   2176  HB2 ASP X 137      -0.613  14.414  -7.535  0.00  0.00            
ATOM   2177  HB3 ASP X 137      -0.155  16.082  -7.838  0.00  0.00            
ATOM   2178  CG  ASP X 137      -1.065  14.984  -9.533  0.00  0.00            
ATOM   2179  OD1 ASP X 137      -2.285  15.246  -9.376  0.00  0.00            
ATOM   2180  OD2 ASP X 137      -0.531  14.955 -10.667  0.00  0.00            
ATOM   2181  C   ASP X 137       2.173  15.224  -7.277  0.00  0.00            
ATOM   2182  O   ASP X 137       2.690  16.311  -7.532  0.00  0.00            
ATOM   2183  N   ARG X 138       2.252  14.523  -6.150  0.00  0.00            
ATOM   2184  H   ARG X 138       1.435  13.953  -5.979  0.00  0.00            
ATOM   2185  CA  ARG X 138       3.236  14.705  -5.040  0.00  0.00            
ATOM   2186  HA  ARG X 138       3.357  15.776  -4.874  0.00  0.00            
ATOM   2187  CB  ARG X 138       2.651  14.160  -3.723  0.00  0.00            
ATOM   2188  HB2 ARG X 138       2.525  13.082  -3.819  0.00  0.00            
ATOM   2189  HB3 ARG X 138       3.307  14.433  -2.897  0.00  0.00            
ATOM   2190  CG  ARG X 138       1.274  14.616  -3.268  0.00  0.00            
ATOM   2191  HG2 ARG X 138       0.515  14.220  -3.942  0.00  0.00            
ATOM   2192  HG3 ARG X 138       1.095  14.253  -2.256  0.00  0.00            
ATOM   2193  CD  ARG X 138       1.130  16.162  -3.166  0.00  0.00            
ATOM   2194  HD2 ARG X 138       1.455  16.652  -4.084  0.00  0.00            
ATOM   2195  HD3 ARG X 138       0.090  16.328  -2.885  0.00  0.00            
ATOM   2196  NE  ARG X 138       1.974  16.635  -2.068  0.00  0.00            
ATOM   2197  HE  ARG X 138       2.824  16.106  -1.937  0.00  0.00            
ATOM   2198  CZ  ARG X 138       1.752  17.756  -1.407  0.00  0.00            
ATOM   2199  NH1 ARG X 138       0.908  18.673  -1.821  0.00  0.00            
ATOM   2200 HH11 ARG X 138       0.613  18.703  -2.786  0.00  0.00            
ATOM   2201 HH12 ARG X 138       0.691  19.437  -1.197  0.00  0.00            
ATOM   2202  NH2 ARG X 138       2.356  17.996  -0.308  0.00  0.00            
ATOM   2203 HH21 ARG X 138       3.159  17.465  -0.003  0.00  0.00            
ATOM   2204 HH22 ARG X 138       2.289  18.918   0.098  0.00  0.00            
ATOM   2205  C   ARG X 138       4.626  14.083  -5.324  0.00  0.00            
ATOM   2206  O   ARG X 138       5.409  13.824  -4.415  0.00  0.00            
ATOM   2207  N   ARG X 139       4.996  13.948  -6.628  0.00  0.00            
ATOM   2208  H   ARG X 139       4.352  14.297  -7.323  0.00  0.00            
ATOM   2209  CA  ARG X 139       6.388  13.554  -7.080  0.00  0.00            
ATOM   2210  HA  ARG X 139       6.314  13.312  -8.140  0.00  0.00            
ATOM   2211  CB  ARG X 139       7.457  14.634  -7.027  0.00  0.00            
ATOM   2212  HB2 ARG X 139       7.697  14.827  -5.982  0.00  0.00            
ATOM   2213  HB3 ARG X 139       8.372  14.318  -7.527  0.00  0.00            
ATOM   2214  CG  ARG X 139       7.012  15.983  -7.642  0.00  0.00            
ATOM   2215  HG2 ARG X 139       6.478  15.756  -8.564  0.00  0.00            
ATOM   2216  HG3 ARG X 139       6.312  16.436  -6.940  0.00  0.00            
ATOM   2217  CD  ARG X 139       8.115  16.995  -7.860  0.00  0.00            
ATOM   2218  HD2 ARG X 139       8.495  17.404  -6.924  0.00  0.00            
ATOM   2219  HD3 ARG X 139       8.958  16.556  -8.393  0.00  0.00            
ATOM   2220  NE  ARG X 139       7.599  18.158  -8.572  0.00  0.00            
ATOM   2221  HE  ARG X 139       6.648  18.082  -8.905  0.00  0.00            
ATOM   2222  CZ  ARG X 139       8.184  19.291  -8.788  0.00  0.00            
ATOM   2223  NH1 ARG X 139       9.330  19.575  -8.270  0.00  0.00            
ATOM   2224 HH11 ARG X 139       9.870  18.919  -7.725  0.00  0.00            
ATOM   2225 HH12 ARG X 139       9.575  20.554  -8.231  0.00  0.00            
ATOM   2226  NH2 ARG X 139       7.640  20.240  -9.500  0.00  0.00            
ATOM   2227 HH21 ARG X 139       6.765  20.134  -9.993  0.00  0.00            
ATOM   2228 HH22 ARG X 139       8.259  20.914  -9.927  0.00  0.00            
ATOM   2229  C   ARG X 139       6.846  12.285  -6.385  0.00  0.00            
ATOM   2230  O   ARG X 139       7.905  11.888  -6.768  0.00  0.00            
ATOM   2231  N   LEU X 140       6.101  11.535  -5.512  0.00  0.00            
ATOM   2232  H   LEU X 140       5.155  11.847  -5.346  0.00  0.00            
ATOM   2233  CA  LEU X 140       6.727  10.460  -4.698  0.00  0.00            
ATOM   2234  HA  LEU X 140       7.777  10.699  -4.530  0.00  0.00            
ATOM   2235  CB  LEU X 140       6.033  10.561  -3.312  0.00  0.00            
ATOM   2236  HB2 LEU X 140       6.212  11.518  -2.821  0.00  0.00            
ATOM   2237  HB3 LEU X 140       4.952  10.454  -3.410  0.00  0.00            
ATOM   2238  CG  LEU X 140       6.539   9.516  -2.313  0.00  0.00            
ATOM   2239  HG  LEU X 140       6.379   8.563  -2.818  0.00  0.00            
ATOM   2240  CD1 LEU X 140       8.027   9.712  -1.990  0.00  0.00            
ATOM   2241 HD11 LEU X 140       8.287   9.034  -1.176  0.00  0.00            
ATOM   2242 HD12 LEU X 140       8.603   9.464  -2.881  0.00  0.00            
ATOM   2243 HD13 LEU X 140       8.210  10.747  -1.704  0.00  0.00            
ATOM   2244  CD2 LEU X 140       5.706   9.648  -1.023  0.00  0.00            
ATOM   2245 HD21 LEU X 140       5.904  10.633  -0.603  0.00  0.00            
ATOM   2246 HD22 LEU X 140       4.630   9.606  -1.194  0.00  0.00            
ATOM   2247 HD23 LEU X 140       6.044   8.869  -0.339  0.00  0.00            
ATOM   2248  C   LEU X 140       6.670   9.093  -5.471  0.00  0.00            
ATOM   2249  O   LEU X 140       5.582   8.581  -5.744  0.00  0.00            
ATOM   2250  N   VAL X 141       7.841   8.534  -5.820  0.00  0.00            
ATOM   2251  H   VAL X 141       8.638   8.996  -5.406  0.00  0.00            
ATOM   2252  CA  VAL X 141       8.107   7.307  -6.503  0.00  0.00            
ATOM   2253  HA  VAL X 141       7.247   7.111  -7.144  0.00  0.00            
ATOM   2254  CB  VAL X 141       9.413   7.470  -7.359  0.00  0.00            
ATOM   2255  HB  VAL X 141      10.228   7.531  -6.637  0.00  0.00            
ATOM   2256  CG1 VAL X 141       9.597   6.347  -8.350  0.00  0.00            
ATOM   2257 HG11 VAL X 141      10.442   6.683  -8.950  0.00  0.00            
ATOM   2258 HG12 VAL X 141       9.909   5.427  -7.855  0.00  0.00            
ATOM   2259 HG13 VAL X 141       8.755   6.196  -9.026  0.00  0.00            
ATOM   2260  CG2 VAL X 141       9.429   8.777  -8.176  0.00  0.00            
ATOM   2261 HG21 VAL X 141      10.490   8.936  -8.368  0.00  0.00            
ATOM   2262 HG22 VAL X 141       8.982   8.622  -9.158  0.00  0.00            
ATOM   2263 HG23 VAL X 141       8.924   9.627  -7.718  0.00  0.00            
ATOM   2264  C   VAL X 141       8.320   6.159  -5.491  0.00  0.00            
ATOM   2265  O   VAL X 141       9.225   6.166  -4.631  0.00  0.00            
ATOM   2266  N   HIP X 142       7.500   5.080  -5.580  0.00  0.00            
ATOM   2267  H   HIP X 142       6.849   5.192  -6.344  0.00  0.00            
ATOM   2268  CA  HIP X 142       7.531   3.917  -4.724  0.00  0.00            
ATOM   2269  HA  HIP X 142       7.572   4.330  -3.716  0.00  0.00            
ATOM   2270  CB  HIP X 142       6.235   3.035  -4.818  0.00  0.00            
ATOM   2271  HB2 HIP X 142       5.396   3.691  -5.046  0.00  0.00            
ATOM   2272  HB3 HIP X 142       6.364   2.277  -5.590  0.00  0.00            
ATOM   2273  CG  HIP X 142       5.873   2.413  -3.509  0.00  0.00            
ATOM   2274  ND1 HIP X 142       6.528   1.420  -2.885  0.00  0.00            
ATOM   2275  HD1 HIP X 142       7.286   0.905  -3.309  0.00  0.00            
ATOM   2276  CE1 HIP X 142       6.023   1.232  -1.676  0.00  0.00            
ATOM   2277  HE1 HIP X 142       6.240   0.335  -1.116  0.00  0.00            
ATOM   2278  NE2 HIP X 142       5.071   2.158  -1.485  0.00  0.00            
ATOM   2279  HE2 HIP X 142       4.479   2.293  -0.677  0.00  0.00            
ATOM   2280  CD2 HIP X 142       4.894   2.820  -2.634  0.00  0.00            
ATOM   2281  HD2 HIP X 142       4.104   3.536  -2.806  0.00  0.00            
ATOM   2282  C   HIP X 142       8.856   3.072  -5.017  0.00  0.00            
ATOM   2283  O   HIP X 142       9.289   2.283  -4.195  0.00  0.00            
ATOM   2284  N   ARG X 143       9.542   3.339  -6.157  0.00  0.00            
ATOM   2285  H   ARG X 143       8.932   3.783  -6.829  0.00  0.00            
ATOM   2286  CA  ARG X 143      10.696   2.574  -6.564  0.00  0.00            
ATOM   2287  HA  ARG X 143      10.937   2.799  -7.603  0.00  0.00            
ATOM   2288  CB  ARG X 143      11.944   3.076  -5.791  0.00  0.00            
ATOM   2289  HB2 ARG X 143      11.952   3.094  -4.701  0.00  0.00            
ATOM   2290  HB3 ARG X 143      12.828   2.578  -6.189  0.00  0.00            
ATOM   2291  CG  ARG X 143      12.300   4.562  -6.101  0.00  0.00            
ATOM   2292  HG2 ARG X 143      11.977   4.810  -7.112  0.00  0.00            
ATOM   2293  HG3 ARG X 143      11.728   5.152  -5.385  0.00  0.00            
ATOM   2294  CD  ARG X 143      13.782   4.884  -5.948  0.00  0.00            
ATOM   2295  HD2 ARG X 143      14.412   4.071  -6.310  0.00  0.00            
ATOM   2296  HD3 ARG X 143      13.865   5.843  -6.460  0.00  0.00            
ATOM   2297  NE  ARG X 143      14.143   5.056  -4.525  0.00  0.00            
ATOM   2298  HE  ARG X 143      13.472   5.194  -3.784  0.00  0.00            
ATOM   2299  CZ  ARG X 143      15.327   4.897  -4.028  0.00  0.00            
ATOM   2300  NH1 ARG X 143      16.404   4.997  -4.685  0.00  0.00            
ATOM   2301 HH11 ARG X 143      16.290   5.356  -5.622  0.00  0.00            
ATOM   2302 HH12 ARG X 143      17.287   5.096  -4.205  0.00  0.00            
ATOM   2303  NH2 ARG X 143      15.515   4.553  -2.759  0.00  0.00            
ATOM   2304 HH21 ARG X 143      14.759   4.260  -2.158  0.00  0.00            
ATOM   2305 HH22 ARG X 143      16.431   4.480  -2.340  0.00  0.00            
ATOM   2306  C   ARG X 143      10.393   1.068  -6.489  0.00  0.00            
ATOM   2307  O   ARG X 143      11.139   0.297  -5.837  0.00  0.00            
ATOM   2308  N   ASP X 144       9.190   0.678  -7.059  0.00  0.00            
ATOM   2309  H   ASP X 144       8.671   1.421  -7.504  0.00  0.00            
ATOM   2310  CA  ASP X 144       8.471  -0.645  -7.018  0.00  0.00            
ATOM   2311  HA  ASP X 144       8.003  -0.725  -7.999  0.00  0.00            
ATOM   2312  CB  ASP X 144       9.254  -1.993  -7.171  0.00  0.00            
ATOM   2313  HB2 ASP X 144       8.655  -2.713  -7.729  0.00  0.00            
ATOM   2314  HB3 ASP X 144      10.095  -1.743  -7.817  0.00  0.00            
ATOM   2315  CG  ASP X 144       9.787  -2.686  -5.929  0.00  0.00            
ATOM   2316  OD1 ASP X 144       9.361  -2.303  -4.819  0.00  0.00            
ATOM   2317  OD2 ASP X 144      10.591  -3.621  -6.022  0.00  0.00            
ATOM   2318  C   ASP X 144       7.373  -0.636  -5.924  0.00  0.00            
ATOM   2319  O   ASP X 144       7.567  -0.120  -4.838  0.00  0.00            
ATOM   2320  N   LEU X 145       6.405  -1.444  -6.190  0.00  0.00            
ATOM   2321  H   LEU X 145       6.372  -1.829  -7.123  0.00  0.00            
ATOM   2322  CA  LEU X 145       5.217  -1.780  -5.305  0.00  0.00            
ATOM   2323  HA  LEU X 145       5.529  -1.399  -4.332  0.00  0.00            
ATOM   2324  CB  LEU X 145       3.957  -1.089  -5.842  0.00  0.00            
ATOM   2325  HB2 LEU X 145       4.200  -0.048  -6.052  0.00  0.00            
ATOM   2326  HB3 LEU X 145       3.748  -1.528  -6.817  0.00  0.00            
ATOM   2327  CG  LEU X 145       2.682  -1.059  -4.958  0.00  0.00            
ATOM   2328  HG  LEU X 145       2.487  -2.002  -4.446  0.00  0.00            
ATOM   2329  CD1 LEU X 145       2.803   0.023  -3.874  0.00  0.00            
ATOM   2330 HD11 LEU X 145       2.980   0.926  -4.458  0.00  0.00            
ATOM   2331 HD12 LEU X 145       1.965  -0.059  -3.183  0.00  0.00            
ATOM   2332 HD13 LEU X 145       3.696  -0.259  -3.316  0.00  0.00            
ATOM   2333  CD2 LEU X 145       1.571  -0.546  -5.888  0.00  0.00            
ATOM   2334 HD21 LEU X 145       0.589  -0.763  -5.468  0.00  0.00            
ATOM   2335 HD22 LEU X 145       1.693   0.504  -6.152  0.00  0.00            
ATOM   2336 HD23 LEU X 145       1.487  -0.999  -6.876  0.00  0.00            
ATOM   2337  C   LEU X 145       4.887  -3.245  -5.194  0.00  0.00            
ATOM   2338  O   LEU X 145       4.862  -3.957  -6.197  0.00  0.00            
ATOM   2339  N   ALA X 146       4.487  -3.652  -3.983  0.00  0.00            
ATOM   2340  H   ALA X 146       4.514  -2.976  -3.233  0.00  0.00            
ATOM   2341  CA  ALA X 146       3.957  -4.961  -3.640  0.00  0.00            
ATOM   2342  HA  ALA X 146       3.791  -5.573  -4.527  0.00  0.00            
ATOM   2343  CB  ALA X 146       4.999  -5.663  -2.776  0.00  0.00            
ATOM   2344  HB1 ALA X 146       4.483  -6.608  -2.602  0.00  0.00            
ATOM   2345  HB2 ALA X 146       5.907  -5.952  -3.305  0.00  0.00            
ATOM   2346  HB3 ALA X 146       5.137  -5.014  -1.911  0.00  0.00            
ATOM   2347  C   ALA X 146       2.584  -4.800  -2.954  0.00  0.00            
ATOM   2348  O   ALA X 146       2.352  -3.788  -2.327  0.00  0.00            
ATOM   2349  N   ALA X 147       1.652  -5.779  -3.032  0.00  0.00            
ATOM   2350  H   ALA X 147       1.819  -6.625  -3.558  0.00  0.00            
ATOM   2351  CA  ALA X 147       0.395  -5.745  -2.290  0.00  0.00            
ATOM   2352  HA  ALA X 147      -0.178  -4.844  -2.508  0.00  0.00            
ATOM   2353  CB  ALA X 147      -0.483  -6.897  -2.587  0.00  0.00            
ATOM   2354  HB1 ALA X 147      -1.313  -6.836  -1.882  0.00  0.00            
ATOM   2355  HB2 ALA X 147      -0.988  -6.665  -3.525  0.00  0.00            
ATOM   2356  HB3 ALA X 147       0.107  -7.801  -2.434  0.00  0.00            
ATOM   2357  C   ALA X 147       0.654  -5.621  -0.794  0.00  0.00            
ATOM   2358  O   ALA X 147      -0.291  -5.244  -0.043  0.00  0.00            
ATOM   2359  N   ARG X 148       1.858  -5.999  -0.329  0.00  0.00            
ATOM   2360  H   ARG X 148       2.460  -6.363  -1.054  0.00  0.00            
ATOM   2361  CA  ARG X 148       2.421  -5.761   0.967  0.00  0.00            
ATOM   2362  HA  ARG X 148       1.786  -6.315   1.658  0.00  0.00            
ATOM   2363  CB  ARG X 148       3.898  -6.127   0.922  0.00  0.00            
ATOM   2364  HB2 ARG X 148       4.000  -7.158   0.584  0.00  0.00            
ATOM   2365  HB3 ARG X 148       4.332  -5.494   0.148  0.00  0.00            
ATOM   2366  CG  ARG X 148       4.689  -5.944   2.233  0.00  0.00            
ATOM   2367  HG2 ARG X 148       5.615  -6.519   2.215  0.00  0.00            
ATOM   2368  HG3 ARG X 148       4.905  -4.895   2.436  0.00  0.00            
ATOM   2369  CD  ARG X 148       3.956  -6.226   3.549  0.00  0.00            
ATOM   2370  HD2 ARG X 148       4.467  -5.814   4.419  0.00  0.00            
ATOM   2371  HD3 ARG X 148       2.992  -5.718   3.518  0.00  0.00            
ATOM   2372  NE  ARG X 148       3.642  -7.693   3.786  0.00  0.00            
ATOM   2373  HE  ARG X 148       4.124  -8.333   3.171  0.00  0.00            
ATOM   2374  CZ  ARG X 148       2.746  -8.191   4.645  0.00  0.00            
ATOM   2375  NH1 ARG X 148       2.058  -7.386   5.401  0.00  0.00            
ATOM   2376 HH11 ARG X 148       2.315  -6.410   5.365  0.00  0.00            
ATOM   2377 HH12 ARG X 148       1.375  -7.819   6.005  0.00  0.00            
ATOM   2378  NH2 ARG X 148       2.529  -9.497   4.632  0.00  0.00            
ATOM   2379 HH21 ARG X 148       2.841 -10.170   3.947  0.00  0.00            
ATOM   2380 HH22 ARG X 148       1.772  -9.865   5.192  0.00  0.00            
ATOM   2381  C   ARG X 148       2.194  -4.242   1.419  0.00  0.00            
ATOM   2382  O   ARG X 148       1.987  -4.025   2.585  0.00  0.00            
ATOM   2383  N   ASN X 149       2.254  -3.294   0.545  0.00  0.00            
ATOM   2384  H   ASN X 149       2.415  -3.519  -0.426  0.00  0.00            
ATOM   2385  CA  ASN X 149       2.329  -1.819   0.838  0.00  0.00            
ATOM   2386  HA  ASN X 149       2.822  -1.726   1.806  0.00  0.00            
ATOM   2387  CB  ASN X 149       3.301  -1.167  -0.211  0.00  0.00            
ATOM   2388  HB2 ASN X 149       2.752  -0.888  -1.110  0.00  0.00            
ATOM   2389  HB3 ASN X 149       3.687  -0.276   0.284  0.00  0.00            
ATOM   2390  CG  ASN X 149       4.545  -2.010  -0.637  0.00  0.00            
ATOM   2391  OD1 ASN X 149       4.934  -2.113  -1.799  0.00  0.00            
ATOM   2392  ND2 ASN X 149       5.154  -2.695   0.308  0.00  0.00            
ATOM   2393 HD21 ASN X 149       4.811  -2.595   1.253  0.00  0.00            
ATOM   2394 HD22 ASN X 149       5.866  -3.318  -0.045  0.00  0.00            
ATOM   2395  C   ASN X 149       0.910  -1.208   0.908  0.00  0.00            
ATOM   2396  O   ASN X 149       0.794   0.025   1.065  0.00  0.00            
ATOM   2397  N   VAL X 150      -0.180  -1.966   0.860  0.00  0.00            
ATOM   2398  H   VAL X 150       0.006  -2.959   0.834  0.00  0.00            
ATOM   2399  CA  VAL X 150      -1.588  -1.439   0.960  0.00  0.00            
ATOM   2400  HA  VAL X 150      -1.656  -0.351   0.936  0.00  0.00            
ATOM   2401  CB  VAL X 150      -2.413  -1.878  -0.260  0.00  0.00            
ATOM   2402  HB  VAL X 150      -2.448  -2.968  -0.280  0.00  0.00            
ATOM   2403  CG1 VAL X 150      -3.863  -1.359  -0.227  0.00  0.00            
ATOM   2404 HG11 VAL X 150      -4.308  -1.689  -1.165  0.00  0.00            
ATOM   2405 HG12 VAL X 150      -4.445  -1.742   0.611  0.00  0.00            
ATOM   2406 HG13 VAL X 150      -3.914  -0.271  -0.279  0.00  0.00            
ATOM   2407  CG2 VAL X 150      -1.800  -1.315  -1.533  0.00  0.00            
ATOM   2408 HG21 VAL X 150      -2.304  -1.692  -2.423  0.00  0.00            
ATOM   2409 HG22 VAL X 150      -1.717  -0.229  -1.496  0.00  0.00            
ATOM   2410 HG23 VAL X 150      -0.779  -1.683  -1.639  0.00  0.00            
ATOM   2411  C   VAL X 150      -2.345  -1.792   2.247  0.00  0.00            
ATOM   2412  O   VAL X 150      -2.610  -2.925   2.549  0.00  0.00            
ATOM   2413  N   LEU X 151      -2.793  -0.783   3.021  0.00  0.00            
ATOM   2414  H   LEU X 151      -2.583   0.145   2.682  0.00  0.00            
ATOM   2415  CA  LEU X 151      -3.685  -0.875   4.169  0.00  0.00            
ATOM   2416  HA  LEU X 151      -3.565  -1.904   4.508  0.00  0.00            
ATOM   2417  CB  LEU X 151      -3.327   0.012   5.345  0.00  0.00            
ATOM   2418  HB2 LEU X 151      -3.665   0.993   5.014  0.00  0.00            
ATOM   2419  HB3 LEU X 151      -3.843  -0.355   6.233  0.00  0.00            
ATOM   2420  CG  LEU X 151      -1.834   0.156   5.649  0.00  0.00            
ATOM   2421  HG  LEU X 151      -1.394   0.647   4.781  0.00  0.00            
ATOM   2422  CD1 LEU X 151      -1.717   1.158   6.793  0.00  0.00            
ATOM   2423 HD11 LEU X 151      -0.685   1.150   7.145  0.00  0.00            
ATOM   2424 HD12 LEU X 151      -1.991   2.170   6.495  0.00  0.00            
ATOM   2425 HD13 LEU X 151      -2.358   0.865   7.624  0.00  0.00            
ATOM   2426  CD2 LEU X 151      -1.148  -1.197   5.937  0.00  0.00            
ATOM   2427 HD21 LEU X 151      -0.090  -1.048   6.149  0.00  0.00            
ATOM   2428 HD22 LEU X 151      -1.622  -1.542   6.857  0.00  0.00            
ATOM   2429 HD23 LEU X 151      -1.214  -1.841   5.060  0.00  0.00            
ATOM   2430  C   LEU X 151      -5.125  -0.878   3.831  0.00  0.00            
ATOM   2431  O   LEU X 151      -5.493  -0.157   2.875  0.00  0.00            
ATOM   2432  N   VAL X 152      -5.957  -1.568   4.601  0.00  0.00            
ATOM   2433  H   VAL X 152      -5.613  -2.083   5.399  0.00  0.00            
ATOM   2434  CA  VAL X 152      -7.396  -1.570   4.431  0.00  0.00            
ATOM   2435  HA  VAL X 152      -7.657  -0.884   3.625  0.00  0.00            
ATOM   2436  CB  VAL X 152      -7.892  -2.928   3.830  0.00  0.00            
ATOM   2437  HB  VAL X 152      -7.348  -2.886   2.886  0.00  0.00            
ATOM   2438  CG1 VAL X 152      -7.358  -4.193   4.475  0.00  0.00            
ATOM   2439 HG11 VAL X 152      -7.616  -5.041   3.841  0.00  0.00            
ATOM   2440 HG12 VAL X 152      -6.301  -4.048   4.697  0.00  0.00            
ATOM   2441 HG13 VAL X 152      -7.824  -4.365   5.446  0.00  0.00            
ATOM   2442  CG2 VAL X 152      -9.383  -2.970   3.669  0.00  0.00            
ATOM   2443 HG21 VAL X 152      -9.678  -3.733   2.948  0.00  0.00            
ATOM   2444 HG22 VAL X 152      -9.958  -3.174   4.573  0.00  0.00            
ATOM   2445 HG23 VAL X 152      -9.745  -2.013   3.292  0.00  0.00            
ATOM   2446  C   VAL X 152      -8.163  -1.223   5.703  0.00  0.00            
ATOM   2447  O   VAL X 152      -7.896  -1.870   6.730  0.00  0.00            
ATOM   2448  N   LYS X 153      -8.801  -0.007   5.687  0.00  0.00            
ATOM   2449  H   LYS X 153      -9.072   0.449   4.828  0.00  0.00            
ATOM   2450  CA  LYS X 153      -9.485   0.415   6.894  0.00  0.00            
ATOM   2451  HA  LYS X 153      -8.898   0.095   7.755  0.00  0.00            
ATOM   2452  CB  LYS X 153      -9.713   1.995   6.927  0.00  0.00            
ATOM   2453  HB2 LYS X 153      -9.005   2.537   6.299  0.00  0.00            
ATOM   2454  HB3 LYS X 153     -10.719   2.070   6.515  0.00  0.00            
ATOM   2455  CG  LYS X 153      -9.869   2.566   8.333  0.00  0.00            
ATOM   2456  HG2 LYS X 153     -10.744   2.219   8.882  0.00  0.00            
ATOM   2457  HG3 LYS X 153      -8.900   2.264   8.730  0.00  0.00            
ATOM   2458  CD  LYS X 153      -9.734   4.080   8.256  0.00  0.00            
ATOM   2459  HD2 LYS X 153      -8.811   4.481   7.838  0.00  0.00            
ATOM   2460  HD3 LYS X 153     -10.641   4.468   7.792  0.00  0.00            
ATOM   2461  CE  LYS X 153      -9.847   4.495   9.766  0.00  0.00            
ATOM   2462  HE2 LYS X 153     -10.857   4.169  10.016  0.00  0.00            
ATOM   2463  HE3 LYS X 153      -8.984   3.982  10.189  0.00  0.00            
ATOM   2464  NZ  LYS X 153      -9.761   5.949   9.930  0.00  0.00            
ATOM   2465  HZ1 LYS X 153      -8.847   6.215   9.593  0.00  0.00            
ATOM   2466  HZ2 LYS X 153     -10.455   6.523   9.474  0.00  0.00            
ATOM   2467  HZ3 LYS X 153      -9.762   6.360  10.853  0.00  0.00            
ATOM   2468  C   LYS X 153     -10.784  -0.297   7.154  0.00  0.00            
ATOM   2469  O   LYS X 153     -11.208  -0.494   8.295  0.00  0.00            
ATOM   2470  N   THR X 154     -11.417  -0.761   6.097  0.00  0.00            
ATOM   2471  H   THR X 154     -10.935  -0.641   5.218  0.00  0.00            
ATOM   2472  CA  THR X 154     -12.698  -1.349   5.950  0.00  0.00            
ATOM   2473  HA  THR X 154     -12.818  -2.127   6.703  0.00  0.00            
ATOM   2474  CB  THR X 154     -13.845  -0.309   6.097  0.00  0.00            
ATOM   2475  HB  THR X 154     -13.947   0.037   7.126  0.00  0.00            
ATOM   2476  CG2 THR X 154     -13.656   0.916   5.217  0.00  0.00            
ATOM   2477 HG21 THR X 154     -13.566   0.593   4.179  0.00  0.00            
ATOM   2478 HG22 THR X 154     -14.550   1.534   5.297  0.00  0.00            
ATOM   2479 HG23 THR X 154     -12.765   1.408   5.606  0.00  0.00            
ATOM   2480  OG1 THR X 154     -15.095  -0.825   5.743  0.00  0.00            
ATOM   2481  HG1 THR X 154     -15.752  -0.564   6.392  0.00  0.00            
ATOM   2482  C   THR X 154     -12.599  -2.045   4.578  0.00  0.00            
ATOM   2483  O   THR X 154     -11.942  -1.428   3.713  0.00  0.00            
ATOM   2484  N   PRO X 155     -13.268  -3.216   4.308  0.00  0.00            
ATOM   2485  CD  PRO X 155     -14.029  -3.970   5.289  0.00  0.00            
ATOM   2486  HD2 PRO X 155     -14.927  -3.484   5.672  0.00  0.00            
ATOM   2487  HD3 PRO X 155     -13.439  -4.094   6.198  0.00  0.00            
ATOM   2488  CG  PRO X 155     -14.347  -5.371   4.655  0.00  0.00            
ATOM   2489  HG2 PRO X 155     -15.267  -5.870   4.961  0.00  0.00            
ATOM   2490  HG3 PRO X 155     -13.489  -6.010   4.863  0.00  0.00            
ATOM   2491  CB  PRO X 155     -14.308  -5.005   3.109  0.00  0.00            
ATOM   2492  HB2 PRO X 155     -15.288  -4.675   2.763  0.00  0.00            
ATOM   2493  HB3 PRO X 155     -13.933  -5.924   2.658  0.00  0.00            
ATOM   2494  CA  PRO X 155     -13.241  -3.900   3.019  0.00  0.00            
ATOM   2495  HA  PRO X 155     -12.275  -4.378   2.854  0.00  0.00            
ATOM   2496  C   PRO X 155     -13.518  -2.921   1.857  0.00  0.00            
ATOM   2497  O   PRO X 155     -13.011  -3.131   0.783  0.00  0.00            
ATOM   2498  N   GLN X 156     -14.221  -1.831   2.058  0.00  0.00            
ATOM   2499  H   GLN X 156     -14.524  -1.768   3.019  0.00  0.00            
ATOM   2500  CA  GLN X 156     -14.620  -0.920   1.038  0.00  0.00            
ATOM   2501  HA  GLN X 156     -14.952  -1.438   0.139  0.00  0.00            
ATOM   2502  CB  GLN X 156     -15.803  -0.040   1.514  0.00  0.00            
ATOM   2503  HB2 GLN X 156     -15.515   0.410   2.464  0.00  0.00            
ATOM   2504  HB3 GLN X 156     -16.158   0.691   0.788  0.00  0.00            
ATOM   2505  CG  GLN X 156     -17.144  -0.880   1.730  0.00  0.00            
ATOM   2506  HG2 GLN X 156     -18.011  -0.323   1.376  0.00  0.00            
ATOM   2507  HG3 GLN X 156     -17.204  -1.809   1.163  0.00  0.00            
ATOM   2508  CD  GLN X 156     -17.344  -1.077   3.277  0.00  0.00            
ATOM   2509  OE1 GLN X 156     -17.178  -2.115   3.904  0.00  0.00            
ATOM   2510  NE2 GLN X 156     -17.612  -0.019   3.958  0.00  0.00            
ATOM   2511 HE21 GLN X 156     -17.642   0.896   3.531  0.00  0.00            
ATOM   2512 HE22 GLN X 156     -17.418   0.003   4.949  0.00  0.00            
ATOM   2513  C   GLN X 156     -13.516   0.117   0.774  0.00  0.00            
ATOM   2514  O   GLN X 156     -13.549   0.726  -0.299  0.00  0.00            
ATOM   2515  N   HID X 157     -12.525   0.347   1.659  0.00  0.00            
ATOM   2516  H   HID X 157     -12.369  -0.361   2.361  0.00  0.00            
ATOM   2517  CA  HID X 157     -11.584   1.471   1.556  0.00  0.00            
ATOM   2518  HA  HID X 157     -11.563   1.760   0.505  0.00  0.00            
ATOM   2519  CB  HID X 157     -12.100   2.660   2.364  0.00  0.00            
ATOM   2520  HB2 HID X 157     -13.099   2.934   2.025  0.00  0.00            
ATOM   2521  HB3 HID X 157     -12.111   2.360   3.412  0.00  0.00            
ATOM   2522  CG  HID X 157     -11.191   3.815   2.265  0.00  0.00            
ATOM   2523  ND1 HID X 157     -10.867   4.447   1.133  0.00  0.00            
ATOM   2524  HD1 HID X 157     -11.331   4.216   0.267  0.00  0.00            
ATOM   2525  CE1 HID X 157      -9.984   5.430   1.380  0.00  0.00            
ATOM   2526  HE1 HID X 157      -9.742   6.235   0.701  0.00  0.00            
ATOM   2527  NE2 HID X 157      -9.700   5.490   2.683  0.00  0.00            
ATOM   2528  CD2 HID X 157     -10.455   4.409   3.258  0.00  0.00            
ATOM   2529  HD2 HID X 157     -10.438   4.088   4.289  0.00  0.00            
ATOM   2530  C   HID X 157     -10.192   1.032   1.977  0.00  0.00            
ATOM   2531  O   HID X 157      -9.933   0.464   3.080  0.00  0.00            
ATOM   2532  N   VAL X 158      -9.216   1.353   1.186  0.00  0.00            
ATOM   2533  H   VAL X 158      -9.493   1.892   0.379  0.00  0.00            
ATOM   2534  CA  VAL X 158      -7.759   1.018   1.265  0.00  0.00            
ATOM   2535  HA  VAL X 158      -7.542   0.547   2.224  0.00  0.00            
ATOM   2536  CB  VAL X 158      -7.491  -0.037   0.148  0.00  0.00            
ATOM   2537  HB  VAL X 158      -6.425  -0.214   0.288  0.00  0.00            
ATOM   2538  CG1 VAL X 158      -8.275  -1.447   0.324  0.00  0.00            
ATOM   2539 HG11 VAL X 158      -7.584  -2.144   0.798  0.00  0.00            
ATOM   2540 HG12 VAL X 158      -9.211  -1.389   0.879  0.00  0.00            
ATOM   2541 HG13 VAL X 158      -8.352  -1.800  -0.705  0.00  0.00            
ATOM   2542  CG2 VAL X 158      -7.626   0.581  -1.283  0.00  0.00            
ATOM   2543 HG21 VAL X 158      -7.511  -0.188  -2.047  0.00  0.00            
ATOM   2544 HG22 VAL X 158      -8.587   1.086  -1.385  0.00  0.00            
ATOM   2545 HG23 VAL X 158      -6.849   1.320  -1.481  0.00  0.00            
ATOM   2546  C   VAL X 158      -6.838   2.278   1.016  0.00  0.00            
ATOM   2547  O   VAL X 158      -7.305   3.316   0.568  0.00  0.00            
ATOM   2548  N   LYS X 159      -5.579   2.290   1.437  0.00  0.00            
ATOM   2549  H   LYS X 159      -5.412   1.497   2.039  0.00  0.00            
ATOM   2550  CA  LYS X 159      -4.548   3.358   1.588  0.00  0.00            
ATOM   2551  HA  LYS X 159      -4.797   4.230   0.984  0.00  0.00            
ATOM   2552  CB  LYS X 159      -4.587   3.724   3.075  0.00  0.00            
ATOM   2553  HB2 LYS X 159      -4.531   2.901   3.787  0.00  0.00            
ATOM   2554  HB3 LYS X 159      -3.645   4.259   3.198  0.00  0.00            
ATOM   2555  CG  LYS X 159      -5.836   4.519   3.435  0.00  0.00            
ATOM   2556  HG2 LYS X 159      -6.050   5.324   2.733  0.00  0.00            
ATOM   2557  HG3 LYS X 159      -6.650   3.798   3.515  0.00  0.00            
ATOM   2558  CD  LYS X 159      -5.725   5.214   4.874  0.00  0.00            
ATOM   2559  HD2 LYS X 159      -5.407   4.471   5.606  0.00  0.00            
ATOM   2560  HD3 LYS X 159      -4.917   5.942   4.951  0.00  0.00            
ATOM   2561  CE  LYS X 159      -6.875   5.941   5.446  0.00  0.00            
ATOM   2562  HE2 LYS X 159      -7.485   5.220   5.991  0.00  0.00            
ATOM   2563  HE3 LYS X 159      -6.488   6.544   6.267  0.00  0.00            
ATOM   2564  NZ  LYS X 159      -7.626   6.743   4.457  0.00  0.00            
ATOM   2565  HZ1 LYS X 159      -7.067   7.564   4.275  0.00  0.00            
ATOM   2566  HZ2 LYS X 159      -7.831   6.357   3.547  0.00  0.00            
ATOM   2567  HZ3 LYS X 159      -8.538   6.952   4.839  0.00  0.00            
ATOM   2568  C   LYS X 159      -3.190   2.805   1.221  0.00  0.00            
ATOM   2569  O   LYS X 159      -2.752   1.701   1.689  0.00  0.00            
ATOM   2570  N   ILE X 160      -2.365   3.591   0.492  0.00  0.00            
ATOM   2571  H   ILE X 160      -2.762   4.433   0.101  0.00  0.00            
ATOM   2572  CA  ILE X 160      -0.931   3.165   0.229  0.00  0.00            
ATOM   2573  HA  ILE X 160      -0.815   2.093   0.070  0.00  0.00            
ATOM   2574  CB  ILE X 160      -0.482   3.687  -1.151  0.00  0.00            
ATOM   2575  HB  ILE X 160      -0.624   4.767  -1.138  0.00  0.00            
ATOM   2576  CG2 ILE X 160       0.996   3.421  -1.508  0.00  0.00            
ATOM   2577 HG21 ILE X 160       1.393   4.030  -2.320  0.00  0.00            
ATOM   2578 HG22 ILE X 160       1.632   3.435  -0.623  0.00  0.00            
ATOM   2579 HG23 ILE X 160       1.026   2.383  -1.839  0.00  0.00            
ATOM   2580  CG1 ILE X 160      -1.495   3.068  -2.157  0.00  0.00            
ATOM   2581 HG12 ILE X 160      -1.321   1.993  -2.205  0.00  0.00            
ATOM   2582 HG13 ILE X 160      -2.525   3.301  -1.888  0.00  0.00            
ATOM   2583  CD1 ILE X 160      -1.331   3.649  -3.553  0.00  0.00            
ATOM   2584 HD11 ILE X 160      -2.159   3.345  -4.194  0.00  0.00            
ATOM   2585 HD12 ILE X 160      -1.346   4.738  -3.523  0.00  0.00            
ATOM   2586 HD13 ILE X 160      -0.514   3.157  -4.081  0.00  0.00            
ATOM   2587  C   ILE X 160       0.031   3.574   1.421  0.00  0.00            
ATOM   2588  O   ILE X 160      -0.098   4.668   1.986  0.00  0.00            
ATOM   2589  N   THR X 161       0.928   2.662   1.758  0.00  0.00            
ATOM   2590  H   THR X 161       1.045   1.815   1.220  0.00  0.00            
ATOM   2591  CA  THR X 161       2.043   3.022   2.697  0.00  0.00            
ATOM   2592  HA  THR X 161       2.031   4.112   2.702  0.00  0.00            
ATOM   2593  CB  THR X 161       1.648   2.641   4.178  0.00  0.00            
ATOM   2594  HB  THR X 161       0.667   3.076   4.372  0.00  0.00            
ATOM   2595  CG2 THR X 161       1.535   1.105   4.298  0.00  0.00            
ATOM   2596 HG21 THR X 161       2.520   0.638   4.314  0.00  0.00            
ATOM   2597 HG22 THR X 161       1.032   0.954   5.253  0.00  0.00            
ATOM   2598 HG23 THR X 161       0.880   0.724   3.514  0.00  0.00            
ATOM   2599  OG1 THR X 161       2.618   3.165   5.124  0.00  0.00            
ATOM   2600  HG1 THR X 161       2.602   4.124   5.087  0.00  0.00            
ATOM   2601  C   THR X 161       3.429   2.518   2.202  0.00  0.00            
ATOM   2602  O   THR X 161       3.676   2.357   1.036  0.00  0.00            
ATOM   2603  N   ASP X 162       4.356   2.327   3.107  0.00  0.00            
ATOM   2604  H   ASP X 162       4.041   2.388   4.065  0.00  0.00            
ATOM   2605  CA  ASP X 162       5.675   1.713   2.927  0.00  0.00            
ATOM   2606  HA  ASP X 162       6.097   1.781   3.930  0.00  0.00            
ATOM   2607  CB  ASP X 162       5.732   0.217   2.503  0.00  0.00            
ATOM   2608  HB2 ASP X 162       5.537   0.086   1.438  0.00  0.00            
ATOM   2609  HB3 ASP X 162       6.778  -0.084   2.566  0.00  0.00            
ATOM   2610  CG  ASP X 162       5.062  -0.783   3.441  0.00  0.00            
ATOM   2611  OD1 ASP X 162       4.797  -0.426   4.636  0.00  0.00            
ATOM   2612  OD2 ASP X 162       4.765  -1.907   3.041  0.00  0.00            
ATOM   2613  C   ASP X 162       6.575   2.632   2.025  0.00  0.00            
ATOM   2614  O   ASP X 162       6.844   2.340   0.885  0.00  0.00            
ATOM   2615  N   PHE X 163       7.050   3.719   2.542  0.00  0.00            
ATOM   2616  H   PHE X 163       6.675   3.923   3.457  0.00  0.00            
ATOM   2617  CA  PHE X 163       7.894   4.763   1.921  0.00  0.00            
ATOM   2618  HA  PHE X 163       7.905   4.513   0.860  0.00  0.00            
ATOM   2619  CB  PHE X 163       7.202   6.120   1.918  0.00  0.00            
ATOM   2620  HB2 PHE X 163       7.218   6.488   2.944  0.00  0.00            
ATOM   2621  HB3 PHE X 163       7.771   6.842   1.332  0.00  0.00            
ATOM   2622  CG  PHE X 163       5.768   6.056   1.340  0.00  0.00            
ATOM   2623  CD1 PHE X 163       5.618   5.939  -0.063  0.00  0.00            
ATOM   2624  HD1 PHE X 163       6.446   5.688  -0.709  0.00  0.00            
ATOM   2625  CE1 PHE X 163       4.360   6.010  -0.597  0.00  0.00            
ATOM   2626  HE1 PHE X 163       4.231   5.879  -1.662  0.00  0.00            
ATOM   2627  CZ  PHE X 163       3.223   6.156   0.222  0.00  0.00            
ATOM   2628  HZ  PHE X 163       2.244   6.141  -0.234  0.00  0.00            
ATOM   2629  CE2 PHE X 163       3.371   6.391   1.573  0.00  0.00            
ATOM   2630  HE2 PHE X 163       2.536   6.648   2.208  0.00  0.00            
ATOM   2631  CD2 PHE X 163       4.665   6.356   2.123  0.00  0.00            
ATOM   2632  HD2 PHE X 163       4.650   6.373   3.203  0.00  0.00            
ATOM   2633  C   PHE X 163       9.334   4.808   2.407  0.00  0.00            
ATOM   2634  O   PHE X 163      10.110   5.681   2.040  0.00  0.00            
ATOM   2635  N   GLY X 164       9.712   3.766   3.112  0.00  0.00            
ATOM   2636  H   GLY X 164       9.087   2.979   3.016  0.00  0.00            
ATOM   2637  CA  GLY X 164      11.118   3.547   3.463  0.00  0.00            
ATOM   2638  HA2 GLY X 164      11.483   4.401   4.033  0.00  0.00            
ATOM   2639  HA3 GLY X 164      11.188   2.730   4.181  0.00  0.00            
ATOM   2640  C   GLY X 164      12.129   3.209   2.331  0.00  0.00            
ATOM   2641  O   GLY X 164      13.334   3.374   2.587  0.00  0.00            
ATOM   2642  N   LEU X 165      11.713   2.870   1.068  0.00  0.00            
ATOM   2643  H   LEU X 165      10.748   2.592   0.952  0.00  0.00            
ATOM   2644  CA  LEU X 165      12.609   2.869  -0.122  0.00  0.00            
ATOM   2645  HA  LEU X 165      13.523   3.369   0.198  0.00  0.00            
ATOM   2646  CB  LEU X 165      12.980   1.486  -0.582  0.00  0.00            
ATOM   2647  HB2 LEU X 165      12.026   0.965  -0.660  0.00  0.00            
ATOM   2648  HB3 LEU X 165      13.390   1.497  -1.592  0.00  0.00            
ATOM   2649  CG  LEU X 165      13.965   0.699   0.299  0.00  0.00            
ATOM   2650  HG  LEU X 165      13.548   0.831   1.298  0.00  0.00            
ATOM   2651  CD1 LEU X 165      14.037  -0.769  -0.109  0.00  0.00            
ATOM   2652 HD11 LEU X 165      14.677  -1.364   0.543  0.00  0.00            
ATOM   2653 HD12 LEU X 165      13.022  -1.152  -0.213  0.00  0.00            
ATOM   2654 HD13 LEU X 165      14.435  -0.670  -1.119  0.00  0.00            
ATOM   2655  CD2 LEU X 165      15.373   1.262   0.239  0.00  0.00            
ATOM   2656 HD21 LEU X 165      16.003   0.814   1.007  0.00  0.00            
ATOM   2657 HD22 LEU X 165      15.750   1.241  -0.784  0.00  0.00            
ATOM   2658 HD23 LEU X 165      15.254   2.277   0.617  0.00  0.00            
ATOM   2659  C   LEU X 165      12.241   3.733  -1.319  0.00  0.00            
ATOM   2660  O   LEU X 165      12.854   3.792  -2.395  0.00  0.00            
ATOM   2661  N   ALA X 166      11.137   4.427  -1.159  0.00  0.00            
ATOM   2662  H   ALA X 166      10.511   3.945  -0.530  0.00  0.00            
ATOM   2663  CA  ALA X 166      10.648   5.454  -1.997  0.00  0.00            
ATOM   2664  HA  ALA X 166      10.628   5.089  -3.024  0.00  0.00            
ATOM   2665  CB  ALA X 166       9.180   5.697  -1.613  0.00  0.00            
ATOM   2666  HB1 ALA X 166       9.120   6.049  -0.583  0.00  0.00            
ATOM   2667  HB2 ALA X 166       8.803   6.550  -2.177  0.00  0.00            
ATOM   2668  HB3 ALA X 166       8.660   4.740  -1.633  0.00  0.00            
ATOM   2669  C   ALA X 166      11.507   6.710  -1.975  0.00  0.00            
ATOM   2670  O   ALA X 166      12.120   7.079  -0.969  0.00  0.00            
ATOM   2671  N   LYS X 167      11.315   7.524  -3.013  0.00  0.00            
ATOM   2672  H   LYS X 167      10.709   7.200  -3.753  0.00  0.00            
ATOM   2673  CA  LYS X 167      12.090   8.784  -3.090  0.00  0.00            
ATOM   2674  HA  LYS X 167      12.391   9.260  -2.157  0.00  0.00            
ATOM   2675  CB  LYS X 167      13.301   8.408  -3.905  0.00  0.00            
ATOM   2676  HB2 LYS X 167      13.786   7.533  -3.470  0.00  0.00            
ATOM   2677  HB3 LYS X 167      12.930   8.113  -4.887  0.00  0.00            
ATOM   2678  CG  LYS X 167      14.365   9.606  -3.963  0.00  0.00            
ATOM   2679  HG2 LYS X 167      13.896  10.526  -4.312  0.00  0.00            
ATOM   2680  HG3 LYS X 167      14.696   9.820  -2.947  0.00  0.00            
ATOM   2681  CD  LYS X 167      15.648   9.346  -4.735  0.00  0.00            
ATOM   2682  HD2 LYS X 167      15.958   8.358  -4.396  0.00  0.00            
ATOM   2683  HD3 LYS X 167      15.490   9.193  -5.803  0.00  0.00            
ATOM   2684  CE  LYS X 167      16.702  10.526  -4.521  0.00  0.00            
ATOM   2685  HE2 LYS X 167      16.471  11.316  -5.235  0.00  0.00            
ATOM   2686  HE3 LYS X 167      16.657  10.872  -3.488  0.00  0.00            
ATOM   2687  NZ  LYS X 167      18.024  10.093  -4.857  0.00  0.00            
ATOM   2688  HZ1 LYS X 167      18.176   9.099  -4.767  0.00  0.00            
ATOM   2689  HZ2 LYS X 167      18.232  10.231  -5.836  0.00  0.00            
ATOM   2690  HZ3 LYS X 167      18.718  10.538  -4.274  0.00  0.00            
ATOM   2691  C   LYS X 167      11.228   9.796  -3.927  0.00  0.00            
ATOM   2692  O   LYS X 167      10.393   9.376  -4.728  0.00  0.00            
ATOM   2693  N   LEU X 168      11.569  11.096  -3.856  0.00  0.00            
ATOM   2694  H   LEU X 168      12.284  11.372  -3.198  0.00  0.00            
ATOM   2695  CA  LEU X 168      11.007  12.091  -4.748  0.00  0.00            
ATOM   2696  HA  LEU X 168      10.015  11.787  -5.083  0.00  0.00            
ATOM   2697  CB  LEU X 168      10.798  13.427  -3.985  0.00  0.00            
ATOM   2698  HB2 LEU X 168      11.825  13.650  -3.696  0.00  0.00            
ATOM   2699  HB3 LEU X 168      10.554  14.292  -4.602  0.00  0.00            
ATOM   2700  CG  LEU X 168       9.835  13.438  -2.780  0.00  0.00            
ATOM   2701  HG  LEU X 168       9.937  12.478  -2.274  0.00  0.00            
ATOM   2702  CD1 LEU X 168      10.085  14.662  -1.880  0.00  0.00            
ATOM   2703 HD11 LEU X 168       9.898  15.585  -2.428  0.00  0.00            
ATOM   2704 HD12 LEU X 168       9.370  14.603  -1.060  0.00  0.00            
ATOM   2705 HD13 LEU X 168      11.109  14.637  -1.506  0.00  0.00            
ATOM   2706  CD2 LEU X 168       8.392  13.663  -3.204  0.00  0.00            
ATOM   2707 HD21 LEU X 168       8.335  14.641  -3.681  0.00  0.00            
ATOM   2708 HD22 LEU X 168       8.157  12.915  -3.961  0.00  0.00            
ATOM   2709 HD23 LEU X 168       7.758  13.794  -2.326  0.00  0.00            
ATOM   2710  C   LEU X 168      11.769  12.306  -6.154  0.00  0.00            
ATOM   2711  O   LEU X 168      12.994  12.331  -6.219  0.00  0.00            
ATOM   2712  N   LEU X 169      10.949  12.341  -7.212  0.00  0.00            
ATOM   2713  H   LEU X 169       9.942  12.306  -7.147  0.00  0.00            
ATOM   2714  CA  LEU X 169      11.419  12.603  -8.570  0.00  0.00            
ATOM   2715  HA  LEU X 169      12.294  11.973  -8.727  0.00  0.00            
ATOM   2716  CB  LEU X 169      10.343  12.099  -9.536  0.00  0.00            
ATOM   2717  HB2 LEU X 169      10.105  11.060  -9.309  0.00  0.00            
ATOM   2718  HB3 LEU X 169       9.428  12.674  -9.394  0.00  0.00            
ATOM   2719  CG  LEU X 169      10.764  12.064 -10.987  0.00  0.00            
ATOM   2720  HG  LEU X 169      11.088  13.074 -11.240  0.00  0.00            
ATOM   2721  CD1 LEU X 169      12.021  11.170 -11.176  0.00  0.00            
ATOM   2722 HD11 LEU X 169      12.964  11.643 -10.898  0.00  0.00            
ATOM   2723 HD12 LEU X 169      11.864  10.271 -10.580  0.00  0.00            
ATOM   2724 HD13 LEU X 169      12.138  10.871 -12.218  0.00  0.00            
ATOM   2725  CD2 LEU X 169       9.636  11.585 -11.942  0.00  0.00            
ATOM   2726 HD21 LEU X 169       9.187  10.643 -11.627  0.00  0.00            
ATOM   2727 HD22 LEU X 169       8.925  12.407 -11.858  0.00  0.00            
ATOM   2728 HD23 LEU X 169      10.052  11.579 -12.950  0.00  0.00            
ATOM   2729  C   LEU X 169      11.815  14.122  -8.667  0.00  0.00            
ATOM   2730  O   LEU X 169      11.496  15.013  -7.884  0.00  0.00            
ATOM   2731  N   GLY X 170      12.687  14.409  -9.686  0.00  0.00            
ATOM   2732  H   GLY X 170      13.115  13.689 -10.251  0.00  0.00            
ATOM   2733  CA  GLY X 170      13.198  15.768  -9.857  0.00  0.00            
ATOM   2734  HA2 GLY X 170      13.514  16.144  -8.884  0.00  0.00            
ATOM   2735  HA3 GLY X 170      14.108  15.777 -10.457  0.00  0.00            
ATOM   2736  C   GLY X 170      12.231  16.824 -10.432  0.00  0.00            
ATOM   2737  O   GLY X 170      11.077  16.518 -10.641  0.00  0.00            
ATOM   2738  N   ALA X 171      12.747  18.037 -10.663  0.00  0.00            
ATOM   2739  H   ALA X 171      13.723  18.181 -10.446  0.00  0.00            
ATOM   2740  CA  ALA X 171      11.871  19.228 -11.087  0.00  0.00            
ATOM   2741  HA  ALA X 171      10.869  19.091 -10.680  0.00  0.00            
ATOM   2742  CB  ALA X 171      12.506  20.454 -10.442  0.00  0.00            
ATOM   2743  HB1 ALA X 171      13.595  20.420 -10.472  0.00  0.00            
ATOM   2744  HB2 ALA X 171      12.137  21.406 -10.822  0.00  0.00            
ATOM   2745  HB3 ALA X 171      12.234  20.420  -9.387  0.00  0.00            
ATOM   2746  C   ALA X 171      11.874  19.431 -12.579  0.00  0.00            
ATOM   2747  O   ALA X 171      10.861  19.963 -13.096  0.00  0.00            
ATOM   2748  N   GLU X 172      12.838  18.946 -13.404  0.00  0.00            
ATOM   2749  H   GLU X 172      13.667  18.792 -12.847  0.00  0.00            
ATOM   2750  CA  GLU X 172      12.735  18.740 -14.831  0.00  0.00            
ATOM   2751  HA  GLU X 172      11.681  18.688 -15.104  0.00  0.00            
ATOM   2752  CB  GLU X 172      13.355  19.936 -15.621  0.00  0.00            
ATOM   2753  HB2 GLU X 172      13.185  19.848 -16.694  0.00  0.00            
ATOM   2754  HB3 GLU X 172      12.876  20.877 -15.350  0.00  0.00            
ATOM   2755  CG  GLU X 172      14.868  20.164 -15.372  0.00  0.00            
ATOM   2756  HG2 GLU X 172      15.047  20.476 -14.343  0.00  0.00            
ATOM   2757  HG3 GLU X 172      15.404  19.263 -15.671  0.00  0.00            
ATOM   2758  CD  GLU X 172      15.475  21.312 -16.250  0.00  0.00            
ATOM   2759  OE1 GLU X 172      15.001  22.447 -15.991  0.00  0.00            
ATOM   2760  OE2 GLU X 172      16.445  21.236 -17.002  0.00  0.00            
ATOM   2761  C   GLU X 172      13.410  17.391 -15.176  0.00  0.00            
ATOM   2762  O   GLU X 172      13.816  17.111 -16.260  0.00  0.00            
ATOM   2763  N   GLU X 173      13.214  16.422 -14.293  0.00  0.00            
ATOM   2764  H   GLU X 173      12.707  16.559 -13.430  0.00  0.00            
ATOM   2765  CA  GLU X 173      13.775  15.062 -14.305  0.00  0.00            
ATOM   2766  HA  GLU X 173      14.458  14.954 -15.149  0.00  0.00            
ATOM   2767  CB  GLU X 173      14.658  14.819 -13.060  0.00  0.00            
ATOM   2768  HB2 GLU X 173      15.402  15.607 -12.946  0.00  0.00            
ATOM   2769  HB3 GLU X 173      13.941  14.812 -12.238  0.00  0.00            
ATOM   2770  CG  GLU X 173      15.338  13.455 -13.032  0.00  0.00            
ATOM   2771  HG2 GLU X 173      14.624  12.736 -12.629  0.00  0.00            
ATOM   2772  HG3 GLU X 173      15.425  13.011 -14.023  0.00  0.00            
ATOM   2773  CD  GLU X 173      16.627  13.617 -12.203  0.00  0.00            
ATOM   2774  OE1 GLU X 173      16.668  13.609 -10.940  0.00  0.00            
ATOM   2775  OE2 GLU X 173      17.700  13.560 -12.920  0.00  0.00            
ATOM   2776  C   GLU X 173      12.676  13.904 -14.411  0.00  0.00            
ATOM   2777  O   GLU X 173      11.778  13.943 -13.622  0.00  0.00            
ATOM   2778  N   LYS X 174      12.767  13.028 -15.409  0.00  0.00            
ATOM   2779  H   LYS X 174      13.444  13.088 -16.156  0.00  0.00            
ATOM   2780  CA  LYS X 174      11.648  12.076 -15.790  0.00  0.00            
ATOM   2781  HA  LYS X 174      10.730  12.436 -15.325  0.00  0.00            
ATOM   2782  CB  LYS X 174      11.538  12.124 -17.314  0.00  0.00            
ATOM   2783  HB2 LYS X 174      12.552  12.069 -17.711  0.00  0.00            
ATOM   2784  HB3 LYS X 174      10.830  11.383 -17.684  0.00  0.00            
ATOM   2785  CG  LYS X 174      10.922  13.455 -17.788  0.00  0.00            
ATOM   2786  HG2 LYS X 174       9.923  13.499 -17.353  0.00  0.00            
ATOM   2787  HG3 LYS X 174      11.437  14.286 -17.305  0.00  0.00            
ATOM   2788  CD  LYS X 174      10.920  13.511 -19.310  0.00  0.00            
ATOM   2789  HD2 LYS X 174      11.901  13.372 -19.763  0.00  0.00            
ATOM   2790  HD3 LYS X 174      10.364  12.661 -19.707  0.00  0.00            
ATOM   2791  CE  LYS X 174      10.329  14.810 -19.907  0.00  0.00            
ATOM   2792  HE2 LYS X 174       9.251  14.656 -19.865  0.00  0.00            
ATOM   2793  HE3 LYS X 174      10.564  15.704 -19.329  0.00  0.00            
ATOM   2794  NZ  LYS X 174      10.915  15.098 -21.292  0.00  0.00            
ATOM   2795  HZ1 LYS X 174      11.924  15.121 -21.254  0.00  0.00            
ATOM   2796  HZ2 LYS X 174      10.732  14.326 -21.918  0.00  0.00            
ATOM   2797  HZ3 LYS X 174      10.534  15.934 -21.712  0.00  0.00            
ATOM   2798  C   LYS X 174      11.987  10.626 -15.333  0.00  0.00            
ATOM   2799  O   LYS X 174      11.149   9.771 -15.257  0.00  0.00            
ATOM   2800  N   GLU X 175      13.293  10.399 -15.073  0.00  0.00            
ATOM   2801  H   GLU X 175      13.994  11.109 -15.230  0.00  0.00            
ATOM   2802  CA  GLU X 175      13.757   9.121 -14.461  0.00  0.00            
ATOM   2803  HA  GLU X 175      13.026   8.900 -13.683  0.00  0.00            
ATOM   2804  CB  GLU X 175      13.769   8.041 -15.534  0.00  0.00            
ATOM   2805  HB2 GLU X 175      13.843   7.053 -15.077  0.00  0.00            
ATOM   2806  HB3 GLU X 175      12.805   7.919 -16.028  0.00  0.00            
ATOM   2807  CG  GLU X 175      14.877   8.088 -16.647  0.00  0.00            
ATOM   2808  HG2 GLU X 175      15.855   7.937 -16.190  0.00  0.00            
ATOM   2809  HG3 GLU X 175      14.656   7.259 -17.319  0.00  0.00            
ATOM   2810  CD  GLU X 175      15.047   9.315 -17.404  0.00  0.00            
ATOM   2811  OE1 GLU X 175      14.080   9.891 -17.918  0.00  0.00            
ATOM   2812  OE2 GLU X 175      16.257   9.711 -17.609  0.00  0.00            
ATOM   2813  C   GLU X 175      15.176   9.313 -13.812  0.00  0.00            
ATOM   2814  O   GLU X 175      15.948  10.146 -14.226  0.00  0.00            
ATOM   2815  N   TYR X 176      15.494   8.497 -12.853  0.00  0.00            
ATOM   2816  H   TYR X 176      14.801   7.862 -12.485  0.00  0.00            
ATOM   2817  CA  TYR X 176      16.836   8.508 -12.245  0.00  0.00            
ATOM   2818  HA  TYR X 176      17.612   8.793 -12.957  0.00  0.00            
ATOM   2819  CB  TYR X 176      16.762   9.532 -11.089  0.00  0.00            
ATOM   2820  HB2 TYR X 176      16.370  10.461 -11.503  0.00  0.00            
ATOM   2821  HB3 TYR X 176      15.982   9.203 -10.402  0.00  0.00            
ATOM   2822  CG  TYR X 176      18.057   9.759 -10.324  0.00  0.00            
ATOM   2823  CD1 TYR X 176      19.032  10.627 -10.834  0.00  0.00            
ATOM   2824  HD1 TYR X 176      18.825  11.211 -11.718  0.00  0.00            
ATOM   2825  CE1 TYR X 176      20.254  10.856 -10.143  0.00  0.00            
ATOM   2826  HE1 TYR X 176      21.000  11.548 -10.506  0.00  0.00            
ATOM   2827  CZ  TYR X 176      20.518  10.213  -8.921  0.00  0.00            
ATOM   2828  OH  TYR X 176      21.759  10.273  -8.412  0.00  0.00            
ATOM   2829  HH  TYR X 176      22.429  10.673  -8.970  0.00  0.00            
ATOM   2830  CE2 TYR X 176      19.505   9.367  -8.407  0.00  0.00            
ATOM   2831  HE2 TYR X 176      19.634   8.928  -7.428  0.00  0.00            
ATOM   2832  CD2 TYR X 176      18.332   9.098  -9.071  0.00  0.00            
ATOM   2833  HD2 TYR X 176      17.625   8.357  -8.727  0.00  0.00            
ATOM   2834  C   TYR X 176      17.219   7.177 -11.653  0.00  0.00            
ATOM   2835  O   TYR X 176      16.346   6.378 -11.394  0.00  0.00            
ATOM   2836  N   HIE X 177      18.493   6.833 -11.520  0.00  0.00            
ATOM   2837  H   HIE X 177      19.185   7.526 -11.768  0.00  0.00            
ATOM   2838  CA  HIE X 177      18.949   5.535 -11.019  0.00  0.00            
ATOM   2839  HA  HIE X 177      18.348   4.728 -11.437  0.00  0.00            
ATOM   2840  CB  HIE X 177      20.422   5.304 -11.500  0.00  0.00            
ATOM   2841  HB2 HIE X 177      20.755   4.403 -10.985  0.00  0.00            
ATOM   2842  HB3 HIE X 177      20.392   4.985 -12.542  0.00  0.00            
ATOM   2843  CG  HIE X 177      21.376   6.419 -11.301  0.00  0.00            
ATOM   2844  ND1 HIE X 177      21.549   7.576 -12.158  0.00  0.00            
ATOM   2845  CE1 HIE X 177      22.500   8.380 -11.574  0.00  0.00            
ATOM   2846  HE1 HIE X 177      22.913   9.301 -11.958  0.00  0.00            
ATOM   2847  NE2 HIE X 177      22.973   7.757 -10.456  0.00  0.00            
ATOM   2848  HE2 HIE X 177      23.495   8.259  -9.752  0.00  0.00            
ATOM   2849  CD2 HIE X 177      22.257   6.592 -10.270  0.00  0.00            
ATOM   2850  HD2 HIE X 177      22.508   5.944  -9.443  0.00  0.00            
ATOM   2851  C   HIE X 177      18.844   5.361  -9.504  0.00  0.00            
ATOM   2852  O   HIE X 177      19.415   6.135  -8.823  0.00  0.00            
ATOM   2853  N   ALA X 178      18.284   4.224  -9.047  0.00  0.00            
ATOM   2854  H   ALA X 178      17.933   3.589  -9.750  0.00  0.00            
ATOM   2855  CA  ALA X 178      18.585   3.783  -7.696  0.00  0.00            
ATOM   2856  HA  ALA X 178      18.135   4.513  -7.022  0.00  0.00            
ATOM   2857  CB  ALA X 178      17.967   2.436  -7.314  0.00  0.00            
ATOM   2858  HB1 ALA X 178      18.351   2.151  -6.334  0.00  0.00            
ATOM   2859  HB2 ALA X 178      16.907   2.575  -7.099  0.00  0.00            
ATOM   2860  HB3 ALA X 178      18.196   1.635  -8.017  0.00  0.00            
ATOM   2861  C   ALA X 178      20.091   3.714  -7.384  0.00  0.00            
ATOM   2862  O   ALA X 178      20.886   3.305  -8.229  0.00  0.00            
ATOM   2863  N   GLU X 179      20.408   4.122  -6.137  0.00  0.00            
ATOM   2864  H   GLU X 179      19.736   4.663  -5.612  0.00  0.00            
ATOM   2865  CA  GLU X 179      21.627   3.933  -5.439  0.00  0.00            
ATOM   2866  HA  GLU X 179      22.400   4.436  -6.020  0.00  0.00            
ATOM   2867  CB  GLU X 179      21.673   4.712  -4.179  0.00  0.00            
ATOM   2868  HB2 GLU X 179      22.693   4.847  -3.819  0.00  0.00            
ATOM   2869  HB3 GLU X 179      21.410   5.739  -4.435  0.00  0.00            
ATOM   2870  CG  GLU X 179      20.655   4.246  -3.042  0.00  0.00            
ATOM   2871  HG2 GLU X 179      20.695   3.172  -2.858  0.00  0.00            
ATOM   2872  HG3 GLU X 179      20.885   4.739  -2.097  0.00  0.00            
ATOM   2873  CD  GLU X 179      19.229   4.675  -3.231  0.00  0.00            
ATOM   2874  OE1 GLU X 179      18.999   5.528  -4.146  0.00  0.00            
ATOM   2875  OE2 GLU X 179      18.327   4.273  -2.474  0.00  0.00            
ATOM   2876  C   GLU X 179      22.151   2.520  -5.193  0.00  0.00            
ATOM   2877  O   GLU X 179      23.254   2.320  -4.744  0.00  0.00            
ATOM   2878  N   GLY X 180      21.239   1.513  -5.367  0.00  0.00            
ATOM   2879  H   GLY X 180      20.296   1.772  -5.620  0.00  0.00            
ATOM   2880  CA  GLY X 180      21.531   0.156  -5.115  0.00  0.00            
ATOM   2881  HA2 GLY X 180      22.171  -0.127  -5.950  0.00  0.00            
ATOM   2882  HA3 GLY X 180      21.986  -0.005  -4.137  0.00  0.00            
ATOM   2883  C   GLY X 180      20.327  -0.780  -5.141  0.00  0.00            
ATOM   2884  O   GLY X 180      19.197  -0.338  -5.125  0.00  0.00            
ATOM   2885  N   GLY X 181      20.580  -2.064  -5.108  0.00  0.00            
ATOM   2886  H   GLY X 181      21.559  -2.313  -5.101  0.00  0.00            
ATOM   2887  CA  GLY X 181      19.603  -3.118  -4.948  0.00  0.00            
ATOM   2888  HA2 GLY X 181      18.642  -2.899  -5.414  0.00  0.00            
ATOM   2889  HA3 GLY X 181      19.936  -4.065  -5.374  0.00  0.00            
ATOM   2890  C   GLY X 181      19.274  -3.358  -3.515  0.00  0.00            
ATOM   2891  O   GLY X 181      20.163  -3.447  -2.679  0.00  0.00            
ATOM   2892  N   LYS X 182      18.039  -3.867  -3.245  0.00  0.00            
ATOM   2893  H   LYS X 182      17.449  -3.975  -4.057  0.00  0.00            
ATOM   2894  CA  LYS X 182      17.412  -4.009  -1.877  0.00  0.00            
ATOM   2895  HA  LYS X 182      18.217  -4.149  -1.156  0.00  0.00            
ATOM   2896  CB  LYS X 182      16.642  -2.708  -1.518  0.00  0.00            
ATOM   2897  HB2 LYS X 182      16.042  -2.516  -2.408  0.00  0.00            
ATOM   2898  HB3 LYS X 182      15.944  -2.854  -0.694  0.00  0.00            
ATOM   2899  CG  LYS X 182      17.547  -1.505  -1.136  0.00  0.00            
ATOM   2900  HG2 LYS X 182      18.274  -1.232  -1.901  0.00  0.00            
ATOM   2901  HG3 LYS X 182      16.931  -0.616  -1.275  0.00  0.00            
ATOM   2902  CD  LYS X 182      18.246  -1.544   0.218  0.00  0.00            
ATOM   2903  HD2 LYS X 182      17.651  -1.936   1.042  0.00  0.00            
ATOM   2904  HD3 LYS X 182      19.192  -2.086   0.202  0.00  0.00            
ATOM   2905  CE  LYS X 182      18.753  -0.108   0.489  0.00  0.00            
ATOM   2906  HE2 LYS X 182      19.519   0.114  -0.255  0.00  0.00            
ATOM   2907  HE3 LYS X 182      17.911   0.567   0.339  0.00  0.00            
ATOM   2908  NZ  LYS X 182      19.318   0.115   1.803  0.00  0.00            
ATOM   2909  HZ1 LYS X 182      18.537   0.008   2.435  0.00  0.00            
ATOM   2910  HZ2 LYS X 182      20.080  -0.535   1.929  0.00  0.00            
ATOM   2911  HZ3 LYS X 182      19.742   1.032   1.799  0.00  0.00            
ATOM   2912  C   LYS X 182      16.562  -5.234  -1.708  0.00  0.00            
ATOM   2913  O   LYS X 182      16.234  -5.746  -0.611  0.00  0.00            
ATOM   2914  N   VAL X 183      15.926  -5.667  -2.826  0.00  0.00            
ATOM   2915  H   VAL X 183      16.267  -5.316  -3.710  0.00  0.00            
ATOM   2916  CA  VAL X 183      14.658  -6.361  -2.730  0.00  0.00            
ATOM   2917  HA  VAL X 183      14.672  -6.936  -1.805  0.00  0.00            
ATOM   2918  CB  VAL X 183      13.456  -5.383  -2.632  0.00  0.00            
ATOM   2919  HB  VAL X 183      13.647  -4.714  -1.793  0.00  0.00            
ATOM   2920  CG1 VAL X 183      13.352  -4.615  -3.970  0.00  0.00            
ATOM   2921 HG11 VAL X 183      14.298  -4.157  -4.261  0.00  0.00            
ATOM   2922 HG12 VAL X 183      13.129  -5.226  -4.845  0.00  0.00            
ATOM   2923 HG13 VAL X 183      12.719  -3.728  -3.957  0.00  0.00            
ATOM   2924  CG2 VAL X 183      12.127  -6.201  -2.469  0.00  0.00            
ATOM   2925 HG21 VAL X 183      12.249  -6.726  -1.521  0.00  0.00            
ATOM   2926 HG22 VAL X 183      11.334  -5.460  -2.361  0.00  0.00            
ATOM   2927 HG23 VAL X 183      11.902  -6.908  -3.267  0.00  0.00            
ATOM   2928  C   VAL X 183      14.536  -7.384  -3.981  0.00  0.00            
ATOM   2929  O   VAL X 183      15.075  -7.006  -5.048  0.00  0.00            
ATOM   2930  N   PRO X 184      13.958  -8.563  -3.840  0.00  0.00            
ATOM   2931  CD  PRO X 184      13.615  -9.268  -2.567  0.00  0.00            
ATOM   2932  HD2 PRO X 184      12.610  -8.953  -2.285  0.00  0.00            
ATOM   2933  HD3 PRO X 184      14.387  -9.017  -1.839  0.00  0.00            
ATOM   2934  CG  PRO X 184      13.730 -10.795  -2.815  0.00  0.00            
ATOM   2935  HG2 PRO X 184      12.924 -11.262  -2.249  0.00  0.00            
ATOM   2936  HG3 PRO X 184      14.743 -11.101  -2.552  0.00  0.00            
ATOM   2937  CB  PRO X 184      13.384 -10.809  -4.329  0.00  0.00            
ATOM   2938  HB2 PRO X 184      12.296 -10.859  -4.355  0.00  0.00            
ATOM   2939  HB3 PRO X 184      13.798 -11.729  -4.741  0.00  0.00            
ATOM   2940  CA  PRO X 184      13.881  -9.495  -4.941  0.00  0.00            
ATOM   2941  HA  PRO X 184      14.889  -9.669  -5.317  0.00  0.00            
ATOM   2942  C   PRO X 184      13.019  -8.961  -6.136  0.00  0.00            
ATOM   2943  O   PRO X 184      12.067  -8.185  -5.948  0.00  0.00            
ATOM   2944  N   ILE X 185      13.259  -9.372  -7.394  0.00  0.00            
ATOM   2945  H   ILE X 185      13.878 -10.159  -7.529  0.00  0.00            
ATOM   2946  CA  ILE X 185      13.072  -8.449  -8.568  0.00  0.00            
ATOM   2947  HA  ILE X 185      13.155  -7.463  -8.110  0.00  0.00            
ATOM   2948  CB  ILE X 185      14.208  -8.514  -9.506  0.00  0.00            
ATOM   2949  HB  ILE X 185      14.129  -7.586 -10.074  0.00  0.00            
ATOM   2950  CG2 ILE X 185      15.601  -8.443  -8.778  0.00  0.00            
ATOM   2951 HG21 ILE X 185      15.768  -9.444  -8.380  0.00  0.00            
ATOM   2952 HG22 ILE X 185      16.322  -8.177  -9.551  0.00  0.00            
ATOM   2953 HG23 ILE X 185      15.563  -7.746  -7.941  0.00  0.00            
ATOM   2954  CG1 ILE X 185      14.171  -9.775 -10.386  0.00  0.00            
ATOM   2955 HG12 ILE X 185      14.456 -10.570  -9.697  0.00  0.00            
ATOM   2956 HG13 ILE X 185      13.261  -9.845 -10.983  0.00  0.00            
ATOM   2957  CD1 ILE X 185      15.241  -9.797 -11.451  0.00  0.00            
ATOM   2958 HD11 ILE X 185      15.274  -8.865 -12.016  0.00  0.00            
ATOM   2959 HD12 ILE X 185      16.141 -10.136 -10.938  0.00  0.00            
ATOM   2960 HD13 ILE X 185      14.910 -10.522 -12.195  0.00  0.00            
ATOM   2961  C   ILE X 185      11.711  -8.459  -9.155  0.00  0.00            
ATOM   2962  O   ILE X 185      11.446  -7.895 -10.210  0.00  0.00            
ATOM   2963  N   LYS X 186      10.708  -9.136  -8.490  0.00  0.00            
ATOM   2964  H   LYS X 186      10.906  -9.293  -7.513  0.00  0.00            
ATOM   2965  CA  LYS X 186       9.441  -9.548  -9.071  0.00  0.00            
ATOM   2966  HA  LYS X 186       9.622  -9.846 -10.103  0.00  0.00            
ATOM   2967  CB  LYS X 186       8.872 -10.710  -8.265  0.00  0.00            
ATOM   2968  HB2 LYS X 186       8.377 -10.302  -7.384  0.00  0.00            
ATOM   2969  HB3 LYS X 186       8.258 -11.225  -9.004  0.00  0.00            
ATOM   2970  CG  LYS X 186       9.895 -11.770  -7.720  0.00  0.00            
ATOM   2971  HG2 LYS X 186      10.507 -12.106  -8.557  0.00  0.00            
ATOM   2972  HG3 LYS X 186      10.507 -11.330  -6.932  0.00  0.00            
ATOM   2973  CD  LYS X 186       9.190 -12.896  -6.933  0.00  0.00            
ATOM   2974  HD2 LYS X 186       8.809 -12.404  -6.038  0.00  0.00            
ATOM   2975  HD3 LYS X 186       8.344 -13.204  -7.547  0.00  0.00            
ATOM   2976  CE  LYS X 186      10.096 -14.101  -6.655  0.00  0.00            
ATOM   2977  HE2 LYS X 186      10.483 -14.451  -7.612  0.00  0.00            
ATOM   2978  HE3 LYS X 186      10.965 -13.757  -6.094  0.00  0.00            
ATOM   2979  NZ  LYS X 186       9.381 -15.243  -5.988  0.00  0.00            
ATOM   2980  HZ1 LYS X 186       8.662 -15.656  -6.565  0.00  0.00            
ATOM   2981  HZ2 LYS X 186      10.030 -15.986  -5.773  0.00  0.00            
ATOM   2982  HZ3 LYS X 186       9.019 -15.006  -5.075  0.00  0.00            
ATOM   2983  C   LYS X 186       8.396  -8.446  -9.338  0.00  0.00            
ATOM   2984  O   LYS X 186       7.422  -8.719  -9.999  0.00  0.00            
ATOM   2985  N   TRP X 187       8.671  -7.282  -8.769  0.00  0.00            
ATOM   2986  H   TRP X 187       9.581  -7.190  -8.339  0.00  0.00            
ATOM   2987  CA  TRP X 187       7.716  -6.176  -8.760  0.00  0.00            
ATOM   2988  HA  TRP X 187       6.806  -6.538  -9.239  0.00  0.00            
ATOM   2989  CB  TRP X 187       7.445  -5.819  -7.313  0.00  0.00            
ATOM   2990  HB2 TRP X 187       8.404  -5.631  -6.829  0.00  0.00            
ATOM   2991  HB3 TRP X 187       6.823  -4.929  -7.227  0.00  0.00            
ATOM   2992  CG  TRP X 187       6.911  -6.910  -6.394  0.00  0.00            
ATOM   2993  CD1 TRP X 187       5.582  -7.099  -6.186  0.00  0.00            
ATOM   2994  HD1 TRP X 187       4.804  -6.437  -6.538  0.00  0.00            
ATOM   2995  NE1 TRP X 187       5.332  -8.210  -5.418  0.00  0.00            
ATOM   2996  HE1 TRP X 187       4.407  -8.528  -5.168  0.00  0.00            
ATOM   2997  CE2 TRP X 187       6.532  -8.705  -4.959  0.00  0.00            
ATOM   2998  CZ2 TRP X 187       6.776  -9.831  -4.156  0.00  0.00            
ATOM   2999  HZ2 TRP X 187       5.981 -10.372  -3.665  0.00  0.00            
ATOM   3000  CH2 TRP X 187       8.103 -10.271  -4.025  0.00  0.00            
ATOM   3001  HH2 TRP X 187       8.312 -11.180  -3.482  0.00  0.00            
ATOM   3002  CZ3 TRP X 187       9.156  -9.555  -4.632  0.00  0.00            
ATOM   3003  HZ3 TRP X 187      10.194  -9.811  -4.477  0.00  0.00            
ATOM   3004  CE3 TRP X 187       8.892  -8.469  -5.506  0.00  0.00            
ATOM   3005  HE3 TRP X 187       9.728  -7.960  -5.963  0.00  0.00            
ATOM   3006  CD2 TRP X 187       7.520  -7.970  -5.633  0.00  0.00            
ATOM   3007  C   TRP X 187       8.269  -5.037  -9.681  0.00  0.00            
ATOM   3008  O   TRP X 187       7.510  -4.218 -10.217  0.00  0.00            
ATOM   3009  N   MET X 188       9.600  -4.967  -9.741  0.00  0.00            
ATOM   3010  H   MET X 188      10.088  -5.612  -9.136  0.00  0.00            
ATOM   3011  CA  MET X 188      10.282  -3.875 -10.457  0.00  0.00            
ATOM   3012  HA  MET X 188       9.716  -2.973 -10.223  0.00  0.00            
ATOM   3013  CB  MET X 188      11.666  -3.698  -9.892  0.00  0.00            
ATOM   3014  HB2 MET X 188      12.045  -2.741 -10.248  0.00  0.00            
ATOM   3015  HB3 MET X 188      11.657  -3.601  -8.806  0.00  0.00            
ATOM   3016  CG  MET X 188      12.682  -4.749 -10.243  0.00  0.00            
ATOM   3017  HG2 MET X 188      12.250  -5.725 -10.024  0.00  0.00            
ATOM   3018  HG3 MET X 188      12.682  -4.665 -11.330  0.00  0.00            
ATOM   3019  SD  MET X 188      14.424  -4.411  -9.625  0.00  0.00            
ATOM   3020  CE  MET X 188      14.293  -4.526  -7.811  0.00  0.00            
ATOM   3021  HE1 MET X 188      14.072  -5.569  -7.583  0.00  0.00            
ATOM   3022  HE2 MET X 188      15.232  -4.094  -7.467  0.00  0.00            
ATOM   3023  HE3 MET X 188      13.436  -3.968  -7.435  0.00  0.00            
ATOM   3024  C   MET X 188      10.293  -3.981 -11.978  0.00  0.00            
ATOM   3025  O   MET X 188      10.075  -5.064 -12.499  0.00  0.00            
ATOM   3026  N   ALA X 189      10.356  -2.825 -12.679  0.00  0.00            
ATOM   3027  H   ALA X 189      10.434  -1.966 -12.152  0.00  0.00            
ATOM   3028  CA  ALA X 189      10.125  -2.759 -14.117  0.00  0.00            
ATOM   3029  HA  ALA X 189       9.335  -3.477 -14.335  0.00  0.00            
ATOM   3030  CB  ALA X 189       9.664  -1.353 -14.398  0.00  0.00            
ATOM   3031  HB1 ALA X 189       9.532  -1.352 -15.480  0.00  0.00            
ATOM   3032  HB2 ALA X 189       8.741  -1.097 -13.878  0.00  0.00            
ATOM   3033  HB3 ALA X 189      10.390  -0.571 -14.174  0.00  0.00            
ATOM   3034  C   ALA X 189      11.376  -3.181 -14.876  0.00  0.00            
ATOM   3035  O   ALA X 189      12.487  -3.440 -14.289  0.00  0.00            
ATOM   3036  N   LEU X 190      11.316  -3.434 -16.188  0.00  0.00            
ATOM   3037  H   LEU X 190      10.432  -3.394 -16.676  0.00  0.00            
ATOM   3038  CA  LEU X 190      12.564  -3.874 -16.937  0.00  0.00            
ATOM   3039  HA  LEU X 190      12.919  -4.742 -16.383  0.00  0.00            
ATOM   3040  CB  LEU X 190      12.093  -4.272 -18.350  0.00  0.00            
ATOM   3041  HB2 LEU X 190      11.341  -5.050 -18.222  0.00  0.00            
ATOM   3042  HB3 LEU X 190      11.553  -3.469 -18.852  0.00  0.00            
ATOM   3043  CG  LEU X 190      13.182  -4.735 -19.387  0.00  0.00            
ATOM   3044  HG  LEU X 190      13.724  -3.816 -19.605  0.00  0.00            
ATOM   3045  CD1 LEU X 190      14.058  -5.937 -18.971  0.00  0.00            
ATOM   3046 HD11 LEU X 190      13.455  -6.776 -18.624  0.00  0.00            
ATOM   3047 HD12 LEU X 190      14.577  -6.245 -19.879  0.00  0.00            
ATOM   3048 HD13 LEU X 190      14.671  -5.691 -18.104  0.00  0.00            
ATOM   3049  CD2 LEU X 190      12.464  -5.131 -20.678  0.00  0.00            
ATOM   3050 HD21 LEU X 190      11.729  -4.402 -21.019  0.00  0.00            
ATOM   3051 HD22 LEU X 190      13.152  -5.212 -21.519  0.00  0.00            
ATOM   3052 HD23 LEU X 190      11.869  -6.033 -20.535  0.00  0.00            
ATOM   3053  C   LEU X 190      13.740  -2.920 -16.856  0.00  0.00            
ATOM   3054  O   LEU X 190      14.914  -3.390 -16.820  0.00  0.00            
ATOM   3055  N   GLU X 191      13.576  -1.651 -16.895  0.00  0.00            
ATOM   3056  H   GLU X 191      12.630  -1.302 -16.949  0.00  0.00            
ATOM   3057  CA  GLU X 191      14.581  -0.625 -16.841  0.00  0.00            
ATOM   3058  HA  GLU X 191      15.339  -0.956 -17.551  0.00  0.00            
ATOM   3059  CB  GLU X 191      13.986   0.689 -17.337  0.00  0.00            
ATOM   3060  HB2 GLU X 191      14.868   1.313 -17.486  0.00  0.00            
ATOM   3061  HB3 GLU X 191      13.578   0.559 -18.340  0.00  0.00            
ATOM   3062  CG  GLU X 191      12.904   1.453 -16.575  0.00  0.00            
ATOM   3063  HG2 GLU X 191      13.366   1.539 -15.591  0.00  0.00            
ATOM   3064  HG3 GLU X 191      12.881   2.458 -16.997  0.00  0.00            
ATOM   3065  CD  GLU X 191      11.491   0.786 -16.516  0.00  0.00            
ATOM   3066  OE1 GLU X 191      10.631   1.188 -15.730  0.00  0.00            
ATOM   3067  OE2 GLU X 191      11.316  -0.172 -17.310  0.00  0.00            
ATOM   3068  C   GLU X 191      15.157  -0.531 -15.419  0.00  0.00            
ATOM   3069  O   GLU X 191      16.378  -0.337 -15.183  0.00  0.00            
ATOM   3070  N   SER X 192      14.370  -0.820 -14.352  0.00  0.00            
ATOM   3071  H   SER X 192      13.368  -0.891 -14.454  0.00  0.00            
ATOM   3072  CA  SER X 192      14.880  -1.193 -13.037  0.00  0.00            
ATOM   3073  HA  SER X 192      15.503  -0.360 -12.712  0.00  0.00            
ATOM   3074  CB  SER X 192      13.746  -1.293 -12.016  0.00  0.00            
ATOM   3075  HB2 SER X 192      13.223  -2.249 -12.007  0.00  0.00            
ATOM   3076  HB3 SER X 192      14.232  -1.055 -11.070  0.00  0.00            
ATOM   3077  OG  SER X 192      12.718  -0.311 -12.256  0.00  0.00            
ATOM   3078  HG  SER X 192      13.262   0.430 -12.532  0.00  0.00            
ATOM   3079  C   SER X 192      15.870  -2.476 -13.014  0.00  0.00            
ATOM   3080  O   SER X 192      16.829  -2.502 -12.216  0.00  0.00            
ATOM   3081  N   ILE X 193      15.536  -3.540 -13.794  0.00  0.00            
ATOM   3082  H   ILE X 193      14.604  -3.548 -14.185  0.00  0.00            
ATOM   3083  CA  ILE X 193      16.400  -4.692 -13.829  0.00  0.00            
ATOM   3084  HA  ILE X 193      16.788  -4.994 -12.856  0.00  0.00            
ATOM   3085  CB  ILE X 193      15.665  -5.962 -14.318  0.00  0.00            
ATOM   3086  HB  ILE X 193      15.165  -5.894 -15.285  0.00  0.00            
ATOM   3087  CG2 ILE X 193      16.726  -7.073 -14.550  0.00  0.00            
ATOM   3088 HG21 ILE X 193      16.398  -8.101 -14.705  0.00  0.00            
ATOM   3089 HG22 ILE X 193      17.328  -6.893 -15.441  0.00  0.00            
ATOM   3090 HG23 ILE X 193      17.478  -7.051 -13.761  0.00  0.00            
ATOM   3091  CG1 ILE X 193      14.589  -6.362 -13.124  0.00  0.00            
ATOM   3092 HG12 ILE X 193      15.136  -6.834 -12.307  0.00  0.00            
ATOM   3093 HG13 ILE X 193      14.112  -5.427 -12.833  0.00  0.00            
ATOM   3094  CD1 ILE X 193      13.623  -7.478 -13.596  0.00  0.00            
ATOM   3095 HD11 ILE X 193      14.009  -8.468 -13.839  0.00  0.00            
ATOM   3096 HD12 ILE X 193      12.812  -7.543 -12.871  0.00  0.00            
ATOM   3097 HD13 ILE X 193      13.166  -7.126 -14.521  0.00  0.00            
ATOM   3098  C   ILE X 193      17.695  -4.444 -14.674  0.00  0.00            
ATOM   3099  O   ILE X 193      18.787  -4.838 -14.270  0.00  0.00            
ATOM   3100  N   LEU X 194      17.624  -3.738 -15.843  0.00  0.00            
ATOM   3101  H   LEU X 194      16.700  -3.476 -16.154  0.00  0.00            
ATOM   3102  CA  LEU X 194      18.750  -3.408 -16.708  0.00  0.00            
ATOM   3103  HA  LEU X 194      19.372  -4.293 -16.843  0.00  0.00            
ATOM   3104  CB  LEU X 194      18.258  -2.916 -18.050  0.00  0.00            
ATOM   3105  HB2 LEU X 194      17.556  -2.103 -17.865  0.00  0.00            
ATOM   3106  HB3 LEU X 194      19.165  -2.681 -18.607  0.00  0.00            
ATOM   3107  CG  LEU X 194      17.489  -3.951 -18.861  0.00  0.00            
ATOM   3108  HG  LEU X 194      16.662  -4.257 -18.220  0.00  0.00            
ATOM   3109  CD1 LEU X 194      16.845  -3.381 -20.083  0.00  0.00            
ATOM   3110 HD11 LEU X 194      17.639  -2.960 -20.699  0.00  0.00            
ATOM   3111 HD12 LEU X 194      16.436  -4.166 -20.719  0.00  0.00            
ATOM   3112 HD13 LEU X 194      16.110  -2.603 -19.877  0.00  0.00            
ATOM   3113  CD2 LEU X 194      18.323  -5.131 -19.297  0.00  0.00            
ATOM   3114 HD21 LEU X 194      17.725  -5.877 -19.822  0.00  0.00            
ATOM   3115 HD22 LEU X 194      19.037  -4.946 -20.100  0.00  0.00            
ATOM   3116 HD23 LEU X 194      18.800  -5.705 -18.502  0.00  0.00            
ATOM   3117  C   LEU X 194      19.680  -2.379 -16.162  0.00  0.00            
ATOM   3118  O   LEU X 194      20.890  -2.431 -16.466  0.00  0.00            
ATOM   3119  N   HIE X 195      19.183  -1.294 -15.483  0.00  0.00            
ATOM   3120  H   HIE X 195      18.178  -1.207 -15.434  0.00  0.00            
ATOM   3121  CA  HIE X 195      19.931  -0.035 -15.286  0.00  0.00            
ATOM   3122  HA  HIE X 195      20.956  -0.405 -15.286  0.00  0.00            
ATOM   3123  CB  HIE X 195      19.805   0.898 -16.486  0.00  0.00            
ATOM   3124  HB2 HIE X 195      18.914   1.518 -16.392  0.00  0.00            
ATOM   3125  HB3 HIE X 195      20.613   1.618 -16.357  0.00  0.00            
ATOM   3126  CG  HIE X 195      19.666   0.293 -17.844  0.00  0.00            
ATOM   3127  ND1 HIE X 195      20.706  -0.289 -18.617  0.00  0.00            
ATOM   3128  CE1 HIE X 195      20.174  -0.307 -19.853  0.00  0.00            
ATOM   3129  HE1 HIE X 195      20.796  -0.556 -20.700  0.00  0.00            
ATOM   3130  NE2 HIE X 195      18.880   0.130 -19.969  0.00  0.00            
ATOM   3131  HE2 HIE X 195      18.323   0.219 -20.807  0.00  0.00            
ATOM   3132  CD2 HIE X 195      18.529   0.423 -18.629  0.00  0.00            
ATOM   3133  HD2 HIE X 195      17.614   0.922 -18.349  0.00  0.00            
ATOM   3134  C   HIE X 195      19.684   0.611 -13.950  0.00  0.00            
ATOM   3135  O   HIE X 195      20.118   1.717 -13.745  0.00  0.00            
ATOM   3136  N   ARG X 196      18.933  -0.101 -13.119  0.00  0.00            
ATOM   3137  H   ARG X 196      18.575  -1.024 -13.320  0.00  0.00            
ATOM   3138  CA  ARG X 196      18.434   0.314 -11.752  0.00  0.00            
ATOM   3139  HA  ARG X 196      17.655  -0.363 -11.402  0.00  0.00            
ATOM   3140  CB  ARG X 196      19.577   0.305 -10.683  0.00  0.00            
ATOM   3141  HB2 ARG X 196      20.356   1.033 -10.911  0.00  0.00            
ATOM   3142  HB3 ARG X 196      19.125   0.692  -9.770  0.00  0.00            
ATOM   3143  CG  ARG X 196      20.215  -1.055 -10.377  0.00  0.00            
ATOM   3144  HG2 ARG X 196      19.359  -1.633 -10.029  0.00  0.00            
ATOM   3145  HG3 ARG X 196      20.485  -1.588 -11.289  0.00  0.00            
ATOM   3146  CD  ARG X 196      21.462  -0.976  -9.389  0.00  0.00            
ATOM   3147  HD2 ARG X 196      22.370  -0.533  -9.797  0.00  0.00            
ATOM   3148  HD3 ARG X 196      21.265  -0.356  -8.515  0.00  0.00            
ATOM   3149  NE  ARG X 196      21.839  -2.312  -8.905  0.00  0.00            
ATOM   3150  HE  ARG X 196      21.187  -3.045  -9.144  0.00  0.00            
ATOM   3151  CZ  ARG X 196      22.814  -2.565  -8.044  0.00  0.00            
ATOM   3152  NH1 ARG X 196      23.120  -3.766  -7.600  0.00  0.00            
ATOM   3153 HH11 ARG X 196      22.665  -4.558  -8.031  0.00  0.00            
ATOM   3154 HH12 ARG X 196      23.922  -3.911  -7.003  0.00  0.00            
ATOM   3155  NH2 ARG X 196      23.595  -1.627  -7.552  0.00  0.00            
ATOM   3156 HH21 ARG X 196      23.597  -0.690  -7.929  0.00  0.00            
ATOM   3157 HH22 ARG X 196      24.209  -1.922  -6.806  0.00  0.00            
ATOM   3158  C   ARG X 196      17.628   1.637 -11.908  0.00  0.00            
ATOM   3159  O   ARG X 196      17.413   2.358 -10.940  0.00  0.00            
ATOM   3160  N   ILE X 197      17.140   1.952 -13.086  0.00  0.00            
ATOM   3161  H   ILE X 197      17.535   1.424 -13.851  0.00  0.00            
ATOM   3162  CA  ILE X 197      16.337   3.174 -13.313  0.00  0.00            
ATOM   3163  HA  ILE X 197      16.807   3.995 -12.773  0.00  0.00            
ATOM   3164  CB  ILE X 197      16.240   3.587 -14.788  0.00  0.00            
ATOM   3165  HB  ILE X 197      15.924   2.710 -15.353  0.00  0.00            
ATOM   3166  CG2 ILE X 197      15.341   4.785 -15.102  0.00  0.00            
ATOM   3167 HG21 ILE X 197      15.191   4.915 -16.174  0.00  0.00            
ATOM   3168 HG22 ILE X 197      14.437   4.606 -14.519  0.00  0.00            
ATOM   3169 HG23 ILE X 197      15.783   5.737 -14.810  0.00  0.00            
ATOM   3170  CG1 ILE X 197      17.673   3.985 -15.282  0.00  0.00            
ATOM   3171 HG12 ILE X 197      17.932   4.914 -14.774  0.00  0.00            
ATOM   3172 HG13 ILE X 197      18.322   3.207 -14.880  0.00  0.00            
ATOM   3173  CD1 ILE X 197      17.868   4.171 -16.771  0.00  0.00            
ATOM   3174 HD11 ILE X 197      17.713   3.215 -17.271  0.00  0.00            
ATOM   3175 HD12 ILE X 197      17.244   4.980 -17.151  0.00  0.00            
ATOM   3176 HD13 ILE X 197      18.928   4.393 -16.892  0.00  0.00            
ATOM   3177  C   ILE X 197      14.954   3.138 -12.610  0.00  0.00            
ATOM   3178  O   ILE X 197      14.257   2.145 -12.766  0.00  0.00            
ATOM   3179  N   TYR X 198      14.539   4.213 -11.895  0.00  0.00            
ATOM   3180  H   TYR X 198      15.200   4.969 -11.785  0.00  0.00            
ATOM   3181  CA  TYR X 198      13.183   4.345 -11.347  0.00  0.00            
ATOM   3182  HA  TYR X 198      12.625   3.552 -11.843  0.00  0.00            
ATOM   3183  CB  TYR X 198      13.256   4.068  -9.805  0.00  0.00            
ATOM   3184  HB2 TYR X 198      13.897   4.808  -9.326  0.00  0.00            
ATOM   3185  HB3 TYR X 198      12.287   4.191  -9.322  0.00  0.00            
ATOM   3186  CG  TYR X 198      13.686   2.682  -9.426  0.00  0.00            
ATOM   3187  CD1 TYR X 198      12.721   1.671  -9.276  0.00  0.00            
ATOM   3188  HD1 TYR X 198      11.671   1.848  -9.455  0.00  0.00            
ATOM   3189  CE1 TYR X 198      13.082   0.356  -8.858  0.00  0.00            
ATOM   3190  HE1 TYR X 198      12.285  -0.370  -8.794  0.00  0.00            
ATOM   3191  CZ  TYR X 198      14.430   0.107  -8.628  0.00  0.00            
ATOM   3192  OH  TYR X 198      14.825  -1.142  -8.076  0.00  0.00            
ATOM   3193  HH  TYR X 198      14.149  -1.473  -7.480  0.00  0.00            
ATOM   3194  CE2 TYR X 198      15.377   1.017  -8.821  0.00  0.00            
ATOM   3195  HE2 TYR X 198      16.376   0.661  -8.616  0.00  0.00            
ATOM   3196  CD2 TYR X 198      15.047   2.327  -9.199  0.00  0.00            
ATOM   3197  HD2 TYR X 198      15.848   3.047  -9.282  0.00  0.00            
ATOM   3198  C   TYR X 198      12.521   5.694 -11.653  0.00  0.00            
ATOM   3199  O   TYR X 198      13.165   6.710 -11.472  0.00  0.00            
ATOM   3200  N   THR X 199      11.186   5.601 -11.866  0.00  0.00            
ATOM   3201  H   THR X 199      10.836   4.678 -12.082  0.00  0.00            
ATOM   3202  CA  THR X 199      10.274   6.679 -12.133  0.00  0.00            
ATOM   3203  HA  THR X 199      10.437   7.539 -11.484  0.00  0.00            
ATOM   3204  CB  THR X 199      10.331   7.122 -13.598  0.00  0.00            
ATOM   3205  HB  THR X 199      11.283   7.638 -13.719  0.00  0.00            
ATOM   3206  CG2 THR X 199      10.357   6.075 -14.616  0.00  0.00            
ATOM   3207 HG21 THR X 199       9.591   5.321 -14.431  0.00  0.00            
ATOM   3208 HG22 THR X 199      10.324   6.342 -15.673  0.00  0.00            
ATOM   3209 HG23 THR X 199      11.270   5.491 -14.500  0.00  0.00            
ATOM   3210  OG1 THR X 199       9.303   7.997 -14.019  0.00  0.00            
ATOM   3211  HG1 THR X 199       9.771   8.790 -14.293  0.00  0.00            
ATOM   3212  C   THR X 199       8.836   6.165 -11.827  0.00  0.00            
ATOM   3213  O   THR X 199       8.624   4.945 -11.629  0.00  0.00            
ATOM   3214  N   HIE X 200       7.817   7.002 -11.837  0.00  0.00            
ATOM   3215  H   HIE X 200       7.968   7.999 -11.786  0.00  0.00            
ATOM   3216  CA  HIE X 200       6.460   6.567 -11.653  0.00  0.00            
ATOM   3217  HA  HIE X 200       6.447   6.009 -10.716  0.00  0.00            
ATOM   3218  CB  HIE X 200       5.441   7.740 -11.494  0.00  0.00            
ATOM   3219  HB2 HIE X 200       5.530   8.357 -12.387  0.00  0.00            
ATOM   3220  HB3 HIE X 200       4.491   7.243 -11.300  0.00  0.00            
ATOM   3221  CG  HIE X 200       5.849   8.651 -10.344  0.00  0.00            
ATOM   3222  ND1 HIE X 200       6.768   9.759 -10.383  0.00  0.00            
ATOM   3223  CE1 HIE X 200       6.653  10.430  -9.240  0.00  0.00            
ATOM   3224  HE1 HIE X 200       7.232  11.314  -9.019  0.00  0.00            
ATOM   3225  NE2 HIE X 200       5.783   9.775  -8.458  0.00  0.00            
ATOM   3226  HE2 HIE X 200       5.518  10.064  -7.528  0.00  0.00            
ATOM   3227  CD2 HIE X 200       5.300   8.661  -9.107  0.00  0.00            
ATOM   3228  HD2 HIE X 200       4.690   7.865  -8.708  0.00  0.00            
ATOM   3229  C   HIE X 200       5.978   5.612 -12.745  0.00  0.00            
ATOM   3230  O   HIE X 200       5.037   4.852 -12.510  0.00  0.00            
ATOM   3231  N   GLN X 201       6.538   5.627 -13.962  0.00  0.00            
ATOM   3232  H   GLN X 201       7.290   6.267 -14.169  0.00  0.00            
ATOM   3233  CA  GLN X 201       6.237   4.579 -14.930  0.00  0.00            
ATOM   3234  HA  GLN X 201       5.178   4.329 -14.867  0.00  0.00            
ATOM   3235  CB  GLN X 201       6.728   5.036 -16.305  0.00  0.00            
ATOM   3236  HB2 GLN X 201       7.791   5.248 -16.191  0.00  0.00            
ATOM   3237  HB3 GLN X 201       6.599   4.214 -17.008  0.00  0.00            
ATOM   3238  CG  GLN X 201       6.017   6.264 -16.911  0.00  0.00            
ATOM   3239  HG2 GLN X 201       6.191   7.081 -16.211  0.00  0.00            
ATOM   3240  HG3 GLN X 201       6.404   6.447 -17.913  0.00  0.00            
ATOM   3241  CD  GLN X 201       4.544   6.044 -16.976  0.00  0.00            
ATOM   3242  OE1 GLN X 201       3.837   6.609 -16.233  0.00  0.00            
ATOM   3243  NE2 GLN X 201       4.064   5.262 -17.941  0.00  0.00            
ATOM   3244 HE21 GLN X 201       4.604   5.019 -18.760  0.00  0.00            
ATOM   3245 HE22 GLN X 201       3.154   4.843 -17.816  0.00  0.00            
ATOM   3246  C   GLN X 201       6.886   3.225 -14.601  0.00  0.00            
ATOM   3247  O   GLN X 201       6.442   2.182 -15.030  0.00  0.00            
ATOM   3248  N   SER X 202       7.975   3.111 -13.757  0.00  0.00            
ATOM   3249  H   SER X 202       8.321   3.967 -13.346  0.00  0.00            
ATOM   3250  CA  SER X 202       8.478   1.837 -13.161  0.00  0.00            
ATOM   3251  HA  SER X 202       8.365   1.022 -13.876  0.00  0.00            
ATOM   3252  CB  SER X 202       9.920   2.103 -12.709  0.00  0.00            
ATOM   3253  HB2 SER X 202       9.886   2.732 -11.819  0.00  0.00            
ATOM   3254  HB3 SER X 202      10.288   1.108 -12.458  0.00  0.00            
ATOM   3255  OG  SER X 202      10.739   2.726 -13.740  0.00  0.00            
ATOM   3256  HG  SER X 202      10.824   2.201 -14.540  0.00  0.00            
ATOM   3257  C   SER X 202       7.642   1.287 -12.015  0.00  0.00            
ATOM   3258  O   SER X 202       7.454   0.063 -11.835  0.00  0.00            
ATOM   3259  N   ASP X 203       6.990   2.240 -11.339  0.00  0.00            
ATOM   3260  H   ASP X 203       7.179   3.211 -11.541  0.00  0.00            
ATOM   3261  CA  ASP X 203       5.972   1.921 -10.344  0.00  0.00            
ATOM   3262  HA  ASP X 203       6.241   1.145  -9.627  0.00  0.00            
ATOM   3263  CB  ASP X 203       5.518   3.199  -9.605  0.00  0.00            
ATOM   3264  HB2 ASP X 203       5.278   3.915 -10.391  0.00  0.00            
ATOM   3265  HB3 ASP X 203       4.698   2.881  -8.961  0.00  0.00            
ATOM   3266  CG  ASP X 203       6.622   3.866  -8.715  0.00  0.00            
ATOM   3267  OD1 ASP X 203       6.233   4.969  -8.274  0.00  0.00            
ATOM   3268  OD2 ASP X 203       7.666   3.301  -8.330  0.00  0.00            
ATOM   3269  C   ASP X 203       4.726   1.349 -11.090  0.00  0.00            
ATOM   3270  O   ASP X 203       3.996   0.530 -10.508  0.00  0.00            
ATOM   3271  N   VAL X 204       4.473   1.734 -12.405  0.00  0.00            
ATOM   3272  H   VAL X 204       5.163   2.348 -12.815  0.00  0.00            
ATOM   3273  CA  VAL X 204       3.313   1.254 -13.140  0.00  0.00            
ATOM   3274  HA  VAL X 204       2.485   1.493 -12.473  0.00  0.00            
ATOM   3275  CB  VAL X 204       3.080   1.986 -14.549  0.00  0.00            
ATOM   3276  HB  VAL X 204       4.039   2.178 -15.030  0.00  0.00            
ATOM   3277  CG1 VAL X 204       2.097   1.372 -15.535  0.00  0.00            
ATOM   3278 HG11 VAL X 204       1.781   2.050 -16.328  0.00  0.00            
ATOM   3279 HG12 VAL X 204       2.555   0.521 -16.039  0.00  0.00            
ATOM   3280 HG13 VAL X 204       1.228   1.054 -14.960  0.00  0.00            
ATOM   3281  CG2 VAL X 204       2.440   3.288 -14.395  0.00  0.00            
ATOM   3282 HG21 VAL X 204       2.969   3.887 -13.654  0.00  0.00            
ATOM   3283 HG22 VAL X 204       2.676   3.787 -15.335  0.00  0.00            
ATOM   3284 HG23 VAL X 204       1.382   3.443 -14.184  0.00  0.00            
ATOM   3285  C   VAL X 204       3.293  -0.284 -13.354  0.00  0.00            
ATOM   3286  O   VAL X 204       2.302  -1.014 -13.026  0.00  0.00            
ATOM   3287  N   TRP X 205       4.493  -0.862 -13.672  0.00  0.00            
ATOM   3288  H   TRP X 205       5.261  -0.208 -13.629  0.00  0.00            
ATOM   3289  CA  TRP X 205       4.635  -2.320 -13.743  0.00  0.00            
ATOM   3290  HA  TRP X 205       3.828  -2.673 -14.384  0.00  0.00            
ATOM   3291  CB  TRP X 205       6.025  -2.566 -14.295  0.00  0.00            
ATOM   3292  HB2 TRP X 205       6.150  -1.892 -15.142  0.00  0.00            
ATOM   3293  HB3 TRP X 205       6.577  -2.203 -13.428  0.00  0.00            
ATOM   3294  CG  TRP X 205       6.508  -3.904 -14.620  0.00  0.00            
ATOM   3295  CD1 TRP X 205       6.462  -5.009 -13.835  0.00  0.00            
ATOM   3296  HD1 TRP X 205       6.183  -5.076 -12.794  0.00  0.00            
ATOM   3297  NE1 TRP X 205       7.114  -6.081 -14.550  0.00  0.00            
ATOM   3298  HE1 TRP X 205       7.229  -7.040 -14.254  0.00  0.00            
ATOM   3299  CE2 TRP X 205       7.621  -5.738 -15.808  0.00  0.00            
ATOM   3300  CZ2 TRP X 205       8.149  -6.430 -16.948  0.00  0.00            
ATOM   3301  HZ2 TRP X 205       8.332  -7.495 -16.940  0.00  0.00            
ATOM   3302  CH2 TRP X 205       8.574  -5.711 -18.058  0.00  0.00            
ATOM   3303  HH2 TRP X 205       9.001  -6.131 -18.957  0.00  0.00            
ATOM   3304  CZ3 TRP X 205       8.394  -4.331 -18.036  0.00  0.00            
ATOM   3305  HZ3 TRP X 205       8.766  -3.684 -18.817  0.00  0.00            
ATOM   3306  CE3 TRP X 205       7.666  -3.671 -16.997  0.00  0.00            
ATOM   3307  HE3 TRP X 205       7.541  -2.616 -17.194  0.00  0.00            
ATOM   3308  CD2 TRP X 205       7.256  -4.327 -15.808  0.00  0.00            
ATOM   3309  C   TRP X 205       4.436  -3.072 -12.422  0.00  0.00            
ATOM   3310  O   TRP X 205       3.750  -4.132 -12.335  0.00  0.00            
ATOM   3311  N   SER X 206       4.970  -2.414 -11.393  0.00  0.00            
ATOM   3312  H   SER X 206       5.645  -1.671 -11.503  0.00  0.00            
ATOM   3313  CA  SER X 206       4.703  -2.854 -10.020  0.00  0.00            
ATOM   3314  HA  SER X 206       4.922  -3.921  -9.986  0.00  0.00            
ATOM   3315  CB  SER X 206       5.491  -2.025  -9.034  0.00  0.00            
ATOM   3316  HB2 SER X 206       4.987  -1.065  -8.915  0.00  0.00            
ATOM   3317  HB3 SER X 206       5.428  -2.642  -8.139  0.00  0.00            
ATOM   3318  OG  SER X 206       6.812  -1.886  -9.590  0.00  0.00            
ATOM   3319  HG  SER X 206       7.146  -2.677 -10.019  0.00  0.00            
ATOM   3320  C   SER X 206       3.266  -2.747  -9.631  0.00  0.00            
ATOM   3321  O   SER X 206       2.875  -3.605  -8.849  0.00  0.00            
ATOM   3322  N   TYR X 207       2.443  -1.832 -10.107  0.00  0.00            
ATOM   3323  H   TYR X 207       2.847  -1.109 -10.685  0.00  0.00            
ATOM   3324  CA  TYR X 207       1.025  -1.693  -9.860  0.00  0.00            
ATOM   3325  HA  TYR X 207       0.893  -1.638  -8.780  0.00  0.00            
ATOM   3326  CB  TYR X 207       0.505  -0.350 -10.346  0.00  0.00            
ATOM   3327  HB2 TYR X 207       0.830   0.426  -9.653  0.00  0.00            
ATOM   3328  HB3 TYR X 207       0.822  -0.043 -11.343  0.00  0.00            
ATOM   3329  CG  TYR X 207      -1.009  -0.285 -10.460  0.00  0.00            
ATOM   3330  CD1 TYR X 207      -1.797   0.204  -9.433  0.00  0.00            
ATOM   3331  HD1 TYR X 207      -1.389   0.588  -8.510  0.00  0.00            
ATOM   3332  CE1 TYR X 207      -3.222   0.210  -9.532  0.00  0.00            
ATOM   3333  HE1 TYR X 207      -3.871   0.580  -8.752  0.00  0.00            
ATOM   3334  CZ  TYR X 207      -3.825  -0.196 -10.692  0.00  0.00            
ATOM   3335  OH  TYR X 207      -5.120  -0.137 -10.884  0.00  0.00            
ATOM   3336  HH  TYR X 207      -5.688   0.281 -10.233  0.00  0.00            
ATOM   3337  CE2 TYR X 207      -3.041  -0.724 -11.762  0.00  0.00            
ATOM   3338  HE2 TYR X 207      -3.584  -1.002 -12.653  0.00  0.00            
ATOM   3339  CD2 TYR X 207      -1.625  -0.629 -11.703  0.00  0.00            
ATOM   3340  HD2 TYR X 207      -0.976  -0.837 -12.540  0.00  0.00            
ATOM   3341  C   TYR X 207       0.313  -2.884 -10.488  0.00  0.00            
ATOM   3342  O   TYR X 207      -0.579  -3.523  -9.953  0.00  0.00            
ATOM   3343  N   GLY X 208       0.730  -3.242 -11.715  0.00  0.00            
ATOM   3344  H   GLY X 208       1.442  -2.678 -12.156  0.00  0.00            
ATOM   3345  CA  GLY X 208       0.266  -4.466 -12.503  0.00  0.00            
ATOM   3346  HA2 GLY X 208      -0.815  -4.368 -12.403  0.00  0.00            
ATOM   3347  HA3 GLY X 208       0.650  -4.540 -13.520  0.00  0.00            
ATOM   3348  C   GLY X 208       0.497  -5.721 -11.740  0.00  0.00            
ATOM   3349  O   GLY X 208      -0.393  -6.650 -11.714  0.00  0.00            
ATOM   3350  N   VAL X 209       1.668  -5.865 -11.081  0.00  0.00            
ATOM   3351  H   VAL X 209       2.388  -5.159 -11.142  0.00  0.00            
ATOM   3352  CA  VAL X 209       1.985  -6.999 -10.194  0.00  0.00            
ATOM   3353  HA  VAL X 209       1.649  -7.902 -10.704  0.00  0.00            
ATOM   3354  CB  VAL X 209       3.513  -7.081  -9.984  0.00  0.00            
ATOM   3355  HB  VAL X 209       3.897  -6.183  -9.500  0.00  0.00            
ATOM   3356  CG1 VAL X 209       3.749  -8.286  -9.015  0.00  0.00            
ATOM   3357 HG11 VAL X 209       3.345  -8.012  -8.040  0.00  0.00            
ATOM   3358 HG12 VAL X 209       3.157  -9.124  -9.382  0.00  0.00            
ATOM   3359 HG13 VAL X 209       4.776  -8.653  -9.013  0.00  0.00            
ATOM   3360  CG2 VAL X 209       4.299  -7.275 -11.231  0.00  0.00            
ATOM   3361 HG21 VAL X 209       5.329  -7.559 -11.017  0.00  0.00            
ATOM   3362 HG22 VAL X 209       3.778  -7.999 -11.857  0.00  0.00            
ATOM   3363 HG23 VAL X 209       4.176  -6.451 -11.933  0.00  0.00            
ATOM   3364  C   VAL X 209       1.254  -6.864  -8.867  0.00  0.00            
ATOM   3365  O   VAL X 209       0.663  -7.881  -8.429  0.00  0.00            
ATOM   3366  N   THR X 210       1.028  -5.670  -8.253  0.00  0.00            
ATOM   3367  H   THR X 210       1.577  -4.900  -8.609  0.00  0.00            
ATOM   3368  CA  THR X 210       0.194  -5.502  -7.132  0.00  0.00            
ATOM   3369  HA  THR X 210       0.672  -6.089  -6.348  0.00  0.00            
ATOM   3370  CB  THR X 210       0.257  -4.076  -6.543  0.00  0.00            
ATOM   3371  HB  THR X 210       0.086  -3.280  -7.268  0.00  0.00            
ATOM   3372  CG2 THR X 210      -0.777  -3.980  -5.476  0.00  0.00            
ATOM   3373 HG21 THR X 210      -0.697  -3.031  -4.945  0.00  0.00            
ATOM   3374 HG22 THR X 210      -1.804  -4.066  -5.831  0.00  0.00            
ATOM   3375 HG23 THR X 210      -0.671  -4.753  -4.715  0.00  0.00            
ATOM   3376  OG1 THR X 210       1.569  -3.839  -6.034  0.00  0.00            
ATOM   3377  HG1 THR X 210       2.166  -3.816  -6.785  0.00  0.00            
ATOM   3378  C   THR X 210      -1.201  -6.053  -7.432  0.00  0.00            
ATOM   3379  O   THR X 210      -1.807  -6.764  -6.652  0.00  0.00            
ATOM   3380  N   VAL X 211      -1.807  -5.631  -8.565  0.00  0.00            
ATOM   3381  H   VAL X 211      -1.323  -5.006  -9.194  0.00  0.00            
ATOM   3382  CA  VAL X 211      -3.141  -6.166  -8.852  0.00  0.00            
ATOM   3383  HA  VAL X 211      -3.749  -6.081  -7.951  0.00  0.00            
ATOM   3384  CB  VAL X 211      -3.819  -5.297  -9.990  0.00  0.00            
ATOM   3385  HB  VAL X 211      -3.109  -5.349 -10.815  0.00  0.00            
ATOM   3386  CG1 VAL X 211      -5.181  -5.807 -10.554  0.00  0.00            
ATOM   3387 HG11 VAL X 211      -5.441  -5.247 -11.453  0.00  0.00            
ATOM   3388 HG12 VAL X 211      -5.021  -6.848 -10.833  0.00  0.00            
ATOM   3389 HG13 VAL X 211      -5.989  -5.697  -9.830  0.00  0.00            
ATOM   3390  CG2 VAL X 211      -3.882  -3.805  -9.582  0.00  0.00            
ATOM   3391 HG21 VAL X 211      -2.944  -3.278  -9.754  0.00  0.00            
ATOM   3392 HG22 VAL X 211      -4.579  -3.213 -10.175  0.00  0.00            
ATOM   3393 HG23 VAL X 211      -4.209  -3.704  -8.547  0.00  0.00            
ATOM   3394  C   VAL X 211      -3.162  -7.642  -9.235  0.00  0.00            
ATOM   3395  O   VAL X 211      -4.116  -8.282  -8.867  0.00  0.00            
ATOM   3396  N   TRP X 212      -2.141  -8.178  -9.900  0.00  0.00            
ATOM   3397  H   TRP X 212      -1.376  -7.653 -10.300  0.00  0.00            
ATOM   3398  CA  TRP X 212      -2.045  -9.665 -10.068  0.00  0.00            
ATOM   3399  HA  TRP X 212      -2.903 -10.021 -10.638  0.00  0.00            
ATOM   3400  CB  TRP X 212      -0.853  -9.924 -11.044  0.00  0.00            
ATOM   3401  HB2 TRP X 212      -0.913  -9.328 -11.954  0.00  0.00            
ATOM   3402  HB3 TRP X 212       0.091  -9.564 -10.633  0.00  0.00            
ATOM   3403  CG  TRP X 212      -0.537 -11.354 -11.297  0.00  0.00            
ATOM   3404  CD1 TRP X 212      -0.875 -12.007 -12.410  0.00  0.00            
ATOM   3405  HD1 TRP X 212      -1.396 -11.624 -13.275  0.00  0.00            
ATOM   3406  NE1 TRP X 212      -0.581 -13.406 -12.246  0.00  0.00            
ATOM   3407  HE1 TRP X 212      -0.710 -14.079 -12.988  0.00  0.00            
ATOM   3408  CE2 TRP X 212      -0.047 -13.613 -11.019  0.00  0.00            
ATOM   3409  CZ2 TRP X 212       0.573 -14.781 -10.428  0.00  0.00            
ATOM   3410  HZ2 TRP X 212       0.640 -15.712 -10.972  0.00  0.00            
ATOM   3411  CH2 TRP X 212       1.063 -14.772  -9.129  0.00  0.00            
ATOM   3412  HH2 TRP X 212       1.477 -15.665  -8.684  0.00  0.00            
ATOM   3413  CZ3 TRP X 212       0.913 -13.571  -8.361  0.00  0.00            
ATOM   3414  HZ3 TRP X 212       1.264 -13.517  -7.341  0.00  0.00            
ATOM   3415  CE3 TRP X 212       0.540 -12.413  -9.090  0.00  0.00            
ATOM   3416  HE3 TRP X 212       0.688 -11.497  -8.537  0.00  0.00            
ATOM   3417  CD2 TRP X 212      -0.001 -12.368 -10.354  0.00  0.00            
ATOM   3418  C   TRP X 212      -1.978 -10.436  -8.695  0.00  0.00            
ATOM   3419  O   TRP X 212      -2.685 -11.423  -8.519  0.00  0.00            
ATOM   3420  N   GLU X 213      -1.218  -9.912  -7.700  0.00  0.00            
ATOM   3421  H   GLU X 213      -0.730  -9.039  -7.839  0.00  0.00            
ATOM   3422  CA  GLU X 213      -1.206 -10.503  -6.381  0.00  0.00            
ATOM   3423  HA  GLU X 213      -0.973 -11.565  -6.454  0.00  0.00            
ATOM   3424  CB  GLU X 213      -0.070  -9.931  -5.464  0.00  0.00            
ATOM   3425  HB2 GLU X 213      -0.257  -8.869  -5.304  0.00  0.00            
ATOM   3426  HB3 GLU X 213      -0.241 -10.457  -4.525  0.00  0.00            
ATOM   3427  CG  GLU X 213       1.346 -10.220  -5.858  0.00  0.00            
ATOM   3428  HG2 GLU X 213       1.478 -11.206  -6.305  0.00  0.00            
ATOM   3429  HG3 GLU X 213       1.595  -9.558  -6.687  0.00  0.00            
ATOM   3430  CD  GLU X 213       2.313 -10.023  -4.699  0.00  0.00            
ATOM   3431  OE1 GLU X 213       2.529  -8.852  -4.341  0.00  0.00            
ATOM   3432  OE2 GLU X 213       2.836 -11.004  -4.099  0.00  0.00            
ATOM   3433  C   GLU X 213      -2.614 -10.468  -5.764  0.00  0.00            
ATOM   3434  O   GLU X 213      -2.965 -11.408  -5.134  0.00  0.00            
ATOM   3435  N   LEU X 214      -3.333  -9.383  -5.872  0.00  0.00            
ATOM   3436  H   LEU X 214      -2.906  -8.513  -6.156  0.00  0.00            
ATOM   3437  CA  LEU X 214      -4.750  -9.400  -5.431  0.00  0.00            
ATOM   3438  HA  LEU X 214      -4.966  -9.628  -4.387  0.00  0.00            
ATOM   3439  CB  LEU X 214      -5.328  -7.969  -5.498  0.00  0.00            
ATOM   3440  HB2 LEU X 214      -5.316  -7.700  -6.554  0.00  0.00            
ATOM   3441  HB3 LEU X 214      -6.352  -7.972  -5.124  0.00  0.00            
ATOM   3442  CG  LEU X 214      -4.515  -6.842  -4.703  0.00  0.00            
ATOM   3443  HG  LEU X 214      -3.581  -6.569  -5.194  0.00  0.00            
ATOM   3444  CD1 LEU X 214      -5.412  -5.567  -4.643  0.00  0.00            
ATOM   3445 HD11 LEU X 214      -6.408  -5.732  -4.231  0.00  0.00            
ATOM   3446 HD12 LEU X 214      -5.026  -4.701  -4.106  0.00  0.00            
ATOM   3447 HD13 LEU X 214      -5.507  -5.264  -5.686  0.00  0.00            
ATOM   3448  CD2 LEU X 214      -4.247  -7.250  -3.287  0.00  0.00            
ATOM   3449 HD21 LEU X 214      -3.646  -8.160  -3.308  0.00  0.00            
ATOM   3450 HD22 LEU X 214      -3.717  -6.503  -2.697  0.00  0.00            
ATOM   3451 HD23 LEU X 214      -5.150  -7.601  -2.787  0.00  0.00            
ATOM   3452  C   LEU X 214      -5.671 -10.365  -6.159  0.00  0.00            
ATOM   3453  O   LEU X 214      -6.471 -11.024  -5.497  0.00  0.00            
ATOM   3454  N   MET X 215      -5.638 -10.418  -7.464  0.00  0.00            
ATOM   3455  H   MET X 215      -4.961  -9.795  -7.881  0.00  0.00            
ATOM   3456  CA  MET X 215      -6.545 -11.211  -8.220  0.00  0.00            
ATOM   3457  HA  MET X 215      -7.577 -11.020  -7.928  0.00  0.00            
ATOM   3458  CB  MET X 215      -6.470 -10.726  -9.725  0.00  0.00            
ATOM   3459  HB2 MET X 215      -5.450 -10.636 -10.100  0.00  0.00            
ATOM   3460  HB3 MET X 215      -6.864 -11.424 -10.463  0.00  0.00            
ATOM   3461  CG  MET X 215      -7.082  -9.311 -10.041  0.00  0.00            
ATOM   3462  HG2 MET X 215      -6.618  -8.627  -9.330  0.00  0.00            
ATOM   3463  HG3 MET X 215      -6.694  -8.979 -11.004  0.00  0.00            
ATOM   3464  SD  MET X 215      -8.917  -9.132  -9.827  0.00  0.00            
ATOM   3465  CE  MET X 215      -9.063  -7.350 -10.161  0.00  0.00            
ATOM   3466  HE1 MET X 215      -8.473  -6.968 -10.994  0.00  0.00            
ATOM   3467  HE2 MET X 215     -10.097  -7.070 -10.364  0.00  0.00            
ATOM   3468  HE3 MET X 215      -8.817  -6.827  -9.238  0.00  0.00            
ATOM   3469  C   MET X 215      -6.258 -12.730  -8.092  0.00  0.00            
ATOM   3470  O   MET X 215      -7.205 -13.508  -8.252  0.00  0.00            
ATOM   3471  N   THR X 216      -5.085 -13.187  -7.859  0.00  0.00            
ATOM   3472  H   THR X 216      -4.359 -12.485  -7.886  0.00  0.00            
ATOM   3473  CA  THR X 216      -4.678 -14.539  -7.417  0.00  0.00            
ATOM   3474  HA  THR X 216      -5.186 -15.316  -7.988  0.00  0.00            
ATOM   3475  CB  THR X 216      -3.175 -14.769  -7.662  0.00  0.00            
ATOM   3476  HB  THR X 216      -2.845 -15.770  -7.383  0.00  0.00            
ATOM   3477  CG2 THR X 216      -2.890 -14.674  -9.110  0.00  0.00            
ATOM   3478 HG21 THR X 216      -3.425 -15.478  -9.616  0.00  0.00            
ATOM   3479 HG22 THR X 216      -3.142 -13.725  -9.583  0.00  0.00            
ATOM   3480 HG23 THR X 216      -1.817 -14.819  -9.241  0.00  0.00            
ATOM   3481  OG1 THR X 216      -2.358 -14.005  -6.774  0.00  0.00            
ATOM   3482  HG1 THR X 216      -2.052 -13.198  -7.194  0.00  0.00            
ATOM   3483  C   THR X 216      -4.956 -14.911  -6.011  0.00  0.00            
ATOM   3484  O   THR X 216      -4.380 -15.888  -5.503  0.00  0.00            
ATOM   3485  N   PHE X 217      -5.698 -14.109  -5.306  0.00  0.00            
ATOM   3486  H   PHE X 217      -6.062 -13.341  -5.852  0.00  0.00            
ATOM   3487  CA  PHE X 217      -5.992 -14.129  -3.871  0.00  0.00            
ATOM   3488  HA  PHE X 217      -6.480 -13.173  -3.679  0.00  0.00            
ATOM   3489  CB  PHE X 217      -7.003 -15.221  -3.640  0.00  0.00            
ATOM   3490  HB2 PHE X 217      -6.487 -16.159  -3.848  0.00  0.00            
ATOM   3491  HB3 PHE X 217      -7.338 -15.385  -2.616  0.00  0.00            
ATOM   3492  CG  PHE X 217      -8.248 -15.190  -4.445  0.00  0.00            
ATOM   3493  CD1 PHE X 217      -8.957 -14.014  -4.654  0.00  0.00            
ATOM   3494  HD1 PHE X 217      -8.676 -13.162  -4.053  0.00  0.00            
ATOM   3495  CE1 PHE X 217     -10.014 -13.958  -5.568  0.00  0.00            
ATOM   3496  HE1 PHE X 217     -10.453 -13.000  -5.808  0.00  0.00            
ATOM   3497  CZ  PHE X 217     -10.597 -15.122  -6.141  0.00  0.00            
ATOM   3498  HZ  PHE X 217     -11.501 -15.164  -6.729  0.00  0.00            
ATOM   3499  CE2 PHE X 217      -9.969 -16.374  -5.757  0.00  0.00            
ATOM   3500  HE2 PHE X 217     -10.499 -17.274  -6.033  0.00  0.00            
ATOM   3501  CD2 PHE X 217      -8.834 -16.363  -4.947  0.00  0.00            
ATOM   3502  HD2 PHE X 217      -8.386 -17.332  -4.784  0.00  0.00            
ATOM   3503  C   PHE X 217      -4.768 -14.097  -3.007  0.00  0.00            
ATOM   3504  O   PHE X 217      -4.813 -14.687  -1.918  0.00  0.00            
ATOM   3505  N   GLY X 218      -3.721 -13.412  -3.343  0.00  0.00            
ATOM   3506  H   GLY X 218      -3.592 -12.871  -4.186  0.00  0.00            
ATOM   3507  CA  GLY X 218      -2.496 -13.388  -2.520  0.00  0.00            
ATOM   3508  HA2 GLY X 218      -1.955 -12.478  -2.781  0.00  0.00            
ATOM   3509  HA3 GLY X 218      -2.688 -13.421  -1.448  0.00  0.00            
ATOM   3510  C   GLY X 218      -1.504 -14.501  -2.746  0.00  0.00            
ATOM   3511  O   GLY X 218      -0.758 -14.774  -1.814  0.00  0.00            
ATOM   3512  N   SER X 219      -1.434 -15.158  -3.940  0.00  0.00            
ATOM   3513  H   SER X 219      -2.058 -14.840  -4.667  0.00  0.00            
ATOM   3514  CA  SER X 219      -0.404 -16.101  -4.293  0.00  0.00            
ATOM   3515  HA  SER X 219      -0.203 -16.818  -3.498  0.00  0.00            
ATOM   3516  CB  SER X 219      -1.026 -16.849  -5.490  0.00  0.00            
ATOM   3517  HB2 SER X 219      -2.085 -17.048  -5.325  0.00  0.00            
ATOM   3518  HB3 SER X 219      -0.919 -16.144  -6.315  0.00  0.00            
ATOM   3519  OG  SER X 219      -0.272 -18.012  -5.841  0.00  0.00            
ATOM   3520  HG  SER X 219      -0.668 -18.802  -5.467  0.00  0.00            
ATOM   3521  C   SER X 219       1.003 -15.522  -4.575  0.00  0.00            
ATOM   3522  O   SER X 219       1.114 -14.347  -4.992  0.00  0.00            
ATOM   3523  N   LYS X 220       2.079 -16.214  -4.244  0.00  0.00            
ATOM   3524  H   LYS X 220       1.935 -17.144  -3.880  0.00  0.00            
ATOM   3525  CA  LYS X 220       3.477 -15.772  -4.557  0.00  0.00            
ATOM   3526  HA  LYS X 220       3.646 -14.781  -4.137  0.00  0.00            
ATOM   3527  CB  LYS X 220       4.419 -16.773  -3.976  0.00  0.00            
ATOM   3528  HB2 LYS X 220       4.200 -17.816  -4.202  0.00  0.00            
ATOM   3529  HB3 LYS X 220       5.403 -16.566  -4.396  0.00  0.00            
ATOM   3530  CG  LYS X 220       4.385 -16.535  -2.445  0.00  0.00            
ATOM   3531  HG2 LYS X 220       4.492 -15.464  -2.272  0.00  0.00            
ATOM   3532  HG3 LYS X 220       3.425 -16.778  -1.988  0.00  0.00            
ATOM   3533  CD  LYS X 220       5.446 -17.170  -1.608  0.00  0.00            
ATOM   3534  HD2 LYS X 220       6.353 -17.357  -2.182  0.00  0.00            
ATOM   3535  HD3 LYS X 220       5.673 -16.535  -0.751  0.00  0.00            
ATOM   3536  CE  LYS X 220       4.942 -18.550  -1.107  0.00  0.00            
ATOM   3537  HE2 LYS X 220       5.764 -18.899  -0.481  0.00  0.00            
ATOM   3538  HE3 LYS X 220       4.061 -18.440  -0.475  0.00  0.00            
ATOM   3539  NZ  LYS X 220       4.802 -19.582  -2.146  0.00  0.00            
ATOM   3540  HZ1 LYS X 220       5.622 -19.580  -2.737  0.00  0.00            
ATOM   3541  HZ2 LYS X 220       4.722 -20.399  -1.558  0.00  0.00            
ATOM   3542  HZ3 LYS X 220       4.004 -19.437  -2.747  0.00  0.00            
ATOM   3543  C   LYS X 220       3.669 -15.620  -6.072  0.00  0.00            
ATOM   3544  O   LYS X 220       3.385 -16.580  -6.817  0.00  0.00            
ATOM   3545  N   PRO X 221       4.119 -14.362  -6.504  0.00  0.00            
ATOM   3546  CD  PRO X 221       4.306 -13.222  -5.763  0.00  0.00            
ATOM   3547  HD2 PRO X 221       5.034 -13.362  -4.964  0.00  0.00            
ATOM   3548  HD3 PRO X 221       3.343 -12.859  -5.403  0.00  0.00            
ATOM   3549  CG  PRO X 221       4.851 -12.169  -6.737  0.00  0.00            
ATOM   3550  HG2 PRO X 221       5.890 -11.976  -6.467  0.00  0.00            
ATOM   3551  HG3 PRO X 221       4.226 -11.290  -6.578  0.00  0.00            
ATOM   3552  CB  PRO X 221       4.668 -12.699  -8.143  0.00  0.00            
ATOM   3553  HB2 PRO X 221       5.412 -12.395  -8.879  0.00  0.00            
ATOM   3554  HB3 PRO X 221       3.657 -12.411  -8.431  0.00  0.00            
ATOM   3555  CA  PRO X 221       4.606 -14.130  -7.868  0.00  0.00            
ATOM   3556  HA  PRO X 221       3.881 -14.501  -8.592  0.00  0.00            
ATOM   3557  C   PRO X 221       5.985 -14.945  -8.058  0.00  0.00            
ATOM   3558  O   PRO X 221       6.781 -14.916  -7.135  0.00  0.00            
ATOM   3559  N   TYR X 222       6.094 -15.536  -9.237  0.00  0.00            
ATOM   3560  H   TYR X 222       5.378 -15.367  -9.928  0.00  0.00            
ATOM   3561  CA  TYR X 222       7.223 -16.311  -9.718  0.00  0.00            
ATOM   3562  HA  TYR X 222       6.935 -17.053 -10.462  0.00  0.00            
ATOM   3563  CB  TYR X 222       8.234 -15.385 -10.440  0.00  0.00            
ATOM   3564  HB2 TYR X 222       8.543 -14.657  -9.690  0.00  0.00            
ATOM   3565  HB3 TYR X 222       9.051 -16.071 -10.665  0.00  0.00            
ATOM   3566  CG  TYR X 222       7.899 -14.632 -11.679  0.00  0.00            
ATOM   3567  CD1 TYR X 222       7.218 -15.319 -12.698  0.00  0.00            
ATOM   3568  HD1 TYR X 222       6.867 -16.330 -12.557  0.00  0.00            
ATOM   3569  CE1 TYR X 222       6.959 -14.662 -13.966  0.00  0.00            
ATOM   3570  HE1 TYR X 222       6.494 -15.186 -14.788  0.00  0.00            
ATOM   3571  CZ  TYR X 222       7.439 -13.330 -14.165  0.00  0.00            
ATOM   3572  OH  TYR X 222       7.218 -12.750 -15.329  0.00  0.00            
ATOM   3573  HH  TYR X 222       7.602 -11.870 -15.335  0.00  0.00            
ATOM   3574  CE2 TYR X 222       8.142 -12.711 -13.139  0.00  0.00            
ATOM   3575  HE2 TYR X 222       8.562 -11.723 -13.253  0.00  0.00            
ATOM   3576  CD2 TYR X 222       8.355 -13.378 -11.981  0.00  0.00            
ATOM   3577  HD2 TYR X 222       8.800 -12.848 -11.152  0.00  0.00            
ATOM   3578  C   TYR X 222       7.860 -17.173  -8.570  0.00  0.00            
ATOM   3579  O   TYR X 222       8.986 -16.945  -8.221  0.00  0.00            
ATOM   3580  N   ASP X 223       7.079 -18.081  -7.978  0.00  0.00            
ATOM   3581  H   ASP X 223       6.140 -18.055  -8.349  0.00  0.00            
ATOM   3582  CA  ASP X 223       7.459 -18.855  -6.813  0.00  0.00            
ATOM   3583  HA  ASP X 223       7.829 -18.128  -6.091  0.00  0.00            
ATOM   3584  CB  ASP X 223       6.256 -19.602  -6.199  0.00  0.00            
ATOM   3585  HB2 ASP X 223       5.457 -18.881  -6.372  0.00  0.00            
ATOM   3586  HB3 ASP X 223       5.961 -20.482  -6.771  0.00  0.00            
ATOM   3587  CG  ASP X 223       6.381 -20.023  -4.756  0.00  0.00            
ATOM   3588  OD1 ASP X 223       7.123 -19.408  -3.983  0.00  0.00            
ATOM   3589  OD2 ASP X 223       5.661 -20.970  -4.369  0.00  0.00            
ATOM   3590  C   ASP X 223       8.598 -19.804  -7.195  0.00  0.00            
ATOM   3591  O   ASP X 223       8.416 -20.612  -8.086  0.00  0.00            
ATOM   3592  N   GLY X 224       9.725 -19.764  -6.459  0.00  0.00            
ATOM   3593  H   GLY X 224       9.798 -19.098  -5.703  0.00  0.00            
ATOM   3594  CA  GLY X 224      10.930 -20.537  -6.727  0.00  0.00            
ATOM   3595  HA2 GLY X 224      11.458 -20.874  -5.835  0.00  0.00            
ATOM   3596  HA3 GLY X 224      10.615 -21.457  -7.221  0.00  0.00            
ATOM   3597  C   GLY X 224      11.907 -19.966  -7.795  0.00  0.00            
ATOM   3598  O   GLY X 224      13.122 -20.112  -7.679  0.00  0.00            
ATOM   3599  N   ILE X 225      11.362 -19.374  -8.888  0.00  0.00            
ATOM   3600  H   ILE X 225      10.450 -18.947  -8.810  0.00  0.00            
ATOM   3601  CA  ILE X 225      12.099 -19.147 -10.110  0.00  0.00            
ATOM   3602  HA  ILE X 225      12.419 -20.137 -10.435  0.00  0.00            
ATOM   3603  CB  ILE X 225      11.132 -18.675 -11.247  0.00  0.00            
ATOM   3604  HB  ILE X 225      10.801 -17.671 -10.983  0.00  0.00            
ATOM   3605  CG2 ILE X 225      11.979 -18.527 -12.494  0.00  0.00            
ATOM   3606 HG21 ILE X 225      12.361 -19.509 -12.773  0.00  0.00            
ATOM   3607 HG22 ILE X 225      11.529 -18.057 -13.368  0.00  0.00            
ATOM   3608 HG23 ILE X 225      12.797 -17.832 -12.306  0.00  0.00            
ATOM   3609  CG1 ILE X 225      10.028 -19.672 -11.392  0.00  0.00            
ATOM   3610 HG12 ILE X 225      10.424 -20.653 -11.654  0.00  0.00            
ATOM   3611 HG13 ILE X 225       9.454 -19.931 -10.502  0.00  0.00            
ATOM   3612  CD1 ILE X 225       9.049 -19.304 -12.517  0.00  0.00            
ATOM   3613 HD11 ILE X 225       9.579 -19.236 -13.467  0.00  0.00            
ATOM   3614 HD12 ILE X 225       8.189 -19.973 -12.522  0.00  0.00            
ATOM   3615 HD13 ILE X 225       8.688 -18.289 -12.349  0.00  0.00            
ATOM   3616  C   ILE X 225      13.322 -18.237  -9.904  0.00  0.00            
ATOM   3617  O   ILE X 225      13.168 -17.097  -9.571  0.00  0.00            
ATOM   3618  N   PRO X 226      14.543 -18.662 -10.229  0.00  0.00            
ATOM   3619  CD  PRO X 226      14.897 -20.000 -10.590  0.00  0.00            
ATOM   3620  HD2 PRO X 226      14.614 -20.121 -11.636  0.00  0.00            
ATOM   3621  HD3 PRO X 226      14.319 -20.724 -10.016  0.00  0.00            
ATOM   3622  CG  PRO X 226      16.374 -20.201 -10.322  0.00  0.00            
ATOM   3623  HG2 PRO X 226      16.719 -20.946 -11.039  0.00  0.00            
ATOM   3624  HG3 PRO X 226      16.765 -20.170  -9.305  0.00  0.00            
ATOM   3625  CB  PRO X 226      16.866 -18.766 -10.713  0.00  0.00            
ATOM   3626  HB2 PRO X 226      16.892 -18.747 -11.803  0.00  0.00            
ATOM   3627  HB3 PRO X 226      17.779 -18.426 -10.224  0.00  0.00            
ATOM   3628  CA  PRO X 226      15.780 -17.827 -10.157  0.00  0.00            
ATOM   3629  HA  PRO X 226      15.857 -17.684  -9.079  0.00  0.00            
ATOM   3630  C   PRO X 226      15.750 -16.472 -10.938  0.00  0.00            
ATOM   3631  O   PRO X 226      15.128 -16.266 -11.992  0.00  0.00            
ATOM   3632  N   ALA X 227      16.615 -15.560 -10.481  0.00  0.00            
ATOM   3633  H   ALA X 227      17.048 -15.627  -9.571  0.00  0.00            
ATOM   3634  CA  ALA X 227      16.662 -14.161 -11.054  0.00  0.00            
ATOM   3635  HA  ALA X 227      15.630 -13.811 -11.078  0.00  0.00            
ATOM   3636  CB  ALA X 227      17.528 -13.250 -10.185  0.00  0.00            
ATOM   3637  HB1 ALA X 227      18.610 -13.375 -10.241  0.00  0.00            
ATOM   3638  HB2 ALA X 227      17.146 -12.238 -10.321  0.00  0.00            
ATOM   3639  HB3 ALA X 227      17.235 -13.476  -9.160  0.00  0.00            
ATOM   3640  C   ALA X 227      17.091 -14.257 -12.526  0.00  0.00            
ATOM   3641  O   ALA X 227      16.369 -13.679 -13.345  0.00  0.00            
ATOM   3642  N   SER X 228      18.087 -15.070 -12.900  0.00  0.00            
ATOM   3643  H   SER X 228      18.552 -15.512 -12.120  0.00  0.00            
ATOM   3644  CA  SER X 228      18.586 -15.281 -14.265  0.00  0.00            
ATOM   3645  HA  SER X 228      18.739 -14.266 -14.630  0.00  0.00            
ATOM   3646  CB  SER X 228      19.911 -15.975 -14.256  0.00  0.00            
ATOM   3647  HB2 SER X 228      20.559 -15.308 -13.687  0.00  0.00            
ATOM   3648  HB3 SER X 228      19.788 -16.874 -13.652  0.00  0.00            
ATOM   3649  OG  SER X 228      20.593 -16.266 -15.509  0.00  0.00            
ATOM   3650  HG  SER X 228      21.538 -16.261 -15.344  0.00  0.00            
ATOM   3651  C   SER X 228      17.470 -15.881 -15.214  0.00  0.00            
ATOM   3652  O   SER X 228      17.525 -15.822 -16.466  0.00  0.00            
ATOM   3653  N   GLU X 229      16.472 -16.603 -14.617  0.00  0.00            
ATOM   3654  H   GLU X 229      16.455 -16.695 -13.612  0.00  0.00            
ATOM   3655  CA  GLU X 229      15.259 -17.147 -15.318  0.00  0.00            
ATOM   3656  HA  GLU X 229      15.534 -17.426 -16.335  0.00  0.00            
ATOM   3657  CB  GLU X 229      14.765 -18.470 -14.618  0.00  0.00            
ATOM   3658  HB2 GLU X 229      14.418 -18.267 -13.605  0.00  0.00            
ATOM   3659  HB3 GLU X 229      13.895 -18.777 -15.199  0.00  0.00            
ATOM   3660  CG  GLU X 229      15.737 -19.737 -14.672  0.00  0.00            
ATOM   3661  HG2 GLU X 229      16.487 -19.667 -13.884  0.00  0.00            
ATOM   3662  HG3 GLU X 229      15.171 -20.661 -14.555  0.00  0.00            
ATOM   3663  CD  GLU X 229      16.489 -19.918 -15.949  0.00  0.00            
ATOM   3664  OE1 GLU X 229      17.730 -19.914 -15.921  0.00  0.00            
ATOM   3665  OE2 GLU X 229      15.915 -20.088 -17.049  0.00  0.00            
ATOM   3666  C   GLU X 229      14.145 -16.135 -15.336  0.00  0.00            
ATOM   3667  O   GLU X 229      13.648 -15.892 -16.471  0.00  0.00            
ATOM   3668  N   ILE X 230      13.898 -15.337 -14.291  0.00  0.00            
ATOM   3669  H   ILE X 230      14.383 -15.531 -13.426  0.00  0.00            
ATOM   3670  CA  ILE X 230      13.004 -14.217 -14.353  0.00  0.00            
ATOM   3671  HA  ILE X 230      12.039 -14.644 -14.628  0.00  0.00            
ATOM   3672  CB  ILE X 230      12.843 -13.527 -12.985  0.00  0.00            
ATOM   3673  HB  ILE X 230      13.777 -13.059 -12.672  0.00  0.00            
ATOM   3674  CG2 ILE X 230      11.922 -12.305 -13.057  0.00  0.00            
ATOM   3675 HG21 ILE X 230      12.389 -11.593 -13.737  0.00  0.00            
ATOM   3676 HG22 ILE X 230      10.927 -12.476 -13.467  0.00  0.00            
ATOM   3677 HG23 ILE X 230      11.715 -11.884 -12.073  0.00  0.00            
ATOM   3678  CG1 ILE X 230      12.291 -14.422 -11.873  0.00  0.00            
ATOM   3679 HG12 ILE X 230      11.248 -14.672 -12.070  0.00  0.00            
ATOM   3680 HG13 ILE X 230      12.848 -15.358 -11.900  0.00  0.00            
ATOM   3681  CD1 ILE X 230      12.433 -13.860 -10.421  0.00  0.00            
ATOM   3682 HD11 ILE X 230      12.085 -14.597  -9.697  0.00  0.00            
ATOM   3683 HD12 ILE X 230      13.439 -13.562 -10.128  0.00  0.00            
ATOM   3684 HD13 ILE X 230      11.757 -13.016 -10.286  0.00  0.00            
ATOM   3685  C   ILE X 230      13.340 -13.217 -15.517  0.00  0.00            
ATOM   3686  O   ILE X 230      12.510 -12.983 -16.398  0.00  0.00            
ATOM   3687  N   SER X 231      14.588 -12.623 -15.463  0.00  0.00            
ATOM   3688  H   SER X 231      15.218 -12.998 -14.768  0.00  0.00            
ATOM   3689  CA  SER X 231      15.124 -11.730 -16.502  0.00  0.00            
ATOM   3690  HA  SER X 231      14.443 -10.880 -16.542  0.00  0.00            
ATOM   3691  CB  SER X 231      16.535 -11.318 -16.059  0.00  0.00            
ATOM   3692  HB2 SER X 231      17.059 -10.824 -16.877  0.00  0.00            
ATOM   3693  HB3 SER X 231      16.484 -10.619 -15.223  0.00  0.00            
ATOM   3694  OG  SER X 231      17.305 -12.505 -15.671  0.00  0.00            
ATOM   3695  HG  SER X 231      17.007 -12.765 -14.797  0.00  0.00            
ATOM   3696  C   SER X 231      15.164 -12.478 -17.898  0.00  0.00            
ATOM   3697  O   SER X 231      14.928 -11.739 -18.873  0.00  0.00            
ATOM   3698  N   SER X 232      15.292 -13.791 -18.008  0.00  0.00            
ATOM   3699  H   SER X 232      15.456 -14.392 -17.213  0.00  0.00            
ATOM   3700  CA  SER X 232      15.049 -14.409 -19.367  0.00  0.00            
ATOM   3701  HA  SER X 232      15.554 -13.833 -20.143  0.00  0.00            
ATOM   3702  CB  SER X 232      15.831 -15.711 -19.515  0.00  0.00            
ATOM   3703  HB2 SER X 232      15.411 -16.553 -18.965  0.00  0.00            
ATOM   3704  HB3 SER X 232      15.650 -16.035 -20.540  0.00  0.00            
ATOM   3705  OG  SER X 232      17.207 -15.636 -19.260  0.00  0.00            
ATOM   3706  HG  SER X 232      17.390 -15.683 -18.318  0.00  0.00            
ATOM   3707  C   SER X 232      13.610 -14.757 -19.814  0.00  0.00            
ATOM   3708  O   SER X 232      13.337 -14.882 -21.027  0.00  0.00            
ATOM   3709  N   ILE X 233      12.691 -14.936 -18.868  0.00  0.00            
ATOM   3710  H   ILE X 233      12.924 -14.856 -17.889  0.00  0.00            
ATOM   3711  CA  ILE X 233      11.174 -15.034 -19.109  0.00  0.00            
ATOM   3712  HA  ILE X 233      11.067 -15.780 -19.897  0.00  0.00            
ATOM   3713  CB  ILE X 233      10.424 -15.476 -17.838  0.00  0.00            
ATOM   3714  HB  ILE X 233      10.809 -15.033 -16.920  0.00  0.00            
ATOM   3715  CG2 ILE X 233       8.870 -15.208 -17.972  0.00  0.00            
ATOM   3716 HG21 ILE X 233       8.402 -15.443 -17.015  0.00  0.00            
ATOM   3717 HG22 ILE X 233       8.671 -14.137 -18.001  0.00  0.00            
ATOM   3718 HG23 ILE X 233       8.372 -15.680 -18.819  0.00  0.00            
ATOM   3719  CG1 ILE X 233      10.625 -16.934 -17.525  0.00  0.00            
ATOM   3720 HG12 ILE X 233      10.013 -17.522 -18.210  0.00  0.00            
ATOM   3721 HG13 ILE X 233      11.655 -17.247 -17.697  0.00  0.00            
ATOM   3722  CD1 ILE X 233      10.292 -17.283 -16.096  0.00  0.00            
ATOM   3723 HD11 ILE X 233      10.324 -18.372 -16.143  0.00  0.00            
ATOM   3724 HD12 ILE X 233      10.908 -16.878 -15.293  0.00  0.00            
ATOM   3725 HD13 ILE X 233       9.263 -17.098 -15.789  0.00  0.00            
ATOM   3726  C   ILE X 233      10.720 -13.713 -19.734  0.00  0.00            
ATOM   3727  O   ILE X 233      10.071 -13.670 -20.724  0.00  0.00            
ATOM   3728  N   LEU X 234      11.285 -12.597 -19.205  0.00  0.00            
ATOM   3729  H   LEU X 234      11.942 -12.727 -18.450  0.00  0.00            
ATOM   3730  CA  LEU X 234      11.220 -11.231 -19.686  0.00  0.00            
ATOM   3731  HA  LEU X 234      10.160 -10.998 -19.783  0.00  0.00            
ATOM   3732  CB  LEU X 234      11.853 -10.330 -18.643  0.00  0.00            
ATOM   3733  HB2 LEU X 234      12.557 -10.970 -18.110  0.00  0.00            
ATOM   3734  HB3 LEU X 234      12.376  -9.544 -19.188  0.00  0.00            
ATOM   3735  CG  LEU X 234      10.883  -9.706 -17.579  0.00  0.00            
ATOM   3736  HG  LEU X 234      10.206  -9.041 -18.115  0.00  0.00            
ATOM   3737  CD1 LEU X 234      10.018 -10.707 -16.792  0.00  0.00            
ATOM   3738 HD11 LEU X 234      10.480 -11.259 -15.973  0.00  0.00            
ATOM   3739 HD12 LEU X 234       9.178 -10.232 -16.285  0.00  0.00            
ATOM   3740 HD13 LEU X 234       9.554 -11.385 -17.509  0.00  0.00            
ATOM   3741  CD2 LEU X 234      11.638  -8.854 -16.584  0.00  0.00            
ATOM   3742 HD21 LEU X 234      10.821  -8.326 -16.092  0.00  0.00            
ATOM   3743 HD22 LEU X 234      12.257  -9.340 -15.829  0.00  0.00            
ATOM   3744 HD23 LEU X 234      12.274  -8.159 -17.132  0.00  0.00            
ATOM   3745  C   LEU X 234      11.947 -11.082 -21.030  0.00  0.00            
ATOM   3746  O   LEU X 234      11.314 -10.564 -21.970  0.00  0.00            
ATOM   3747  N   GLU X 235      13.119 -11.677 -21.188  0.00  0.00            
ATOM   3748  H   GLU X 235      13.631 -11.914 -20.350  0.00  0.00            
ATOM   3749  CA  GLU X 235      13.876 -11.696 -22.447  0.00  0.00            
ATOM   3750  HA  GLU X 235      13.975 -10.648 -22.726  0.00  0.00            
ATOM   3751  CB  GLU X 235      15.253 -12.328 -22.345  0.00  0.00            
ATOM   3752  HB2 GLU X 235      15.771 -11.816 -21.534  0.00  0.00            
ATOM   3753  HB3 GLU X 235      15.131 -13.355 -22.001  0.00  0.00            
ATOM   3754  CG  GLU X 235      16.227 -12.307 -23.598  0.00  0.00            
ATOM   3755  HG2 GLU X 235      17.243 -12.341 -23.203  0.00  0.00            
ATOM   3756  HG3 GLU X 235      16.124 -13.227 -24.172  0.00  0.00            
ATOM   3757  CD  GLU X 235      16.103 -11.127 -24.540  0.00  0.00            
ATOM   3758  OE1 GLU X 235      16.343 -11.315 -25.735  0.00  0.00            
ATOM   3759  OE2 GLU X 235      16.002  -9.953 -24.153  0.00  0.00            
ATOM   3760  C   GLU X 235      13.025 -12.287 -23.593  0.00  0.00            
ATOM   3761  O   GLU X 235      12.883 -11.778 -24.734  0.00  0.00            
ATOM   3762  N   LYS X 236      12.429 -13.474 -23.349  0.00  0.00            
ATOM   3763  H   LYS X 236      12.594 -13.978 -22.490  0.00  0.00            
ATOM   3764  CA  LYS X 236      11.430 -14.170 -24.199  0.00  0.00            
ATOM   3765  HA  LYS X 236      11.996 -14.230 -25.129  0.00  0.00            
ATOM   3766  CB  LYS X 236      11.213 -15.600 -23.637  0.00  0.00            
ATOM   3767  HB2 LYS X 236      10.924 -15.553 -22.587  0.00  0.00            
ATOM   3768  HB3 LYS X 236      10.410 -16.016 -24.246  0.00  0.00            
ATOM   3769  CG  LYS X 236      12.427 -16.531 -23.719  0.00  0.00            
ATOM   3770  HG2 LYS X 236      12.548 -16.777 -24.774  0.00  0.00            
ATOM   3771  HG3 LYS X 236      13.284 -16.084 -23.217  0.00  0.00            
ATOM   3772  CD  LYS X 236      12.032 -17.787 -22.933  0.00  0.00            
ATOM   3773  HD2 LYS X 236      11.831 -17.612 -21.876  0.00  0.00            
ATOM   3774  HD3 LYS X 236      11.151 -18.201 -23.423  0.00  0.00            
ATOM   3775  CE  LYS X 236      13.243 -18.766 -22.931  0.00  0.00            
ATOM   3776  HE2 LYS X 236      12.974 -19.689 -22.418  0.00  0.00            
ATOM   3777  HE3 LYS X 236      13.531 -19.136 -23.915  0.00  0.00            
ATOM   3778  NZ  LYS X 236      14.352 -18.168 -22.169  0.00  0.00            
ATOM   3779  HZ1 LYS X 236      15.223 -18.676 -22.124  0.00  0.00            
ATOM   3780  HZ2 LYS X 236      14.465 -17.236 -22.541  0.00  0.00            
ATOM   3781  HZ3 LYS X 236      13.999 -18.044 -21.230  0.00  0.00            
ATOM   3782  C   LYS X 236      10.203 -13.331 -24.475  0.00  0.00            
ATOM   3783  O   LYS X 236       9.431 -13.747 -25.341  0.00  0.00            
ATOM   3784  N   GLY X 237       9.934 -12.148 -23.863  0.00  0.00            
ATOM   3785  H   GLY X 237      10.446 -11.877 -23.036  0.00  0.00            
ATOM   3786  CA  GLY X 237       8.758 -11.297 -24.144  0.00  0.00            
ATOM   3787  HA2 GLY X 237       9.006 -10.250 -23.968  0.00  0.00            
ATOM   3788  HA3 GLY X 237       8.574 -11.386 -25.215  0.00  0.00            
ATOM   3789  C   GLY X 237       7.510 -11.757 -23.397  0.00  0.00            
ATOM   3790  O   GLY X 237       6.402 -11.346 -23.805  0.00  0.00            
ATOM   3791  N   GLU X 238       7.746 -12.540 -22.353  0.00  0.00            
ATOM   3792  H   GLU X 238       8.675 -12.907 -22.202  0.00  0.00            
ATOM   3793  CA  GLU X 238       6.709 -13.228 -21.557  0.00  0.00            
ATOM   3794  HA  GLU X 238       5.738 -13.079 -22.031  0.00  0.00            
ATOM   3795  CB  GLU X 238       6.854 -14.752 -21.620  0.00  0.00            
ATOM   3796  HB2 GLU X 238       7.100 -15.108 -22.620  0.00  0.00            
ATOM   3797  HB3 GLU X 238       7.653 -15.055 -20.944  0.00  0.00            
ATOM   3798  CG  GLU X 238       5.636 -15.538 -21.136  0.00  0.00            
ATOM   3799  HG2 GLU X 238       5.867 -16.595 -21.268  0.00  0.00            
ATOM   3800  HG3 GLU X 238       5.432 -15.432 -20.070  0.00  0.00            
ATOM   3801  CD  GLU X 238       4.308 -15.080 -21.808  0.00  0.00            
ATOM   3802  OE1 GLU X 238       3.606 -14.324 -21.054  0.00  0.00            
ATOM   3803  OE2 GLU X 238       4.105 -15.285 -23.050  0.00  0.00            
ATOM   3804  C   GLU X 238       6.554 -12.585 -20.097  0.00  0.00            
ATOM   3805  O   GLU X 238       7.339 -11.777 -19.673  0.00  0.00            
ATOM   3806  N   ARG X 239       5.484 -12.916 -19.377  0.00  0.00            
ATOM   3807  H   ARG X 239       4.902 -13.562 -19.892  0.00  0.00            
ATOM   3808  CA  ARG X 239       4.962 -12.218 -18.151  0.00  0.00            
ATOM   3809  HA  ARG X 239       5.875 -11.791 -17.736  0.00  0.00            
ATOM   3810  CB  ARG X 239       3.891 -11.252 -18.539  0.00  0.00            
ATOM   3811  HB2 ARG X 239       3.052 -11.763 -19.012  0.00  0.00            
ATOM   3812  HB3 ARG X 239       3.438 -10.767 -17.675  0.00  0.00            
ATOM   3813  CG  ARG X 239       4.227 -10.132 -19.530  0.00  0.00            
ATOM   3814  HG2 ARG X 239       4.514 -10.582 -20.481  0.00  0.00            
ATOM   3815  HG3 ARG X 239       3.269  -9.620 -19.629  0.00  0.00            
ATOM   3816  CD  ARG X 239       5.193  -9.149 -18.866  0.00  0.00            
ATOM   3817  HD2 ARG X 239       4.598  -8.662 -18.094  0.00  0.00            
ATOM   3818  HD3 ARG X 239       6.035  -9.637 -18.374  0.00  0.00            
ATOM   3819  NE  ARG X 239       5.721  -8.136 -19.773  0.00  0.00            
ATOM   3820  HE  ARG X 239       5.139  -7.316 -19.870  0.00  0.00            
ATOM   3821  CZ  ARG X 239       6.869  -8.227 -20.401  0.00  0.00            
ATOM   3822  NH1 ARG X 239       7.357  -7.203 -21.120  0.00  0.00            
ATOM   3823 HH11 ARG X 239       6.856  -6.327 -21.132  0.00  0.00            
ATOM   3824 HH12 ARG X 239       8.205  -7.367 -21.643  0.00  0.00            
ATOM   3825  NH2 ARG X 239       7.640  -9.304 -20.403  0.00  0.00            
ATOM   3826 HH21 ARG X 239       7.261 -10.161 -20.027  0.00  0.00            
ATOM   3827 HH22 ARG X 239       8.567  -9.344 -20.802  0.00  0.00            
ATOM   3828  C   ARG X 239       4.384 -13.247 -17.113  0.00  0.00            
ATOM   3829  O   ARG X 239       4.263 -14.397 -17.458  0.00  0.00            
ATOM   3830  N   LEU X 240       4.130 -12.740 -15.904  0.00  0.00            
ATOM   3831  H   LEU X 240       4.471 -11.812 -15.701  0.00  0.00            
ATOM   3832  CA  LEU X 240       3.287 -13.397 -14.842  0.00  0.00            
ATOM   3833  HA  LEU X 240       3.984 -14.193 -14.578  0.00  0.00            
ATOM   3834  CB  LEU X 240       2.914 -12.405 -13.732  0.00  0.00            
ATOM   3835  HB2 LEU X 240       2.517 -11.507 -14.204  0.00  0.00            
ATOM   3836  HB3 LEU X 240       2.121 -12.940 -13.210  0.00  0.00            
ATOM   3837  CG  LEU X 240       3.935 -12.112 -12.630  0.00  0.00            
ATOM   3838  HG  LEU X 240       4.861 -11.707 -13.038  0.00  0.00            
ATOM   3839  CD1 LEU X 240       3.511 -11.024 -11.657  0.00  0.00            
ATOM   3840 HD11 LEU X 240       3.087 -10.165 -12.176  0.00  0.00            
ATOM   3841 HD12 LEU X 240       2.651 -11.493 -11.178  0.00  0.00            
ATOM   3842 HD13 LEU X 240       4.380 -10.716 -11.076  0.00  0.00            
ATOM   3843  CD2 LEU X 240       4.175 -13.386 -11.854  0.00  0.00            
ATOM   3844 HD21 LEU X 240       4.976 -13.154 -11.152  0.00  0.00            
ATOM   3845 HD22 LEU X 240       3.332 -13.622 -11.204  0.00  0.00            
ATOM   3846 HD23 LEU X 240       4.442 -14.246 -12.467  0.00  0.00            
ATOM   3847  C   LEU X 240       2.025 -14.097 -15.303  0.00  0.00            
ATOM   3848  O   LEU X 240       1.159 -13.458 -16.008  0.00  0.00            
ATOM   3849  N   PRO X 241       1.830 -15.392 -14.943  0.00  0.00            
ATOM   3850  CD  PRO X 241       2.688 -16.207 -14.143  0.00  0.00            
ATOM   3851  HD2 PRO X 241       2.575 -16.002 -13.079  0.00  0.00            
ATOM   3852  HD3 PRO X 241       3.742 -16.075 -14.385  0.00  0.00            
ATOM   3853  CG  PRO X 241       2.284 -17.637 -14.387  0.00  0.00            
ATOM   3854  HG2 PRO X 241       2.404 -18.215 -13.470  0.00  0.00            
ATOM   3855  HG3 PRO X 241       2.922 -18.074 -15.155  0.00  0.00            
ATOM   3856  CB  PRO X 241       0.806 -17.555 -14.881  0.00  0.00            
ATOM   3857  HB2 PRO X 241       0.175 -17.472 -13.995  0.00  0.00            
ATOM   3858  HB3 PRO X 241       0.320 -18.353 -15.442  0.00  0.00            
ATOM   3859  CA  PRO X 241       0.774 -16.208 -15.643  0.00  0.00            
ATOM   3860  HA  PRO X 241       1.081 -16.532 -16.637  0.00  0.00            
ATOM   3861  C   PRO X 241      -0.610 -15.724 -15.501  0.00  0.00            
ATOM   3862  O   PRO X 241      -1.036 -15.385 -14.385  0.00  0.00            
ATOM   3863  N   GLN X 242      -1.468 -15.819 -16.508  0.00  0.00            
ATOM   3864  H   GLN X 242      -1.229 -16.244 -17.393  0.00  0.00            
ATOM   3865  CA  GLN X 242      -2.889 -15.390 -16.341  0.00  0.00            
ATOM   3866  HA  GLN X 242      -2.889 -14.340 -16.049  0.00  0.00            
ATOM   3867  CB  GLN X 242      -3.630 -15.308 -17.729  0.00  0.00            
ATOM   3868  HB2 GLN X 242      -3.016 -14.685 -18.380  0.00  0.00            
ATOM   3869  HB3 GLN X 242      -3.673 -16.246 -18.282  0.00  0.00            
ATOM   3870  CG  GLN X 242      -5.084 -14.877 -17.650  0.00  0.00            
ATOM   3871  HG2 GLN X 242      -5.711 -15.611 -17.143  0.00  0.00            
ATOM   3872  HG3 GLN X 242      -5.240 -13.955 -17.091  0.00  0.00            
ATOM   3873  CD  GLN X 242      -5.682 -14.687 -19.066  0.00  0.00            
ATOM   3874  OE1 GLN X 242      -4.978 -14.517 -20.036  0.00  0.00            
ATOM   3875  NE2 GLN X 242      -6.945 -14.851 -19.189  0.00  0.00            
ATOM   3876 HE21 GLN X 242      -7.598 -14.887 -18.420  0.00  0.00            
ATOM   3877 HE22 GLN X 242      -7.386 -14.890 -20.097  0.00  0.00            
ATOM   3878  C   GLN X 242      -3.682 -16.174 -15.300  0.00  0.00            
ATOM   3879  O   GLN X 242      -4.001 -17.353 -15.498  0.00  0.00            
ATOM   3880  N   PRO X 243      -4.244 -15.530 -14.225  0.00  0.00            
ATOM   3881  CD  PRO X 243      -4.073 -14.162 -13.798  0.00  0.00            
ATOM   3882  HD2 PRO X 243      -4.709 -13.447 -14.319  0.00  0.00            
ATOM   3883  HD3 PRO X 243      -3.016 -13.938 -13.939  0.00  0.00            
ATOM   3884  CG  PRO X 243      -4.552 -14.207 -12.398  0.00  0.00            
ATOM   3885  HG2 PRO X 243      -4.961 -13.278 -12.001  0.00  0.00            
ATOM   3886  HG3 PRO X 243      -3.707 -14.455 -11.756  0.00  0.00            
ATOM   3887  CB  PRO X 243      -5.534 -15.298 -12.226  0.00  0.00            
ATOM   3888  HB2 PRO X 243      -6.555 -14.953 -12.388  0.00  0.00            
ATOM   3889  HB3 PRO X 243      -5.509 -15.724 -11.223  0.00  0.00            
ATOM   3890  CA  PRO X 243      -5.106 -16.280 -13.402  0.00  0.00            
ATOM   3891  HA  PRO X 243      -4.433 -17.061 -13.049  0.00  0.00            
ATOM   3892  C   PRO X 243      -6.383 -16.970 -14.009  0.00  0.00            
ATOM   3893  O   PRO X 243      -7.021 -16.367 -14.884  0.00  0.00            
ATOM   3894  N   PRO X 244      -6.789 -18.239 -13.692  0.00  0.00            
ATOM   3895  CD  PRO X 244      -6.109 -19.043 -12.803  0.00  0.00            
ATOM   3896  HD2 PRO X 244      -5.991 -18.623 -11.804  0.00  0.00            
ATOM   3897  HD3 PRO X 244      -5.099 -19.242 -13.159  0.00  0.00            
ATOM   3898  CG  PRO X 244      -6.856 -20.337 -12.723  0.00  0.00            
ATOM   3899  HG2 PRO X 244      -6.828 -20.751 -11.715  0.00  0.00            
ATOM   3900  HG3 PRO X 244      -6.391 -21.039 -13.416  0.00  0.00            
ATOM   3901  CB  PRO X 244      -8.274 -19.964 -13.172  0.00  0.00            
ATOM   3902  HB2 PRO X 244      -8.694 -19.565 -12.249  0.00  0.00            
ATOM   3903  HB3 PRO X 244      -8.895 -20.773 -13.557  0.00  0.00            
ATOM   3904  CA  PRO X 244      -8.109 -18.714 -14.085  0.00  0.00            
ATOM   3905  HA  PRO X 244      -7.985 -18.976 -15.135  0.00  0.00            
ATOM   3906  C   PRO X 244      -9.335 -17.779 -13.921  0.00  0.00            
ATOM   3907  O   PRO X 244     -10.147 -17.649 -14.855  0.00  0.00            
ATOM   3908  N   ILE X 245      -9.481 -16.996 -12.769  0.00  0.00            
ATOM   3909  H   ILE X 245      -8.791 -17.121 -12.043  0.00  0.00            
ATOM   3910  CA  ILE X 245     -10.582 -16.032 -12.620  0.00  0.00            
ATOM   3911  HA  ILE X 245     -11.516 -16.417 -13.029  0.00  0.00            
ATOM   3912  CB  ILE X 245     -10.732 -15.600 -11.170  0.00  0.00            
ATOM   3913  HB  ILE X 245     -11.517 -14.844 -11.171  0.00  0.00            
ATOM   3914  CG2 ILE X 245     -11.393 -16.758 -10.367  0.00  0.00            
ATOM   3915 HG21 ILE X 245     -11.528 -16.515  -9.313  0.00  0.00            
ATOM   3916 HG22 ILE X 245     -12.425 -16.934 -10.671  0.00  0.00            
ATOM   3917 HG23 ILE X 245     -10.775 -17.650 -10.476  0.00  0.00            
ATOM   3918  CG1 ILE X 245      -9.412 -14.965 -10.609  0.00  0.00            
ATOM   3919 HG12 ILE X 245      -9.123 -15.653  -9.815  0.00  0.00            
ATOM   3920 HG13 ILE X 245      -8.615 -14.940 -11.352  0.00  0.00            
ATOM   3921  CD1 ILE X 245      -9.608 -13.525 -10.181  0.00  0.00            
ATOM   3922 HD11 ILE X 245      -8.691 -12.950 -10.047  0.00  0.00            
ATOM   3923 HD12 ILE X 245     -10.180 -13.015 -10.956  0.00  0.00            
ATOM   3924 HD13 ILE X 245     -10.216 -13.479  -9.278  0.00  0.00            
ATOM   3925  C   ILE X 245     -10.527 -14.743 -13.534  0.00  0.00            
ATOM   3926  O   ILE X 245     -11.477 -13.954 -13.610  0.00  0.00            
ATOM   3927  N   CYS X 246      -9.376 -14.486 -14.169  0.00  0.00            
ATOM   3928  H   CYS X 246      -8.668 -15.199 -14.068  0.00  0.00            
ATOM   3929  CA  CYS X 246      -9.074 -13.330 -15.076  0.00  0.00            
ATOM   3930  HA  CYS X 246      -9.693 -12.476 -14.804  0.00  0.00            
ATOM   3931  CB  CYS X 246      -7.645 -12.868 -14.850  0.00  0.00            
ATOM   3932  HB2 CYS X 246      -7.050 -13.781 -14.834  0.00  0.00            
ATOM   3933  HB3 CYS X 246      -7.371 -12.258 -15.711  0.00  0.00            
ATOM   3934  SG  CYS X 246      -7.587 -11.880 -13.394  0.00  0.00            
ATOM   3935  HG  CYS X 246      -8.339 -12.620 -12.575  0.00  0.00            
ATOM   3936  C   CYS X 246      -9.267 -13.648 -16.617  0.00  0.00            
ATOM   3937  O   CYS X 246      -8.820 -14.598 -17.194  0.00  0.00            
ATOM   3938  N   THR X 247      -9.977 -12.761 -17.242  0.00  0.00            
ATOM   3939  H   THR X 247     -10.561 -12.062 -16.805  0.00  0.00            
ATOM   3940  CA  THR X 247     -10.120 -12.805 -18.755  0.00  0.00            
ATOM   3941  HA  THR X 247     -10.226 -13.831 -19.109  0.00  0.00            
ATOM   3942  CB  THR X 247     -11.382 -12.021 -19.258  0.00  0.00            
ATOM   3943  HB  THR X 247     -11.496 -11.920 -20.338  0.00  0.00            
ATOM   3944  CG2 THR X 247     -12.731 -12.675 -18.835  0.00  0.00            
ATOM   3945 HG21 THR X 247     -13.025 -12.589 -17.789  0.00  0.00            
ATOM   3946 HG22 THR X 247     -13.553 -12.493 -19.527  0.00  0.00            
ATOM   3947 HG23 THR X 247     -12.522 -13.745 -18.835  0.00  0.00            
ATOM   3948  OG1 THR X 247     -11.199 -10.666 -18.890  0.00  0.00            
ATOM   3949  HG1 THR X 247     -11.460 -10.649 -17.966  0.00  0.00            
ATOM   3950  C   THR X 247      -8.888 -12.134 -19.352  0.00  0.00            
ATOM   3951  O   THR X 247      -8.224 -11.304 -18.725  0.00  0.00            
ATOM   3952  N   ILE X 248      -8.705 -12.362 -20.677  0.00  0.00            
ATOM   3953  H   ILE X 248      -9.261 -13.031 -21.190  0.00  0.00            
ATOM   3954  CA  ILE X 248      -7.639 -11.735 -21.501  0.00  0.00            
ATOM   3955  HA  ILE X 248      -6.680 -11.752 -20.984  0.00  0.00            
ATOM   3956  CB  ILE X 248      -7.628 -12.411 -22.899  0.00  0.00            
ATOM   3957  HB  ILE X 248      -7.523 -13.485 -22.747  0.00  0.00            
ATOM   3958  CG2 ILE X 248      -8.850 -12.210 -23.846  0.00  0.00            
ATOM   3959 HG21 ILE X 248      -9.789 -12.496 -23.371  0.00  0.00            
ATOM   3960 HG22 ILE X 248      -8.765 -11.158 -24.117  0.00  0.00            
ATOM   3961 HG23 ILE X 248      -8.759 -12.923 -24.666  0.00  0.00            
ATOM   3962  CG1 ILE X 248      -6.370 -11.967 -23.699  0.00  0.00            
ATOM   3963 HG12 ILE X 248      -6.272 -12.620 -24.566  0.00  0.00            
ATOM   3964 HG13 ILE X 248      -6.483 -10.914 -23.957  0.00  0.00            
ATOM   3965  CD1 ILE X 248      -4.982 -12.201 -23.005  0.00  0.00            
ATOM   3966 HD11 ILE X 248      -4.212 -12.397 -23.751  0.00  0.00            
ATOM   3967 HD12 ILE X 248      -4.569 -11.292 -22.568  0.00  0.00            
ATOM   3968 HD13 ILE X 248      -5.136 -12.982 -22.260  0.00  0.00            
ATOM   3969  C   ILE X 248      -7.790 -10.229 -21.583  0.00  0.00            
ATOM   3970  O   ILE X 248      -6.822  -9.519 -21.695  0.00  0.00            
ATOM   3971  N   ASP X 249      -8.979  -9.598 -21.411  0.00  0.00            
ATOM   3972  H   ASP X 249      -9.824 -10.151 -21.366  0.00  0.00            
ATOM   3973  CA  ASP X 249      -9.209  -8.172 -21.463  0.00  0.00            
ATOM   3974  HA  ASP X 249      -8.749  -7.773 -22.367  0.00  0.00            
ATOM   3975  CB  ASP X 249     -10.733  -7.933 -21.439  0.00  0.00            
ATOM   3976  HB2 ASP X 249     -11.218  -8.324 -20.544  0.00  0.00            
ATOM   3977  HB3 ASP X 249     -10.925  -6.861 -21.504  0.00  0.00            
ATOM   3978  CG  ASP X 249     -11.549  -8.741 -22.478  0.00  0.00            
ATOM   3979  OD1 ASP X 249     -12.848  -8.574 -22.481  0.00  0.00            
ATOM   3980  OD2 ASP X 249     -10.992  -9.426 -23.347  0.00  0.00            
ATOM   3981  C   ASP X 249      -8.654  -7.413 -20.233  0.00  0.00            
ATOM   3982  O   ASP X 249      -8.250  -6.274 -20.373  0.00  0.00            
ATOM   3983  N   VAL X 250      -8.725  -8.013 -18.982  0.00  0.00            
ATOM   3984  H   VAL X 250      -9.162  -8.904 -18.794  0.00  0.00            
ATOM   3985  CA  VAL X 250      -8.125  -7.413 -17.842  0.00  0.00            
ATOM   3986  HA  VAL X 250      -8.019  -6.332 -17.927  0.00  0.00            
ATOM   3987  CB  VAL X 250      -8.928  -7.748 -16.605  0.00  0.00            
ATOM   3988  HB  VAL X 250      -9.899  -7.287 -16.784  0.00  0.00            
ATOM   3989  CG1 VAL X 250      -9.178  -9.235 -16.280  0.00  0.00            
ATOM   3990 HG11 VAL X 250      -9.886  -9.490 -17.069  0.00  0.00            
ATOM   3991 HG12 VAL X 250      -8.256  -9.814 -16.307  0.00  0.00            
ATOM   3992 HG13 VAL X 250      -9.714  -9.320 -15.335  0.00  0.00            
ATOM   3993  CG2 VAL X 250      -8.396  -7.034 -15.315  0.00  0.00            
ATOM   3994 HG21 VAL X 250      -7.439  -7.364 -14.911  0.00  0.00            
ATOM   3995 HG22 VAL X 250      -8.319  -5.956 -15.453  0.00  0.00            
ATOM   3996 HG23 VAL X 250      -9.084  -7.019 -14.470  0.00  0.00            
ATOM   3997  C   VAL X 250      -6.696  -7.810 -17.630  0.00  0.00            
ATOM   3998  O   VAL X 250      -5.875  -7.078 -17.068  0.00  0.00            
ATOM   3999  N   TYR X 251      -6.352  -8.998 -18.087  0.00  0.00            
ATOM   4000  H   TYR X 251      -7.082  -9.642 -18.355  0.00  0.00            
ATOM   4001  CA  TYR X 251      -5.005  -9.510 -18.151  0.00  0.00            
ATOM   4002  HA  TYR X 251      -4.567  -9.520 -17.153  0.00  0.00            
ATOM   4003  CB  TYR X 251      -5.035 -11.033 -18.520  0.00  0.00            
ATOM   4004  HB2 TYR X 251      -5.678 -11.592 -17.841  0.00  0.00            
ATOM   4005  HB3 TYR X 251      -5.463 -11.027 -19.522  0.00  0.00            
ATOM   4006  CG  TYR X 251      -3.624 -11.642 -18.536  0.00  0.00            
ATOM   4007  CD1 TYR X 251      -2.892 -12.069 -17.381  0.00  0.00            
ATOM   4008  HD1 TYR X 251      -3.407 -11.995 -16.434  0.00  0.00            
ATOM   4009  CE1 TYR X 251      -1.527 -12.428 -17.541  0.00  0.00            
ATOM   4010  HE1 TYR X 251      -0.998 -12.830 -16.690  0.00  0.00            
ATOM   4011  CZ  TYR X 251      -0.952 -12.414 -18.797  0.00  0.00            
ATOM   4012  OH  TYR X 251       0.306 -12.817 -18.894  0.00  0.00            
ATOM   4013  HH  TYR X 251       0.694 -12.863 -18.017  0.00  0.00            
ATOM   4014  CE2 TYR X 251      -1.724 -12.041 -19.919  0.00  0.00            
ATOM   4015  HE2 TYR X 251      -1.220 -12.052 -20.875  0.00  0.00            
ATOM   4016  CD2 TYR X 251      -3.076 -11.677 -19.801  0.00  0.00            
ATOM   4017  HD2 TYR X 251      -3.613 -11.281 -20.650  0.00  0.00            
ATOM   4018  C   TYR X 251      -4.171  -8.581 -19.013  0.00  0.00            
ATOM   4019  O   TYR X 251      -3.051  -8.296 -18.689  0.00  0.00            
ATOM   4020  N   MET X 252      -4.783  -8.122 -20.098  0.00  0.00            
ATOM   4021  H   MET X 252      -5.730  -8.455 -20.209  0.00  0.00            
ATOM   4022  CA  MET X 252      -4.243  -7.232 -21.052  0.00  0.00            
ATOM   4023  HA  MET X 252      -3.315  -7.662 -21.428  0.00  0.00            
ATOM   4024  CB  MET X 252      -5.163  -7.091 -22.237  0.00  0.00            
ATOM   4025  HB2 MET X 252      -5.156  -8.084 -22.686  0.00  0.00            
ATOM   4026  HB3 MET X 252      -6.151  -6.839 -21.852  0.00  0.00            
ATOM   4027  CG  MET X 252      -4.751  -6.195 -23.382  0.00  0.00            
ATOM   4028  HG2 MET X 252      -5.504  -6.514 -24.103  0.00  0.00            
ATOM   4029  HG3 MET X 252      -4.887  -5.155 -23.087  0.00  0.00            
ATOM   4030  SD  MET X 252      -3.024  -6.390 -24.126  0.00  0.00            
ATOM   4031  CE  MET X 252      -3.262  -7.949 -24.846  0.00  0.00            
ATOM   4032  HE1 MET X 252      -2.441  -8.327 -25.454  0.00  0.00            
ATOM   4033  HE2 MET X 252      -3.429  -8.735 -24.108  0.00  0.00            
ATOM   4034  HE3 MET X 252      -4.093  -7.954 -25.551  0.00  0.00            
ATOM   4035  C   MET X 252      -3.853  -5.833 -20.417  0.00  0.00            
ATOM   4036  O   MET X 252      -2.827  -5.270 -20.790  0.00  0.00            
ATOM   4037  N   ILE X 253      -4.588  -5.356 -19.397  0.00  0.00            
ATOM   4038  H   ILE X 253      -5.352  -5.922 -19.055  0.00  0.00            
ATOM   4039  CA  ILE X 253      -4.388  -4.102 -18.623  0.00  0.00            
ATOM   4040  HA  ILE X 253      -4.147  -3.390 -19.412  0.00  0.00            
ATOM   4041  CB  ILE X 253      -5.738  -3.759 -17.929  0.00  0.00            
ATOM   4042  HB  ILE X 253      -6.070  -4.701 -17.490  0.00  0.00            
ATOM   4043  CG2 ILE X 253      -5.610  -2.669 -16.849  0.00  0.00            
ATOM   4044 HG21 ILE X 253      -5.263  -3.191 -15.957  0.00  0.00            
ATOM   4045 HG22 ILE X 253      -4.939  -1.879 -17.185  0.00  0.00            
ATOM   4046 HG23 ILE X 253      -6.620  -2.347 -16.592  0.00  0.00            
ATOM   4047  CG1 ILE X 253      -6.919  -3.294 -18.917  0.00  0.00            
ATOM   4048 HG12 ILE X 253      -6.851  -3.961 -19.777  0.00  0.00            
ATOM   4049 HG13 ILE X 253      -7.911  -3.513 -18.522  0.00  0.00            
ATOM   4050  CD1 ILE X 253      -6.717  -1.881 -19.510  0.00  0.00            
ATOM   4051 HD11 ILE X 253      -7.335  -1.667 -20.382  0.00  0.00            
ATOM   4052 HD12 ILE X 253      -6.739  -1.088 -18.762  0.00  0.00            
ATOM   4053 HD13 ILE X 253      -5.726  -1.821 -19.959  0.00  0.00            
ATOM   4054  C   ILE X 253      -3.131  -4.241 -17.760  0.00  0.00            
ATOM   4055  O   ILE X 253      -2.502  -3.252 -17.522  0.00  0.00            
ATOM   4056  N   MET X 254      -2.921  -5.474 -17.291  0.00  0.00            
ATOM   4057  H   MET X 254      -3.613  -6.192 -17.451  0.00  0.00            
ATOM   4058  CA  MET X 254      -1.688  -5.849 -16.637  0.00  0.00            
ATOM   4059  HA  MET X 254      -1.462  -5.114 -15.864  0.00  0.00            
ATOM   4060  CB  MET X 254      -1.790  -7.265 -16.037  0.00  0.00            
ATOM   4061  HB2 MET X 254      -1.748  -8.064 -16.778  0.00  0.00            
ATOM   4062  HB3 MET X 254      -0.830  -7.419 -15.545  0.00  0.00            
ATOM   4063  CG  MET X 254      -2.942  -7.343 -14.952  0.00  0.00            
ATOM   4064  HG2 MET X 254      -2.787  -6.597 -14.172  0.00  0.00            
ATOM   4065  HG3 MET X 254      -3.902  -7.140 -15.426  0.00  0.00            
ATOM   4066  SD  MET X 254      -3.044  -8.991 -14.222  0.00  0.00            
ATOM   4067  CE  MET X 254      -4.676  -8.736 -13.422  0.00  0.00            
ATOM   4068  HE1 MET X 254      -4.560  -8.077 -12.562  0.00  0.00            
ATOM   4069  HE2 MET X 254      -5.295  -8.325 -14.220  0.00  0.00            
ATOM   4070  HE3 MET X 254      -5.086  -9.684 -13.074  0.00  0.00            
ATOM   4071  C   MET X 254      -0.555  -5.823 -17.612  0.00  0.00            
ATOM   4072  O   MET X 254       0.422  -5.198 -17.337  0.00  0.00            
ATOM   4073  N   VAL X 255      -0.714  -6.492 -18.749  0.00  0.00            
ATOM   4074  H   VAL X 255      -1.508  -7.111 -18.835  0.00  0.00            
ATOM   4075  CA  VAL X 255       0.323  -6.678 -19.752  0.00  0.00            
ATOM   4076  HA  VAL X 255       1.266  -6.890 -19.248  0.00  0.00            
ATOM   4077  CB  VAL X 255      -0.091  -7.809 -20.687  0.00  0.00            
ATOM   4078  HB  VAL X 255      -1.127  -7.750 -21.021  0.00  0.00            
ATOM   4079  CG1 VAL X 255       0.693  -7.862 -21.987  0.00  0.00            
ATOM   4080 HG11 VAL X 255       0.283  -8.699 -22.553  0.00  0.00            
ATOM   4081 HG12 VAL X 255       0.525  -6.930 -22.526  0.00  0.00            
ATOM   4082 HG13 VAL X 255       1.729  -8.093 -21.741  0.00  0.00            
ATOM   4083  CG2 VAL X 255       0.118  -9.195 -20.007  0.00  0.00            
ATOM   4084 HG21 VAL X 255      -0.502  -9.351 -19.124  0.00  0.00            
ATOM   4085 HG22 VAL X 255      -0.150  -9.976 -20.719  0.00  0.00            
ATOM   4086 HG23 VAL X 255       1.167  -9.364 -19.764  0.00  0.00            
ATOM   4087  C   VAL X 255       0.742  -5.381 -20.458  0.00  0.00            
ATOM   4088  O   VAL X 255       1.910  -5.236 -20.849  0.00  0.00            
ATOM   4089  N   LYS X 256      -0.095  -4.332 -20.399  0.00  0.00            
ATOM   4090  H   LYS X 256      -1.047  -4.431 -20.079  0.00  0.00            
ATOM   4091  CA  LYS X 256       0.259  -3.062 -20.867  0.00  0.00            
ATOM   4092  HA  LYS X 256       0.945  -3.171 -21.707  0.00  0.00            
ATOM   4093  CB  LYS X 256      -1.002  -2.297 -21.126  0.00  0.00            
ATOM   4094  HB2 LYS X 256      -1.700  -2.429 -20.299  0.00  0.00            
ATOM   4095  HB3 LYS X 256      -0.698  -1.254 -21.212  0.00  0.00            
ATOM   4096  CG  LYS X 256      -1.719  -2.662 -22.429  0.00  0.00            
ATOM   4097  HG2 LYS X 256      -1.036  -2.693 -23.278  0.00  0.00            
ATOM   4098  HG3 LYS X 256      -2.162  -3.650 -22.302  0.00  0.00            
ATOM   4099  CD  LYS X 256      -2.871  -1.708 -22.693  0.00  0.00            
ATOM   4100  HD2 LYS X 256      -3.783  -2.281 -22.860  0.00  0.00            
ATOM   4101  HD3 LYS X 256      -2.967  -1.096 -21.795  0.00  0.00            
ATOM   4102  CE  LYS X 256      -2.663  -0.851 -23.892  0.00  0.00            
ATOM   4103  HE2 LYS X 256      -1.644  -0.470 -23.812  0.00  0.00            
ATOM   4104  HE3 LYS X 256      -2.687  -1.516 -24.755  0.00  0.00            
ATOM   4105  NZ  LYS X 256      -3.771   0.115 -24.183  0.00  0.00            
ATOM   4106  HZ1 LYS X 256      -3.800   0.556 -25.091  0.00  0.00            
ATOM   4107  HZ2 LYS X 256      -4.689  -0.305 -24.162  0.00  0.00            
ATOM   4108  HZ3 LYS X 256      -3.745   0.854 -23.495  0.00  0.00            
ATOM   4109  C   LYS X 256       0.999  -2.283 -19.789  0.00  0.00            
ATOM   4110  O   LYS X 256       2.004  -1.609 -20.099  0.00  0.00            
ATOM   4111  N   CYS X 257       0.703  -2.514 -18.468  0.00  0.00            
ATOM   4112  H   CYS X 257      -0.060  -3.082 -18.128  0.00  0.00            
ATOM   4113  CA  CYS X 257       1.561  -2.010 -17.387  0.00  0.00            
ATOM   4114  HA  CYS X 257       1.815  -0.959 -17.529  0.00  0.00            
ATOM   4115  CB  CYS X 257       0.917  -2.261 -16.058  0.00  0.00            
ATOM   4116  HB2 CYS X 257       0.765  -3.339 -16.001  0.00  0.00            
ATOM   4117  HB3 CYS X 257       1.681  -2.124 -15.292  0.00  0.00            
ATOM   4118  SG  CYS X 257      -0.613  -1.184 -15.914  0.00  0.00            
ATOM   4119  HG  CYS X 257      -1.504  -1.765 -16.723  0.00  0.00            
ATOM   4120  C   CYS X 257       2.983  -2.782 -17.370  0.00  0.00            
ATOM   4121  O   CYS X 257       3.960  -2.182 -16.947  0.00  0.00            
ATOM   4122  N   TRP X 258       3.116  -3.935 -17.973  0.00  0.00            
ATOM   4123  H   TRP X 258       2.261  -4.352 -18.314  0.00  0.00            
ATOM   4124  CA  TRP X 258       4.332  -4.723 -18.112  0.00  0.00            
ATOM   4125  HA  TRP X 258       5.082  -4.405 -17.387  0.00  0.00            
ATOM   4126  CB  TRP X 258       4.120  -6.222 -17.794  0.00  0.00            
ATOM   4127  HB2 TRP X 258       3.576  -6.654 -18.634  0.00  0.00            
ATOM   4128  HB3 TRP X 258       5.131  -6.619 -17.704  0.00  0.00            
ATOM   4129  CG  TRP X 258       3.463  -6.516 -16.487  0.00  0.00            
ATOM   4130  CD1 TRP X 258       3.558  -5.829 -15.312  0.00  0.00            
ATOM   4131  HD1 TRP X 258       4.196  -4.961 -15.242  0.00  0.00            
ATOM   4132  NE1 TRP X 258       2.778  -6.394 -14.374  0.00  0.00            
ATOM   4133  HE1 TRP X 258       2.822  -6.043 -13.428  0.00  0.00            
ATOM   4134  CE2 TRP X 258       2.157  -7.528 -14.834  0.00  0.00            
ATOM   4135  CZ2 TRP X 258       1.359  -8.455 -14.230  0.00  0.00            
ATOM   4136  HZ2 TRP X 258       1.119  -8.441 -13.177  0.00  0.00            
ATOM   4137  CH2 TRP X 258       0.738  -9.451 -15.042  0.00  0.00            
ATOM   4138  HH2 TRP X 258       0.026 -10.172 -14.667  0.00  0.00            
ATOM   4139  CZ3 TRP X 258       0.942  -9.503 -16.410  0.00  0.00            
ATOM   4140  HZ3 TRP X 258       0.490 -10.279 -17.010  0.00  0.00            
ATOM   4141  CE3 TRP X 258       1.823  -8.560 -17.009  0.00  0.00            
ATOM   4142  HE3 TRP X 258       2.092  -8.721 -18.043  0.00  0.00            
ATOM   4143  CD2 TRP X 258       2.438  -7.520 -16.273  0.00  0.00            
ATOM   4144  C   TRP X 258       4.912  -4.522 -19.520  0.00  0.00            
ATOM   4145  O   TRP X 258       5.833  -5.217 -19.894  0.00  0.00            
ATOM   4146  N   MET X 259       4.540  -3.516 -20.276  0.00  0.00            
ATOM   4147  H   MET X 259       3.833  -2.914 -19.878  0.00  0.00            
ATOM   4148  CA  MET X 259       5.171  -3.181 -21.589  0.00  0.00            
ATOM   4149  HA  MET X 259       5.423  -4.161 -21.994  0.00  0.00            
ATOM   4150  CB  MET X 259       4.223  -2.339 -22.448  0.00  0.00            
ATOM   4151  HB2 MET X 259       3.202  -2.673 -22.264  0.00  0.00            
ATOM   4152  HB3 MET X 259       4.411  -1.284 -22.244  0.00  0.00            
ATOM   4153  CG  MET X 259       4.486  -2.615 -23.958  0.00  0.00            
ATOM   4154  HG2 MET X 259       5.298  -1.983 -24.318  0.00  0.00            
ATOM   4155  HG3 MET X 259       4.807  -3.655 -24.017  0.00  0.00            
ATOM   4156  SD  MET X 259       3.133  -2.510 -25.112  0.00  0.00            
ATOM   4157  CE  MET X 259       2.107  -3.928 -24.847  0.00  0.00            
ATOM   4158  HE1 MET X 259       2.537  -4.870 -24.505  0.00  0.00            
ATOM   4159  HE2 MET X 259       1.346  -3.604 -24.137  0.00  0.00            
ATOM   4160  HE3 MET X 259       1.544  -4.258 -25.719  0.00  0.00            
ATOM   4161  C   MET X 259       6.570  -2.506 -21.570  0.00  0.00            
ATOM   4162  O   MET X 259       6.971  -1.868 -20.580  0.00  0.00            
ATOM   4163  N   ILE X 260       7.366  -2.864 -22.580  0.00  0.00            
ATOM   4164  H   ILE X 260       7.021  -3.349 -23.396  0.00  0.00            
ATOM   4165  CA  ILE X 260       8.841  -2.801 -22.604  0.00  0.00            
ATOM   4166  HA  ILE X 260       9.324  -3.506 -21.928  0.00  0.00            
ATOM   4167  CB  ILE X 260       9.354  -3.240 -24.012  0.00  0.00            
ATOM   4168  HB  ILE X 260       8.833  -2.557 -24.683  0.00  0.00            
ATOM   4169  CG2 ILE X 260      10.847  -2.954 -24.286  0.00  0.00            
ATOM   4170 HG21 ILE X 260      10.930  -1.869 -24.220  0.00  0.00            
ATOM   4171 HG22 ILE X 260      11.475  -3.350 -23.488  0.00  0.00            
ATOM   4172 HG23 ILE X 260      11.192  -3.179 -25.295  0.00  0.00            
ATOM   4173  CG1 ILE X 260       9.138  -4.692 -24.316  0.00  0.00            
ATOM   4174 HG12 ILE X 260       9.856  -5.256 -23.721  0.00  0.00            
ATOM   4175 HG13 ILE X 260       8.173  -4.998 -23.914  0.00  0.00            
ATOM   4176  CD1 ILE X 260       9.071  -5.051 -25.826  0.00  0.00            
ATOM   4177 HD11 ILE X 260       8.136  -4.770 -26.310  0.00  0.00            
ATOM   4178 HD12 ILE X 260       9.922  -4.688 -26.402  0.00  0.00            
ATOM   4179 HD13 ILE X 260       9.085  -6.136 -25.928  0.00  0.00            
ATOM   4180  C   ILE X 260       9.339  -1.435 -22.173  0.00  0.00            
ATOM   4181  O   ILE X 260       9.928  -1.289 -21.111  0.00  0.00            
ATOM   4182  N   ASP X 261       9.132  -0.344 -22.956  0.00  0.00            
ATOM   4183  H   ASP X 261       8.595  -0.488 -23.799  0.00  0.00            
ATOM   4184  CA  ASP X 261       9.553   1.021 -22.697  0.00  0.00            
ATOM   4185  HA  ASP X 261      10.566   0.989 -22.296  0.00  0.00            
ATOM   4186  CB  ASP X 261       9.585   1.666 -24.082  0.00  0.00            
ATOM   4187  HB2 ASP X 261      10.329   1.076 -24.616  0.00  0.00            
ATOM   4188  HB3 ASP X 261       8.626   1.650 -24.601  0.00  0.00            
ATOM   4189  CG  ASP X 261      10.055   3.171 -24.145  0.00  0.00            
ATOM   4190  OD1 ASP X 261      10.165   3.653 -25.289  0.00  0.00            
ATOM   4191  OD2 ASP X 261      10.351   3.788 -23.091  0.00  0.00            
ATOM   4192  C   ASP X 261       8.606   1.752 -21.783  0.00  0.00            
ATOM   4193  O   ASP X 261       7.419   1.795 -22.118  0.00  0.00            
ATOM   4194  N   ALA X 262       9.133   2.381 -20.718  0.00  0.00            
ATOM   4195  H   ALA X 262      10.138   2.364 -20.617  0.00  0.00            
ATOM   4196  CA  ALA X 262       8.353   3.061 -19.709  0.00  0.00            
ATOM   4197  HA  ALA X 262       7.945   2.427 -18.922  0.00  0.00            
ATOM   4198  CB  ALA X 262       9.413   3.755 -18.825  0.00  0.00            
ATOM   4199  HB1 ALA X 262      10.096   3.028 -18.385  0.00  0.00            
ATOM   4200  HB2 ALA X 262      10.036   4.381 -19.464  0.00  0.00            
ATOM   4201  HB3 ALA X 262       8.909   4.366 -18.077  0.00  0.00            
ATOM   4202  C   ALA X 262       7.251   4.020 -20.310  0.00  0.00            
ATOM   4203  O   ALA X 262       6.174   4.139 -19.765  0.00  0.00            
ATOM   4204  N   ASP X 263       7.493   4.739 -21.392  0.00  0.00            
ATOM   4205  H   ASP X 263       8.426   4.699 -21.779  0.00  0.00            
ATOM   4206  CA  ASP X 263       6.553   5.689 -21.912  0.00  0.00            
ATOM   4207  HA  ASP X 263       6.106   6.267 -21.103  0.00  0.00            
ATOM   4208  CB  ASP X 263       7.329   6.662 -22.754  0.00  0.00            
ATOM   4209  HB2 ASP X 263       8.345   6.753 -22.368  0.00  0.00            
ATOM   4210  HB3 ASP X 263       7.420   6.307 -23.780  0.00  0.00            
ATOM   4211  CG  ASP X 263       6.643   8.073 -22.868  0.00  0.00            
ATOM   4212  OD1 ASP X 263       6.781   8.678 -23.926  0.00  0.00            
ATOM   4213  OD2 ASP X 263       5.931   8.452 -21.869  0.00  0.00            
ATOM   4214  C   ASP X 263       5.460   5.033 -22.759  0.00  0.00            
ATOM   4215  O   ASP X 263       4.402   5.621 -23.031  0.00  0.00            
ATOM   4216  N   SER X 264       5.635   3.767 -23.157  0.00  0.00            
ATOM   4217  H   SER X 264       6.402   3.308 -22.687  0.00  0.00            
ATOM   4218  CA  SER X 264       4.699   2.943 -23.987  0.00  0.00            
ATOM   4219  HA  SER X 264       4.086   3.569 -24.635  0.00  0.00            
ATOM   4220  CB  SER X 264       5.417   1.938 -24.838  0.00  0.00            
ATOM   4221  HB2 SER X 264       4.800   1.553 -25.651  0.00  0.00            
ATOM   4222  HB3 SER X 264       6.225   2.477 -25.333  0.00  0.00            
ATOM   4223  OG  SER X 264       5.950   0.929 -24.049  0.00  0.00            
ATOM   4224  HG  SER X 264       6.653   1.322 -23.526  0.00  0.00            
ATOM   4225  C   SER X 264       3.576   2.168 -23.171  0.00  0.00            
ATOM   4226  O   SER X 264       2.685   1.586 -23.831  0.00  0.00            
ATOM   4227  N   ARG X 265       3.628   2.240 -21.802  0.00  0.00            
ATOM   4228  H   ARG X 265       4.408   2.794 -21.476  0.00  0.00            
ATOM   4229  CA  ARG X 265       2.726   1.766 -20.691  0.00  0.00            
ATOM   4230  HA  ARG X 265       2.376   0.758 -20.911  0.00  0.00            
ATOM   4231  CB  ARG X 265       3.531   1.760 -19.372  0.00  0.00            
ATOM   4232  HB2 ARG X 265       3.890   2.734 -19.039  0.00  0.00            
ATOM   4233  HB3 ARG X 265       2.965   1.365 -18.529  0.00  0.00            
ATOM   4234  CG  ARG X 265       4.696   0.862 -19.602  0.00  0.00            
ATOM   4235  HG2 ARG X 265       4.371  -0.109 -19.975  0.00  0.00            
ATOM   4236  HG3 ARG X 265       5.311   1.332 -20.369  0.00  0.00            
ATOM   4237  CD  ARG X 265       5.476   0.665 -18.308  0.00  0.00            
ATOM   4238  HD2 ARG X 265       5.700   1.564 -17.734  0.00  0.00            
ATOM   4239  HD3 ARG X 265       4.793   0.053 -17.719  0.00  0.00            
ATOM   4240  NE  ARG X 265       6.686  -0.062 -18.504  0.00  0.00            
ATOM   4241  HE  ARG X 265       6.704  -0.606 -19.355  0.00  0.00            
ATOM   4242  CZ  ARG X 265       7.822   0.080 -17.853  0.00  0.00            
ATOM   4243  NH1 ARG X 265       8.053   0.865 -16.796  0.00  0.00            
ATOM   4244 HH11 ARG X 265       7.356   1.358 -16.255  0.00  0.00            
ATOM   4245 HH12 ARG X 265       8.974   0.940 -16.387  0.00  0.00            
ATOM   4246  NH2 ARG X 265       8.801  -0.726 -18.318  0.00  0.00            
ATOM   4247 HH21 ARG X 265       8.659  -1.198 -19.200  0.00  0.00            
ATOM   4248 HH22 ARG X 265       9.763  -0.574 -18.051  0.00  0.00            
ATOM   4249  C   ARG X 265       1.544   2.738 -20.622  0.00  0.00            
ATOM   4250  O   ARG X 265       1.594   3.769 -21.209  0.00  0.00            
ATOM   4251  N   PRO X 266       0.459   2.503 -19.899  0.00  0.00            
ATOM   4252  CD  PRO X 266      -0.037   1.274 -19.542  0.00  0.00            
ATOM   4253  HD2 PRO X 266       0.652   0.591 -19.047  0.00  0.00            
ATOM   4254  HD3 PRO X 266      -0.302   0.814 -20.494  0.00  0.00            
ATOM   4255  CG  PRO X 266      -1.294   1.459 -18.708  0.00  0.00            
ATOM   4256  HG2 PRO X 266      -1.078   1.487 -17.640  0.00  0.00            
ATOM   4257  HG3 PRO X 266      -2.000   0.658 -18.927  0.00  0.00            
ATOM   4258  CB  PRO X 266      -1.772   2.776 -19.279  0.00  0.00            
ATOM   4259  HB2 PRO X 266      -2.332   3.358 -18.548  0.00  0.00            
ATOM   4260  HB3 PRO X 266      -2.249   2.582 -20.240  0.00  0.00            
ATOM   4261  CA  PRO X 266      -0.506   3.546 -19.643  0.00  0.00            
ATOM   4262  HA  PRO X 266      -0.647   4.129 -20.553  0.00  0.00            
ATOM   4263  C   PRO X 266      -0.012   4.546 -18.542  0.00  0.00            
ATOM   4264  O   PRO X 266       1.126   4.382 -18.021  0.00  0.00            
ATOM   4265  N   LYS X 267      -0.880   5.435 -18.113  0.00  0.00            
ATOM   4266  H   LYS X 267      -1.621   5.617 -18.774  0.00  0.00            
ATOM   4267  CA  LYS X 267      -0.568   6.431 -17.056  0.00  0.00            
ATOM   4268  HA  LYS X 267       0.361   6.207 -16.533  0.00  0.00            
ATOM   4269  CB  LYS X 267      -0.671   7.826 -17.569  0.00  0.00            
ATOM   4270  HB2 LYS X 267      -1.681   7.966 -17.956  0.00  0.00            
ATOM   4271  HB3 LYS X 267      -0.559   8.545 -16.757  0.00  0.00            
ATOM   4272  CG  LYS X 267       0.426   8.118 -18.658  0.00  0.00            
ATOM   4273  HG2 LYS X 267       0.365   7.339 -19.417  0.00  0.00            
ATOM   4274  HG3 LYS X 267       0.151   8.978 -19.269  0.00  0.00            
ATOM   4275  CD  LYS X 267       1.832   8.284 -18.249  0.00  0.00            
ATOM   4276  HD2 LYS X 267       2.076   7.263 -17.956  0.00  0.00            
ATOM   4277  HD3 LYS X 267       2.381   8.636 -19.123  0.00  0.00            
ATOM   4278  CE  LYS X 267       2.010   9.375 -17.163  0.00  0.00            
ATOM   4279  HE2 LYS X 267       1.922  10.351 -17.639  0.00  0.00            
ATOM   4280  HE3 LYS X 267       1.187   9.401 -16.449  0.00  0.00            
ATOM   4281  NZ  LYS X 267       3.317   9.283 -16.437  0.00  0.00            
ATOM   4282  HZ1 LYS X 267       3.399   8.292 -16.260  0.00  0.00            
ATOM   4283  HZ2 LYS X 267       4.129   9.435 -17.018  0.00  0.00            
ATOM   4284  HZ3 LYS X 267       3.375   9.753 -15.545  0.00  0.00            
ATOM   4285  C   LYS X 267      -1.685   6.126 -16.022  0.00  0.00            
ATOM   4286  O   LYS X 267      -2.815   5.815 -16.373  0.00  0.00            
ATOM   4287  N   PHE X 268      -1.411   6.366 -14.748  0.00  0.00            
ATOM   4288  H   PHE X 268      -0.471   6.614 -14.476  0.00  0.00            
ATOM   4289  CA  PHE X 268      -2.351   6.112 -13.660  0.00  0.00            
ATOM   4290  HA  PHE X 268      -2.633   5.060 -13.718  0.00  0.00            
ATOM   4291  CB  PHE X 268      -1.807   6.446 -12.277  0.00  0.00            
ATOM   4292  HB2 PHE X 268      -1.327   7.421 -12.359  0.00  0.00            
ATOM   4293  HB3 PHE X 268      -2.646   6.489 -11.583  0.00  0.00            
ATOM   4294  CG  PHE X 268      -0.794   5.395 -11.836  0.00  0.00            
ATOM   4295  CD1 PHE X 268      -1.234   4.145 -11.472  0.00  0.00            
ATOM   4296  HD1 PHE X 268      -2.307   4.016 -11.491  0.00  0.00            
ATOM   4297  CE1 PHE X 268      -0.363   3.140 -10.982  0.00  0.00            
ATOM   4298  HE1 PHE X 268      -0.783   2.164 -10.787  0.00  0.00            
ATOM   4299  CZ  PHE X 268       1.042   3.360 -10.973  0.00  0.00            
ATOM   4300  HZ  PHE X 268       1.688   2.535 -10.712  0.00  0.00            
ATOM   4301  CE2 PHE X 268       1.523   4.654 -11.318  0.00  0.00            
ATOM   4302  HE2 PHE X 268       2.596   4.769 -11.366  0.00  0.00            
ATOM   4303  CD2 PHE X 268       0.604   5.623 -11.761  0.00  0.00            
ATOM   4304  HD2 PHE X 268       0.945   6.603 -12.058  0.00  0.00            
ATOM   4305  C   PHE X 268      -3.687   6.835 -13.888  0.00  0.00            
ATOM   4306  O   PHE X 268      -4.742   6.241 -13.713  0.00  0.00            
ATOM   4307  N   ARG X 269      -3.712   8.103 -14.423  0.00  0.00            
ATOM   4308  H   ARG X 269      -2.822   8.572 -14.513  0.00  0.00            
ATOM   4309  CA  ARG X 269      -4.880   8.840 -14.958  0.00  0.00            
ATOM   4310  HA  ARG X 269      -5.402   9.318 -14.128  0.00  0.00            
ATOM   4311  CB  ARG X 269      -4.451  10.121 -15.695  0.00  0.00            
ATOM   4312  HB2 ARG X 269      -3.744  10.644 -15.051  0.00  0.00            
ATOM   4313  HB3 ARG X 269      -4.014   9.915 -16.673  0.00  0.00            
ATOM   4314  CG  ARG X 269      -5.637  11.069 -16.106  0.00  0.00            
ATOM   4315  HG2 ARG X 269      -6.373  10.527 -16.700  0.00  0.00            
ATOM   4316  HG3 ARG X 269      -6.102  11.426 -15.186  0.00  0.00            
ATOM   4317  CD  ARG X 269      -5.125  12.266 -16.924  0.00  0.00            
ATOM   4318  HD2 ARG X 269      -4.647  11.805 -17.788  0.00  0.00            
ATOM   4319  HD3 ARG X 269      -5.968  12.799 -17.364  0.00  0.00            
ATOM   4320  NE  ARG X 269      -4.280  13.185 -16.162  0.00  0.00            
ATOM   4321  HE  ARG X 269      -4.193  13.020 -15.169  0.00  0.00            
ATOM   4322  CZ  ARG X 269      -3.943  14.445 -16.413  0.00  0.00            
ATOM   4323  NH1 ARG X 269      -3.425  15.239 -15.495  0.00  0.00            
ATOM   4324 HH11 ARG X 269      -3.132  14.832 -14.619  0.00  0.00            
ATOM   4325 HH12 ARG X 269      -2.938  16.084 -15.761  0.00  0.00            
ATOM   4326  NH2 ARG X 269      -4.042  14.926 -17.626  0.00  0.00            
ATOM   4327 HH21 ARG X 269      -4.421  14.374 -18.382  0.00  0.00            
ATOM   4328 HH22 ARG X 269      -3.856  15.898 -17.830  0.00  0.00            
ATOM   4329  C   ARG X 269      -5.819   8.026 -15.835  0.00  0.00            
ATOM   4330  O   ARG X 269      -7.012   8.054 -15.547  0.00  0.00            
ATOM   4331  N   GLU X 270      -5.324   7.221 -16.767  0.00  0.00            
ATOM   4332  H   GLU X 270      -4.318   7.225 -16.858  0.00  0.00            
ATOM   4333  CA  GLU X 270      -6.051   6.257 -17.487  0.00  0.00            
ATOM   4334  HA  GLU X 270      -6.998   6.747 -17.717  0.00  0.00            
ATOM   4335  CB  GLU X 270      -5.274   5.990 -18.804  0.00  0.00            
ATOM   4336  HB2 GLU X 270      -5.163   6.927 -19.351  0.00  0.00            
ATOM   4337  HB3 GLU X 270      -4.356   5.464 -18.546  0.00  0.00            
ATOM   4338  CG  GLU X 270      -6.140   5.028 -19.622  0.00  0.00            
ATOM   4339  HG2 GLU X 270      -6.213   4.109 -19.040  0.00  0.00            
ATOM   4340  HG3 GLU X 270      -7.155   5.403 -19.754  0.00  0.00            
ATOM   4341  CD  GLU X 270      -5.558   4.884 -21.064  0.00  0.00            
ATOM   4342  OE1 GLU X 270      -4.384   4.579 -21.136  0.00  0.00            
ATOM   4343  OE2 GLU X 270      -6.345   4.796 -22.056  0.00  0.00            
ATOM   4344  C   GLU X 270      -6.474   4.959 -16.672  0.00  0.00            
ATOM   4345  O   GLU X 270      -7.619   4.513 -16.824  0.00  0.00            
ATOM   4346  N   LEU X 271      -5.614   4.497 -15.823  0.00  0.00            
ATOM   4347  H   LEU X 271      -4.685   4.884 -15.903  0.00  0.00            
ATOM   4348  CA  LEU X 271      -5.982   3.335 -14.980  0.00  0.00            
ATOM   4349  HA  LEU X 271      -6.224   2.554 -15.700  0.00  0.00            
ATOM   4350  CB  LEU X 271      -4.778   2.874 -14.138  0.00  0.00            
ATOM   4351  HB2 LEU X 271      -4.393   3.728 -13.580  0.00  0.00            
ATOM   4352  HB3 LEU X 271      -5.000   2.156 -13.349  0.00  0.00            
ATOM   4353  CG  LEU X 271      -3.754   2.275 -15.062  0.00  0.00            
ATOM   4354  HG  LEU X 271      -3.535   3.030 -15.817  0.00  0.00            
ATOM   4355  CD1 LEU X 271      -2.455   2.067 -14.324  0.00  0.00            
ATOM   4356 HD11 LEU X 271      -2.088   3.007 -13.913  0.00  0.00            
ATOM   4357 HD12 LEU X 271      -2.585   1.362 -13.503  0.00  0.00            
ATOM   4358 HD13 LEU X 271      -1.682   1.697 -14.997  0.00  0.00            
ATOM   4359  CD2 LEU X 271      -4.185   1.012 -15.807  0.00  0.00            
ATOM   4360 HD21 LEU X 271      -4.795   1.280 -16.669  0.00  0.00            
ATOM   4361 HD22 LEU X 271      -3.315   0.547 -16.271  0.00  0.00            
ATOM   4362 HD23 LEU X 271      -4.810   0.455 -15.109  0.00  0.00            
ATOM   4363  C   LEU X 271      -7.201   3.510 -14.089  0.00  0.00            
ATOM   4364  O   LEU X 271      -7.846   2.528 -13.825  0.00  0.00            
ATOM   4365  N   ILE X 272      -7.478   4.733 -13.611  0.00  0.00            
ATOM   4366  H   ILE X 272      -6.772   5.407 -13.872  0.00  0.00            
ATOM   4367  CA  ILE X 272      -8.651   5.075 -12.846  0.00  0.00            
ATOM   4368  HA  ILE X 272      -8.738   4.363 -12.025  0.00  0.00            
ATOM   4369  CB  ILE X 272      -8.531   6.542 -12.257  0.00  0.00            
ATOM   4370  HB  ILE X 272      -8.494   7.211 -13.116  0.00  0.00            
ATOM   4371  CG2 ILE X 272      -9.781   6.945 -11.411  0.00  0.00            
ATOM   4372 HG21 ILE X 272      -9.782   8.020 -11.229  0.00  0.00            
ATOM   4373 HG22 ILE X 272     -10.611   6.828 -12.107  0.00  0.00            
ATOM   4374 HG23 ILE X 272      -9.830   6.442 -10.445  0.00  0.00            
ATOM   4375  CG1 ILE X 272      -7.272   6.653 -11.332  0.00  0.00            
ATOM   4376 HG12 ILE X 272      -7.549   6.309 -10.336  0.00  0.00            
ATOM   4377 HG13 ILE X 272      -6.461   5.993 -11.644  0.00  0.00            
ATOM   4378  CD1 ILE X 272      -6.809   8.083 -11.213  0.00  0.00            
ATOM   4379 HD11 ILE X 272      -7.610   8.769 -10.939  0.00  0.00            
ATOM   4380 HD12 ILE X 272      -5.967   8.208 -10.533  0.00  0.00            
ATOM   4381 HD13 ILE X 272      -6.447   8.318 -12.214  0.00  0.00            
ATOM   4382  C   ILE X 272      -9.878   4.878 -13.676  0.00  0.00            
ATOM   4383  O   ILE X 272     -10.807   4.277 -13.221  0.00  0.00            
ATOM   4384  N   ILE X 273      -9.893   5.410 -14.890  0.00  0.00            
ATOM   4385  H   ILE X 273      -9.062   5.940 -15.109  0.00  0.00            
ATOM   4386  CA  ILE X 273     -10.941   5.171 -15.863  0.00  0.00            
ATOM   4387  HA  ILE X 273     -11.875   5.544 -15.443  0.00  0.00            
ATOM   4388  CB  ILE X 273     -10.656   6.111 -17.073  0.00  0.00            
ATOM   4389  HB  ILE X 273      -9.651   5.835 -17.396  0.00  0.00            
ATOM   4390  CG2 ILE X 273     -11.700   5.882 -18.182  0.00  0.00            
ATOM   4391 HG21 ILE X 273     -11.749   4.812 -18.385  0.00  0.00            
ATOM   4392 HG22 ILE X 273     -12.609   6.315 -17.764  0.00  0.00            
ATOM   4393 HG23 ILE X 273     -11.315   6.327 -19.099  0.00  0.00            
ATOM   4394  CG1 ILE X 273     -10.362   7.543 -16.652  0.00  0.00            
ATOM   4395 HG12 ILE X 273     -11.209   8.071 -16.213  0.00  0.00            
ATOM   4396 HG13 ILE X 273      -9.592   7.722 -15.901  0.00  0.00            
ATOM   4397  CD1 ILE X 273      -9.900   8.436 -17.914  0.00  0.00            
ATOM   4398 HD11 ILE X 273      -9.080   7.931 -18.424  0.00  0.00            
ATOM   4399 HD12 ILE X 273     -10.678   8.684 -18.636  0.00  0.00            
ATOM   4400 HD13 ILE X 273      -9.530   9.371 -17.492  0.00  0.00            
ATOM   4401  C   ILE X 273     -11.019   3.763 -16.324  0.00  0.00            
ATOM   4402  O   ILE X 273     -12.125   3.222 -16.356  0.00  0.00            
ATOM   4403  N   GLU X 274      -9.942   3.128 -16.607  0.00  0.00            
ATOM   4404  H   GLU X 274      -9.101   3.660 -16.782  0.00  0.00            
ATOM   4405  CA  GLU X 274      -9.996   1.738 -17.146  0.00  0.00            
ATOM   4406  HA  GLU X 274     -10.511   1.680 -18.104  0.00  0.00            
ATOM   4407  CB  GLU X 274      -8.577   1.184 -17.384  0.00  0.00            
ATOM   4408  HB2 GLU X 274      -8.051   1.226 -16.430  0.00  0.00            
ATOM   4409  HB3 GLU X 274      -8.732   0.136 -17.639  0.00  0.00            
ATOM   4410  CG  GLU X 274      -7.783   1.804 -18.612  0.00  0.00            
ATOM   4411  HG2 GLU X 274      -8.006   2.870 -18.659  0.00  0.00            
ATOM   4412  HG3 GLU X 274      -6.740   1.764 -18.299  0.00  0.00            
ATOM   4413  CD  GLU X 274      -8.111   1.161 -19.907  0.00  0.00            
ATOM   4414  OE1 GLU X 274      -7.227   1.108 -20.786  0.00  0.00            
ATOM   4415  OE2 GLU X 274      -9.254   0.766 -20.071  0.00  0.00            
ATOM   4416  C   GLU X 274     -10.659   0.698 -16.233  0.00  0.00            
ATOM   4417  O   GLU X 274     -11.485  -0.084 -16.749  0.00  0.00            
ATOM   4418  N   PHE X 275     -10.342   0.721 -14.937  0.00  0.00            
ATOM   4419  H   PHE X 275      -9.714   1.426 -14.577  0.00  0.00            
ATOM   4420  CA  PHE X 275     -11.121  -0.041 -14.000  0.00  0.00            
ATOM   4421  HA  PHE X 275     -11.377  -0.992 -14.466  0.00  0.00            
ATOM   4422  CB  PHE X 275     -10.357  -0.239 -12.678  0.00  0.00            
ATOM   4423  HB2 PHE X 275      -9.785   0.654 -12.424  0.00  0.00            
ATOM   4424  HB3 PHE X 275     -10.985  -0.554 -11.844  0.00  0.00            
ATOM   4425  CG  PHE X 275      -9.287  -1.308 -12.784  0.00  0.00            
ATOM   4426  CD1 PHE X 275      -9.582  -2.705 -12.594  0.00  0.00            
ATOM   4427  HD1 PHE X 275     -10.586  -2.902 -12.247  0.00  0.00            
ATOM   4428  CE1 PHE X 275      -8.647  -3.699 -12.957  0.00  0.00            
ATOM   4429  HE1 PHE X 275      -8.969  -4.727 -12.881  0.00  0.00            
ATOM   4430  CZ  PHE X 275      -7.363  -3.324 -13.349  0.00  0.00            
ATOM   4431  HZ  PHE X 275      -6.626  -4.091 -13.533  0.00  0.00            
ATOM   4432  CE2 PHE X 275      -7.001  -1.984 -13.476  0.00  0.00            
ATOM   4433  HE2 PHE X 275      -5.975  -1.711 -13.669  0.00  0.00            
ATOM   4434  CD2 PHE X 275      -7.981  -1.005 -13.243  0.00  0.00            
ATOM   4435  HD2 PHE X 275      -7.747  -0.011 -13.597  0.00  0.00            
ATOM   4436  C   PHE X 275     -12.525   0.597 -13.800  0.00  0.00            
ATOM   4437  O   PHE X 275     -13.464  -0.182 -13.592  0.00  0.00            
ATOM   4438  N   SER X 276     -12.783   1.912 -13.889  0.00  0.00            
ATOM   4439  H   SER X 276     -12.030   2.566 -14.047  0.00  0.00            
ATOM   4440  CA  SER X 276     -14.168   2.457 -13.835  0.00  0.00            
ATOM   4441  HA  SER X 276     -14.625   2.071 -12.924  0.00  0.00            
ATOM   4442  CB  SER X 276     -14.236   3.966 -13.742  0.00  0.00            
ATOM   4443  HB2 SER X 276     -13.843   4.384 -14.669  0.00  0.00            
ATOM   4444  HB3 SER X 276     -15.267   4.238 -13.516  0.00  0.00            
ATOM   4445  OG  SER X 276     -13.438   4.429 -12.758  0.00  0.00            
ATOM   4446  HG  SER X 276     -12.520   4.309 -13.011  0.00  0.00            
ATOM   4447  C   SER X 276     -14.994   2.040 -15.084  0.00  0.00            
ATOM   4448  O   SER X 276     -16.217   2.098 -15.058  0.00  0.00            
ATOM   4449  N   LYS X 277     -14.308   1.473 -16.096  0.00  0.00            
ATOM   4450  H   LYS X 277     -13.304   1.401 -16.018  0.00  0.00            
ATOM   4451  CA  LYS X 277     -15.103   0.736 -17.104  0.00  0.00            
ATOM   4452  HA  LYS X 277     -16.047   1.225 -17.346  0.00  0.00            
ATOM   4453  CB  LYS X 277     -14.349   0.694 -18.421  0.00  0.00            
ATOM   4454  HB2 LYS X 277     -13.304   0.397 -18.334  0.00  0.00            
ATOM   4455  HB3 LYS X 277     -14.787  -0.143 -18.965  0.00  0.00            
ATOM   4456  CG  LYS X 277     -14.266   2.028 -19.243  0.00  0.00            
ATOM   4457  HG2 LYS X 277     -15.320   2.126 -19.504  0.00  0.00            
ATOM   4458  HG3 LYS X 277     -13.832   2.803 -18.612  0.00  0.00            
ATOM   4459  CD  LYS X 277     -13.522   1.973 -20.600  0.00  0.00            
ATOM   4460  HD2 LYS X 277     -13.738   1.050 -21.139  0.00  0.00            
ATOM   4461  HD3 LYS X 277     -13.832   2.908 -21.067  0.00  0.00            
ATOM   4462  CE  LYS X 277     -12.063   2.080 -20.295  0.00  0.00            
ATOM   4463  HE2 LYS X 277     -11.811   2.922 -19.651  0.00  0.00            
ATOM   4464  HE3 LYS X 277     -11.694   1.154 -19.854  0.00  0.00            
ATOM   4465  NZ  LYS X 277     -11.288   2.090 -21.503  0.00  0.00            
ATOM   4466  HZ1 LYS X 277     -11.452   1.199 -21.948  0.00  0.00            
ATOM   4467  HZ2 LYS X 277     -11.586   2.833 -22.118  0.00  0.00            
ATOM   4468  HZ3 LYS X 277     -10.310   2.251 -21.309  0.00  0.00            
ATOM   4469  C   LYS X 277     -15.362  -0.658 -16.710  0.00  0.00            
ATOM   4470  O   LYS X 277     -16.549  -1.033 -16.818  0.00  0.00            
ATOM   4471  N   MET X 278     -14.368  -1.350 -16.203  0.00  0.00            
ATOM   4472  H   MET X 278     -13.449  -0.940 -16.123  0.00  0.00            
ATOM   4473  CA  MET X 278     -14.516  -2.802 -15.994  0.00  0.00            
ATOM   4474  HA  MET X 278     -14.957  -3.217 -16.900  0.00  0.00            
ATOM   4475  CB  MET X 278     -13.082  -3.360 -15.653  0.00  0.00            
ATOM   4476  HB2 MET X 278     -12.603  -2.737 -14.899  0.00  0.00            
ATOM   4477  HB3 MET X 278     -13.085  -4.363 -15.226  0.00  0.00            
ATOM   4478  CG  MET X 278     -12.157  -3.436 -16.908  0.00  0.00            
ATOM   4479  HG2 MET X 278     -12.630  -4.000 -17.712  0.00  0.00            
ATOM   4480  HG3 MET X 278     -12.010  -2.437 -17.318  0.00  0.00            
ATOM   4481  SD  MET X 278     -10.554  -4.126 -16.562  0.00  0.00            
ATOM   4482  CE  MET X 278      -9.556  -2.708 -16.341  0.00  0.00            
ATOM   4483  HE1 MET X 278      -8.584  -3.156 -16.134  0.00  0.00            
ATOM   4484  HE2 MET X 278      -9.502  -2.041 -17.201  0.00  0.00            
ATOM   4485  HE3 MET X 278      -9.933  -2.135 -15.494  0.00  0.00            
ATOM   4486  C   MET X 278     -15.536  -3.013 -14.882  0.00  0.00            
ATOM   4487  O   MET X 278     -16.375  -3.895 -14.972  0.00  0.00            
ATOM   4488  N   ALA X 279     -15.703  -2.139 -13.890  0.00  0.00            
ATOM   4489  H   ALA X 279     -15.100  -1.328 -13.884  0.00  0.00            
ATOM   4490  CA  ALA X 279     -16.704  -2.208 -12.897  0.00  0.00            
ATOM   4491  HA  ALA X 279     -16.596  -3.167 -12.390  0.00  0.00            
ATOM   4492  CB  ALA X 279     -16.299  -1.127 -11.886  0.00  0.00            
ATOM   4493  HB1 ALA X 279     -17.007  -1.164 -11.058  0.00  0.00            
ATOM   4494  HB2 ALA X 279     -15.373  -1.399 -11.379  0.00  0.00            
ATOM   4495  HB3 ALA X 279     -16.235  -0.170 -12.404  0.00  0.00            
ATOM   4496  C   ALA X 279     -18.136  -1.966 -13.384  0.00  0.00            
ATOM   4497  O   ALA X 279     -19.011  -2.196 -12.501  0.00  0.00            
ATOM   4498  N   ARG X 280     -18.414  -1.563 -14.573  0.00  0.00            
ATOM   4499  H   ARG X 280     -17.722  -1.306 -15.263  0.00  0.00            
ATOM   4500  CA  ARG X 280     -19.761  -1.474 -15.222  0.00  0.00            
ATOM   4501  HA  ARG X 280     -20.481  -1.121 -14.483  0.00  0.00            
ATOM   4502  CB  ARG X 280     -19.725  -0.522 -16.448  0.00  0.00            
ATOM   4503  HB2 ARG X 280     -19.104  -1.011 -17.198  0.00  0.00            
ATOM   4504  HB3 ARG X 280     -20.718  -0.581 -16.893  0.00  0.00            
ATOM   4505  CG  ARG X 280     -19.277   0.878 -16.111  0.00  0.00            
ATOM   4506  HG2 ARG X 280     -19.863   1.309 -15.299  0.00  0.00            
ATOM   4507  HG3 ARG X 280     -18.251   0.874 -15.745  0.00  0.00            
ATOM   4508  CD  ARG X 280     -19.280   1.765 -17.341  0.00  0.00            
ATOM   4509  HD2 ARG X 280     -18.783   1.265 -18.172  0.00  0.00            
ATOM   4510  HD3 ARG X 280     -20.278   1.950 -17.740  0.00  0.00            
ATOM   4511  NE  ARG X 280     -18.578   3.047 -17.095  0.00  0.00            
ATOM   4512  HE  ARG X 280     -18.503   3.372 -16.142  0.00  0.00            
ATOM   4513  CZ  ARG X 280     -18.003   3.750 -18.035  0.00  0.00            
ATOM   4514  NH1 ARG X 280     -17.278   4.767 -17.734  0.00  0.00            
ATOM   4515 HH11 ARG X 280     -17.155   4.990 -16.756  0.00  0.00            
ATOM   4516 HH12 ARG X 280     -16.908   5.379 -18.446  0.00  0.00            
ATOM   4517  NH2 ARG X 280     -18.003   3.464 -19.312  0.00  0.00            
ATOM   4518 HH21 ARG X 280     -18.460   2.626 -19.641  0.00  0.00            
ATOM   4519 HH22 ARG X 280     -17.541   4.092 -19.955  0.00  0.00            
ATOM   4520  C   ARG X 280     -20.329  -2.798 -15.662  0.00  0.00            
ATOM   4521  O   ARG X 280     -21.563  -2.918 -15.860  0.00  0.00            
ATOM   4522  N   ASP X 281     -19.453  -3.816 -15.871  0.00  0.00            
ATOM   4523  H   ASP X 281     -18.480  -3.694 -15.630  0.00  0.00            
ATOM   4524  CA  ASP X 281     -19.769  -5.231 -16.121  0.00  0.00            
ATOM   4525  HA  ASP X 281     -20.653  -5.252 -15.483  0.00  0.00            
ATOM   4526  CB  ASP X 281     -20.131  -5.386 -17.591  0.00  0.00            
ATOM   4527  HB2 ASP X 281     -20.887  -4.620 -17.761  0.00  0.00            
ATOM   4528  HB3 ASP X 281     -19.203  -5.271 -18.152  0.00  0.00            
ATOM   4529  CG  ASP X 281     -20.634  -6.778 -17.987  0.00  0.00            
ATOM   4530  OD1 ASP X 281     -21.127  -6.955 -19.071  0.00  0.00            
ATOM   4531  OD2 ASP X 281     -20.694  -7.724 -17.130  0.00  0.00            
ATOM   4532  C   ASP X 281     -18.844  -6.323 -15.564  0.00  0.00            
ATOM   4533  O   ASP X 281     -18.068  -6.936 -16.367  0.00  0.00            
ATOM   4534  N   PRO X 282     -18.819  -6.607 -14.203  0.00  0.00            
ATOM   4535  CD  PRO X 282     -19.519  -5.978 -13.121  0.00  0.00            
ATOM   4536  HD2 PRO X 282     -20.454  -6.508 -12.939  0.00  0.00            
ATOM   4537  HD3 PRO X 282     -19.769  -4.926 -13.261  0.00  0.00            
ATOM   4538  CG  PRO X 282     -18.667  -6.120 -11.870  0.00  0.00            
ATOM   4539  HG2 PRO X 282     -19.232  -6.099 -10.938  0.00  0.00            
ATOM   4540  HG3 PRO X 282     -17.897  -5.350 -11.910  0.00  0.00            
ATOM   4541  CB  PRO X 282     -17.950  -7.425 -12.055  0.00  0.00            
ATOM   4542  HB2 PRO X 282     -18.607  -8.257 -11.802  0.00  0.00            
ATOM   4543  HB3 PRO X 282     -16.998  -7.403 -11.526  0.00  0.00            
ATOM   4544  CA  PRO X 282     -17.709  -7.388 -13.587  0.00  0.00            
ATOM   4545  HA  PRO X 282     -16.818  -6.781 -13.748  0.00  0.00            
ATOM   4546  C   PRO X 282     -17.626  -8.833 -14.178  0.00  0.00            
ATOM   4547  O   PRO X 282     -16.561  -9.422 -14.136  0.00  0.00            
ATOM   4548  N   GLN X 283     -18.732  -9.413 -14.702  0.00  0.00            
ATOM   4549  H   GLN X 283     -19.595  -8.895 -14.783  0.00  0.00            
ATOM   4550  CA  GLN X 283     -18.799 -10.744 -15.292  0.00  0.00            
ATOM   4551  HA  GLN X 283     -18.250 -11.424 -14.641  0.00  0.00            
ATOM   4552  CB  GLN X 283     -20.233 -11.314 -15.318  0.00  0.00            
ATOM   4553  HB2 GLN X 283     -20.779 -10.765 -16.086  0.00  0.00            
ATOM   4554  HB3 GLN X 283     -20.292 -12.351 -15.649  0.00  0.00            
ATOM   4555  CG  GLN X 283     -21.099 -11.175 -14.005  0.00  0.00            
ATOM   4556  HG2 GLN X 283     -21.179 -10.114 -13.769  0.00  0.00            
ATOM   4557  HG3 GLN X 283     -22.100 -11.549 -14.223  0.00  0.00            
ATOM   4558  CD  GLN X 283     -20.538 -11.842 -12.773  0.00  0.00            
ATOM   4559  OE1 GLN X 283     -19.854 -12.815 -12.836  0.00  0.00            
ATOM   4560  NE2 GLN X 283     -20.678 -11.338 -11.609  0.00  0.00            
ATOM   4561 HE21 GLN X 283     -21.521 -10.816 -11.414  0.00  0.00            
ATOM   4562 HE22 GLN X 283     -20.225 -11.703 -10.783  0.00  0.00            
ATOM   4563  C   GLN X 283     -18.289 -10.871 -16.752  0.00  0.00            
ATOM   4564  O   GLN X 283     -17.913 -11.972 -17.096  0.00  0.00            
ATOM   4565  N   ARG X 284     -18.140  -9.842 -17.514  0.00  0.00            
ATOM   4566  H   ARG X 284     -18.541  -8.932 -17.334  0.00  0.00            
ATOM   4567  CA  ARG X 284     -17.160  -9.774 -18.604  0.00  0.00            
ATOM   4568  HA  ARG X 284     -17.387 -10.503 -19.383  0.00  0.00            
ATOM   4569  CB  ARG X 284     -17.267  -8.416 -19.261  0.00  0.00            
ATOM   4570  HB2 ARG X 284     -18.280  -8.080 -19.480  0.00  0.00            
ATOM   4571  HB3 ARG X 284     -16.858  -7.694 -18.554  0.00  0.00            
ATOM   4572  CG  ARG X 284     -16.273  -8.303 -20.455  0.00  0.00            
ATOM   4573  HG2 ARG X 284     -15.265  -8.121 -20.082  0.00  0.00            
ATOM   4574  HG3 ARG X 284     -16.236  -9.256 -20.983  0.00  0.00            
ATOM   4575  CD  ARG X 284     -16.540  -7.251 -21.555  0.00  0.00            
ATOM   4576  HD2 ARG X 284     -17.475  -7.560 -22.022  0.00  0.00            
ATOM   4577  HD3 ARG X 284     -16.614  -6.214 -21.228  0.00  0.00            
ATOM   4578  NE  ARG X 284     -15.477  -7.421 -22.547  0.00  0.00            
ATOM   4579  HE  ARG X 284     -14.571  -7.717 -22.211  0.00  0.00            
ATOM   4580  CZ  ARG X 284     -15.472  -7.239 -23.809  0.00  0.00            
ATOM   4581  NH1 ARG X 284     -16.378  -6.724 -24.471  0.00  0.00            
ATOM   4582 HH11 ARG X 284     -16.985  -6.044 -24.034  0.00  0.00            
ATOM   4583 HH12 ARG X 284     -16.339  -6.753 -25.480  0.00  0.00            
ATOM   4584  NH2 ARG X 284     -14.345  -7.405 -24.438  0.00  0.00            
ATOM   4585 HH21 ARG X 284     -13.591  -7.783 -23.882  0.00  0.00            
ATOM   4586 HH22 ARG X 284     -14.292  -7.298 -25.441  0.00  0.00            
ATOM   4587  C   ARG X 284     -15.776 -10.069 -18.144  0.00  0.00            
ATOM   4588  O   ARG X 284     -15.075 -10.967 -18.662  0.00  0.00            
ATOM   4589  N   TYR X 285     -15.198  -9.147 -17.322  0.00  0.00            
ATOM   4590  H   TYR X 285     -15.721  -8.333 -17.032  0.00  0.00            
ATOM   4591  CA  TYR X 285     -13.729  -9.176 -17.151  0.00  0.00            
ATOM   4592  HA  TYR X 285     -13.324  -9.343 -18.149  0.00  0.00            
ATOM   4593  CB  TYR X 285     -13.259  -7.754 -16.643  0.00  0.00            
ATOM   4594  HB2 TYR X 285     -13.606  -7.581 -15.624  0.00  0.00            
ATOM   4595  HB3 TYR X 285     -12.172  -7.752 -16.727  0.00  0.00            
ATOM   4596  CG  TYR X 285     -13.827  -6.693 -17.571  0.00  0.00            
ATOM   4597  CD1 TYR X 285     -15.086  -6.141 -17.210  0.00  0.00            
ATOM   4598  HD1 TYR X 285     -15.573  -6.290 -16.258  0.00  0.00            
ATOM   4599  CE1 TYR X 285     -15.634  -5.281 -18.137  0.00  0.00            
ATOM   4600  HE1 TYR X 285     -16.510  -4.769 -17.768  0.00  0.00            
ATOM   4601  CZ  TYR X 285     -15.017  -4.937 -19.395  0.00  0.00            
ATOM   4602  OH  TYR X 285     -15.631  -4.096 -20.254  0.00  0.00            
ATOM   4603  HH  TYR X 285     -16.105  -3.414 -19.773  0.00  0.00            
ATOM   4604  CE2 TYR X 285     -13.805  -5.547 -19.780  0.00  0.00            
ATOM   4605  HE2 TYR X 285     -13.427  -5.398 -20.781  0.00  0.00            
ATOM   4606  CD2 TYR X 285     -13.244  -6.449 -18.830  0.00  0.00            
ATOM   4607  HD2 TYR X 285     -12.298  -6.902 -19.086  0.00  0.00            
ATOM   4608  C   TYR X 285     -13.256 -10.177 -16.106  0.00  0.00            
ATOM   4609  O   TYR X 285     -12.122 -10.588 -16.232  0.00  0.00            
ATOM   4610  N   LEU X 286     -14.041 -10.433 -15.033  0.00  0.00            
ATOM   4611  H   LEU X 286     -14.926  -9.967 -14.888  0.00  0.00            
ATOM   4612  CA  LEU X 286     -13.698 -11.480 -14.060  0.00  0.00            
ATOM   4613  HA  LEU X 286     -12.754 -11.940 -14.350  0.00  0.00            
ATOM   4614  CB  LEU X 286     -13.614 -10.990 -12.575  0.00  0.00            
ATOM   4615  HB2 LEU X 286     -14.636 -10.772 -12.264  0.00  0.00            
ATOM   4616  HB3 LEU X 286     -13.501 -11.807 -11.863  0.00  0.00            
ATOM   4617  CG  LEU X 286     -12.623  -9.799 -12.380  0.00  0.00            
ATOM   4618  HG  LEU X 286     -12.965  -9.043 -13.087  0.00  0.00            
ATOM   4619  CD1 LEU X 286     -12.882  -9.360 -10.910  0.00  0.00            
ATOM   4620 HD11 LEU X 286     -12.704 -10.173 -10.206  0.00  0.00            
ATOM   4621 HD12 LEU X 286     -12.276  -8.467 -10.753  0.00  0.00            
ATOM   4622 HD13 LEU X 286     -13.894  -8.973 -10.795  0.00  0.00            
ATOM   4623  CD2 LEU X 286     -11.188 -10.241 -12.650  0.00  0.00            
ATOM   4624 HD21 LEU X 286     -10.895 -11.114 -12.066  0.00  0.00            
ATOM   4625 HD22 LEU X 286     -10.999 -10.424 -13.708  0.00  0.00            
ATOM   4626 HD23 LEU X 286     -10.427  -9.467 -12.553  0.00  0.00            
ATOM   4627  C   LEU X 286     -14.737 -12.603 -14.095  0.00  0.00            
ATOM   4628  O   LEU X 286     -15.898 -12.439 -14.332  0.00  0.00            
ATOM   4629  N   VAL X 287     -14.194 -13.828 -13.724  0.00  0.00            
ATOM   4630  H   VAL X 287     -13.189 -13.793 -13.636  0.00  0.00            
ATOM   4631  CA  VAL X 287     -14.877 -15.170 -13.786  0.00  0.00            
ATOM   4632  HA  VAL X 287     -15.916 -15.007 -14.073  0.00  0.00            
ATOM   4633  CB  VAL X 287     -14.235 -15.979 -14.854  0.00  0.00            
ATOM   4634  HB  VAL X 287     -13.323 -16.364 -14.398  0.00  0.00            
ATOM   4635  CG1 VAL X 287     -15.167 -17.130 -15.373  0.00  0.00            
ATOM   4636 HG11 VAL X 287     -16.025 -16.732 -15.914  0.00  0.00            
ATOM   4637 HG12 VAL X 287     -14.661 -17.849 -16.018  0.00  0.00            
ATOM   4638 HG13 VAL X 287     -15.732 -17.597 -14.566  0.00  0.00            
ATOM   4639  CG2 VAL X 287     -13.729 -15.181 -16.040  0.00  0.00            
ATOM   4640 HG21 VAL X 287     -14.440 -14.683 -16.700  0.00  0.00            
ATOM   4641 HG22 VAL X 287     -12.922 -14.546 -15.673  0.00  0.00            
ATOM   4642 HG23 VAL X 287     -13.254 -15.847 -16.760  0.00  0.00            
ATOM   4643  C   VAL X 287     -14.964 -15.877 -12.471  0.00  0.00            
ATOM   4644  O   VAL X 287     -14.543 -17.046 -12.266  0.00  0.00            
ATOM   4645  N   ILE X 288     -15.303 -15.136 -11.396  0.00  0.00            
ATOM   4646  H   ILE X 288     -15.695 -14.245 -11.664  0.00  0.00            
ATOM   4647  CA  ILE X 288     -15.522 -15.676 -10.028  0.00  0.00            
ATOM   4648  HA  ILE X 288     -14.650 -16.277  -9.770  0.00  0.00            
ATOM   4649  CB  ILE X 288     -15.782 -14.575  -9.037  0.00  0.00            
ATOM   4650  HB  ILE X 288     -16.751 -14.125  -9.252  0.00  0.00            
ATOM   4651  CG2 ILE X 288     -15.871 -15.140  -7.614  0.00  0.00            
ATOM   4652 HG21 ILE X 288     -15.923 -14.363  -6.852  0.00  0.00            
ATOM   4653 HG22 ILE X 288     -16.712 -15.833  -7.569  0.00  0.00            
ATOM   4654 HG23 ILE X 288     -14.960 -15.691  -7.383  0.00  0.00            
ATOM   4655  CG1 ILE X 288     -14.858 -13.360  -9.043  0.00  0.00            
ATOM   4656 HG12 ILE X 288     -14.881 -12.980 -10.065  0.00  0.00            
ATOM   4657 HG13 ILE X 288     -15.211 -12.542  -8.416  0.00  0.00            
ATOM   4658  CD1 ILE X 288     -13.448 -13.764  -8.673  0.00  0.00            
ATOM   4659 HD11 ILE X 288     -13.061 -14.500  -9.378  0.00  0.00            
ATOM   4660 HD12 ILE X 288     -12.890 -12.830  -8.746  0.00  0.00            
ATOM   4661 HD13 ILE X 288     -13.446 -14.196  -7.672  0.00  0.00            
ATOM   4662  C   ILE X 288     -16.766 -16.569 -10.188  0.00  0.00            
ATOM   4663  O   ILE X 288     -17.727 -16.197 -10.839  0.00  0.00            
ATOM   4664  N   GLN X 289     -16.714 -17.834  -9.698  0.00  0.00            
ATOM   4665  H   GLN X 289     -15.881 -18.135  -9.213  0.00  0.00            
ATOM   4666  CA  GLN X 289     -17.870 -18.809  -9.746  0.00  0.00            
ATOM   4667  HA  GLN X 289     -18.243 -18.826 -10.771  0.00  0.00            
ATOM   4668  CB  GLN X 289     -17.300 -20.180  -9.322  0.00  0.00            
ATOM   4669  HB2 GLN X 289     -16.597 -20.500 -10.092  0.00  0.00            
ATOM   4670  HB3 GLN X 289     -16.731 -19.939  -8.424  0.00  0.00            
ATOM   4671  CG  GLN X 289     -18.329 -21.279  -9.051  0.00  0.00            
ATOM   4672  HG2 GLN X 289     -17.783 -22.202  -8.858  0.00  0.00            
ATOM   4673  HG3 GLN X 289     -18.834 -21.094  -8.103  0.00  0.00            
ATOM   4674  CD  GLN X 289     -19.344 -21.567 -10.158  0.00  0.00            
ATOM   4675  OE1 GLN X 289     -20.561 -21.341  -9.999  0.00  0.00            
ATOM   4676  NE2 GLN X 289     -18.839 -21.938 -11.309  0.00  0.00            
ATOM   4677 HE21 GLN X 289     -17.891 -22.287 -11.325  0.00  0.00            
ATOM   4678 HE22 GLN X 289     -19.414 -22.129 -12.117  0.00  0.00            
ATOM   4679  C   GLN X 289     -19.014 -18.275  -8.914  0.00  0.00            
ATOM   4680  O   GLN X 289     -18.901 -18.265  -7.685  0.00  0.00            
ATOM   4681  N   GLY X 290     -20.221 -18.048  -9.501  0.00  0.00            
ATOM   4682  H   GLY X 290     -20.187 -17.920 -10.503  0.00  0.00            
ATOM   4683  CA  GLY X 290     -21.558 -17.972  -8.849  0.00  0.00            
ATOM   4684  HA2 GLY X 290     -22.366 -17.910  -9.578  0.00  0.00            
ATOM   4685  HA3 GLY X 290     -21.759 -18.754  -8.116  0.00  0.00            
ATOM   4686  C   GLY X 290     -21.576 -16.746  -7.822  0.00  0.00            
ATOM   4687  O   GLY X 290     -21.879 -16.924  -6.662  0.00  0.00            
ATOM   4688  N   ASP X 291     -20.997 -15.598  -8.222  0.00  0.00            
ATOM   4689  H   ASP X 291     -20.395 -15.520  -9.029  0.00  0.00            
ATOM   4690  CA  ASP X 291     -20.745 -14.626  -7.166  0.00  0.00            
ATOM   4691  HA  ASP X 291     -20.551 -15.132  -6.220  0.00  0.00            
ATOM   4692  CB  ASP X 291     -19.497 -13.762  -7.447  0.00  0.00            
ATOM   4693  HB2 ASP X 291     -19.247 -13.107  -6.612  0.00  0.00            
ATOM   4694  HB3 ASP X 291     -18.586 -14.341  -7.604  0.00  0.00            
ATOM   4695  CG  ASP X 291     -19.662 -12.880  -8.666  0.00  0.00            
ATOM   4696  OD1 ASP X 291     -19.567 -11.644  -8.613  0.00  0.00            
ATOM   4697  OD2 ASP X 291     -19.688 -13.496  -9.781  0.00  0.00            
ATOM   4698  C   ASP X 291     -21.922 -13.721  -6.754  0.00  0.00            
ATOM   4699  O   ASP X 291     -21.728 -12.790  -5.972  0.00  0.00            
ATOM   4700  N   GLU X 292     -23.106 -13.963  -7.283  0.00  0.00            
ATOM   4701  H   GLU X 292     -23.127 -14.824  -7.811  0.00  0.00            
ATOM   4702  CA  GLU X 292     -24.353 -13.186  -7.132  0.00  0.00            
ATOM   4703  HA  GLU X 292     -24.219 -12.271  -7.710  0.00  0.00            
ATOM   4704  CB  GLU X 292     -25.500 -13.904  -7.767  0.00  0.00            
ATOM   4705  HB2 GLU X 292     -25.408 -14.306  -8.776  0.00  0.00            
ATOM   4706  HB3 GLU X 292     -25.737 -14.683  -7.043  0.00  0.00            
ATOM   4707  CG  GLU X 292     -26.856 -12.962  -7.833  0.00  0.00            
ATOM   4708  HG2 GLU X 292     -27.655 -13.545  -8.291  0.00  0.00            
ATOM   4709  HG3 GLU X 292     -27.130 -12.748  -6.800  0.00  0.00            
ATOM   4710  CD  GLU X 292     -26.680 -11.623  -8.620  0.00  0.00            
ATOM   4711  OE1 GLU X 292     -25.962 -11.659  -9.650  0.00  0.00            
ATOM   4712  OE2 GLU X 292     -27.311 -10.627  -8.114  0.00  0.00            
ATOM   4713  C   GLU X 292     -24.660 -13.043  -5.623  0.00  0.00            
ATOM   4714  O   GLU X 292     -25.290 -12.024  -5.284  0.00  0.00            
ATOM   4715  N   ARG X 293     -24.203 -13.860  -4.664  0.00  0.00            
ATOM   4716  H   ARG X 293     -23.697 -14.666  -5.002  0.00  0.00            
ATOM   4717  CA  ARG X 293     -24.489 -13.631  -3.180  0.00  0.00            
ATOM   4718  HA  ARG X 293     -25.222 -12.828  -3.102  0.00  0.00            
ATOM   4719  CB  ARG X 293     -25.149 -14.866  -2.528  0.00  0.00            
ATOM   4720  HB2 ARG X 293     -24.550 -15.695  -2.906  0.00  0.00            
ATOM   4721  HB3 ARG X 293     -25.139 -14.821  -1.439  0.00  0.00            
ATOM   4722  CG  ARG X 293     -26.577 -15.192  -2.972  0.00  0.00            
ATOM   4723  HG2 ARG X 293     -26.567 -15.444  -4.033  0.00  0.00            
ATOM   4724  HG3 ARG X 293     -26.832 -16.144  -2.506  0.00  0.00            
ATOM   4725  CD  ARG X 293     -27.629 -14.123  -2.595  0.00  0.00            
ATOM   4726  HD2 ARG X 293     -27.491 -13.912  -1.534  0.00  0.00            
ATOM   4727  HD3 ARG X 293     -27.379 -13.207  -3.130  0.00  0.00            
ATOM   4728  NE  ARG X 293     -28.983 -14.433  -3.156  0.00  0.00            
ATOM   4729  HE  ARG X 293     -29.063 -14.996  -3.990  0.00  0.00            
ATOM   4730  CZ  ARG X 293     -30.168 -14.224  -2.550  0.00  0.00            
ATOM   4731  NH1 ARG X 293     -30.365 -13.588  -1.443  0.00  0.00            
ATOM   4732 HH11 ARG X 293     -29.745 -12.848  -1.143  0.00  0.00            
ATOM   4733 HH12 ARG X 293     -31.297 -13.733  -1.083  0.00  0.00            
ATOM   4734  NH2 ARG X 293     -31.263 -14.784  -2.999  0.00  0.00            
ATOM   4735 HH21 ARG X 293     -31.201 -15.283  -3.875  0.00  0.00            
ATOM   4736 HH22 ARG X 293     -32.145 -14.637  -2.529  0.00  0.00            
ATOM   4737  C   ARG X 293     -23.249 -13.188  -2.408  0.00  0.00            
ATOM   4738  O   ARG X 293     -23.383 -12.845  -1.258  0.00  0.00            
ATOM   4739  N   MET X 294     -22.032 -13.205  -3.013  0.00  0.00            
ATOM   4740  H   MET X 294     -22.110 -13.172  -4.019  0.00  0.00            
ATOM   4741  CA  MET X 294     -20.755 -12.829  -2.377  0.00  0.00            
ATOM   4742  HA  MET X 294     -20.705 -13.556  -1.566  0.00  0.00            
ATOM   4743  CB  MET X 294     -19.512 -13.189  -3.225  0.00  0.00            
ATOM   4744  HB2 MET X 294     -19.686 -12.826  -4.238  0.00  0.00            
ATOM   4745  HB3 MET X 294     -18.590 -12.840  -2.761  0.00  0.00            
ATOM   4746  CG  MET X 294     -19.322 -14.659  -3.601  0.00  0.00            
ATOM   4747  HG2 MET X 294     -19.215 -15.312  -2.735  0.00  0.00            
ATOM   4748  HG3 MET X 294     -20.151 -15.013  -4.215  0.00  0.00            
ATOM   4749  SD  MET X 294     -17.809 -14.977  -4.523  0.00  0.00            
ATOM   4750  CE  MET X 294     -17.984 -16.808  -4.594  0.00  0.00            
ATOM   4751  HE1 MET X 294     -18.933 -17.015  -5.088  0.00  0.00            
ATOM   4752  HE2 MET X 294     -17.147 -17.271  -5.117  0.00  0.00            
ATOM   4753  HE3 MET X 294     -18.103 -17.201  -3.585  0.00  0.00            
ATOM   4754  C   MET X 294     -20.690 -11.494  -1.650  0.00  0.00            
ATOM   4755  O   MET X 294     -20.986 -10.440  -2.234  0.00  0.00            
ATOM   4756  N   HID X 295     -20.115 -11.433  -0.413  0.00  0.00            
ATOM   4757  H   HID X 295     -19.662 -12.252  -0.033  0.00  0.00            
ATOM   4758  CA  HID X 295     -20.121 -10.235   0.454  0.00  0.00            
ATOM   4759  HA  HID X 295     -20.031  -9.341  -0.163  0.00  0.00            
ATOM   4760  CB  HID X 295     -21.475 -10.294   1.295  0.00  0.00            
ATOM   4761  HB2 HID X 295     -22.309 -10.408   0.602  0.00  0.00            
ATOM   4762  HB3 HID X 295     -21.490 -11.216   1.877  0.00  0.00            
ATOM   4763  CG  HID X 295     -21.508  -9.179   2.282  0.00  0.00            
ATOM   4764  ND1 HID X 295     -21.472  -7.912   1.782  0.00  0.00            
ATOM   4765  HD1 HID X 295     -21.756  -7.519   0.896  0.00  0.00            
ATOM   4766  CE1 HID X 295     -21.314  -7.168   2.939  0.00  0.00            
ATOM   4767  HE1 HID X 295     -21.150  -6.101   2.913  0.00  0.00            
ATOM   4768  NE2 HID X 295     -21.323  -7.813   4.094  0.00  0.00            
ATOM   4769  CD2 HID X 295     -21.445  -9.199   3.675  0.00  0.00            
ATOM   4770  HD2 HID X 295     -21.372 -10.102   4.263  0.00  0.00            
ATOM   4771  C   HID X 295     -18.849 -10.291   1.377  0.00  0.00            
ATOM   4772  O   HID X 295     -18.304 -11.358   1.677  0.00  0.00            
ATOM   4773  N   LEU X 296     -18.422  -9.113   1.892  0.00  0.00            
ATOM   4774  H   LEU X 296     -18.916  -8.323   1.502  0.00  0.00            
ATOM   4775  CA  LEU X 296     -17.379  -8.975   2.900  0.00  0.00            
ATOM   4776  HA  LEU X 296     -16.902  -9.918   3.169  0.00  0.00            
ATOM   4777  CB  LEU X 296     -16.155  -8.235   2.270  0.00  0.00            
ATOM   4778  HB2 LEU X 296     -16.550  -7.265   1.966  0.00  0.00            
ATOM   4779  HB3 LEU X 296     -15.402  -8.040   3.033  0.00  0.00            
ATOM   4780  CG  LEU X 296     -15.495  -8.887   1.045  0.00  0.00            
ATOM   4781  HG  LEU X 296     -16.307  -9.018   0.330  0.00  0.00            
ATOM   4782  CD1 LEU X 296     -14.395  -7.989   0.425  0.00  0.00            
ATOM   4783 HD11 LEU X 296     -14.919  -7.082   0.122  0.00  0.00            
ATOM   4784 HD12 LEU X 296     -13.621  -7.624   1.100  0.00  0.00            
ATOM   4785 HD13 LEU X 296     -14.061  -8.429  -0.514  0.00  0.00            
ATOM   4786  CD2 LEU X 296     -14.840 -10.264   1.171  0.00  0.00            
ATOM   4787 HD21 LEU X 296     -14.464 -10.698   0.245  0.00  0.00            
ATOM   4788 HD22 LEU X 296     -13.946 -10.086   1.768  0.00  0.00            
ATOM   4789 HD23 LEU X 296     -15.381 -11.091   1.632  0.00  0.00            
ATOM   4790  C   LEU X 296     -17.916  -8.298   4.152  0.00  0.00            
ATOM   4791  O   LEU X 296     -18.185  -7.092   4.195  0.00  0.00            
ATOM   4792  N   PRO X 297     -18.116  -9.051   5.294  0.00  0.00            
ATOM   4793  CD  PRO X 297     -17.849 -10.470   5.381  0.00  0.00            
ATOM   4794  HD2 PRO X 297     -16.970 -10.750   4.800  0.00  0.00            
ATOM   4795  HD3 PRO X 297     -18.690 -10.974   4.904  0.00  0.00            
ATOM   4796  CG  PRO X 297     -17.787 -10.824   6.833  0.00  0.00            
ATOM   4797  HG2 PRO X 297     -16.798 -10.785   7.289  0.00  0.00            
ATOM   4798  HG3 PRO X 297     -18.297 -11.753   7.088  0.00  0.00            
ATOM   4799  CB  PRO X 297     -18.659  -9.765   7.512  0.00  0.00            
ATOM   4800  HB2 PRO X 297     -18.272  -9.599   8.518  0.00  0.00            
ATOM   4801  HB3 PRO X 297     -19.646 -10.224   7.561  0.00  0.00            
ATOM   4802  CA  PRO X 297     -18.700  -8.585   6.594  0.00  0.00            
ATOM   4803  HA  PRO X 297     -19.709  -8.232   6.381  0.00  0.00            
ATOM   4804  C   PRO X 297     -17.877  -7.420   7.217  0.00  0.00            
ATOM   4805  O   PRO X 297     -16.693  -7.565   7.593  0.00  0.00            
ATOM   4806  N   SER X 298     -18.529  -6.246   7.269  0.00  0.00            
ATOM   4807  H   SER X 298     -19.418  -6.265   6.791  0.00  0.00            
ATOM   4808  CA  SER X 298     -17.946  -4.942   7.659  0.00  0.00            
ATOM   4809  HA  SER X 298     -16.875  -5.074   7.814  0.00  0.00            
ATOM   4810  CB  SER X 298     -18.186  -3.987   6.473  0.00  0.00            
ATOM   4811  HB2 SER X 298     -17.824  -4.397   5.530  0.00  0.00            
ATOM   4812  HB3 SER X 298     -19.259  -3.801   6.494  0.00  0.00            
ATOM   4813  OG  SER X 298     -17.468  -2.729   6.503  0.00  0.00            
ATOM   4814  HG  SER X 298     -17.426  -2.413   5.598  0.00  0.00            
ATOM   4815  C   SER X 298     -18.531  -4.427   9.010  0.00  0.00            
ATOM   4816  O   SER X 298     -19.516  -5.016   9.543  0.00  0.00            
ATOM   4817  N   PRO X 299     -17.819  -3.458   9.661  0.00  0.00            
ATOM   4818  CD  PRO X 299     -16.614  -2.755   9.241  0.00  0.00            
ATOM   4819  HD2 PRO X 299     -16.967  -1.888   8.681  0.00  0.00            
ATOM   4820  HD3 PRO X 299     -15.902  -3.361   8.682  0.00  0.00            
ATOM   4821  CG  PRO X 299     -16.026  -2.220  10.554  0.00  0.00            
ATOM   4822  HG2 PRO X 299     -15.462  -1.356  10.202  0.00  0.00            
ATOM   4823  HG3 PRO X 299     -15.440  -3.093  10.843  0.00  0.00            
ATOM   4824  CB  PRO X 299     -17.252  -1.915  11.429  0.00  0.00            
ATOM   4825  HB2 PRO X 299     -17.796  -1.041  11.073  0.00  0.00            
ATOM   4826  HB3 PRO X 299     -16.880  -1.824  12.450  0.00  0.00            
ATOM   4827  CA  PRO X 299     -18.070  -3.174  11.070  0.00  0.00            
ATOM   4828  HA  PRO X 299     -17.731  -4.086  11.561  0.00  0.00            
ATOM   4829  C   PRO X 299     -19.523  -2.771  11.418  0.00  0.00            
ATOM   4830  O   PRO X 299     -20.047  -2.994  12.535  0.00  0.00            
ATOM   4831  N   THR X 300     -20.284  -2.231  10.381  0.00  0.00            
ATOM   4832  H   THR X 300     -19.840  -2.165   9.477  0.00  0.00            
ATOM   4833  CA  THR X 300     -21.480  -1.437  10.534  0.00  0.00            
ATOM   4834  HA  THR X 300     -21.328  -0.756  11.371  0.00  0.00            
ATOM   4835  CB  THR X 300     -21.880  -0.678   9.241  0.00  0.00            
ATOM   4836  HB  THR X 300     -22.886  -0.263   9.304  0.00  0.00            
ATOM   4837  CG2 THR X 300     -20.897   0.412   8.853  0.00  0.00            
ATOM   4838 HG21 THR X 300     -20.089  -0.176   8.417  0.00  0.00            
ATOM   4839 HG22 THR X 300     -21.239   0.992   7.996  0.00  0.00            
ATOM   4840 HG23 THR X 300     -20.570   1.093   9.639  0.00  0.00            
ATOM   4841  OG1 THR X 300     -21.892  -1.615   8.166  0.00  0.00            
ATOM   4842  HG1 THR X 300     -22.722  -2.073   8.322  0.00  0.00            
ATOM   4843  C   THR X 300     -22.667  -2.321  10.893  0.00  0.00            
ATOM   4844  O   THR X 300     -23.657  -1.904  11.409  0.00  0.00            
ATOM   4845  N   ASP X 301     -22.625  -3.575  10.572  0.00  0.00            
ATOM   4846  H   ASP X 301     -21.788  -3.891  10.103  0.00  0.00            
ATOM   4847  CA  ASP X 301     -23.690  -4.541  10.844  0.00  0.00            
ATOM   4848  HA  ASP X 301     -24.471  -4.077  11.447  0.00  0.00            
ATOM   4849  CB  ASP X 301     -24.360  -4.907   9.542  0.00  0.00            
ATOM   4850  HB2 ASP X 301     -23.691  -5.522   8.942  0.00  0.00            
ATOM   4851  HB3 ASP X 301     -25.207  -5.551   9.780  0.00  0.00            
ATOM   4852  CG  ASP X 301     -24.853  -3.727   8.809  0.00  0.00            
ATOM   4853  OD1 ASP X 301     -26.000  -3.270   9.033  0.00  0.00            
ATOM   4854  OD2 ASP X 301     -24.063  -3.010   8.171  0.00  0.00            
ATOM   4855  C   ASP X 301     -23.279  -5.741  11.649  0.00  0.00            
ATOM   4856  O   ASP X 301     -24.038  -6.720  11.697  0.00  0.00            
ATOM   4857  N   SER X 302     -22.079  -5.722  12.136  0.00  0.00            
ATOM   4858  H   SER X 302     -21.604  -4.838  12.252  0.00  0.00            
ATOM   4859  CA  SER X 302     -21.313  -6.860  12.716  0.00  0.00            
ATOM   4860  HA  SER X 302     -21.494  -7.761  12.130  0.00  0.00            
ATOM   4861  CB  SER X 302     -19.736  -6.643  12.658  0.00  0.00            
ATOM   4862  HB2 SER X 302     -19.419  -6.595  11.616  0.00  0.00            
ATOM   4863  HB3 SER X 302     -19.461  -5.695  13.119  0.00  0.00            
ATOM   4864  OG  SER X 302     -19.052  -7.629  13.335  0.00  0.00            
ATOM   4865  HG  SER X 302     -18.947  -8.293  12.649  0.00  0.00            
ATOM   4866  C   SER X 302     -21.778  -7.201  14.174  0.00  0.00            
ATOM   4867  O   SER X 302     -21.645  -6.406  15.108  0.00  0.00            
ATOM   4868  N   ASN X 303     -22.102  -8.454  14.420  0.00  0.00            
ATOM   4869  H   ASN X 303     -22.134  -9.076  13.625  0.00  0.00            
ATOM   4870  CA  ASN X 303     -22.322  -9.043  15.766  0.00  0.00            
ATOM   4871  HA  ASN X 303     -22.988  -8.361  16.295  0.00  0.00            
ATOM   4872  CB  ASN X 303     -22.974 -10.428  15.571  0.00  0.00            
ATOM   4873  HB2 ASN X 303     -22.268 -11.153  15.167  0.00  0.00            
ATOM   4874  HB3 ASN X 303     -23.029 -10.938  16.533  0.00  0.00            
ATOM   4875  CG  ASN X 303     -24.369 -10.451  14.951  0.00  0.00            
ATOM   4876  OD1 ASN X 303     -24.538 -10.491  13.745  0.00  0.00            
ATOM   4877  ND2 ASN X 303     -25.461 -10.382  15.673  0.00  0.00            
ATOM   4878 HD21 ASN X 303     -25.349 -10.374  16.677  0.00  0.00            
ATOM   4879 HD22 ASN X 303     -26.383 -10.524  15.285  0.00  0.00            
ATOM   4880  C   ASN X 303     -21.045  -9.098  16.642  0.00  0.00            
ATOM   4881  O   ASN X 303     -21.118  -8.806  17.832  0.00  0.00            
ATOM   4882  N   PHE X 304     -19.891  -9.312  16.000  0.00  0.00            
ATOM   4883  H   PHE X 304     -19.920  -9.673  15.057  0.00  0.00            
ATOM   4884  CA  PHE X 304     -18.581  -9.278  16.653  0.00  0.00            
ATOM   4885  HA  PHE X 304     -18.508 -10.026  17.443  0.00  0.00            
ATOM   4886  CB  PHE X 304     -17.501  -9.603  15.576  0.00  0.00            
ATOM   4887  HB2 PHE X 304     -17.692 -10.675  15.528  0.00  0.00            
ATOM   4888  HB3 PHE X 304     -17.750  -9.256  14.573  0.00  0.00            
ATOM   4889  CG  PHE X 304     -16.048  -9.308  15.873  0.00  0.00            
ATOM   4890  CD1 PHE X 304     -15.207 -10.291  16.524  0.00  0.00            
ATOM   4891  HD1 PHE X 304     -15.659 -11.230  16.810  0.00  0.00            
ATOM   4892  CE1 PHE X 304     -13.831 -10.037  16.745  0.00  0.00            
ATOM   4893  HE1 PHE X 304     -13.226 -10.816  17.185  0.00  0.00            
ATOM   4894  CZ  PHE X 304     -13.206  -8.779  16.361  0.00  0.00            
ATOM   4895  HZ  PHE X 304     -12.153  -8.586  16.498  0.00  0.00            
ATOM   4896  CE2 PHE X 304     -14.026  -7.827  15.717  0.00  0.00            
ATOM   4897  HE2 PHE X 304     -13.566  -6.863  15.554  0.00  0.00            
ATOM   4898  CD2 PHE X 304     -15.400  -8.079  15.614  0.00  0.00            
ATOM   4899  HD2 PHE X 304     -16.017  -7.292  15.206  0.00  0.00            
ATOM   4900  C   PHE X 304     -18.384  -7.815  17.161  0.00  0.00            
ATOM   4901  O   PHE X 304     -17.832  -7.656  18.272  0.00  0.00            
ATOM   4902  N   TYR X 305     -18.862  -6.833  16.458  0.00  0.00            
ATOM   4903  H   TYR X 305     -19.045  -6.943  15.471  0.00  0.00            
ATOM   4904  CA  TYR X 305     -18.668  -5.405  16.799  0.00  0.00            
ATOM   4905  HA  TYR X 305     -17.711  -5.238  17.293  0.00  0.00            
ATOM   4906  CB  TYR X 305     -18.604  -4.597  15.514  0.00  0.00            
ATOM   4907  HB2 TYR X 305     -17.902  -5.121  14.865  0.00  0.00            
ATOM   4908  HB3 TYR X 305     -19.596  -4.553  15.064  0.00  0.00            
ATOM   4909  CG  TYR X 305     -18.037  -3.123  15.619  0.00  0.00            
ATOM   4910  CD1 TYR X 305     -18.765  -2.112  16.257  0.00  0.00            
ATOM   4911  HD1 TYR X 305     -19.708  -2.405  16.694  0.00  0.00            
ATOM   4912  CE1 TYR X 305     -18.095  -0.888  16.625  0.00  0.00            
ATOM   4913  HE1 TYR X 305     -18.522  -0.134  17.270  0.00  0.00            
ATOM   4914  CZ  TYR X 305     -16.812  -0.587  16.130  0.00  0.00            
ATOM   4915  OH  TYR X 305     -16.200   0.599  16.473  0.00  0.00            
ATOM   4916  HH  TYR X 305     -16.772   1.314  16.184  0.00  0.00            
ATOM   4917  CE2 TYR X 305     -16.097  -1.589  15.521  0.00  0.00            
ATOM   4918  HE2 TYR X 305     -15.181  -1.304  15.027  0.00  0.00            
ATOM   4919  CD2 TYR X 305     -16.714  -2.834  15.200  0.00  0.00            
ATOM   4920  HD2 TYR X 305     -16.159  -3.532  14.591  0.00  0.00            
ATOM   4921  C   TYR X 305     -19.797  -4.993  17.752  0.00  0.00            
ATOM   4922  O   TYR X 305     -19.584  -4.210  18.679  0.00  0.00            
ATOM   4923  N   ARG X 306     -21.011  -5.593  17.686  0.00  0.00            
ATOM   4924  H   ARG X 306     -21.277  -5.932  16.773  0.00  0.00            
ATOM   4925  CA  ARG X 306     -21.993  -5.459  18.825  0.00  0.00            
ATOM   4926  HA  ARG X 306     -22.119  -4.379  18.906  0.00  0.00            
ATOM   4927  CB  ARG X 306     -23.330  -6.181  18.571  0.00  0.00            
ATOM   4928  HB2 ARG X 306     -23.156  -7.240  18.379  0.00  0.00            
ATOM   4929  HB3 ARG X 306     -23.888  -6.124  19.505  0.00  0.00            
ATOM   4930  CG  ARG X 306     -24.069  -5.415  17.450  0.00  0.00            
ATOM   4931  HG2 ARG X 306     -23.376  -5.117  16.663  0.00  0.00            
ATOM   4932  HG3 ARG X 306     -24.907  -6.004  17.076  0.00  0.00            
ATOM   4933  CD  ARG X 306     -24.705  -4.191  18.061  0.00  0.00            
ATOM   4934  HD2 ARG X 306     -25.611  -4.575  18.531  0.00  0.00            
ATOM   4935  HD3 ARG X 306     -24.132  -3.732  18.867  0.00  0.00            
ATOM   4936  NE  ARG X 306     -25.096  -3.056  17.152  0.00  0.00            
ATOM   4937  HE  ARG X 306     -24.680  -3.046  16.231  0.00  0.00            
ATOM   4938  CZ  ARG X 306     -25.931  -2.116  17.534  0.00  0.00            
ATOM   4939  NH1 ARG X 306     -26.600  -2.213  18.672  0.00  0.00            
ATOM   4940 HH11 ARG X 306     -26.732  -3.165  18.983  0.00  0.00            
ATOM   4941 HH12 ARG X 306     -27.366  -1.580  18.855  0.00  0.00            
ATOM   4942  NH2 ARG X 306     -26.038  -1.012  16.841  0.00  0.00            
ATOM   4943 HH21 ARG X 306     -25.594  -1.039  15.934  0.00  0.00            
ATOM   4944 HH22 ARG X 306     -26.405  -0.181  17.281  0.00  0.00            
ATOM   4945  C   ARG X 306     -21.442  -5.899  20.216  0.00  0.00            
ATOM   4946  O   ARG X 306     -21.645  -5.234  21.240  0.00  0.00            
ATOM   4947  N   ALA X 307     -20.604  -6.895  20.309  0.00  0.00            
ATOM   4948  H   ALA X 307     -20.525  -7.515  19.516  0.00  0.00            
ATOM   4949  CA  ALA X 307     -19.796  -7.219  21.453  0.00  0.00            
ATOM   4950  HA  ALA X 307     -20.464  -7.205  22.314  0.00  0.00            
ATOM   4951  CB  ALA X 307     -19.338  -8.701  21.328  0.00  0.00            
ATOM   4952  HB1 ALA X 307     -20.094  -9.451  21.096  0.00  0.00            
ATOM   4953  HB2 ALA X 307     -18.586  -8.756  20.541  0.00  0.00            
ATOM   4954  HB3 ALA X 307     -18.771  -9.065  22.184  0.00  0.00            
ATOM   4955  C   ALA X 307     -18.614  -6.259  21.673  0.00  0.00            
ATOM   4956  O   ALA X 307     -18.119  -6.095  22.754  0.00  0.00            
ATOM   4957  N   LEU X 308     -18.019  -5.606  20.641  0.00  0.00            
ATOM   4958  H   LEU X 308     -18.389  -5.853  19.734  0.00  0.00            
ATOM   4959  CA  LEU X 308     -17.205  -4.417  21.014  0.00  0.00            
ATOM   4960  HA  LEU X 308     -16.413  -4.624  21.733  0.00  0.00            
ATOM   4961  CB  LEU X 308     -16.383  -4.055  19.769  0.00  0.00            
ATOM   4962  HB2 LEU X 308     -17.051  -3.841  18.934  0.00  0.00            
ATOM   4963  HB3 LEU X 308     -15.928  -3.071  19.877  0.00  0.00            
ATOM   4964  CG  LEU X 308     -15.397  -5.050  19.196  0.00  0.00            
ATOM   4965  HG  LEU X 308     -15.984  -5.936  18.955  0.00  0.00            
ATOM   4966  CD1 LEU X 308     -14.788  -4.585  17.891  0.00  0.00            
ATOM   4967 HD11 LEU X 308     -14.490  -5.450  17.299  0.00  0.00            
ATOM   4968 HD12 LEU X 308     -15.564  -4.068  17.327  0.00  0.00            
ATOM   4969 HD13 LEU X 308     -13.850  -4.074  18.108  0.00  0.00            
ATOM   4970  CD2 LEU X 308     -14.284  -5.605  20.115  0.00  0.00            
ATOM   4971 HD21 LEU X 308     -14.676  -6.028  21.040  0.00  0.00            
ATOM   4972 HD22 LEU X 308     -13.791  -6.368  19.512  0.00  0.00            
ATOM   4973 HD23 LEU X 308     -13.537  -4.822  20.250  0.00  0.00            
ATOM   4974  C   LEU X 308     -17.944  -3.227  21.561  0.00  0.00            
ATOM   4975  O   LEU X 308     -17.440  -2.495  22.371  0.00  0.00            
ATOM   4976  N   MET X 309     -19.216  -3.013  21.154  0.00  0.00            
ATOM   4977  H   MET X 309     -19.658  -3.661  20.518  0.00  0.00            
ATOM   4978  CA  MET X 309     -20.043  -1.884  21.741  0.00  0.00            
ATOM   4979  HA  MET X 309     -19.413  -1.001  21.630  0.00  0.00            
ATOM   4980  CB  MET X 309     -21.327  -1.802  20.921  0.00  0.00            
ATOM   4981  HB2 MET X 309     -21.647  -2.802  20.629  0.00  0.00            
ATOM   4982  HB3 MET X 309     -22.138  -1.441  21.553  0.00  0.00            
ATOM   4983  CG  MET X 309     -21.297  -0.967  19.606  0.00  0.00            
ATOM   4984  HG2 MET X 309     -21.000   0.072  19.750  0.00  0.00            
ATOM   4985  HG3 MET X 309     -20.458  -1.400  19.062  0.00  0.00            
ATOM   4986  SD  MET X 309     -22.872  -1.149  18.624  0.00  0.00            
ATOM   4987  CE  MET X 309     -22.553  -0.059  17.216  0.00  0.00            
ATOM   4988  HE1 MET X 309     -23.476   0.102  16.659  0.00  0.00            
ATOM   4989  HE2 MET X 309     -22.118   0.848  17.637  0.00  0.00            
ATOM   4990  HE3 MET X 309     -21.819  -0.529  16.563  0.00  0.00            
ATOM   4991  C   MET X 309     -20.298  -2.131  23.198  0.00  0.00            
ATOM   4992  O   MET X 309     -20.521  -1.152  23.937  0.00  0.00            
ATOM   4993  N   ASP X 310     -20.269  -3.336  23.753  0.00  0.00            
ATOM   4994  H   ASP X 310     -19.980  -4.083  23.138  0.00  0.00            
ATOM   4995  CA  ASP X 310     -20.308  -3.632  25.239  0.00  0.00            
ATOM   4996  HA  ASP X 310     -20.938  -2.895  25.737  0.00  0.00            
ATOM   4997  CB  ASP X 310     -21.158  -4.934  25.433  0.00  0.00            
ATOM   4998  HB2 ASP X 310     -20.790  -5.704  24.755  0.00  0.00            
ATOM   4999  HB3 ASP X 310     -21.076  -5.244  26.475  0.00  0.00            
ATOM   5000  CG  ASP X 310     -22.650  -4.895  24.993  0.00  0.00            
ATOM   5001  OD1 ASP X 310     -23.254  -5.958  24.645  0.00  0.00            
ATOM   5002  OD2 ASP X 310     -23.210  -3.762  24.863  0.00  0.00            
ATOM   5003  C   ASP X 310     -18.951  -3.717  25.931  0.00  0.00            
ATOM   5004  O   ASP X 310     -18.867  -4.150  27.119  0.00  0.00            
ATOM   5005  N   GLU X 311     -17.832  -3.465  25.295  0.00  0.00            
ATOM   5006  H   GLU X 311     -17.968  -3.138  24.349  0.00  0.00            
ATOM   5007  CA  GLU X 311     -16.562  -3.271  25.966  0.00  0.00            
ATOM   5008  HA  GLU X 311     -16.388  -4.005  26.754  0.00  0.00            
ATOM   5009  CB  GLU X 311     -15.400  -3.460  24.946  0.00  0.00            
ATOM   5010  HB2 GLU X 311     -15.575  -2.966  23.990  0.00  0.00            
ATOM   5011  HB3 GLU X 311     -14.556  -2.901  25.352  0.00  0.00            
ATOM   5012  CG  GLU X 311     -14.991  -4.981  24.717  0.00  0.00            
ATOM   5013  HG2 GLU X 311     -15.547  -5.493  23.932  0.00  0.00            
ATOM   5014  HG3 GLU X 311     -13.994  -4.899  24.285  0.00  0.00            
ATOM   5015  CD  GLU X 311     -15.021  -5.787  26.020  0.00  0.00            
ATOM   5016  OE1 GLU X 311     -14.412  -5.332  27.047  0.00  0.00            
ATOM   5017  OE2 GLU X 311     -15.602  -6.933  26.122  0.00  0.00            
ATOM   5018  C   GLU X 311     -16.369  -1.929  26.621  0.00  0.00            
ATOM   5019  O   GLU X 311     -16.629  -0.855  26.074  0.00  0.00            
ATOM   5020  N   GLU X 312     -16.074  -1.925  27.916  0.00  0.00            
ATOM   5021  H   GLU X 312     -15.917  -2.828  28.341  0.00  0.00            
ATOM   5022  CA  GLU X 312     -16.121  -0.675  28.710  0.00  0.00            
ATOM   5023  HA  GLU X 312     -17.003  -0.057  28.540  0.00  0.00            
ATOM   5024  CB  GLU X 312     -16.075  -1.007  30.234  0.00  0.00            
ATOM   5025  HB2 GLU X 312     -16.322  -0.029  30.647  0.00  0.00            
ATOM   5026  HB3 GLU X 312     -17.011  -1.552  30.351  0.00  0.00            
ATOM   5027  CG  GLU X 312     -14.778  -1.696  30.788  0.00  0.00            
ATOM   5028  HG2 GLU X 312     -13.947  -1.044  30.519  0.00  0.00            
ATOM   5029  HG3 GLU X 312     -14.783  -1.737  31.878  0.00  0.00            
ATOM   5030  CD  GLU X 312     -14.497  -3.140  30.299  0.00  0.00            
ATOM   5031  OE1 GLU X 312     -14.884  -4.142  30.985  0.00  0.00            
ATOM   5032  OE2 GLU X 312     -13.951  -3.299  29.196  0.00  0.00            
ATOM   5033  C   GLU X 312     -14.877   0.272  28.427  0.00  0.00            
ATOM   5034  O   GLU X 312     -14.980   1.537  28.471  0.00  0.00            
ATOM   5035  N   ASP X 313     -13.731  -0.297  28.021  0.00  0.00            
ATOM   5036  H   ASP X 313     -13.807  -1.304  28.009  0.00  0.00            
ATOM   5037  CA  ASP X 313     -12.492   0.313  27.562  0.00  0.00            
ATOM   5038  HA  ASP X 313     -12.343   1.316  27.962  0.00  0.00            
ATOM   5039  CB  ASP X 313     -11.321  -0.497  28.160  0.00  0.00            
ATOM   5040  HB2 ASP X 313     -10.368  -0.056  27.867  0.00  0.00            
ATOM   5041  HB3 ASP X 313     -11.338  -0.456  29.249  0.00  0.00            
ATOM   5042  CG  ASP X 313     -11.411  -1.934  27.827  0.00  0.00            
ATOM   5043  OD1 ASP X 313     -10.844  -2.672  28.625  0.00  0.00            
ATOM   5044  OD2 ASP X 313     -12.027  -2.425  26.860  0.00  0.00            
ATOM   5045  C   ASP X 313     -12.409   0.520  26.058  0.00  0.00            
ATOM   5046  O   ASP X 313     -11.383   1.038  25.581  0.00  0.00            
ATOM   5047  N   MET X 314     -13.408   0.092  25.288  0.00  0.00            
ATOM   5048  H   MET X 314     -14.178  -0.298  25.813  0.00  0.00            
ATOM   5049  CA  MET X 314     -13.682   0.386  23.869  0.00  0.00            
ATOM   5050  HA  MET X 314     -12.744   0.514  23.328  0.00  0.00            
ATOM   5051  CB  MET X 314     -14.566  -0.627  23.112  0.00  0.00            
ATOM   5052  HB2 MET X 314     -14.092  -1.581  23.341  0.00  0.00            
ATOM   5053  HB3 MET X 314     -15.583  -0.544  23.497  0.00  0.00            
ATOM   5054  CG  MET X 314     -14.715  -0.570  21.585  0.00  0.00            
ATOM   5055  HG2 MET X 314     -15.511  -1.251  21.283  0.00  0.00            
ATOM   5056  HG3 MET X 314     -14.984   0.441  21.281  0.00  0.00            
ATOM   5057  SD  MET X 314     -13.253  -1.043  20.485  0.00  0.00            
ATOM   5058  CE  MET X 314     -13.827  -0.223  18.975  0.00  0.00            
ATOM   5059  HE1 MET X 314     -13.109  -0.338  18.162  0.00  0.00            
ATOM   5060  HE2 MET X 314     -14.775  -0.607  18.597  0.00  0.00            
ATOM   5061  HE3 MET X 314     -13.901   0.828  19.254  0.00  0.00
[truncated: 15,647 more chars]
