# Supplementary material for: Structural Basis for the Functional Changes by EGFR Exon 20 Insertion Mutations
Source: Cancers (Basel). 2021 Mar 5;13(5):1120. doi: 10.3390/cancers13051120 (PMC7961794; doi:10.3390/cancers13051120)
Supplement: Supplementary file 1 [file cancers-13-01120-s001.zip › cancers-1093462-supply/FileS5.pdb]

REMARK	Active D770insNPG EGFR at 300 ns
REMARK	To obtain the correct residue numbering add 696 to each residue
CRYST1   80.215   80.215   80.215  90.00  90.00  90.00 P 1           1
ATOM      1  N   GLU X   1      -2.263   5.815  22.294  0.00  0.00            
ATOM      2  H1  GLU X   1      -1.736   6.604  21.947  0.00  0.00            
ATOM      3  H2  GLU X   1      -2.947   6.107  22.978  0.00  0.00            
ATOM      4  H3  GLU X   1      -2.720   5.263  21.583  0.00  0.00            
ATOM      5  CA  GLU X   1      -1.395   4.964  23.138  0.00  0.00            
ATOM      6  HA  GLU X   1      -0.857   5.551  23.882  0.00  0.00            
ATOM      7  CB  GLU X   1      -2.231   3.898  23.967  0.00  0.00            
ATOM      8  HB2 GLU X   1      -3.133   3.610  23.427  0.00  0.00            
ATOM      9  HB3 GLU X   1      -1.648   2.995  24.151  0.00  0.00            
ATOM     10  CG  GLU X   1      -2.648   4.552  25.321  0.00  0.00            
ATOM     11  HG2 GLU X   1      -2.966   3.813  26.056  0.00  0.00            
ATOM     12  HG3 GLU X   1      -1.695   4.827  25.773  0.00  0.00            
ATOM     13  CD  GLU X   1      -3.679   5.729  25.329  0.00  0.00            
ATOM     14  OE1 GLU X   1      -3.746   6.529  26.285  0.00  0.00            
ATOM     15  OE2 GLU X   1      -4.193   5.883  24.181  0.00  0.00            
ATOM     16  C   GLU X   1      -0.355   4.173  22.269  0.00  0.00            
ATOM     17  O   GLU X   1      -0.463   4.139  21.051  0.00  0.00            
ATOM     18  N   ALA X   2       0.586   3.444  22.883  0.00  0.00            
ATOM     19  H   ALA X   2       0.630   3.374  23.889  0.00  0.00            
ATOM     20  CA  ALA X   2       1.494   2.547  22.218  0.00  0.00            
ATOM     21  HA  ALA X   2       1.674   3.001  21.244  0.00  0.00            
ATOM     22  CB  ALA X   2       2.818   2.483  23.095  0.00  0.00            
ATOM     23  HB1 ALA X   2       3.638   2.202  22.434  0.00  0.00            
ATOM     24  HB2 ALA X   2       3.130   3.463  23.457  0.00  0.00            
ATOM     25  HB3 ALA X   2       2.727   1.703  23.850  0.00  0.00            
ATOM     26  C   ALA X   2       0.854   1.185  22.042  0.00  0.00            
ATOM     27  O   ALA X   2       0.196   0.743  22.967  0.00  0.00            
ATOM     28  N   PRO X   3       1.021   0.497  20.896  0.00  0.00            
ATOM     29  CD  PRO X   3       1.825   0.963  19.757  0.00  0.00            
ATOM     30  HD2 PRO X   3       2.847   1.127  20.099  0.00  0.00            
ATOM     31  HD3 PRO X   3       1.423   1.799  19.185  0.00  0.00            
ATOM     32  CG  PRO X   3       1.789  -0.293  18.847  0.00  0.00            
ATOM     33  HG2 PRO X   3       2.452  -1.025  19.308  0.00  0.00            
ATOM     34  HG3 PRO X   3       2.107  -0.171  17.812  0.00  0.00            
ATOM     35  CB  PRO X   3       0.347  -0.758  19.055  0.00  0.00            
ATOM     36  HB2 PRO X   3       0.288  -1.780  18.682  0.00  0.00            
ATOM     37  HB3 PRO X   3      -0.369  -0.091  18.575  0.00  0.00            
ATOM     38  CA  PRO X   3       0.192  -0.669  20.552  0.00  0.00            
ATOM     39  HA  PRO X   3      -0.777  -0.371  20.954  0.00  0.00            
ATOM     40  C   PRO X   3       0.504  -1.946  21.255  0.00  0.00            
ATOM     41  O   PRO X   3       1.620  -2.196  21.657  0.00  0.00            
ATOM     42  N   ASN X   4      -0.514  -2.762  21.509  0.00  0.00            
ATOM     43  H   ASN X   4      -1.435  -2.551  21.151  0.00  0.00            
ATOM     44  CA  ASN X   4      -0.304  -4.146  21.862  0.00  0.00            
ATOM     45  HA  ASN X   4       0.616  -4.430  22.374  0.00  0.00            
ATOM     46  CB  ASN X   4      -1.517  -4.551  22.786  0.00  0.00            
ATOM     47  HB2 ASN X   4      -2.453  -4.228  22.329  0.00  0.00            
ATOM     48  HB3 ASN X   4      -1.433  -5.631  22.908  0.00  0.00            
ATOM     49  CG  ASN X   4      -1.527  -3.948  24.196  0.00  0.00            
ATOM     50  OD1 ASN X   4      -0.798  -3.070  24.568  0.00  0.00            
ATOM     51  ND2 ASN X   4      -2.591  -4.330  24.884  0.00  0.00            
ATOM     52 HD21 ASN X   4      -3.344  -4.833  24.436  0.00  0.00            
ATOM     53 HD22 ASN X   4      -2.787  -3.947  25.797  0.00  0.00            
ATOM     54  C   ASN X   4      -0.403  -4.870  20.503  0.00  0.00            
ATOM     55  O   ASN X   4      -0.948  -4.378  19.522  0.00  0.00            
ATOM     56  N   GLN X   5       0.243  -6.001  20.483  0.00  0.00            
ATOM     57  H   GLN X   5       0.705  -6.229  21.352  0.00  0.00            
ATOM     58  CA  GLN X   5       0.518  -6.877  19.352  0.00  0.00            
ATOM     59  HA  GLN X   5       0.378  -6.334  18.417  0.00  0.00            
ATOM     60  CB  GLN X   5       1.933  -7.445  19.376  0.00  0.00            
ATOM     61  HB2 GLN X   5       2.114  -8.064  20.255  0.00  0.00            
ATOM     62  HB3 GLN X   5       1.883  -8.173  18.566  0.00  0.00            
ATOM     63  CG  GLN X   5       2.977  -6.444  19.022  0.00  0.00            
ATOM     64  HG2 GLN X   5       3.891  -6.952  18.715  0.00  0.00            
ATOM     65  HG3 GLN X   5       2.671  -5.731  18.257  0.00  0.00            
ATOM     66  CD  GLN X   5       3.134  -5.537  20.177  0.00  0.00            
ATOM     67  OE1 GLN X   5       3.180  -5.912  21.337  0.00  0.00            
ATOM     68  NE2 GLN X   5       3.227  -4.178  20.022  0.00  0.00            
ATOM     69 HE21 GLN X   5       3.096  -3.896  19.061  0.00  0.00            
ATOM     70 HE22 GLN X   5       3.150  -3.507  20.772  0.00  0.00            
ATOM     71  C   GLN X   5      -0.504  -7.967  19.292  0.00  0.00            
ATOM     72  O   GLN X   5      -1.082  -8.434  20.319  0.00  0.00            
ATOM     73  N   ALA X   6      -0.623  -8.513  18.089  0.00  0.00            
ATOM     74  H   ALA X   6      -0.146  -8.080  17.311  0.00  0.00            
ATOM     75  CA  ALA X   6      -1.270  -9.794  17.815  0.00  0.00            
ATOM     76  HA  ALA X   6      -2.152  -9.852  18.453  0.00  0.00            
ATOM     77  CB  ALA X   6      -1.717  -9.734  16.320  0.00  0.00            
ATOM     78  HB1 ALA X   6      -0.825  -9.762  15.694  0.00  0.00            
ATOM     79  HB2 ALA X   6      -2.382 -10.591  16.209  0.00  0.00            
ATOM     80  HB3 ALA X   6      -2.358  -8.892  16.061  0.00  0.00            
ATOM     81  C   ALA X   6      -0.373 -10.974  18.197  0.00  0.00            
ATOM     82  O   ALA X   6       0.872 -10.963  17.999  0.00  0.00            
ATOM     83  N   LEU X   7      -1.062 -11.893  18.878  0.00  0.00            
ATOM     84  H   LEU X   7      -2.068 -11.816  18.934  0.00  0.00            
ATOM     85  CA  LEU X   7      -0.402 -13.156  18.974  0.00  0.00            
ATOM     86  HA  LEU X   7       0.631 -12.919  19.229  0.00  0.00            
ATOM     87  CB  LEU X   7      -1.162 -14.031  20.019  0.00  0.00            
ATOM     88  HB2 LEU X   7      -2.205 -13.943  19.715  0.00  0.00            
ATOM     89  HB3 LEU X   7      -0.856 -15.066  19.867  0.00  0.00            
ATOM     90  CG  LEU X   7      -1.031 -13.480  21.412  0.00  0.00            
ATOM     91  HG  LEU X   7      -1.339 -12.435  21.431  0.00  0.00            
ATOM     92  CD1 LEU X   7      -2.054 -14.233  22.236  0.00  0.00            
ATOM     93 HD11 LEU X   7      -1.781 -15.284  22.334  0.00  0.00            
ATOM     94 HD12 LEU X   7      -2.067 -13.744  23.210  0.00  0.00            
ATOM     95 HD13 LEU X   7      -3.024 -13.944  21.831  0.00  0.00            
ATOM     96  CD2 LEU X   7       0.394 -13.574  21.959  0.00  0.00            
ATOM     97 HD21 LEU X   7       0.897 -14.445  21.537  0.00  0.00            
ATOM     98 HD22 LEU X   7       0.967 -12.740  21.554  0.00  0.00            
ATOM     99 HD23 LEU X   7       0.556 -13.482  23.033  0.00  0.00            
ATOM    100  C   LEU X   7      -0.368 -13.833  17.594  0.00  0.00            
ATOM    101  O   LEU X   7      -1.396 -14.138  16.992  0.00  0.00            
ATOM    102  N   LEU X   8       0.862 -14.078  17.081  0.00  0.00            
ATOM    103  H   LEU X   8       1.631 -13.660  17.584  0.00  0.00            
ATOM    104  CA  LEU X   8       1.136 -14.784  15.830  0.00  0.00            
ATOM    105  HA  LEU X   8       0.534 -14.288  15.069  0.00  0.00            
ATOM    106  CB  LEU X   8       2.591 -14.527  15.510  0.00  0.00            
ATOM    107  HB2 LEU X   8       3.159 -14.965  16.331  0.00  0.00            
ATOM    108  HB3 LEU X   8       2.763 -15.049  14.569  0.00  0.00            
ATOM    109  CG  LEU X   8       2.976 -13.041  15.392  0.00  0.00            
ATOM    110  HG  LEU X   8       2.910 -12.608  16.390  0.00  0.00            
ATOM    111  CD1 LEU X   8       4.460 -13.053  15.061  0.00  0.00            
ATOM    112 HD11 LEU X   8       4.774 -12.009  15.038  0.00  0.00            
ATOM    113 HD12 LEU X   8       5.017 -13.536  15.863  0.00  0.00            
ATOM    114 HD13 LEU X   8       4.666 -13.506  14.091  0.00  0.00            
ATOM    115  CD2 LEU X   8       2.157 -12.328  14.300  0.00  0.00            
ATOM    116 HD21 LEU X   8       2.429 -11.277  14.206  0.00  0.00            
ATOM    117 HD22 LEU X   8       2.292 -12.829  13.341  0.00  0.00            
ATOM    118 HD23 LEU X   8       1.089 -12.275  14.515  0.00  0.00            
ATOM    119  C   LEU X   8       0.685 -16.299  15.828  0.00  0.00            
ATOM    120  O   LEU X   8       0.982 -16.941  16.871  0.00  0.00            
ATOM    121  N   ARG X   9       0.036 -16.750  14.737  0.00  0.00            
ATOM    122  H   ARG X   9      -0.074 -16.036  14.031  0.00  0.00            
ATOM    123  CA  ARG X   9      -0.306 -18.162  14.470  0.00  0.00            
ATOM    124  HA  ARG X   9      -0.331 -18.706  15.414  0.00  0.00            
ATOM    125  CB  ARG X   9      -1.655 -18.270  13.848  0.00  0.00            
ATOM    126  HB2 ARG X   9      -2.453 -17.844  14.457  0.00  0.00            
ATOM    127  HB3 ARG X   9      -1.639 -17.690  12.925  0.00  0.00            
ATOM    128  CG  ARG X   9      -2.106 -19.717  13.609  0.00  0.00            
ATOM    129  HG2 ARG X   9      -1.392 -20.267  12.996  0.00  0.00            
ATOM    130  HG3 ARG X   9      -2.254 -20.182  14.583  0.00  0.00            
ATOM    131  CD  ARG X   9      -3.327 -19.891  12.735  0.00  0.00            
ATOM    132  HD2 ARG X   9      -4.170 -19.351  13.166  0.00  0.00            
ATOM    133  HD3 ARG X   9      -3.162 -19.407  11.772  0.00  0.00            
ATOM    134  NE  ARG X   9      -3.658 -21.308  12.646  0.00  0.00            
ATOM    135  HE  ARG X   9      -2.946 -22.006  12.486  0.00  0.00            
ATOM    136  CZ  ARG X   9      -4.856 -21.785  12.771  0.00  0.00            
ATOM    137  NH1 ARG X   9      -5.029 -23.017  12.867  0.00  0.00            
ATOM    138 HH11 ARG X   9      -4.221 -23.617  12.777  0.00  0.00            
ATOM    139 HH12 ARG X   9      -5.954 -23.423  12.867  0.00  0.00            
ATOM    140  NH2 ARG X   9      -5.971 -21.068  12.782  0.00  0.00            
ATOM    141 HH21 ARG X   9      -5.954 -20.065  12.666  0.00  0.00            
ATOM    142 HH22 ARG X   9      -6.826 -21.455  13.157  0.00  0.00            
ATOM    143  C   ARG X   9       0.798 -18.794  13.654  0.00  0.00            
ATOM    144  O   ARG X   9       0.922 -18.619  12.460  0.00  0.00            
ATOM    145  N   ILE X  10       1.515 -19.657  14.308  0.00  0.00            
ATOM    146  H   ILE X  10       1.233 -19.817  15.264  0.00  0.00            
ATOM    147  CA  ILE X  10       2.580 -20.511  13.795  0.00  0.00            
ATOM    148  HA  ILE X  10       3.298 -19.915  13.233  0.00  0.00            
ATOM    149  CB  ILE X  10       3.220 -21.250  14.983  0.00  0.00            
ATOM    150  HB  ILE X  10       2.395 -21.647  15.576  0.00  0.00            
ATOM    151  CG2 ILE X  10       4.093 -22.428  14.582  0.00  0.00            
ATOM    152 HG21 ILE X  10       4.955 -22.173  13.966  0.00  0.00            
ATOM    153 HG22 ILE X  10       4.532 -22.840  15.491  0.00  0.00            
ATOM    154 HG23 ILE X  10       3.589 -23.249  14.072  0.00  0.00            
ATOM    155  CG1 ILE X  10       3.988 -20.238  15.856  0.00  0.00            
ATOM    156 HG12 ILE X  10       4.941 -20.060  15.358  0.00  0.00            
ATOM    157 HG13 ILE X  10       3.460 -19.293  15.981  0.00  0.00            
ATOM    158  CD1 ILE X  10       4.384 -20.719  17.275  0.00  0.00            
ATOM    159 HD11 ILE X  10       5.089 -21.545  17.177  0.00  0.00            
ATOM    160 HD12 ILE X  10       4.836 -19.914  17.855  0.00  0.00            
ATOM    161 HD13 ILE X  10       3.475 -20.921  17.842  0.00  0.00            
ATOM    162  C   ILE X  10       1.825 -21.456  12.816  0.00  0.00            
ATOM    163  O   ILE X  10       1.082 -22.348  13.196  0.00  0.00            
ATOM    164  N   LEU X  11       2.314 -21.445  11.628  0.00  0.00            
ATOM    165  H   LEU X  11       3.110 -20.828  11.549  0.00  0.00            
ATOM    166  CA  LEU X  11       2.051 -22.471  10.599  0.00  0.00            
ATOM    167  HA  LEU X  11       1.261 -23.109  10.994  0.00  0.00            
ATOM    168  CB  LEU X  11       1.666 -21.694   9.385  0.00  0.00            
ATOM    169  HB2 LEU X  11       2.488 -21.059   9.056  0.00  0.00            
ATOM    170  HB3 LEU X  11       1.516 -22.464   8.628  0.00  0.00            
ATOM    171  CG  LEU X  11       0.545 -20.714   9.646  0.00  0.00            
ATOM    172  HG  LEU X  11       0.953 -19.935  10.290  0.00  0.00            
ATOM    173  CD1 LEU X  11       0.181 -20.078   8.278  0.00  0.00            
ATOM    174 HD11 LEU X  11      -0.509 -19.235   8.322  0.00  0.00            
ATOM    175 HD12 LEU X  11       1.103 -19.725   7.817  0.00  0.00            
ATOM    176 HD13 LEU X  11      -0.202 -20.846   7.607  0.00  0.00            
ATOM    177  CD2 LEU X  11      -0.789 -21.161  10.197  0.00  0.00            
ATOM    178 HD21 LEU X  11      -1.380 -21.721   9.473  0.00  0.00            
ATOM    179 HD22 LEU X  11      -0.623 -21.657  11.154  0.00  0.00            
ATOM    180 HD23 LEU X  11      -1.364 -20.246  10.342  0.00  0.00            
ATOM    181  C   LEU X  11       3.203 -23.342  10.289  0.00  0.00            
ATOM    182  O   LEU X  11       4.352 -22.900  10.253  0.00  0.00            
ATOM    183  N   LYS X  12       3.003 -24.672  10.043  0.00  0.00            
ATOM    184  H   LYS X  12       2.058 -25.004  10.173  0.00  0.00            
ATOM    185  CA  LYS X  12       3.982 -25.598   9.445  0.00  0.00            
ATOM    186  HA  LYS X  12       4.885 -25.563  10.053  0.00  0.00            
ATOM    187  CB  LYS X  12       3.333 -26.974   9.506  0.00  0.00            
ATOM    188  HB2 LYS X  12       2.416 -27.040   8.921  0.00  0.00            
ATOM    189  HB3 LYS X  12       4.063 -27.620   9.018  0.00  0.00            
ATOM    190  CG  LYS X  12       3.186 -27.549  10.879  0.00  0.00            
ATOM    191  HG2 LYS X  12       4.155 -27.650  11.369  0.00  0.00            
ATOM    192  HG3 LYS X  12       2.567 -26.924  11.523  0.00  0.00            
ATOM    193  CD  LYS X  12       2.433 -28.896  10.617  0.00  0.00            
ATOM    194  HD2 LYS X  12       2.697 -29.298   9.640  0.00  0.00            
ATOM    195  HD3 LYS X  12       2.723 -29.666  11.332  0.00  0.00            
ATOM    196  CE  LYS X  12       0.922 -28.706  10.778  0.00  0.00            
ATOM    197  HE2 LYS X  12       0.635 -28.090  11.630  0.00  0.00            
ATOM    198  HE3 LYS X  12       0.462 -28.131   9.974  0.00  0.00            
ATOM    199  NZ  LYS X  12       0.280 -30.044  10.993  0.00  0.00            
ATOM    200  HZ1 LYS X  12       0.774 -30.489  11.753  0.00  0.00            
ATOM    201  HZ2 LYS X  12      -0.706 -29.877  11.130  0.00  0.00            
ATOM    202  HZ3 LYS X  12       0.455 -30.601  10.169  0.00  0.00            
ATOM    203  C   LYS X  12       4.422 -25.192   8.034  0.00  0.00            
ATOM    204  O   LYS X  12       3.685 -24.507   7.339  0.00  0.00            
ATOM    205  N   GLU X  13       5.606 -25.719   7.726  0.00  0.00            
ATOM    206  H   GLU X  13       6.028 -26.233   8.486  0.00  0.00            
ATOM    207  CA  GLU X  13       6.373 -25.559   6.514  0.00  0.00            
ATOM    208  HA  GLU X  13       6.476 -24.493   6.309  0.00  0.00            
ATOM    209  CB  GLU X  13       7.779 -26.241   6.667  0.00  0.00            
ATOM    210  HB2 GLU X  13       8.183 -26.154   7.675  0.00  0.00            
ATOM    211  HB3 GLU X  13       7.639 -27.298   6.442  0.00  0.00            
ATOM    212  CG  GLU X  13       8.791 -25.551   5.648  0.00  0.00            
ATOM    213  HG2 GLU X  13       8.462 -25.461   4.612  0.00  0.00            
ATOM    214  HG3 GLU X  13       8.909 -24.531   6.012  0.00  0.00            
ATOM    215  CD  GLU X  13      10.185 -26.199   5.705  0.00  0.00            
ATOM    216  OE1 GLU X  13      10.365 -27.096   6.525  0.00  0.00            
ATOM    217  OE2 GLU X  13      11.071 -25.828   4.873  0.00  0.00            
ATOM    218  C   GLU X  13       5.613 -26.134   5.296  0.00  0.00            
ATOM    219  O   GLU X  13       6.093 -25.924   4.185  0.00  0.00            
ATOM    220  N   THR X  14       4.439 -26.773   5.493  0.00  0.00            
ATOM    221  H   THR X  14       4.143 -27.050   6.418  0.00  0.00            
ATOM    222  CA  THR X  14       3.630 -27.365   4.401  0.00  0.00            
ATOM    223  HA  THR X  14       3.965 -26.982   3.437  0.00  0.00            
ATOM    224  CB  THR X  14       3.683 -28.927   4.386  0.00  0.00            
ATOM    225  HB  THR X  14       3.162 -29.313   3.510  0.00  0.00            
ATOM    226  CG2 THR X  14       5.129 -29.370   4.132  0.00  0.00            
ATOM    227 HG21 THR X  14       5.309 -29.049   3.106  0.00  0.00            
ATOM    228 HG22 THR X  14       5.820 -28.818   4.769  0.00  0.00            
ATOM    229 HG23 THR X  14       5.278 -30.447   4.220  0.00  0.00            
ATOM    230  OG1 THR X  14       3.349 -29.640   5.573  0.00  0.00            
ATOM    231  HG1 THR X  14       2.393 -29.641   5.669  0.00  0.00            
ATOM    232  C   THR X  14       2.177 -26.838   4.447  0.00  0.00            
ATOM    233  O   THR X  14       1.398 -27.154   3.533  0.00  0.00            
ATOM    234  N   GLU X  15       1.777 -25.993   5.424  0.00  0.00            
ATOM    235  H   GLU X  15       2.459 -25.692   6.106  0.00  0.00            
ATOM    236  CA  GLU X  15       0.354 -25.470   5.587  0.00  0.00            
ATOM    237  HA  GLU X  15      -0.370 -26.282   5.523  0.00  0.00            
ATOM    238  CB  GLU X  15       0.366 -24.886   7.071  0.00  0.00            
ATOM    239  HB2 GLU X  15       0.648 -25.664   7.780  0.00  0.00            
ATOM    240  HB3 GLU X  15       1.006 -24.005   7.050  0.00  0.00            
ATOM    241  CG  GLU X  15      -1.047 -24.453   7.580  0.00  0.00            
ATOM    242  HG2 GLU X  15      -0.751 -23.935   8.493  0.00  0.00            
ATOM    243  HG3 GLU X  15      -1.601 -23.845   6.866  0.00  0.00            
ATOM    244  CD  GLU X  15      -1.945 -25.599   7.907  0.00  0.00            
ATOM    245  OE1 GLU X  15      -2.875 -25.383   8.760  0.00  0.00            
ATOM    246  OE2 GLU X  15      -1.717 -26.769   7.462  0.00  0.00            
ATOM    247  C   GLU X  15      -0.097 -24.469   4.505  0.00  0.00            
ATOM    248  O   GLU X  15      -1.297 -24.311   4.251  0.00  0.00            
ATOM    249  N   PHE X  16       0.867 -23.830   3.778  0.00  0.00            
ATOM    250  H   PHE X  16       1.771 -24.219   4.004  0.00  0.00            
ATOM    251  CA  PHE X  16       0.821 -22.868   2.658  0.00  0.00            
ATOM    252  HA  PHE X  16      -0.154 -22.822   2.174  0.00  0.00            
ATOM    253  CB  PHE X  16       1.190 -21.399   3.150  0.00  0.00            
ATOM    254  HB2 PHE X  16       1.151 -20.653   2.357  0.00  0.00            
ATOM    255  HB3 PHE X  16       0.501 -21.050   3.920  0.00  0.00            
ATOM    256  CG  PHE X  16       2.659 -21.263   3.702  0.00  0.00            
ATOM    257  CD1 PHE X  16       3.681 -20.846   2.860  0.00  0.00            
ATOM    258  HD1 PHE X  16       3.417 -20.567   1.850  0.00  0.00            
ATOM    259  CE1 PHE X  16       5.041 -20.846   3.318  0.00  0.00            
ATOM    260  HE1 PHE X  16       5.880 -20.394   2.811  0.00  0.00            
ATOM    261  CZ  PHE X  16       5.367 -21.164   4.686  0.00  0.00            
ATOM    262  HZ  PHE X  16       6.389 -21.110   5.031  0.00  0.00            
ATOM    263  CE2 PHE X  16       4.271 -21.636   5.465  0.00  0.00            
ATOM    264  HE2 PHE X  16       4.439 -21.929   6.491  0.00  0.00            
ATOM    265  CD2 PHE X  16       2.984 -21.702   4.983  0.00  0.00            
ATOM    266  HD2 PHE X  16       2.191 -22.093   5.603  0.00  0.00            
ATOM    267  C   PHE X  16       1.821 -23.297   1.546  0.00  0.00            
ATOM    268  O   PHE X  16       2.908 -23.864   1.866  0.00  0.00            
ATOM    269  N   LYS X  17       1.486 -23.060   0.269  0.00  0.00            
ATOM    270  H   LYS X  17       0.556 -22.707   0.097  0.00  0.00            
ATOM    271  CA  LYS X  17       2.317 -23.403  -0.902  0.00  0.00            
ATOM    272  HA  LYS X  17       3.377 -23.508  -0.668  0.00  0.00            
ATOM    273  CB  LYS X  17       1.871 -24.699  -1.574  0.00  0.00            
ATOM    274  HB2 LYS X  17       1.977 -25.429  -0.771  0.00  0.00            
ATOM    275  HB3 LYS X  17       0.899 -24.697  -2.068  0.00  0.00            
ATOM    276  CG  LYS X  17       2.950 -25.134  -2.613  0.00  0.00            
ATOM    277  HG2 LYS X  17       3.005 -24.536  -3.522  0.00  0.00            
ATOM    278  HG3 LYS X  17       3.930 -25.064  -2.140  0.00  0.00            
ATOM    279  CD  LYS X  17       2.661 -26.617  -2.868  0.00  0.00            
ATOM    280  HD2 LYS X  17       2.962 -27.248  -2.031  0.00  0.00            
ATOM    281  HD3 LYS X  17       1.592 -26.687  -3.065  0.00  0.00            
ATOM    282  CE  LYS X  17       3.456 -27.038  -4.134  0.00  0.00            
ATOM    283  HE2 LYS X  17       3.129 -26.469  -5.004  0.00  0.00            
ATOM    284  HE3 LYS X  17       4.496 -26.954  -3.819  0.00  0.00            
ATOM    285  NZ  LYS X  17       3.306 -28.509  -4.451  0.00  0.00            
ATOM    286  HZ1 LYS X  17       3.636 -29.133  -3.729  0.00  0.00            
ATOM    287  HZ2 LYS X  17       2.339 -28.743  -4.621  0.00  0.00            
ATOM    288  HZ3 LYS X  17       3.865 -28.738  -5.261  0.00  0.00            
ATOM    289  C   LYS X  17       2.344 -22.287  -1.945  0.00  0.00            
ATOM    290  O   LYS X  17       1.291 -21.753  -2.329  0.00  0.00            
ATOM    291  N   LYS X  18       3.566 -21.993  -2.474  0.00  0.00            
ATOM    292  H   LYS X  18       4.338 -22.423  -1.985  0.00  0.00            
ATOM    293  CA  LYS X  18       3.895 -20.973  -3.519  0.00  0.00            
ATOM    294  HA  LYS X  18       3.320 -20.071  -3.314  0.00  0.00            
ATOM    295  CB  LYS X  18       5.417 -20.682  -3.372  0.00  0.00            
ATOM    296  HB2 LYS X  18       5.994 -21.599  -3.494  0.00  0.00            
ATOM    297  HB3 LYS X  18       5.702 -19.932  -4.110  0.00  0.00            
ATOM    298  CG  LYS X  18       5.756 -20.259  -1.888  0.00  0.00            
ATOM    299  HG2 LYS X  18       5.512 -19.227  -1.637  0.00  0.00            
ATOM    300  HG3 LYS X  18       5.383 -20.955  -1.137  0.00  0.00            
ATOM    301  CD  LYS X  18       7.277 -20.407  -1.784  0.00  0.00            
ATOM    302  HD2 LYS X  18       7.747 -21.331  -2.119  0.00  0.00            
ATOM    303  HD3 LYS X  18       7.721 -19.711  -2.496  0.00  0.00            
ATOM    304  CE  LYS X  18       7.731 -20.098  -0.406  0.00  0.00            
ATOM    305  HE2 LYS X  18       7.433 -19.086  -0.134  0.00  0.00            
ATOM    306  HE3 LYS X  18       7.201 -20.760   0.280  0.00  0.00            
ATOM    307  NZ  LYS X  18       9.146 -20.248  -0.069  0.00  0.00            
ATOM    308  HZ1 LYS X  18       9.678 -19.765  -0.780  0.00  0.00            
ATOM    309  HZ2 LYS X  18       9.249 -19.795   0.828  0.00  0.00            
ATOM    310  HZ3 LYS X  18       9.428 -21.215   0.001  0.00  0.00            
ATOM    311  C   LYS X  18       3.605 -21.507  -4.922  0.00  0.00            
ATOM    312  O   LYS X  18       4.072 -22.615  -5.258  0.00  0.00            
ATOM    313  N   ILE X  19       2.922 -20.716  -5.728  0.00  0.00            
ATOM    314  H   ILE X  19       2.777 -19.752  -5.465  0.00  0.00            
ATOM    315  CA  ILE X  19       2.349 -20.963  -7.070  0.00  0.00            
ATOM    316  HA  ILE X  19       2.571 -21.980  -7.391  0.00  0.00            
ATOM    317  CB  ILE X  19       0.844 -20.855  -6.939  0.00  0.00            
ATOM    318  HB  ILE X  19       0.648 -19.835  -6.611  0.00  0.00            
ATOM    319  CG2 ILE X  19       0.082 -21.074  -8.228  0.00  0.00            
ATOM    320 HG21 ILE X  19      -1.002 -21.098  -8.124  0.00  0.00            
ATOM    321 HG22 ILE X  19       0.239 -20.251  -8.925  0.00  0.00            
ATOM    322 HG23 ILE X  19       0.306 -22.068  -8.615  0.00  0.00            
ATOM    323  CG1 ILE X  19       0.238 -21.691  -5.785  0.00  0.00            
ATOM    324 HG12 ILE X  19       0.407 -22.741  -6.025  0.00  0.00            
ATOM    325 HG13 ILE X  19       0.683 -21.493  -4.810  0.00  0.00            
ATOM    326  CD1 ILE X  19      -1.227 -21.619  -5.585  0.00  0.00            
ATOM    327 HD11 ILE X  19      -1.490 -22.014  -4.604  0.00  0.00            
ATOM    328 HD12 ILE X  19      -1.544 -20.592  -5.772  0.00  0.00            
ATOM    329 HD13 ILE X  19      -1.790 -22.244  -6.279  0.00  0.00            
ATOM    330  C   ILE X  19       3.007 -20.120  -8.162  0.00  0.00            
ATOM    331  O   ILE X  19       3.601 -20.624  -9.120  0.00  0.00            
ATOM    332  N   LYS X  20       3.150 -18.808  -7.908  0.00  0.00            
ATOM    333  H   LYS X  20       2.804 -18.374  -7.064  0.00  0.00            
ATOM    334  CA  LYS X  20       3.791 -17.904  -8.828  0.00  0.00            
ATOM    335  HA  LYS X  20       4.589 -18.375  -9.402  0.00  0.00            
ATOM    336  CB  LYS X  20       2.823 -17.363  -9.866  0.00  0.00            
ATOM    337  HB2 LYS X  20       1.986 -16.805  -9.447  0.00  0.00            
ATOM    338  HB3 LYS X  20       3.381 -16.639 -10.460  0.00  0.00            
ATOM    339  CG  LYS X  20       2.240 -18.369 -10.911  0.00  0.00            
ATOM    340  HG2 LYS X  20       1.838 -19.319 -10.558  0.00  0.00            
ATOM    341  HG3 LYS X  20       1.413 -17.912 -11.454  0.00  0.00            
ATOM    342  CD  LYS X  20       3.295 -18.849 -11.968  0.00  0.00            
ATOM    343  HD2 LYS X  20       3.829 -18.001 -12.398  0.00  0.00            
ATOM    344  HD3 LYS X  20       4.005 -19.513 -11.475  0.00  0.00            
ATOM    345  CE  LYS X  20       2.614 -19.599 -13.181  0.00  0.00            
ATOM    346  HE2 LYS X  20       1.784 -20.105 -12.688  0.00  0.00            
ATOM    347  HE3 LYS X  20       2.121 -18.934 -13.891  0.00  0.00            
ATOM    348  NZ  LYS X  20       3.621 -20.491 -13.838  0.00  0.00            
ATOM    349  HZ1 LYS X  20       3.170 -21.155 -14.449  0.00  0.00            
ATOM    350  HZ2 LYS X  20       4.269 -19.917 -14.359  0.00  0.00            
ATOM    351  HZ3 LYS X  20       4.236 -20.950 -13.181  0.00  0.00            
ATOM    352  C   LYS X  20       4.481 -16.698  -8.088  0.00  0.00            
ATOM    353  O   LYS X  20       4.034 -16.201  -7.059  0.00  0.00            
ATOM    354  N   VAL X  21       5.600 -16.197  -8.647  0.00  0.00            
ATOM    355  H   VAL X  21       6.007 -16.577  -9.490  0.00  0.00            
ATOM    356  CA  VAL X  21       6.234 -15.026  -8.001  0.00  0.00            
ATOM    357  HA  VAL X  21       6.391 -15.341  -6.970  0.00  0.00            
ATOM    358  CB  VAL X  21       7.608 -14.723  -8.643  0.00  0.00            
ATOM    359  HB  VAL X  21       7.323 -14.582  -9.686  0.00  0.00            
ATOM    360  CG1 VAL X  21       8.347 -13.533  -8.115  0.00  0.00            
ATOM    361 HG11 VAL X  21       8.226 -13.622  -7.035  0.00  0.00            
ATOM    362 HG12 VAL X  21       9.412 -13.694  -8.285  0.00  0.00            
ATOM    363 HG13 VAL X  21       8.026 -12.568  -8.505  0.00  0.00            
ATOM    364  CG2 VAL X  21       8.548 -15.938  -8.581  0.00  0.00            
ATOM    365 HG21 VAL X  21       8.155 -16.799  -9.121  0.00  0.00            
ATOM    366 HG22 VAL X  21       9.456 -15.780  -9.162  0.00  0.00            
ATOM    367 HG23 VAL X  21       8.744 -16.224  -7.547  0.00  0.00            
ATOM    368  C   VAL X  21       5.385 -13.724  -8.144  0.00  0.00            
ATOM    369  O   VAL X  21       4.937 -13.336  -9.232  0.00  0.00            
ATOM    370  N   LEU X  22       5.236 -13.040  -7.002  0.00  0.00            
ATOM    371  H   LEU X  22       5.555 -13.375  -6.105  0.00  0.00            
ATOM    372  CA  LEU X  22       4.628 -11.653  -7.015  0.00  0.00            
ATOM    373  HA  LEU X  22       3.884 -11.533  -7.803  0.00  0.00            
ATOM    374  CB  LEU X  22       4.030 -11.363  -5.628  0.00  0.00            
ATOM    375  HB2 LEU X  22       3.227 -12.095  -5.545  0.00  0.00            
ATOM    376  HB3 LEU X  22       4.834 -11.504  -4.905  0.00  0.00            
ATOM    377  CG  LEU X  22       3.366  -9.973  -5.517  0.00  0.00            
ATOM    378  HG  LEU X  22       2.849  -9.747  -6.449  0.00  0.00            
ATOM    379  CD1 LEU X  22       2.246 -10.231  -4.442  0.00  0.00            
ATOM    380 HD11 LEU X  22       2.711 -10.262  -3.457  0.00  0.00            
ATOM    381 HD12 LEU X  22       1.479  -9.463  -4.550  0.00  0.00            
ATOM    382 HD13 LEU X  22       1.843 -11.243  -4.475  0.00  0.00            
ATOM    383  CD2 LEU X  22       4.350  -8.785  -5.193  0.00  0.00            
ATOM    384 HD21 LEU X  22       4.871  -9.061  -4.277  0.00  0.00            
ATOM    385 HD22 LEU X  22       4.912  -8.445  -6.063  0.00  0.00            
ATOM    386 HD23 LEU X  22       3.766  -7.913  -4.898  0.00  0.00            
ATOM    387  C   LEU X  22       5.732 -10.596  -7.354  0.00  0.00            
ATOM    388  O   LEU X  22       5.472  -9.604  -8.076  0.00  0.00            
ATOM    389  N   GLY X  23       6.910 -10.816  -6.838  0.00  0.00            
ATOM    390  H   GLY X  23       7.041 -11.595  -6.209  0.00  0.00            
ATOM    391  CA  GLY X  23       8.054  -9.891  -7.045  0.00  0.00            
ATOM    392  HA2 GLY X  23       8.203  -9.772  -8.118  0.00  0.00            
ATOM    393  HA3 GLY X  23       7.768  -8.968  -6.540  0.00  0.00            
ATOM    394  C   GLY X  23       9.286 -10.547  -6.348  0.00  0.00            
ATOM    395  O   GLY X  23       9.231 -11.210  -5.308  0.00  0.00            
ATOM    396  N   SER X  24      10.455 -10.167  -6.854  0.00  0.00            
ATOM    397  H   SER X  24      10.482  -9.471  -7.586  0.00  0.00            
ATOM    398  CA  SER X  24      11.706 -10.437  -6.228  0.00  0.00            
ATOM    399  HA  SER X  24      11.532 -10.558  -5.158  0.00  0.00            
ATOM    400  CB  SER X  24      12.136 -11.899  -6.652  0.00  0.00            
ATOM    401  HB2 SER X  24      11.367 -12.645  -6.456  0.00  0.00            
ATOM    402  HB3 SER X  24      12.319 -11.839  -7.725  0.00  0.00            
ATOM    403  OG  SER X  24      13.325 -12.376  -6.009  0.00  0.00            
ATOM    404  HG  SER X  24      13.046 -12.748  -5.169  0.00  0.00            
ATOM    405  C   SER X  24      12.873  -9.408  -6.334  0.00  0.00            
ATOM    406  O   SER X  24      12.915  -8.599  -7.289  0.00  0.00            
ATOM    407  N   GLY X  25      13.817  -9.427  -5.344  0.00  0.00            
ATOM    408  H   GLY X  25      13.658 -10.059  -4.571  0.00  0.00            
ATOM    409  CA  GLY X  25      14.914  -8.527  -5.339  0.00  0.00            
ATOM    410  HA2 GLY X  25      15.511  -8.696  -6.235  0.00  0.00            
ATOM    411  HA3 GLY X  25      14.549  -7.500  -5.341  0.00  0.00            
ATOM    412  C   GLY X  25      15.762  -8.677  -4.035  0.00  0.00            
ATOM    413  O   GLY X  25      15.666  -9.743  -3.437  0.00  0.00            
ATOM    414  N   ALA X  26      16.512  -7.573  -3.646  0.00  0.00            
ATOM    415  H   ALA X  26      16.661  -6.860  -4.346  0.00  0.00            
ATOM    416  CA  ALA X  26      17.490  -7.874  -2.585  0.00  0.00            
ATOM    417  HA  ALA X  26      17.968  -8.845  -2.711  0.00  0.00            
ATOM    418  CB  ALA X  26      18.660  -6.857  -2.523  0.00  0.00            
ATOM    419  HB1 ALA X  26      19.355  -7.023  -1.699  0.00  0.00            
ATOM    420  HB2 ALA X  26      19.222  -7.013  -3.444  0.00  0.00            
ATOM    421  HB3 ALA X  26      18.348  -5.819  -2.405  0.00  0.00            
ATOM    422  C   ALA X  26      16.874  -8.065  -1.180  0.00  0.00            
ATOM    423  O   ALA X  26      17.498  -8.523  -0.278  0.00  0.00            
ATOM    424  N   PHE X  27      15.599  -7.844  -1.066  0.00  0.00            
ATOM    425  H   PHE X  27      15.032  -7.604  -1.866  0.00  0.00            
ATOM    426  CA  PHE X  27      14.824  -8.273   0.128  0.00  0.00            
ATOM    427  HA  PHE X  27      15.212  -7.937   1.089  0.00  0.00            
ATOM    428  CB  PHE X  27      13.429  -7.596   0.164  0.00  0.00            
ATOM    429  HB2 PHE X  27      12.795  -8.033   0.935  0.00  0.00            
ATOM    430  HB3 PHE X  27      13.582  -6.536   0.367  0.00  0.00            
ATOM    431  CG  PHE X  27      12.580  -7.743  -1.179  0.00  0.00            
ATOM    432  CD1 PHE X  27      12.888  -6.892  -2.206  0.00  0.00            
ATOM    433  HD1 PHE X  27      13.706  -6.204  -2.055  0.00  0.00            
ATOM    434  CE1 PHE X  27      12.210  -7.101  -3.441  0.00  0.00            
ATOM    435  HE1 PHE X  27      12.485  -6.451  -4.257  0.00  0.00            
ATOM    436  CZ  PHE X  27      11.338  -8.187  -3.573  0.00  0.00            
ATOM    437  HZ  PHE X  27      10.872  -8.394  -4.526  0.00  0.00            
ATOM    438  CE2 PHE X  27      11.010  -9.006  -2.422  0.00  0.00            
ATOM    439  HE2 PHE X  27      10.341  -9.842  -2.565  0.00  0.00            
ATOM    440  CD2 PHE X  27      11.663  -8.781  -1.197  0.00  0.00            
ATOM    441  HD2 PHE X  27      11.474  -9.424  -0.350  0.00  0.00            
ATOM    442  C   PHE X  27      14.706  -9.857   0.196  0.00  0.00            
ATOM    443  O   PHE X  27      14.645 -10.420   1.294  0.00  0.00            
ATOM    444  N   GLY X  28      14.588 -10.523  -0.917  0.00  0.00            
ATOM    445  H   GLY X  28      14.703 -10.032  -1.792  0.00  0.00            
ATOM    446  CA  GLY X  28      14.102 -11.878  -1.013  0.00  0.00            
ATOM    447  HA2 GLY X  28      14.898 -12.600  -1.195  0.00  0.00            
ATOM    448  HA3 GLY X  28      13.647 -12.154  -0.062  0.00  0.00            
ATOM    449  C   GLY X  28      13.039 -12.088  -2.094  0.00  0.00            
ATOM    450  O   GLY X  28      13.233 -11.572  -3.196  0.00  0.00            
ATOM    451  N   THR X  29      11.973 -12.890  -1.808  0.00  0.00            
ATOM    452  H   THR X  29      11.901 -13.406  -0.943  0.00  0.00            
ATOM    453  CA  THR X  29      10.788 -12.992  -2.689  0.00  0.00            
ATOM    454  HA  THR X  29      10.894 -12.236  -3.467  0.00  0.00            
ATOM    455  CB  THR X  29      10.764 -14.354  -3.459  0.00  0.00            
ATOM    456  HB  THR X  29      10.768 -15.172  -2.738  0.00  0.00            
ATOM    457  CG2 THR X  29       9.666 -14.526  -4.464  0.00  0.00            
ATOM    458 HG21 THR X  29       9.491 -13.678  -5.127  0.00  0.00            
ATOM    459 HG22 THR X  29       9.922 -15.415  -5.040  0.00  0.00            
ATOM    460 HG23 THR X  29       8.790 -14.820  -3.885  0.00  0.00            
ATOM    461  OG1 THR X  29      11.944 -14.300  -4.300  0.00  0.00            
ATOM    462  HG1 THR X  29      12.702 -14.562  -3.772  0.00  0.00            
ATOM    463  C   THR X  29       9.466 -12.838  -2.029  0.00  0.00            
ATOM    464  O   THR X  29       9.262 -13.207  -0.905  0.00  0.00            
ATOM    465  N   VAL X  30       8.533 -12.275  -2.771  0.00  0.00            
ATOM    466  H   VAL X  30       8.694 -12.161  -3.762  0.00  0.00            
ATOM    467  CA  VAL X  30       7.124 -12.401  -2.409  0.00  0.00            
ATOM    468  HA  VAL X  30       7.072 -12.996  -1.497  0.00  0.00            
ATOM    469  CB  VAL X  30       6.435 -10.991  -2.128  0.00  0.00            
ATOM    470  HB  VAL X  30       6.144 -10.574  -3.092  0.00  0.00            
ATOM    471  CG1 VAL X  30       5.142 -11.135  -1.275  0.00  0.00            
ATOM    472 HG11 VAL X  30       4.845 -10.172  -0.859  0.00  0.00            
ATOM    473 HG12 VAL X  30       4.402 -11.663  -1.878  0.00  0.00            
ATOM    474 HG13 VAL X  30       5.323 -11.649  -0.331  0.00  0.00            
ATOM    475  CG2 VAL X  30       7.423  -9.976  -1.475  0.00  0.00            
ATOM    476 HG21 VAL X  30       6.865  -9.040  -1.496  0.00  0.00            
ATOM    477 HG22 VAL X  30       7.631 -10.362  -0.477  0.00  0.00            
ATOM    478 HG23 VAL X  30       8.329  -9.883  -2.074  0.00  0.00            
ATOM    479  C   VAL X  30       6.420 -13.272  -3.438  0.00  0.00            
ATOM    480  O   VAL X  30       6.617 -13.074  -4.638  0.00  0.00            
ATOM    481  N   TYR X  31       5.636 -14.226  -3.009  0.00  0.00            
ATOM    482  H   TYR X  31       5.651 -14.479  -2.031  0.00  0.00            
ATOM    483  CA  TYR X  31       4.855 -15.115  -3.842  0.00  0.00            
ATOM    484  HA  TYR X  31       5.067 -15.019  -4.907  0.00  0.00            
ATOM    485  CB  TYR X  31       5.193 -16.567  -3.499  0.00  0.00            
ATOM    486  HB2 TYR X  31       4.794 -16.587  -2.485  0.00  0.00            
ATOM    487  HB3 TYR X  31       4.511 -17.220  -4.044  0.00  0.00            
ATOM    488  CG  TYR X  31       6.683 -17.052  -3.530  0.00  0.00            
ATOM    489  CD1 TYR X  31       7.459 -16.887  -2.381  0.00  0.00            
ATOM    490  HD1 TYR X  31       7.068 -16.450  -1.474  0.00  0.00            
ATOM    491  CE1 TYR X  31       8.832 -17.330  -2.402  0.00  0.00            
ATOM    492  HE1 TYR X  31       9.521 -17.213  -1.578  0.00  0.00            
ATOM    493  CZ  TYR X  31       9.353 -17.866  -3.646  0.00  0.00            
ATOM    494  OH  TYR X  31      10.647 -18.250  -3.671  0.00  0.00            
ATOM    495  HH  TYR X  31      11.039 -18.120  -2.805  0.00  0.00            
ATOM    496  CE2 TYR X  31       8.498 -18.192  -4.706  0.00  0.00            
ATOM    497  HE2 TYR X  31       8.874 -18.602  -5.631  0.00  0.00            
ATOM    498  CD2 TYR X  31       7.177 -17.744  -4.586  0.00  0.00            
ATOM    499  HD2 TYR X  31       6.542 -17.890  -5.447  0.00  0.00            
ATOM    500  C   TYR X  31       3.321 -15.009  -3.641  0.00  0.00            
ATOM    501  O   TYR X  31       2.765 -14.651  -2.600  0.00  0.00            
ATOM    502  N   LYS X  32       2.632 -15.286  -4.805  0.00  0.00            
ATOM    503  H   LYS X  32       3.223 -15.627  -5.550  0.00  0.00            
ATOM    504  CA  LYS X  32       1.241 -15.635  -4.843  0.00  0.00            
ATOM    505  HA  LYS X  32       0.780 -15.042  -4.053  0.00  0.00            
ATOM    506  CB  LYS X  32       0.628 -15.309  -6.255  0.00  0.00            
ATOM    507  HB2 LYS X  32       1.122 -16.077  -6.850  0.00  0.00            
ATOM    508  HB3 LYS X  32      -0.431 -15.539  -6.139  0.00  0.00            
ATOM    509  CG  LYS X  32       0.855 -13.833  -6.672  0.00  0.00            
ATOM    510  HG2 LYS X  32       0.164 -13.246  -6.066  0.00  0.00            
ATOM    511  HG3 LYS X  32       1.905 -13.589  -6.513  0.00  0.00            
ATOM    512  CD  LYS X  32       0.600 -13.699  -8.116  0.00  0.00            
ATOM    513  HD2 LYS X  32       1.223 -14.449  -8.603  0.00  0.00            
ATOM    514  HD3 LYS X  32      -0.466 -13.823  -8.309  0.00  0.00            
ATOM    515  CE  LYS X  32       0.953 -12.274  -8.538  0.00  0.00            
ATOM    516  HE2 LYS X  32       0.580 -11.652  -7.725  0.00  0.00            
ATOM    517  HE3 LYS X  32       2.043 -12.309  -8.554  0.00  0.00            
ATOM    518  NZ  LYS X  32       0.529 -11.810  -9.869  0.00  0.00            
ATOM    519  HZ1 LYS X  32      -0.474 -11.874  -9.967  0.00  0.00            
ATOM    520  HZ2 LYS X  32       0.817 -10.887 -10.160  0.00  0.00            
ATOM    521  HZ3 LYS X  32       0.897 -12.413 -10.591  0.00  0.00            
ATOM    522  C   LYS X  32       1.177 -17.105  -4.537  0.00  0.00            
ATOM    523  O   LYS X  32       1.863 -17.904  -5.126  0.00  0.00            
ATOM    524  N   GLY X  33       0.261 -17.506  -3.581  0.00  0.00            
ATOM    525  H   GLY X  33      -0.363 -16.788  -3.241  0.00  0.00            
ATOM    526  CA  GLY X  33      -0.130 -18.835  -3.243  0.00  0.00            
ATOM    527  HA2 GLY X  33       0.046 -19.506  -4.084  0.00  0.00            
ATOM    528  HA3 GLY X  33       0.550 -19.179  -2.463  0.00  0.00            
ATOM    529  C   GLY X  33      -1.507 -19.028  -2.652  0.00  0.00            
ATOM    530  O   GLY X  33      -2.403 -18.173  -2.780  0.00  0.00            
ATOM    531  N   LEU X  34      -1.612 -20.151  -1.951  0.00  0.00            
ATOM    532  H   LEU X  34      -0.842 -20.797  -2.058  0.00  0.00            
ATOM    533  CA  LEU X  34      -2.795 -20.724  -1.108  0.00  0.00            
ATOM    534  HA  LEU X  34      -3.489 -19.885  -1.052  0.00  0.00            
ATOM    535  CB  LEU X  34      -3.466 -21.957  -1.769  0.00  0.00            
ATOM    536  HB2 LEU X  34      -2.736 -22.712  -2.062  0.00  0.00            
ATOM    537  HB3 LEU X  34      -3.999 -22.468  -0.968  0.00  0.00            
ATOM    538  CG  LEU X  34      -4.359 -21.708  -2.983  0.00  0.00            
ATOM    539  HG  LEU X  34      -3.808 -21.113  -3.712  0.00  0.00            
ATOM    540  CD1 LEU X  34      -4.480 -23.039  -3.733  0.00  0.00            
ATOM    541 HD11 LEU X  34      -4.920 -23.777  -3.062  0.00  0.00            
ATOM    542 HD12 LEU X  34      -5.191 -22.879  -4.543  0.00  0.00            
ATOM    543 HD13 LEU X  34      -3.535 -23.350  -4.178  0.00  0.00            
ATOM    544  CD2 LEU X  34      -5.716 -21.131  -2.698  0.00  0.00            
ATOM    545 HD21 LEU X  34      -6.147 -20.850  -3.659  0.00  0.00            
ATOM    546 HD22 LEU X  34      -6.341 -21.846  -2.163  0.00  0.00            
ATOM    547 HD23 LEU X  34      -5.762 -20.247  -2.062  0.00  0.00            
ATOM    548  C   LEU X  34      -2.275 -21.214   0.254  0.00  0.00            
ATOM    549  O   LEU X  34      -1.160 -21.759   0.353  0.00  0.00            
ATOM    550  N   TRP X  35      -3.043 -20.996   1.251  0.00  0.00            
ATOM    551  H   TRP X  35      -3.847 -20.424   1.033  0.00  0.00            
ATOM    552  CA  TRP X  35      -2.928 -21.455   2.648  0.00  0.00            
ATOM    553  HA  TRP X  35      -2.003 -21.929   2.977  0.00  0.00            
ATOM    554  CB  TRP X  35      -2.991 -20.232   3.577  0.00  0.00            
ATOM    555  HB2 TRP X  35      -2.072 -19.690   3.354  0.00  0.00            
ATOM    556  HB3 TRP X  35      -3.908 -19.694   3.337  0.00  0.00            
ATOM    557  CG  TRP X  35      -3.073 -20.586   5.082  0.00  0.00            
ATOM    558  CD1 TRP X  35      -2.417 -21.558   5.765  0.00  0.00            
ATOM    559  HD1 TRP X  35      -1.743 -22.284   5.335  0.00  0.00            
ATOM    560  NE1 TRP X  35      -2.780 -21.522   7.111  0.00  0.00            
ATOM    561  HE1 TRP X  35      -2.558 -22.238   7.789  0.00  0.00            
ATOM    562  CE2 TRP X  35      -3.588 -20.441   7.380  0.00  0.00            
ATOM    563  CZ2 TRP X  35      -4.214 -19.928   8.541  0.00  0.00            
ATOM    564  HZ2 TRP X  35      -3.939 -20.305   9.516  0.00  0.00            
ATOM    565  CH2 TRP X  35      -4.989 -18.791   8.548  0.00  0.00            
ATOM    566  HH2 TRP X  35      -5.393 -18.401   9.471  0.00  0.00            
ATOM    567  CZ3 TRP X  35      -5.281 -18.240   7.272  0.00  0.00            
ATOM    568  HZ3 TRP X  35      -5.962 -17.411   7.394  0.00  0.00            
ATOM    569  CE3 TRP X  35      -4.739 -18.846   6.069  0.00  0.00            
ATOM    570  HE3 TRP X  35      -4.850 -18.324   5.130  0.00  0.00            
ATOM    571  CD2 TRP X  35      -3.818 -19.842   6.110  0.00  0.00            
ATOM    572  C   TRP X  35      -4.171 -22.391   2.990  0.00  0.00            
ATOM    573  O   TRP X  35      -5.270 -22.035   2.520  0.00  0.00            
ATOM    574  N   ILE X  36      -4.008 -23.534   3.589  0.00  0.00            
ATOM    575  H   ILE X  36      -3.109 -23.800   3.965  0.00  0.00            
ATOM    576  CA  ILE X  36      -5.096 -24.508   3.907  0.00  0.00            
ATOM    577  HA  ILE X  36      -6.086 -24.103   3.698  0.00  0.00            
ATOM    578  CB  ILE X  36      -4.948 -25.842   3.065  0.00  0.00            
ATOM    579  HB  ILE X  36      -4.044 -26.374   3.359  0.00  0.00            
ATOM    580  CG2 ILE X  36      -6.167 -26.691   3.347  0.00  0.00            
ATOM    581 HG21 ILE X  36      -7.076 -26.323   2.871  0.00  0.00            
ATOM    582 HG22 ILE X  36      -6.009 -27.715   3.010  0.00  0.00            
ATOM    583 HG23 ILE X  36      -6.431 -26.665   4.404  0.00  0.00            
ATOM    584  CG1 ILE X  36      -4.940 -25.559   1.536  0.00  0.00            
ATOM    585 HG12 ILE X  36      -5.667 -24.802   1.244  0.00  0.00            
ATOM    586 HG13 ILE X  36      -3.934 -25.172   1.375  0.00  0.00            
ATOM    587  CD1 ILE X  36      -5.114 -26.725   0.672  0.00  0.00            
ATOM    588 HD11 ILE X  36      -6.160 -27.024   0.737  0.00  0.00            
ATOM    589 HD12 ILE X  36      -4.883 -26.353  -0.326  0.00  0.00            
ATOM    590 HD13 ILE X  36      -4.447 -27.551   0.919  0.00  0.00            
ATOM    591  C   ILE X  36      -5.088 -24.706   5.464  0.00  0.00            
ATOM    592  O   ILE X  36      -4.344 -25.605   5.981  0.00  0.00            
ATOM    593  N   PRO X  37      -5.872 -23.922   6.237  0.00  0.00            
ATOM    594  CD  PRO X  37      -6.555 -22.751   5.774  0.00  0.00            
ATOM    595  HD2 PRO X  37      -7.204 -23.103   4.972  0.00  0.00            
ATOM    596  HD3 PRO X  37      -5.859 -21.967   5.477  0.00  0.00            
ATOM    597  CG  PRO X  37      -7.458 -22.454   6.943  0.00  0.00            
ATOM    598  HG2 PRO X  37      -8.353 -23.042   6.742  0.00  0.00            
ATOM    599  HG3 PRO X  37      -7.531 -21.368   7.001  0.00  0.00            
ATOM    600  CB  PRO X  37      -6.782 -23.012   8.190  0.00  0.00            
ATOM    601  HB2 PRO X  37      -7.453 -23.400   8.956  0.00  0.00            
ATOM    602  HB3 PRO X  37      -6.034 -22.352   8.630  0.00  0.00            
ATOM    603  CA  PRO X  37      -5.964 -24.209   7.630  0.00  0.00            
ATOM    604  HA  PRO X  37      -5.014 -24.189   8.164  0.00  0.00            
ATOM    605  C   PRO X  37      -6.515 -25.608   7.959  0.00  0.00            
ATOM    606  O   PRO X  37      -7.586 -25.947   7.477  0.00  0.00            
ATOM    607  N   GLU X  38      -5.750 -26.381   8.709  0.00  0.00            
ATOM    608  H   GLU X  38      -4.784 -26.107   8.824  0.00  0.00            
ATOM    609  CA  GLU X  38      -6.015 -27.789   9.033  0.00  0.00            
ATOM    610  HA  GLU X  38      -6.021 -28.393   8.126  0.00  0.00            
ATOM    611  CB  GLU X  38      -4.879 -28.312   9.883  0.00  0.00            
ATOM    612  HB2 GLU X  38      -3.913 -28.003   9.483  0.00  0.00            
ATOM    613  HB3 GLU X  38      -4.985 -27.881  10.879  0.00  0.00            
ATOM    614  CG  GLU X  38      -4.783 -29.879   9.856  0.00  0.00            
ATOM    615  HG2 GLU X  38      -5.749 -30.244  10.204  0.00  0.00            
ATOM    616  HG3 GLU X  38      -4.703 -30.261   8.839  0.00  0.00            
ATOM    617  CD  GLU X  38      -3.581 -30.503  10.578  0.00  0.00            
ATOM    618  OE1 GLU X  38      -3.687 -31.706  10.786  0.00  0.00            
ATOM    619  OE2 GLU X  38      -2.531 -29.836  10.864  0.00  0.00            
ATOM    620  C   GLU X  38      -7.396 -27.888   9.679  0.00  0.00            
ATOM    621  O   GLU X  38      -7.640 -27.200  10.616  0.00  0.00            
ATOM    622  N   GLY X  39      -8.316 -28.622   9.070  0.00  0.00            
ATOM    623  H   GLY X  39      -8.038 -29.294   8.369  0.00  0.00            
ATOM    624  CA  GLY X  39      -9.604 -28.945   9.665  0.00  0.00            
ATOM    625  HA2 GLY X  39      -9.721 -29.996   9.399  0.00  0.00            
ATOM    626  HA3 GLY X  39      -9.543 -28.779  10.741  0.00  0.00            
ATOM    627  C   GLY X  39     -10.729 -28.039   9.146  0.00  0.00            
ATOM    628  O   GLY X  39     -11.897 -28.427   9.164  0.00  0.00            
ATOM    629  N   GLU X  40     -10.489 -26.806   8.694  0.00  0.00            
ATOM    630  H   GLU X  40      -9.520 -26.538   8.600  0.00  0.00            
ATOM    631  CA  GLU X  40     -11.533 -25.820   8.545  0.00  0.00            
ATOM    632  HA  GLU X  40     -12.139 -25.894   9.448  0.00  0.00            
ATOM    633  CB  GLU X  40     -11.061 -24.314   8.576  0.00  0.00            
ATOM    634  HB2 GLU X  40     -10.550 -24.079   7.642  0.00  0.00            
ATOM    635  HB3 GLU X  40     -11.925 -23.663   8.705  0.00  0.00            
ATOM    636  CG  GLU X  40      -9.979 -24.101   9.718  0.00  0.00            
ATOM    637  HG2 GLU X  40      -9.118 -24.768   9.694  0.00  0.00            
ATOM    638  HG3 GLU X  40      -9.557 -23.105   9.584  0.00  0.00            
ATOM    639  CD  GLU X  40     -10.573 -23.983  11.119  0.00  0.00            
ATOM    640  OE1 GLU X  40      -9.742 -24.098  12.088  0.00  0.00            
ATOM    641  OE2 GLU X  40     -11.829 -23.855  11.264  0.00  0.00            
ATOM    642  C   GLU X  40     -12.429 -25.987   7.238  0.00  0.00            
ATOM    643  O   GLU X  40     -13.480 -25.341   7.024  0.00  0.00            
ATOM    644  N   LYS X  41     -12.085 -26.964   6.348  0.00  0.00            
ATOM    645  H   LYS X  41     -11.240 -27.438   6.634  0.00  0.00            
ATOM    646  CA  LYS X  41     -12.698 -27.264   5.100  0.00  0.00            
ATOM    647  HA  LYS X  41     -12.037 -27.940   4.558  0.00  0.00            
ATOM    648  CB  LYS X  41     -14.095 -27.939   5.205  0.00  0.00            
ATOM    649  HB2 LYS X  41     -14.780 -27.376   5.839  0.00  0.00            
ATOM    650  HB3 LYS X  41     -14.546 -27.944   4.212  0.00  0.00            
ATOM    651  CG  LYS X  41     -14.019 -29.285   5.827  0.00  0.00            
ATOM    652  HG2 LYS X  41     -13.506 -29.940   5.124  0.00  0.00            
ATOM    653  HG3 LYS X  41     -13.440 -29.223   6.748  0.00  0.00            
ATOM    654  CD  LYS X  41     -15.467 -29.815   5.973  0.00  0.00            
ATOM    655  HD2 LYS X  41     -16.119 -29.082   6.448  0.00  0.00            
ATOM    656  HD3 LYS X  41     -15.886 -30.117   5.013  0.00  0.00            
ATOM    657  CE  LYS X  41     -15.439 -31.248   6.571  0.00  0.00            
ATOM    658  HE2 LYS X  41     -14.724 -31.904   6.076  0.00  0.00            
ATOM    659  HE3 LYS X  41     -15.056 -31.175   7.589  0.00  0.00            
ATOM    660  NZ  LYS X  41     -16.820 -31.803   6.603  0.00  0.00            
ATOM    661  HZ1 LYS X  41     -16.946 -32.530   5.913  0.00  0.00            
ATOM    662  HZ2 LYS X  41     -16.993 -32.364   7.425  0.00  0.00            
ATOM    663  HZ3 LYS X  41     -17.614 -31.184   6.528  0.00  0.00            
ATOM    664  C   LYS X  41     -12.585 -26.175   4.000  0.00  0.00            
ATOM    665  O   LYS X  41     -12.663 -26.514   2.840  0.00  0.00            
ATOM    666  N   VAL X  42     -12.271 -24.964   4.451  0.00  0.00            
ATOM    667  H   VAL X  42     -12.302 -24.855   5.454  0.00  0.00            
ATOM    668  CA  VAL X  42     -11.956 -23.866   3.552  0.00  0.00            
ATOM    669  HA  VAL X  42     -12.610 -23.995   2.689  0.00  0.00            
ATOM    670  CB  VAL X  42     -12.365 -22.530   4.264  0.00  0.00            
ATOM    671  HB  VAL X  42     -12.030 -21.726   3.609  0.00  0.00            
ATOM    672  CG1 VAL X  42     -13.839 -22.367   4.563  0.00  0.00            
ATOM    673 HG11 VAL X  42     -14.114 -21.450   5.084  0.00  0.00            
ATOM    674 HG12 VAL X  42     -14.465 -22.291   3.674  0.00  0.00            
ATOM    675 HG13 VAL X  42     -14.155 -23.242   5.132  0.00  0.00            
ATOM    676  CG2 VAL X  42     -11.664 -22.128   5.532  0.00  0.00            
ATOM    677 HG21 VAL X  42     -12.087 -22.684   6.369  0.00  0.00            
ATOM    678 HG22 VAL X  42     -10.588 -22.303   5.510  0.00  0.00            
ATOM    679 HG23 VAL X  42     -12.020 -21.117   5.731  0.00  0.00            
ATOM    680  C   VAL X  42     -10.480 -23.784   3.076  0.00  0.00            
ATOM    681  O   VAL X  42      -9.609 -24.365   3.697  0.00  0.00            
ATOM    682  N   LYS X  43     -10.177 -22.951   2.065  0.00  0.00            
ATOM    683  H   LYS X  43     -10.955 -22.508   1.597  0.00  0.00            
ATOM    684  CA  LYS X  43      -8.843 -22.485   1.613  0.00  0.00            
ATOM    685  HA  LYS X  43      -8.099 -22.660   2.390  0.00  0.00            
ATOM    686  CB  LYS X  43      -8.523 -23.283   0.298  0.00  0.00            
ATOM    687  HB2 LYS X  43      -8.988 -22.833  -0.579  0.00  0.00            
ATOM    688  HB3 LYS X  43      -7.454 -23.116   0.166  0.00  0.00            
ATOM    689  CG  LYS X  43      -8.826 -24.781   0.296  0.00  0.00            
ATOM    690  HG2 LYS X  43      -8.315 -25.210   1.158  0.00  0.00            
ATOM    691  HG3 LYS X  43      -9.881 -25.018   0.431  0.00  0.00            
ATOM    692  CD  LYS X  43      -8.408 -25.450  -1.030  0.00  0.00            
ATOM    693  HD2 LYS X  43      -8.970 -25.059  -1.878  0.00  0.00            
ATOM    694  HD3 LYS X  43      -7.330 -25.492  -1.182  0.00  0.00            
ATOM    695  CE  LYS X  43      -8.718 -26.966  -0.939  0.00  0.00            
ATOM    696  HE2 LYS X  43      -8.122 -27.213  -0.060  0.00  0.00            
ATOM    697  HE3 LYS X  43      -9.752 -27.269  -0.776  0.00  0.00            
ATOM    698  NZ  LYS X  43      -8.214 -27.562  -2.164  0.00  0.00            
ATOM    699  HZ1 LYS X  43      -8.166 -28.558  -2.003  0.00  0.00            
ATOM    700  HZ2 LYS X  43      -8.832 -27.415  -2.950  0.00  0.00            
ATOM    701  HZ3 LYS X  43      -7.292 -27.310  -2.491  0.00  0.00            
ATOM    702  C   LYS X  43      -8.817 -20.970   1.425  0.00  0.00            
ATOM    703  O   LYS X  43      -9.805 -20.337   1.111  0.00  0.00            
ATOM    704  N   ILE X  44      -7.601 -20.360   1.545  0.00  0.00            
ATOM    705  H   ILE X  44      -6.786 -20.929   1.720  0.00  0.00            
ATOM    706  CA  ILE X  44      -7.442 -18.900   1.437  0.00  0.00            
ATOM    707  HA  ILE X  44      -8.391 -18.448   1.151  0.00  0.00            
ATOM    708  CB  ILE X  44      -7.116 -18.212   2.829  0.00  0.00            
ATOM    709  HB  ILE X  44      -6.221 -18.703   3.211  0.00  0.00            
ATOM    710  CG2 ILE X  44      -6.672 -16.762   2.782  0.00  0.00            
ATOM    711 HG21 ILE X  44      -6.270 -16.408   3.732  0.00  0.00            
ATOM    712 HG22 ILE X  44      -5.869 -16.794   2.046  0.00  0.00            
ATOM    713 HG23 ILE X  44      -7.503 -16.167   2.402  0.00  0.00            
ATOM    714  CG1 ILE X  44      -8.335 -18.247   3.848  0.00  0.00            
ATOM    715 HG12 ILE X  44      -8.281 -17.374   4.498  0.00  0.00            
ATOM    716 HG13 ILE X  44      -9.247 -18.107   3.268  0.00  0.00            
ATOM    717  CD1 ILE X  44      -8.263 -19.589   4.682  0.00  0.00            
ATOM    718 HD11 ILE X  44      -9.258 -19.731   5.104  0.00  0.00            
ATOM    719 HD12 ILE X  44      -8.115 -20.464   4.049  0.00  0.00            
ATOM    720 HD13 ILE X  44      -7.572 -19.507   5.520  0.00  0.00            
ATOM    721  C   ILE X  44      -6.406 -18.613   0.290  0.00  0.00            
ATOM    722  O   ILE X  44      -5.317 -19.195   0.339  0.00  0.00            
ATOM    723  N   PRO X  45      -6.676 -17.630  -0.580  0.00  0.00            
ATOM    724  CD  PRO X  45      -7.840 -16.748  -0.603  0.00  0.00            
ATOM    725  HD2 PRO X  45      -8.057 -16.393   0.404  0.00  0.00            
ATOM    726  HD3 PRO X  45      -8.752 -17.319  -0.780  0.00  0.00            
ATOM    727  CG  PRO X  45      -7.664 -15.686  -1.649  0.00  0.00            
ATOM    728  HG2 PRO X  45      -7.358 -14.770  -1.143  0.00  0.00            
ATOM    729  HG3 PRO X  45      -8.504 -15.582  -2.336  0.00  0.00            
ATOM    730  CB  PRO X  45      -6.487 -16.267  -2.455  0.00  0.00            
ATOM    731  HB2 PRO X  45      -5.949 -15.434  -2.909  0.00  0.00            
ATOM    732  HB3 PRO X  45      -6.865 -16.995  -3.171  0.00  0.00            
ATOM    733  CA  PRO X  45      -5.636 -17.106  -1.432  0.00  0.00            
ATOM    734  HA  PRO X  45      -5.079 -17.961  -1.816  0.00  0.00            
ATOM    735  C   PRO X  45      -4.652 -16.216  -0.631  0.00  0.00            
ATOM    736  O   PRO X  45      -5.092 -15.394   0.217  0.00  0.00            
ATOM    737  N   VAL X  46      -3.371 -16.319  -0.793  0.00  0.00            
ATOM    738  H   VAL X  46      -3.038 -17.055  -1.399  0.00  0.00            
ATOM    739  CA  VAL X  46      -2.385 -15.638   0.096  0.00  0.00            
ATOM    740  HA  VAL X  46      -2.908 -14.841   0.625  0.00  0.00            
ATOM    741  CB  VAL X  46      -1.863 -16.562   1.217  0.00  0.00            
ATOM    742  HB  VAL X  46      -1.172 -16.027   1.868  0.00  0.00            
ATOM    743  CG1 VAL X  46      -3.063 -16.942   2.154  0.00  0.00            
ATOM    744 HG11 VAL X  46      -2.760 -17.396   3.097  0.00  0.00            
ATOM    745 HG12 VAL X  46      -3.650 -16.061   2.413  0.00  0.00            
ATOM    746 HG13 VAL X  46      -3.686 -17.688   1.661  0.00  0.00            
ATOM    747  CG2 VAL X  46      -1.215 -17.870   0.824  0.00  0.00            
ATOM    748 HG21 VAL X  46      -1.848 -18.351   0.079  0.00  0.00            
ATOM    749 HG22 VAL X  46      -0.344 -17.491   0.290  0.00  0.00            
ATOM    750 HG23 VAL X  46      -1.088 -18.454   1.735  0.00  0.00            
ATOM    751  C   VAL X  46      -1.232 -15.014  -0.713  0.00  0.00            
ATOM    752  O   VAL X  46      -0.764 -15.588  -1.746  0.00  0.00            
ATOM    753  N   ALA X  47      -0.726 -13.955  -0.164  0.00  0.00            
ATOM    754  H   ALA X  47      -1.079 -13.633   0.726  0.00  0.00            
ATOM    755  CA  ALA X  47       0.726 -13.627  -0.296  0.00  0.00            
ATOM    756  HA  ALA X  47       1.059 -13.709  -1.331  0.00  0.00            
ATOM    757  CB  ALA X  47       0.879 -12.145  -0.011  0.00  0.00            
ATOM    758  HB1 ALA X  47       0.544 -11.855   0.985  0.00  0.00            
ATOM    759  HB2 ALA X  47       1.862 -11.731  -0.233  0.00  0.00            
ATOM    760  HB3 ALA X  47       0.122 -11.674  -0.637  0.00  0.00            
ATOM    761  C   ALA X  47       1.568 -14.331   0.777  0.00  0.00            
ATOM    762  O   ALA X  47       1.199 -14.408   1.954  0.00  0.00            
ATOM    763  N   ILE X  48       2.784 -14.792   0.350  0.00  0.00            
ATOM    764  H   ILE X  48       2.926 -14.567  -0.624  0.00  0.00            
ATOM    765  CA  ILE X  48       3.819 -15.502   1.116  0.00  0.00            
ATOM    766  HA  ILE X  48       3.529 -15.556   2.165  0.00  0.00            
ATOM    767  CB  ILE X  48       3.876 -17.020   0.712  0.00  0.00            
ATOM    768  HB  ILE X  48       4.198 -17.100  -0.326  0.00  0.00            
ATOM    769  CG2 ILE X  48       4.857 -17.809   1.542  0.00  0.00            
ATOM    770 HG21 ILE X  48       4.985 -18.824   1.166  0.00  0.00            
ATOM    771 HG22 ILE X  48       5.820 -17.304   1.468  0.00  0.00            
ATOM    772 HG23 ILE X  48       4.541 -17.925   2.578  0.00  0.00            
ATOM    773  CG1 ILE X  48       2.472 -17.653   0.889  0.00  0.00            
ATOM    774 HG12 ILE X  48       2.447 -18.182   1.842  0.00  0.00            
ATOM    775 HG13 ILE X  48       1.607 -17.010   0.725  0.00  0.00            
ATOM    776  CD1 ILE X  48       2.324 -18.767  -0.217  0.00  0.00            
ATOM    777 HD11 ILE X  48       1.648 -19.530   0.168  0.00  0.00            
ATOM    778 HD12 ILE X  48       1.882 -18.341  -1.117  0.00  0.00            
ATOM    779 HD13 ILE X  48       3.262 -19.267  -0.460  0.00  0.00            
ATOM    780  C   ILE X  48       5.087 -14.751   0.926  0.00  0.00            
ATOM    781  O   ILE X  48       5.398 -14.343  -0.198  0.00  0.00            
ATOM    782  N   LYS X  49       5.857 -14.494   1.973  0.00  0.00            
ATOM    783  H   LYS X  49       5.672 -14.955   2.853  0.00  0.00            
ATOM    784  CA  LYS X  49       7.134 -13.650   1.899  0.00  0.00            
ATOM    785  HA  LYS X  49       7.427 -13.360   0.890  0.00  0.00            
ATOM    786  CB  LYS X  49       6.987 -12.407   2.760  0.00  0.00            
ATOM    787  HB2 LYS X  49       6.085 -11.830   2.556  0.00  0.00            
ATOM    788  HB3 LYS X  49       6.720 -12.677   3.782  0.00  0.00            
ATOM    789  CG  LYS X  49       8.188 -11.417   2.606  0.00  0.00            
ATOM    790  HG2 LYS X  49       9.134 -11.906   2.839  0.00  0.00            
ATOM    791  HG3 LYS X  49       8.261 -11.110   1.563  0.00  0.00            
ATOM    792  CD  LYS X  49       8.001 -10.166   3.422  0.00  0.00            
ATOM    793  HD2 LYS X  49       6.979  -9.845   3.216  0.00  0.00            
ATOM    794  HD3 LYS X  49       8.028 -10.316   4.501  0.00  0.00            
ATOM    795  CE  LYS X  49       9.118  -9.176   3.109  0.00  0.00            
ATOM    796  HE2 LYS X  49       9.976  -9.316   3.766  0.00  0.00            
ATOM    797  HE3 LYS X  49       9.408  -9.300   2.065  0.00  0.00            
ATOM    798  NZ  LYS X  49       8.698  -7.735   3.306  0.00  0.00            
ATOM    799  HZ1 LYS X  49       9.522  -7.157   3.225  0.00  0.00            
ATOM    800  HZ2 LYS X  49       8.085  -7.430   2.564  0.00  0.00            
ATOM    801  HZ3 LYS X  49       8.403  -7.532   4.250  0.00  0.00            
ATOM    802  C   LYS X  49       8.278 -14.482   2.399  0.00  0.00            
ATOM    803  O   LYS X  49       8.139 -15.169   3.351  0.00  0.00            
ATOM    804  N   GLU X  50       9.443 -14.259   1.764  0.00  0.00            
ATOM    805  H   GLU X  50       9.465 -13.525   1.071  0.00  0.00            
ATOM    806  CA  GLU X  50      10.707 -15.012   1.915  0.00  0.00            
ATOM    807  HA  GLU X  50      10.794 -15.541   2.864  0.00  0.00            
ATOM    808  CB  GLU X  50      10.659 -15.965   0.687  0.00  0.00            
ATOM    809  HB2 GLU X  50       9.702 -16.468   0.830  0.00  0.00            
ATOM    810  HB3 GLU X  50      10.744 -15.450  -0.270  0.00  0.00            
ATOM    811  CG  GLU X  50      11.797 -16.952   0.704  0.00  0.00            
ATOM    812  HG2 GLU X  50      12.728 -16.420   0.904  0.00  0.00            
ATOM    813  HG3 GLU X  50      11.771 -17.710   1.488  0.00  0.00            
ATOM    814  CD  GLU X  50      11.930 -17.717  -0.612  0.00  0.00            
ATOM    815  OE1 GLU X  50      12.258 -17.109  -1.648  0.00  0.00            
ATOM    816  OE2 GLU X  50      11.710 -18.961  -0.644  0.00  0.00            
ATOM    817  C   GLU X  50      11.921 -14.098   1.829  0.00  0.00            
ATOM    818  O   GLU X  50      11.876 -13.071   1.151  0.00  0.00            
ATOM    819  N   LEU X  51      12.930 -14.430   2.591  0.00  0.00            
ATOM    820  H   LEU X  51      12.941 -15.344   3.022  0.00  0.00            
ATOM    821  CA  LEU X  51      14.237 -13.647   2.612  0.00  0.00            
ATOM    822  HA  LEU X  51      14.058 -12.585   2.444  0.00  0.00            
ATOM    823  CB  LEU X  51      15.048 -13.862   3.895  0.00  0.00            
ATOM    824  HB2 LEU X  51      14.987 -14.926   4.126  0.00  0.00            
ATOM    825  HB3 LEU X  51      16.040 -13.427   3.777  0.00  0.00            
ATOM    826  CG  LEU X  51      14.527 -13.164   5.153  0.00  0.00            
ATOM    827  HG  LEU X  51      13.469 -13.380   5.301  0.00  0.00            
ATOM    828  CD1 LEU X  51      15.385 -13.606   6.327  0.00  0.00            
ATOM    829 HD11 LEU X  51      15.301 -13.046   7.258  0.00  0.00            
ATOM    830 HD12 LEU X  51      15.057 -14.624   6.539  0.00  0.00            
ATOM    831 HD13 LEU X  51      16.443 -13.629   6.067  0.00  0.00            
ATOM    832  CD2 LEU X  51      14.758 -11.599   5.189  0.00  0.00            
ATOM    833 HD21 LEU X  51      14.227 -11.098   4.380  0.00  0.00            
ATOM    834 HD22 LEU X  51      14.486 -11.286   6.197  0.00  0.00            
ATOM    835 HD23 LEU X  51      15.828 -11.393   5.206  0.00  0.00            
ATOM    836  C   LEU X  51      15.147 -13.951   1.446  0.00  0.00            
ATOM    837  O   LEU X  51      15.028 -14.980   0.772  0.00  0.00            
ATOM    838  N   ARG X  52      16.165 -13.097   1.179  0.00  0.00            
ATOM    839  H   ARG X  52      16.231 -12.225   1.684  0.00  0.00            
ATOM    840  CA  ARG X  52      17.351 -13.520   0.467  0.00  0.00            
ATOM    841  HA  ARG X  52      17.099 -14.321  -0.228  0.00  0.00            
ATOM    842  CB  ARG X  52      17.902 -12.274  -0.268  0.00  0.00            
ATOM    843  HB2 ARG X  52      17.168 -11.856  -0.957  0.00  0.00            
ATOM    844  HB3 ARG X  52      18.123 -11.465   0.427  0.00  0.00            
ATOM    845  CG  ARG X  52      19.045 -12.513  -1.288  0.00  0.00            
ATOM    846  HG2 ARG X  52      19.863 -12.911  -0.688  0.00  0.00            
ATOM    847  HG3 ARG X  52      18.740 -13.287  -1.994  0.00  0.00            
ATOM    848  CD  ARG X  52      19.578 -11.324  -2.050  0.00  0.00            
ATOM    849  HD2 ARG X  52      20.281 -11.658  -2.813  0.00  0.00            
ATOM    850  HD3 ARG X  52      18.766 -10.809  -2.563  0.00  0.00            
ATOM    851  NE  ARG X  52      20.248 -10.313  -1.160  0.00  0.00            
ATOM    852  HE  ARG X  52      20.020 -10.399  -0.180  0.00  0.00            
ATOM    853  CZ  ARG X  52      21.001  -9.327  -1.551  0.00  0.00            
ATOM    854  NH1 ARG X  52      21.451  -9.172  -2.741  0.00  0.00            
ATOM    855 HH11 ARG X  52      21.191  -9.849  -3.444  0.00  0.00            
ATOM    856 HH12 ARG X  52      22.182  -8.498  -2.918  0.00  0.00            
ATOM    857  NH2 ARG X  52      21.353  -8.537  -0.652  0.00  0.00            
ATOM    858 HH21 ARG X  52      20.812  -8.561   0.201  0.00  0.00            
ATOM    859 HH22 ARG X  52      21.936  -7.757  -0.922  0.00  0.00            
ATOM    860  C   ARG X  52      18.437 -14.123   1.377  0.00  0.00            
ATOM    861  O   ARG X  52      18.529 -13.762   2.544  0.00  0.00            
ATOM    862  N   GLU X  53      19.299 -15.024   0.942  0.00  0.00            
ATOM    863  H   GLU X  53      19.114 -15.296  -0.013  0.00  0.00            
ATOM    864  CA  GLU X  53      20.334 -15.705   1.700  0.00  0.00            
ATOM    865  HA  GLU X  53      20.634 -16.568   1.106  0.00  0.00            
ATOM    866  CB  GLU X  53      21.575 -14.803   1.902  0.00  0.00            
ATOM    867  HB2 GLU X  53      21.165 -13.828   2.166  0.00  0.00            
ATOM    868  HB3 GLU X  53      22.211 -15.104   2.735  0.00  0.00            
ATOM    869  CG  GLU X  53      22.372 -14.644   0.506  0.00  0.00            
ATOM    870  HG2 GLU X  53      21.537 -14.573  -0.191  0.00  0.00            
ATOM    871  HG3 GLU X  53      22.952 -13.725   0.425  0.00  0.00            
ATOM    872  CD  GLU X  53      23.042 -15.969   0.072  0.00  0.00            
ATOM    873  OE1 GLU X  53      23.802 -16.509   0.929  0.00  0.00            
ATOM    874  OE2 GLU X  53      22.656 -16.465  -0.990  0.00  0.00            
ATOM    875  C   GLU X  53      19.771 -16.376   2.969  0.00  0.00            
ATOM    876  O   GLU X  53      20.286 -16.286   4.086  0.00  0.00            
ATOM    877  N   ALA X  54      18.538 -16.957   2.964  0.00  0.00            
ATOM    878  H   ALA X  54      18.069 -17.078   2.077  0.00  0.00            
ATOM    879  CA  ALA X  54      17.682 -17.139   4.085  0.00  0.00            
ATOM    880  HA  ALA X  54      17.489 -16.202   4.607  0.00  0.00            
ATOM    881  CB  ALA X  54      16.332 -17.558   3.476  0.00  0.00            
ATOM    882  HB1 ALA X  54      15.623 -17.685   4.294  0.00  0.00            
ATOM    883  HB2 ALA X  54      16.047 -16.690   2.882  0.00  0.00            
ATOM    884  HB3 ALA X  54      16.432 -18.436   2.838  0.00  0.00            
ATOM    885  C   ALA X  54      18.217 -18.192   5.100  0.00  0.00            
ATOM    886  O   ALA X  54      17.727 -18.260   6.277  0.00  0.00            
ATOM    887  N   THR X  55      19.088 -19.144   4.722  0.00  0.00            
ATOM    888  H   THR X  55      19.358 -19.237   3.753  0.00  0.00            
ATOM    889  CA  THR X  55      19.809 -19.986   5.653  0.00  0.00            
ATOM    890  HA  THR X  55      19.245 -19.984   6.585  0.00  0.00            
ATOM    891  CB  THR X  55      19.924 -21.504   5.130  0.00  0.00            
ATOM    892  HB  THR X  55      20.389 -22.062   5.942  0.00  0.00            
ATOM    893  CG2 THR X  55      18.589 -22.183   4.810  0.00  0.00            
ATOM    894 HG21 THR X  55      18.221 -21.610   3.959  0.00  0.00            
ATOM    895 HG22 THR X  55      18.677 -23.231   4.524  0.00  0.00            
ATOM    896 HG23 THR X  55      17.947 -22.157   5.691  0.00  0.00            
ATOM    897  OG1 THR X  55      20.738 -21.509   3.983  0.00  0.00            
ATOM    898  HG1 THR X  55      20.179 -21.983   3.364  0.00  0.00            
ATOM    899  C   THR X  55      21.082 -19.421   6.231  0.00  0.00            
ATOM    900  O   THR X  55      21.607 -19.983   7.197  0.00  0.00            
ATOM    901  N   SER X  56      21.420 -18.162   5.946  0.00  0.00            
ATOM    902  H   SER X  56      21.021 -17.789   5.097  0.00  0.00            
ATOM    903  CA  SER X  56      22.225 -17.261   6.873  0.00  0.00            
ATOM    904  HA  SER X  56      22.920 -17.892   7.428  0.00  0.00            
ATOM    905  CB  SER X  56      23.080 -16.297   5.991  0.00  0.00            
ATOM    906  HB2 SER X  56      22.345 -15.867   5.310  0.00  0.00            
ATOM    907  HB3 SER X  56      23.659 -15.567   6.557  0.00  0.00            
ATOM    908  OG  SER X  56      24.053 -16.920   5.225  0.00  0.00            
ATOM    909  HG  SER X  56      23.571 -17.448   4.585  0.00  0.00            
ATOM    910  C   SER X  56      21.307 -16.603   7.812  0.00  0.00            
ATOM    911  O   SER X  56      20.214 -16.192   7.492  0.00  0.00            
ATOM    912  N   PRO X  57      21.603 -16.588   9.204  0.00  0.00            
ATOM    913  CD  PRO X  57      22.756 -17.218   9.889  0.00  0.00            
ATOM    914  HD2 PRO X  57      23.513 -16.460  10.086  0.00  0.00            
ATOM    915  HD3 PRO X  57      23.229 -18.013   9.313  0.00  0.00            
ATOM    916  CG  PRO X  57      22.236 -17.747  11.208  0.00  0.00            
ATOM    917  HG2 PRO X  57      23.096 -17.914  11.856  0.00  0.00            
ATOM    918  HG3 PRO X  57      21.673 -18.655  10.993  0.00  0.00            
ATOM    919  CB  PRO X  57      21.229 -16.613  11.567  0.00  0.00            
ATOM    920  HB2 PRO X  57      21.795 -15.924  12.193  0.00  0.00            
ATOM    921  HB3 PRO X  57      20.375 -16.978  12.138  0.00  0.00            
ATOM    922  CA  PRO X  57      20.686 -16.072  10.205  0.00  0.00            
ATOM    923  HA  PRO X  57      19.692 -16.456   9.975  0.00  0.00            
ATOM    924  C   PRO X  57      20.617 -14.570  10.153  0.00  0.00            
ATOM    925  O   PRO X  57      19.729 -13.972  10.824  0.00  0.00            
ATOM    926  N   LYS X  58      21.568 -13.819   9.519  0.00  0.00            
ATOM    927  H   LYS X  58      22.355 -14.369   9.206  0.00  0.00            
ATOM    928  CA  LYS X  58      21.794 -12.412   9.796  0.00  0.00            
ATOM    929  HA  LYS X  58      21.963 -12.331  10.870  0.00  0.00            
ATOM    930  CB  LYS X  58      23.102 -11.957   9.145  0.00  0.00            
ATOM    931  HB2 LYS X  58      23.129 -10.869   9.203  0.00  0.00            
ATOM    932  HB3 LYS X  58      23.947 -12.308   9.736  0.00  0.00            
ATOM    933  CG  LYS X  58      23.261 -12.384   7.675  0.00  0.00            
ATOM    934  HG2 LYS X  58      23.074 -13.451   7.560  0.00  0.00            
ATOM    935  HG3 LYS X  58      22.522 -11.891   7.043  0.00  0.00            
ATOM    936  CD  LYS X  58      24.592 -11.897   7.133  0.00  0.00            
ATOM    937  HD2 LYS X  58      24.904 -10.883   7.383  0.00  0.00            
ATOM    938  HD3 LYS X  58      25.406 -12.426   7.628  0.00  0.00            
ATOM    939  CE  LYS X  58      24.897 -12.232   5.684  0.00  0.00            
ATOM    940  HE2 LYS X  58      25.947 -12.441   5.479  0.00  0.00            
ATOM    941  HE3 LYS X  58      24.403 -13.180   5.472  0.00  0.00            
ATOM    942  NZ  LYS X  58      24.381 -11.220   4.722  0.00  0.00            
ATOM    943  HZ1 LYS X  58      24.824 -10.330   4.904  0.00  0.00            
ATOM    944  HZ2 LYS X  58      24.578 -11.433   3.755  0.00  0.00            
ATOM    945  HZ3 LYS X  58      23.371 -11.252   4.732  0.00  0.00            
ATOM    946  C   LYS X  58      20.633 -11.432   9.588  0.00  0.00            
ATOM    947  O   LYS X  58      20.581 -10.486  10.347  0.00  0.00            
ATOM    948  N   ALA X  59      19.733 -11.708   8.656  0.00  0.00            
ATOM    949  H   ALA X  59      19.807 -12.530   8.074  0.00  0.00            
ATOM    950  CA  ALA X  59      18.541 -10.931   8.382  0.00  0.00            
ATOM    951  HA  ALA X  59      18.729  -9.924   8.753  0.00  0.00            
ATOM    952  CB  ALA X  59      18.302 -10.751   6.880  0.00  0.00            
ATOM    953  HB1 ALA X  59      17.920 -11.682   6.462  0.00  0.00            
ATOM    954  HB2 ALA X  59      17.518 -10.005   6.754  0.00  0.00            
ATOM    955  HB3 ALA X  59      19.257 -10.380   6.508  0.00  0.00            
ATOM    956  C   ALA X  59      17.326 -11.435   9.081  0.00  0.00            
ATOM    957  O   ALA X  59      16.196 -10.906   8.895  0.00  0.00            
ATOM    958  N   ASN X  60      17.394 -12.464   9.971  0.00  0.00            
ATOM    959  H   ASN X  60      18.264 -12.964   9.857  0.00  0.00            
ATOM    960  CA  ASN X  60      16.166 -12.981  10.564  0.00  0.00            
ATOM    961  HA  ASN X  60      15.556 -13.295   9.717  0.00  0.00            
ATOM    962  CB  ASN X  60      16.462 -14.237  11.357  0.00  0.00            
ATOM    963  HB2 ASN X  60      17.353 -14.108  11.971  0.00  0.00            
ATOM    964  HB3 ASN X  60      15.548 -14.378  11.934  0.00  0.00            
ATOM    965  CG  ASN X  60      16.525 -15.531  10.536  0.00  0.00            
ATOM    966  OD1 ASN X  60      16.754 -15.635   9.322  0.00  0.00            
ATOM    967  ND2 ASN X  60      16.235 -16.604  11.247  0.00  0.00            
ATOM    968 HD21 ASN X  60      16.110 -16.601  12.249  0.00  0.00            
ATOM    969 HD22 ASN X  60      16.115 -17.500  10.797  0.00  0.00            
ATOM    970  C   ASN X  60      15.457 -11.854  11.366  0.00  0.00            
ATOM    971  O   ASN X  60      14.243 -11.764  11.259  0.00  0.00            
ATOM    972  N   LYS X  61      16.215 -10.938  12.029  0.00  0.00            
ATOM    973  H   LYS X  61      17.212 -11.081  12.093  0.00  0.00            
ATOM    974  CA  LYS X  61      15.624  -9.730  12.666  0.00  0.00            
ATOM    975  HA  LYS X  61      14.989  -9.917  13.532  0.00  0.00            
ATOM    976  CB  LYS X  61      16.856  -8.781  13.136  0.00  0.00            
ATOM    977  HB2 LYS X  61      16.471  -7.793  13.389  0.00  0.00            
ATOM    978  HB3 LYS X  61      17.387  -9.208  13.987  0.00  0.00            
ATOM    979  CG  LYS X  61      17.855  -8.548  11.936  0.00  0.00            
ATOM    980  HG2 LYS X  61      18.101  -9.518  11.505  0.00  0.00            
ATOM    981  HG3 LYS X  61      17.512  -7.890  11.137  0.00  0.00            
ATOM    982  CD  LYS X  61      19.259  -8.103  12.379  0.00  0.00            
ATOM    983  HD2 LYS X  61      19.708  -8.963  12.875  0.00  0.00            
ATOM    984  HD3 LYS X  61      19.900  -7.873  11.528  0.00  0.00            
ATOM    985  CE  LYS X  61      19.384  -6.975  13.338  0.00  0.00            
ATOM    986  HE2 LYS X  61      19.078  -7.226  14.354  0.00  0.00            
ATOM    987  HE3 LYS X  61      20.414  -6.626  13.423  0.00  0.00            
ATOM    988  NZ  LYS X  61      18.671  -5.711  12.897  0.00  0.00            
ATOM    989  HZ1 LYS X  61      17.670  -5.825  12.826  0.00  0.00            
ATOM    990  HZ2 LYS X  61      18.787  -4.979  13.583  0.00  0.00            
ATOM    991  HZ3 LYS X  61      18.975  -5.330  12.012  0.00  0.00            
ATOM    992  C   LYS X  61      14.731  -8.896  11.793  0.00  0.00            
ATOM    993  O   LYS X  61      13.713  -8.367  12.203  0.00  0.00            
ATOM    994  N   GLU X  62      15.002  -8.832  10.489  0.00  0.00            
ATOM    995  H   GLU X  62      15.649  -9.515  10.122  0.00  0.00            
ATOM    996  CA  GLU X  62      14.351  -7.889   9.632  0.00  0.00            
ATOM    997  HA  GLU X  62      14.266  -6.921  10.127  0.00  0.00            
ATOM    998  CB  GLU X  62      15.125  -7.636   8.345  0.00  0.00            
ATOM    999  HB2 GLU X  62      15.489  -8.598   7.986  0.00  0.00            
ATOM   1000  HB3 GLU X  62      14.438  -7.203   7.617  0.00  0.00            
ATOM   1001  CG  GLU X  62      16.307  -6.709   8.489  0.00  0.00            
ATOM   1002  HG2 GLU X  62      16.780  -6.853   9.461  0.00  0.00            
ATOM   1003  HG3 GLU X  62      16.999  -6.831   7.656  0.00  0.00            
ATOM   1004  CD  GLU X  62      15.841  -5.258   8.533  0.00  0.00            
ATOM   1005  OE1 GLU X  62      15.846  -4.599   7.462  0.00  0.00            
ATOM   1006  OE2 GLU X  62      15.328  -4.737   9.583  0.00  0.00            
ATOM   1007  C   GLU X  62      12.915  -8.397   9.287  0.00  0.00            
ATOM   1008  O   GLU X  62      12.051  -7.499   9.176  0.00  0.00            
ATOM   1009  N   ILE X  63      12.692  -9.627   8.960  0.00  0.00            
ATOM   1010  H   ILE X  63      13.484 -10.248   8.876  0.00  0.00            
ATOM   1011  CA  ILE X  63      11.414 -10.309   8.960  0.00  0.00            
ATOM   1012  HA  ILE X  63      10.772  -9.629   8.400  0.00  0.00            
ATOM   1013  CB  ILE X  63      11.414 -11.566   8.041  0.00  0.00            
ATOM   1014  HB  ILE X  63      11.742 -11.187   7.073  0.00  0.00            
ATOM   1015  CG2 ILE X  63      12.455 -12.676   8.429  0.00  0.00            
ATOM   1016 HG21 ILE X  63      13.460 -12.301   8.625  0.00  0.00            
ATOM   1017 HG22 ILE X  63      12.051 -13.294   9.230  0.00  0.00            
ATOM   1018 HG23 ILE X  63      12.551 -13.412   7.631  0.00  0.00            
ATOM   1019  CG1 ILE X  63       9.967 -12.109   7.795  0.00  0.00            
ATOM   1020 HG12 ILE X  63       9.716 -12.672   8.694  0.00  0.00            
ATOM   1021 HG13 ILE X  63       9.266 -11.276   7.755  0.00  0.00            
ATOM   1022  CD1 ILE X  63       9.753 -13.146   6.707  0.00  0.00            
ATOM   1023 HD11 ILE X  63      10.112 -12.664   5.798  0.00  0.00            
ATOM   1024 HD12 ILE X  63      10.454 -13.976   6.793  0.00  0.00            
ATOM   1025 HD13 ILE X  63       8.724 -13.496   6.618  0.00  0.00            
ATOM   1026  C   ILE X  63      10.784 -10.487  10.274  0.00  0.00            
ATOM   1027  O   ILE X  63       9.523 -10.434  10.290  0.00  0.00            
ATOM   1028  N   LEU X  64      11.429 -10.713  11.399  0.00  0.00            
ATOM   1029  H   LEU X  64      12.408 -10.956  11.349  0.00  0.00            
ATOM   1030  CA  LEU X  64      10.745 -10.862  12.674  0.00  0.00            
ATOM   1031  HA  LEU X  64       9.862 -11.451  12.426  0.00  0.00            
ATOM   1032  CB  LEU X  64      11.572 -11.452  13.831  0.00  0.00            
ATOM   1033  HB2 LEU X  64      12.427 -10.785  13.942  0.00  0.00            
ATOM   1034  HB3 LEU X  64      10.997 -11.426  14.758  0.00  0.00            
ATOM   1035  CG  LEU X  64      12.096 -12.866  13.642  0.00  0.00            
ATOM   1036  HG  LEU X  64      12.288 -12.996  12.577  0.00  0.00            
ATOM   1037  CD1 LEU X  64      13.363 -13.083  14.382  0.00  0.00            
ATOM   1038 HD11 LEU X  64      14.184 -12.448  14.050  0.00  0.00            
ATOM   1039 HD12 LEU X  64      13.218 -12.830  15.432  0.00  0.00            
ATOM   1040 HD13 LEU X  64      13.637 -14.130  14.256  0.00  0.00            
ATOM   1041  CD2 LEU X  64      11.087 -13.858  14.262  0.00  0.00            
ATOM   1042 HD21 LEU X  64      11.456 -14.864  14.064  0.00  0.00            
ATOM   1043 HD22 LEU X  64      11.002 -13.612  15.321  0.00  0.00            
ATOM   1044 HD23 LEU X  64      10.089 -13.790  13.829  0.00  0.00            
ATOM   1045  C   LEU X  64      10.202  -9.480  13.220  0.00  0.00            
ATOM   1046  O   LEU X  64       9.034  -9.350  13.652  0.00  0.00            
ATOM   1047  N   ASP X  65      11.046  -8.450  13.024  0.00  0.00            
ATOM   1048  H   ASP X  65      11.899  -8.728  12.561  0.00  0.00            
ATOM   1049  CA  ASP X  65      10.553  -7.104  13.330  0.00  0.00            
ATOM   1050  HA  ASP X  65      10.288  -7.258  14.376  0.00  0.00            
ATOM   1051  CB  ASP X  65      11.706  -6.043  13.143  0.00  0.00            
ATOM   1052  HB2 ASP X  65      12.169  -6.083  12.158  0.00  0.00            
ATOM   1053  HB3 ASP X  65      11.181  -5.091  13.226  0.00  0.00            
ATOM   1054  CG  ASP X  65      12.832  -6.104  14.223  0.00  0.00            
ATOM   1055  OD1 ASP X  65      13.756  -5.208  14.122  0.00  0.00            
ATOM   1056  OD2 ASP X  65      12.854  -6.847  15.226  0.00  0.00            
ATOM   1057  C   ASP X  65       9.345  -6.737  12.473  0.00  0.00            
ATOM   1058  O   ASP X  65       8.415  -6.046  12.895  0.00  0.00            
ATOM   1059  N   GLU X  66       9.334  -7.212  11.201  0.00  0.00            
ATOM   1060  H   GLU X  66      10.113  -7.702  10.786  0.00  0.00            
ATOM   1061  CA  GLU X  66       8.225  -6.788  10.367  0.00  0.00            
ATOM   1062  HA  GLU X  66       8.064  -5.710  10.361  0.00  0.00            
ATOM   1063  CB  GLU X  66       8.531  -7.280   8.937  0.00  0.00            
ATOM   1064  HB2 GLU X  66       9.339  -6.685   8.511  0.00  0.00            
ATOM   1065  HB3 GLU X  66       8.842  -8.324   8.914  0.00  0.00            
ATOM   1066  CG  GLU X  66       7.382  -6.994   7.893  0.00  0.00            
ATOM   1067  HG2 GLU X  66       6.544  -7.644   8.144  0.00  0.00            
ATOM   1068  HG3 GLU X  66       7.145  -5.958   8.134  0.00  0.00            
ATOM   1069  CD  GLU X  66       7.931  -7.122   6.485  0.00  0.00            
ATOM   1070  OE1 GLU X  66       8.916  -7.929   6.364  0.00  0.00            
ATOM   1071  OE2 GLU X  66       7.477  -6.374   5.584  0.00  0.00            
ATOM   1072  C   GLU X  66       6.914  -7.436  10.820  0.00  0.00            
ATOM   1073  O   GLU X  66       5.825  -6.793  10.936  0.00  0.00            
ATOM   1074  N   ALA X  67       7.047  -8.633  11.334  0.00  0.00            
ATOM   1075  H   ALA X  67       7.924  -9.110  11.182  0.00  0.00            
ATOM   1076  CA  ALA X  67       6.007  -9.340  12.132  0.00  0.00            
ATOM   1077  HA  ALA X  67       5.059  -9.515  11.624  0.00  0.00            
ATOM   1078  CB  ALA X  67       6.432 -10.803  12.413  0.00  0.00            
ATOM   1079  HB1 ALA X  67       5.519 -11.372  12.588  0.00  0.00            
ATOM   1080  HB2 ALA X  67       7.098 -11.048  11.586  0.00  0.00            
ATOM   1081  HB3 ALA X  67       7.081 -10.876  13.286  0.00  0.00            
ATOM   1082  C   ALA X  67       5.581  -8.624  13.381  0.00  0.00            
ATOM   1083  O   ALA X  67       4.378  -8.639  13.629  0.00  0.00            
ATOM   1084  N   TYR X  68       6.410  -7.792  14.044  0.00  0.00            
ATOM   1085  H   TYR X  68       7.358  -7.758  13.696  0.00  0.00            
ATOM   1086  CA  TYR X  68       6.005  -6.976  15.245  0.00  0.00            
ATOM   1087  HA  TYR X  68       5.331  -7.603  15.829  0.00  0.00            
ATOM   1088  CB  TYR X  68       7.259  -6.703  16.074  0.00  0.00            
ATOM   1089  HB2 TYR X  68       7.741  -7.665  16.252  0.00  0.00            
ATOM   1090  HB3 TYR X  68       7.963  -6.093  15.508  0.00  0.00            
ATOM   1091  CG  TYR X  68       6.972  -6.178  17.415  0.00  0.00            
ATOM   1092  CD1 TYR X  68       6.706  -7.000  18.565  0.00  0.00            
ATOM   1093  HD1 TYR X  68       6.781  -8.073  18.470  0.00  0.00            
ATOM   1094  CE1 TYR X  68       6.525  -6.359  19.825  0.00  0.00            
ATOM   1095  HE1 TYR X  68       6.308  -6.892  20.739  0.00  0.00            
ATOM   1096  CZ  TYR X  68       6.370  -4.969  19.860  0.00  0.00            
ATOM   1097  OH  TYR X  68       6.487  -4.278  21.033  0.00  0.00            
ATOM   1098  HH  TYR X  68       6.326  -3.332  21.026  0.00  0.00            
ATOM   1099  CE2 TYR X  68       6.565  -4.230  18.708  0.00  0.00            
ATOM   1100  HE2 TYR X  68       6.423  -3.160  18.743  0.00  0.00            
ATOM   1101  CD2 TYR X  68       6.898  -4.814  17.523  0.00  0.00            
ATOM   1102  HD2 TYR X  68       7.073  -4.206  16.648  0.00  0.00            
ATOM   1103  C   TYR X  68       5.253  -5.753  14.920  0.00  0.00            
ATOM   1104  O   TYR X  68       4.214  -5.313  15.522  0.00  0.00            
ATOM   1105  N   VAL X  69       5.729  -5.061  13.857  0.00  0.00            
ATOM   1106  H   VAL X  69       6.476  -5.417  13.278  0.00  0.00            
ATOM   1107  CA  VAL X  69       5.041  -3.894  13.385  0.00  0.00            
ATOM   1108  HA  VAL X  69       4.754  -3.309  14.259  0.00  0.00            
ATOM   1109  CB  VAL X  69       5.866  -2.885  12.530  0.00  0.00            
ATOM   1110  HB  VAL X  69       5.160  -2.064  12.410  0.00  0.00            
ATOM   1111  CG1 VAL X  69       7.244  -2.552  13.272  0.00  0.00            
ATOM   1112 HG11 VAL X  69       7.857  -1.854  12.701  0.00  0.00            
ATOM   1113 HG12 VAL X  69       6.939  -2.120  14.225  0.00  0.00            
ATOM   1114 HG13 VAL X  69       7.781  -3.472  13.502  0.00  0.00            
ATOM   1115  CG2 VAL X  69       6.181  -3.373  11.078  0.00  0.00            
ATOM   1116 HG21 VAL X  69       5.352  -3.841  10.548  0.00  0.00            
ATOM   1117 HG22 VAL X  69       6.431  -2.452  10.552  0.00  0.00            
ATOM   1118 HG23 VAL X  69       7.105  -3.950  11.109  0.00  0.00            
ATOM   1119  C   VAL X  69       3.698  -4.236  12.778  0.00  0.00            
ATOM   1120  O   VAL X  69       2.723  -3.529  13.066  0.00  0.00            
ATOM   1121  N   MET X  70       3.690  -5.236  11.952  0.00  0.00            
ATOM   1122  H   MET X  70       4.574  -5.580  11.607  0.00  0.00            
ATOM   1123  CA  MET X  70       2.455  -5.633  11.368  0.00  0.00            
ATOM   1124  HA  MET X  70       1.863  -4.778  11.043  0.00  0.00            
ATOM   1125  CB  MET X  70       2.864  -6.476  10.139  0.00  0.00            
ATOM   1126  HB2 MET X  70       3.647  -5.898   9.648  0.00  0.00            
ATOM   1127  HB3 MET X  70       3.230  -7.421  10.540  0.00  0.00            
ATOM   1128  CG  MET X  70       1.663  -6.778   9.272  0.00  0.00            
ATOM   1129  HG2 MET X  70       0.985  -7.410   9.845  0.00  0.00            
ATOM   1130  HG3 MET X  70       1.125  -5.833   9.196  0.00  0.00            
ATOM   1131  SD  MET X  70       2.009  -7.598   7.652  0.00  0.00            
ATOM   1132  CE  MET X  70       0.305  -7.595   6.972  0.00  0.00            
ATOM   1133  HE1 MET X  70       0.223  -7.970   5.952  0.00  0.00            
ATOM   1134  HE2 MET X  70      -0.242  -8.304   7.594  0.00  0.00            
ATOM   1135  HE3 MET X  70      -0.153  -6.606   6.951  0.00  0.00            
ATOM   1136  C   MET X  70       1.508  -6.266  12.403  0.00  0.00            
ATOM   1137  O   MET X  70       0.298  -6.105  12.292  0.00  0.00            
ATOM   1138  N   ALA X  71       2.012  -6.974  13.482  0.00  0.00            
ATOM   1139  H   ALA X  71       2.931  -7.359  13.314  0.00  0.00            
ATOM   1140  CA  ALA X  71       1.259  -7.432  14.653  0.00  0.00            
ATOM   1141  HA  ALA X  71       0.439  -8.017  14.235  0.00  0.00            
ATOM   1142  CB  ALA X  71       2.166  -8.266  15.473  0.00  0.00            
ATOM   1143  HB1 ALA X  71       2.557  -9.143  14.957  0.00  0.00            
ATOM   1144  HB2 ALA X  71       2.919  -7.646  15.960  0.00  0.00            
ATOM   1145  HB3 ALA X  71       1.603  -8.697  16.300  0.00  0.00            
ATOM   1146  C   ALA X  71       0.705  -6.201  15.398  0.00  0.00            
ATOM   1147  O   ALA X  71      -0.379  -6.209  15.942  0.00  0.00            
ATOM   1148  N   SER X  72       1.427  -5.101  15.490  0.00  0.00            
ATOM   1149  H   SER X  72       2.314  -5.123  15.007  0.00  0.00            
ATOM   1150  CA  SER X  72       0.946  -3.827  16.048  0.00  0.00            
ATOM   1151  HA  SER X  72       0.501  -4.080  17.011  0.00  0.00            
ATOM   1152  CB  SER X  72       2.120  -2.858  16.293  0.00  0.00            
ATOM   1153  HB2 SER X  72       2.577  -2.522  15.362  0.00  0.00            
ATOM   1154  HB3 SER X  72       1.738  -1.907  16.665  0.00  0.00            
ATOM   1155  OG  SER X  72       3.045  -3.335  17.167  0.00  0.00            
ATOM   1156  HG  SER X  72       3.526  -4.058  16.757  0.00  0.00            
ATOM   1157  C   SER X  72      -0.134  -3.099  15.271  0.00  0.00            
ATOM   1158  O   SER X  72      -1.001  -2.485  15.928  0.00  0.00            
ATOM   1159  N   VAL X  73      -0.319  -3.361  13.949  0.00  0.00            
ATOM   1160  H   VAL X  73       0.380  -3.984  13.570  0.00  0.00            
ATOM   1161  CA  VAL X  73      -1.315  -2.786  13.058  0.00  0.00            
ATOM   1162  HA  VAL X  73      -1.694  -1.830  13.419  0.00  0.00            
ATOM   1163  CB  VAL X  73      -0.715  -2.589  11.580  0.00  0.00            
ATOM   1164  HB  VAL X  73       0.007  -3.385  11.394  0.00  0.00            
ATOM   1165  CG1 VAL X  73      -1.669  -2.557  10.400  0.00  0.00            
ATOM   1166 HG11 VAL X  73      -2.445  -1.826  10.628  0.00  0.00            
ATOM   1167 HG12 VAL X  73      -1.110  -2.432   9.473  0.00  0.00            
ATOM   1168 HG13 VAL X  73      -2.176  -3.511  10.258  0.00  0.00            
ATOM   1169  CG2 VAL X  73       0.144  -1.308  11.543  0.00  0.00            
ATOM   1170 HG21 VAL X  73       1.052  -1.309  12.147  0.00  0.00            
ATOM   1171 HG22 VAL X  73       0.495  -1.048  10.545  0.00  0.00            
ATOM   1172 HG23 VAL X  73      -0.461  -0.453  11.845  0.00  0.00            
ATOM   1173  C   VAL X  73      -2.526  -3.704  12.945  0.00  0.00            
ATOM   1174  O   VAL X  73      -3.630  -3.186  12.869  0.00  0.00            
ATOM   1175  N   ASP X  74      -2.354  -5.022  12.945  0.00  0.00            
ATOM   1176  H   ASP X  74      -1.432  -5.434  12.931  0.00  0.00            
ATOM   1177  CA  ASP X  74      -3.329  -6.051  12.751  0.00  0.00            
ATOM   1178  HA  ASP X  74      -3.975  -5.717  11.939  0.00  0.00            
ATOM   1179  CB  ASP X  74      -2.584  -7.272  12.295  0.00  0.00            
ATOM   1180  HB2 ASP X  74      -1.916  -7.089  11.453  0.00  0.00            
ATOM   1181  HB3 ASP X  74      -2.036  -7.517  13.204  0.00  0.00            
ATOM   1182  CG  ASP X  74      -3.408  -8.442  11.832  0.00  0.00            
ATOM   1183  OD1 ASP X  74      -3.925  -8.321  10.742  0.00  0.00            
ATOM   1184  OD2 ASP X  74      -3.559  -9.444  12.583  0.00  0.00            
ATOM   1185  C   ASP X  74      -4.156  -6.300  14.006  0.00  0.00            
ATOM   1186  O   ASP X  74      -5.173  -6.927  13.865  0.00  0.00            
ATOM   1187  N   ASN X  75      -3.666  -5.811  15.147  0.00  0.00            
ATOM   1188  H   ASN X  75      -2.784  -5.319  15.167  0.00  0.00            
ATOM   1189  CA  ASN X  75      -4.375  -5.982  16.439  0.00  0.00            
ATOM   1190  HA  ASN X  75      -4.194  -7.051  16.550  0.00  0.00            
ATOM   1191  CB  ASN X  75      -3.594  -5.303  17.673  0.00  0.00            
ATOM   1192  HB2 ASN X  75      -2.540  -5.555  17.785  0.00  0.00            
ATOM   1193  HB3 ASN X  75      -3.601  -4.226  17.504  0.00  0.00            
ATOM   1194  CG  ASN X  75      -4.175  -5.829  18.930  0.00  0.00            
ATOM   1195  OD1 ASN X  75      -4.460  -4.923  19.733  0.00  0.00            
ATOM   1196  ND2 ASN X  75      -4.441  -7.087  19.206  0.00  0.00            
ATOM   1197 HD21 ASN X  75      -4.469  -7.774  18.467  0.00  0.00            
ATOM   1198 HD22 ASN X  75      -5.069  -7.261  19.978  0.00  0.00            
ATOM   1199  C   ASN X  75      -5.898  -5.845  16.388  0.00  0.00            
ATOM   1200  O   ASN X  75      -6.572  -6.895  16.365  0.00  0.00            
ATOM   1201  N   PRO X  76      -6.521  -4.598  16.386  0.00  0.00            
ATOM   1202  CD  PRO X  76      -5.948  -3.294  16.615  0.00  0.00            
ATOM   1203  HD2 PRO X  76      -5.278  -3.002  15.806  0.00  0.00            
ATOM   1204  HD3 PRO X  76      -5.378  -3.318  17.544  0.00  0.00            
ATOM   1205  CG  PRO X  76      -7.112  -2.296  16.626  0.00  0.00            
ATOM   1206  HG2 PRO X  76      -7.229  -1.736  15.698  0.00  0.00            
ATOM   1207  HG3 PRO X  76      -6.912  -1.591  17.432  0.00  0.00            
ATOM   1208  CB  PRO X  76      -8.408  -3.106  16.896  0.00  0.00            
ATOM   1209  HB2 PRO X  76      -9.249  -2.687  16.343  0.00  0.00            
ATOM   1210  HB3 PRO X  76      -8.586  -3.108  17.972  0.00  0.00            
ATOM   1211  CA  PRO X  76      -8.014  -4.558  16.357  0.00  0.00            
ATOM   1212  HA  PRO X  76      -8.465  -5.239  17.079  0.00  0.00            
ATOM   1213  C   PRO X  76      -8.581  -4.769  14.940  0.00  0.00            
ATOM   1214  O   PRO X  76      -9.610  -5.409  14.859  0.00  0.00            
ATOM   1215  N   GLY X  77      -7.891  -4.293  13.867  0.00  0.00            
ATOM   1216  H   GLY X  77      -6.971  -3.934  14.075  0.00  0.00            
ATOM   1217  CA  GLY X  77      -8.202  -4.517  12.474  0.00  0.00            
ATOM   1218  HA2 GLY X  77      -7.289  -4.816  11.960  0.00  0.00            
ATOM   1219  HA3 GLY X  77      -8.946  -5.314  12.439  0.00  0.00            
ATOM   1220  C   GLY X  77      -8.779  -3.290  11.723  0.00  0.00            
ATOM   1221  O   GLY X  77      -9.427  -2.352  12.297  0.00  0.00            
ATOM   1222  N   ASN X  78      -8.638  -3.282  10.353  0.00  0.00            
ATOM   1223  H   ASN X  78      -8.032  -3.989   9.962  0.00  0.00            
ATOM   1224  CA  ASN X  78      -9.273  -2.244   9.478  0.00  0.00            
ATOM   1225  HA  ASN X  78     -10.293  -2.073   9.823  0.00  0.00            
ATOM   1226  CB  ASN X  78      -8.390  -1.018   9.479  0.00  0.00            
ATOM   1227  HB2 ASN X  78      -8.374  -0.633  10.499  0.00  0.00            
ATOM   1228  HB3 ASN X  78      -7.338  -1.157   9.230  0.00  0.00            
ATOM   1229  CG  ASN X  78      -8.935   0.081   8.510  0.00  0.00            
ATOM   1230  OD1 ASN X  78      -8.539   0.168   7.358  0.00  0.00            
ATOM   1231  ND2 ASN X  78      -9.781   0.942   9.018  0.00  0.00            
ATOM   1232 HD21 ASN X  78     -10.068   0.772   9.971  0.00  0.00            
ATOM   1233 HD22 ASN X  78     -10.194   1.652   8.430  0.00  0.00            
ATOM   1234  C   ASN X  78      -9.436  -2.828   8.053  0.00  0.00            
ATOM   1235  O   ASN X  78      -8.540  -3.518   7.588  0.00  0.00            
ATOM   1236  N   PRO X  79     -10.566  -2.711   7.336  0.00  0.00            
ATOM   1237  CD  PRO X  79     -11.772  -2.034   7.780  0.00  0.00            
ATOM   1238  HD2 PRO X  79     -11.651  -1.037   8.203  0.00  0.00            
ATOM   1239  HD3 PRO X  79     -12.299  -2.722   8.441  0.00  0.00            
ATOM   1240  CG  PRO X  79     -12.576  -1.862   6.506  0.00  0.00            
ATOM   1241  HG2 PRO X  79     -12.296  -1.002   5.898  0.00  0.00            
ATOM   1242  HG3 PRO X  79     -13.615  -1.861   6.836  0.00  0.00            
ATOM   1243  CB  PRO X  79     -12.286  -3.203   5.809  0.00  0.00            
ATOM   1244  HB2 PRO X  79     -12.577  -3.224   4.759  0.00  0.00            
ATOM   1245  HB3 PRO X  79     -12.847  -3.956   6.362  0.00  0.00            
ATOM   1246  CA  PRO X  79     -10.754  -3.321   6.046  0.00  0.00            
ATOM   1247  HA  PRO X  79     -10.301  -4.310   6.115  0.00  0.00            
ATOM   1248  C   PRO X  79      -9.913  -2.731   4.917  0.00  0.00            
ATOM   1249  O   PRO X  79      -9.781  -3.349   3.893  0.00  0.00            
ATOM   1250  N   HIE X  80      -9.271  -1.542   5.074  0.00  0.00            
ATOM   1251  H   HIE X  80      -9.428  -1.045   5.939  0.00  0.00            
ATOM   1252  CA  HIE X  80      -8.454  -0.844   4.091  0.00  0.00            
ATOM   1253  HA  HIE X  80      -8.603  -1.276   3.101  0.00  0.00            
ATOM   1254  CB  HIE X  80      -8.804   0.656   4.037  0.00  0.00            
ATOM   1255  HB2 HIE X  80      -8.679   1.178   4.986  0.00  0.00            
ATOM   1256  HB3 HIE X  80      -8.122   1.170   3.359  0.00  0.00            
ATOM   1257  CG  HIE X  80     -10.200   0.904   3.629  0.00  0.00            
ATOM   1258  ND1 HIE X  80     -11.197   1.396   4.440  0.00  0.00            
ATOM   1259  CE1 HIE X  80     -12.284   1.452   3.726  0.00  0.00            
ATOM   1260  HE1 HIE X  80     -13.263   1.785   4.038  0.00  0.00            
ATOM   1261  NE2 HIE X  80     -12.088   0.939   2.538  0.00  0.00            
ATOM   1262  HE2 HIE X  80     -12.750   0.649   1.833  0.00  0.00            
ATOM   1263  CD2 HIE X  80     -10.769   0.556   2.447  0.00  0.00            
ATOM   1264  HD2 HIE X  80     -10.286   0.170   1.562  0.00  0.00            
ATOM   1265  C   HIE X  80      -6.937  -0.961   4.318  0.00  0.00            
ATOM   1266  O   HIE X  80      -6.198  -0.441   3.526  0.00  0.00            
ATOM   1267  N   VAL X  81      -6.459  -1.825   5.254  0.00  0.00            
ATOM   1268  H   VAL X  81      -7.111  -2.163   5.947  0.00  0.00            
ATOM   1269  CA  VAL X  81      -5.055  -2.356   5.359  0.00  0.00            
ATOM   1270  HA  VAL X  81      -4.570  -2.020   4.443  0.00  0.00            
ATOM   1271  CB  VAL X  81      -4.256  -1.818   6.608  0.00  0.00            
ATOM   1272  HB  VAL X  81      -4.446  -0.746   6.659  0.00  0.00            
ATOM   1273  CG1 VAL X  81      -4.664  -2.525   7.957  0.00  0.00            
ATOM   1274 HG11 VAL X  81      -4.173  -2.046   8.804  0.00  0.00            
ATOM   1275 HG12 VAL X  81      -5.742  -2.610   8.094  0.00  0.00            
ATOM   1276 HG13 VAL X  81      -4.166  -3.494   7.980  0.00  0.00            
ATOM   1277  CG2 VAL X  81      -2.770  -2.017   6.408  0.00  0.00            
ATOM   1278 HG21 VAL X  81      -2.471  -3.015   6.090  0.00  0.00            
ATOM   1279 HG22 VAL X  81      -2.532  -1.232   5.690  0.00  0.00            
ATOM   1280 HG23 VAL X  81      -2.156  -1.804   7.283  0.00  0.00            
ATOM   1281  C   VAL X  81      -4.992  -3.891   5.251  0.00  0.00            
ATOM   1282  O   VAL X  81      -5.817  -4.587   5.757  0.00  0.00            
ATOM   1283  N   CYS X  82      -3.927  -4.437   4.613  0.00  0.00            
ATOM   1284  H   CYS X  82      -3.226  -3.844   4.192  0.00  0.00            
ATOM   1285  CA  CYS X  82      -3.687  -5.822   4.554  0.00  0.00            
ATOM   1286  HA  CYS X  82      -4.570  -6.335   4.173  0.00  0.00            
ATOM   1287  CB  CYS X  82      -2.558  -6.138   3.510  0.00  0.00            
ATOM   1288  HB2 CYS X  82      -1.816  -5.346   3.619  0.00  0.00            
ATOM   1289  HB3 CYS X  82      -2.152  -7.118   3.761  0.00  0.00            
ATOM   1290  SG  CYS X  82      -3.245  -5.984   1.810  0.00  0.00            
ATOM   1291  HG  CYS X  82      -2.105  -6.227   1.157  0.00  0.00            
ATOM   1292  C   CYS X  82      -3.495  -6.555   5.895  0.00  0.00            
ATOM   1293  O   CYS X  82      -2.788  -6.061   6.819  0.00  0.00            
ATOM   1294  N   ARG X  83      -4.194  -7.690   6.103  0.00  0.00            
ATOM   1295  H   ARG X  83      -4.777  -8.019   5.346  0.00  0.00            
ATOM   1296  CA  ARG X  83      -4.036  -8.631   7.237  0.00  0.00            
ATOM   1297  HA  ARG X  83      -3.834  -8.062   8.145  0.00  0.00            
ATOM   1298  CB  ARG X  83      -5.207  -9.572   7.340  0.00  0.00            
ATOM   1299  HB2 ARG X  83      -5.190 -10.093   6.383  0.00  0.00            
ATOM   1300  HB3 ARG X  83      -5.133 -10.315   8.134  0.00  0.00            
ATOM   1301  CG  ARG X  83      -6.496  -8.718   7.495  0.00  0.00            
ATOM   1302  HG2 ARG X  83      -6.550  -8.257   8.482  0.00  0.00            
ATOM   1303  HG3 ARG X  83      -6.564  -7.948   6.727  0.00  0.00            
ATOM   1304  CD  ARG X  83      -7.695  -9.666   7.321  0.00  0.00            
ATOM   1305  HD2 ARG X  83      -7.472 -10.457   6.604  0.00  0.00            
ATOM   1306  HD3 ARG X  83      -7.942 -10.169   8.256  0.00  0.00            
ATOM   1307  NE  ARG X  83      -8.897  -8.886   6.908  0.00  0.00            
ATOM   1308  HE  ARG X  83      -8.908  -8.576   5.947  0.00  0.00            
ATOM   1309  CZ  ARG X  83      -9.876  -8.360   7.594  0.00  0.00            
ATOM   1310  NH1 ARG X  83     -10.853  -7.739   6.979  0.00  0.00            
ATOM   1311 HH11 ARG X  83     -10.804  -7.691   5.971  0.00  0.00            
ATOM   1312 HH12 ARG X  83     -11.746  -7.675   7.445  0.00  0.00            
ATOM   1313  NH2 ARG X  83     -10.005  -8.644   8.837  0.00  0.00            
ATOM   1314 HH21 ARG X  83      -9.434  -9.318   9.328  0.00  0.00            
ATOM   1315 HH22 ARG X  83     -10.600  -7.965   9.290  0.00  0.00            
ATOM   1316  C   ARG X  83      -2.873  -9.544   7.240  0.00  0.00            
ATOM   1317  O   ARG X  83      -2.456 -10.098   6.222  0.00  0.00            
ATOM   1318  N   LEU X  84      -2.322  -9.743   8.443  0.00  0.00            
ATOM   1319  H   LEU X  84      -2.785  -9.381   9.265  0.00  0.00            
ATOM   1320  CA  LEU X  84      -1.428 -10.890   8.751  0.00  0.00            
ATOM   1321  HA  LEU X  84      -0.766 -11.107   7.913  0.00  0.00            
ATOM   1322  CB  LEU X  84      -0.839 -10.750  10.146  0.00  0.00            
ATOM   1323  HB2 LEU X  84      -1.188  -9.901  10.734  0.00  0.00            
ATOM   1324  HB3 LEU X  84      -1.049 -11.568  10.835  0.00  0.00            
ATOM   1325  CG  LEU X  84       0.679 -10.591  10.063  0.00  0.00            
ATOM   1326  HG  LEU X  84       0.977  -9.788   9.389  0.00  0.00            
ATOM   1327  CD1 LEU X  84       1.216 -10.133  11.459  0.00  0.00            
ATOM   1328 HD11 LEU X  84       2.284 -10.331  11.554  0.00  0.00            
ATOM   1329 HD12 LEU X  84       0.947  -9.083  11.571  0.00  0.00            
ATOM   1330 HD13 LEU X  84       0.725 -10.730  12.227  0.00  0.00            
ATOM   1331  CD2 LEU X  84       1.429 -11.917   9.803  0.00  0.00            
ATOM   1332 HD21 LEU X  84       2.498 -11.728   9.707  0.00  0.00            
ATOM   1333 HD22 LEU X  84       1.290 -12.626  10.619  0.00  0.00            
ATOM   1334 HD23 LEU X  84       1.140 -12.344   8.842  0.00  0.00            
ATOM   1335  C   LEU X  84      -2.351 -12.112   8.846  0.00  0.00            
ATOM   1336  O   LEU X  84      -3.495 -12.066   9.328  0.00  0.00            
ATOM   1337  N   LEU X  85      -1.814 -13.289   8.582  0.00  0.00            
ATOM   1338  H   LEU X  85      -0.875 -13.295   8.208  0.00  0.00            
ATOM   1339  CA  LEU X  85      -2.521 -14.544   8.538  0.00  0.00            
ATOM   1340  HA  LEU X  85      -3.427 -14.570   9.144  0.00  0.00            
ATOM   1341  CB  LEU X  85      -3.020 -14.868   7.176  0.00  0.00            
ATOM   1342  HB2 LEU X  85      -2.200 -14.760   6.466  0.00  0.00            
ATOM   1343  HB3 LEU X  85      -3.467 -15.851   7.028  0.00  0.00            
ATOM   1344  CG  LEU X  85      -4.129 -13.928   6.660  0.00  0.00            
ATOM   1345  HG  LEU X  85      -3.833 -12.880   6.622  0.00  0.00            
ATOM   1346  CD1 LEU X  85      -4.276 -14.412   5.236  0.00  0.00            
ATOM   1347 HD11 LEU X  85      -5.143 -13.967   4.747  0.00  0.00            
ATOM   1348 HD12 LEU X  85      -3.470 -14.128   4.560  0.00  0.00            
ATOM   1349 HD13 LEU X  85      -4.487 -15.477   5.138  0.00  0.00            
ATOM   1350  CD2 LEU X  85      -5.481 -14.201   7.364  0.00  0.00            
ATOM   1351 HD21 LEU X  85      -5.697 -15.268   7.420  0.00  0.00            
ATOM   1352 HD22 LEU X  85      -5.424 -13.768   8.363  0.00  0.00            
ATOM   1353 HD23 LEU X  85      -6.260 -13.760   6.742  0.00  0.00            
ATOM   1354  C   LEU X  85      -1.692 -15.679   9.064  0.00  0.00            
ATOM   1355  O   LEU X  85      -2.312 -16.713   9.554  0.00  0.00            
ATOM   1356  N   GLY X  86      -0.359 -15.587   9.206  0.00  0.00            
ATOM   1357  H   GLY X  86       0.117 -14.808   8.774  0.00  0.00            
ATOM   1358  CA  GLY X  86       0.460 -16.670   9.819  0.00  0.00            
ATOM   1359  HA2 GLY X  86       0.303 -16.801  10.889  0.00  0.00            
ATOM   1360  HA3 GLY X  86       0.262 -17.669   9.431  0.00  0.00            
ATOM   1361  C   GLY X  86       1.926 -16.363   9.630  0.00  0.00            
ATOM   1362  O   GLY X  86       2.234 -15.668   8.637  0.00  0.00            
ATOM   1363  N   ILE X  87       2.746 -16.851  10.534  0.00  0.00            
ATOM   1364  H   ILE X  87       2.323 -17.515  11.167  0.00  0.00            
ATOM   1365  CA  ILE X  87       4.222 -16.831  10.464  0.00  0.00            
ATOM   1366  HA  ILE X  87       4.500 -16.407   9.499  0.00  0.00            
ATOM   1367  CB  ILE X  87       4.843 -15.952  11.601  0.00  0.00            
ATOM   1368  HB  ILE X  87       4.346 -14.981  11.592  0.00  0.00            
ATOM   1369  CG2 ILE X  87       4.666 -16.389  13.131  0.00  0.00            
ATOM   1370 HG21 ILE X  87       3.626 -16.655  13.320  0.00  0.00            
ATOM   1371 HG22 ILE X  87       5.143 -17.363  13.237  0.00  0.00            
ATOM   1372 HG23 ILE X  87       4.957 -15.589  13.813  0.00  0.00            
ATOM   1373  CG1 ILE X  87       6.329 -15.649  11.325  0.00  0.00            
ATOM   1374 HG12 ILE X  87       6.904 -16.550  11.543  0.00  0.00            
ATOM   1375 HG13 ILE X  87       6.465 -15.424  10.268  0.00  0.00            
ATOM   1376  CD1 ILE X  87       6.944 -14.484  12.149  0.00  0.00            
ATOM   1377 HD11 ILE X  87       6.303 -13.603  12.113  0.00  0.00            
ATOM   1378 HD12 ILE X  87       7.134 -14.844  13.161  0.00  0.00            
ATOM   1379 HD13 ILE X  87       7.922 -14.154  11.797  0.00  0.00            
ATOM   1380  C   ILE X  87       4.723 -18.222  10.491  0.00  0.00            
ATOM   1381  O   ILE X  87       4.445 -18.951  11.460  0.00  0.00            
ATOM   1382  N   CYS X  88       5.614 -18.537   9.559  0.00  0.00            
ATOM   1383  H   CYS X  88       5.873 -17.777   8.946  0.00  0.00            
ATOM   1384  CA  CYS X  88       6.446 -19.757   9.613  0.00  0.00            
ATOM   1385  HA  CYS X  88       5.909 -20.495  10.208  0.00  0.00            
ATOM   1386  CB  CYS X  88       6.611 -20.305   8.236  0.00  0.00            
ATOM   1387  HB2 CYS X  88       5.638 -20.292   7.744  0.00  0.00            
ATOM   1388  HB3 CYS X  88       7.343 -19.783   7.620  0.00  0.00            
ATOM   1389  SG  CYS X  88       7.031 -22.046   8.480  0.00  0.00            
ATOM   1390  HG  CYS X  88       5.776 -22.460   8.674  0.00  0.00            
ATOM   1391  C   CYS X  88       7.756 -19.456  10.290  0.00  0.00            
ATOM   1392  O   CYS X  88       8.443 -18.482   9.931  0.00  0.00            
ATOM   1393  N   LEU X  89       8.275 -20.426  11.044  0.00  0.00            
ATOM   1394  H   LEU X  89       7.742 -21.282  11.089  0.00  0.00            
ATOM   1395  CA  LEU X  89       9.574 -20.369  11.755  0.00  0.00            
ATOM   1396  HA  LEU X  89      10.128 -19.529  11.337  0.00  0.00            
ATOM   1397  CB  LEU X  89       9.279 -20.181  13.275  0.00  0.00            
ATOM   1398  HB2 LEU X  89       8.801 -21.068  13.690  0.00  0.00            
ATOM   1399  HB3 LEU X  89      10.244 -20.113  13.777  0.00  0.00            
ATOM   1400  CG  LEU X  89       8.520 -18.938  13.715  0.00  0.00            
ATOM   1401  HG  LEU X  89       7.608 -18.944  13.118  0.00  0.00            
ATOM   1402  CD1 LEU X  89       8.221 -18.948  15.172  0.00  0.00            
ATOM   1403 HD11 LEU X  89       7.447 -19.707  15.284  0.00  0.00            
ATOM   1404 HD12 LEU X  89       9.046 -19.180  15.846  0.00  0.00            
ATOM   1405 HD13 LEU X  89       7.661 -18.049  15.428  0.00  0.00            
ATOM   1406  CD2 LEU X  89       9.316 -17.657  13.463  0.00  0.00            
ATOM   1407 HD21 LEU X  89       8.927 -16.708  13.832  0.00  0.00            
ATOM   1408 HD22 LEU X  89      10.260 -17.674  14.008  0.00  0.00            
ATOM   1409 HD23 LEU X  89       9.483 -17.484  12.400  0.00  0.00            
ATOM   1410  C   LEU X  89      10.462 -21.627  11.554  0.00  0.00            
ATOM   1411  O   LEU X  89      11.701 -21.447  11.568  0.00  0.00            
ATOM   1412  N   THR X  90       9.879 -22.759  11.222  0.00  0.00            
ATOM   1413  H   THR X  90       8.870 -22.715  11.247  0.00  0.00            
ATOM   1414  CA  THR X  90      10.430 -24.050  10.730  0.00  0.00            
ATOM   1415  HA  THR X  90      11.090 -24.486  11.480  0.00  0.00            
ATOM   1416  CB  THR X  90       9.266 -25.019  10.461  0.00  0.00            
ATOM   1417  HB  THR X  90       8.755 -24.726   9.544  0.00  0.00            
ATOM   1418  CG2 THR X  90       9.760 -26.454  10.239  0.00  0.00            
ATOM   1419 HG21 THR X  90       8.919 -27.104   9.996  0.00  0.00            
ATOM   1420 HG22 THR X  90      10.519 -26.484   9.457  0.00  0.00            
ATOM   1421 HG23 THR X  90      10.197 -26.910  11.127  0.00  0.00            
ATOM   1422  OG1 THR X  90       8.487 -25.190  11.559  0.00  0.00            
ATOM   1423  HG1 THR X  90       9.161 -25.313  12.231  0.00  0.00            
ATOM   1424  C   THR X  90      11.261 -23.826   9.495  0.00  0.00            
ATOM   1425  O   THR X  90      10.869 -23.258   8.493  0.00  0.00            
ATOM   1426  N   SER X  91      12.445 -24.425   9.499  0.00  0.00            
ATOM   1427  H   SER X  91      12.756 -24.863  10.354  0.00  0.00            
ATOM   1428  CA  SER X  91      13.508 -24.343   8.444  0.00  0.00            
ATOM   1429  HA  SER X  91      14.377 -24.852   8.861  0.00  0.00            
ATOM   1430  CB  SER X  91      13.126 -25.058   7.217  0.00  0.00            
ATOM   1431  HB2 SER X  91      12.274 -24.490   6.845  0.00  0.00            
ATOM   1432  HB3 SER X  91      13.865 -24.907   6.430  0.00  0.00            
ATOM   1433  OG  SER X  91      12.915 -26.445   7.562  0.00  0.00            
ATOM   1434  HG  SER X  91      12.030 -26.743   7.342  0.00  0.00            
ATOM   1435  C   SER X  91      13.995 -22.896   8.200  0.00  0.00            
ATOM   1436  O   SER X  91      15.098 -22.616   8.680  0.00  0.00            
ATOM   1437  N   THR X  92      13.154 -21.977   7.657  0.00  0.00            
ATOM   1438  H   THR X  92      12.243 -22.326   7.394  0.00  0.00            
ATOM   1439  CA  THR X  92      13.403 -20.586   7.270  0.00  0.00            
ATOM   1440  HA  THR X  92      14.319 -20.155   7.674  0.00  0.00            
ATOM   1441  CB  THR X  92      13.611 -20.357   5.809  0.00  0.00            
ATOM   1442  HB  THR X  92      13.837 -19.311   5.599  0.00  0.00            
ATOM   1443  CG2 THR X  92      14.840 -21.011   5.187  0.00  0.00            
ATOM   1444 HG21 THR X  92      15.775 -20.533   5.478  0.00  0.00            
ATOM   1445 HG22 THR X  92      14.822 -22.061   5.479  0.00  0.00            
ATOM   1446 HG23 THR X  92      14.939 -20.951   4.103  0.00  0.00            
ATOM   1447  OG1 THR X  92      12.478 -20.629   5.088  0.00  0.00            
ATOM   1448  HG1 THR X  92      12.483 -21.518   4.726  0.00  0.00            
ATOM   1449  C   THR X  92      12.272 -19.710   7.817  0.00  0.00            
ATOM   1450  O   THR X  92      11.081 -20.015   7.638  0.00  0.00            
ATOM   1451  N   VAL X  93      12.516 -18.497   8.304  0.00  0.00            
ATOM   1452  H   VAL X  93      13.498 -18.261   8.302  0.00  0.00            
ATOM   1453  CA  VAL X  93      11.403 -17.515   8.613  0.00  0.00            
ATOM   1454  HA  VAL X  93      10.646 -18.066   9.171  0.00  0.00            
ATOM   1455  CB  VAL X  93      11.825 -16.310   9.420  0.00  0.00            
ATOM   1456  HB  VAL X  93      12.410 -15.657   8.771  0.00  0.00            
ATOM   1457  CG1 VAL X  93      10.677 -15.464  10.014  0.00  0.00            
ATOM   1458 HG11 VAL X  93       9.858 -16.039  10.445  0.00  0.00            
ATOM   1459 HG12 VAL X  93      11.130 -14.720  10.669  0.00  0.00            
ATOM   1460 HG13 VAL X  93      10.122 -14.885   9.276  0.00  0.00            
ATOM   1461  CG2 VAL X  93      12.717 -16.641  10.666  0.00  0.00            
ATOM   1462 HG21 VAL X  93      13.207 -15.746  11.049  0.00  0.00            
ATOM   1463 HG22 VAL X  93      12.088 -17.017  11.473  0.00  0.00            
ATOM   1464 HG23 VAL X  93      13.548 -17.306  10.435  0.00  0.00            
ATOM   1465  C   VAL X  93      10.605 -16.983   7.399  0.00  0.00            
ATOM   1466  O   VAL X  93      11.219 -16.439   6.492  0.00  0.00            
ATOM   1467  N   GLN X  94       9.261 -17.105   7.370  0.00  0.00            
ATOM   1468  H   GLN X  94       8.773 -17.541   8.139  0.00  0.00            
ATOM   1469  CA  GLN X  94       8.413 -16.687   6.277  0.00  0.00            
ATOM   1470  HA  GLN X  94       8.999 -15.978   5.693  0.00  0.00            
ATOM   1471  CB  GLN X  94       8.173 -17.820   5.285  0.00  0.00            
ATOM   1472  HB2 GLN X  94       7.622 -18.622   5.777  0.00  0.00            
ATOM   1473  HB3 GLN X  94       7.549 -17.406   4.493  0.00  0.00            
ATOM   1474  CG  GLN X  94       9.482 -18.462   4.727  0.00  0.00            
ATOM   1475  HG2 GLN X  94       9.961 -17.583   4.296  0.00  0.00            
ATOM   1476  HG3 GLN X  94      10.018 -18.895   5.572  0.00  0.00            
ATOM   1477  CD  GLN X  94       9.245 -19.348   3.487  0.00  0.00            
ATOM   1478  OE1 GLN X  94       9.155 -18.939   2.345  0.00  0.00            
ATOM   1479  NE2 GLN X  94       9.087 -20.592   3.696  0.00  0.00            
ATOM   1480 HE21 GLN X  94       9.205 -20.993   4.615  0.00  0.00            
ATOM   1481 HE22 GLN X  94       8.758 -21.239   2.994  0.00  0.00            
ATOM   1482  C   GLN X  94       7.061 -16.159   6.801  0.00  0.00            
ATOM   1483  O   GLN X  94       6.468 -16.706   7.737  0.00  0.00            
ATOM   1484  N   LEU X  95       6.531 -15.015   6.275  0.00  0.00            
ATOM   1485  H   LEU X  95       7.161 -14.538   5.646  0.00  0.00            
ATOM   1486  CA  LEU X  95       5.243 -14.351   6.590  0.00  0.00            
ATOM   1487  HA  LEU X  95       4.906 -14.757   7.543  0.00  0.00            
ATOM   1488  CB  LEU X  95       5.411 -12.800   6.894  0.00  0.00            
ATOM   1489  HB2 LEU X  95       5.841 -12.263   6.048  0.00  0.00            
ATOM   1490  HB3 LEU X  95       4.418 -12.393   7.085  0.00  0.00            
ATOM   1491  CG  LEU X  95       6.211 -12.550   8.094  0.00  0.00            
ATOM   1492  HG  LEU X  95       7.095 -13.187   8.141  0.00  0.00            
ATOM   1493  CD1 LEU X  95       6.652 -11.097   8.244  0.00  0.00            
ATOM   1494 HD11 LEU X  95       5.796 -10.421   8.262  0.00  0.00            
ATOM   1495 HD12 LEU X  95       7.223 -10.970   9.164  0.00  0.00            
ATOM   1496 HD13 LEU X  95       7.224 -10.813   7.361  0.00  0.00            
ATOM   1497  CD2 LEU X  95       5.286 -12.786   9.275  0.00  0.00            
ATOM   1498 HD21 LEU X  95       4.643 -11.975   9.619  0.00  0.00            
ATOM   1499 HD22 LEU X  95       4.590 -13.618   9.164  0.00  0.00            
ATOM   1500 HD23 LEU X  95       5.992 -12.981  10.082  0.00  0.00            
ATOM   1501  C   LEU X  95       4.089 -14.613   5.570  0.00  0.00            
ATOM   1502  O   LEU X  95       4.360 -14.471   4.374  0.00  0.00            
ATOM   1503  N   ILE X  96       2.906 -14.815   6.050  0.00  0.00            
ATOM   1504  H   ILE X  96       2.729 -14.904   7.040  0.00  0.00            
ATOM   1505  CA  ILE X  96       1.723 -15.213   5.228  0.00  0.00            
ATOM   1506  HA  ILE X  96       2.001 -15.203   4.174  0.00  0.00            
ATOM   1507  CB  ILE X  96       1.227 -16.663   5.497  0.00  0.00            
ATOM   1508  HB  ILE X  96       0.920 -16.729   6.541  0.00  0.00            
ATOM   1509  CG2 ILE X  96      -0.005 -16.979   4.682  0.00  0.00            
ATOM   1510 HG21 ILE X  96      -0.229 -18.042   4.772  0.00  0.00            
ATOM   1511 HG22 ILE X  96      -0.903 -16.427   4.959  0.00  0.00            
ATOM   1512 HG23 ILE X  96       0.197 -16.734   3.640  0.00  0.00            
ATOM   1513  CG1 ILE X  96       2.301 -17.757   5.203  0.00  0.00            
ATOM   1514 HG12 ILE X  96       1.789 -18.692   5.430  0.00  0.00            
ATOM   1515 HG13 ILE X  96       2.575 -17.702   4.150  0.00  0.00            
ATOM   1516  CD1 ILE X  96       3.500 -17.788   6.191  0.00  0.00            
ATOM   1517 HD11 ILE X  96       4.162 -16.925   6.133  0.00  0.00            
ATOM   1518 HD12 ILE X  96       2.958 -17.923   7.127  0.00  0.00            
ATOM   1519 HD13 ILE X  96       4.171 -18.631   6.025  0.00  0.00            
ATOM   1520  C   ILE X  96       0.600 -14.185   5.456  0.00  0.00            
ATOM   1521  O   ILE X  96       0.228 -13.899   6.603  0.00  0.00            
ATOM   1522  N   THR X  97       0.182 -13.519   4.406  0.00  0.00            
ATOM   1523  H   THR X  97       0.744 -13.600   3.571  0.00  0.00            
ATOM   1524  CA  THR X  97      -0.563 -12.247   4.534  0.00  0.00            
ATOM   1525  HA  THR X  97      -1.053 -12.159   5.504  0.00  0.00            
ATOM   1526  CB  THR X  97       0.415 -11.057   4.571  0.00  0.00            
ATOM   1527  HB  THR X  97      -0.173 -10.164   4.783  0.00  0.00            
ATOM   1528  CG2 THR X  97       1.397 -11.068   5.787  0.00  0.00            
ATOM   1529 HG21 THR X  97       2.014 -11.967   5.763  0.00  0.00            
ATOM   1530 HG22 THR X  97       2.088 -10.226   5.833  0.00  0.00            
ATOM   1531 HG23 THR X  97       0.857 -11.075   6.734  0.00  0.00            
ATOM   1532  OG1 THR X  97       1.079 -10.892   3.341  0.00  0.00            
ATOM   1533  HG1 THR X  97       1.880 -11.418   3.277  0.00  0.00            
ATOM   1534  C   THR X  97      -1.623 -12.086   3.428  0.00  0.00            
ATOM   1535  O   THR X  97      -1.659 -12.794   2.427  0.00  0.00            
ATOM   1536  N   GLN X  98      -2.563 -11.154   3.602  0.00  0.00            
ATOM   1537  H   GLN X  98      -2.646 -10.628   4.460  0.00  0.00            
ATOM   1538  CA  GLN X  98      -3.630 -10.880   2.646  0.00  0.00            
ATOM   1539  HA  GLN X  98      -4.225 -11.793   2.629  0.00  0.00            
ATOM   1540  CB  GLN X  98      -4.488  -9.715   3.214  0.00  0.00            
ATOM   1541  HB2 GLN X  98      -4.893 -10.038   4.173  0.00  0.00            
ATOM   1542  HB3 GLN X  98      -3.870  -8.840   3.415  0.00  0.00            
ATOM   1543  CG  GLN X  98      -5.652  -9.306   2.260  0.00  0.00            
ATOM   1544  HG2 GLN X  98      -5.373  -8.447   1.649  0.00  0.00            
ATOM   1545  HG3 GLN X  98      -6.011 -10.143   1.663  0.00  0.00            
ATOM   1546  CD  GLN X  98      -6.821  -8.804   3.173  0.00  0.00            
ATOM   1547  OE1 GLN X  98      -6.554  -8.088   4.153  0.00  0.00            
ATOM   1548  NE2 GLN X  98      -8.065  -9.103   2.857  0.00  0.00            
ATOM   1549 HE21 GLN X  98      -8.393  -9.800   2.204  0.00  0.00            
ATOM   1550 HE22 GLN X  98      -8.779  -8.773   3.491  0.00  0.00            
ATOM   1551  C   GLN X  98      -3.103 -10.586   1.199  0.00  0.00            
ATOM   1552  O   GLN X  98      -2.380  -9.606   0.938  0.00  0.00            
ATOM   1553  N   LEU X  99      -3.600 -11.438   0.302  0.00  0.00            
ATOM   1554  H   LEU X  99      -4.108 -12.258   0.602  0.00  0.00            
ATOM   1555  CA  LEU X  99      -3.758 -11.158  -1.139  0.00  0.00            
ATOM   1556  HA  LEU X  99      -3.083 -10.364  -1.457  0.00  0.00            
ATOM   1557  CB  LEU X  99      -3.358 -12.437  -1.908  0.00  0.00            
ATOM   1558  HB2 LEU X  99      -2.315 -12.603  -1.640  0.00  0.00            
ATOM   1559  HB3 LEU X  99      -3.995 -13.281  -1.642  0.00  0.00            
ATOM   1560  CG  LEU X  99      -3.411 -12.290  -3.423  0.00  0.00            
ATOM   1561  HG  LEU X  99      -4.383 -11.938  -3.768  0.00  0.00            
ATOM   1562  CD1 LEU X  99      -2.289 -11.285  -3.765  0.00  0.00            
ATOM   1563 HD11 LEU X  99      -2.103 -11.403  -4.833  0.00  0.00            
ATOM   1564 HD12 LEU X  99      -2.588 -10.270  -3.505  0.00  0.00            
ATOM   1565 HD13 LEU X  99      -1.319 -11.596  -3.380  0.00  0.00            
ATOM   1566  CD2 LEU X  99      -3.152 -13.507  -4.155  0.00  0.00            
ATOM   1567 HD21 LEU X  99      -4.075 -14.081  -4.079  0.00  0.00            
ATOM   1568 HD22 LEU X  99      -2.914 -13.317  -5.202  0.00  0.00            
ATOM   1569 HD23 LEU X  99      -2.353 -14.084  -3.690  0.00  0.00            
ATOM   1570  C   LEU X  99      -5.211 -10.678  -1.489  0.00  0.00            
ATOM   1571  O   LEU X  99      -6.128 -11.016  -0.730  0.00  0.00            
ATOM   1572  N   MET X 100      -5.456  -9.900  -2.496  0.00  0.00            
ATOM   1573  H   MET X 100      -4.710  -9.535  -3.071  0.00  0.00            
ATOM   1574  CA  MET X 100      -6.711  -9.494  -3.097  0.00  0.00            
ATOM   1575  HA  MET X 100      -7.477  -9.736  -2.360  0.00  0.00            
ATOM   1576  CB  MET X 100      -6.818  -7.999  -3.082  0.00  0.00            
ATOM   1577  HB2 MET X 100      -5.971  -7.585  -3.628  0.00  0.00            
ATOM   1578  HB3 MET X 100      -7.761  -7.750  -3.570  0.00  0.00            
ATOM   1579  CG  MET X 100      -6.779  -7.428  -1.625  0.00  0.00            
ATOM   1580  HG2 MET X 100      -7.686  -7.727  -1.099  0.00  0.00            
ATOM   1581  HG3 MET X 100      -5.950  -7.831  -1.043  0.00  0.00            
ATOM   1582  SD  MET X 100      -6.696  -5.632  -1.564  0.00  0.00            
ATOM   1583  CE  MET X 100      -8.468  -5.193  -1.714  0.00  0.00            
ATOM   1584  HE1 MET X 100      -8.888  -5.694  -2.586  0.00  0.00            
ATOM   1585  HE2 MET X 100      -8.955  -5.481  -0.783  0.00  0.00            
ATOM   1586  HE3 MET X 100      -8.595  -4.113  -1.780  0.00  0.00            
ATOM   1587  C   MET X 100      -6.764 -10.076  -4.553  0.00  0.00            
ATOM   1588  O   MET X 100      -5.716 -10.046  -5.229  0.00  0.00            
ATOM   1589  N   PRO X 101      -7.897 -10.564  -5.033  0.00  0.00            
ATOM   1590  CD  PRO X 101      -9.262 -10.388  -4.475  0.00  0.00            
ATOM   1591  HD2 PRO X 101      -9.399  -9.362  -4.135  0.00  0.00            
ATOM   1592  HD3 PRO X 101      -9.338 -11.024  -3.593  0.00  0.00            
ATOM   1593  CG  PRO X 101     -10.109 -10.681  -5.726  0.00  0.00            
ATOM   1594  HG2 PRO X 101     -10.214  -9.795  -6.353  0.00  0.00            
ATOM   1595  HG3 PRO X 101     -11.057 -11.140  -5.447  0.00  0.00            
ATOM   1596  CB  PRO X 101      -9.408 -11.789  -6.498  0.00  0.00            
ATOM   1597  HB2 PRO X 101      -9.812 -11.778  -7.510  0.00  0.00            
ATOM   1598  HB3 PRO X 101      -9.623 -12.716  -5.965  0.00  0.00            
ATOM   1599  CA  PRO X 101      -7.950 -11.377  -6.312  0.00  0.00            
ATOM   1600  HA  PRO X 101      -7.400 -12.305  -6.155  0.00  0.00            
ATOM   1601  C   PRO X 101      -7.371 -10.644  -7.535  0.00  0.00            
ATOM   1602  O   PRO X 101      -6.837 -11.343  -8.394  0.00  0.00            
ATOM   1603  N   PHE X 102      -7.523  -9.370  -7.719  0.00  0.00            
ATOM   1604  H   PHE X 102      -7.806  -8.845  -6.904  0.00  0.00            
ATOM   1605  CA  PHE X 102      -7.109  -8.568  -8.944  0.00  0.00            
ATOM   1606  HA  PHE X 102      -7.096  -9.294  -9.757  0.00  0.00            
ATOM   1607  CB  PHE X 102      -8.175  -7.532  -9.292  0.00  0.00            
ATOM   1608  HB2 PHE X 102      -8.541  -7.089  -8.365  0.00  0.00            
ATOM   1609  HB3 PHE X 102      -7.717  -6.702  -9.831  0.00  0.00            
ATOM   1610  CG  PHE X 102      -9.296  -8.098 -10.178  0.00  0.00            
ATOM   1611  CD1 PHE X 102     -10.518  -8.389  -9.557  0.00  0.00            
ATOM   1612  HD1 PHE X 102     -10.510  -8.368  -8.478  0.00  0.00            
ATOM   1613  CE1 PHE X 102     -11.570  -8.903 -10.268  0.00  0.00            
ATOM   1614  HE1 PHE X 102     -12.476  -9.178  -9.748  0.00  0.00            
ATOM   1615  CZ  PHE X 102     -11.542  -8.895 -11.696  0.00  0.00            
ATOM   1616  HZ  PHE X 102     -12.446  -8.907 -12.288  0.00  0.00            
ATOM   1617  CE2 PHE X 102     -10.355  -8.630 -12.329  0.00  0.00            
ATOM   1618  HE2 PHE X 102     -10.353  -8.649 -13.409  0.00  0.00            
ATOM   1619  CD2 PHE X 102      -9.198  -8.308 -11.533  0.00  0.00            
ATOM   1620  HD2 PHE X 102      -8.268  -8.040 -12.012  0.00  0.00            
ATOM   1621  C   PHE X 102      -5.644  -8.058  -8.830  0.00  0.00            
ATOM   1622  O   PHE X 102      -5.261  -7.299  -9.733  0.00  0.00            
ATOM   1623  N   GLY X 103      -4.806  -8.468  -7.852  0.00  0.00            
ATOM   1624  H   GLY X 103      -5.177  -9.173  -7.232  0.00  0.00            
ATOM   1625  CA  GLY X 103      -3.448  -8.000  -7.529  0.00  0.00            
ATOM   1626  HA2 GLY X 103      -3.082  -8.502  -6.633  0.00  0.00            
ATOM   1627  HA3 GLY X 103      -2.788  -8.151  -8.382  0.00  0.00            
ATOM   1628  C   GLY X 103      -3.360  -6.501  -7.204  0.00  0.00            
ATOM   1629  O   GLY X 103      -4.219  -5.942  -6.488  0.00  0.00            
ATOM   1630  N   CYS X 104      -2.406  -5.822  -7.856  0.00  0.00            
ATOM   1631  H   CYS X 104      -2.083  -6.396  -8.622  0.00  0.00            
ATOM   1632  CA  CYS X 104      -1.879  -4.479  -7.657  0.00  0.00            
ATOM   1633  HA  CYS X 104      -1.892  -4.240  -6.594  0.00  0.00            
ATOM   1634  CB  CYS X 104      -0.366  -4.427  -8.073  0.00  0.00            
ATOM   1635  HB2 CYS X 104       0.136  -5.267  -7.592  0.00  0.00            
ATOM   1636  HB3 CYS X 104      -0.298  -4.629  -9.142  0.00  0.00            
ATOM   1637  SG  CYS X 104       0.218  -2.777  -7.593  0.00  0.00            
ATOM   1638  HG  CYS X 104      -0.438  -2.641  -6.437  0.00  0.00            
ATOM   1639  C   CYS X 104      -2.711  -3.317  -8.316  0.00  0.00            
ATOM   1640  O   CYS X 104      -2.986  -3.430  -9.509  0.00  0.00            
ATOM   1641  N   LEU X 105      -3.170  -2.300  -7.578  0.00  0.00            
ATOM   1642  H   LEU X 105      -2.829  -2.387  -6.631  0.00  0.00            
ATOM   1643  CA  LEU X 105      -3.981  -1.169  -8.044  0.00  0.00            
ATOM   1644  HA  LEU X 105      -4.941  -1.458  -8.472  0.00  0.00            
ATOM   1645  CB  LEU X 105      -4.168  -0.271  -6.793  0.00  0.00            
ATOM   1646  HB2 LEU X 105      -4.901  -0.696  -6.107  0.00  0.00            
ATOM   1647  HB3 LEU X 105      -3.200  -0.116  -6.317  0.00  0.00            
ATOM   1648  CG  LEU X 105      -4.821   1.060  -7.140  0.00  0.00            
ATOM   1649  HG  LEU X 105      -4.309   1.582  -7.948  0.00  0.00            
ATOM   1650  CD1 LEU X 105      -6.223   0.908  -7.714  0.00  0.00            
ATOM   1651 HD11 LEU X 105      -6.226   0.380  -8.667  0.00  0.00            
ATOM   1652 HD12 LEU X 105      -6.875   0.355  -7.038  0.00  0.00            
ATOM   1653 HD13 LEU X 105      -6.718   1.861  -7.898  0.00  0.00            
ATOM   1654  CD2 LEU X 105      -4.874   1.922  -5.866  0.00  0.00            
ATOM   1655 HD21 LEU X 105      -5.312   2.913  -5.982  0.00  0.00            
ATOM   1656 HD22 LEU X 105      -5.491   1.494  -5.076  0.00  0.00            
ATOM   1657 HD23 LEU X 105      -3.861   2.162  -5.543  0.00  0.00            
ATOM   1658  C   LEU X 105      -3.301  -0.392  -9.162  0.00  0.00            
ATOM   1659  O   LEU X 105      -3.959   0.115 -10.048  0.00  0.00            
ATOM   1660  N   LEU X 106      -1.958  -0.263  -9.136  0.00  0.00            
ATOM   1661  H   LEU X 106      -1.455  -0.748  -8.407  0.00  0.00            
ATOM   1662  CA  LEU X 106      -1.055   0.259 -10.236  0.00  0.00            
ATOM   1663  HA  LEU X 106      -1.348   1.272 -10.512  0.00  0.00            
ATOM   1664  CB  LEU X 106       0.465   0.367  -9.794  0.00  0.00            
ATOM   1665  HB2 LEU X 106       0.553   0.936  -8.869  0.00  0.00            
ATOM   1666  HB3 LEU X 106       0.831  -0.644  -9.617  0.00  0.00            
ATOM   1667  CG  LEU X 106       1.397   1.013 -10.792  0.00  0.00            
ATOM   1668  HG  LEU X 106       1.307   0.420 -11.702  0.00  0.00            
ATOM   1669  CD1 LEU X 106       1.067   2.443 -11.021  0.00  0.00            
ATOM   1670 HD11 LEU X 106       1.736   2.834 -11.788  0.00  0.00            
ATOM   1671 HD12 LEU X 106       0.093   2.619 -11.477  0.00  0.00            
ATOM   1672 HD13 LEU X 106       1.213   3.022 -10.109  0.00  0.00            
ATOM   1673  CD2 LEU X 106       2.821   0.983 -10.230  0.00  0.00            
ATOM   1674 HD21 LEU X 106       2.994   1.620  -9.363  0.00  0.00            
ATOM   1675 HD22 LEU X 106       3.020  -0.037  -9.901  0.00  0.00            
ATOM   1676 HD23 LEU X 106       3.474   1.227 -11.068  0.00  0.00            
ATOM   1677  C   LEU X 106      -1.183  -0.545 -11.531  0.00  0.00            
ATOM   1678  O   LEU X 106      -1.580  -0.009 -12.528  0.00  0.00            
ATOM   1679  N   ASP X 107      -1.030  -1.879 -11.436  0.00  0.00            
ATOM   1680  H   ASP X 107      -0.509  -2.256 -10.658  0.00  0.00            
ATOM   1681  CA  ASP X 107      -1.091  -2.802 -12.655  0.00  0.00            
ATOM   1682  HA  ASP X 107      -0.592  -2.264 -13.461  0.00  0.00            
ATOM   1683  CB  ASP X 107      -0.399  -4.100 -12.440  0.00  0.00            
ATOM   1684  HB2 ASP X 107      -0.975  -4.594 -11.658  0.00  0.00            
ATOM   1685  HB3 ASP X 107      -0.396  -4.774 -13.297  0.00  0.00            
ATOM   1686  CG  ASP X 107       0.977  -4.020 -11.949  0.00  0.00            
ATOM   1687  OD1 ASP X 107       1.678  -2.971 -12.167  0.00  0.00            
ATOM   1688  OD2 ASP X 107       1.493  -5.041 -11.343  0.00  0.00            
ATOM   1689  C   ASP X 107      -2.534  -2.898 -13.192  0.00  0.00            
ATOM   1690  O   ASP X 107      -2.759  -3.099 -14.407  0.00  0.00            
ATOM   1691  N   TYR X 108      -3.486  -2.614 -12.312  0.00  0.00            
ATOM   1692  H   TYR X 108      -3.167  -2.272 -11.417  0.00  0.00            
ATOM   1693  CA  TYR X 108      -4.896  -2.477 -12.608  0.00  0.00            
ATOM   1694  HA  TYR X 108      -5.206  -3.257 -13.304  0.00  0.00            
ATOM   1695  CB  TYR X 108      -5.674  -2.709 -11.352  0.00  0.00            
ATOM   1696  HB2 TYR X 108      -5.180  -3.541 -10.852  0.00  0.00            
ATOM   1697  HB3 TYR X 108      -5.530  -1.826 -10.729  0.00  0.00            
ATOM   1698  CG  TYR X 108      -7.186  -2.978 -11.528  0.00  0.00            
ATOM   1699  CD1 TYR X 108      -8.101  -1.901 -11.782  0.00  0.00            
ATOM   1700  HD1 TYR X 108      -7.819  -0.859 -11.761  0.00  0.00            
ATOM   1701  CE1 TYR X 108      -9.487  -2.184 -11.863  0.00  0.00            
ATOM   1702  HE1 TYR X 108     -10.280  -1.466 -12.012  0.00  0.00            
ATOM   1703  CZ  TYR X 108      -9.874  -3.505 -11.673  0.00  0.00            
ATOM   1704  OH  TYR X 108     -11.251  -3.854 -11.774  0.00  0.00            
ATOM   1705  HH  TYR X 108     -11.456  -4.526 -11.119  0.00  0.00            
ATOM   1706  CE2 TYR X 108      -8.977  -4.538 -11.526  0.00  0.00            
ATOM   1707  HE2 TYR X 108      -9.328  -5.558 -11.473  0.00  0.00            
ATOM   1708  CD2 TYR X 108      -7.617  -4.299 -11.379  0.00  0.00            
ATOM   1709  HD2 TYR X 108      -6.880  -5.089 -11.369  0.00  0.00            
ATOM   1710  C   TYR X 108      -5.250  -1.188 -13.378  0.00  0.00            
ATOM   1711  O   TYR X 108      -6.064  -1.362 -14.262  0.00  0.00            
ATOM   1712  N   VAL X 109      -4.855   0.032 -12.911  0.00  0.00            
ATOM   1713  H   VAL X 109      -4.331   0.041 -12.048  0.00  0.00            
ATOM   1714  CA  VAL X 109      -5.046   1.306 -13.640  0.00  0.00            
ATOM   1715  HA  VAL X 109      -6.087   1.484 -13.912  0.00  0.00            
ATOM   1716  CB  VAL X 109      -4.637   2.558 -12.802  0.00  0.00            
ATOM   1717  HB  VAL X 109      -4.674   3.506 -13.338  0.00  0.00            
ATOM   1718  CG1 VAL X 109      -5.607   2.740 -11.643  0.00  0.00            
ATOM   1719 HG11 VAL X 109      -5.372   3.700 -11.182  0.00  0.00            
ATOM   1720 HG12 VAL X 109      -6.657   2.721 -11.933  0.00  0.00            
ATOM   1721 HG13 VAL X 109      -5.417   1.903 -10.971  0.00  0.00            
ATOM   1722  CG2 VAL X 109      -3.222   2.481 -12.164  0.00  0.00            
ATOM   1723 HG21 VAL X 109      -3.015   3.409 -11.631  0.00  0.00            
ATOM   1724 HG22 VAL X 109      -3.240   1.554 -11.592  0.00  0.00            
ATOM   1725 HG23 VAL X 109      -2.526   2.433 -13.002  0.00  0.00            
ATOM   1726  C   VAL X 109      -4.420   1.326 -15.020  0.00  0.00            
ATOM   1727  O   VAL X 109      -5.083   1.865 -15.931  0.00  0.00            
ATOM   1728  N   ARG X 110      -3.318   0.553 -15.128  0.00  0.00            
ATOM   1729  H   ARG X 110      -2.941   0.251 -14.242  0.00  0.00            
ATOM   1730  CA  ARG X 110      -2.379   0.434 -16.277  0.00  0.00            
ATOM   1731  HA  ARG X 110      -2.296   1.374 -16.821  0.00  0.00            
ATOM   1732  CB  ARG X 110      -1.026  -0.106 -15.873  0.00  0.00            
ATOM   1733  HB2 ARG X 110      -1.208  -0.792 -15.045  0.00  0.00            
ATOM   1734  HB3 ARG X 110      -0.715  -0.441 -16.862  0.00  0.00            
ATOM   1735  CG  ARG X 110      -0.066   0.968 -15.327  0.00  0.00            
ATOM   1736  HG2 ARG X 110       0.004   1.764 -16.069  0.00  0.00            
ATOM   1737  HG3 ARG X 110      -0.581   1.376 -14.458  0.00  0.00            
ATOM   1738  CD  ARG X 110       1.399   0.527 -15.025  0.00  0.00            
ATOM   1739  HD2 ARG X 110       1.423  -0.166 -14.185  0.00  0.00            
ATOM   1740  HD3 ARG X 110       1.773   0.077 -15.945  0.00  0.00            
ATOM   1741  NE  ARG X 110       2.257   1.719 -14.779  0.00  0.00            
ATOM   1742  HE  ARG X 110       1.864   2.650 -14.791  0.00  0.00            
ATOM   1743  CZ  ARG X 110       3.501   1.637 -14.399  0.00  0.00            
ATOM   1744  NH1 ARG X 110       4.040   0.551 -13.957  0.00  0.00            
ATOM   1745 HH11 ARG X 110       3.658  -0.377 -14.074  0.00  0.00            
ATOM   1746 HH12 ARG X 110       5.034   0.618 -13.789  0.00  0.00            
ATOM   1747  NH2 ARG X 110       4.293   2.675 -14.313  0.00  0.00            
ATOM   1748 HH21 ARG X 110       3.974   3.532 -14.742  0.00  0.00            
ATOM   1749 HH22 ARG X 110       5.279   2.571 -14.122  0.00  0.00            
ATOM   1750  C   ARG X 110      -3.008  -0.471 -17.327  0.00  0.00            
ATOM   1751  O   ARG X 110      -2.707  -0.385 -18.482  0.00  0.00            
ATOM   1752  N   GLU X 111      -3.870  -1.459 -16.953  0.00  0.00            
ATOM   1753  H   GLU X 111      -4.143  -1.487 -15.981  0.00  0.00            
ATOM   1754  CA  GLU X 111      -4.054  -2.679 -17.723  0.00  0.00            
ATOM   1755  HA  GLU X 111      -3.060  -3.094 -17.888  0.00  0.00            
ATOM   1756  CB  GLU X 111      -4.887  -3.664 -16.919  0.00  0.00            
ATOM   1757  HB2 GLU X 111      -4.425  -3.669 -15.932  0.00  0.00            
ATOM   1758  HB3 GLU X 111      -5.880  -3.226 -16.823  0.00  0.00            
ATOM   1759  CG  GLU X 111      -4.999  -5.059 -17.468  0.00  0.00            
ATOM   1760  HG2 GLU X 111      -5.520  -5.573 -16.660  0.00  0.00            
ATOM   1761  HG3 GLU X 111      -5.642  -5.029 -18.348  0.00  0.00            
ATOM   1762  CD  GLU X 111      -3.760  -5.867 -17.829  0.00  0.00            
ATOM   1763  OE1 GLU X 111      -3.833  -6.995 -18.358  0.00  0.00            
ATOM   1764  OE2 GLU X 111      -2.610  -5.522 -17.441  0.00  0.00            
ATOM   1765  C   GLU X 111      -4.607  -2.510 -19.144  0.00  0.00            
ATOM   1766  O   GLU X 111      -4.273  -3.354 -19.999  0.00  0.00            
ATOM   1767  N   HIE X 112      -5.345  -1.434 -19.446  0.00  0.00            
ATOM   1768  H   HIE X 112      -5.756  -0.855 -18.729  0.00  0.00            
ATOM   1769  CA  HIE X 112      -5.956  -1.166 -20.766  0.00  0.00            
ATOM   1770  HA  HIE X 112      -6.040  -2.032 -21.422  0.00  0.00            
ATOM   1771  CB  HIE X 112      -7.456  -0.814 -20.502  0.00  0.00            
ATOM   1772  HB2 HIE X 112      -8.014  -0.797 -21.438  0.00  0.00            
ATOM   1773  HB3 HIE X 112      -7.729  -1.696 -19.924  0.00  0.00            
ATOM   1774  CG  HIE X 112      -7.668   0.388 -19.628  0.00  0.00            
ATOM   1775  ND1 HIE X 112      -6.959   0.798 -18.499  0.00  0.00            
ATOM   1776  CE1 HIE X 112      -7.517   1.994 -18.104  0.00  0.00            
ATOM   1777  HE1 HIE X 112      -7.317   2.534 -17.190  0.00  0.00            
ATOM   1778  NE2 HIE X 112      -8.502   2.264 -18.919  0.00  0.00            
ATOM   1779  HE2 HIE X 112      -9.008   3.127 -18.779  0.00  0.00            
ATOM   1780  CD2 HIE X 112      -8.636   1.351 -19.952  0.00  0.00            
ATOM   1781  HD2 HIE X 112      -9.323   1.351 -20.784  0.00  0.00            
ATOM   1782  C   HIE X 112      -5.222  -0.123 -21.585  0.00  0.00            
ATOM   1783  O   HIE X 112      -5.605   0.202 -22.742  0.00  0.00            
ATOM   1784  N   LYS X 113      -4.219   0.543 -20.939  0.00  0.00            
ATOM   1785  H   LYS X 113      -4.129   0.317 -19.959  0.00  0.00            
ATOM   1786  CA  LYS X 113      -3.384   1.739 -21.376  0.00  0.00            
ATOM   1787  HA  LYS X 113      -2.913   2.024 -20.435  0.00  0.00            
ATOM   1788  CB  LYS X 113      -2.449   1.367 -22.519  0.00  0.00            
ATOM   1789  HB2 LYS X 113      -3.163   1.237 -23.332  0.00  0.00            
ATOM   1790  HB3 LYS X 113      -1.736   2.182 -22.643  0.00  0.00            
ATOM   1791  CG  LYS X 113      -1.595   0.100 -22.295  0.00  0.00            
ATOM   1792  HG2 LYS X 113      -1.377   0.061 -21.227  0.00  0.00            
ATOM   1793  HG3 LYS X 113      -2.204  -0.783 -22.489  0.00  0.00            
ATOM   1794  CD  LYS X 113      -0.402   0.116 -23.210  0.00  0.00            
ATOM   1795  HD2 LYS X 113      -0.605   0.214 -24.277  0.00  0.00            
ATOM   1796  HD3 LYS X 113       0.150   1.020 -22.953  0.00  0.00            
ATOM   1797  CE  LYS X 113       0.507  -1.108 -22.994  0.00  0.00            
ATOM   1798  HE2 LYS X 113       1.394  -0.907 -23.595  0.00  0.00            
ATOM   1799  HE3 LYS X 113       0.834  -1.140 -21.955  0.00  0.00            
ATOM   1800  NZ  LYS X 113      -0.073  -2.438 -23.325  0.00  0.00            
ATOM   1801  HZ1 LYS X 113      -0.550  -2.764 -22.496  0.00  0.00            
ATOM   1802  HZ2 LYS X 113      -0.634  -2.430 -24.165  0.00  0.00            
ATOM   1803  HZ3 LYS X 113       0.695  -3.083 -23.443  0.00  0.00            
ATOM   1804  C   LYS X 113      -4.247   2.983 -21.674  0.00  0.00            
ATOM   1805  O   LYS X 113      -3.763   3.810 -22.420  0.00  0.00            
ATOM   1806  N   ASP X 114      -5.322   3.162 -21.038  0.00  0.00            
ATOM   1807  H   ASP X 114      -5.610   2.367 -20.485  0.00  0.00            
ATOM   1808  CA  ASP X 114      -6.276   4.251 -21.351  0.00  0.00            
ATOM   1809  HA  ASP X 114      -5.790   5.119 -21.796  0.00  0.00            
ATOM   1810  CB  ASP X 114      -7.444   3.679 -22.191  0.00  0.00            
ATOM   1811  HB2 ASP X 114      -7.100   2.803 -22.741  0.00  0.00            
ATOM   1812  HB3 ASP X 114      -8.216   3.191 -21.595  0.00  0.00            
ATOM   1813  CG  ASP X 114      -8.151   4.641 -23.092  0.00  0.00            
ATOM   1814  OD1 ASP X 114      -8.807   4.129 -23.996  0.00  0.00            
ATOM   1815  OD2 ASP X 114      -8.010   5.888 -23.043  0.00  0.00            
ATOM   1816  C   ASP X 114      -6.806   4.931 -19.984  0.00  0.00            
ATOM   1817  O   ASP X 114      -6.388   4.520 -18.879  0.00  0.00            
ATOM   1818  N   ASN X 115      -7.631   5.977 -20.047  0.00  0.00            
ATOM   1819  H   ASN X 115      -7.873   6.319 -20.966  0.00  0.00            
ATOM   1820  CA  ASN X 115      -8.142   6.750 -18.938  0.00  0.00            
ATOM   1821  HA  ASN X 115      -7.316   7.055 -18.295  0.00  0.00            
ATOM   1822  CB  ASN X 115      -8.817   8.084 -19.397  0.00  0.00            
ATOM   1823  HB2 ASN X 115      -8.879   8.691 -18.494  0.00  0.00            
ATOM   1824  HB3 ASN X 115      -8.169   8.667 -20.052  0.00  0.00            
ATOM   1825  CG  ASN X 115     -10.161   8.008 -20.040  0.00  0.00            
ATOM   1826  OD1 ASN X 115     -10.659   9.012 -20.470  0.00  0.00            
ATOM   1827  ND2 ASN X 115     -10.676   6.865 -20.393  0.00  0.00            
ATOM   1828 HD21 ASN X 115     -10.450   5.955 -20.017  0.00  0.00            
ATOM   1829 HD22 ASN X 115     -11.440   6.962 -21.047  0.00  0.00            
ATOM   1830  C   ASN X 115      -9.107   6.006 -17.904  0.00  0.00            
ATOM   1831  O   ASN X 115      -9.770   5.058 -18.213  0.00  0.00            
ATOM   1832  N   ILE X 116      -9.094   6.505 -16.686  0.00  0.00            
ATOM   1833  H   ILE X 116      -8.488   7.284 -16.470  0.00  0.00            
ATOM   1834  CA  ILE X 116      -9.895   5.979 -15.523  0.00  0.00            
ATOM   1835  HA  ILE X 116     -10.389   5.045 -15.788  0.00  0.00            
ATOM   1836  CB  ILE X 116      -8.980   5.673 -14.312  0.00  0.00            
ATOM   1837  HB  ILE X 116      -8.351   6.524 -14.049  0.00  0.00            
ATOM   1838  CG2 ILE X 116      -9.742   5.307 -13.024  0.00  0.00            
ATOM   1839 HG21 ILE X 116     -10.402   4.470 -13.251  0.00  0.00            
ATOM   1840 HG22 ILE X 116      -8.985   5.019 -12.295  0.00  0.00            
ATOM   1841 HG23 ILE X 116     -10.302   6.185 -12.700  0.00  0.00            
ATOM   1842  CG1 ILE X 116      -7.974   4.511 -14.608  0.00  0.00            
ATOM   1843 HG12 ILE X 116      -7.472   4.778 -15.538  0.00  0.00            
ATOM   1844 HG13 ILE X 116      -7.204   4.347 -13.855  0.00  0.00            
ATOM   1845  CD1 ILE X 116      -8.512   3.133 -14.833  0.00  0.00            
ATOM   1846 HD11 ILE X 116      -7.669   2.512 -15.137  0.00  0.00            
ATOM   1847 HD12 ILE X 116      -8.954   2.703 -13.934  0.00  0.00            
ATOM   1848 HD13 ILE X 116      -9.301   3.170 -15.585  0.00  0.00            
ATOM   1849  C   ILE X 116     -11.007   6.991 -15.202  0.00  0.00            
ATOM   1850  O   ILE X 116     -10.863   8.171 -15.387  0.00  0.00            
ATOM   1851  N   GLY X 117     -12.206   6.599 -14.736  0.00  0.00            
ATOM   1852  H   GLY X 117     -12.216   5.618 -14.494  0.00  0.00            
ATOM   1853  CA  GLY X 117     -13.279   7.501 -14.309  0.00  0.00            
ATOM   1854  HA2 GLY X 117     -13.430   8.320 -15.012  0.00  0.00            
ATOM   1855  HA3 GLY X 117     -14.194   6.912 -14.380  0.00  0.00            
ATOM   1856  C   GLY X 117     -13.096   8.167 -12.942  0.00  0.00            
ATOM   1857  O   GLY X 117     -12.452   7.712 -12.032  0.00  0.00            
ATOM   1858  N   SER X 118     -13.778   9.311 -12.924  0.00  0.00            
ATOM   1859  H   SER X 118     -14.565   9.417 -13.548  0.00  0.00            
ATOM   1860  CA  SER X 118     -13.534  10.388 -11.841  0.00  0.00            
ATOM   1861  HA  SER X 118     -12.478  10.654 -11.895  0.00  0.00            
ATOM   1862  CB  SER X 118     -14.240  11.699 -12.227  0.00  0.00            
ATOM   1863  HB2 SER X 118     -14.079  12.463 -11.466  0.00  0.00            
ATOM   1864  HB3 SER X 118     -13.779  12.071 -13.142  0.00  0.00            
ATOM   1865  OG  SER X 118     -15.592  11.483 -12.245  0.00  0.00            
ATOM   1866  HG  SER X 118     -15.863  10.913 -12.968  0.00  0.00            
ATOM   1867  C   SER X 118     -13.988   9.990 -10.445  0.00  0.00            
ATOM   1868  O   SER X 118     -13.212  10.260  -9.542  0.00  0.00            
ATOM   1869  N   GLN X 119     -15.063   9.205 -10.304  0.00  0.00            
ATOM   1870  H   GLN X 119     -15.564   9.065 -11.170  0.00  0.00            
ATOM   1871  CA  GLN X 119     -15.599   8.789  -9.039  0.00  0.00            
ATOM   1872  HA  GLN X 119     -15.437   9.589  -8.316  0.00  0.00            
ATOM   1873  CB  GLN X 119     -17.084   8.424  -9.119  0.00  0.00            
ATOM   1874  HB2 GLN X 119     -17.696   9.290  -9.370  0.00  0.00            
ATOM   1875  HB3 GLN X 119     -17.349   7.741  -9.926  0.00  0.00            
ATOM   1876  CG  GLN X 119     -17.658   7.846  -7.799  0.00  0.00            
ATOM   1877  HG2 GLN X 119     -17.225   8.277  -6.896  0.00  0.00            
ATOM   1878  HG3 GLN X 119     -18.702   8.139  -7.691  0.00  0.00            
ATOM   1879  CD  GLN X 119     -17.451   6.278  -7.669  0.00  0.00            
ATOM   1880  OE1 GLN X 119     -17.268   5.459  -8.566  0.00  0.00            
ATOM   1881  NE2 GLN X 119     -17.290   5.781  -6.431  0.00  0.00            
ATOM   1882 HE21 GLN X 119     -17.364   6.394  -5.632  0.00  0.00            
ATOM   1883 HE22 GLN X 119     -17.029   4.809  -6.348  0.00  0.00            
ATOM   1884  C   GLN X 119     -14.817   7.620  -8.465  0.00  0.00            
ATOM   1885  O   GLN X 119     -14.563   7.598  -7.300  0.00  0.00            
ATOM   1886  N   TYR X 120     -14.306   6.750  -9.360  0.00  0.00            
ATOM   1887  H   TYR X 120     -14.398   7.026 -10.327  0.00  0.00            
ATOM   1888  CA  TYR X 120     -13.479   5.741  -8.882  0.00  0.00            
ATOM   1889  HA  TYR X 120     -13.955   5.201  -8.064  0.00  0.00            
ATOM   1890  CB  TYR X 120     -13.059   4.740  -9.999  0.00  0.00            
ATOM   1891  HB2 TYR X 120     -12.470   5.201 -10.792  0.00  0.00            
ATOM   1892  HB3 TYR X 120     -12.437   3.972  -9.539  0.00  0.00            
ATOM   1893  CG  TYR X 120     -14.154   4.000 -10.703  0.00  0.00            
ATOM   1894  CD1 TYR X 120     -14.940   3.091  -9.986  0.00  0.00            
ATOM   1895  HD1 TYR X 120     -14.815   2.919  -8.927  0.00  0.00            
ATOM   1896  CE1 TYR X 120     -15.902   2.330 -10.664  0.00  0.00            
ATOM   1897  HE1 TYR X 120     -16.521   1.599 -10.166  0.00  0.00            
ATOM   1898  CZ  TYR X 120     -15.998   2.410 -12.067  0.00  0.00            
ATOM   1899  OH  TYR X 120     -16.797   1.535 -12.726  0.00  0.00            
ATOM   1900  HH  TYR X 120     -16.692   1.608 -13.677  0.00  0.00            
ATOM   1901  CE2 TYR X 120     -15.183   3.281 -12.826  0.00  0.00            
ATOM   1902  HE2 TYR X 120     -15.370   3.406 -13.883  0.00  0.00            
ATOM   1903  CD2 TYR X 120     -14.249   4.064 -12.105  0.00  0.00            
ATOM   1904  HD2 TYR X 120     -13.517   4.676 -12.611  0.00  0.00            
ATOM   1905  C   TYR X 120     -12.211   6.205  -8.271  0.00  0.00            
ATOM   1906  O   TYR X 120     -11.852   5.771  -7.165  0.00  0.00            
ATOM   1907  N   LEU X 121     -11.642   7.199  -8.886  0.00  0.00            
ATOM   1908  H   LEU X 121     -11.985   7.435  -9.806  0.00  0.00            
ATOM   1909  CA  LEU X 121     -10.329   7.626  -8.423  0.00  0.00            
ATOM   1910  HA  LEU X 121      -9.575   6.856  -8.264  0.00  0.00            
ATOM   1911  CB  LEU X 121      -9.818   8.739  -9.377  0.00  0.00            
ATOM   1912  HB2 LEU X 121     -10.561   9.480  -9.671  0.00  0.00            
ATOM   1913  HB3 LEU X 121      -9.031   9.320  -8.898  0.00  0.00            
ATOM   1914  CG  LEU X 121      -9.105   8.128 -10.715  0.00  0.00            
ATOM   1915  HG  LEU X 121      -9.636   7.206 -10.949  0.00  0.00            
ATOM   1916  CD1 LEU X 121      -9.158   9.110 -11.889  0.00  0.00            
ATOM   1917 HD11 LEU X 121     -10.145   9.265 -12.325  0.00  0.00            
ATOM   1918 HD12 LEU X 121      -8.638  10.031 -11.624  0.00  0.00            
ATOM   1919 HD13 LEU X 121      -8.525   8.722 -12.687  0.00  0.00            
ATOM   1920  CD2 LEU X 121      -7.663   7.716 -10.433  0.00  0.00            
ATOM   1921 HD21 LEU X 121      -7.182   7.462 -11.377  0.00  0.00            
ATOM   1922 HD22 LEU X 121      -7.105   8.574 -10.057  0.00  0.00            
ATOM   1923 HD23 LEU X 121      -7.627   6.904  -9.707  0.00  0.00            
ATOM   1924  C   LEU X 121     -10.510   8.311  -7.028  0.00  0.00            
ATOM   1925  O   LEU X 121      -9.825   7.978  -6.091  0.00  0.00            
ATOM   1926  N   LEU X 122     -11.523   9.188  -6.847  0.00  0.00            
ATOM   1927  H   LEU X 122     -12.024   9.515  -7.661  0.00  0.00            
ATOM   1928  CA  LEU X 122     -11.871   9.794  -5.549  0.00  0.00            
ATOM   1929  HA  LEU X 122     -11.005  10.351  -5.190  0.00  0.00            
ATOM   1930  CB  LEU X 122     -12.879  10.859  -5.912  0.00  0.00            
ATOM   1931  HB2 LEU X 122     -13.746  10.597  -6.519  0.00  0.00            
ATOM   1932  HB3 LEU X 122     -13.345  11.188  -4.982  0.00  0.00            
ATOM   1933  CG  LEU X 122     -12.190  12.099  -6.524  0.00  0.00            
ATOM   1934  HG  LEU X 122     -11.618  11.789  -7.398  0.00  0.00            
ATOM   1935  CD1 LEU X 122     -13.338  13.087  -6.893  0.00  0.00            
ATOM   1936 HD11 LEU X 122     -12.785  13.973  -7.205  0.00  0.00            
ATOM   1937 HD12 LEU X 122     -13.900  12.734  -7.758  0.00  0.00            
ATOM   1938 HD13 LEU X 122     -13.999  13.323  -6.059  0.00  0.00            
ATOM   1939  CD2 LEU X 122     -11.275  12.945  -5.563  0.00  0.00            
ATOM   1940 HD21 LEU X 122     -11.030  13.871  -6.084  0.00  0.00            
ATOM   1941 HD22 LEU X 122     -11.832  13.037  -4.631  0.00  0.00            
ATOM   1942 HD23 LEU X 122     -10.309  12.445  -5.487  0.00  0.00            
ATOM   1943  C   LEU X 122     -12.306   8.880  -4.364  0.00  0.00            
ATOM   1944  O   LEU X 122     -11.984   9.205  -3.205  0.00  0.00            
ATOM   1945  N   ASN X 123     -12.972   7.713  -4.544  0.00  0.00            
ATOM   1946  H   ASN X 123     -13.094   7.492  -5.522  0.00  0.00            
ATOM   1947  CA  ASN X 123     -13.230   6.596  -3.519  0.00  0.00            
ATOM   1948  HA  ASN X 123     -13.658   7.033  -2.618  0.00  0.00            
ATOM   1949  CB  ASN X 123     -14.333   5.728  -4.169  0.00  0.00            
ATOM   1950  HB2 ASN X 123     -15.333   6.162  -4.161  0.00  0.00            
ATOM   1951  HB3 ASN X 123     -14.018   5.454  -5.176  0.00  0.00            
ATOM   1952  CG  ASN X 123     -14.440   4.417  -3.411  0.00  0.00            
ATOM   1953  OD1 ASN X 123     -14.379   4.339  -2.198  0.00  0.00            
ATOM   1954  ND2 ASN X 123     -14.562   3.311  -4.126  0.00  0.00            
ATOM   1955 HD21 ASN X 123     -14.636   3.454  -5.123  0.00  0.00            
ATOM   1956 HD22 ASN X 123     -14.510   2.422  -3.649  0.00  0.00            
ATOM   1957  C   ASN X 123     -11.892   5.984  -3.112  0.00  0.00            
ATOM   1958  O   ASN X 123     -11.530   5.929  -1.955  0.00  0.00            
ATOM   1959  N   TRP X 124     -11.094   5.598  -4.109  0.00  0.00            
ATOM   1960  H   TRP X 124     -11.376   5.658  -5.077  0.00  0.00            
ATOM   1961  CA  TRP X 124      -9.792   5.014  -3.979  0.00  0.00            
ATOM   1962  HA  TRP X 124      -9.846   4.093  -3.399  0.00  0.00            
ATOM   1963  CB  TRP X 124      -9.105   4.661  -5.291  0.00  0.00            
ATOM   1964  HB2 TRP X 124      -8.877   5.526  -5.913  0.00  0.00            
ATOM   1965  HB3 TRP X 124      -8.214   4.140  -4.940  0.00  0.00            
ATOM   1966  CG  TRP X 124      -9.753   3.715  -6.261  0.00  0.00            
ATOM   1967  CD1 TRP X 124     -10.837   2.947  -6.043  0.00  0.00            
ATOM   1968  HD1 TRP X 124     -11.432   2.840  -5.148  0.00  0.00            
ATOM   1969  NE1 TRP X 124     -11.126   2.348  -7.224  0.00  0.00            
ATOM   1970  HE1 TRP X 124     -11.820   1.671  -7.506  0.00  0.00            
ATOM   1971  CE2 TRP X 124     -10.224   2.693  -8.252  0.00  0.00            
ATOM   1972  CZ2 TRP X 124     -10.189   2.367  -9.598  0.00  0.00            
ATOM   1973  HZ2 TRP X 124     -10.962   1.829 -10.127  0.00  0.00            
ATOM   1974  CH2 TRP X 124      -9.162   3.066 -10.348  0.00  0.00            
ATOM   1975  HH2 TRP X 124      -8.931   2.717 -11.344  0.00  0.00            
ATOM   1976  CZ3 TRP X 124      -8.245   4.030  -9.770  0.00  0.00            
ATOM   1977  HZ3 TRP X 124      -7.325   4.330 -10.250  0.00  0.00            
ATOM   1978  CE3 TRP X 124      -8.379   4.252  -8.367  0.00  0.00            
ATOM   1979  HE3 TRP X 124      -7.754   5.025  -7.945  0.00  0.00            
ATOM   1980  CD2 TRP X 124      -9.353   3.567  -7.603  0.00  0.00            
ATOM   1981  C   TRP X 124      -8.796   5.924  -3.231  0.00  0.00            
ATOM   1982  O   TRP X 124      -8.116   5.387  -2.364  0.00  0.00            
ATOM   1983  N   CYS X 125      -8.819   7.255  -3.506  0.00  0.00            
ATOM   1984  H   CYS X 125      -9.360   7.641  -4.267  0.00  0.00            
ATOM   1985  CA  CYS X 125      -8.137   8.181  -2.689  0.00  0.00            
ATOM   1986  HA  CYS X 125      -7.098   7.852  -2.642  0.00  0.00            
ATOM   1987  CB  CYS X 125      -8.085   9.573  -3.336  0.00  0.00            
ATOM   1988  HB2 CYS X 125      -9.137   9.826  -3.468  0.00  0.00            
ATOM   1989  HB3 CYS X 125      -7.672  10.269  -2.605  0.00  0.00            
ATOM   1990  SG  CYS X 125      -7.023   9.588  -4.858  0.00  0.00            
ATOM   1991  HG  CYS X 125      -7.648   8.649  -5.573  0.00  0.00            
ATOM   1992  C   CYS X 125      -8.606   8.272  -1.255  0.00  0.00            
ATOM   1993  O   CYS X 125      -7.799   8.245  -0.319  0.00  0.00            
ATOM   1994  N   VAL X 126      -9.917   8.260  -1.003  0.00  0.00            
ATOM   1995  H   VAL X 126     -10.578   8.295  -1.767  0.00  0.00            
ATOM   1996  CA  VAL X 126     -10.407   8.157   0.373  0.00  0.00            
ATOM   1997  HA  VAL X 126      -9.897   8.955   0.912  0.00  0.00            
ATOM   1998  CB  VAL X 126     -11.921   8.365   0.419  0.00  0.00            
ATOM   1999  HB  VAL X 126     -12.453   7.753  -0.309  0.00  0.00            
ATOM   2000  CG1 VAL X 126     -12.490   8.156   1.794  0.00  0.00            
ATOM   2001 HG11 VAL X 126     -12.594   7.082   1.948  0.00  0.00            
ATOM   2002 HG12 VAL X 126     -11.825   8.560   2.558  0.00  0.00            
ATOM   2003 HG13 VAL X 126     -13.457   8.635   1.944  0.00  0.00            
ATOM   2004  CG2 VAL X 126     -12.265   9.841   0.159  0.00  0.00            
ATOM   2005 HG21 VAL X 126     -13.342   9.891   0.001  0.00  0.00            
ATOM   2006 HG22 VAL X 126     -11.911  10.461   0.982  0.00  0.00            
ATOM   2007 HG23 VAL X 126     -11.842  10.244  -0.761  0.00  0.00            
ATOM   2008  C   VAL X 126     -10.037   6.897   1.095  0.00  0.00            
ATOM   2009  O   VAL X 126      -9.668   6.931   2.274  0.00  0.00            
ATOM   2010  N   GLN X 127     -10.001   5.711   0.407  0.00  0.00            
ATOM   2011  H   GLN X 127     -10.426   5.871  -0.495  0.00  0.00            
ATOM   2012  CA  GLN X 127      -9.733   4.398   1.005  0.00  0.00            
ATOM   2013  HA  GLN X 127     -10.224   4.321   1.975  0.00  0.00            
ATOM   2014  CB  GLN X 127     -10.157   3.242   0.087  0.00  0.00            
ATOM   2015  HB2 GLN X 127      -9.753   3.400  -0.913  0.00  0.00            
ATOM   2016  HB3 GLN X 127      -9.804   2.304   0.516  0.00  0.00            
ATOM   2017  CG  GLN X 127     -11.729   3.118   0.128  0.00  0.00            
ATOM   2018  HG2 GLN X 127     -11.979   3.089   1.188  0.00  0.00            
ATOM   2019  HG3 GLN X 127     -12.143   3.990  -0.379  0.00  0.00            
ATOM   2020  CD  GLN X 127     -12.182   1.822  -0.584  0.00  0.00            
ATOM   2021  OE1 GLN X 127     -11.414   0.853  -0.780  0.00  0.00            
ATOM   2022  NE2 GLN X 127     -13.403   1.693  -0.977  0.00  0.00            
ATOM   2023 HE21 GLN X 127     -13.969   2.488  -0.716  0.00  0.00            
ATOM   2024 HE22 GLN X 127     -13.697   0.911  -1.545  0.00  0.00            
ATOM   2025  C   GLN X 127      -8.235   4.182   1.406  0.00  0.00            
ATOM   2026  O   GLN X 127      -7.947   3.584   2.424  0.00  0.00            
ATOM   2027  N   ILE X 128      -7.342   4.820   0.657  0.00  0.00            
ATOM   2028  H   ILE X 128      -7.729   5.394  -0.079  0.00  0.00            
ATOM   2029  CA  ILE X 128      -5.933   5.128   0.979  0.00  0.00            
ATOM   2030  HA  ILE X 128      -5.480   4.210   1.352  0.00  0.00            
ATOM   2031  CB  ILE X 128      -5.125   5.497  -0.284  0.00  0.00            
ATOM   2032  HB  ILE X 128      -5.599   6.336  -0.794  0.00  0.00            
ATOM   2033  CG2 ILE X 128      -3.701   5.904   0.019  0.00  0.00            
ATOM   2034 HG21 ILE X 128      -3.215   6.213  -0.906  0.00  0.00            
ATOM   2035 HG22 ILE X 128      -3.714   6.742   0.716  0.00  0.00            
ATOM   2036 HG23 ILE X 128      -3.107   5.083   0.421  0.00  0.00            
ATOM   2037  CG1 ILE X 128      -5.199   4.313  -1.375  0.00  0.00            
ATOM   2038 HG12 ILE X 128      -4.745   3.379  -1.043  0.00  0.00            
ATOM   2039 HG13 ILE X 128      -6.234   3.989  -1.479  0.00  0.00            
ATOM   2040  CD1 ILE X 128      -4.666   4.591  -2.792  0.00  0.00            
ATOM   2041 HD11 ILE X 128      -5.157   5.499  -3.145  0.00  0.00            
ATOM   2042 HD12 ILE X 128      -3.591   4.752  -2.870  0.00  0.00            
ATOM   2043 HD13 ILE X 128      -4.958   3.761  -3.435  0.00  0.00            
ATOM   2044  C   ILE X 128      -5.730   6.079   2.172  0.00  0.00            
ATOM   2045  O   ILE X 128      -4.913   5.767   3.106  0.00  0.00            
ATOM   2046  N   ALA X 129      -6.481   7.132   2.240  0.00  0.00            
ATOM   2047  H   ALA X 129      -7.102   7.247   1.451  0.00  0.00            
ATOM   2048  CA  ALA X 129      -6.516   7.943   3.393  0.00  0.00            
ATOM   2049  HA  ALA X 129      -5.505   8.274   3.629  0.00  0.00            
ATOM   2050  CB  ALA X 129      -7.286   9.246   3.114  0.00  0.00            
ATOM   2051  HB1 ALA X 129      -7.238   9.955   3.941  0.00  0.00            
ATOM   2052  HB2 ALA X 129      -6.867   9.865   2.320  0.00  0.00            
ATOM   2053  HB3 ALA X 129      -8.235   9.119   2.593  0.00  0.00            
ATOM   2054  C   ALA X 129      -6.978   7.140   4.621  0.00  0.00            
ATOM   2055  O   ALA X 129      -6.215   7.156   5.623  0.00  0.00            
ATOM   2056  N   LYS X 130      -8.161   6.457   4.572  0.00  0.00            
ATOM   2057  H   LYS X 130      -8.682   6.489   3.707  0.00  0.00            
ATOM   2058  CA  LYS X 130      -8.694   5.650   5.672  0.00  0.00            
ATOM   2059  HA  LYS X 130      -8.969   6.245   6.543  0.00  0.00            
ATOM   2060  CB  LYS X 130      -9.972   4.843   5.134  0.00  0.00            
ATOM   2061  HB2 LYS X 130      -9.928   4.410   4.135  0.00  0.00            
ATOM   2062  HB3 LYS X 130     -10.180   4.069   5.873  0.00  0.00            
ATOM   2063  CG  LYS X 130     -11.241   5.768   5.141  0.00  0.00            
ATOM   2064  HG2 LYS X 130     -11.374   6.078   6.178  0.00  0.00            
ATOM   2065  HG3 LYS X 130     -11.037   6.742   4.698  0.00  0.00            
ATOM   2066  CD  LYS X 130     -12.460   5.148   4.492  0.00  0.00            
ATOM   2067  HD2 LYS X 130     -12.389   5.055   3.409  0.00  0.00            
ATOM   2068  HD3 LYS X 130     -12.643   4.143   4.874  0.00  0.00            
ATOM   2069  CE  LYS X 130     -13.615   6.071   4.790  0.00  0.00            
ATOM   2070  HE2 LYS X 130     -13.452   6.537   5.762  0.00  0.00            
ATOM   2071  HE3 LYS X 130     -13.493   6.871   4.059  0.00  0.00            
ATOM   2072  NZ  LYS X 130     -14.905   5.418   4.606  0.00  0.00            
ATOM   2073  HZ1 LYS X 130     -15.048   4.545   5.094  0.00  0.00            
ATOM   2074  HZ2 LYS X 130     -15.706   5.986   4.842  0.00  0.00            
ATOM   2075  HZ3 LYS X 130     -15.071   5.231   3.627  0.00  0.00            
ATOM   2076  C   LYS X 130      -7.659   4.641   6.202  0.00  0.00            
ATOM   2077  O   LYS X 130      -7.455   4.499   7.395  0.00  0.00            
ATOM   2078  N   GLY X 131      -6.956   3.889   5.275  0.00  0.00            
ATOM   2079  H   GLY X 131      -7.271   3.883   4.316  0.00  0.00            
ATOM   2080  CA  GLY X 131      -5.813   2.960   5.594  0.00  0.00            
ATOM   2081  HA2 GLY X 131      -6.232   2.057   6.039  0.00  0.00            
ATOM   2082  HA3 GLY X 131      -5.355   2.726   4.633  0.00  0.00            
ATOM   2083  C   GLY X 131      -4.674   3.654   6.320  0.00  0.00            
ATOM   2084  O   GLY X 131      -4.263   3.200   7.385  0.00  0.00            
ATOM   2085  N   MET X 132      -4.209   4.834   5.865  0.00  0.00            
ATOM   2086  H   MET X 132      -4.567   5.177   4.985  0.00  0.00            
ATOM   2087  CA  MET X 132      -3.069   5.535   6.527  0.00  0.00            
ATOM   2088  HA  MET X 132      -2.298   4.789   6.719  0.00  0.00            
ATOM   2089  CB  MET X 132      -2.450   6.649   5.643  0.00  0.00            
ATOM   2090  HB2 MET X 132      -3.217   7.305   5.232  0.00  0.00            
ATOM   2091  HB3 MET X 132      -1.859   7.337   6.247  0.00  0.00            
ATOM   2092  CG  MET X 132      -1.562   6.195   4.525  0.00  0.00            
ATOM   2093  HG2 MET X 132      -2.176   5.781   3.724  0.00  0.00            
ATOM   2094  HG3 MET X 132      -1.056   7.114   4.230  0.00  0.00            
ATOM   2095  SD  MET X 132      -0.304   4.983   4.872  0.00  0.00            
ATOM   2096  CE  MET X 132       0.522   5.802   6.243  0.00  0.00            
ATOM   2097  HE1 MET X 132       0.595   6.876   6.075  0.00  0.00            
ATOM   2098  HE2 MET X 132      -0.016   5.564   7.161  0.00  0.00            
ATOM   2099  HE3 MET X 132       1.508   5.362   6.387  0.00  0.00            
ATOM   2100  C   MET X 132      -3.463   6.156   7.869  0.00  0.00            
ATOM   2101  O   MET X 132      -2.610   6.334   8.715  0.00  0.00            
ATOM   2102  N   ASN X 133      -4.725   6.561   7.976  0.00  0.00            
ATOM   2103  H   ASN X 133      -5.273   6.518   7.128  0.00  0.00            
ATOM   2104  CA  ASN X 133      -5.257   7.206   9.228  0.00  0.00            
ATOM   2105  HA  ASN X 133      -4.662   8.069   9.528  0.00  0.00            
ATOM   2106  CB  ASN X 133      -6.693   7.768   8.946  0.00  0.00            
ATOM   2107  HB2 ASN X 133      -6.620   8.510   8.151  0.00  0.00            
ATOM   2108  HB3 ASN X 133      -7.307   7.030   8.431  0.00  0.00            
ATOM   2109  CG  ASN X 133      -7.307   8.381  10.215  0.00  0.00            
ATOM   2110  OD1 ASN X 133      -6.731   9.206  10.888  0.00  0.00            
ATOM   2111  ND2 ASN X 133      -8.445   7.848  10.577  0.00  0.00            
ATOM   2112 HD21 ASN X 133      -8.788   7.026  10.100  0.00  0.00            
ATOM   2113 HD22 ASN X 133      -8.764   8.061  11.512  0.00  0.00            
ATOM   2114  C   ASN X 133      -5.232   6.179  10.398  0.00  0.00            
ATOM   2115  O   ASN X 133      -5.138   6.631  11.543  0.00  0.00            
ATOM   2116  N   TYR X 134      -5.552   4.877  10.100  0.00  0.00            
ATOM   2117  H   TYR X 134      -5.699   4.755   9.108  0.00  0.00            
ATOM   2118  CA  TYR X 134      -5.537   3.743  11.003  0.00  0.00            
ATOM   2119  HA  TYR X 134      -5.941   3.980  11.987  0.00  0.00            
ATOM   2120  CB  TYR X 134      -6.335   2.556  10.519  0.00  0.00            
ATOM   2121  HB2 TYR X 134      -7.379   2.868  10.556  0.00  0.00            
ATOM   2122  HB3 TYR X 134      -5.992   2.257   9.529  0.00  0.00            
ATOM   2123  CG  TYR X 134      -6.365   1.282  11.362  0.00  0.00            
ATOM   2124  CD1 TYR X 134      -7.034   1.153  12.635  0.00  0.00            
ATOM   2125  HD1 TYR X 134      -7.655   1.911  13.088  0.00  0.00            
ATOM   2126  CE1 TYR X 134      -6.856  -0.060  13.319  0.00  0.00            
ATOM   2127  HE1 TYR X 134      -7.413  -0.250  14.225  0.00  0.00            
ATOM   2128  CZ  TYR X 134      -6.101  -1.110  12.806  0.00  0.00            
ATOM   2129  OH  TYR X 134      -5.913  -2.192  13.523  0.00  0.00            
ATOM   2130  HH  TYR X 134      -5.215  -2.671  13.070  0.00  0.00            
ATOM   2131  CE2 TYR X 134      -5.495  -0.990  11.524  0.00  0.00            
ATOM   2132  HE2 TYR X 134      -4.909  -1.839  11.205  0.00  0.00            
ATOM   2133  CD2 TYR X 134      -5.593   0.237  10.835  0.00  0.00            
ATOM   2134  HD2 TYR X 134      -5.043   0.415   9.923  0.00  0.00            
ATOM   2135  C   TYR X 134      -4.124   3.318  11.283  0.00  0.00            
ATOM   2136  O   TYR X 134      -3.813   3.216  12.466  0.00  0.00            
ATOM   2137  N   LEU X 135      -3.200   3.261  10.302  0.00  0.00            
ATOM   2138  H   LEU X 135      -3.566   3.358   9.365  0.00  0.00            
ATOM   2139  CA  LEU X 135      -1.799   3.143  10.565  0.00  0.00            
ATOM   2140  HA  LEU X 135      -1.687   2.204  11.107  0.00  0.00            
ATOM   2141  CB  LEU X 135      -1.053   3.146   9.241  0.00  0.00            
ATOM   2142  HB2 LEU X 135      -1.729   3.409   8.427  0.00  0.00            
ATOM   2143  HB3 LEU X 135      -0.329   3.959   9.182  0.00  0.00            
ATOM   2144  CG  LEU X 135      -0.307   1.851   8.779  0.00  0.00            
ATOM   2145  HG  LEU X 135       0.315   1.665   9.654  0.00  0.00            
ATOM   2146  CD1 LEU X 135      -1.199   0.645   8.490  0.00  0.00            
ATOM   2147 HD11 LEU X 135      -0.531  -0.006   7.926  0.00  0.00            
ATOM   2148 HD12 LEU X 135      -1.589   0.229   9.419  0.00  0.00            
ATOM   2149 HD13 LEU X 135      -2.071   0.966   7.921  0.00  0.00            
ATOM   2150  CD2 LEU X 135       0.543   2.257   7.549  0.00  0.00            
ATOM   2151 HD21 LEU X 135       1.046   3.197   7.779  0.00  0.00            
ATOM   2152 HD22 LEU X 135       1.265   1.458   7.383  0.00  0.00            
ATOM   2153 HD23 LEU X 135       0.009   2.449   6.619  0.00  0.00            
ATOM   2154  C   LEU X 135      -1.278   4.201  11.491  0.00  0.00            
ATOM   2155  O   LEU X 135      -0.650   3.869  12.500  0.00  0.00            
ATOM   2156  N   GLU X 136      -1.666   5.466  11.291  0.00  0.00            
ATOM   2157  H   GLU X 136      -1.992   5.732  10.373  0.00  0.00            
ATOM   2158  CA  GLU X 136      -1.535   6.574  12.188  0.00  0.00            
ATOM   2159  HA  GLU X 136      -0.450   6.576  12.291  0.00  0.00            
ATOM   2160  CB  GLU X 136      -1.894   7.918  11.518  0.00  0.00            
ATOM   2161  HB2 GLU X 136      -1.346   7.902  10.576  0.00  0.00            
ATOM   2162  HB3 GLU X 136      -2.942   7.936  11.222  0.00  0.00            
ATOM   2163  CG  GLU X 136      -1.434   9.189  12.141  0.00  0.00            
ATOM   2164  HG2 GLU X 136      -0.474   9.135  12.655  0.00  0.00            
ATOM   2165  HG3 GLU X 136      -1.355   9.968  11.383  0.00  0.00            
ATOM   2166  CD  GLU X 136      -2.434   9.610  13.249  0.00  0.00            
ATOM   2167  OE1 GLU X 136      -3.545   9.886  12.986  0.00  0.00            
ATOM   2168  OE2 GLU X 136      -1.906   9.813  14.376  0.00  0.00            
ATOM   2169  C   GLU X 136      -2.043   6.160  13.552  0.00  0.00            
ATOM   2170  O   GLU X 136      -1.221   6.113  14.446  0.00  0.00            
ATOM   2171  N   ASP X 137      -3.330   5.901  13.745  0.00  0.00            
ATOM   2172  H   ASP X 137      -3.960   5.833  12.959  0.00  0.00            
ATOM   2173  CA  ASP X 137      -3.864   5.275  15.035  0.00  0.00            
ATOM   2174  HA  ASP X 137      -3.816   5.950  15.889  0.00  0.00            
ATOM   2175  CB  ASP X 137      -5.348   5.085  14.873  0.00  0.00            
ATOM   2176  HB2 ASP X 137      -5.603   4.400  14.064  0.00  0.00            
ATOM   2177  HB3 ASP X 137      -5.729   4.656  15.800  0.00  0.00            
ATOM   2178  CG  ASP X 137      -6.107   6.362  14.539  0.00  0.00            
ATOM   2179  OD1 ASP X 137      -7.231   6.183  14.050  0.00  0.00            
ATOM   2180  OD2 ASP X 137      -5.601   7.488  14.745  0.00  0.00            
ATOM   2181  C   ASP X 137      -3.210   4.020  15.627  0.00  0.00            
ATOM   2182  O   ASP X 137      -3.302   3.742  16.847  0.00  0.00            
ATOM   2183  N   ARG X 138      -2.432   3.207  14.878  0.00  0.00            
ATOM   2184  H   ARG X 138      -2.365   3.461  13.903  0.00  0.00            
ATOM   2185  CA  ARG X 138      -1.526   2.161  15.349  0.00  0.00            
ATOM   2186  HA  ARG X 138      -1.705   1.935  16.400  0.00  0.00            
ATOM   2187  CB  ARG X 138      -1.761   0.985  14.371  0.00  0.00            
ATOM   2188  HB2 ARG X 138      -1.443   1.301  13.377  0.00  0.00            
ATOM   2189  HB3 ARG X 138      -1.152   0.135  14.680  0.00  0.00            
ATOM   2190  CG  ARG X 138      -3.175   0.530  14.199  0.00  0.00            
ATOM   2191  HG2 ARG X 138      -3.839   1.135  13.580  0.00  0.00            
ATOM   2192  HG3 ARG X 138      -3.133  -0.301  13.495  0.00  0.00            
ATOM   2193  CD  ARG X 138      -3.988   0.221  15.435  0.00  0.00            
ATOM   2194  HD2 ARG X 138      -4.266   1.157  15.918  0.00  0.00            
ATOM   2195  HD3 ARG X 138      -4.924  -0.244  15.125  0.00  0.00            
ATOM   2196  NE  ARG X 138      -3.222  -0.704  16.326  0.00  0.00            
ATOM   2197  HE  ARG X 138      -2.378  -1.146  15.991  0.00  0.00            
ATOM   2198  CZ  ARG X 138      -3.434  -1.029  17.547  0.00  0.00            
ATOM   2199  NH1 ARG X 138      -4.566  -0.627  18.079  0.00  0.00            
ATOM   2200 HH11 ARG X 138      -5.115   0.105  17.652  0.00  0.00            
ATOM   2201 HH12 ARG X 138      -4.714  -0.786  19.065  0.00  0.00            
ATOM   2202  NH2 ARG X 138      -2.664  -1.871  18.189  0.00  0.00            
ATOM   2203 HH21 ARG X 138      -1.803  -2.289  17.867  0.00  0.00            
ATOM   2204 HH22 ARG X 138      -2.932  -2.147  19.123  0.00  0.00            
ATOM   2205  C   ARG X 138      -0.042   2.534  15.251  0.00  0.00            
ATOM   2206  O   ARG X 138       0.821   1.616  15.256  0.00  0.00            
ATOM   2207  N   ARG X 139       0.258   3.816  15.206  0.00  0.00            
ATOM   2208  H   ARG X 139      -0.519   4.433  15.021  0.00  0.00            
ATOM   2209  CA  ARG X 139       1.557   4.423  15.464  0.00  0.00            
ATOM   2210  HA  ARG X 139       1.537   5.512  15.430  0.00  0.00            
ATOM   2211  CB  ARG X 139       2.079   4.218  16.908  0.00  0.00            
ATOM   2212  HB2 ARG X 139       2.451   3.194  16.946  0.00  0.00            
ATOM   2213  HB3 ARG X 139       2.953   4.842  17.095  0.00  0.00            
ATOM   2214  CG  ARG X 139       1.078   4.596  18.043  0.00  0.00            
ATOM   2215  HG2 ARG X 139       0.350   3.793  18.162  0.00  0.00            
ATOM   2216  HG3 ARG X 139       1.592   4.607  19.005  0.00  0.00            
ATOM   2217  CD  ARG X 139       0.241   5.840  17.783  0.00  0.00            
ATOM   2218  HD2 ARG X 139      -0.539   5.686  17.037  0.00  0.00            
ATOM   2219  HD3 ARG X 139      -0.257   5.981  18.743  0.00  0.00            
ATOM   2220  NE  ARG X 139       1.106   7.066  17.556  0.00  0.00            
ATOM   2221  HE  ARG X 139       1.898   7.143  18.178  0.00  0.00            
ATOM   2222  CZ  ARG X 139       0.897   8.087  16.826  0.00  0.00            
ATOM   2223  NH1 ARG X 139      -0.121   8.094  16.045  0.00  0.00            
ATOM   2224 HH11 ARG X 139      -0.750   7.305  16.097  0.00  0.00            
ATOM   2225 HH12 ARG X 139      -0.226   8.832  15.364  0.00  0.00            
ATOM   2226  NH2 ARG X 139       1.649   9.114  16.698  0.00  0.00            
ATOM   2227 HH21 ARG X 139       2.363   9.322  17.382  0.00  0.00            
ATOM   2228 HH22 ARG X 139       1.262   9.884  16.171  0.00  0.00            
ATOM   2229  C   ARG X 139       2.624   4.025  14.483  0.00  0.00            
ATOM   2230  O   ARG X 139       3.766   4.309  14.810  0.00  0.00            
ATOM   2231  N   LEU X 140       2.280   3.415  13.282  0.00  0.00            
ATOM   2232  H   LEU X 140       1.292   3.273  13.129  0.00  0.00            
ATOM   2233  CA  LEU X 140       3.146   2.788  12.311  0.00  0.00            
ATOM   2234  HA  LEU X 140       4.144   2.712  12.743  0.00  0.00            
ATOM   2235  CB  LEU X 140       2.613   1.379  11.945  0.00  0.00            
ATOM   2236  HB2 LEU X 140       2.515   0.845  12.891  0.00  0.00            
ATOM   2237  HB3 LEU X 140       1.591   1.420  11.569  0.00  0.00            
ATOM   2238  CG  LEU X 140       3.519   0.458  11.076  0.00  0.00            
ATOM   2239  HG  LEU X 140       3.283  -0.553  11.410  0.00  0.00            
ATOM   2240  CD1 LEU X 140       3.362   0.569   9.556  0.00  0.00            
ATOM   2241 HD11 LEU X 140       2.339   0.292   9.304  0.00  0.00            
ATOM   2242 HD12 LEU X 140       3.595   1.567   9.184  0.00  0.00            
ATOM   2243 HD13 LEU X 140       4.091  -0.142   9.166  0.00  0.00            
ATOM   2244  CD2 LEU X 140       4.961   0.667  11.451  0.00  0.00            
ATOM   2245 HD21 LEU X 140       5.274   1.658  11.122  0.00  0.00            
ATOM   2246 HD22 LEU X 140       4.983   0.425  12.514  0.00  0.00            
ATOM   2247 HD23 LEU X 140       5.560  -0.101  10.962  0.00  0.00            
ATOM   2248  C   LEU X 140       3.330   3.710  11.071  0.00  0.00            
ATOM   2249  O   LEU X 140       2.432   3.941  10.289  0.00  0.00            
ATOM   2250  N   VAL X 141       4.599   4.125  10.863  0.00  0.00            
ATOM   2251  H   VAL X 141       5.298   3.930  11.565  0.00  0.00            
ATOM   2252  CA  VAL X 141       4.963   4.940   9.750  0.00  0.00            
ATOM   2253  HA  VAL X 141       4.186   5.608   9.377  0.00  0.00            
ATOM   2254  CB  VAL X 141       6.229   5.729  10.229  0.00  0.00            
ATOM   2255  HB  VAL X 141       7.013   5.033  10.531  0.00  0.00            
ATOM   2256  CG1 VAL X 141       6.763   6.577   9.075  0.00  0.00            
ATOM   2257 HG11 VAL X 141       6.319   7.570   9.004  0.00  0.00            
ATOM   2258 HG12 VAL X 141       7.815   6.770   9.285  0.00  0.00            
ATOM   2259 HG13 VAL X 141       6.775   6.013   8.143  0.00  0.00            
ATOM   2260  CG2 VAL X 141       5.972   6.598  11.462  0.00  0.00            
ATOM   2261 HG21 VAL X 141       5.621   5.985  12.292  0.00  0.00            
ATOM   2262 HG22 VAL X 141       6.898   7.085  11.767  0.00  0.00            
ATOM   2263 HG23 VAL X 141       5.171   7.327  11.336  0.00  0.00            
ATOM   2264  C   VAL X 141       5.311   3.964   8.657  0.00  0.00            
ATOM   2265  O   VAL X 141       6.287   3.208   8.799  0.00  0.00            
ATOM   2266  N   HIP X 142       4.708   4.181   7.492  0.00  0.00            
ATOM   2267  H   HIP X 142       4.162   5.029   7.446  0.00  0.00            
ATOM   2268  CA  HIP X 142       4.750   3.351   6.317  0.00  0.00            
ATOM   2269  HA  HIP X 142       4.681   2.328   6.687  0.00  0.00            
ATOM   2270  CB  HIP X 142       3.686   3.654   5.311  0.00  0.00            
ATOM   2271  HB2 HIP X 142       2.687   3.837   5.705  0.00  0.00            
ATOM   2272  HB3 HIP X 142       3.962   4.562   4.775  0.00  0.00            
ATOM   2273  CG  HIP X 142       3.557   2.669   4.092  0.00  0.00            
ATOM   2274  ND1 HIP X 142       4.516   2.551   3.054  0.00  0.00            
ATOM   2275  HD1 HIP X 142       5.472   2.874   3.093  0.00  0.00            
ATOM   2276  CE1 HIP X 142       4.222   1.381   2.441  0.00  0.00            
ATOM   2277  HE1 HIP X 142       4.935   0.926   1.769  0.00  0.00            
ATOM   2278  NE2 HIP X 142       3.075   0.972   2.849  0.00  0.00            
ATOM   2279  HE2 HIP X 142       2.718   0.052   2.638  0.00  0.00            
ATOM   2280  CD2 HIP X 142       2.630   1.759   3.886  0.00  0.00            
ATOM   2281  HD2 HIP X 142       1.728   1.570   4.449  0.00  0.00            
ATOM   2282  C   HIP X 142       6.149   3.473   5.639  0.00  0.00            
ATOM   2283  O   HIP X 142       6.713   2.514   5.098  0.00  0.00            
ATOM   2284  N   ARG X 143       6.507   4.723   5.427  0.00  0.00            
ATOM   2285  H   ARG X 143       6.025   5.424   5.972  0.00  0.00            
ATOM   2286  CA  ARG X 143       7.745   5.168   4.744  0.00  0.00            
ATOM   2287  HA  ARG X 143       7.859   6.248   4.842  0.00  0.00            
ATOM   2288  CB  ARG X 143       9.047   4.547   5.400  0.00  0.00            
ATOM   2289  HB2 ARG X 143       9.196   5.049   6.356  0.00  0.00            
ATOM   2290  HB3 ARG X 143       8.986   3.479   5.612  0.00  0.00            
ATOM   2291  CG  ARG X 143      10.268   4.834   4.488  0.00  0.00            
ATOM   2292  HG2 ARG X 143      10.211   4.295   3.542  0.00  0.00            
ATOM   2293  HG3 ARG X 143      10.384   5.895   4.266  0.00  0.00            
ATOM   2294  CD  ARG X 143      11.585   4.592   5.260  0.00  0.00            
ATOM   2295  HD2 ARG X 143      11.816   5.524   5.775  0.00  0.00            
ATOM   2296  HD3 ARG X 143      11.387   3.762   5.938  0.00  0.00            
ATOM   2297  NE  ARG X 143      12.726   4.261   4.373  0.00  0.00            
ATOM   2298  HE  ARG X 143      12.932   4.888   3.608  0.00  0.00            
ATOM   2299  CZ  ARG X 143      13.644   3.409   4.537  0.00  0.00            
ATOM   2300  NH1 ARG X 143      13.653   2.564   5.564  0.00  0.00            
ATOM   2301 HH11 ARG X 143      12.812   2.405   6.099  0.00  0.00            
ATOM   2302 HH12 ARG X 143      14.489   2.007   5.667  0.00  0.00            
ATOM   2303  NH2 ARG X 143      14.700   3.318   3.806  0.00  0.00            
ATOM   2304 HH21 ARG X 143      14.787   3.941   3.015  0.00  0.00            
ATOM   2305 HH22 ARG X 143      15.437   2.674   4.054  0.00  0.00            
ATOM   2306  C   ARG X 143       7.592   4.981   3.209  0.00  0.00            
ATOM   2307  O   ARG X 143       7.027   4.016   2.743  0.00  0.00            
ATOM   2308  N   ASP X 144       8.107   5.925   2.447  0.00  0.00            
ATOM   2309  H   ASP X 144       8.712   6.600   2.892  0.00  0.00            
ATOM   2310  CA  ASP X 144       8.001   6.131   0.979  0.00  0.00            
ATOM   2311  HA  ASP X 144       7.974   7.207   0.805  0.00  0.00            
ATOM   2312  CB  ASP X 144       9.274   5.666   0.319  0.00  0.00            
ATOM   2313  HB2 ASP X 144       9.355   4.660   0.730  0.00  0.00            
ATOM   2314  HB3 ASP X 144       9.219   5.776  -0.764  0.00  0.00            
ATOM   2315  CG  ASP X 144      10.524   6.336   0.906  0.00  0.00            
ATOM   2316  OD1 ASP X 144      11.542   6.233   0.145  0.00  0.00            
ATOM   2317  OD2 ASP X 144      10.634   6.964   1.966  0.00  0.00            
ATOM   2318  C   ASP X 144       6.697   5.431   0.425  0.00  0.00            
ATOM   2319  O   ASP X 144       6.765   4.541  -0.443  0.00  0.00            
ATOM   2320  N   LEU X 145       5.488   5.787   0.776  0.00  0.00            
ATOM   2321  H   LEU X 145       5.406   6.577   1.400  0.00  0.00            
ATOM   2322  CA  LEU X 145       4.222   5.179   0.255  0.00  0.00            
ATOM   2323  HA  LEU X 145       4.380   4.108   0.388  0.00  0.00            
ATOM   2324  CB  LEU X 145       3.019   5.626   1.127  0.00  0.00            
ATOM   2325  HB2 LEU X 145       3.247   5.244   2.122  0.00  0.00            
ATOM   2326  HB3 LEU X 145       3.010   6.715   1.165  0.00  0.00            
ATOM   2327  CG  LEU X 145       1.626   5.181   0.660  0.00  0.00            
ATOM   2328  HG  LEU X 145       1.562   5.133  -0.427  0.00  0.00            
ATOM   2329  CD1 LEU X 145       1.417   3.669   1.014  0.00  0.00            
ATOM   2330 HD11 LEU X 145       0.705   3.243   0.307  0.00  0.00            
ATOM   2331 HD12 LEU X 145       2.329   3.131   0.755  0.00  0.00            
ATOM   2332 HD13 LEU X 145       1.211   3.584   2.081  0.00  0.00            
ATOM   2333  CD2 LEU X 145       0.492   5.968   1.368  0.00  0.00            
ATOM   2334 HD21 LEU X 145       0.471   5.745   2.434  0.00  0.00            
ATOM   2335 HD22 LEU X 145       0.775   6.994   1.130  0.00  0.00            
ATOM   2336 HD23 LEU X 145      -0.519   5.773   1.008  0.00  0.00            
ATOM   2337  C   LEU X 145       4.044   5.539  -1.240  0.00  0.00            
ATOM   2338  O   LEU X 145       4.159   6.690  -1.619  0.00  0.00            
ATOM   2339  N   ALA X 146       3.712   4.558  -2.079  0.00  0.00            
ATOM   2340  H   ALA X 146       3.678   3.649  -1.641  0.00  0.00            
ATOM   2341  CA  ALA X 146       3.637   4.677  -3.564  0.00  0.00            
ATOM   2342  HA  ALA X 146       3.516   5.716  -3.871  0.00  0.00            
ATOM   2343  CB  ALA X 146       4.867   3.964  -4.131  0.00  0.00            
ATOM   2344  HB1 ALA X 146       5.019   4.237  -5.176  0.00  0.00            
ATOM   2345  HB2 ALA X 146       5.672   4.346  -3.503  0.00  0.00            
ATOM   2346  HB3 ALA X 146       4.843   2.881  -4.010  0.00  0.00            
ATOM   2347  C   ALA X 146       2.335   3.898  -4.049  0.00  0.00            
ATOM   2348  O   ALA X 146       1.917   3.037  -3.384  0.00  0.00            
ATOM   2349  N   ALA X 147       1.820   4.112  -5.321  0.00  0.00            
ATOM   2350  H   ALA X 147       2.251   4.860  -5.846  0.00  0.00            
ATOM   2351  CA  ALA X 147       0.650   3.457  -5.855  0.00  0.00            
ATOM   2352  HA  ALA X 147      -0.091   3.502  -5.058  0.00  0.00            
ATOM   2353  CB  ALA X 147       0.078   4.164  -7.124  0.00  0.00            
ATOM   2354  HB1 ALA X 147      -0.330   5.127  -6.817  0.00  0.00            
ATOM   2355  HB2 ALA X 147       0.918   4.420  -7.769  0.00  0.00            
ATOM   2356  HB3 ALA X 147      -0.701   3.559  -7.587  0.00  0.00            
ATOM   2357  C   ALA X 147       0.913   1.952  -6.152  0.00  0.00            
ATOM   2358  O   ALA X 147       0.028   1.093  -5.889  0.00  0.00            
ATOM   2359  N   ARG X 148       2.134   1.589  -6.416  0.00  0.00            
ATOM   2360  H   ARG X 148       2.827   2.284  -6.654  0.00  0.00            
ATOM   2361  CA  ARG X 148       2.588   0.165  -6.167  0.00  0.00            
ATOM   2362  HA  ARG X 148       1.985  -0.564  -6.709  0.00  0.00            
ATOM   2363  CB  ARG X 148       4.088   0.070  -6.581  0.00  0.00            
ATOM   2364  HB2 ARG X 148       4.247   0.244  -7.645  0.00  0.00            
ATOM   2365  HB3 ARG X 148       4.671   0.833  -6.064  0.00  0.00            
ATOM   2366  CG  ARG X 148       4.650  -1.326  -6.184  0.00  0.00            
ATOM   2367  HG2 ARG X 148       5.704  -1.457  -6.428  0.00  0.00            
ATOM   2368  HG3 ARG X 148       4.654  -1.419  -5.098  0.00  0.00            
ATOM   2369  CD  ARG X 148       3.953  -2.480  -6.891  0.00  0.00            
ATOM   2370  HD2 ARG X 148       4.325  -3.421  -6.485  0.00  0.00            
ATOM   2371  HD3 ARG X 148       2.863  -2.459  -6.866  0.00  0.00            
ATOM   2372  NE  ARG X 148       4.335  -2.518  -8.281  0.00  0.00            
ATOM   2373  HE  ARG X 148       4.978  -1.859  -8.694  0.00  0.00            
ATOM   2374  CZ  ARG X 148       3.686  -3.315  -9.148  0.00  0.00            
ATOM   2375  NH1 ARG X 148       2.828  -4.279  -8.851  0.00  0.00            
ATOM   2376 HH11 ARG X 148       2.626  -4.546  -7.898  0.00  0.00            
ATOM   2377 HH12 ARG X 148       2.392  -4.753  -9.628  0.00  0.00            
ATOM   2378  NH2 ARG X 148       3.830  -3.102 -10.430  0.00  0.00            
ATOM   2379 HH21 ARG X 148       4.472  -2.440 -10.843  0.00  0.00            
ATOM   2380 HH22 ARG X 148       3.088  -3.419 -11.038  0.00  0.00            
ATOM   2381  C   ARG X 148       2.256  -0.413  -4.787  0.00  0.00            
ATOM   2382  O   ARG X 148       1.880  -1.575  -4.771  0.00  0.00            
ATOM   2383  N   ASN X 149       2.301   0.337  -3.752  0.00  0.00            
ATOM   2384  H   ASN X 149       2.192   1.339  -3.826  0.00  0.00            
ATOM   2385  CA  ASN X 149       1.967  -0.199  -2.414  0.00  0.00            
ATOM   2386  HA  ASN X 149       2.341  -1.215  -2.293  0.00  0.00            
ATOM   2387  CB  ASN X 149       2.641   0.684  -1.318  0.00  0.00            
ATOM   2388  HB2 ASN X 149       2.077   1.616  -1.315  0.00  0.00            
ATOM   2389  HB3 ASN X 149       2.541   0.270  -0.315  0.00  0.00            
ATOM   2390  CG  ASN X 149       4.126   0.945  -1.449  0.00  0.00            
ATOM   2391  OD1 ASN X 149       4.604   1.996  -1.155  0.00  0.00            
ATOM   2392  ND2 ASN X 149       4.869  -0.095  -1.845  0.00  0.00            
ATOM   2393 HD21 ASN X 149       4.541  -1.032  -2.029  0.00  0.00            
ATOM   2394 HD22 ASN X 149       5.840   0.091  -2.051  0.00  0.00            
ATOM   2395  C   ASN X 149       0.496  -0.430  -2.084  0.00  0.00            
ATOM   2396  O   ASN X 149       0.135  -0.327  -0.892  0.00  0.00            
ATOM   2397  N   VAL X 150      -0.360  -0.667  -3.039  0.00  0.00            
ATOM   2398  H   VAL X 150      -0.099  -0.836  -4.000  0.00  0.00            
ATOM   2399  CA  VAL X 150      -1.811  -0.850  -2.805  0.00  0.00            
ATOM   2400  HA  VAL X 150      -1.995  -1.126  -1.766  0.00  0.00            
ATOM   2401  CB  VAL X 150      -2.538   0.475  -3.110  0.00  0.00            
ATOM   2402  HB  VAL X 150      -2.491   0.673  -4.180  0.00  0.00            
ATOM   2403  CG1 VAL X 150      -3.907   0.379  -2.651  0.00  0.00            
ATOM   2404 HG11 VAL X 150      -4.326   1.385  -2.642  0.00  0.00            
ATOM   2405 HG12 VAL X 150      -4.556  -0.304  -3.199  0.00  0.00            
ATOM   2406 HG13 VAL X 150      -3.847   0.158  -1.585  0.00  0.00            
ATOM   2407  CG2 VAL X 150      -1.870   1.658  -2.327  0.00  0.00            
ATOM   2408 HG21 VAL X 150      -1.651   1.429  -1.284  0.00  0.00            
ATOM   2409 HG22 VAL X 150      -0.910   1.950  -2.753  0.00  0.00            
ATOM   2410 HG23 VAL X 150      -2.529   2.527  -2.336  0.00  0.00            
ATOM   2411  C   VAL X 150      -2.462  -2.018  -3.587  0.00  0.00            
ATOM   2412  O   VAL X 150      -2.082  -2.200  -4.754  0.00  0.00            
ATOM   2413  N   LEU X 151      -3.220  -2.973  -3.039  0.00  0.00            
ATOM   2414  H   LEU X 151      -3.132  -2.998  -2.033  0.00  0.00            
ATOM   2415  CA  LEU X 151      -3.903  -4.004  -3.816  0.00  0.00            
ATOM   2416  HA  LEU X 151      -3.454  -4.046  -4.809  0.00  0.00            
ATOM   2417  CB  LEU X 151      -3.788  -5.390  -3.229  0.00  0.00            
ATOM   2418  HB2 LEU X 151      -4.369  -5.372  -2.308  0.00  0.00            
ATOM   2419  HB3 LEU X 151      -4.107  -6.035  -4.049  0.00  0.00            
ATOM   2420  CG  LEU X 151      -2.356  -5.780  -2.869  0.00  0.00            
ATOM   2421  HG  LEU X 151      -2.054  -5.209  -1.991  0.00  0.00            
ATOM   2422  CD1 LEU X 151      -2.329  -7.256  -2.437  0.00  0.00            
ATOM   2423 HD11 LEU X 151      -1.381  -7.556  -1.990  0.00  0.00            
ATOM   2424 HD12 LEU X 151      -2.925  -7.270  -1.524  0.00  0.00            
ATOM   2425 HD13 LEU X 151      -2.499  -8.015  -3.199  0.00  0.00            
ATOM   2426  CD2 LEU X 151      -1.297  -5.723  -4.014  0.00  0.00            
ATOM   2427 HD21 LEU X 151      -1.247  -4.722  -4.443  0.00  0.00            
ATOM   2428 HD22 LEU X 151      -0.289  -6.004  -3.710  0.00  0.00            
ATOM   2429 HD23 LEU X 151      -1.539  -6.446  -4.792  0.00  0.00            
ATOM   2430  C   LEU X 151      -5.418  -3.708  -4.029  0.00  0.00            
ATOM   2431  O   LEU X 151      -5.900  -2.738  -3.467  0.00  0.00            
ATOM   2432  N   VAL X 152      -6.041  -4.420  -4.954  0.00  0.00            
ATOM   2433  H   VAL X 152      -5.498  -4.969  -5.605  0.00  0.00            
ATOM   2434  CA  VAL X 152      -7.473  -4.203  -5.393  0.00  0.00            
ATOM   2435  HA  VAL X 152      -7.997  -3.528  -4.717  0.00  0.00            
ATOM   2436  CB  VAL X 152      -7.465  -3.512  -6.776  0.00  0.00            
ATOM   2437  HB  VAL X 152      -6.957  -2.563  -6.601  0.00  0.00            
ATOM   2438  CG1 VAL X 152      -6.708  -4.199  -7.912  0.00  0.00            
ATOM   2439 HG11 VAL X 152      -5.669  -4.268  -7.590  0.00  0.00            
ATOM   2440 HG12 VAL X 152      -7.106  -5.194  -8.109  0.00  0.00            
ATOM   2441 HG13 VAL X 152      -6.612  -3.553  -8.784  0.00  0.00            
ATOM   2442  CG2 VAL X 152      -8.806  -3.032  -7.322  0.00  0.00            
ATOM   2443 HG21 VAL X 152      -9.424  -2.549  -6.564  0.00  0.00            
ATOM   2444 HG22 VAL X 152      -8.560  -2.235  -8.024  0.00  0.00            
ATOM   2445 HG23 VAL X 152      -9.289  -3.816  -7.905  0.00  0.00            
ATOM   2446  C   VAL X 152      -8.252  -5.540  -5.499  0.00  0.00            
ATOM   2447  O   VAL X 152      -7.684  -6.557  -5.888  0.00  0.00            
ATOM   2448  N   LYS X 153      -9.550  -5.506  -5.202  0.00  0.00            
ATOM   2449  H   LYS X 153      -9.945  -4.657  -4.823  0.00  0.00            
ATOM   2450  CA  LYS X 153     -10.454  -6.597  -5.358  0.00  0.00            
ATOM   2451  HA  LYS X 153      -9.964  -7.492  -5.740  0.00  0.00            
ATOM   2452  CB  LYS X 153     -11.012  -6.916  -3.932  0.00  0.00            
ATOM   2453  HB2 LYS X 153     -10.133  -7.245  -3.378  0.00  0.00            
ATOM   2454  HB3 LYS X 153     -11.380  -5.963  -3.554  0.00  0.00            
ATOM   2455  CG  LYS X 153     -12.032  -8.125  -3.788  0.00  0.00            
ATOM   2456  HG2 LYS X 153     -12.812  -8.128  -4.550  0.00  0.00            
ATOM   2457  HG3 LYS X 153     -11.490  -9.065  -3.689  0.00  0.00            
ATOM   2458  CD  LYS X 153     -12.685  -8.107  -2.433  0.00  0.00            
ATOM   2459  HD2 LYS X 153     -11.978  -8.231  -1.612  0.00  0.00            
ATOM   2460  HD3 LYS X 153     -13.183  -7.143  -2.330  0.00  0.00            
ATOM   2461  CE  LYS X 153     -13.723  -9.219  -2.413  0.00  0.00            
ATOM   2462  HE2 LYS X 153     -14.572  -9.053  -3.076  0.00  0.00            
ATOM   2463  HE3 LYS X 153     -13.328 -10.083  -2.948  0.00  0.00            
ATOM   2464  NZ  LYS X 153     -14.056  -9.730  -1.097  0.00  0.00            
ATOM   2465  HZ1 LYS X 153     -14.502  -9.014  -0.542  0.00  0.00            
ATOM   2466  HZ2 LYS X 153     -14.647 -10.537  -1.239  0.00  0.00            
ATOM   2467  HZ3 LYS X 153     -13.178  -9.888  -0.623  0.00  0.00            
ATOM   2468  C   LYS X 153     -11.583  -6.336  -6.306  0.00  0.00            
ATOM   2469  O   LYS X 153     -12.025  -7.279  -6.943  0.00  0.00            
ATOM   2470  N   THR X 154     -12.069  -5.131  -6.285  0.00  0.00            
ATOM   2471  H   THR X 154     -11.445  -4.483  -5.826  0.00  0.00            
ATOM   2472  CA  THR X 154     -13.164  -4.632  -7.134  0.00  0.00            
ATOM   2473  HA  THR X 154     -13.317  -5.193  -8.056  0.00  0.00            
ATOM   2474  CB  THR X 154     -14.577  -4.679  -6.446  0.00  0.00            
ATOM   2475  HB  THR X 154     -15.336  -4.469  -7.200  0.00  0.00            
ATOM   2476  CG2 THR X 154     -14.825  -6.163  -6.041  0.00  0.00            
ATOM   2477 HG21 THR X 154     -15.844  -6.184  -5.656  0.00  0.00            
ATOM   2478 HG22 THR X 154     -14.681  -6.899  -6.832  0.00  0.00            
ATOM   2479 HG23 THR X 154     -14.185  -6.271  -5.165  0.00  0.00            
ATOM   2480  OG1 THR X 154     -14.715  -3.807  -5.361  0.00  0.00            
ATOM   2481  HG1 THR X 154     -15.635  -3.683  -5.115  0.00  0.00            
ATOM   2482  C   THR X 154     -12.822  -3.205  -7.576  0.00  0.00            
ATOM   2483  O   THR X 154     -11.969  -2.633  -6.837  0.00  0.00            
ATOM   2484  N   PRO X 155     -13.536  -2.596  -8.654  0.00  0.00            
ATOM   2485  CD  PRO X 155     -14.658  -3.087  -9.407  0.00  0.00            
ATOM   2486  HD2 PRO X 155     -15.585  -2.910  -8.861  0.00  0.00            
ATOM   2487  HD3 PRO X 155     -14.573  -4.139  -9.680  0.00  0.00            
ATOM   2488  CG  PRO X 155     -14.625  -2.278 -10.690  0.00  0.00            
ATOM   2489  HG2 PRO X 155     -15.504  -2.310 -11.334  0.00  0.00            
ATOM   2490  HG3 PRO X 155     -13.849  -2.592 -11.387  0.00  0.00            
ATOM   2491  CB  PRO X 155     -14.218  -0.817 -10.250  0.00  0.00            
ATOM   2492  HB2 PRO X 155     -15.115  -0.267  -9.968  0.00  0.00            
ATOM   2493  HB3 PRO X 155     -13.806  -0.270 -11.098  0.00  0.00            
ATOM   2494  CA  PRO X 155     -13.273  -1.164  -9.070  0.00  0.00            
ATOM   2495  HA  PRO X 155     -12.217  -1.109  -9.332  0.00  0.00            
ATOM   2496  C   PRO X 155     -13.622  -0.159  -7.985  0.00  0.00            
ATOM   2497  O   PRO X 155     -13.493   1.064  -8.168  0.00  0.00            
ATOM   2498  N   GLN X 156     -14.083  -0.604  -6.812  0.00  0.00            
ATOM   2499  H   GLN X 156     -14.146  -1.612  -6.800  0.00  0.00            
ATOM   2500  CA  GLN X 156     -14.520   0.114  -5.662  0.00  0.00            
ATOM   2501  HA  GLN X 156     -14.124   1.118  -5.814  0.00  0.00            
ATOM   2502  CB  GLN X 156     -16.075   0.108  -5.529  0.00  0.00            
ATOM   2503  HB2 GLN X 156     -16.363  -0.944  -5.553  0.00  0.00            
ATOM   2504  HB3 GLN X 156     -16.402   0.619  -4.623  0.00  0.00            
ATOM   2505  CG  GLN X 156     -16.794   0.554  -6.819  0.00  0.00            
ATOM   2506  HG2 GLN X 156     -16.502   0.015  -7.720  0.00  0.00            
ATOM   2507  HG3 GLN X 156     -17.857   0.327  -6.731  0.00  0.00            
ATOM   2508  CD  GLN X 156     -16.737   2.120  -7.010  0.00  0.00            
ATOM   2509  OE1 GLN X 156     -15.951   2.905  -6.426  0.00  0.00            
ATOM   2510  NE2 GLN X 156     -17.476   2.610  -7.900  0.00  0.00            
ATOM   2511 HE21 GLN X 156     -18.117   2.086  -8.479  0.00  0.00            
ATOM   2512 HE22 GLN X 156     -17.273   3.572  -8.131  0.00  0.00            
ATOM   2513  C   GLN X 156     -13.896  -0.356  -4.313  0.00  0.00            
ATOM   2514  O   GLN X 156     -14.339   0.135  -3.292  0.00  0.00            
ATOM   2515  N   HID X 157     -12.956  -1.356  -4.271  0.00  0.00            
ATOM   2516  H   HID X 157     -12.556  -1.759  -5.106  0.00  0.00            
ATOM   2517  CA  HID X 157     -12.290  -1.609  -2.994  0.00  0.00            
ATOM   2518  HA  HID X 157     -12.286  -0.683  -2.418  0.00  0.00            
ATOM   2519  CB  HID X 157     -13.052  -2.654  -2.108  0.00  0.00            
ATOM   2520  HB2 HID X 157     -14.063  -2.321  -1.877  0.00  0.00            
ATOM   2521  HB3 HID X 157     -13.216  -3.548  -2.710  0.00  0.00            
ATOM   2522  CG  HID X 157     -12.274  -2.910  -0.840  0.00  0.00            
ATOM   2523  ND1 HID X 157     -11.728  -2.024   0.067  0.00  0.00            
ATOM   2524  HD1 HID X 157     -11.678  -1.019  -0.023  0.00  0.00            
ATOM   2525  CE1 HID X 157     -11.018  -2.655   0.971  0.00  0.00            
ATOM   2526  HE1 HID X 157     -10.266  -2.169   1.575  0.00  0.00            
ATOM   2527  NE2 HID X 157     -11.256  -3.975   0.849  0.00  0.00            
ATOM   2528  CD2 HID X 157     -12.067  -4.150  -0.250  0.00  0.00            
ATOM   2529  HD2 HID X 157     -12.414  -5.116  -0.585  0.00  0.00            
ATOM   2530  C   HID X 157     -10.776  -1.893  -3.182  0.00  0.00            
ATOM   2531  O   HID X 157     -10.342  -2.717  -3.935  0.00  0.00            
ATOM   2532  N   VAL X 158     -10.002  -1.223  -2.339  0.00  0.00            
ATOM   2533  H   VAL X 158     -10.487  -0.581  -1.728  0.00  0.00            
ATOM   2534  CA  VAL X 158      -8.493  -1.238  -2.324  0.00  0.00            
ATOM   2535  HA  VAL X 158      -8.067  -2.069  -2.885  0.00  0.00            
ATOM   2536  CB  VAL X 158      -7.962   0.081  -2.950  0.00  0.00            
ATOM   2537  HB  VAL X 158      -6.877   0.034  -3.042  0.00  0.00            
ATOM   2538  CG1 VAL X 158      -8.454   0.206  -4.454  0.00  0.00            
ATOM   2539 HG11 VAL X 158      -9.542   0.259  -4.492  0.00  0.00            
ATOM   2540 HG12 VAL X 158      -8.081   1.119  -4.919  0.00  0.00            
ATOM   2541 HG13 VAL X 158      -8.001  -0.601  -5.031  0.00  0.00            
ATOM   2542  CG2 VAL X 158      -8.285   1.366  -2.223  0.00  0.00            
ATOM   2543 HG21 VAL X 158      -7.698   1.401  -1.305  0.00  0.00            
ATOM   2544 HG22 VAL X 158      -7.929   2.233  -2.779  0.00  0.00            
ATOM   2545 HG23 VAL X 158      -9.348   1.435  -1.991  0.00  0.00            
ATOM   2546  C   VAL X 158      -7.880  -1.337  -0.899  0.00  0.00            
ATOM   2547  O   VAL X 158      -8.523  -0.817   0.017  0.00  0.00            
ATOM   2548  N   LYS X 159      -6.761  -2.008  -0.696  0.00  0.00            
ATOM   2549  H   LYS X 159      -6.225  -2.200  -1.530  0.00  0.00            
ATOM   2550  CA  LYS X 159      -6.007  -2.253   0.590  0.00  0.00            
ATOM   2551  HA  LYS X 159      -6.403  -1.612   1.377  0.00  0.00            
ATOM   2552  CB  LYS X 159      -6.230  -3.686   1.131  0.00  0.00            
ATOM   2553  HB2 LYS X 159      -5.701  -4.335   0.433  0.00  0.00            
ATOM   2554  HB3 LYS X 159      -5.750  -3.746   2.107  0.00  0.00            
ATOM   2555  CG  LYS X 159      -7.660  -4.086   1.466  0.00  0.00            
ATOM   2556  HG2 LYS X 159      -8.164  -3.458   2.201  0.00  0.00            
ATOM   2557  HG3 LYS X 159      -8.279  -4.073   0.569  0.00  0.00            
ATOM   2558  CD  LYS X 159      -7.662  -5.458   2.067  0.00  0.00            
ATOM   2559  HD2 LYS X 159      -6.982  -6.133   1.548  0.00  0.00            
ATOM   2560  HD3 LYS X 159      -7.212  -5.523   3.058  0.00  0.00            
ATOM   2561  CE  LYS X 159      -8.960  -6.211   1.820  0.00  0.00            
ATOM   2562  HE2 LYS X 159      -9.483  -5.897   0.916  0.00  0.00            
ATOM   2563  HE3 LYS X 159      -8.725  -7.272   1.744  0.00  0.00            
ATOM   2564  NZ  LYS X 159     -10.030  -5.941   2.846  0.00  0.00            
ATOM   2565  HZ1 LYS X 159      -9.974  -6.610   3.600  0.00  0.00            
ATOM   2566  HZ2 LYS X 159      -9.984  -4.979   3.150  0.00  0.00            
ATOM   2567  HZ3 LYS X 159     -10.887  -6.156   2.357  0.00  0.00            
ATOM   2568  C   LYS X 159      -4.510  -1.887   0.555  0.00  0.00            
ATOM   2569  O   LYS X 159      -3.763  -2.351  -0.328  0.00  0.00            
ATOM   2570  N   ILE X 160      -4.126  -1.164   1.599  0.00  0.00            
ATOM   2571  H   ILE X 160      -4.840  -0.923   2.271  0.00  0.00            
ATOM   2572  CA  ILE X 160      -2.687  -0.862   1.781  0.00  0.00            
ATOM   2573  HA  ILE X 160      -2.336  -0.285   0.925  0.00  0.00            
ATOM   2574  CB  ILE X 160      -2.594   0.096   3.016  0.00  0.00            
ATOM   2575  HB  ILE X 160      -3.228  -0.253   3.831  0.00  0.00            
ATOM   2576  CG2 ILE X 160      -1.171   0.310   3.537  0.00  0.00            
ATOM   2577 HG21 ILE X 160      -0.524   0.506   2.682  0.00  0.00            
ATOM   2578 HG22 ILE X 160      -1.136   1.040   4.346  0.00  0.00            
ATOM   2579 HG23 ILE X 160      -0.879  -0.575   4.102  0.00  0.00            
ATOM   2580  CG1 ILE X 160      -3.094   1.507   2.474  0.00  0.00            
ATOM   2581 HG12 ILE X 160      -2.720   1.732   1.475  0.00  0.00            
ATOM   2582 HG13 ILE X 160      -4.179   1.531   2.383  0.00  0.00            
ATOM   2583  CD1 ILE X 160      -2.834   2.694   3.392  0.00  0.00            
ATOM   2584 HD11 ILE X 160      -3.250   2.463   4.373  0.00  0.00            
ATOM   2585 HD12 ILE X 160      -1.820   3.093   3.413  0.00  0.00            
ATOM   2586 HD13 ILE X 160      -3.402   3.533   2.990  0.00  0.00            
ATOM   2587  C   ILE X 160      -1.874  -2.152   2.026  0.00  0.00            
ATOM   2588  O   ILE X 160      -2.142  -2.866   2.965  0.00  0.00            
ATOM   2589  N   THR X 161      -0.666  -2.180   1.400  0.00  0.00            
ATOM   2590  H   THR X 161      -0.507  -1.410   0.767  0.00  0.00            
ATOM   2591  CA  THR X 161       0.383  -3.221   1.588  0.00  0.00            
ATOM   2592  HA  THR X 161       0.192  -3.809   2.486  0.00  0.00            
ATOM   2593  CB  THR X 161       0.221  -4.298   0.505  0.00  0.00            
ATOM   2594  HB  THR X 161      -0.777  -4.728   0.417  0.00  0.00            
ATOM   2595  CG2 THR X 161       0.631  -3.838  -0.888  0.00  0.00            
ATOM   2596 HG21 THR X 161       0.705  -4.802  -1.392  0.00  0.00            
ATOM   2597 HG22 THR X 161      -0.247  -3.301  -1.247  0.00  0.00            
ATOM   2598 HG23 THR X 161       1.570  -3.292  -0.973  0.00  0.00            
ATOM   2599  OG1 THR X 161       1.038  -5.415   0.684  0.00  0.00            
ATOM   2600  HG1 THR X 161       0.392  -6.059   0.985  0.00  0.00            
ATOM   2601  C   THR X 161       1.802  -2.663   1.816  0.00  0.00            
ATOM   2602  O   THR X 161       1.972  -1.416   1.909  0.00  0.00            
ATOM   2603  N   ASP X 162       2.851  -3.523   1.766  0.00  0.00            
ATOM   2604  H   ASP X 162       2.687  -4.507   1.609  0.00  0.00            
ATOM   2605  CA  ASP X 162       4.300  -3.178   1.862  0.00  0.00            
ATOM   2606  HA  ASP X 162       4.786  -4.153   1.886  0.00  0.00            
ATOM   2607  CB  ASP X 162       4.661  -2.411   0.572  0.00  0.00            
ATOM   2608  HB2 ASP X 162       3.934  -1.670   0.239  0.00  0.00            
ATOM   2609  HB3 ASP X 162       5.616  -1.891   0.643  0.00  0.00            
ATOM   2610  CG  ASP X 162       4.812  -3.292  -0.651  0.00  0.00            
ATOM   2611  OD1 ASP X 162       5.138  -4.492  -0.597  0.00  0.00            
ATOM   2612  OD2 ASP X 162       4.461  -2.859  -1.794  0.00  0.00            
ATOM   2613  C   ASP X 162       4.670  -2.549   3.207  0.00  0.00            
ATOM   2614  O   ASP X 162       4.566  -1.366   3.389  0.00  0.00            
ATOM   2615  N   PHE X 163       5.221  -3.330   4.093  0.00  0.00            
ATOM   2616  H   PHE X 163       5.272  -4.320   3.898  0.00  0.00            
ATOM   2617  CA  PHE X 163       5.726  -2.824   5.401  0.00  0.00            
ATOM   2618  HA  PHE X 163       5.553  -1.749   5.453  0.00  0.00            
ATOM   2619  CB  PHE X 163       4.794  -3.304   6.522  0.00  0.00            
ATOM   2620  HB2 PHE X 163       5.170  -4.293   6.787  0.00  0.00            
ATOM   2621  HB3 PHE X 163       4.966  -2.706   7.417  0.00  0.00            
ATOM   2622  CG  PHE X 163       3.263  -3.351   6.272  0.00  0.00            
ATOM   2623  CD1 PHE X 163       2.741  -4.521   5.737  0.00  0.00            
ATOM   2624  HD1 PHE X 163       3.346  -5.311   5.315  0.00  0.00            
ATOM   2625  CE1 PHE X 163       1.427  -4.617   5.396  0.00  0.00            
ATOM   2626  HE1 PHE X 163       1.091  -5.473   4.829  0.00  0.00            
ATOM   2627  CZ  PHE X 163       0.598  -3.510   5.564  0.00  0.00            
ATOM   2628  HZ  PHE X 163      -0.434  -3.596   5.258  0.00  0.00            
ATOM   2629  CE2 PHE X 163       1.099  -2.321   6.155  0.00  0.00            
ATOM   2630  HE2 PHE X 163       0.448  -1.474   6.312  0.00  0.00            
ATOM   2631  CD2 PHE X 163       2.426  -2.292   6.597  0.00  0.00            
ATOM   2632  HD2 PHE X 163       2.705  -1.438   7.196  0.00  0.00            
ATOM   2633  C   PHE X 163       7.255  -2.995   5.673  0.00  0.00            
ATOM   2634  O   PHE X 163       7.618  -2.691   6.787  0.00  0.00            
ATOM   2635  N   GLY X 164       8.117  -3.471   4.764  0.00  0.00            
ATOM   2636  H   GLY X 164       7.700  -3.666   3.865  0.00  0.00            
ATOM   2637  CA  GLY X 164       9.500  -3.907   5.026  0.00  0.00            
ATOM   2638  HA2 GLY X 164       9.535  -4.610   5.858  0.00  0.00            
ATOM   2639  HA3 GLY X 164       9.957  -4.349   4.140  0.00  0.00            
ATOM   2640  C   GLY X 164      10.424  -2.668   5.405  0.00  0.00            
ATOM   2641  O   GLY X 164      11.362  -2.810   6.174  0.00  0.00            
ATOM   2642  N   LEU X 165      10.093  -1.414   4.880  0.00  0.00            
ATOM   2643  H   LEU X 165       9.414  -1.392   4.133  0.00  0.00            
ATOM   2644  CA  LEU X 165      10.684  -0.096   5.196  0.00  0.00            
ATOM   2645  HA  LEU X 165      11.774  -0.133   5.193  0.00  0.00            
ATOM   2646  CB  LEU X 165      10.349   0.875   3.992  0.00  0.00            
ATOM   2647  HB2 LEU X 165       9.266   0.879   3.872  0.00  0.00            
ATOM   2648  HB3 LEU X 165      10.608   1.911   4.212  0.00  0.00            
ATOM   2649  CG  LEU X 165      10.922   0.573   2.633  0.00  0.00            
ATOM   2650  HG  LEU X 165      10.348  -0.277   2.261  0.00  0.00            
ATOM   2651  CD1 LEU X 165      10.704   1.792   1.738  0.00  0.00            
ATOM   2652 HD11 LEU X 165      10.788   1.413   0.720  0.00  0.00            
ATOM   2653 HD12 LEU X 165       9.793   2.355   1.942  0.00  0.00            
ATOM   2654 HD13 LEU X 165      11.472   2.522   1.991  0.00  0.00            
ATOM   2655  CD2 LEU X 165      12.419   0.240   2.654  0.00  0.00            
ATOM   2656 HD21 LEU X 165      12.689   0.041   1.617  0.00  0.00            
ATOM   2657 HD22 LEU X 165      12.926   1.088   3.115  0.00  0.00            
ATOM   2658 HD23 LEU X 165      12.487  -0.694   3.212  0.00  0.00            
ATOM   2659  C   LEU X 165      10.133   0.631   6.469  0.00  0.00            
ATOM   2660  O   LEU X 165      10.747   1.516   6.979  0.00  0.00            
ATOM   2661  N   ALA X 166       8.977   0.175   7.018  0.00  0.00            
ATOM   2662  H   ALA X 166       8.689  -0.742   6.711  0.00  0.00            
ATOM   2663  CA  ALA X 166       8.188   0.853   8.082  0.00  0.00            
ATOM   2664  HA  ALA X 166       8.240   1.873   7.701  0.00  0.00            
ATOM   2665  CB  ALA X 166       6.806   0.343   8.124  0.00  0.00            
ATOM   2666  HB1 ALA X 166       6.606  -0.178   7.187  0.00  0.00            
ATOM   2667  HB2 ALA X 166       6.660  -0.462   8.844  0.00  0.00            
ATOM   2668  HB3 ALA X 166       6.016   1.094   8.148  0.00  0.00            
ATOM   2669  C   ALA X 166       8.817   0.807   9.551  0.00  0.00            
ATOM   2670  O   ALA X 166       9.613  -0.061   9.875  0.00  0.00            
ATOM   2671  N   LYS X 167       8.377   1.748  10.349  0.00  0.00            
ATOM   2672  H   LYS X 167       7.613   2.302   9.991  0.00  0.00            
ATOM   2673  CA  LYS X 167       8.650   1.800  11.824  0.00  0.00            
ATOM   2674  HA  LYS X 167       8.882   0.825  12.252  0.00  0.00            
ATOM   2675  CB  LYS X 167      10.022   2.469  11.889  0.00  0.00            
ATOM   2676  HB2 LYS X 167      10.625   2.269  11.004  0.00  0.00            
ATOM   2677  HB3 LYS X 167       9.880   3.550  11.885  0.00  0.00            
ATOM   2678  CG  LYS X 167      10.831   1.953  13.122  0.00  0.00            
ATOM   2679  HG2 LYS X 167      10.211   1.682  13.977  0.00  0.00            
ATOM   2680  HG3 LYS X 167      11.402   1.075  12.819  0.00  0.00            
ATOM   2681  CD  LYS X 167      11.740   3.103  13.672  0.00  0.00            
ATOM   2682  HD2 LYS X 167      12.231   3.655  12.871  0.00  0.00            
ATOM   2683  HD3 LYS X 167      11.048   3.874  14.012  0.00  0.00            
ATOM   2684  CE  LYS X 167      12.753   2.685  14.782  0.00  0.00            
ATOM   2685  HE2 LYS X 167      13.074   3.583  15.309  0.00  0.00            
ATOM   2686  HE3 LYS X 167      12.203   2.107  15.525  0.00  0.00            
ATOM   2687  NZ  LYS X 167      13.922   1.944  14.274  0.00  0.00            
ATOM   2688  HZ1 LYS X 167      13.738   0.958  14.151  0.00  0.00            
ATOM   2689  HZ2 LYS X 167      14.264   2.309  13.397  0.00  0.00            
ATOM   2690  HZ3 LYS X 167      14.689   1.944  14.932  0.00  0.00            
ATOM   2691  C   LYS X 167       7.725   2.510  12.755  0.00  0.00            
ATOM   2692  O   LYS X 167       7.023   3.448  12.385  0.00  0.00            
ATOM   2693  N   LEU X 168       7.622   1.912  13.939  0.00  0.00            
ATOM   2694  H   LEU X 168       8.298   1.216  14.220  0.00  0.00            
ATOM   2695  CA  LEU X 168       6.705   2.422  14.949  0.00  0.00            
ATOM   2696  HA  LEU X 168       5.730   2.629  14.509  0.00  0.00            
ATOM   2697  CB  LEU X 168       6.415   1.380  16.020  0.00  0.00            
ATOM   2698  HB2 LEU X 168       7.361   0.912  16.295  0.00  0.00            
ATOM   2699  HB3 LEU X 168       6.047   1.811  16.951  0.00  0.00            
ATOM   2700  CG  LEU X 168       5.506   0.294  15.489  0.00  0.00            
ATOM   2701  HG  LEU X 168       5.893   0.080  14.493  0.00  0.00            
ATOM   2702  CD1 LEU X 168       5.578  -0.862  16.486  0.00  0.00            
ATOM   2703 HD11 LEU X 168       4.821  -1.594  16.205  0.00  0.00            
ATOM   2704 HD12 LEU X 168       6.561  -1.332  16.478  0.00  0.00            
ATOM   2705 HD13 LEU X 168       5.520  -0.433  17.486  0.00  0.00            
ATOM   2706  CD2 LEU X 168       4.013   0.757  15.512  0.00  0.00            
ATOM   2707 HD21 LEU X 168       3.630   1.299  16.377  0.00  0.00            
ATOM   2708 HD22 LEU X 168       3.839   1.417  14.662  0.00  0.00            
ATOM   2709 HD23 LEU X 168       3.323  -0.068  15.333  0.00  0.00            
ATOM   2710  C   LEU X 168       7.316   3.698  15.536  0.00  0.00            
ATOM   2711  O   LEU X 168       8.544   3.820  15.632  0.00  0.00            
ATOM   2712  N   LEU X 169       6.506   4.685  15.873  0.00  0.00            
ATOM   2713  H   LEU X 169       5.530   4.431  15.816  0.00  0.00            
ATOM   2714  CA  LEU X 169       6.764   5.904  16.482  0.00  0.00            
ATOM   2715  HA  LEU X 169       7.801   6.154  16.256  0.00  0.00            
ATOM   2716  CB  LEU X 169       5.969   6.996  15.707  0.00  0.00            
ATOM   2717  HB2 LEU X 169       6.276   6.877  14.668  0.00  0.00            
ATOM   2718  HB3 LEU X 169       4.912   6.806  15.889  0.00  0.00            
ATOM   2719  CG  LEU X 169       6.163   8.467  16.095  0.00  0.00            
ATOM   2720  HG  LEU X 169       6.139   8.644  17.170  0.00  0.00            
ATOM   2721  CD1 LEU X 169       7.510   8.938  15.605  0.00  0.00            
ATOM   2722 HD11 LEU X 169       7.689   9.868  16.144  0.00  0.00            
ATOM   2723 HD12 LEU X 169       8.271   8.236  15.947  0.00  0.00            
ATOM   2724 HD13 LEU X 169       7.471   9.041  14.520  0.00  0.00            
ATOM   2725  CD2 LEU X 169       5.053   9.401  15.481  0.00  0.00            
ATOM   2726 HD21 LEU X 169       4.104   8.865  15.441  0.00  0.00            
ATOM   2727 HD22 LEU X 169       4.935  10.311  16.070  0.00  0.00            
ATOM   2728 HD23 LEU X 169       5.284   9.686  14.455  0.00  0.00            
ATOM   2729  C   LEU X 169       6.646   5.956  18.028  0.00  0.00            
ATOM   2730  O   LEU X 169       5.540   6.089  18.627  0.00  0.00            
ATOM   2731  N   GLY X 170       7.841   5.869  18.683  0.00  0.00            
ATOM   2732  H   GLY X 170       8.639   5.789  18.068  0.00  0.00            
ATOM   2733  CA  GLY X 170       7.909   5.992  20.140  0.00  0.00            
ATOM   2734  HA2 GLY X 170       7.288   5.273  20.674  0.00  0.00            
ATOM   2735  HA3 GLY X 170       8.870   5.694  20.558  0.00  0.00            
ATOM   2736  C   GLY X 170       7.458   7.350  20.763  0.00  0.00            
ATOM   2737  O   GLY X 170       7.464   8.381  20.087  0.00  0.00            
ATOM   2738  N   ALA X 171       7.167   7.276  22.070  0.00  0.00            
ATOM   2739  H   ALA X 171       7.267   6.347  22.455  0.00  0.00            
ATOM   2740  CA  ALA X 171       6.690   8.464  22.809  0.00  0.00            
ATOM   2741  HA  ALA X 171       6.299   9.147  22.055  0.00  0.00            
ATOM   2742  CB  ALA X 171       5.404   8.114  23.679  0.00  0.00            
ATOM   2743  HB1 ALA X 171       5.741   7.445  24.472  0.00  0.00            
ATOM   2744  HB2 ALA X 171       5.061   9.054  24.111  0.00  0.00            
ATOM   2745  HB3 ALA X 171       4.610   7.607  23.130  0.00  0.00            
ATOM   2746  C   ALA X 171       7.824   9.246  23.517  0.00  0.00            
ATOM   2747  O   ALA X 171       7.513  10.304  24.006  0.00  0.00            
ATOM   2748  N   GLU X 172       9.115   8.846  23.540  0.00  0.00            
ATOM   2749  H   GLU X 172       9.341   7.926  23.188  0.00  0.00            
ATOM   2750  CA  GLU X 172      10.274   9.624  24.063  0.00  0.00            
ATOM   2751  HA  GLU X 172       9.959  10.141  24.969  0.00  0.00            
ATOM   2752  CB  GLU X 172      11.335   8.521  24.533  0.00  0.00            
ATOM   2753  HB2 GLU X 172      11.562   7.928  23.647  0.00  0.00            
ATOM   2754  HB3 GLU X 172      12.272   8.951  24.888  0.00  0.00            
ATOM   2755  CG  GLU X 172      10.847   7.577  25.671  0.00  0.00            
ATOM   2756  HG2 GLU X 172      10.155   6.808  25.328  0.00  0.00            
ATOM   2757  HG3 GLU X 172      11.767   7.081  25.981  0.00  0.00            
ATOM   2758  CD  GLU X 172      10.333   8.395  26.866  0.00  0.00            
ATOM   2759  OE1 GLU X 172       9.122   8.361  27.136  0.00  0.00            
ATOM   2760  OE2 GLU X 172      11.077   9.102  27.596  0.00  0.00            
ATOM   2761  C   GLU X 172      10.839  10.677  23.090  0.00  0.00            
ATOM   2762  O   GLU X 172      11.691  11.524  23.402  0.00  0.00            
ATOM   2763  N   GLU X 173      10.350  10.712  21.884  0.00  0.00            
ATOM   2764  H   GLU X 173       9.596  10.053  21.749  0.00  0.00            
ATOM   2765  CA  GLU X 173      10.958  11.530  20.858  0.00  0.00            
ATOM   2766  HA  GLU X 173      11.254  12.497  21.263  0.00  0.00            
ATOM   2767  CB  GLU X 173      12.249  10.891  20.282  0.00  0.00            
ATOM   2768  HB2 GLU X 173      12.813  10.390  21.068  0.00  0.00            
ATOM   2769  HB3 GLU X 173      11.905  10.019  19.727  0.00  0.00            
ATOM   2770  CG  GLU X 173      13.185  11.719  19.387  0.00  0.00            
ATOM   2771  HG2 GLU X 173      14.160  11.233  19.441  0.00  0.00            
ATOM   2772  HG3 GLU X 173      12.781  11.691  18.375  0.00  0.00            
ATOM   2773  CD  GLU X 173      13.447  13.131  19.799  0.00  0.00            
ATOM   2774  OE1 GLU X 173      12.559  13.952  19.580  0.00  0.00            
ATOM   2775  OE2 GLU X 173      14.580  13.480  20.189  0.00  0.00            
ATOM   2776  C   GLU X 173       9.961  11.786  19.690  0.00  0.00            
ATOM   2777  O   GLU X 173       9.143  10.988  19.274  0.00  0.00            
ATOM   2778  N   LYS X 174      10.014  12.930  19.019  0.00  0.00            
ATOM   2779  H   LYS X 174      10.788  13.528  19.273  0.00  0.00            
ATOM   2780  CA  LYS X 174       9.126  13.551  17.970  0.00  0.00            
ATOM   2781  HA  LYS X 174       8.081  13.333  18.188  0.00  0.00            
ATOM   2782  CB  LYS X 174       9.198  15.026  17.994  0.00  0.00            
ATOM   2783  HB2 LYS X 174      10.243  15.325  18.074  0.00  0.00            
ATOM   2784  HB3 LYS X 174       8.639  15.468  17.169  0.00  0.00            
ATOM   2785  CG  LYS X 174       8.702  15.644  19.293  0.00  0.00            
ATOM   2786  HG2 LYS X 174       7.730  15.257  19.600  0.00  0.00            
ATOM   2787  HG3 LYS X 174       9.310  15.417  20.169  0.00  0.00            
ATOM   2788  CD  LYS X 174       8.601  17.171  19.179  0.00  0.00            
ATOM   2789  HD2 LYS X 174       9.592  17.587  19.000  0.00  0.00            
ATOM   2790  HD3 LYS X 174       7.821  17.449  18.470  0.00  0.00            
ATOM   2791  CE  LYS X 174       8.141  17.780  20.537  0.00  0.00            
ATOM   2792  HE2 LYS X 174       7.147  17.527  20.904  0.00  0.00            
ATOM   2793  HE3 LYS X 174       8.707  17.442  21.405  0.00  0.00            
ATOM   2794  NZ  LYS X 174       8.244  19.263  20.527  0.00  0.00            
ATOM   2795  HZ1 LYS X 174       8.049  19.605  21.457  0.00  0.00            
ATOM   2796  HZ2 LYS X 174       9.124  19.698  20.290  0.00  0.00            
ATOM   2797  HZ3 LYS X 174       7.584  19.545  19.817  0.00  0.00            
ATOM   2798  C   LYS X 174       9.284  12.941  16.506  0.00  0.00            
ATOM   2799  O   LYS X 174       8.486  13.152  15.547  0.00  0.00            
ATOM   2800  N   GLU X 175      10.246  12.018  16.374  0.00  0.00            
ATOM   2801  H   GLU X 175      10.903  12.052  17.141  0.00  0.00            
ATOM   2802  CA  GLU X 175      10.633  11.437  15.036  0.00  0.00            
ATOM   2803  HA  GLU X 175       9.673  11.294  14.539  0.00  0.00            
ATOM   2804  CB  GLU X 175      11.468  12.433  14.187  0.00  0.00            
ATOM   2805  HB2 GLU X 175      11.477  12.005  13.184  0.00  0.00            
ATOM   2806  HB3 GLU X 175      11.005  13.418  14.123  0.00  0.00            
ATOM   2807  CG  GLU X 175      12.857  12.724  14.690  0.00  0.00            
ATOM   2808  HG2 GLU X 175      13.298  11.764  14.959  0.00  0.00            
ATOM   2809  HG3 GLU X 175      13.482  13.091  13.877  0.00  0.00            
ATOM   2810  CD  GLU X 175      12.951  13.622  15.987  0.00  0.00            
ATOM   2811  OE1 GLU X 175      12.262  14.579  16.171  0.00  0.00            
ATOM   2812  OE2 GLU X 175      13.897  13.453  16.726  0.00  0.00            
ATOM   2813  C   GLU X 175      11.405  10.117  15.057  0.00  0.00            
ATOM   2814  O   GLU X 175      11.760   9.733  16.173  0.00  0.00            
ATOM   2815  N   TYR X 176      11.757   9.507  13.924  0.00  0.00            
ATOM   2816  H   TYR X 176      11.440   9.831  13.021  0.00  0.00            
ATOM   2817  CA  TYR X 176      12.924   8.648  13.866  0.00  0.00            
ATOM   2818  HA  TYR X 176      13.578   8.846  14.716  0.00  0.00            
ATOM   2819  CB  TYR X 176      12.372   7.167  13.977  0.00  0.00            
ATOM   2820  HB2 TYR X 176      13.082   6.483  14.441  0.00  0.00            
ATOM   2821  HB3 TYR X 176      11.479   7.145  14.602  0.00  0.00            
ATOM   2822  CG  TYR X 176      11.988   6.653  12.581  0.00  0.00            
ATOM   2823  CD1 TYR X 176      10.675   6.919  12.123  0.00  0.00            
ATOM   2824  HD1 TYR X 176       9.955   7.439  12.738  0.00  0.00            
ATOM   2825  CE1 TYR X 176      10.235   6.195  10.958  0.00  0.00            
ATOM   2826  HE1 TYR X 176       9.199   6.242  10.656  0.00  0.00            
ATOM   2827  CZ  TYR X 176      11.160   5.383  10.190  0.00  0.00            
ATOM   2828  OH  TYR X 176      10.804   4.805   8.991  0.00  0.00            
ATOM   2829  HH  TYR X 176      11.438   4.101   8.835  0.00  0.00            
ATOM   2830  CE2 TYR X 176      12.492   5.210  10.638  0.00  0.00            
ATOM   2831  HE2 TYR X 176      13.196   4.757   9.955  0.00  0.00            
ATOM   2832  CD2 TYR X 176      12.852   5.805  11.855  0.00  0.00            
ATOM   2833  HD2 TYR X 176      13.843   5.634  12.250  0.00  0.00            
ATOM   2834  C   TYR X 176      13.749   8.843  12.579  0.00  0.00            
ATOM   2835  O   TYR X 176      13.351   9.597  11.655  0.00  0.00            
ATOM   2836  N   HIE X 177      14.917   8.266  12.524  0.00  0.00            
ATOM   2837  H   HIE X 177      15.222   7.770  13.349  0.00  0.00            
ATOM   2838  CA  HIE X 177      15.866   8.259  11.441  0.00  0.00            
ATOM   2839  HA  HIE X 177      15.492   8.910  10.651  0.00  0.00            
ATOM   2840  CB  HIE X 177      17.216   8.978  11.864  0.00  0.00            
ATOM   2841  HB2 HIE X 177      17.779   8.352  12.557  0.00  0.00            
ATOM   2842  HB3 HIE X 177      17.767   9.141  10.938  0.00  0.00            
ATOM   2843  CG  HIE X 177      17.134  10.291  12.558  0.00  0.00            
ATOM   2844  ND1 HIE X 177      16.526  10.395  13.824  0.00  0.00            
ATOM   2845  CE1 HIE X 177      16.407  11.698  14.044  0.00  0.00            
ATOM   2846  HE1 HIE X 177      15.853  12.106  14.877  0.00  0.00            
ATOM   2847  NE2 HIE X 177      17.020  12.413  13.127  0.00  0.00            
ATOM   2848  HE2 HIE X 177      17.055  13.422  13.110  0.00  0.00            
ATOM   2849  CD2 HIE X 177      17.447  11.604  12.162  0.00  0.00            
ATOM   2850  HD2 HIE X 177      17.966  11.874  11.254  0.00  0.00            
ATOM   2851  C   HIE X 177      16.140   6.847  10.830  0.00  0.00            
ATOM   2852  O   HIE X 177      16.660   5.966  11.579  0.00  0.00            
ATOM   2853  N   ALA X 178      15.890   6.701   9.511  0.00  0.00            
ATOM   2854  H   ALA X 178      15.425   7.420   8.975  0.00  0.00            
ATOM   2855  CA  ALA X 178      16.166   5.482   8.707  0.00  0.00            
ATOM   2856  HA  ALA X 178      15.817   4.584   9.217  0.00  0.00            
ATOM   2857  CB  ALA X 178      15.326   5.740   7.369  0.00  0.00            
ATOM   2858  HB1 ALA X 178      15.692   6.543   6.729  0.00  0.00            
ATOM   2859  HB2 ALA X 178      15.351   4.836   6.760  0.00  0.00            
ATOM   2860  HB3 ALA X 178      14.262   5.872   7.563  0.00  0.00            
ATOM   2861  C   ALA X 178      17.721   5.352   8.399  0.00  0.00            
ATOM   2862  O   ALA X 178      18.522   6.241   8.633  0.00  0.00            
ATOM   2863  N   GLU X 179      18.069   4.147   7.982  0.00  0.00            
ATOM   2864  H   GLU X 179      17.257   3.563   7.840  0.00  0.00            
ATOM   2865  CA  GLU X 179      19.362   3.881   7.224  0.00  0.00            
ATOM   2866  HA  GLU X 179      20.235   4.206   7.792  0.00  0.00            
ATOM   2867  CB  GLU X 179      19.521   2.317   7.051  0.00  0.00            
ATOM   2868  HB2 GLU X 179      20.536   2.115   6.709  0.00  0.00            
ATOM   2869  HB3 GLU X 179      19.258   1.787   7.966  0.00  0.00            
ATOM   2870  CG  GLU X 179      18.613   1.758   5.897  0.00  0.00            
ATOM   2871  HG2 GLU X 179      18.858   2.363   5.024  0.00  0.00            
ATOM   2872  HG3 GLU X 179      19.125   0.817   5.691  0.00  0.00            
ATOM   2873  CD  GLU X 179      17.146   1.724   6.249  0.00  0.00            
ATOM   2874  OE1 GLU X 179      16.380   1.741   5.269  0.00  0.00            
ATOM   2875  OE2 GLU X 179      16.682   1.747   7.425  0.00  0.00            
ATOM   2876  C   GLU X 179      19.429   4.672   5.909  0.00  0.00            
ATOM   2877  O   GLU X 179      18.427   5.103   5.363  0.00  0.00            
ATOM   2878  N   GLY X 180      20.625   4.991   5.364  0.00  0.00            
ATOM   2879  H   GLY X 180      21.493   5.000   5.882  0.00  0.00            
ATOM   2880  CA  GLY X 180      20.747   5.735   4.070  0.00  0.00            
ATOM   2881  HA2 GLY X 180      20.151   6.644   4.151  0.00  0.00            
ATOM   2882  HA3 GLY X 180      21.799   5.998   3.959  0.00  0.00            
ATOM   2883  C   GLY X 180      20.328   4.848   2.862  0.00  0.00            
ATOM   2884  O   GLY X 180      19.416   5.228   2.124  0.00  0.00            
ATOM   2885  N   GLY X 181      20.935   3.658   2.784  0.00  0.00            
ATOM   2886  H   GLY X 181      21.630   3.456   3.489  0.00  0.00            
ATOM   2887  CA  GLY X 181      20.464   2.502   2.036  0.00  0.00            
ATOM   2888  HA2 GLY X 181      20.883   1.569   2.413  0.00  0.00            
ATOM   2889  HA3 GLY X 181      19.386   2.447   2.185  0.00  0.00            
ATOM   2890  C   GLY X 181      20.545   2.571   0.566  0.00  0.00            
ATOM   2891  O   GLY X 181      20.067   1.618   0.006  0.00  0.00            
ATOM   2892  N   LYS X 182      20.982   3.691  -0.058  0.00  0.00            
ATOM   2893  H   LYS X 182      21.403   4.386   0.542  0.00  0.00            
ATOM   2894  CA  LYS X 182      20.987   3.943  -1.465  0.00  0.00            
ATOM   2895  HA  LYS X 182      21.144   5.020  -1.525  0.00  0.00            
ATOM   2896  CB  LYS X 182      22.138   3.175  -2.095  0.00  0.00            
ATOM   2897  HB2 LYS X 182      23.033   3.176  -1.472  0.00  0.00            
ATOM   2898  HB3 LYS X 182      21.806   2.137  -2.081  0.00  0.00            
ATOM   2899  CG  LYS X 182      22.591   3.667  -3.471  0.00  0.00            
ATOM   2900  HG2 LYS X 182      21.746   3.970  -4.088  0.00  0.00            
ATOM   2901  HG3 LYS X 182      23.376   4.402  -3.292  0.00  0.00            
ATOM   2902  CD  LYS X 182      23.297   2.547  -4.146  0.00  0.00            
ATOM   2903  HD2 LYS X 182      23.850   2.896  -5.018  0.00  0.00            
ATOM   2904  HD3 LYS X 182      23.888   2.080  -3.359  0.00  0.00            
ATOM   2905  CE  LYS X 182      22.355   1.445  -4.595  0.00  0.00            
ATOM   2906  HE2 LYS X 182      22.802   0.481  -4.836  0.00  0.00            
ATOM   2907  HE3 LYS X 182      21.636   1.221  -3.807  0.00  0.00            
ATOM   2908  NZ  LYS X 182      21.630   1.871  -5.838  0.00  0.00            
ATOM   2909  HZ1 LYS X 182      21.068   1.151  -6.270  0.00  0.00            
ATOM   2910  HZ2 LYS X 182      21.069   2.689  -5.645  0.00  0.00            
ATOM   2911  HZ3 LYS X 182      22.298   2.125  -6.551  0.00  0.00            
ATOM   2912  C   LYS X 182      19.612   3.593  -2.086  0.00  0.00            
ATOM   2913  O   LYS X 182      19.512   2.879  -3.090  0.00  0.00            
ATOM   2914  N   VAL X 183      18.527   3.966  -1.399  0.00  0.00            
ATOM   2915  H   VAL X 183      18.700   4.499  -0.559  0.00  0.00            
ATOM   2916  CA  VAL X 183      17.084   3.830  -1.840  0.00  0.00            
ATOM   2917  HA  VAL X 183      16.910   2.822  -2.216  0.00  0.00            
ATOM   2918  CB  VAL X 183      16.131   4.175  -0.668  0.00  0.00            
ATOM   2919  HB  VAL X 183      15.125   4.238  -1.082  0.00  0.00            
ATOM   2920  CG1 VAL X 183      16.027   3.072   0.371  0.00  0.00            
ATOM   2921 HG11 VAL X 183      16.927   3.092   0.985  0.00  0.00            
ATOM   2922 HG12 VAL X 183      15.060   3.286   0.826  0.00  0.00            
ATOM   2923 HG13 VAL X 183      15.860   2.096  -0.086  0.00  0.00            
ATOM   2924  CG2 VAL X 183      16.480   5.522  -0.002  0.00  0.00            
ATOM   2925 HG21 VAL X 183      16.377   6.392  -0.650  0.00  0.00            
ATOM   2926 HG22 VAL X 183      15.806   5.810   0.805  0.00  0.00            
ATOM   2927 HG23 VAL X 183      17.487   5.387   0.394  0.00  0.00            
ATOM   2928  C   VAL X 183      16.643   4.914  -2.904  0.00  0.00            
ATOM   2929  O   VAL X 183      17.278   5.971  -2.905  0.00  0.00            
ATOM   2930  N   PRO X 184      15.651   4.789  -3.783  0.00  0.00            
ATOM   2931  CD  PRO X 184      14.789   3.616  -3.957  0.00  0.00            
ATOM   2932  HD2 PRO X 184      14.228   3.338  -3.065  0.00  0.00            
ATOM   2933  HD3 PRO X 184      15.314   2.729  -4.311  0.00  0.00            
ATOM   2934  CG  PRO X 184      13.765   3.994  -5.117  0.00  0.00            
ATOM   2935  HG2 PRO X 184      12.834   4.182  -4.582  0.00  0.00            
ATOM   2936  HG3 PRO X 184      13.685   3.149  -5.801  0.00  0.00            
ATOM   2937  CB  PRO X 184      14.304   5.318  -5.679  0.00  0.00            
ATOM   2938  HB2 PRO X 184      13.616   6.047  -6.107  0.00  0.00            
ATOM   2939  HB3 PRO X 184      14.960   5.056  -6.509  0.00  0.00            
ATOM   2940  CA  PRO X 184      15.265   5.907  -4.671  0.00  0.00            
ATOM   2941  HA  PRO X 184      16.176   6.331  -5.093  0.00  0.00            
ATOM   2942  C   PRO X 184      14.476   6.931  -3.878  0.00  0.00            
ATOM   2943  O   PRO X 184      13.743   6.534  -2.943  0.00  0.00            
ATOM   2944  N   ILE X 185      14.754   8.238  -4.156  0.00  0.00            
ATOM   2945  H   ILE X 185      15.324   8.391  -4.976  0.00  0.00            
ATOM   2946  CA  ILE X 185      14.183   9.417  -3.443  0.00  0.00            
ATOM   2947  HA  ILE X 185      13.914   9.072  -2.445  0.00  0.00            
ATOM   2948  CB  ILE X 185      15.194  10.578  -3.222  0.00  0.00            
ATOM   2949  HB  ILE X 185      14.720  11.312  -2.569  0.00  0.00            
ATOM   2950  CG2 ILE X 185      16.406   9.990  -2.480  0.00  0.00            
ATOM   2951 HG21 ILE X 185      16.910   9.391  -3.238  0.00  0.00            
ATOM   2952 HG22 ILE X 185      17.005  10.751  -1.980  0.00  0.00            
ATOM   2953 HG23 ILE X 185      16.196   9.313  -1.651  0.00  0.00            
ATOM   2954  CG1 ILE X 185      15.665  11.221  -4.492  0.00  0.00            
ATOM   2955 HG12 ILE X 185      16.225  10.541  -5.133  0.00  0.00            
ATOM   2956 HG13 ILE X 185      14.818  11.590  -5.070  0.00  0.00            
ATOM   2957  CD1 ILE X 185      16.472  12.459  -4.162  0.00  0.00            
ATOM   2958 HD11 ILE X 185      17.478  12.162  -3.863  0.00  0.00            
ATOM   2959 HD12 ILE X 185      16.513  13.111  -5.035  0.00  0.00            
ATOM   2960 HD13 ILE X 185      16.108  13.131  -3.386  0.00  0.00            
ATOM   2961  C   ILE X 185      12.849  10.009  -4.079  0.00  0.00            
ATOM   2962  O   ILE X 185      12.515  11.159  -3.760  0.00  0.00            
ATOM   2963  N   LYS X 186      12.097   9.328  -4.945  0.00  0.00            
ATOM   2964  H   LYS X 186      12.295   8.357  -5.140  0.00  0.00            
ATOM   2965  CA  LYS X 186      10.920  10.044  -5.520  0.00  0.00            
ATOM   2966  HA  LYS X 186      11.133  11.067  -5.830  0.00  0.00            
ATOM   2967  CB  LYS X 186      10.459   9.313  -6.851  0.00  0.00            
ATOM   2968  HB2 LYS X 186      10.196   8.268  -6.690  0.00  0.00            
ATOM   2969  HB3 LYS X 186       9.524   9.778  -7.163  0.00  0.00            
ATOM   2970  CG  LYS X 186      11.449   9.540  -7.934  0.00  0.00            
ATOM   2971  HG2 LYS X 186      11.108  10.359  -8.568  0.00  0.00            
ATOM   2972  HG3 LYS X 186      12.318   9.934  -7.408  0.00  0.00            
ATOM   2973  CD  LYS X 186      11.869   8.246  -8.756  0.00  0.00            
ATOM   2974  HD2 LYS X 186      12.738   8.443  -9.383  0.00  0.00            
ATOM   2975  HD3 LYS X 186      12.265   7.444  -8.135  0.00  0.00            
ATOM   2976  CE  LYS X 186      10.672   7.636  -9.572  0.00  0.00            
ATOM   2977  HE2 LYS X 186       9.821   7.425  -8.924  0.00  0.00            
ATOM   2978  HE3 LYS X 186      10.338   8.471 -10.188  0.00  0.00            
ATOM   2979  NZ  LYS X 186      11.029   6.400 -10.316  0.00  0.00            
ATOM   2980  HZ1 LYS X 186      10.217   6.077 -10.823  0.00  0.00            
ATOM   2981  HZ2 LYS X 186      11.730   6.667 -10.992  0.00  0.00            
ATOM   2982  HZ3 LYS X 186      11.462   5.604  -9.869  0.00  0.00            
ATOM   2983  C   LYS X 186       9.687  10.175  -4.605  0.00  0.00            
ATOM   2984  O   LYS X 186       8.910  11.081  -4.875  0.00  0.00            
ATOM   2985  N   TRP X 187       9.471   9.278  -3.688  0.00  0.00            
ATOM   2986  H   TRP X 187      10.294   8.727  -3.487  0.00  0.00            
ATOM   2987  CA  TRP X 187       8.396   9.329  -2.713  0.00  0.00            
ATOM   2988  HA  TRP X 187       7.699  10.017  -3.191  0.00  0.00            
ATOM   2989  CB  TRP X 187       7.682   7.947  -2.548  0.00  0.00            
ATOM   2990  HB2 TRP X 187       8.396   7.301  -2.036  0.00  0.00            
ATOM   2991  HB3 TRP X 187       6.726   8.019  -2.029  0.00  0.00            
ATOM   2992  CG  TRP X 187       7.338   7.268  -3.865  0.00  0.00            
ATOM   2993  CD1 TRP X 187       6.064   7.195  -4.340  0.00  0.00            
ATOM   2994  HD1 TRP X 187       5.211   7.588  -3.807  0.00  0.00            
ATOM   2995  NE1 TRP X 187       6.113   6.607  -5.585  0.00  0.00            
ATOM   2996  HE1 TRP X 187       5.248   6.338  -6.031  0.00  0.00            
ATOM   2997  CE2 TRP X 187       7.363   6.152  -5.900  0.00  0.00            
ATOM   2998  CZ2 TRP X 187       7.863   5.395  -6.981  0.00  0.00            
ATOM   2999  HZ2 TRP X 187       7.219   5.036  -7.770  0.00  0.00            
ATOM   3000  CH2 TRP X 187       9.168   5.006  -7.074  0.00  0.00            
ATOM   3001  HH2 TRP X 187       9.595   4.437  -7.886  0.00  0.00            
ATOM   3002  CZ3 TRP X 187      10.005   5.441  -6.039  0.00  0.00            
ATOM   3003  HZ3 TRP X 187      11.073   5.312  -6.134  0.00  0.00            
ATOM   3004  CE3 TRP X 187       9.544   6.141  -4.907  0.00  0.00            
ATOM   3005  HE3 TRP X 187      10.294   6.489  -4.213  0.00  0.00            
ATOM   3006  CD2 TRP X 187       8.180   6.488  -4.786  0.00  0.00            
ATOM   3007  C   TRP X 187       8.688   9.944  -1.345  0.00  0.00            
ATOM   3008  O   TRP X 187       7.755  10.478  -0.651  0.00  0.00            
ATOM   3009  N   MET X 188       9.963   9.885  -0.938  0.00  0.00            
ATOM   3010  H   MET X 188      10.618   9.337  -1.476  0.00  0.00            
ATOM   3011  CA  MET X 188      10.417  10.395   0.387  0.00  0.00            
ATOM   3012  HA  MET X 188       9.805   9.971   1.183  0.00  0.00            
ATOM   3013  CB  MET X 188      11.870  10.008   0.693  0.00  0.00            
ATOM   3014  HB2 MET X 188      11.951  10.158   1.769  0.00  0.00            
ATOM   3015  HB3 MET X 188      11.945   8.932   0.540  0.00  0.00            
ATOM   3016  CG  MET X 188      13.003  10.673   0.008  0.00  0.00            
ATOM   3017  HG2 MET X 188      12.955  10.379  -1.040  0.00  0.00            
ATOM   3018  HG3 MET X 188      12.917  11.744   0.194  0.00  0.00            
ATOM   3019  SD  MET X 188      14.656  10.215   0.640  0.00  0.00            
ATOM   3020  CE  MET X 188      14.653   8.432   0.727  0.00  0.00            
ATOM   3021  HE1 MET X 188      15.556   8.089   1.233  0.00  0.00            
ATOM   3022  HE2 MET X 188      13.775   8.024   1.228  0.00  0.00            
ATOM   3023  HE3 MET X 188      14.614   7.926  -0.238  0.00  0.00            
ATOM   3024  C   MET X 188      10.277  11.936   0.534  0.00  0.00            
ATOM   3025  O   MET X 188      10.239  12.711  -0.392  0.00  0.00            
ATOM   3026  N   ALA X 189      10.274  12.422   1.775  0.00  0.00            
ATOM   3027  H   ALA X 189      10.368  11.856   2.607  0.00  0.00            
ATOM   3028  CA  ALA X 189      10.072  13.837   2.048  0.00  0.00            
ATOM   3029  HA  ALA X 189       9.373  14.228   1.309  0.00  0.00            
ATOM   3030  CB  ALA X 189       9.429  13.882   3.501  0.00  0.00            
ATOM   3031  HB1 ALA X 189      10.156  13.503   4.219  0.00  0.00            
ATOM   3032  HB2 ALA X 189       9.196  14.844   3.956  0.00  0.00            
ATOM   3033  HB3 ALA X 189       8.552  13.238   3.577  0.00  0.00            
ATOM   3034  C   ALA X 189      11.416  14.644   1.963  0.00  0.00            
ATOM   3035  O   ALA X 189      12.459  14.015   1.975  0.00  0.00            
ATOM   3036  N   LEU X 190      11.348  15.946   2.137  0.00  0.00            
ATOM   3037  H   LEU X 190      10.514  16.399   1.790  0.00  0.00            
ATOM   3038  CA  LEU X 190      12.486  16.819   2.359  0.00  0.00            
ATOM   3039  HA  LEU X 190      13.243  16.657   1.592  0.00  0.00            
ATOM   3040  CB  LEU X 190      11.877  18.263   2.319  0.00  0.00            
ATOM   3041  HB2 LEU X 190      11.146  18.330   1.513  0.00  0.00            
ATOM   3042  HB3 LEU X 190      11.383  18.413   3.279  0.00  0.00            
ATOM   3043  CG  LEU X 190      12.923  19.390   2.133  0.00  0.00            
ATOM   3044  HG  LEU X 190      13.760  19.198   2.804  0.00  0.00            
ATOM   3045  CD1 LEU X 190      13.398  19.315   0.672  0.00  0.00            
ATOM   3046 HD11 LEU X 190      13.682  18.282   0.472  0.00  0.00            
ATOM   3047 HD12 LEU X 190      12.579  19.660   0.041  0.00  0.00            
ATOM   3048 HD13 LEU X 190      14.253  19.965   0.484  0.00  0.00            
ATOM   3049  CD2 LEU X 190      12.324  20.779   2.353  0.00  0.00            
ATOM   3050 HD21 LEU X 190      11.483  20.898   1.671  0.00  0.00            
ATOM   3051 HD22 LEU X 190      11.746  20.731   3.276  0.00  0.00            
ATOM   3052 HD23 LEU X 190      13.043  21.596   2.303  0.00  0.00            
ATOM   3053  C   LEU X 190      13.199  16.611   3.659  0.00  0.00            
ATOM   3054  O   LEU X 190      14.457  16.677   3.558  0.00  0.00            
ATOM   3055  N   GLU X 191      12.576  16.247   4.767  0.00  0.00            
ATOM   3056  H   GLU X 191      11.574  16.210   4.893  0.00  0.00            
ATOM   3057  CA  GLU X 191      13.386  15.961   5.912  0.00  0.00            
ATOM   3058  HA  GLU X 191      14.227  16.651   5.978  0.00  0.00            
ATOM   3059  CB  GLU X 191      12.548  16.045   7.236  0.00  0.00            
ATOM   3060  HB2 GLU X 191      13.132  15.953   8.152  0.00  0.00            
ATOM   3061  HB3 GLU X 191      12.221  17.084   7.277  0.00  0.00            
ATOM   3062  CG  GLU X 191      11.293  15.109   7.353  0.00  0.00            
ATOM   3063  HG2 GLU X 191      11.579  14.159   6.900  0.00  0.00            
ATOM   3064  HG3 GLU X 191      11.292  14.721   8.372  0.00  0.00            
ATOM   3065  CD  GLU X 191       9.953  15.653   6.788  0.00  0.00            
ATOM   3066  OE1 GLU X 191       8.922  15.047   7.193  0.00  0.00            
ATOM   3067  OE2 GLU X 191       9.923  16.527   5.880  0.00  0.00            
ATOM   3068  C   GLU X 191      14.220  14.652   5.835  0.00  0.00            
ATOM   3069  O   GLU X 191      15.234  14.374   6.461  0.00  0.00            
ATOM   3070  N   SER X 192      13.686  13.730   5.012  0.00  0.00            
ATOM   3071  H   SER X 192      12.764  13.933   4.652  0.00  0.00            
ATOM   3072  CA  SER X 192      14.340  12.463   4.575  0.00  0.00            
ATOM   3073  HA  SER X 192      14.734  11.990   5.475  0.00  0.00            
ATOM   3074  CB  SER X 192      13.264  11.503   3.932  0.00  0.00            
ATOM   3075  HB2 SER X 192      13.247  11.751   2.871  0.00  0.00            
ATOM   3076  HB3 SER X 192      13.647  10.485   4.002  0.00  0.00            
ATOM   3077  OG  SER X 192      11.984  11.546   4.459  0.00  0.00            
ATOM   3078  HG  SER X 192      11.930  11.347   5.397  0.00  0.00            
ATOM   3079  C   SER X 192      15.467  12.715   3.584  0.00  0.00            
ATOM   3080  O   SER X 192      16.487  12.157   3.826  0.00  0.00            
ATOM   3081  N   ILE X 193      15.286  13.530   2.522  0.00  0.00            
ATOM   3082  H   ILE X 193      14.332  13.820   2.361  0.00  0.00            
ATOM   3083  CA  ILE X 193      16.381  13.957   1.605  0.00  0.00            
ATOM   3084  HA  ILE X 193      16.826  13.020   1.272  0.00  0.00            
ATOM   3085  CB  ILE X 193      15.880  14.665   0.365  0.00  0.00            
ATOM   3086  HB  ILE X 193      15.464  15.626   0.670  0.00  0.00            
ATOM   3087  CG2 ILE X 193      17.083  14.952  -0.575  0.00  0.00            
ATOM   3088 HG21 ILE X 193      17.672  14.060  -0.789  0.00  0.00            
ATOM   3089 HG22 ILE X 193      16.623  15.288  -1.504  0.00  0.00            
ATOM   3090 HG23 ILE X 193      17.737  15.715  -0.151  0.00  0.00            
ATOM   3091  CG1 ILE X 193      14.809  13.800  -0.414  0.00  0.00            
ATOM   3092 HG12 ILE X 193      15.187  12.917  -0.927  0.00  0.00            
ATOM   3093 HG13 ILE X 193      14.054  13.539   0.329  0.00  0.00            
ATOM   3094  CD1 ILE X 193      14.099  14.689  -1.377  0.00  0.00            
ATOM   3095 HD11 ILE X 193      13.889  15.692  -1.005  0.00  0.00            
ATOM   3096 HD12 ILE X 193      14.625  14.730  -2.330  0.00  0.00            
ATOM   3097 HD13 ILE X 193      13.169  14.150  -1.554  0.00  0.00            
ATOM   3098  C   ILE X 193      17.473  14.801   2.357  0.00  0.00            
ATOM   3099  O   ILE X 193      18.597  14.700   1.936  0.00  0.00            
ATOM   3100  N   LEU X 194      17.114  15.479   3.469  0.00  0.00            
ATOM   3101  H   LEU X 194      16.148  15.679   3.687  0.00  0.00            
ATOM   3102  CA  LEU X 194      18.085  16.201   4.371  0.00  0.00            
ATOM   3103  HA  LEU X 194      18.794  16.607   3.649  0.00  0.00            
ATOM   3104  CB  LEU X 194      17.512  17.438   5.074  0.00  0.00            
ATOM   3105  HB2 LEU X 194      16.984  17.969   4.282  0.00  0.00            
ATOM   3106  HB3 LEU X 194      16.717  17.106   5.742  0.00  0.00            
ATOM   3107  CG  LEU X 194      18.455  18.257   5.969  0.00  0.00            
ATOM   3108  HG  LEU X 194      18.933  17.740   6.801  0.00  0.00            
ATOM   3109  CD1 LEU X 194      19.515  19.064   5.225  0.00  0.00            
ATOM   3110 HD11 LEU X 194      19.087  19.722   4.470  0.00  0.00            
ATOM   3111 HD12 LEU X 194      20.131  19.663   5.896  0.00  0.00            
ATOM   3112 HD13 LEU X 194      20.124  18.326   4.702  0.00  0.00            
ATOM   3113  CD2 LEU X 194      17.597  19.274   6.665  0.00  0.00            
ATOM   3114 HD21 LEU X 194      17.080  20.030   6.072  0.00  0.00            
ATOM   3115 HD22 LEU X 194      16.814  18.700   7.161  0.00  0.00            
ATOM   3116 HD23 LEU X 194      18.236  19.732   7.419  0.00  0.00            
ATOM   3117  C   LEU X 194      18.861  15.376   5.439  0.00  0.00            
ATOM   3118  O   LEU X 194      20.086  15.568   5.553  0.00  0.00            
ATOM   3119  N   HIE X 195      18.256  14.459   6.122  0.00  0.00            
ATOM   3120  H   HIE X 195      17.264  14.431   5.931  0.00  0.00            
ATOM   3121  CA  HIE X 195      18.841  13.891   7.304  0.00  0.00            
ATOM   3122  HA  HIE X 195      19.890  13.776   7.029  0.00  0.00            
ATOM   3123  CB  HIE X 195      18.746  14.935   8.487  0.00  0.00            
ATOM   3124  HB2 HIE X 195      19.115  15.887   8.106  0.00  0.00            
ATOM   3125  HB3 HIE X 195      17.704  15.004   8.802  0.00  0.00            
ATOM   3126  CG  HIE X 195      19.705  14.655   9.595  0.00  0.00            
ATOM   3127  ND1 HIE X 195      20.990  14.232   9.356  0.00  0.00            
ATOM   3128  CE1 HIE X 195      21.501  14.119  10.641  0.00  0.00            
ATOM   3129  HE1 HIE X 195      22.508  13.757  10.785  0.00  0.00            
ATOM   3130  NE2 HIE X 195      20.659  14.633  11.566  0.00  0.00            
ATOM   3131  HE2 HIE X 195      20.835  14.791  12.548  0.00  0.00            
ATOM   3132  CD2 HIE X 195      19.500  14.893  10.931  0.00  0.00            
ATOM   3133  HD2 HIE X 195      18.560  15.223  11.349  0.00  0.00            
ATOM   3134  C   HIE X 195      18.317  12.534   7.710  0.00  0.00            
ATOM   3135  O   HIE X 195      18.471  12.065   8.864  0.00  0.00            
ATOM   3136  N   ARG X 196      17.706  11.766   6.742  0.00  0.00            
ATOM   3137  H   ARG X 196      17.615  12.186   5.828  0.00  0.00            
ATOM   3138  CA  ARG X 196      17.084  10.422   6.873  0.00  0.00            
ATOM   3139  HA  ARG X 196      16.673  10.224   5.883  0.00  0.00            
ATOM   3140  CB  ARG X 196      18.121   9.325   7.181  0.00  0.00            
ATOM   3141  HB2 ARG X 196      18.353   9.425   8.241  0.00  0.00            
ATOM   3142  HB3 ARG X 196      17.582   8.388   7.320  0.00  0.00            
ATOM   3143  CG  ARG X 196      19.339   9.216   6.247  0.00  0.00            
ATOM   3144  HG2 ARG X 196      19.190   8.654   5.326  0.00  0.00            
ATOM   3145  HG3 ARG X 196      19.674  10.193   5.899  0.00  0.00            
ATOM   3146  CD  ARG X 196      20.536   8.486   6.942  0.00  0.00            
ATOM   3147  HD2 ARG X 196      20.754   9.080   7.829  0.00  0.00            
ATOM   3148  HD3 ARG X 196      20.217   7.473   7.187  0.00  0.00            
ATOM   3149  NE  ARG X 196      21.759   8.387   6.042  0.00  0.00            
ATOM   3150  HE  ARG X 196      21.668   8.781   5.116  0.00  0.00            
ATOM   3151  CZ  ARG X 196      22.734   7.577   6.190  0.00  0.00            
ATOM   3152  NH1 ARG X 196      23.726   7.603   5.304  0.00  0.00            
ATOM   3153 HH11 ARG X 196      23.727   8.295   4.569  0.00  0.00            
ATOM   3154 HH12 ARG X 196      24.545   7.034   5.467  0.00  0.00            
ATOM   3155  NH2 ARG X 196      22.776   6.673   7.103  0.00  0.00            
ATOM   3156 HH21 ARG X 196      22.185   6.776   7.916  0.00  0.00            
ATOM   3157 HH22 ARG X 196      23.582   6.065   7.073  0.00  0.00            
ATOM   3158  C   ARG X 196      15.775  10.476   7.702  0.00  0.00            
ATOM   3159  O   ARG X 196      15.299   9.423   8.191  0.00  0.00            
ATOM   3160  N   ILE X 197      15.141  11.645   7.927  0.00  0.00            
ATOM   3161  H   ILE X 197      15.470  12.504   7.510  0.00  0.00            
ATOM   3162  CA  ILE X 197      14.068  11.788   8.976  0.00  0.00            
ATOM   3163  HA  ILE X 197      14.308  11.083   9.772  0.00  0.00            
ATOM   3164  CB  ILE X 197      14.027  13.199   9.689  0.00  0.00            
ATOM   3165  HB  ILE X 197      13.528  13.794   8.925  0.00  0.00            
ATOM   3166  CG2 ILE X 197      12.980  13.245  10.792  0.00  0.00            
ATOM   3167 HG21 ILE X 197      13.307  12.549  11.564  0.00  0.00            
ATOM   3168 HG22 ILE X 197      12.943  14.193  11.330  0.00  0.00            
ATOM   3169 HG23 ILE X 197      11.983  13.041  10.403  0.00  0.00            
ATOM   3170  CG1 ILE X 197      15.380  13.965  10.015  0.00  0.00            
ATOM   3171 HG12 ILE X 197      15.679  13.759  11.043  0.00  0.00            
ATOM   3172 HG13 ILE X 197      16.209  13.697   9.360  0.00  0.00            
ATOM   3173  CD1 ILE X 197      15.121  15.436   9.926  0.00  0.00            
ATOM   3174 HD11 ILE X 197      14.088  15.693  10.160  0.00  0.00            
ATOM   3175 HD12 ILE X 197      15.771  15.930  10.648  0.00  0.00            
ATOM   3176 HD13 ILE X 197      15.423  15.821   8.952  0.00  0.00            
ATOM   3177  C   ILE X 197      12.667  11.364   8.505  0.00  0.00            
ATOM   3178  O   ILE X 197      12.277  11.589   7.337  0.00  0.00            
ATOM   3179  N   TYR X 198      11.852  10.654   9.364  0.00  0.00            
ATOM   3180  H   TYR X 198      12.234  10.316  10.236  0.00  0.00            
ATOM   3181  CA  TYR X 198      10.505  10.143   9.010  0.00  0.00            
ATOM   3182  HA  TYR X 198      10.139  10.752   8.184  0.00  0.00            
ATOM   3183  CB  TYR X 198      10.543   8.688   8.570  0.00  0.00            
ATOM   3184  HB2 TYR X 198      11.190   8.190   9.293  0.00  0.00            
ATOM   3185  HB3 TYR X 198       9.565   8.209   8.630  0.00  0.00            
ATOM   3186  CG  TYR X 198      11.088   8.459   7.187  0.00  0.00            
ATOM   3187  CD1 TYR X 198      10.235   8.565   6.065  0.00  0.00            
ATOM   3188  HD1 TYR X 198       9.217   8.874   6.253  0.00  0.00            
ATOM   3189  CE1 TYR X 198      10.669   8.440   4.721  0.00  0.00            
ATOM   3190  HE1 TYR X 198      10.086   8.601   3.826  0.00  0.00            
ATOM   3191  CZ  TYR X 198      12.066   8.251   4.558  0.00  0.00            
ATOM   3192  OH  TYR X 198      12.562   8.028   3.346  0.00  0.00            
ATOM   3193  HH  TYR X 198      11.808   7.672   2.870  0.00  0.00            
ATOM   3194  CE2 TYR X 198      12.913   8.245   5.686  0.00  0.00            
ATOM   3195  HE2 TYR X 198      13.989   8.189   5.613  0.00  0.00            
ATOM   3196  CD2 TYR X 198      12.436   8.260   7.031  0.00  0.00            
ATOM   3197  HD2 TYR X 198      13.064   8.244   7.909  0.00  0.00            
ATOM   3198  C   TYR X 198       9.479  10.315  10.132  0.00  0.00            
ATOM   3199  O   TYR X 198       9.825  10.175  11.305  0.00  0.00            
ATOM   3200  N   THR X 199       8.191  10.516   9.851  0.00  0.00            
ATOM   3201  H   THR X 199       7.983  10.837   8.916  0.00  0.00            
ATOM   3202  CA  THR X 199       7.035  10.503  10.767  0.00  0.00            
ATOM   3203  HA  THR X 199       7.167   9.779  11.570  0.00  0.00            
ATOM   3204  CB  THR X 199       6.801  11.905  11.403  0.00  0.00            
ATOM   3205  HB  THR X 199       5.998  11.846  12.138  0.00  0.00            
ATOM   3206  CG2 THR X 199       7.959  12.350  12.246  0.00  0.00            
ATOM   3207 HG21 THR X 199       7.632  13.177  12.876  0.00  0.00            
ATOM   3208 HG22 THR X 199       8.339  11.480  12.782  0.00  0.00            
ATOM   3209 HG23 THR X 199       8.732  12.689  11.557  0.00  0.00            
ATOM   3210  OG1 THR X 199       6.448  12.982  10.515  0.00  0.00            
ATOM   3211  HG1 THR X 199       7.280  13.368  10.232  0.00  0.00            
ATOM   3212  C   THR X 199       5.641  10.306  10.025  0.00  0.00            
ATOM   3213  O   THR X 199       5.673  10.072   8.761  0.00  0.00            
ATOM   3214  N   HIE X 200       4.524  10.424  10.687  0.00  0.00            
ATOM   3215  H   HIE X 200       4.623  10.641  11.668  0.00  0.00            
ATOM   3216  CA  HIE X 200       3.256  10.176   9.973  0.00  0.00            
ATOM   3217  HA  HIE X 200       3.257   9.230   9.431  0.00  0.00            
ATOM   3218  CB  HIE X 200       2.099   9.981  10.950  0.00  0.00            
ATOM   3219  HB2 HIE X 200       2.110  10.773  11.699  0.00  0.00            
ATOM   3220  HB3 HIE X 200       1.114  10.041  10.487  0.00  0.00            
ATOM   3221  CG  HIE X 200       2.174   8.624  11.614  0.00  0.00            
ATOM   3222  ND1 HIE X 200       2.704   8.349  12.911  0.00  0.00            
ATOM   3223  CE1 HIE X 200       2.532   7.018  13.026  0.00  0.00            
ATOM   3224  HE1 HIE X 200       2.699   6.471  13.942  0.00  0.00            
ATOM   3225  NE2 HIE X 200       2.067   6.460  11.892  0.00  0.00            
ATOM   3226  HE2 HIE X 200       1.675   5.529  11.882  0.00  0.00            
ATOM   3227  CD2 HIE X 200       1.907   7.433  10.977  0.00  0.00            
ATOM   3228  HD2 HIE X 200       1.482   7.296   9.993  0.00  0.00            
ATOM   3229  C   HIE X 200       2.937  11.332   9.033  0.00  0.00            
ATOM   3230  O   HIE X 200       2.468  11.213   7.880  0.00  0.00            
ATOM   3231  N   GLN X 201       3.358  12.540   9.514  0.00  0.00            
ATOM   3232  H   GLN X 201       3.755  12.627  10.439  0.00  0.00            
ATOM   3233  CA  GLN X 201       3.422  13.693   8.633  0.00  0.00            
ATOM   3234  HA  GLN X 201       2.369  13.733   8.355  0.00  0.00            
ATOM   3235  CB  GLN X 201       3.577  14.924   9.500  0.00  0.00            
ATOM   3236  HB2 GLN X 201       4.537  14.954  10.016  0.00  0.00            
ATOM   3237  HB3 GLN X 201       3.613  15.775   8.820  0.00  0.00            
ATOM   3238  CG  GLN X 201       2.387  15.133  10.474  0.00  0.00            
ATOM   3239  HG2 GLN X 201       2.327  14.354  11.234  0.00  0.00            
ATOM   3240  HG3 GLN X 201       2.624  16.026  11.053  0.00  0.00            
ATOM   3241  CD  GLN X 201       1.028  15.419   9.751  0.00  0.00            
ATOM   3242  OE1 GLN X 201       0.103  14.615   9.759  0.00  0.00            
ATOM   3243  NE2 GLN X 201       0.817  16.565   9.093  0.00  0.00            
ATOM   3244 HE21 GLN X 201       1.602  17.198   9.152  0.00  0.00            
ATOM   3245 HE22 GLN X 201      -0.006  16.652   8.514  0.00  0.00            
ATOM   3246  C   GLN X 201       4.376  13.635   7.462  0.00  0.00            
ATOM   3247  O   GLN X 201       4.421  14.464   6.598  0.00  0.00            
ATOM   3248  N   SER X 202       5.316  12.713   7.473  0.00  0.00            
ATOM   3249  H   SER X 202       5.447  12.141   8.295  0.00  0.00            
ATOM   3250  CA  SER X 202       6.265  12.470   6.309  0.00  0.00            
ATOM   3251  HA  SER X 202       6.455  13.381   5.742  0.00  0.00            
ATOM   3252  CB  SER X 202       7.555  11.761   6.719  0.00  0.00            
ATOM   3253  HB2 SER X 202       7.231  10.764   7.018  0.00  0.00            
ATOM   3254  HB3 SER X 202       8.151  11.575   5.825  0.00  0.00            
ATOM   3255  OG  SER X 202       8.327  12.450   7.687  0.00  0.00            
ATOM   3256  HG  SER X 202       8.851  13.176   7.340  0.00  0.00            
ATOM   3257  C   SER X 202       5.483  11.651   5.254  0.00  0.00            
ATOM   3258  O   SER X 202       5.636  11.878   4.028  0.00  0.00            
ATOM   3259  N   ASP X 203       4.676  10.662   5.677  0.00  0.00            
ATOM   3260  H   ASP X 203       4.624  10.558   6.681  0.00  0.00            
ATOM   3261  CA  ASP X 203       3.946   9.733   4.854  0.00  0.00            
ATOM   3262  HA  ASP X 203       4.622   9.343   4.094  0.00  0.00            
ATOM   3263  CB  ASP X 203       3.338   8.613   5.723  0.00  0.00            
ATOM   3264  HB2 ASP X 203       2.984   9.049   6.657  0.00  0.00            
ATOM   3265  HB3 ASP X 203       2.498   8.239   5.138  0.00  0.00            
ATOM   3266  CG  ASP X 203       4.157   7.441   6.112  0.00  0.00            
ATOM   3267  OD1 ASP X 203       3.683   6.832   7.144  0.00  0.00            
ATOM   3268  OD2 ASP X 203       5.236   7.130   5.515  0.00  0.00            
ATOM   3269  C   ASP X 203       2.821  10.407   3.998  0.00  0.00            
ATOM   3270  O   ASP X 203       2.494   9.912   2.908  0.00  0.00            
ATOM   3271  N   VAL X 204       2.326  11.567   4.543  0.00  0.00            
ATOM   3272  H   VAL X 204       2.778  11.862   5.397  0.00  0.00            
ATOM   3273  CA  VAL X 204       1.368  12.512   3.892  0.00  0.00            
ATOM   3274  HA  VAL X 204       0.453  12.012   3.574  0.00  0.00            
ATOM   3275  CB  VAL X 204       1.057  13.770   4.774  0.00  0.00            
ATOM   3276  HB  VAL X 204       1.978  14.184   5.183  0.00  0.00            
ATOM   3277  CG1 VAL X 204       0.212  14.788   3.993  0.00  0.00            
ATOM   3278 HG11 VAL X 204       0.789  15.322   3.237  0.00  0.00            
ATOM   3279 HG12 VAL X 204      -0.688  14.419   3.501  0.00  0.00            
ATOM   3280 HG13 VAL X 204      -0.100  15.693   4.515  0.00  0.00            
ATOM   3281  CG2 VAL X 204       0.057  13.260   5.880  0.00  0.00            
ATOM   3282 HG21 VAL X 204       0.436  12.409   6.447  0.00  0.00            
ATOM   3283 HG22 VAL X 204      -0.005  14.099   6.573  0.00  0.00            
ATOM   3284 HG23 VAL X 204      -0.890  12.930   5.454  0.00  0.00            
ATOM   3285  C   VAL X 204       2.103  13.022   2.656  0.00  0.00            
ATOM   3286  O   VAL X 204       1.362  13.229   1.643  0.00  0.00            
ATOM   3287  N   TRP X 205       3.452  13.282   2.713  0.00  0.00            
ATOM   3288  H   TRP X 205       3.949  13.085   3.570  0.00  0.00            
ATOM   3289  CA  TRP X 205       4.244  13.730   1.516  0.00  0.00            
ATOM   3290  HA  TRP X 205       3.796  14.643   1.124  0.00  0.00            
ATOM   3291  CB  TRP X 205       5.739  13.974   1.803  0.00  0.00            
ATOM   3292  HB2 TRP X 205       5.717  14.729   2.590  0.00  0.00            
ATOM   3293  HB3 TRP X 205       6.195  13.041   2.134  0.00  0.00            
ATOM   3294  CG  TRP X 205       6.627  14.368   0.602  0.00  0.00            
ATOM   3295  CD1 TRP X 205       6.819  13.621  -0.480  0.00  0.00            
ATOM   3296  HD1 TRP X 205       6.388  12.661  -0.724  0.00  0.00            
ATOM   3297  NE1 TRP X 205       7.686  14.338  -1.311  0.00  0.00            
ATOM   3298  HE1 TRP X 205       8.013  14.089  -2.233  0.00  0.00            
ATOM   3299  CE2 TRP X 205       8.018  15.581  -0.836  0.00  0.00            
ATOM   3300  CZ2 TRP X 205       8.921  16.568  -1.252  0.00  0.00            
ATOM   3301  HZ2 TRP X 205       9.507  16.467  -2.154  0.00  0.00            
ATOM   3302  CH2 TRP X 205       9.003  17.751  -0.510  0.00  0.00            
ATOM   3303  HH2 TRP X 205       9.590  18.589  -0.854  0.00  0.00            
ATOM   3304  CZ3 TRP X 205       8.349  17.842   0.718  0.00  0.00            
ATOM   3305  HZ3 TRP X 205       8.382  18.744   1.311  0.00  0.00            
ATOM   3306  CE3 TRP X 205       7.536  16.749   1.124  0.00  0.00            
ATOM   3307  HE3 TRP X 205       7.084  16.825   2.102  0.00  0.00            
ATOM   3308  CD2 TRP X 205       7.243  15.651   0.364  0.00  0.00            
ATOM   3309  C   TRP X 205       3.971  12.621   0.365  0.00  0.00            
ATOM   3310  O   TRP X 205       3.486  12.832  -0.753  0.00  0.00            
ATOM   3311  N   SER X 206       4.299  11.363   0.791  0.00  0.00            
ATOM   3312  H   SER X 206       4.403  11.245   1.789  0.00  0.00            
ATOM   3313  CA  SER X 206       4.284  10.259  -0.172  0.00  0.00            
ATOM   3314  HA  SER X 206       4.825  10.572  -1.065  0.00  0.00            
ATOM   3315  CB  SER X 206       4.980   9.003   0.335  0.00  0.00            
ATOM   3316  HB2 SER X 206       4.340   8.417   0.995  0.00  0.00            
ATOM   3317  HB3 SER X 206       5.236   8.495  -0.595  0.00  0.00            
ATOM   3318  OG  SER X 206       6.240   9.255   1.081  0.00  0.00            
ATOM   3319  HG  SER X 206       6.664   9.969   0.600  0.00  0.00            
ATOM   3320  C   SER X 206       2.900   9.865  -0.656  0.00  0.00            
ATOM   3321  O   SER X 206       2.604   9.591  -1.817  0.00  0.00            
ATOM   3322  N   TYR X 207       1.856   9.981   0.246  0.00  0.00            
ATOM   3323  H   TYR X 207       2.157  10.333   1.144  0.00  0.00            
ATOM   3324  CA  TYR X 207       0.486   9.850  -0.115  0.00  0.00            
ATOM   3325  HA  TYR X 207       0.406   8.802  -0.404  0.00  0.00            
ATOM   3326  CB  TYR X 207      -0.379  10.051   1.100  0.00  0.00            
ATOM   3327  HB2 TYR X 207      -0.356   9.112   1.653  0.00  0.00            
ATOM   3328  HB3 TYR X 207      -0.089  10.912   1.703  0.00  0.00            
ATOM   3329  CG  TYR X 207      -1.911  10.427   0.932  0.00  0.00            
ATOM   3330  CD1 TYR X 207      -2.813   9.367   0.919  0.00  0.00            
ATOM   3331  HD1 TYR X 207      -2.455   8.412   1.273  0.00  0.00            
ATOM   3332  CE1 TYR X 207      -4.151   9.604   0.636  0.00  0.00            
ATOM   3333  HE1 TYR X 207      -4.902   8.830   0.682  0.00  0.00            
ATOM   3334  CZ  TYR X 207      -4.582  10.888   0.548  0.00  0.00            
ATOM   3335  OH  TYR X 207      -5.894  11.000   0.472  0.00  0.00            
ATOM   3336  HH  TYR X 207      -6.325  10.149   0.358  0.00  0.00            
ATOM   3337  CE2 TYR X 207      -3.732  12.010   0.608  0.00  0.00            
ATOM   3338  HE2 TYR X 207      -4.067  13.025   0.448  0.00  0.00            
ATOM   3339  CD2 TYR X 207      -2.363  11.721   0.780  0.00  0.00            
ATOM   3340  HD2 TYR X 207      -1.690  12.547   0.954  0.00  0.00            
ATOM   3341  C   TYR X 207       0.025  10.838  -1.185  0.00  0.00            
ATOM   3342  O   TYR X 207      -0.587  10.409  -2.135  0.00  0.00            
ATOM   3343  N   GLY X 208       0.581  12.048  -1.124  0.00  0.00            
ATOM   3344  H   GLY X 208       1.163  12.345  -0.355  0.00  0.00            
ATOM   3345  CA  GLY X 208       0.257  12.983  -2.151  0.00  0.00            
ATOM   3346  HA2 GLY X 208      -0.822  13.121  -2.228  0.00  0.00            
ATOM   3347  HA3 GLY X 208       0.704  13.961  -1.968  0.00  0.00            
ATOM   3348  C   GLY X 208       0.916  12.528  -3.531  0.00  0.00            
ATOM   3349  O   GLY X 208       0.207  12.588  -4.541  0.00  0.00            
ATOM   3350  N   VAL X 209       2.098  11.867  -3.529  0.00  0.00            
ATOM   3351  H   VAL X 209       2.511  11.704  -2.622  0.00  0.00            
ATOM   3352  CA  VAL X 209       2.749  11.250  -4.726  0.00  0.00            
ATOM   3353  HA  VAL X 209       2.827  11.996  -5.516  0.00  0.00            
ATOM   3354  CB  VAL X 209       4.149  10.794  -4.368  0.00  0.00            
ATOM   3355  HB  VAL X 209       4.075  10.170  -3.477  0.00  0.00            
ATOM   3356  CG1 VAL X 209       4.837  10.012  -5.499  0.00  0.00            
ATOM   3357 HG11 VAL X 209       5.892   9.904  -5.245  0.00  0.00            
ATOM   3358 HG12 VAL X 209       4.255   9.145  -5.812  0.00  0.00            
ATOM   3359 HG13 VAL X 209       4.831  10.522  -6.462  0.00  0.00            
ATOM   3360  CG2 VAL X 209       5.111  11.907  -4.000  0.00  0.00            
ATOM   3361 HG21 VAL X 209       5.079  12.724  -4.720  0.00  0.00            
ATOM   3362 HG22 VAL X 209       5.049  12.141  -2.937  0.00  0.00            
ATOM   3363 HG23 VAL X 209       6.110  11.489  -3.878  0.00  0.00            
ATOM   3364  C   VAL X 209       1.957   9.991  -5.231  0.00  0.00            
ATOM   3365  O   VAL X 209       1.666   9.789  -6.412  0.00  0.00            
ATOM   3366  N   THR X 210       1.434   9.215  -4.316  0.00  0.00            
ATOM   3367  H   THR X 210       1.701   9.423  -3.364  0.00  0.00            
ATOM   3368  CA  THR X 210       0.399   8.159  -4.576  0.00  0.00            
ATOM   3369  HA  THR X 210       0.779   7.336  -5.181  0.00  0.00            
ATOM   3370  CB  THR X 210       0.020   7.475  -3.260  0.00  0.00            
ATOM   3371  HB  THR X 210      -0.238   8.185  -2.474  0.00  0.00            
ATOM   3372  CG2 THR X 210      -1.074   6.415  -3.332  0.00  0.00            
ATOM   3373 HG21 THR X 210      -2.027   6.943  -3.326  0.00  0.00            
ATOM   3374 HG22 THR X 210      -0.996   5.775  -4.211  0.00  0.00            
ATOM   3375 HG23 THR X 210      -1.067   5.778  -2.447  0.00  0.00            
ATOM   3376  OG1 THR X 210       1.085   6.749  -2.806  0.00  0.00            
ATOM   3377  HG1 THR X 210       1.825   7.358  -2.735  0.00  0.00            
ATOM   3378  C   THR X 210      -0.861   8.706  -5.261  0.00  0.00            
ATOM   3379  O   THR X 210      -1.350   8.164  -6.203  0.00  0.00            
ATOM   3380  N   VAL X 211      -1.418   9.821  -4.767  0.00  0.00            
ATOM   3381  H   VAL X 211      -0.982  10.295  -3.989  0.00  0.00            
ATOM   3382  CA  VAL X 211      -2.637  10.333  -5.355  0.00  0.00            
ATOM   3383  HA  VAL X 211      -3.338   9.503  -5.438  0.00  0.00            
ATOM   3384  CB  VAL X 211      -3.326  11.436  -4.417  0.00  0.00            
ATOM   3385  HB  VAL X 211      -2.547  12.180  -4.253  0.00  0.00            
ATOM   3386  CG1 VAL X 211      -4.454  12.132  -5.280  0.00  0.00            
ATOM   3387 HG11 VAL X 211      -5.183  11.437  -5.696  0.00  0.00            
ATOM   3388 HG12 VAL X 211      -4.981  12.847  -4.648  0.00  0.00            
ATOM   3389 HG13 VAL X 211      -4.075  12.666  -6.152  0.00  0.00            
ATOM   3390  CG2 VAL X 211      -3.958  10.882  -3.167  0.00  0.00            
ATOM   3391 HG21 VAL X 211      -3.144  10.516  -2.542  0.00  0.00            
ATOM   3392 HG22 VAL X 211      -4.476  11.671  -2.621  0.00  0.00            
ATOM   3393 HG23 VAL X 211      -4.514   9.991  -3.458  0.00  0.00            
ATOM   3394  C   VAL X 211      -2.339  10.764  -6.817  0.00  0.00            
ATOM   3395  O   VAL X 211      -2.961  10.390  -7.825  0.00  0.00            
ATOM   3396  N   TRP X 212      -1.278  11.486  -6.987  0.00  0.00            
ATOM   3397  H   TRP X 212      -0.662  11.718  -6.221  0.00  0.00            
ATOM   3398  CA  TRP X 212      -0.722  11.952  -8.240  0.00  0.00            
ATOM   3399  HA  TRP X 212      -1.460  12.624  -8.678  0.00  0.00            
ATOM   3400  CB  TRP X 212       0.506  12.840  -7.954  0.00  0.00            
ATOM   3401  HB2 TRP X 212       0.162  13.645  -7.305  0.00  0.00            
ATOM   3402  HB3 TRP X 212       1.113  12.226  -7.289  0.00  0.00            
ATOM   3403  CG  TRP X 212       1.287  13.264  -9.164  0.00  0.00            
ATOM   3404  CD1 TRP X 212       1.269  14.550  -9.560  0.00  0.00            
ATOM   3405  HD1 TRP X 212       0.657  15.334  -9.139  0.00  0.00            
ATOM   3406  NE1 TRP X 212       2.021  14.684 -10.700  0.00  0.00            
ATOM   3407  HE1 TRP X 212       2.094  15.596 -11.128  0.00  0.00            
ATOM   3408  CE2 TRP X 212       2.582  13.482 -11.075  0.00  0.00            
ATOM   3409  CZ2 TRP X 212       3.338  13.114 -12.127  0.00  0.00            
ATOM   3410  HZ2 TRP X 212       3.498  13.843 -12.908  0.00  0.00            
ATOM   3411  CH2 TRP X 212       3.812  11.831 -12.180  0.00  0.00            
ATOM   3412  HH2 TRP X 212       4.516  11.524 -12.939  0.00  0.00            
ATOM   3413  CZ3 TRP X 212       3.587  10.970 -11.145  0.00  0.00            
ATOM   3414  HZ3 TRP X 212       4.005   9.977 -11.229  0.00  0.00            
ATOM   3415  CE3 TRP X 212       2.804  11.373 -10.043  0.00  0.00            
ATOM   3416  HE3 TRP X 212       2.705  10.689  -9.213  0.00  0.00            
ATOM   3417  CD2 TRP X 212       2.211  12.598 -10.004  0.00  0.00            
ATOM   3418  C   TRP X 212      -0.486  10.723  -9.199  0.00  0.00            
ATOM   3419  O   TRP X 212      -1.032  10.648 -10.288  0.00  0.00            
ATOM   3420  N   GLU X 213       0.220   9.688  -8.731  0.00  0.00            
ATOM   3421  H   GLU X 213       0.615   9.753  -7.804  0.00  0.00            
ATOM   3422  CA  GLU X 213       0.485   8.408  -9.477  0.00  0.00            
ATOM   3423  HA  GLU X 213       1.064   8.668 -10.364  0.00  0.00            
ATOM   3424  CB  GLU X 213       1.362   7.348  -8.705  0.00  0.00            
ATOM   3425  HB2 GLU X 213       1.041   7.275  -7.665  0.00  0.00            
ATOM   3426  HB3 GLU X 213       1.274   6.433  -9.290  0.00  0.00            
ATOM   3427  CG  GLU X 213       2.794   7.585  -8.554  0.00  0.00            
ATOM   3428  HG2 GLU X 213       3.160   7.742  -9.569  0.00  0.00            
ATOM   3429  HG3 GLU X 213       2.953   8.537  -8.049  0.00  0.00            
ATOM   3430  CD  GLU X 213       3.576   6.432  -8.009  0.00  0.00            
ATOM   3431  OE1 GLU X 213       4.251   5.742  -8.742  0.00  0.00            
ATOM   3432  OE2 GLU X 213       3.357   6.124  -6.780  0.00  0.00            
ATOM   3433  C   GLU X 213      -0.859   7.742  -9.909  0.00  0.00            
ATOM   3434  O   GLU X 213      -0.923   7.350 -11.059  0.00  0.00            
ATOM   3435  N   LEU X 214      -1.974   7.739  -9.151  0.00  0.00            
ATOM   3436  H   LEU X 214      -1.943   8.348  -8.346  0.00  0.00            
ATOM   3437  CA  LEU X 214      -3.258   7.315  -9.602  0.00  0.00            
ATOM   3438  HA  LEU X 214      -3.060   6.354 -10.077  0.00  0.00            
ATOM   3439  CB  LEU X 214      -4.196   6.987  -8.490  0.00  0.00            
ATOM   3440  HB2 LEU X 214      -4.447   7.871  -7.903  0.00  0.00            
ATOM   3441  HB3 LEU X 214      -5.073   6.638  -9.035  0.00  0.00            
ATOM   3442  CG  LEU X 214      -3.744   5.986  -7.420  0.00  0.00            
ATOM   3443  HG  LEU X 214      -2.805   6.340  -6.995  0.00  0.00            
ATOM   3444  CD1 LEU X 214      -4.813   5.907  -6.324  0.00  0.00            
ATOM   3445 HD11 LEU X 214      -5.840   5.934  -6.688  0.00  0.00            
ATOM   3446 HD12 LEU X 214      -4.728   4.964  -5.784  0.00  0.00            
ATOM   3447 HD13 LEU X 214      -4.549   6.613  -5.536  0.00  0.00            
ATOM   3448  CD2 LEU X 214      -3.611   4.588  -8.078  0.00  0.00            
ATOM   3449 HD21 LEU X 214      -2.969   4.697  -8.953  0.00  0.00            
ATOM   3450 HD22 LEU X 214      -3.211   3.871  -7.361  0.00  0.00            
ATOM   3451 HD23 LEU X 214      -4.581   4.161  -8.331  0.00  0.00            
ATOM   3452  C   LEU X 214      -3.845   8.340 -10.672  0.00  0.00            
ATOM   3453  O   LEU X 214      -4.303   7.793 -11.646  0.00  0.00            
ATOM   3454  N   MET X 215      -3.784   9.649 -10.482  0.00  0.00            
ATOM   3455  H   MET X 215      -3.224   9.844  -9.665  0.00  0.00            
ATOM   3456  CA  MET X 215      -4.259  10.704 -11.316  0.00  0.00            
ATOM   3457  HA  MET X 215      -5.272  10.398 -11.576  0.00  0.00            
ATOM   3458  CB  MET X 215      -4.299  12.022 -10.579  0.00  0.00            
ATOM   3459  HB2 MET X 215      -3.291  12.233 -10.222  0.00  0.00            
ATOM   3460  HB3 MET X 215      -4.533  12.841 -11.259  0.00  0.00            
ATOM   3461  CG  MET X 215      -5.298  11.979  -9.457  0.00  0.00            
ATOM   3462  HG2 MET X 215      -5.025  11.288  -8.659  0.00  0.00            
ATOM   3463  HG3 MET X 215      -5.277  12.982  -9.031  0.00  0.00            
ATOM   3464  SD  MET X 215      -7.087  11.740  -9.890  0.00  0.00            
ATOM   3465  CE  MET X 215      -7.936  11.892  -8.262  0.00  0.00            
ATOM   3466  HE1 MET X 215      -7.745  12.903  -7.901  0.00  0.00            
ATOM   3467  HE2 MET X 215      -9.014  11.726  -8.266  0.00  0.00            
ATOM   3468  HE3 MET X 215      -7.486  11.203  -7.548  0.00  0.00            
ATOM   3469  C   MET X 215      -3.495  10.870 -12.703  0.00  0.00            
ATOM   3470  O   MET X 215      -4.019  11.489 -13.612  0.00  0.00            
ATOM   3471  N   THR X 216      -2.305  10.304 -12.856  0.00  0.00            
ATOM   3472  H   THR X 216      -1.804   9.843 -12.111  0.00  0.00            
ATOM   3473  CA  THR X 216      -1.624  10.128 -14.064  0.00  0.00            
ATOM   3474  HA  THR X 216      -1.995  10.786 -14.850  0.00  0.00            
ATOM   3475  CB  THR X 216      -0.112  10.438 -13.997  0.00  0.00            
ATOM   3476  HB  THR X 216       0.308  10.619 -14.987  0.00  0.00            
ATOM   3477  CG2 THR X 216       0.262  11.746 -13.417  0.00  0.00            
ATOM   3478 HG21 THR X 216       1.336  11.711 -13.232  0.00  0.00            
ATOM   3479 HG22 THR X 216      -0.002  12.642 -13.979  0.00  0.00            
ATOM   3480 HG23 THR X 216      -0.252  11.913 -12.471  0.00  0.00            
ATOM   3481  OG1 THR X 216       0.413   9.443 -13.225  0.00  0.00            
ATOM   3482  HG1 THR X 216       0.306   9.616 -12.287  0.00  0.00            
ATOM   3483  C   THR X 216      -1.913   8.733 -14.789  0.00  0.00            
ATOM   3484  O   THR X 216      -1.337   8.565 -15.851  0.00  0.00            
ATOM   3485  N   PHE X 217      -2.685   7.815 -14.176  0.00  0.00            
ATOM   3486  H   PHE X 217      -3.137   7.999 -13.292  0.00  0.00            
ATOM   3487  CA  PHE X 217      -2.921   6.471 -14.639  0.00  0.00            
ATOM   3488  HA  PHE X 217      -3.531   5.925 -13.919  0.00  0.00            
ATOM   3489  CB  PHE X 217      -3.633   6.421 -15.958  0.00  0.00            
ATOM   3490  HB2 PHE X 217      -2.852   6.606 -16.695  0.00  0.00            
ATOM   3491  HB3 PHE X 217      -4.124   5.450 -16.015  0.00  0.00            
ATOM   3492  CG  PHE X 217      -4.751   7.381 -16.115  0.00  0.00            
ATOM   3493  CD1 PHE X 217      -5.719   7.624 -15.118  0.00  0.00            
ATOM   3494  HD1 PHE X 217      -5.658   6.949 -14.276  0.00  0.00            
ATOM   3495  CE1 PHE X 217      -6.709   8.522 -15.273  0.00  0.00            
ATOM   3496  HE1 PHE X 217      -7.272   8.775 -14.387  0.00  0.00            
ATOM   3497  CZ  PHE X 217      -6.839   9.195 -16.481  0.00  0.00            
ATOM   3498  HZ  PHE X 217      -7.488  10.054 -16.564  0.00  0.00            
ATOM   3499  CE2 PHE X 217      -5.801   9.058 -17.464  0.00  0.00            
ATOM   3500  HE2 PHE X 217      -5.806   9.742 -18.300  0.00  0.00            
ATOM   3501  CD2 PHE X 217      -4.826   8.108 -17.246  0.00  0.00            
ATOM   3502  HD2 PHE X 217      -4.054   7.997 -17.993  0.00  0.00            
ATOM   3503  C   PHE X 217      -1.655   5.592 -14.600  0.00  0.00            
ATOM   3504  O   PHE X 217      -1.429   4.621 -15.404  0.00  0.00            
ATOM   3505  N   GLY X 218      -0.839   5.837 -13.517  0.00  0.00            
ATOM   3506  H   GLY X 218      -1.089   6.516 -12.812  0.00  0.00            
ATOM   3507  CA  GLY X 218       0.468   5.195 -13.296  0.00  0.00            
ATOM   3508  HA2 GLY X 218       0.804   5.441 -12.289  0.00  0.00            
ATOM   3509  HA3 GLY X 218       0.280   4.134 -13.454  0.00  0.00            
ATOM   3510  C   GLY X 218       1.627   5.688 -14.277  0.00  0.00            
ATOM   3511  O   GLY X 218       2.444   4.821 -14.579  0.00  0.00            
ATOM   3512  N   SER X 219       1.635   6.991 -14.668  0.00  0.00            
ATOM   3513  H   SER X 219       0.970   7.672 -14.328  0.00  0.00            
ATOM   3514  CA  SER X 219       2.899   7.683 -15.053  0.00  0.00            
ATOM   3515  HA  SER X 219       3.415   7.094 -15.811  0.00  0.00            
ATOM   3516  CB  SER X 219       2.694   9.084 -15.645  0.00  0.00            
ATOM   3517  HB2 SER X 219       2.038   9.118 -16.515  0.00  0.00            
ATOM   3518  HB3 SER X 219       2.282   9.714 -14.857  0.00  0.00            
ATOM   3519  OG  SER X 219       4.012   9.553 -16.018  0.00  0.00            
ATOM   3520  HG  SER X 219       3.966  10.496 -15.841  0.00  0.00            
ATOM   3521  C   SER X 219       3.887   7.804 -13.762  0.00  0.00            
ATOM   3522  O   SER X 219       3.437   7.776 -12.632  0.00  0.00            
ATOM   3523  N   LYS X 220       5.198   7.764 -14.012  0.00  0.00            
ATOM   3524  H   LYS X 220       5.436   7.983 -14.969  0.00  0.00            
ATOM   3525  CA  LYS X 220       6.280   7.588 -13.052  0.00  0.00            
ATOM   3526  HA  LYS X 220       5.918   6.881 -12.306  0.00  0.00            
ATOM   3527  CB  LYS X 220       7.444   6.893 -13.757  0.00  0.00            
ATOM   3528  HB2 LYS X 220       7.756   7.504 -14.604  0.00  0.00            
ATOM   3529  HB3 LYS X 220       8.291   6.825 -13.075  0.00  0.00            
ATOM   3530  CG  LYS X 220       7.071   5.490 -14.295  0.00  0.00            
ATOM   3531  HG2 LYS X 220       6.654   4.956 -13.441  0.00  0.00            
ATOM   3532  HG3 LYS X 220       6.370   5.665 -15.112  0.00  0.00            
ATOM   3533  CD  LYS X 220       8.292   4.787 -14.918  0.00  0.00            
ATOM   3534  HD2 LYS X 220       7.867   3.983 -15.518  0.00  0.00            
ATOM   3535  HD3 LYS X 220       8.879   5.478 -15.523  0.00  0.00            
ATOM   3536  CE  LYS X 220       9.145   4.028 -13.915  0.00  0.00            
ATOM   3537  HE2 LYS X 220       9.524   4.695 -13.141  0.00  0.00            
ATOM   3538  HE3 LYS X 220       8.460   3.309 -13.465  0.00  0.00            
ATOM   3539  NZ  LYS X 220      10.302   3.270 -14.414  0.00  0.00            
ATOM   3540  HZ1 LYS X 220      10.151   2.933 -15.354  0.00  0.00            
ATOM   3541  HZ2 LYS X 220      11.164   3.797 -14.392  0.00  0.00            
ATOM   3542  HZ3 LYS X 220      10.534   2.547 -13.748  0.00  0.00            
ATOM   3543  C   LYS X 220       6.661   8.939 -12.441  0.00  0.00            
ATOM   3544  O   LYS X 220       6.980   9.878 -13.111  0.00  0.00            
ATOM   3545  N   PRO X 221       6.601   9.130 -11.082  0.00  0.00            
ATOM   3546  CD  PRO X 221       6.535   8.048 -10.064  0.00  0.00            
ATOM   3547  HD2 PRO X 221       7.319   7.341 -10.335  0.00  0.00            
ATOM   3548  HD3 PRO X 221       5.554   7.584 -10.158  0.00  0.00            
ATOM   3549  CG  PRO X 221       6.828   8.730  -8.679  0.00  0.00            
ATOM   3550  HG2 PRO X 221       7.872   8.621  -8.383  0.00  0.00            
ATOM   3551  HG3 PRO X 221       6.155   8.349  -7.911  0.00  0.00            
ATOM   3552  CB  PRO X 221       6.527  10.216  -9.023  0.00  0.00            
ATOM   3553  HB2 PRO X 221       7.043  10.953  -8.406  0.00  0.00            
ATOM   3554  HB3 PRO X 221       5.474  10.488  -8.947  0.00  0.00            
ATOM   3555  CA  PRO X 221       6.794  10.427 -10.490  0.00  0.00            
ATOM   3556  HA  PRO X 221       6.085  11.193 -10.803  0.00  0.00            
ATOM   3557  C   PRO X 221       8.239  10.939 -10.673  0.00  0.00            
ATOM   3558  O   PRO X 221       9.170  10.160 -10.425  0.00  0.00            
ATOM   3559  N   TYR X 222       8.518  12.098 -11.262  0.00  0.00            
ATOM   3560  H   TYR X 222       7.738  12.645 -11.598  0.00  0.00            
ATOM   3561  CA  TYR X 222       9.817  12.508 -11.621  0.00  0.00            
ATOM   3562  HA  TYR X 222       9.695  13.349 -12.304  0.00  0.00            
ATOM   3563  CB  TYR X 222      10.698  12.907 -10.405  0.00  0.00            
ATOM   3564  HB2 TYR X 222      10.828  11.983  -9.842  0.00  0.00            
ATOM   3565  HB3 TYR X 222      11.645  13.276 -10.799  0.00  0.00            
ATOM   3566  CG  TYR X 222      10.088  13.933  -9.537  0.00  0.00            
ATOM   3567  CD1 TYR X 222      10.011  15.300  -9.883  0.00  0.00            
ATOM   3568  HD1 TYR X 222      10.310  15.740 -10.823  0.00  0.00            
ATOM   3569  CE1 TYR X 222       9.410  16.254  -9.048  0.00  0.00            
ATOM   3570  HE1 TYR X 222       9.201  17.246  -9.419  0.00  0.00            
ATOM   3571  CZ  TYR X 222       9.160  15.883  -7.737  0.00  0.00            
ATOM   3572  OH  TYR X 222       8.666  16.815  -6.893  0.00  0.00            
ATOM   3573  HH  TYR X 222       8.136  16.446  -6.183  0.00  0.00            
ATOM   3574  CE2 TYR X 222       9.269  14.530  -7.373  0.00  0.00            
ATOM   3575  HE2 TYR X 222       8.843  14.205  -6.435  0.00  0.00            
ATOM   3576  CD2 TYR X 222       9.692  13.529  -8.267  0.00  0.00            
ATOM   3577  HD2 TYR X 222       9.749  12.528  -7.865  0.00  0.00            
ATOM   3578  C   TYR X 222      10.533  11.575 -12.633  0.00  0.00            
ATOM   3579  O   TYR X 222      11.726  11.284 -12.476  0.00  0.00            
ATOM   3580  N   ASP X 223       9.760  11.055 -13.642  0.00  0.00            
ATOM   3581  H   ASP X 223       8.871  11.432 -13.938  0.00  0.00            
ATOM   3582  CA  ASP X 223      10.321   9.977 -14.475  0.00  0.00            
ATOM   3583  HA  ASP X 223      10.386   9.041 -13.922  0.00  0.00            
ATOM   3584  CB  ASP X 223       9.310   9.651 -15.582  0.00  0.00            
ATOM   3585  HB2 ASP X 223       8.293   9.685 -15.191  0.00  0.00            
ATOM   3586  HB3 ASP X 223       9.369  10.457 -16.314  0.00  0.00            
ATOM   3587  CG  ASP X 223       9.507   8.312 -16.211  0.00  0.00            
ATOM   3588  OD1 ASP X 223       8.976   8.027 -17.285  0.00  0.00            
ATOM   3589  OD2 ASP X 223      10.403   7.484 -15.680  0.00  0.00            
ATOM   3590  C   ASP X 223      11.646  10.324 -15.035  0.00  0.00            
ATOM   3591  O   ASP X 223      11.764  11.376 -15.707  0.00  0.00            
ATOM   3592  N   GLY X 224      12.633   9.438 -14.781  0.00  0.00            
ATOM   3593  H   GLY X 224      12.459   8.559 -14.315  0.00  0.00            
ATOM   3594  CA  GLY X 224      13.926   9.749 -15.394  0.00  0.00            
ATOM   3595  HA2 GLY X 224      14.577   8.928 -15.695  0.00  0.00            
ATOM   3596  HA3 GLY X 224      13.733  10.317 -16.304  0.00  0.00            
ATOM   3597  C   GLY X 224      14.927  10.707 -14.698  0.00  0.00            
ATOM   3598  O   GLY X 224      16.102  10.579 -14.983  0.00  0.00            
ATOM   3599  N   ILE X 225      14.479  11.727 -13.983  0.00  0.00            
ATOM   3600  H   ILE X 225      13.499  11.767 -13.740  0.00  0.00            
ATOM   3601  CA  ILE X 225      15.368  12.761 -13.446  0.00  0.00            
ATOM   3602  HA  ILE X 225      15.929  13.205 -14.269  0.00  0.00            
ATOM   3603  CB  ILE X 225      14.490  13.909 -12.803  0.00  0.00            
ATOM   3604  HB  ILE X 225      13.853  13.535 -12.002  0.00  0.00            
ATOM   3605  CG2 ILE X 225      15.365  15.022 -12.193  0.00  0.00            
ATOM   3606 HG21 ILE X 225      15.937  15.547 -12.958  0.00  0.00            
ATOM   3607 HG22 ILE X 225      14.663  15.681 -11.681  0.00  0.00            
ATOM   3608 HG23 ILE X 225      16.064  14.497 -11.542  0.00  0.00            
ATOM   3609  CG1 ILE X 225      13.402  14.372 -13.856  0.00  0.00            
ATOM   3610 HG12 ILE X 225      12.714  13.553 -14.065  0.00  0.00            
ATOM   3611 HG13 ILE X 225      12.791  15.151 -13.399  0.00  0.00            
ATOM   3612  CD1 ILE X 225      14.010  14.780 -15.187  0.00  0.00            
ATOM   3613 HD11 ILE X 225      14.978  15.257 -15.028  0.00  0.00            
ATOM   3614 HD12 ILE X 225      14.041  13.962 -15.906  0.00  0.00            
ATOM   3615 HD13 ILE X 225      13.308  15.408 -15.735  0.00  0.00            
ATOM   3616  C   ILE X 225      16.337  12.169 -12.376  0.00  0.00            
ATOM   3617  O   ILE X 225      15.830  11.370 -11.572  0.00  0.00            
ATOM   3618  N   PRO X 226      17.686  12.437 -12.435  0.00  0.00            
ATOM   3619  CD  PRO X 226      18.420  12.975 -13.530  0.00  0.00            
ATOM   3620  HD2 PRO X 226      18.217  14.043 -13.611  0.00  0.00            
ATOM   3621  HD3 PRO X 226      17.994  12.624 -14.470  0.00  0.00            
ATOM   3622  CG  PRO X 226      19.858  12.614 -13.361  0.00  0.00            
ATOM   3623  HG2 PRO X 226      20.429  13.480 -13.695  0.00  0.00            
ATOM   3624  HG3 PRO X 226      20.257  11.753 -13.898  0.00  0.00            
ATOM   3625  CB  PRO X 226      19.982  12.367 -11.842  0.00  0.00            
ATOM   3626  HB2 PRO X 226      20.326  13.331 -11.469  0.00  0.00            
ATOM   3627  HB3 PRO X 226      20.772  11.634 -11.681  0.00  0.00            
ATOM   3628  CA  PRO X 226      18.586  11.937 -11.380  0.00  0.00            
ATOM   3629  HA  PRO X 226      18.659  10.851 -11.447  0.00  0.00            
ATOM   3630  C   PRO X 226      18.198  12.378  -9.947  0.00  0.00            
ATOM   3631  O   PRO X 226      17.506  13.353  -9.728  0.00  0.00            
ATOM   3632  N   ALA X 227      18.651  11.693  -8.853  0.00  0.00            
ATOM   3633  H   ALA X 227      19.037  10.785  -9.068  0.00  0.00            
ATOM   3634  CA  ALA X 227      18.453  12.084  -7.409  0.00  0.00            
ATOM   3635  HA  ALA X 227      17.386  12.087  -7.184  0.00  0.00            
ATOM   3636  CB  ALA X 227      18.961  10.927  -6.513  0.00  0.00            
ATOM   3637  HB1 ALA X 227      18.579  10.990  -5.494  0.00  0.00            
ATOM   3638  HB2 ALA X 227      18.429  10.081  -6.948  0.00  0.00            
ATOM   3639  HB3 ALA X 227      20.047  10.871  -6.450  0.00  0.00            
ATOM   3640  C   ALA X 227      19.154  13.418  -6.927  0.00  0.00            
ATOM   3641  O   ALA X 227      18.692  14.032  -6.006  0.00  0.00            
ATOM   3642  N   SER X 228      20.228  13.804  -7.581  0.00  0.00            
ATOM   3643  H   SER X 228      20.492  13.145  -8.298  0.00  0.00            
ATOM   3644  CA  SER X 228      20.925  15.044  -7.508  0.00  0.00            
ATOM   3645  HA  SER X 228      21.109  15.283  -6.461  0.00  0.00            
ATOM   3646  CB  SER X 228      22.147  14.986  -8.345  0.00  0.00            
ATOM   3647  HB2 SER X 228      22.404  16.026  -8.548  0.00  0.00            
ATOM   3648  HB3 SER X 228      22.891  14.685  -7.607  0.00  0.00            
ATOM   3649  OG  SER X 228      22.187  14.107  -9.443  0.00  0.00            
ATOM   3650  HG  SER X 228      22.063  14.707 -10.182  0.00  0.00            
ATOM   3651  C   SER X 228      20.004  16.154  -8.049  0.00  0.00            
ATOM   3652  O   SER X 228      19.696  17.106  -7.341  0.00  0.00            
ATOM   3653  N   GLU X 229      19.465  16.002  -9.284  0.00  0.00            
ATOM   3654  H   GLU X 229      19.530  15.100  -9.734  0.00  0.00            
ATOM   3655  CA  GLU X 229      18.583  16.976  -9.949  0.00  0.00            
ATOM   3656  HA  GLU X 229      18.957  17.987  -9.785  0.00  0.00            
ATOM   3657  CB  GLU X 229      18.603  16.686 -11.490  0.00  0.00            
ATOM   3658  HB2 GLU X 229      18.280  15.647 -11.562  0.00  0.00            
ATOM   3659  HB3 GLU X 229      17.810  17.279 -11.946  0.00  0.00            
ATOM   3660  CG  GLU X 229      19.891  16.869 -12.224  0.00  0.00            
ATOM   3661  HG2 GLU X 229      19.886  16.023 -12.911  0.00  0.00            
ATOM   3662  HG3 GLU X 229      19.775  17.642 -12.983  0.00  0.00            
ATOM   3663  CD  GLU X 229      21.239  17.005 -11.465  0.00  0.00            
ATOM   3664  OE1 GLU X 229      21.583  18.047 -10.887  0.00  0.00            
ATOM   3665  OE2 GLU X 229      21.905  15.937 -11.228  0.00  0.00            
ATOM   3666  C   GLU X 229      17.136  17.023  -9.336  0.00  0.00            
ATOM   3667  O   GLU X 229      16.471  18.116  -9.425  0.00  0.00            
ATOM   3668  N   ILE X 230      16.532  15.933  -8.854  0.00  0.00            
ATOM   3669  H   ILE X 230      16.920  15.013  -9.009  0.00  0.00            
ATOM   3670  CA  ILE X 230      15.340  16.061  -7.946  0.00  0.00            
ATOM   3671  HA  ILE X 230      14.583  16.477  -8.610  0.00  0.00            
ATOM   3672  CB  ILE X 230      14.811  14.678  -7.547  0.00  0.00            
ATOM   3673  HB  ILE X 230      15.613  14.187  -6.996  0.00  0.00            
ATOM   3674  CG2 ILE X 230      13.578  14.799  -6.556  0.00  0.00            
ATOM   3675 HG21 ILE X 230      13.321  13.847  -6.091  0.00  0.00            
ATOM   3676 HG22 ILE X 230      13.847  15.496  -5.761  0.00  0.00            
ATOM   3677 HG23 ILE X 230      12.683  15.177  -7.049  0.00  0.00            
ATOM   3678  CG1 ILE X 230      14.269  14.005  -8.785  0.00  0.00            
ATOM   3679 HG12 ILE X 230      13.374  14.485  -9.181  0.00  0.00            
ATOM   3680 HG13 ILE X 230      14.939  13.961  -9.644  0.00  0.00            
ATOM   3681  CD1 ILE X 230      13.928  12.572  -8.492  0.00  0.00            
ATOM   3682 HD11 ILE X 230      13.142  12.366  -7.766  0.00  0.00            
ATOM   3683 HD12 ILE X 230      13.596  12.073  -9.402  0.00  0.00            
ATOM   3684 HD13 ILE X 230      14.816  12.049  -8.137  0.00  0.00            
ATOM   3685  C   ILE X 230      15.615  16.942  -6.684  0.00  0.00            
ATOM   3686  O   ILE X 230      14.837  17.766  -6.321  0.00  0.00            
ATOM   3687  N   SER X 231      16.772  16.774  -5.993  0.00  0.00            
ATOM   3688  H   SER X 231      17.437  16.138  -6.410  0.00  0.00            
ATOM   3689  CA  SER X 231      17.146  17.625  -4.857  0.00  0.00            
ATOM   3690  HA  SER X 231      16.293  17.420  -4.211  0.00  0.00            
ATOM   3691  CB  SER X 231      18.413  17.141  -4.132  0.00  0.00            
ATOM   3692  HB2 SER X 231      19.365  17.198  -4.661  0.00  0.00            
ATOM   3693  HB3 SER X 231      18.530  17.671  -3.187  0.00  0.00            
ATOM   3694  OG  SER X 231      18.319  15.763  -3.813  0.00  0.00            
ATOM   3695  HG  SER X 231      18.437  15.199  -4.581  0.00  0.00            
ATOM   3696  C   SER X 231      17.188  19.125  -5.164  0.00  0.00            
ATOM   3697  O   SER X 231      16.666  19.934  -4.423  0.00  0.00            
ATOM   3698  N   SER X 232      17.848  19.458  -6.232  0.00  0.00            
ATOM   3699  H   SER X 232      18.273  18.669  -6.699  0.00  0.00            
ATOM   3700  CA  SER X 232      17.865  20.848  -6.746  0.00  0.00            
ATOM   3701  HA  SER X 232      18.225  21.476  -5.931  0.00  0.00            
ATOM   3702  CB  SER X 232      18.894  20.909  -7.860  0.00  0.00            
ATOM   3703  HB2 SER X 232      18.469  20.192  -8.562  0.00  0.00            
ATOM   3704  HB3 SER X 232      18.908  21.929  -8.245  0.00  0.00            
ATOM   3705  OG  SER X 232      20.198  20.564  -7.414  0.00  0.00            
ATOM   3706  HG  SER X 232      20.520  21.305  -6.896  0.00  0.00            
ATOM   3707  C   SER X 232      16.460  21.465  -7.151  0.00  0.00            
ATOM   3708  O   SER X 232      16.300  22.697  -7.054  0.00  0.00            
ATOM   3709  N   ILE X 233      15.485  20.601  -7.563  0.00  0.00            
ATOM   3710  H   ILE X 233      15.659  19.616  -7.705  0.00  0.00            
ATOM   3711  CA  ILE X 233      14.161  21.003  -7.912  0.00  0.00            
ATOM   3712  HA  ILE X 233      14.216  21.853  -8.593  0.00  0.00            
ATOM   3713  CB  ILE X 233      13.385  19.822  -8.588  0.00  0.00            
ATOM   3714  HB  ILE X 233      13.626  18.811  -8.261  0.00  0.00            
ATOM   3715  CG2 ILE X 233      11.822  19.970  -8.362  0.00  0.00            
ATOM   3716 HG21 ILE X 233      11.458  19.790  -7.350  0.00  0.00            
ATOM   3717 HG22 ILE X 233      11.514  20.973  -8.659  0.00  0.00            
ATOM   3718 HG23 ILE X 233      11.242  19.429  -9.109  0.00  0.00            
ATOM   3719  CG1 ILE X 233      13.913  19.977 -10.046  0.00  0.00            
ATOM   3720 HG12 ILE X 233      13.423  20.830 -10.515  0.00  0.00            
ATOM   3721 HG13 ILE X 233      14.970  20.180 -10.217  0.00  0.00            
ATOM   3722  CD1 ILE X 233      13.620  18.831 -11.003  0.00  0.00            
ATOM   3723 HD11 ILE X 233      12.582  18.543 -10.839  0.00  0.00            
ATOM   3724 HD12 ILE X 233      13.698  19.230 -12.014  0.00  0.00            
ATOM   3725 HD13 ILE X 233      14.405  18.086 -10.881  0.00  0.00            
ATOM   3726  C   ILE X 233      13.395  21.392  -6.620  0.00  0.00            
ATOM   3727  O   ILE X 233      12.985  22.526  -6.665  0.00  0.00            
ATOM   3728  N   LEU X 234      13.523  20.517  -5.610  0.00  0.00            
ATOM   3729  H   LEU X 234      13.831  19.574  -5.797  0.00  0.00            
ATOM   3730  CA  LEU X 234      13.063  20.810  -4.257  0.00  0.00            
ATOM   3731  HA  LEU X 234      12.033  21.167  -4.283  0.00  0.00            
ATOM   3732  CB  LEU X 234      13.196  19.535  -3.392  0.00  0.00            
ATOM   3733  HB2 LEU X 234      14.241  19.235  -3.476  0.00  0.00            
ATOM   3734  HB3 LEU X 234      12.972  19.791  -2.356  0.00  0.00            
ATOM   3735  CG  LEU X 234      12.298  18.346  -3.754  0.00  0.00            
ATOM   3736  HG  LEU X 234      12.469  17.951  -4.756  0.00  0.00            
ATOM   3737  CD1 LEU X 234      12.484  17.246  -2.665  0.00  0.00            
ATOM   3738 HD11 LEU X 234      12.399  17.671  -1.665  0.00  0.00            
ATOM   3739 HD12 LEU X 234      11.767  16.426  -2.693  0.00  0.00            
ATOM   3740 HD13 LEU X 234      13.515  16.950  -2.860  0.00  0.00            
ATOM   3741  CD2 LEU X 234      10.791  18.639  -3.768  0.00  0.00            
ATOM   3742 HD21 LEU X 234      10.192  17.736  -3.891  0.00  0.00            
ATOM   3743 HD22 LEU X 234      10.504  19.268  -2.926  0.00  0.00            
ATOM   3744 HD23 LEU X 234      10.532  19.252  -4.632  0.00  0.00            
ATOM   3745  C   LEU X 234      13.743  22.011  -3.588  0.00  0.00            
ATOM   3746  O   LEU X 234      13.068  22.708  -2.792  0.00  0.00            
ATOM   3747  N   GLU X 235      14.943  22.402  -3.950  0.00  0.00            
ATOM   3748  H   GLU X 235      15.332  21.779  -4.644  0.00  0.00            
ATOM   3749  CA  GLU X 235      15.689  23.552  -3.464  0.00  0.00            
ATOM   3750  HA  GLU X 235      15.660  23.642  -2.379  0.00  0.00            
ATOM   3751  CB  GLU X 235      17.112  23.280  -3.984  0.00  0.00            
ATOM   3752  HB2 GLU X 235      17.363  22.239  -3.781  0.00  0.00            
ATOM   3753  HB3 GLU X 235      17.177  23.458  -5.057  0.00  0.00            
ATOM   3754  CG  GLU X 235      18.210  24.150  -3.329  0.00  0.00            
ATOM   3755  HG2 GLU X 235      19.026  24.109  -4.051  0.00  0.00            
ATOM   3756  HG3 GLU X 235      17.969  25.210  -3.246  0.00  0.00            
ATOM   3757  CD  GLU X 235      18.565  23.738  -1.892  0.00  0.00            
ATOM   3758  OE1 GLU X 235      19.547  24.149  -1.313  0.00  0.00            
ATOM   3759  OE2 GLU X 235      17.824  22.863  -1.335  0.00  0.00            
ATOM   3760  C   GLU X 235      15.164  24.825  -4.059  0.00  0.00            
ATOM   3761  O   GLU X 235      15.436  25.931  -3.605  0.00  0.00            
ATOM   3762  N   LYS X 236      14.333  24.822  -5.119  0.00  0.00            
ATOM   3763  H   LYS X 236      14.224  23.963  -5.638  0.00  0.00            
ATOM   3764  CA  LYS X 236      13.651  25.983  -5.670  0.00  0.00            
ATOM   3765  HA  LYS X 236      14.161  26.898  -5.368  0.00  0.00            
ATOM   3766  CB  LYS X 236      13.629  25.941  -7.144  0.00  0.00            
ATOM   3767  HB2 LYS X 236      14.647  25.785  -7.501  0.00  0.00            
ATOM   3768  HB3 LYS X 236      13.098  25.043  -7.462  0.00  0.00            
ATOM   3769  CG  LYS X 236      13.169  27.144  -7.879  0.00  0.00            
ATOM   3770  HG2 LYS X 236      12.137  27.330  -7.580  0.00  0.00            
ATOM   3771  HG3 LYS X 236      13.739  28.020  -7.567  0.00  0.00            
ATOM   3772  CD  LYS X 236      13.103  27.186  -9.404  0.00  0.00            
ATOM   3773  HD2 LYS X 236      12.442  26.408  -9.787  0.00  0.00            
ATOM   3774  HD3 LYS X 236      12.594  28.112  -9.671  0.00  0.00            
ATOM   3775  CE  LYS X 236      14.450  27.041 -10.043  0.00  0.00            
ATOM   3776  HE2 LYS X 236      15.216  27.743  -9.713  0.00  0.00            
ATOM   3777  HE3 LYS X 236      14.744  26.014  -9.825  0.00  0.00            
ATOM   3778  NZ  LYS X 236      14.389  27.072 -11.560  0.00  0.00            
ATOM   3779  HZ1 LYS X 236      15.309  27.027 -11.972  0.00  0.00            
ATOM   3780  HZ2 LYS X 236      13.756  26.348 -11.870  0.00  0.00            
ATOM   3781  HZ3 LYS X 236      13.922  27.917 -11.858  0.00  0.00            
ATOM   3782  C   LYS X 236      12.235  26.139  -4.995  0.00  0.00            
ATOM   3783  O   LYS X 236      11.731  27.199  -5.236  0.00  0.00            
ATOM   3784  N   GLY X 237      11.715  25.144  -4.226  0.00  0.00            
ATOM   3785  H   GLY X 237      12.322  24.446  -3.820  0.00  0.00            
ATOM   3786  CA  GLY X 237      10.337  25.137  -3.771  0.00  0.00            
ATOM   3787  HA2 GLY X 237      10.087  24.507  -2.918  0.00  0.00            
ATOM   3788  HA3 GLY X 237      10.110  26.153  -3.448  0.00  0.00            
ATOM   3789  C   GLY X 237       9.283  24.691  -4.764  0.00  0.00            
ATOM   3790  O   GLY X 237       8.137  24.912  -4.467  0.00  0.00            
ATOM   3791  N   GLU X 238       9.679  24.155  -5.875  0.00  0.00            
ATOM   3792  H   GLU X 238      10.652  23.967  -6.069  0.00  0.00            
ATOM   3793  CA  GLU X 238       8.781  23.444  -6.856  0.00  0.00            
ATOM   3794  HA  GLU X 238       7.795  23.908  -6.854  0.00  0.00            
ATOM   3795  CB  GLU X 238       9.368  23.563  -8.230  0.00  0.00            
ATOM   3796  HB2 GLU X 238      10.282  22.975  -8.317  0.00  0.00            
ATOM   3797  HB3 GLU X 238       8.671  23.085  -8.918  0.00  0.00            
ATOM   3798  CG  GLU X 238       9.561  25.023  -8.704  0.00  0.00            
ATOM   3799  HG2 GLU X 238      10.247  25.606  -8.090  0.00  0.00            
ATOM   3800  HG3 GLU X 238      10.013  24.889  -9.687  0.00  0.00            
ATOM   3801  CD  GLU X 238       8.256  25.740  -8.717  0.00  0.00            
ATOM   3802  OE1 GLU X 238       8.089  26.781  -8.013  0.00  0.00            
ATOM   3803  OE2 GLU X 238       7.356  25.341  -9.440  0.00  0.00            
ATOM   3804  C   GLU X 238       8.509  21.909  -6.582  0.00  0.00            
ATOM   3805  O   GLU X 238       9.186  21.275  -5.741  0.00  0.00            
ATOM   3806  N   ARG X 239       7.480  21.360  -7.192  0.00  0.00            
ATOM   3807  H   ARG X 239       6.842  21.917  -7.742  0.00  0.00            
ATOM   3808  CA  ARG X 239       7.118  19.924  -6.956  0.00  0.00            
ATOM   3809  HA  ARG X 239       7.921  19.364  -6.477  0.00  0.00            
ATOM   3810  CB  ARG X 239       5.915  19.866  -5.950  0.00  0.00            
ATOM   3811  HB2 ARG X 239       5.038  20.343  -6.388  0.00  0.00            
ATOM   3812  HB3 ARG X 239       5.526  18.861  -5.789  0.00  0.00            
ATOM   3813  CG  ARG X 239       6.182  20.460  -4.561  0.00  0.00            
ATOM   3814  HG2 ARG X 239       6.371  21.531  -4.628  0.00  0.00            
ATOM   3815  HG3 ARG X 239       5.213  20.319  -4.083  0.00  0.00            
ATOM   3816  CD  ARG X 239       7.196  19.705  -3.777  0.00  0.00            
ATOM   3817  HD2 ARG X 239       6.751  18.728  -3.589  0.00  0.00            
ATOM   3818  HD3 ARG X 239       8.136  19.554  -4.307  0.00  0.00            
ATOM   3819  NE  ARG X 239       7.409  20.282  -2.476  0.00  0.00            
ATOM   3820  HE  ARG X 239       7.001  19.842  -1.664  0.00  0.00            
ATOM   3821  CZ  ARG X 239       8.309  21.122  -2.072  0.00  0.00            
ATOM   3822  NH1 ARG X 239       8.282  21.725  -0.905  0.00  0.00            
ATOM   3823 HH11 ARG X 239       7.408  21.766  -0.401  0.00  0.00            
ATOM   3824 HH12 ARG X 239       9.109  22.227  -0.614  0.00  0.00            
ATOM   3825  NH2 ARG X 239       9.318  21.440  -2.825  0.00  0.00            
ATOM   3826 HH21 ARG X 239       9.389  21.025  -3.743  0.00  0.00            
ATOM   3827 HH22 ARG X 239       9.931  22.181  -2.515  0.00  0.00            
ATOM   3828  C   ARG X 239       6.835  19.187  -8.295  0.00  0.00            
ATOM   3829  O   ARG X 239       7.250  19.650  -9.420  0.00  0.00            
ATOM   3830  N   LEU X 240       6.290  17.989  -8.213  0.00  0.00            
ATOM   3831  H   LEU X 240       6.176  17.590  -7.292  0.00  0.00            
ATOM   3832  CA  LEU X 240       5.661  17.308  -9.344  0.00  0.00            
ATOM   3833  HA  LEU X 240       6.463  16.971 -10.001  0.00  0.00            
ATOM   3834  CB  LEU X 240       5.016  16.050  -8.775  0.00  0.00            
ATOM   3835  HB2 LEU X 240       4.463  16.279  -7.864  0.00  0.00            
ATOM   3836  HB3 LEU X 240       4.239  15.753  -9.479  0.00  0.00            
ATOM   3837  CG  LEU X 240       5.844  14.757  -8.427  0.00  0.00            
ATOM   3838  HG  LEU X 240       6.656  15.125  -7.801  0.00  0.00            
ATOM   3839  CD1 LEU X 240       4.953  13.816  -7.590  0.00  0.00            
ATOM   3840 HD11 LEU X 240       4.365  14.390  -6.873  0.00  0.00            
ATOM   3841 HD12 LEU X 240       4.305  13.233  -8.244  0.00  0.00            
ATOM   3842 HD13 LEU X 240       5.691  13.162  -7.127  0.00  0.00            
ATOM   3843  CD2 LEU X 240       6.344  14.131  -9.698  0.00  0.00            
ATOM   3844 HD21 LEU X 240       5.535  13.576 -10.174  0.00  0.00            
ATOM   3845 HD22 LEU X 240       6.695  14.942 -10.336  0.00  0.00            
ATOM   3846 HD23 LEU X 240       7.096  13.429  -9.337  0.00  0.00            
ATOM   3847  C   LEU X 240       4.652  18.152 -10.064  0.00  0.00            
ATOM   3848  O   LEU X 240       4.044  18.995  -9.479  0.00  0.00            
ATOM   3849  N   PRO X 241       4.464  17.980 -11.379  0.00  0.00            
ATOM   3850  CD  PRO X 241       5.135  17.023 -12.297  0.00  0.00            
ATOM   3851  HD2 PRO X 241       4.966  15.966 -12.092  0.00  0.00            
ATOM   3852  HD3 PRO X 241       6.162  17.387 -12.287  0.00  0.00            
ATOM   3853  CG  PRO X 241       4.375  17.156 -13.587  0.00  0.00            
ATOM   3854  HG2 PRO X 241       3.493  16.517 -13.613  0.00  0.00            
ATOM   3855  HG3 PRO X 241       5.074  16.980 -14.406  0.00  0.00            
ATOM   3856  CB  PRO X 241       3.833  18.588 -13.595  0.00  0.00            
ATOM   3857  HB2 PRO X 241       3.000  18.812 -14.262  0.00  0.00            
ATOM   3858  HB3 PRO X 241       4.633  19.278 -13.865  0.00  0.00            
ATOM   3859  CA  PRO X 241       3.566  18.840 -12.126  0.00  0.00            
ATOM   3860  HA  PRO X 241       3.757  19.903 -11.978  0.00  0.00            
ATOM   3861  C   PRO X 241       2.067  18.565 -11.855  0.00  0.00            
ATOM   3862  O   PRO X 241       1.732  17.515 -11.289  0.00  0.00            
ATOM   3863  N   GLN X 242       1.146  19.459 -12.126  0.00  0.00            
ATOM   3864  H   GLN X 242       1.427  20.367 -12.466  0.00  0.00            
ATOM   3865  CA  GLN X 242      -0.231  19.092 -12.082  0.00  0.00            
ATOM   3866  HA  GLN X 242      -0.451  18.675 -11.099  0.00  0.00            
ATOM   3867  CB  GLN X 242      -1.064  20.406 -12.337  0.00  0.00            
ATOM   3868  HB2 GLN X 242      -0.671  21.080 -11.575  0.00  0.00            
ATOM   3869  HB3 GLN X 242      -0.756  20.904 -13.256  0.00  0.00            
ATOM   3870  CG  GLN X 242      -2.576  20.234 -12.152  0.00  0.00            
ATOM   3871  HG2 GLN X 242      -3.000  19.556 -12.892  0.00  0.00            
ATOM   3872  HG3 GLN X 242      -2.816  19.734 -11.214  0.00  0.00            
ATOM   3873  CD  GLN X 242      -3.339  21.577 -12.306  0.00  0.00            
ATOM   3874  OE1 GLN X 242      -2.763  22.644 -12.301  0.00  0.00            
ATOM   3875  NE2 GLN X 242      -4.655  21.554 -12.400  0.00  0.00            
ATOM   3876 HE21 GLN X 242      -5.126  20.669 -12.514  0.00  0.00            
ATOM   3877 HE22 GLN X 242      -5.183  22.413 -12.342  0.00  0.00            
ATOM   3878  C   GLN X 242      -0.740  17.926 -13.089  0.00  0.00            
ATOM   3879  O   GLN X 242      -0.627  18.180 -14.291  0.00  0.00            
ATOM   3880  N   PRO X 243      -1.439  16.821 -12.658  0.00  0.00            
ATOM   3881  CD  PRO X 243      -1.567  16.304 -11.267  0.00  0.00            
ATOM   3882  HD2 PRO X 243      -2.482  16.724 -10.850  0.00  0.00            
ATOM   3883  HD3 PRO X 243      -0.645  16.589 -10.759  0.00  0.00            
ATOM   3884  CG  PRO X 243      -1.734  14.860 -11.448  0.00  0.00            
ATOM   3885  HG2 PRO X 243      -2.269  14.383 -10.627  0.00  0.00            
ATOM   3886  HG3 PRO X 243      -0.812  14.284 -11.537  0.00  0.00            
ATOM   3887  CB  PRO X 243      -2.483  14.664 -12.780  0.00  0.00            
ATOM   3888  HB2 PRO X 243      -3.558  14.821 -12.691  0.00  0.00            
ATOM   3889  HB3 PRO X 243      -2.223  13.736 -13.290  0.00  0.00            
ATOM   3890  CA  PRO X 243      -2.063  15.868 -13.666  0.00  0.00            
ATOM   3891  HA  PRO X 243      -1.177  15.471 -14.162  0.00  0.00            
ATOM   3892  C   PRO X 243      -3.185  16.466 -14.524  0.00  0.00            
ATOM   3893  O   PRO X 243      -4.165  16.902 -13.880  0.00  0.00            
ATOM   3894  N   PRO X 244      -3.136  16.330 -15.869  0.00  0.00            
ATOM   3895  CD  PRO X 244      -2.134  15.597 -16.633  0.00  0.00            
ATOM   3896  HD2 PRO X 244      -1.846  14.623 -16.239  0.00  0.00            
ATOM   3897  HD3 PRO X 244      -1.231  16.207 -16.644  0.00  0.00            
ATOM   3898  CG  PRO X 244      -2.587  15.493 -18.107  0.00  0.00            
ATOM   3899  HG2 PRO X 244      -2.367  14.545 -18.597  0.00  0.00            
ATOM   3900  HG3 PRO X 244      -2.075  16.273 -18.669  0.00  0.00            
ATOM   3901  CB  PRO X 244      -4.050  15.939 -18.022  0.00  0.00            
ATOM   3902  HB2 PRO X 244      -4.699  15.064 -17.983  0.00  0.00            
ATOM   3903  HB3 PRO X 244      -4.465  16.462 -18.884  0.00  0.00            
ATOM   3904  CA  PRO X 244      -4.152  16.833 -16.805  0.00  0.00            
ATOM   3905  HA  PRO X 244      -3.922  17.831 -17.177  0.00  0.00            
ATOM   3906  C   PRO X 244      -5.584  16.831 -16.293  0.00  0.00            
ATOM   3907  O   PRO X 244      -6.302  17.852 -16.441  0.00  0.00            
ATOM   3908  N   ILE X 245      -6.057  15.713 -15.746  0.00  0.00            
ATOM   3909  H   ILE X 245      -5.546  14.843 -15.689  0.00  0.00            
ATOM   3910  CA  ILE X 245      -7.502  15.581 -15.325  0.00  0.00            
ATOM   3911  HA  ILE X 245      -8.122  16.018 -16.108  0.00  0.00            
ATOM   3912  CB  ILE X 245      -7.902  14.096 -15.314  0.00  0.00            
ATOM   3913  HB  ILE X 245      -8.992  14.083 -15.305  0.00  0.00            
ATOM   3914  CG2 ILE X 245      -7.621  13.351 -16.562  0.00  0.00            
ATOM   3915 HG21 ILE X 245      -7.953  13.937 -17.418  0.00  0.00            
ATOM   3916 HG22 ILE X 245      -6.550  13.182 -16.673  0.00  0.00            
ATOM   3917 HG23 ILE X 245      -8.173  12.411 -16.572  0.00  0.00            
ATOM   3918  CG1 ILE X 245      -7.386  13.452 -14.027  0.00  0.00            
ATOM   3919 HG12 ILE X 245      -6.298  13.385 -14.007  0.00  0.00            
ATOM   3920 HG13 ILE X 245      -7.809  14.068 -13.234  0.00  0.00            
ATOM   3921  CD1 ILE X 245      -8.021  12.017 -13.775  0.00  0.00            
ATOM   3922 HD11 ILE X 245      -7.306  11.255 -14.086  0.00  0.00            
ATOM   3923 HD12 ILE X 245      -8.139  11.905 -12.697  0.00  0.00            
ATOM   3924 HD13 ILE X 245      -9.028  11.955 -14.187  0.00  0.00            
ATOM   3925  C   ILE X 245      -7.938  16.349 -14.054  0.00  0.00            
ATOM   3926  O   ILE X 245      -9.066  16.564 -13.773  0.00  0.00            
ATOM   3927  N   CYS X 246      -6.954  16.794 -13.316  0.00  0.00            
ATOM   3928  H   CYS X 246      -6.009  16.621 -13.628  0.00  0.00            
ATOM   3929  CA  CYS X 246      -7.193  17.602 -12.085  0.00  0.00            
ATOM   3930  HA  CYS X 246      -8.028  17.124 -11.572  0.00  0.00            
ATOM   3931  CB  CYS X 246      -5.892  17.564 -11.187  0.00  0.00            
ATOM   3932  HB2 CYS X 246      -4.984  17.713 -11.771  0.00  0.00            
ATOM   3933  HB3 CYS X 246      -6.001  18.227 -10.329  0.00  0.00            
ATOM   3934  SG  CYS X 246      -5.970  15.908 -10.418  0.00  0.00            
ATOM   3935  HG  CYS X 246      -5.548  15.134 -11.421  0.00  0.00            
ATOM   3936  C   CYS X 246      -7.569  19.050 -12.346  0.00  0.00            
ATOM   3937  O   CYS X 246      -6.775  19.750 -13.053  0.00  0.00            
ATOM   3938  N   THR X 247      -8.648  19.479 -11.653  0.00  0.00            
ATOM   3939  H   THR X 247      -9.350  18.912 -11.200  0.00  0.00            
ATOM   3940  CA  THR X 247      -8.617  20.885 -11.397  0.00  0.00            
ATOM   3941  HA  THR X 247      -8.490  21.506 -12.284  0.00  0.00            
ATOM   3942  CB  THR X 247      -9.997  21.260 -10.722  0.00  0.00            
ATOM   3943  HB  THR X 247      -9.831  22.337 -10.726  0.00  0.00            
ATOM   3944  CG2 THR X 247     -11.298  21.123 -11.538  0.00  0.00            
ATOM   3945 HG21 THR X 247     -11.596  20.076 -11.589  0.00  0.00            
ATOM   3946 HG22 THR X 247     -12.097  21.651 -11.018  0.00  0.00            
ATOM   3947 HG23 THR X 247     -11.137  21.539 -12.533  0.00  0.00            
ATOM   3948  OG1 THR X 247     -10.126  20.854  -9.393  0.00  0.00            
ATOM   3949  HG1 THR X 247     -10.310  19.912  -9.352  0.00  0.00            
ATOM   3950  C   THR X 247      -7.454  21.292 -10.433  0.00  0.00            
ATOM   3951  O   THR X 247      -6.830  20.458  -9.801  0.00  0.00            
ATOM   3952  N   ILE X 248      -7.297  22.638 -10.382  0.00  0.00            
ATOM   3953  H   ILE X 248      -7.817  23.194 -11.045  0.00  0.00            
ATOM   3954  CA  ILE X 248      -6.485  23.247  -9.338  0.00  0.00            
ATOM   3955  HA  ILE X 248      -5.438  23.042  -9.566  0.00  0.00            
ATOM   3956  CB  ILE X 248      -6.521  24.770  -9.310  0.00  0.00            
ATOM   3957  HB  ILE X 248      -7.530  25.056  -9.012  0.00  0.00            
ATOM   3958  CG2 ILE X 248      -5.648  25.309  -8.198  0.00  0.00            
ATOM   3959 HG21 ILE X 248      -4.673  24.833  -8.298  0.00  0.00            
ATOM   3960 HG22 ILE X 248      -5.636  26.397  -8.245  0.00  0.00            
ATOM   3961 HG23 ILE X 248      -6.050  25.045  -7.220  0.00  0.00            
ATOM   3962  CG1 ILE X 248      -6.240  25.485 -10.656  0.00  0.00            
ATOM   3963 HG12 ILE X 248      -7.064  25.275 -11.338  0.00  0.00            
ATOM   3964 HG13 ILE X 248      -6.158  26.553 -10.454  0.00  0.00            
ATOM   3965  CD1 ILE X 248      -4.853  25.112 -11.229  0.00  0.00            
ATOM   3966 HD11 ILE X 248      -4.029  25.273 -10.533  0.00  0.00            
ATOM   3967 HD12 ILE X 248      -4.876  24.083 -11.588  0.00  0.00            
ATOM   3968 HD13 ILE X 248      -4.744  25.694 -12.144  0.00  0.00            
ATOM   3969  C   ILE X 248      -6.736  22.668  -7.966  0.00  0.00            
ATOM   3970  O   ILE X 248      -5.798  22.231  -7.327  0.00  0.00            
ATOM   3971  N   ASP X 249      -8.004  22.486  -7.494  0.00  0.00            
ATOM   3972  H   ASP X 249      -8.745  22.915  -8.029  0.00  0.00            
ATOM   3973  CA  ASP X 249      -8.367  22.231  -6.155  0.00  0.00            
ATOM   3974  HA  ASP X 249      -8.131  23.102  -5.543  0.00  0.00            
ATOM   3975  CB  ASP X 249      -9.916  22.069  -5.987  0.00  0.00            
ATOM   3976  HB2 ASP X 249     -10.183  21.222  -6.619  0.00  0.00            
ATOM   3977  HB3 ASP X 249     -10.133  21.805  -4.952  0.00  0.00            
ATOM   3978  CG  ASP X 249     -10.752  23.326  -6.460  0.00  0.00            
ATOM   3979  OD1 ASP X 249     -11.827  23.581  -5.861  0.00  0.00            
ATOM   3980  OD2 ASP X 249     -10.402  23.975  -7.460  0.00  0.00            
ATOM   3981  C   ASP X 249      -7.674  20.910  -5.584  0.00  0.00            
ATOM   3982  O   ASP X 249      -7.391  20.790  -4.403  0.00  0.00            
ATOM   3983  N   VAL X 250      -7.519  19.902  -6.462  0.00  0.00            
ATOM   3984  H   VAL X 250      -7.947  20.012  -7.370  0.00  0.00            
ATOM   3985  CA  VAL X 250      -7.030  18.505  -6.039  0.00  0.00            
ATOM   3986  HA  VAL X 250      -7.552  18.020  -5.215  0.00  0.00            
ATOM   3987  CB  VAL X 250      -7.143  17.469  -7.180  0.00  0.00            
ATOM   3988  HB  VAL X 250      -6.469  17.790  -7.975  0.00  0.00            
ATOM   3989  CG1 VAL X 250      -6.784  15.952  -6.781  0.00  0.00            
ATOM   3990 HG11 VAL X 250      -7.527  15.367  -6.239  0.00  0.00            
ATOM   3991 HG12 VAL X 250      -6.449  15.415  -7.668  0.00  0.00            
ATOM   3992 HG13 VAL X 250      -6.030  15.976  -5.995  0.00  0.00            
ATOM   3993  CG2 VAL X 250      -8.533  17.571  -7.825  0.00  0.00            
ATOM   3994 HG21 VAL X 250      -9.322  17.269  -7.136  0.00  0.00            
ATOM   3995 HG22 VAL X 250      -8.775  18.580  -8.158  0.00  0.00            
ATOM   3996 HG23 VAL X 250      -8.573  16.892  -8.676  0.00  0.00            
ATOM   3997  C   VAL X 250      -5.504  18.565  -5.782  0.00  0.00            
ATOM   3998  O   VAL X 250      -5.050  17.916  -4.900  0.00  0.00            
ATOM   3999  N   TYR X 251      -4.812  19.362  -6.647  0.00  0.00            
ATOM   4000  H   TYR X 251      -5.335  19.856  -7.356  0.00  0.00            
ATOM   4001  CA  TYR X 251      -3.367  19.509  -6.697  0.00  0.00            
ATOM   4002  HA  TYR X 251      -2.933  18.529  -6.499  0.00  0.00            
ATOM   4003  CB  TYR X 251      -3.038  20.002  -8.125  0.00  0.00            
ATOM   4004  HB2 TYR X 251      -3.332  19.154  -8.743  0.00  0.00            
ATOM   4005  HB3 TYR X 251      -3.766  20.776  -8.365  0.00  0.00            
ATOM   4006  CG  TYR X 251      -1.557  20.390  -8.362  0.00  0.00            
ATOM   4007  CD1 TYR X 251      -0.605  19.379  -8.354  0.00  0.00            
ATOM   4008  HD1 TYR X 251      -0.957  18.403  -8.055  0.00  0.00            
ATOM   4009  CE1 TYR X 251       0.768  19.701  -8.637  0.00  0.00            
ATOM   4010  HE1 TYR X 251       1.409  18.836  -8.718  0.00  0.00            
ATOM   4011  CZ  TYR X 251       1.136  21.048  -9.024  0.00  0.00            
ATOM   4012  OH  TYR X 251       2.436  21.311  -9.392  0.00  0.00            
ATOM   4013  HH  TYR X 251       2.985  20.535  -9.532  0.00  0.00            
ATOM   4014  CE2 TYR X 251       0.120  22.069  -8.889  0.00  0.00            
ATOM   4015  HE2 TYR X 251       0.515  23.040  -9.152  0.00  0.00            
ATOM   4016  CD2 TYR X 251      -1.172  21.760  -8.572  0.00  0.00            
ATOM   4017  HD2 TYR X 251      -1.938  22.521  -8.579  0.00  0.00            
ATOM   4018  C   TYR X 251      -2.930  20.567  -5.693  0.00  0.00            
ATOM   4019  O   TYR X 251      -1.870  20.409  -5.185  0.00  0.00            
ATOM   4020  N   MET X 252      -3.824  21.432  -5.295  0.00  0.00            
ATOM   4021  H   MET X 252      -4.635  21.571  -5.880  0.00  0.00            
ATOM   4022  CA  MET X 252      -3.613  22.279  -4.116  0.00  0.00            
ATOM   4023  HA  MET X 252      -2.659  22.780  -4.283  0.00  0.00            
ATOM   4024  CB  MET X 252      -4.707  23.326  -3.967  0.00  0.00            
ATOM   4025  HB2 MET X 252      -4.965  23.691  -4.961  0.00  0.00            
ATOM   4026  HB3 MET X 252      -5.569  22.827  -3.524  0.00  0.00            
ATOM   4027  CG  MET X 252      -4.359  24.484  -3.026  0.00  0.00            
ATOM   4028  HG2 MET X 252      -5.266  25.060  -2.843  0.00  0.00            
ATOM   4029  HG3 MET X 252      -3.914  24.119  -2.101  0.00  0.00            
ATOM   4030  SD  MET X 252      -3.149  25.553  -3.957  0.00  0.00            
ATOM   4031  CE  MET X 252      -1.548  24.849  -3.410  0.00  0.00            
ATOM   4032  HE1 MET X 252      -0.795  25.619  -3.244  0.00  0.00            
ATOM   4033  HE2 MET X 252      -1.681  24.194  -2.550  0.00  0.00            
ATOM   4034  HE3 MET X 252      -1.232  24.239  -4.256  0.00  0.00            
ATOM   4035  C   MET X 252      -3.466  21.391  -2.876  0.00  0.00            
ATOM   4036  O   MET X 252      -2.358  21.488  -2.245  0.00  0.00            
ATOM   4037  N   ILE X 253      -4.338  20.379  -2.663  0.00  0.00            
ATOM   4038  H   ILE X 253      -5.154  20.205  -3.232  0.00  0.00            
ATOM   4039  CA  ILE X 253      -4.222  19.337  -1.625  0.00  0.00            
ATOM   4040  HA  ILE X 253      -4.345  19.881  -0.689  0.00  0.00            
ATOM   4041  CB  ILE X 253      -5.461  18.414  -1.476  0.00  0.00            
ATOM   4042  HB  ILE X 253      -5.775  17.976  -2.423  0.00  0.00            
ATOM   4043  CG2 ILE X 253      -5.114  17.182  -0.529  0.00  0.00            
ATOM   4044 HG21 ILE X 253      -4.492  16.487  -1.092  0.00  0.00            
ATOM   4045 HG22 ILE X 253      -4.596  17.547   0.358  0.00  0.00            
ATOM   4046 HG23 ILE X 253      -5.979  16.628  -0.164  0.00  0.00            
ATOM   4047  CG1 ILE X 253      -6.717  19.066  -0.981  0.00  0.00            
ATOM   4048 HG12 ILE X 253      -6.739  18.902   0.097  0.00  0.00            
ATOM   4049 HG13 ILE X 253      -6.727  20.154  -1.035  0.00  0.00            
ATOM   4050  CD1 ILE X 253      -7.965  18.556  -1.680  0.00  0.00            
ATOM   4051 HD11 ILE X 253      -8.872  19.097  -1.412  0.00  0.00            
ATOM   4052 HD12 ILE X 253      -7.863  18.587  -2.765  0.00  0.00            
ATOM   4053 HD13 ILE X 253      -8.263  17.550  -1.383  0.00  0.00            
ATOM   4054  C   ILE X 253      -2.899  18.573  -1.680  0.00  0.00            
ATOM   4055  O   ILE X 253      -2.103  18.554  -0.749  0.00  0.00            
ATOM   4056  N   MET X 254      -2.550  18.100  -2.890  0.00  0.00            
ATOM   4057  H   MET X 254      -3.288  18.224  -3.568  0.00  0.00            
ATOM   4058  CA  MET X 254      -1.260  17.452  -3.181  0.00  0.00            
ATOM   4059  HA  MET X 254      -1.197  16.531  -2.603  0.00  0.00            
ATOM   4060  CB  MET X 254      -0.984  17.110  -4.692  0.00  0.00            
ATOM   4061  HB2 MET X 254      -0.954  18.015  -5.299  0.00  0.00            
ATOM   4062  HB3 MET X 254       0.032  16.726  -4.791  0.00  0.00            
ATOM   4063  CG  MET X 254      -2.006  16.243  -5.360  0.00  0.00            
ATOM   4064  HG2 MET X 254      -1.979  15.260  -4.890  0.00  0.00            
ATOM   4065  HG3 MET X 254      -2.971  16.731  -5.226  0.00  0.00            
ATOM   4066  SD  MET X 254      -1.634  15.864  -7.113  0.00  0.00            
ATOM   4067  CE  MET X 254      -3.306  15.645  -7.798  0.00  0.00            
ATOM   4068  HE1 MET X 254      -3.349  15.826  -8.872  0.00  0.00            
ATOM   4069  HE2 MET X 254      -3.712  14.665  -7.547  0.00  0.00            
ATOM   4070  HE3 MET X 254      -3.800  16.494  -7.326  0.00  0.00            
ATOM   4071  C   MET X 254      -0.111  18.393  -2.760  0.00  0.00            
ATOM   4072  O   MET X 254       0.742  18.069  -1.939  0.00  0.00            
ATOM   4073  N   VAL X 255      -0.009  19.641  -3.250  0.00  0.00            
ATOM   4074  H   VAL X 255      -0.571  19.894  -4.050  0.00  0.00            
ATOM   4075  CA  VAL X 255       1.146  20.588  -2.941  0.00  0.00            
ATOM   4076  HA  VAL X 255       2.048  20.084  -3.287  0.00  0.00            
ATOM   4077  CB  VAL X 255       1.028  21.878  -3.769  0.00  0.00            
ATOM   4078  HB  VAL X 255       0.024  22.297  -3.699  0.00  0.00            
ATOM   4079  CG1 VAL X 255       2.077  22.941  -3.362  0.00  0.00            
ATOM   4080 HG11 VAL X 255       1.766  23.644  -2.589  0.00  0.00            
ATOM   4081 HG12 VAL X 255       3.019  22.466  -3.087  0.00  0.00            
ATOM   4082 HG13 VAL X 255       2.175  23.592  -4.231  0.00  0.00            
ATOM   4083  CG2 VAL X 255       1.304  21.441  -5.250  0.00  0.00            
ATOM   4084 HG21 VAL X 255       2.368  21.433  -5.486  0.00  0.00            
ATOM   4085 HG22 VAL X 255       1.051  20.390  -5.395  0.00  0.00            
ATOM   4086 HG23 VAL X 255       0.685  22.020  -5.935  0.00  0.00            
ATOM   4087  C   VAL X 255       1.227  20.924  -1.465  0.00  0.00            
ATOM   4088  O   VAL X 255       2.389  20.889  -1.040  0.00  0.00            
ATOM   4089  N   LYS X 256       0.062  21.249  -0.850  0.00  0.00            
ATOM   4090  H   LYS X 256      -0.818  21.115  -1.327  0.00  0.00            
ATOM   4091  CA  LYS X 256       0.034  21.288   0.626  0.00  0.00            
ATOM   4092  HA  LYS X 256       0.800  21.980   0.975  0.00  0.00            
ATOM   4093  CB  LYS X 256      -1.275  21.917   1.156  0.00  0.00            
ATOM   4094  HB2 LYS X 256      -2.093  21.267   0.844  0.00  0.00            
ATOM   4095  HB3 LYS X 256      -1.314  21.886   2.245  0.00  0.00            
ATOM   4096  CG  LYS X 256      -1.436  23.364   0.658  0.00  0.00            
ATOM   4097  HG2 LYS X 256      -0.604  23.916   1.094  0.00  0.00            
ATOM   4098  HG3 LYS X 256      -1.393  23.364  -0.431  0.00  0.00            
ATOM   4099  CD  LYS X 256      -2.786  23.898   1.182  0.00  0.00            
ATOM   4100  HD2 LYS X 256      -3.596  23.226   0.898  0.00  0.00            
ATOM   4101  HD3 LYS X 256      -2.670  23.930   2.265  0.00  0.00            
ATOM   4102  CE  LYS X 256      -3.053  25.341   0.588  0.00  0.00            
ATOM   4103  HE2 LYS X 256      -2.965  25.336  -0.499  0.00  0.00            
ATOM   4104  HE3 LYS X 256      -4.001  25.753   0.935  0.00  0.00            
ATOM   4105  NZ  LYS X 256      -2.030  26.278   1.086  0.00  0.00            
ATOM   4106  HZ1 LYS X 256      -2.146  26.308   2.089  0.00  0.00            
ATOM   4107  HZ2 LYS X 256      -1.080  25.996   0.889  0.00  0.00            
ATOM   4108  HZ3 LYS X 256      -2.229  27.193   0.709  0.00  0.00            
ATOM   4109  C   LYS X 256       0.512  20.094   1.322  0.00  0.00            
ATOM   4110  O   LYS X 256       1.168  20.268   2.334  0.00  0.00            
ATOM   4111  N   CYS X 257       0.188  18.809   0.862  0.00  0.00            
ATOM   4112  H   CYS X 257      -0.305  18.778  -0.019  0.00  0.00            
ATOM   4113  CA  CYS X 257       0.655  17.546   1.371  0.00  0.00            
ATOM   4114  HA  CYS X 257       0.374  17.534   2.424  0.00  0.00            
ATOM   4115  CB  CYS X 257      -0.036  16.317   0.833  0.00  0.00            
ATOM   4116  HB2 CYS X 257       0.128  16.298  -0.244  0.00  0.00            
ATOM   4117  HB3 CYS X 257       0.314  15.360   1.219  0.00  0.00            
ATOM   4118  SG  CYS X 257      -1.768  16.338   1.258  0.00  0.00            
ATOM   4119  HG  CYS X 257      -2.144  17.234   0.340  0.00  0.00            
ATOM   4120  C   CYS X 257       2.167  17.312   1.145  0.00  0.00            
ATOM   4121  O   CYS X 257       2.853  16.782   2.038  0.00  0.00            
ATOM   4122  N   TRP X 258       2.756  17.866   0.098  0.00  0.00            
ATOM   4123  H   TRP X 258       2.204  18.069  -0.723  0.00  0.00            
ATOM   4124  CA  TRP X 258       4.153  18.068  -0.064  0.00  0.00            
ATOM   4125  HA  TRP X 258       4.727  17.215   0.298  0.00  0.00            
ATOM   4126  CB  TRP X 258       4.370  18.054  -1.569  0.00  0.00            
ATOM   4127  HB2 TRP X 258       3.994  18.975  -2.015  0.00  0.00            
ATOM   4128  HB3 TRP X 258       5.431  18.005  -1.813  0.00  0.00            
ATOM   4129  CG  TRP X 258       3.779  16.982  -2.383  0.00  0.00            
ATOM   4130  CD1 TRP X 258       3.695  15.688  -2.012  0.00  0.00            
ATOM   4131  HD1 TRP X 258       4.017  15.370  -1.032  0.00  0.00            
ATOM   4132  NE1 TRP X 258       3.089  14.959  -3.077  0.00  0.00            
ATOM   4133  HE1 TRP X 258       2.980  13.962  -2.962  0.00  0.00            
ATOM   4134  CE2 TRP X 258       2.798  15.693  -4.193  0.00  0.00            
ATOM   4135  CZ2 TRP X 258       2.226  15.421  -5.368  0.00  0.00            
ATOM   4136  HZ2 TRP X 258       1.837  14.426  -5.523  0.00  0.00            
ATOM   4137  CH2 TRP X 258       2.063  16.356  -6.377  0.00  0.00            
ATOM   4138  HH2 TRP X 258       1.482  16.161  -7.267  0.00  0.00            
ATOM   4139  CZ3 TRP X 258       2.516  17.633  -6.096  0.00  0.00            
ATOM   4140  HZ3 TRP X 258       2.286  18.522  -6.665  0.00  0.00            
ATOM   4141  CE3 TRP X 258       3.149  17.977  -4.853  0.00  0.00            
ATOM   4142  HE3 TRP X 258       3.505  18.978  -4.658  0.00  0.00            
ATOM   4143  CD2 TRP X 258       3.274  17.003  -3.842  0.00  0.00            
ATOM   4144  C   TRP X 258       4.808  19.325   0.566  0.00  0.00            
ATOM   4145  O   TRP X 258       5.861  19.709   0.045  0.00  0.00            
ATOM   4146  N   MET X 259       4.263  20.020   1.517  0.00  0.00            
ATOM   4147  H   MET X 259       3.384  19.639   1.837  0.00  0.00            
ATOM   4148  CA  MET X 259       4.755  21.199   2.057  0.00  0.00            
ATOM   4149  HA  MET X 259       4.795  22.029   1.352  0.00  0.00            
ATOM   4150  CB  MET X 259       3.763  21.698   3.168  0.00  0.00            
ATOM   4151  HB2 MET X 259       2.851  22.066   2.696  0.00  0.00            
ATOM   4152  HB3 MET X 259       3.438  20.798   3.690  0.00  0.00            
ATOM   4153  CG  MET X 259       4.268  22.668   4.149  0.00  0.00            
ATOM   4154  HG2 MET X 259       3.387  23.065   4.653  0.00  0.00            
ATOM   4155  HG3 MET X 259       5.046  22.262   4.796  0.00  0.00            
ATOM   4156  SD  MET X 259       4.980  24.190   3.619  0.00  0.00            
ATOM   4157  CE  MET X 259       3.490  25.286   3.398  0.00  0.00            
ATOM   4158  HE1 MET X 259       3.766  26.331   3.256  0.00  0.00            
ATOM   4159  HE2 MET X 259       2.903  25.052   2.510  0.00  0.00            
ATOM   4160  HE3 MET X 259       2.827  25.186   4.257  0.00  0.00            
ATOM   4161  C   MET X 259       6.168  20.956   2.786  0.00  0.00            
ATOM   4162  O   MET X 259       6.338  19.858   3.310  0.00  0.00            
ATOM   4163  N   ILE X 260       7.114  21.949   2.852  0.00  0.00            
ATOM   4164  H   ILE X 260       6.958  22.801   2.333  0.00  0.00            
ATOM   4165  CA  ILE X 260       8.381  21.892   3.662  0.00  0.00            
ATOM   4166  HA  ILE X 260       9.058  21.099   3.344  0.00  0.00            
ATOM   4167  CB  ILE X 260       9.148  23.230   3.465  0.00  0.00            
ATOM   4168  HB  ILE X 260       8.436  24.042   3.615  0.00  0.00            
ATOM   4169  CG2 ILE X 260      10.335  23.407   4.414  0.00  0.00            
ATOM   4170 HG21 ILE X 260      11.017  22.556   4.429  0.00  0.00            
ATOM   4171 HG22 ILE X 260      10.896  24.311   4.174  0.00  0.00            
ATOM   4172 HG23 ILE X 260       9.926  23.473   5.422  0.00  0.00            
ATOM   4173  CG1 ILE X 260       9.684  23.377   2.024  0.00  0.00            
ATOM   4174 HG12 ILE X 260      10.675  22.924   1.989  0.00  0.00            
ATOM   4175 HG13 ILE X 260       9.022  22.850   1.337  0.00  0.00            
ATOM   4176  CD1 ILE X 260       9.682  24.734   1.454  0.00  0.00            
ATOM   4177 HD11 ILE X 260       8.857  25.357   1.801  0.00  0.00            
ATOM   4178 HD12 ILE X 260      10.660  25.183   1.628  0.00  0.00            
ATOM   4179 HD13 ILE X 260       9.525  24.594   0.384  0.00  0.00            
ATOM   4180  C   ILE X 260       8.066  21.590   5.184  0.00  0.00            
ATOM   4181  O   ILE X 260       8.485  20.517   5.644  0.00  0.00            
ATOM   4182  N   ASP X 261       7.389  22.445   5.946  0.00  0.00            
ATOM   4183  H   ASP X 261       7.179  23.368   5.593  0.00  0.00            
ATOM   4184  CA  ASP X 261       7.137  22.092   7.399  0.00  0.00            
ATOM   4185  HA  ASP X 261       8.093  21.793   7.829  0.00  0.00            
ATOM   4186  CB  ASP X 261       6.741  23.377   8.129  0.00  0.00            
ATOM   4187  HB2 ASP X 261       7.656  23.953   8.268  0.00  0.00            
ATOM   4188  HB3 ASP X 261       6.069  23.891   7.441  0.00  0.00            
ATOM   4189  CG  ASP X 261       6.020  23.168   9.480  0.00  0.00            
ATOM   4190  OD1 ASP X 261       5.177  24.032   9.883  0.00  0.00            
ATOM   4191  OD2 ASP X 261       6.419  22.166  10.170  0.00  0.00            
ATOM   4192  C   ASP X 261       6.095  20.994   7.515  0.00  0.00            
ATOM   4193  O   ASP X 261       4.950  21.244   7.124  0.00  0.00            
ATOM   4194  N   ALA X 262       6.406  19.887   8.203  0.00  0.00            
ATOM   4195  H   ALA X 262       7.266  19.857   8.731  0.00  0.00            
ATOM   4196  CA  ALA X 262       5.362  18.792   8.530  0.00  0.00            
ATOM   4197  HA  ALA X 262       5.016  18.506   7.537  0.00  0.00            
ATOM   4198  CB  ALA X 262       6.198  17.671   9.160  0.00  0.00            
ATOM   4199  HB1 ALA X 262       7.142  17.633   8.617  0.00  0.00            
ATOM   4200  HB2 ALA X 262       6.397  18.021  10.173  0.00  0.00            
ATOM   4201  HB3 ALA X 262       5.727  16.691   9.089  0.00  0.00            
ATOM   4202  C   ALA X 262       4.123  19.208   9.305  0.00  0.00            
ATOM   4203  O   ALA X 262       3.013  18.756   8.987  0.00  0.00            
ATOM   4204  N   ASP X 263       4.227  20.185  10.134  0.00  0.00            
ATOM   4205  H   ASP X 263       5.099  20.652  10.339  0.00  0.00            
ATOM   4206  CA  ASP X 263       3.033  20.734  10.794  0.00  0.00            
ATOM   4207  HA  ASP X 263       2.295  19.956  10.989  0.00  0.00            
ATOM   4208  CB  ASP X 263       3.463  21.415  12.143  0.00  0.00            
ATOM   4209  HB2 ASP X 263       4.210  22.191  11.970  0.00  0.00            
ATOM   4210  HB3 ASP X 263       2.615  21.942  12.580  0.00  0.00            
ATOM   4211  CG  ASP X 263       3.982  20.459  13.207  0.00  0.00            
ATOM   4212  OD1 ASP X 263       4.072  19.210  13.060  0.00  0.00            
ATOM   4213  OD2 ASP X 263       4.285  20.912  14.343  0.00  0.00            
ATOM   4214  C   ASP X 263       2.273  21.808  10.041  0.00  0.00            
ATOM   4215  O   ASP X 263       1.189  22.231  10.457  0.00  0.00            
ATOM   4216  N   SER X 264       2.753  22.092   8.849  0.00  0.00            
ATOM   4217  H   SER X 264       3.673  21.706   8.691  0.00  0.00            
ATOM   4218  CA  SER X 264       1.956  22.889   7.859  0.00  0.00            
ATOM   4219  HA  SER X 264       1.070  23.267   8.368  0.00  0.00            
ATOM   4220  CB  SER X 264       2.697  24.076   7.387  0.00  0.00            
ATOM   4221  HB2 SER X 264       3.615  23.858   6.841  0.00  0.00            
ATOM   4222  HB3 SER X 264       2.090  24.530   6.603  0.00  0.00            
ATOM   4223  OG  SER X 264       3.043  24.936   8.467  0.00  0.00            
ATOM   4224  HG  SER X 264       3.818  24.598   8.921  0.00  0.00            
ATOM   4225  C   SER X 264       1.329  21.963   6.839  0.00  0.00            
ATOM   4226  O   SER X 264       0.404  22.386   6.143  0.00  0.00            
ATOM   4227  N   ARG X 265       1.753  20.713   6.747  0.00  0.00            
ATOM   4228  H   ARG X 265       2.565  20.405   7.262  0.00  0.00            
ATOM   4229  CA  ARG X 265       1.009  19.688   5.992  0.00  0.00            
ATOM   4230  HA  ARG X 265       0.916  20.087   4.982  0.00  0.00            
ATOM   4231  CB  ARG X 265       1.747  18.300   5.882  0.00  0.00            
ATOM   4232  HB2 ARG X 265       1.911  17.919   6.890  0.00  0.00            
ATOM   4233  HB3 ARG X 265       1.140  17.579   5.333  0.00  0.00            
ATOM   4234  CG  ARG X 265       3.071  18.547   5.161  0.00  0.00            
ATOM   4235  HG2 ARG X 265       2.873  18.816   4.124  0.00  0.00            
ATOM   4236  HG3 ARG X 265       3.595  19.366   5.655  0.00  0.00            
ATOM   4237  CD  ARG X 265       3.927  17.312   5.189  0.00  0.00            
ATOM   4238  HD2 ARG X 265       3.924  16.963   6.222  0.00  0.00            
ATOM   4239  HD3 ARG X 265       3.557  16.561   4.491  0.00  0.00            
ATOM   4240  NE  ARG X 265       5.274  17.635   4.720  0.00  0.00            
ATOM   4241  HE  ARG X 265       5.318  18.409   4.073  0.00  0.00            
ATOM   4242  CZ  ARG X 265       6.479  17.146   5.146  0.00  0.00            
ATOM   4243  NH1 ARG X 265       6.593  16.234   6.065  0.00  0.00            
ATOM   4244 HH11 ARG X 265       5.797  15.652   6.283  0.00  0.00            
ATOM   4245 HH12 ARG X 265       7.532  15.919   6.263  0.00  0.00            
ATOM   4246  NH2 ARG X 265       7.576  17.619   4.694  0.00  0.00            
ATOM   4247 HH21 ARG X 265       7.443  18.506   4.229  0.00  0.00            
ATOM   4248 HH22 ARG X 265       8.484  17.324   5.022  0.00  0.00            
ATOM   4249  C   ARG X 265      -0.319  19.433   6.656  0.00  0.00            
ATOM   4250  O   ARG X 265      -0.385  19.692   7.815  0.00  0.00            
ATOM   4251  N   PRO X 266      -1.378  18.887   5.917  0.00  0.00            
ATOM   4252  CD  PRO X 266      -1.479  18.677   4.479  0.00  0.00            
ATOM   4253  HD2 PRO X 266      -0.554  18.327   4.021  0.00  0.00            
ATOM   4254  HD3 PRO X 266      -1.688  19.642   4.016  0.00  0.00            
ATOM   4255  CG  PRO X 266      -2.716  17.780   4.245  0.00  0.00            
ATOM   4256  HG2 PRO X 266      -2.436  16.727   4.196  0.00  0.00            
ATOM   4257  HG3 PRO X 266      -3.240  18.090   3.340  0.00  0.00            
ATOM   4258  CB  PRO X 266      -3.619  18.158   5.475  0.00  0.00            
ATOM   4259  HB2 PRO X 266      -4.406  17.420   5.630  0.00  0.00            
ATOM   4260  HB3 PRO X 266      -4.010  19.143   5.217  0.00  0.00            
ATOM   4261  CA  PRO X 266      -2.605  18.360   6.600  0.00  0.00            
ATOM   4262  HA  PRO X 266      -3.065  19.078   7.279  0.00  0.00            
ATOM   4263  C   PRO X 266      -2.380  17.071   7.407  0.00  0.00            
ATOM   4264  O   PRO X 266      -1.300  16.478   7.326  0.00  0.00            
ATOM   4265  N   LYS X 267      -3.380  16.610   8.118  0.00  0.00            
ATOM   4266  H   LYS X 267      -4.276  17.075   8.115  0.00  0.00            
ATOM   4267  CA  LYS X 267      -3.328  15.288   8.752  0.00  0.00            
ATOM   4268  HA  LYS X 267      -2.356  14.831   8.936  0.00  0.00            
ATOM   4269  CB  LYS X 267      -3.933  15.405  10.173  0.00  0.00            
ATOM   4270  HB2 LYS X 267      -4.965  15.754  10.146  0.00  0.00            
ATOM   4271  HB3 LYS X 267      -4.157  14.403  10.539  0.00  0.00            
ATOM   4272  CG  LYS X 267      -3.267  16.195  11.205  0.00  0.00            
ATOM   4273  HG2 LYS X 267      -2.333  15.657  11.366  0.00  0.00            
ATOM   4274  HG3 LYS X 267      -3.092  17.231  10.916  0.00  0.00            
ATOM   4275  CD  LYS X 267      -4.080  16.380  12.471  0.00  0.00            
ATOM   4276  HD2 LYS X 267      -5.077  16.763  12.253  0.00  0.00            
ATOM   4277  HD3 LYS X 267      -4.261  15.381  12.866  0.00  0.00            
ATOM   4278  CE  LYS X 267      -3.496  17.398  13.480  0.00  0.00            
ATOM   4279  HE2 LYS X 267      -4.192  17.554  14.305  0.00  0.00            
ATOM   4280  HE3 LYS X 267      -2.570  17.020  13.913  0.00  0.00            
ATOM   4281  NZ  LYS X 267      -3.184  18.639  12.777  0.00  0.00            
ATOM   4282  HZ1 LYS X 267      -2.340  18.590  12.223  0.00  0.00            
ATOM   4283  HZ2 LYS X 267      -3.963  18.784  12.151  0.00  0.00            
ATOM   4284  HZ3 LYS X 267      -3.176  19.482  13.334  0.00  0.00            
ATOM   4285  C   LYS X 267      -4.127  14.177   8.018  0.00  0.00            
ATOM   4286  O   LYS X 267      -5.164  14.514   7.403  0.00  0.00            
ATOM   4287  N   PHE X 268      -3.708  12.918   8.137  0.00  0.00            
ATOM   4288  H   PHE X 268      -2.843  12.775   8.639  0.00  0.00            
ATOM   4289  CA  PHE X 268      -4.396  11.792   7.660  0.00  0.00            
ATOM   4290  HA  PHE X 268      -4.397  11.898   6.576  0.00  0.00            
ATOM   4291  CB  PHE X 268      -3.665  10.439   7.944  0.00  0.00            
ATOM   4292  HB2 PHE X 268      -3.325  10.373   8.977  0.00  0.00            
ATOM   4293  HB3 PHE X 268      -4.370   9.639   7.718  0.00  0.00            
ATOM   4294  CG  PHE X 268      -2.455  10.155   7.018  0.00  0.00            
ATOM   4295  CD1 PHE X 268      -2.739  10.029   5.652  0.00  0.00            
ATOM   4296  HD1 PHE X 268      -3.734  10.273   5.312  0.00  0.00            
ATOM   4297  CE1 PHE X 268      -1.704   9.727   4.806  0.00  0.00            
ATOM   4298  HE1 PHE X 268      -1.883   9.651   3.744  0.00  0.00            
ATOM   4299  CZ  PHE X 268      -0.385   9.569   5.296  0.00  0.00            
ATOM   4300  HZ  PHE X 268       0.386   9.331   4.578  0.00  0.00            
ATOM   4301  CE2 PHE X 268      -0.149   9.504   6.674  0.00  0.00            
ATOM   4302  HE2 PHE X 268       0.841   9.315   7.063  0.00  0.00            
ATOM   4303  CD2 PHE X 268      -1.180   9.813   7.538  0.00  0.00            
ATOM   4304  HD2 PHE X 268      -0.934   9.822   8.589  0.00  0.00            
ATOM   4305  C   PHE X 268      -5.900  11.682   8.053  0.00  0.00            
ATOM   4306  O   PHE X 268      -6.727  11.328   7.142  0.00  0.00            
ATOM   4307  N   ARG X 269      -6.339  12.006   9.272  0.00  0.00            
ATOM   4308  H   ARG X 269      -5.687  12.156  10.029  0.00  0.00            
ATOM   4309  CA  ARG X 269      -7.756  12.007   9.567  0.00  0.00            
ATOM   4310  HA  ARG X 269      -8.160  11.015   9.363  0.00  0.00            
ATOM   4311  CB  ARG X 269      -7.932  12.388  11.048  0.00  0.00            
ATOM   4312  HB2 ARG X 269      -6.974  12.318  11.563  0.00  0.00            
ATOM   4313  HB3 ARG X 269      -8.231  13.435  11.096  0.00  0.00            
ATOM   4314  CG  ARG X 269      -9.031  11.479  11.772  0.00  0.00            
ATOM   4315  HG2 ARG X 269      -8.671  10.450  11.768  0.00  0.00            
ATOM   4316  HG3 ARG X 269      -9.265  11.782  12.792  0.00  0.00            
ATOM   4317  CD  ARG X 269     -10.371  11.510  11.087  0.00  0.00            
ATOM   4318  HD2 ARG X 269     -10.236  11.320  10.022  0.00  0.00            
ATOM   4319  HD3 ARG X 269     -10.969  10.814  11.675  0.00  0.00            
ATOM   4320  NE  ARG X 269     -10.929  12.886  11.167  0.00  0.00            
ATOM   4321  HE  ARG X 269     -10.388  13.725  11.017  0.00  0.00            
ATOM   4322  CZ  ARG X 269     -12.182  13.192  11.219  0.00  0.00            
ATOM   4323  NH1 ARG X 269     -12.457  14.418  11.020  0.00  0.00            
ATOM   4324 HH11 ARG X 269     -11.678  15.029  10.819  0.00  0.00            
ATOM   4325 HH12 ARG X 269     -13.369  14.822  10.859  0.00  0.00            
ATOM   4326  NH2 ARG X 269     -13.104  12.315  11.328  0.00  0.00            
ATOM   4327 HH21 ARG X 269     -12.898  11.328  11.395  0.00  0.00            
ATOM   4328 HH22 ARG X 269     -14.050  12.656  11.242  0.00  0.00            
ATOM   4329  C   ARG X 269      -8.568  12.975   8.757  0.00  0.00            
ATOM   4330  O   ARG X 269      -9.633  12.609   8.307  0.00  0.00            
ATOM   4331  N   GLU X 270      -8.036  14.214   8.442  0.00  0.00            
ATOM   4332  H   GLU X 270      -7.108  14.410   8.788  0.00  0.00            
ATOM   4333  CA  GLU X 270      -8.828  15.221   7.629  0.00  0.00            
ATOM   4334  HA  GLU X 270      -9.872  15.153   7.934  0.00  0.00            
ATOM   4335  CB  GLU X 270      -8.453  16.663   7.935  0.00  0.00            
ATOM   4336  HB2 GLU X 270      -7.456  16.813   7.521  0.00  0.00            
ATOM   4337  HB3 GLU X 270      -9.118  17.259   7.311  0.00  0.00            
ATOM   4338  CG  GLU X 270      -8.484  17.021   9.391  0.00  0.00            
ATOM   4339  HG2 GLU X 270      -7.580  16.578   9.810  0.00  0.00            
ATOM   4340  HG3 GLU X 270      -8.459  18.109   9.460  0.00  0.00            
ATOM   4341  CD  GLU X 270      -9.675  16.341  10.167  0.00  0.00            
ATOM   4342  OE1 GLU X 270     -10.871  16.553   9.929  0.00  0.00            
ATOM   4343  OE2 GLU X 270      -9.395  15.462  11.030  0.00  0.00            
ATOM   4344  C   GLU X 270      -8.693  14.886   6.152  0.00  0.00            
ATOM   4345  O   GLU X 270      -9.596  15.323   5.379  0.00  0.00            
ATOM   4346  N   LEU X 271      -7.731  14.027   5.708  0.00  0.00            
ATOM   4347  H   LEU X 271      -7.072  13.574   6.324  0.00  0.00            
ATOM   4348  CA  LEU X 271      -7.769  13.677   4.307  0.00  0.00            
ATOM   4349  HA  LEU X 271      -8.101  14.514   3.693  0.00  0.00            
ATOM   4350  CB  LEU X 271      -6.364  13.278   3.884  0.00  0.00            
ATOM   4351  HB2 LEU X 271      -6.052  12.518   4.601  0.00  0.00            
ATOM   4352  HB3 LEU X 271      -6.326  12.837   2.888  0.00  0.00            
ATOM   4353  CG  LEU X 271      -5.312  14.453   3.876  0.00  0.00            
ATOM   4354  HG  LEU X 271      -5.442  15.093   4.749  0.00  0.00            
ATOM   4355  CD1 LEU X 271      -3.871  13.968   4.016  0.00  0.00            
ATOM   4356 HD11 LEU X 271      -3.516  13.353   3.188  0.00  0.00            
ATOM   4357 HD12 LEU X 271      -3.150  14.769   4.176  0.00  0.00            
ATOM   4358 HD13 LEU X 271      -3.905  13.294   4.873  0.00  0.00            
ATOM   4359  CD2 LEU X 271      -5.530  15.210   2.573  0.00  0.00            
ATOM   4360 HD21 LEU X 271      -4.817  16.028   2.468  0.00  0.00            
ATOM   4361 HD22 LEU X 271      -5.451  14.502   1.748  0.00  0.00            
ATOM   4362 HD23 LEU X 271      -6.506  15.695   2.576  0.00  0.00            
ATOM   4363  C   LEU X 271      -8.825  12.568   4.084  0.00  0.00            
ATOM   4364  O   LEU X 271      -9.203  12.368   2.943  0.00  0.00            
ATOM   4365  N   ILE X 272      -9.430  11.969   5.092  0.00  0.00            
ATOM   4366  H   ILE X 272      -9.079  12.102   6.030  0.00  0.00            
ATOM   4367  CA  ILE X 272     -10.671  11.227   4.919  0.00  0.00            
ATOM   4368  HA  ILE X 272     -10.540  10.503   4.115  0.00  0.00            
ATOM   4369  CB  ILE X 272     -11.036  10.447   6.209  0.00  0.00            
ATOM   4370  HB  ILE X 272     -11.145  11.214   6.976  0.00  0.00            
ATOM   4371  CG2 ILE X 272     -12.313   9.648   6.037  0.00  0.00            
ATOM   4372 HG21 ILE X 272     -13.066  10.220   5.495  0.00  0.00            
ATOM   4373 HG22 ILE X 272     -12.097   8.749   5.460  0.00  0.00            
ATOM   4374 HG23 ILE X 272     -12.786   9.265   6.941  0.00  0.00            
ATOM   4375  CG1 ILE X 272      -9.904   9.546   6.701  0.00  0.00            
ATOM   4376 HG12 ILE X 272      -9.523   8.880   5.927  0.00  0.00            
ATOM   4377 HG13 ILE X 272      -9.057  10.195   6.924  0.00  0.00            
ATOM   4378  CD1 ILE X 272     -10.195   8.747   7.990  0.00  0.00            
ATOM   4379 HD11 ILE X 272     -11.052   8.101   7.802  0.00  0.00            
ATOM   4380 HD12 ILE X 272      -9.359   8.061   8.131  0.00  0.00            
ATOM   4381 HD13 ILE X 272     -10.334   9.408   8.846  0.00  0.00            
ATOM   4382  C   ILE X 272     -11.815  12.195   4.545  0.00  0.00            
ATOM   4383  O   ILE X 272     -12.616  12.014   3.632  0.00  0.00            
ATOM   4384  N   ILE X 273     -11.828  13.375   5.131  0.00  0.00            
ATOM   4385  H   ILE X 273     -10.993  13.727   5.577  0.00  0.00            
ATOM   4386  CA  ILE X 273     -12.967  14.330   5.095  0.00  0.00            
ATOM   4387  HA  ILE X 273     -13.878  13.732   5.065  0.00  0.00            
ATOM   4388  CB  ILE X 273     -12.900  15.256   6.409  0.00  0.00            
ATOM   4389  HB  ILE X 273     -11.942  15.774   6.435  0.00  0.00            
ATOM   4390  CG2 ILE X 273     -14.033  16.280   6.390  0.00  0.00            
ATOM   4391 HG21 ILE X 273     -14.980  15.873   6.034  0.00  0.00            
ATOM   4392 HG22 ILE X 273     -14.264  16.608   7.404  0.00  0.00            
ATOM   4393 HG23 ILE X 273     -13.756  17.077   5.699  0.00  0.00            
ATOM   4394  CG1 ILE X 273     -13.061  14.308   7.628  0.00  0.00            
ATOM   4395 HG12 ILE X 273     -12.107  13.867   7.914  0.00  0.00            
ATOM   4396 HG13 ILE X 273     -13.209  14.993   8.463  0.00  0.00            
ATOM   4397  CD1 ILE X 273     -14.195  13.204   7.666  0.00  0.00            
ATOM   4398 HD11 ILE X 273     -14.179  12.674   8.619  0.00  0.00            
ATOM   4399 HD12 ILE X 273     -15.199  13.621   7.579  0.00  0.00            
ATOM   4400 HD13 ILE X 273     -14.035  12.417   6.929  0.00  0.00            
ATOM   4401  C   ILE X 273     -12.885  15.079   3.753  0.00  0.00            
ATOM   4402  O   ILE X 273     -13.877  15.269   3.085  0.00  0.00            
ATOM   4403  N   GLU X 274     -11.688  15.534   3.413  0.00  0.00            
ATOM   4404  H   GLU X 274     -10.891  15.410   4.020  0.00  0.00            
ATOM   4405  CA  GLU X 274     -11.515  16.416   2.274  0.00  0.00            
ATOM   4406  HA  GLU X 274     -12.235  17.228   2.370  0.00  0.00            
ATOM   4407  CB  GLU X 274     -10.141  17.162   2.323  0.00  0.00            
ATOM   4408  HB2 GLU X 274     -10.068  17.650   3.295  0.00  0.00            
ATOM   4409  HB3 GLU X 274      -9.325  16.441   2.284  0.00  0.00            
ATOM   4410  CG  GLU X 274      -9.908  18.229   1.224  0.00  0.00            
ATOM   4411  HG2 GLU X 274      -8.852  18.453   1.376  0.00  0.00            
ATOM   4412  HG3 GLU X 274     -10.120  17.923   0.199  0.00  0.00            
ATOM   4413  CD  GLU X 274     -10.682  19.523   1.498  0.00  0.00            
ATOM   4414  OE1 GLU X 274     -10.047  20.568   1.315  0.00  0.00            
ATOM   4415  OE2 GLU X 274     -11.953  19.500   1.663  0.00  0.00            
ATOM   4416  C   GLU X 274     -11.725  15.747   0.898  0.00  0.00            
ATOM   4417  O   GLU X 274     -12.535  16.134   0.044  0.00  0.00            
ATOM   4418  N   PHE X 275     -11.054  14.607   0.705  0.00  0.00            
ATOM   4419  H   PHE X 275     -10.364  14.356   1.399  0.00  0.00            
ATOM   4420  CA  PHE X 275     -11.324  13.637  -0.359  0.00  0.00            
ATOM   4421  HA  PHE X 275     -11.348  14.235  -1.270  0.00  0.00            
ATOM   4422  CB  PHE X 275     -10.204  12.596  -0.537  0.00  0.00            
ATOM   4423  HB2 PHE X 275     -10.178  12.112   0.440  0.00  0.00            
ATOM   4424  HB3 PHE X 275     -10.402  11.902  -1.354  0.00  0.00            
ATOM   4425  CG  PHE X 275      -8.940  13.046  -1.062  0.00  0.00            
ATOM   4426  CD1 PHE X 275      -8.782  13.082  -2.413  0.00  0.00            
ATOM   4427  HD1 PHE X 275      -9.505  12.635  -3.080  0.00  0.00            
ATOM   4428  CE1 PHE X 275      -7.655  13.614  -3.048  0.00  0.00            
ATOM   4429  HE1 PHE X 275      -7.506  13.733  -4.111  0.00  0.00            
ATOM   4430  CZ  PHE X 275      -6.632  13.955  -2.264  0.00  0.00            
ATOM   4431  HZ  PHE X 275      -5.687  14.281  -2.672  0.00  0.00            
ATOM   4432  CE2 PHE X 275      -6.666  13.840  -0.901  0.00  0.00            
ATOM   4433  HE2 PHE X 275      -5.829  14.162  -0.300  0.00  0.00            
ATOM   4434  CD2 PHE X 275      -7.911  13.500  -0.304  0.00  0.00            
ATOM   4435  HD2 PHE X 275      -8.072  13.378   0.757  0.00  0.00            
ATOM   4436  C   PHE X 275     -12.764  12.971  -0.330  0.00  0.00            
ATOM   4437  O   PHE X 275     -13.316  12.733  -1.424  0.00  0.00            
ATOM   4438  N   SER X 276     -13.388  12.826   0.848  0.00  0.00            
ATOM   4439  H   SER X 276     -12.835  12.955   1.684  0.00  0.00            
ATOM   4440  CA  SER X 276     -14.745  12.349   0.864  0.00  0.00            
ATOM   4441  HA  SER X 276     -14.767  11.389   0.348  0.00  0.00            
ATOM   4442  CB  SER X 276     -15.101  11.963   2.281  0.00  0.00            
ATOM   4443  HB2 SER X 276     -14.578  11.042   2.538  0.00  0.00            
ATOM   4444  HB3 SER X 276     -15.009  12.857   2.897  0.00  0.00            
ATOM   4445  OG  SER X 276     -16.494  11.647   2.261  0.00  0.00            
ATOM   4446  HG  SER X 276     -16.707  11.434   3.172  0.00  0.00            
ATOM   4447  C   SER X 276     -15.710  13.431   0.226  0.00  0.00            
ATOM   4448  O   SER X 276     -16.471  13.152  -0.681  0.00  0.00            
ATOM   4449  N   LYS X 277     -15.556  14.710   0.697  0.00  0.00            
ATOM   4450  H   LYS X 277     -14.837  14.806   1.400  0.00  0.00            
ATOM   4451  CA  LYS X 277     -16.287  15.909   0.291  0.00  0.00            
ATOM   4452  HA  LYS X 277     -17.340  15.680   0.455  0.00  0.00            
ATOM   4453  CB  LYS X 277     -15.824  17.084   1.087  0.00  0.00            
ATOM   4454  HB2 LYS X 277     -16.396  17.012   2.012  0.00  0.00            
ATOM   4455  HB3 LYS X 277     -14.754  17.073   1.295  0.00  0.00            
ATOM   4456  CG  LYS X 277     -16.325  18.484   0.522  0.00  0.00            
ATOM   4457  HG2 LYS X 277     -16.014  18.658  -0.509  0.00  0.00            
ATOM   4458  HG3 LYS X 277     -17.388  18.522   0.757  0.00  0.00            
ATOM   4459  CD  LYS X 277     -15.672  19.554   1.439  0.00  0.00            
ATOM   4460  HD2 LYS X 277     -16.057  19.385   2.445  0.00  0.00            
ATOM   4461  HD3 LYS X 277     -14.600  19.441   1.275  0.00  0.00            
ATOM   4462  CE  LYS X 277     -16.228  20.901   0.902  0.00  0.00            
ATOM   4463  HE2 LYS X 277     -15.867  20.958  -0.124  0.00  0.00            
ATOM   4464  HE3 LYS X 277     -17.314  20.965   0.975  0.00  0.00            
ATOM   4465  NZ  LYS X 277     -15.608  21.961   1.772  0.00  0.00            
ATOM   4466  HZ1 LYS X 277     -14.612  22.048   1.630  0.00  0.00            
ATOM   4467  HZ2 LYS X 277     -15.929  22.890   1.537  0.00  0.00            
ATOM   4468  HZ3 LYS X 277     -15.879  21.774   2.727  0.00  0.00            
ATOM   4469  C   LYS X 277     -16.002  16.110  -1.221  0.00  0.00            
ATOM   4470  O   LYS X 277     -16.944  16.487  -1.840  0.00  0.00            
ATOM   4471  N   MET X 278     -14.850  15.807  -1.787  0.00  0.00            
ATOM   4472  H   MET X 278     -14.083  15.491  -1.211  0.00  0.00            
ATOM   4473  CA  MET X 278     -14.708  15.683  -3.269  0.00  0.00            
ATOM   4474  HA  MET X 278     -15.115  16.599  -3.698  0.00  0.00            
ATOM   4475  CB  MET X 278     -13.244  15.636  -3.660  0.00  0.00            
ATOM   4476  HB2 MET X 278     -12.752  14.780  -3.198  0.00  0.00            
ATOM   4477  HB3 MET X 278     -13.136  15.554  -4.742  0.00  0.00            
ATOM   4478  CG  MET X 278     -12.493  16.946  -3.309  0.00  0.00            
ATOM   4479  HG2 MET X 278     -13.229  17.741  -3.428  0.00  0.00            
ATOM   4480  HG3 MET X 278     -12.103  16.832  -2.297  0.00  0.00            
ATOM   4481  SD  MET X 278     -11.074  17.293  -4.313  0.00  0.00            
ATOM   4482  CE  MET X 278     -10.110  15.911  -3.775  0.00  0.00            
ATOM   4483  HE1 MET X 278     -10.638  14.998  -4.051  0.00  0.00            
ATOM   4484  HE2 MET X 278      -9.156  15.958  -4.300  0.00  0.00            
ATOM   4485  HE3 MET X 278      -9.926  15.909  -2.701  0.00  0.00            
ATOM   4486  C   MET X 278     -15.470  14.588  -4.055  0.00  0.00            
ATOM   4487  O   MET X 278     -16.274  14.908  -4.961  0.00  0.00            
ATOM   4488  N   ALA X 279     -15.370  13.340  -3.623  0.00  0.00            
ATOM   4489  H   ALA X 279     -14.767  13.074  -2.858  0.00  0.00            
ATOM   4490  CA  ALA X 279     -16.134  12.164  -4.164  0.00  0.00            
ATOM   4491  HA  ALA X 279     -15.805  12.096  -5.201  0.00  0.00            
ATOM   4492  CB  ALA X 279     -15.724  10.931  -3.392  0.00  0.00            
ATOM   4493  HB1 ALA X 279     -16.244  10.972  -2.435  0.00  0.00            
ATOM   4494  HB2 ALA X 279     -16.009  10.103  -4.041  0.00  0.00            
ATOM   4495  HB3 ALA X 279     -14.647  10.805  -3.279  0.00  0.00            
ATOM   4496  C   ALA X 279     -17.689  12.228  -4.186  0.00  0.00            
ATOM   4497  O   ALA X 279     -18.261  11.492  -4.958  0.00  0.00            
ATOM   4498  N   ARG X 280     -18.286  13.152  -3.509  0.00  0.00            
ATOM   4499  H   ARG X 280     -17.775  13.679  -2.814  0.00  0.00            
ATOM   4500  CA  ARG X 280     -19.725  13.439  -3.553  0.00  0.00            
ATOM   4501  HA  ARG X 280     -20.251  12.488  -3.643  0.00  0.00            
ATOM   4502  CB  ARG X 280     -20.110  14.120  -2.255  0.00  0.00            
ATOM   4503  HB2 ARG X 280     -19.480  13.813  -1.420  0.00  0.00            
ATOM   4504  HB3 ARG X 280     -20.037  15.206  -2.298  0.00  0.00            
ATOM   4505  CG  ARG X 280     -21.626  13.768  -2.094  0.00  0.00            
ATOM   4506  HG2 ARG X 280     -22.194  13.400  -2.948  0.00  0.00            
ATOM   4507  HG3 ARG X 280     -21.601  12.949  -1.374  0.00  0.00            
ATOM   4508  CD  ARG X 280     -22.313  14.954  -1.609  0.00  0.00            
ATOM   4509  HD2 ARG X 280     -23.252  14.646  -1.149  0.00  0.00            
ATOM   4510  HD3 ARG X 280     -21.813  15.450  -0.777  0.00  0.00            
ATOM   4511  NE  ARG X 280     -22.700  15.839  -2.721  0.00  0.00            
ATOM   4512  HE  ARG X 280     -21.973  16.382  -3.165  0.00  0.00            
ATOM   4513  CZ  ARG X 280     -23.737  15.707  -3.539  0.00  0.00            
ATOM   4514  NH1 ARG X 280     -23.834  16.284  -4.701  0.00  0.00            
ATOM   4515 HH11 ARG X 280     -23.070  16.888  -4.970  0.00  0.00            
ATOM   4516 HH12 ARG X 280     -24.730  16.212  -5.161  0.00  0.00            
ATOM   4517  NH2 ARG X 280     -24.720  14.925  -3.301  0.00  0.00            
ATOM   4518 HH21 ARG X 280     -24.807  14.409  -2.437  0.00  0.00            
ATOM   4519 HH22 ARG X 280     -25.530  14.908  -3.905  0.00  0.00            
ATOM   4520  C   ARG X 280     -20.137  14.337  -4.754  0.00  0.00            
ATOM   4521  O   ARG X 280     -21.288  14.359  -5.135  0.00  0.00            
ATOM   4522  N   ASP X 281     -19.105  14.952  -5.444  0.00  0.00            
ATOM   4523  H   ASP X 281     -18.168  14.955  -5.065  0.00  0.00            
ATOM   4524  CA  ASP X 281     -19.401  15.808  -6.584  0.00  0.00            
ATOM   4525  HA  ASP X 281     -20.240  15.355  -7.112  0.00  0.00            
ATOM   4526  CB  ASP X 281     -19.594  17.257  -6.152  0.00  0.00            
ATOM   4527  HB2 ASP X 281     -18.687  17.695  -5.736  0.00  0.00            
ATOM   4528  HB3 ASP X 281     -19.750  17.806  -7.081  0.00  0.00            
ATOM   4529  CG  ASP X 281     -20.805  17.532  -5.255  0.00  0.00            
ATOM   4530  OD1 ASP X 281     -21.800  18.073  -5.741  0.00  0.00            
ATOM   4531  OD2 ASP X 281     -20.792  17.375  -4.004  0.00  0.00            
ATOM   4532  C   ASP X 281     -18.299  15.722  -7.640  0.00  0.00            
ATOM   4533  O   ASP X 281     -17.755  16.745  -8.054  0.00  0.00            
ATOM   4534  N   PRO X 282     -17.878  14.532  -8.155  0.00  0.00            
ATOM   4535  CD  PRO X 282     -18.368  13.178  -8.004  0.00  0.00            
ATOM   4536  HD2 PRO X 282     -19.135  13.013  -8.760  0.00  0.00            
ATOM   4537  HD3 PRO X 282     -18.714  12.908  -7.006  0.00  0.00            
ATOM   4538  CG  PRO X 282     -17.270  12.270  -8.397  0.00  0.00            
ATOM   4539  HG2 PRO X 282     -17.639  11.316  -8.774  0.00  0.00            
ATOM   4540  HG3 PRO X 282     -16.486  12.146  -7.650  0.00  0.00            
ATOM   4541  CB  PRO X 282     -16.565  13.035  -9.514  0.00  0.00            
ATOM   4542  HB2 PRO X 282     -17.241  12.986 -10.367  0.00  0.00            
ATOM   4543  HB3 PRO X 282     -15.556  12.719  -9.781  0.00  0.00            
ATOM   4544  CA  PRO X 282     -16.659  14.454  -8.988  0.00  0.00            
ATOM   4545  HA  PRO X 282     -15.811  14.554  -8.310  0.00  0.00            
ATOM   4546  C   PRO X 282     -16.482  15.458 -10.144  0.00  0.00            
ATOM   4547  O   PRO X 282     -15.372  15.877 -10.452  0.00  0.00            
ATOM   4548  N   GLN X 283     -17.513  15.907 -10.900  0.00  0.00            
ATOM   4549  H   GLN X 283     -18.456  15.644 -10.650  0.00  0.00            
ATOM   4550  CA  GLN X 283     -17.446  16.961 -11.928  0.00  0.00            
ATOM   4551  HA  GLN X 283     -16.611  16.702 -12.579  0.00  0.00            
ATOM   4552  CB  GLN X 283     -18.700  16.929 -12.754  0.00  0.00            
ATOM   4553  HB2 GLN X 283     -18.415  17.405 -13.692  0.00  0.00            
ATOM   4554  HB3 GLN X 283     -18.983  15.912 -13.027  0.00  0.00            
ATOM   4555  CG  GLN X 283     -20.013  17.669 -12.300  0.00  0.00            
ATOM   4556  HG2 GLN X 283     -19.712  18.669 -11.988  0.00  0.00            
ATOM   4557  HG3 GLN X 283     -20.809  17.859 -13.021  0.00  0.00            
ATOM   4558  CD  GLN X 283     -20.704  17.008 -11.140  0.00  0.00            
ATOM   4559  OE1 GLN X 283     -20.362  15.949 -10.638  0.00  0.00            
ATOM   4560  NE2 GLN X 283     -21.849  17.459 -10.829  0.00  0.00            
ATOM   4561 HE21 GLN X 283     -22.220  18.304 -11.239  0.00  0.00            
ATOM   4562 HE22 GLN X 283     -22.203  17.178  -9.926  0.00  0.00            
ATOM   4563  C   GLN X 283     -17.210  18.372 -11.456  0.00  0.00            
ATOM   4564  O   GLN X 283     -17.030  19.195 -12.331  0.00  0.00            
ATOM   4565  N   ARG X 284     -17.163  18.642 -10.148  0.00  0.00            
ATOM   4566  H   ARG X 284     -17.409  17.948  -9.456  0.00  0.00            
ATOM   4567  CA  ARG X 284     -16.576  19.933  -9.650  0.00  0.00            
ATOM   4568  HA  ARG X 284     -16.840  20.712 -10.365  0.00  0.00            
ATOM   4569  CB  ARG X 284     -17.291  20.228  -8.337  0.00  0.00            
ATOM   4570  HB2 ARG X 284     -18.295  20.484  -8.676  0.00  0.00            
ATOM   4571  HB3 ARG X 284     -17.284  19.308  -7.754  0.00  0.00            
ATOM   4572  CG  ARG X 284     -16.865  21.388  -7.443  0.00  0.00            
ATOM   4573  HG2 ARG X 284     -17.477  21.393  -6.541  0.00  0.00            
ATOM   4574  HG3 ARG X 284     -15.834  21.193  -7.150  0.00  0.00            
ATOM   4575  CD  ARG X 284     -16.839  22.726  -8.287  0.00  0.00            
ATOM   4576  HD2 ARG X 284     -16.335  22.645  -9.250  0.00  0.00            
ATOM   4577  HD3 ARG X 284     -17.783  23.050  -8.724  0.00  0.00            
ATOM   4578  NE  ARG X 284     -16.194  23.703  -7.432  0.00  0.00            
ATOM   4579  HE  ARG X 284     -16.786  24.376  -6.966  0.00  0.00            
ATOM   4580  CZ  ARG X 284     -14.892  23.696  -7.132  0.00  0.00            
ATOM   4581  NH1 ARG X 284     -13.936  22.950  -7.626  0.00  0.00            
ATOM   4582 HH11 ARG X 284     -14.089  22.264  -8.351  0.00  0.00            
ATOM   4583 HH12 ARG X 284     -13.050  23.159  -7.187  0.00  0.00            
ATOM   4584  NH2 ARG X 284     -14.474  24.442  -6.124  0.00  0.00            
ATOM   4585 HH21 ARG X 284     -14.939  25.197  -5.640  0.00  0.00            
ATOM   4586 HH22 ARG X 284     -13.490  24.352  -5.916  0.00  0.00            
ATOM   4587  C   ARG X 284     -15.063  19.960  -9.458  0.00  0.00            
ATOM   4588  O   ARG X 284     -14.450  21.000  -9.349  0.00  0.00            
ATOM   4589  N   TYR X 285     -14.495  18.784  -9.429  0.00  0.00            
ATOM   4590  H   TYR X 285     -14.986  17.991  -9.815  0.00  0.00            
ATOM   4591  CA  TYR X 285     -13.131  18.524  -9.097  0.00  0.00            
ATOM   4592  HA  TYR X 285     -12.616  19.430  -8.779  0.00  0.00            
ATOM   4593  CB  TYR X 285     -13.097  17.750  -7.698  0.00  0.00            
ATOM   4594  HB2 TYR X 285     -13.573  16.777  -7.820  0.00  0.00            
ATOM   4595  HB3 TYR X 285     -12.028  17.703  -7.495  0.00  0.00            
ATOM   4596  CG  TYR X 285     -13.748  18.517  -6.547  0.00  0.00            
ATOM   4597  CD1 TYR X 285     -14.979  18.063  -6.133  0.00  0.00            
ATOM   4598  HD1 TYR X 285     -15.441  17.236  -6.651  0.00  0.00            
ATOM   4599  CE1 TYR X 285     -15.678  18.820  -5.155  0.00  0.00            
ATOM   4600  HE1 TYR X 285     -16.647  18.469  -4.833  0.00  0.00            
ATOM   4601  CZ  TYR X 285     -15.059  19.972  -4.519  0.00  0.00            
ATOM   4602  OH  TYR X 285     -15.759  20.686  -3.558  0.00  0.00            
ATOM   4603  HH  TYR X 285     -15.281  21.419  -3.163  0.00  0.00            
ATOM   4604  CE2 TYR X 285     -13.796  20.381  -4.941  0.00  0.00            
ATOM   4605  HE2 TYR X 285     -13.291  21.200  -4.450  0.00  0.00            
ATOM   4606  CD2 TYR X 285     -13.068  19.616  -5.962  0.00  0.00            
ATOM   4607  HD2 TYR X 285     -12.048  19.842  -6.234  0.00  0.00            
ATOM   4608  C   TYR X 285     -12.107  17.966 -10.120  0.00  0.00            
ATOM   4609  O   TYR X 285     -10.916  18.080  -9.992  0.00  0.00            
ATOM   4610  N   LEU X 286     -12.662  17.159 -11.076  0.00  0.00            
ATOM   4611  H   LEU X 286     -13.584  16.766 -10.951  0.00  0.00            
ATOM   4612  CA  LEU X 286     -11.937  16.408 -12.147  0.00  0.00            
ATOM   4613  HA  LEU X 286     -10.927  16.804 -12.050  0.00  0.00            
ATOM   4614  CB  LEU X 286     -11.871  14.927 -11.856  0.00  0.00            
ATOM   4615  HB2 LEU X 286     -12.842  14.468 -11.675  0.00  0.00            
ATOM   4616  HB3 LEU X 286     -11.387  14.447 -12.706  0.00  0.00            
ATOM   4617  CG  LEU X 286     -11.153  14.573 -10.625  0.00  0.00            
ATOM   4618  HG  LEU X 286     -11.534  15.119  -9.762  0.00  0.00            
ATOM   4619  CD1 LEU X 286     -11.182  13.133 -10.307  0.00  0.00            
ATOM   4620 HD11 LEU X 286     -12.199  12.744 -10.345  0.00  0.00            
ATOM   4621 HD12 LEU X 286     -10.724  12.495 -11.063  0.00  0.00            
ATOM   4622 HD13 LEU X 286     -10.786  12.852  -9.331  0.00  0.00            
ATOM   4623  CD2 LEU X 286      -9.650  14.771 -10.625  0.00  0.00            
ATOM   4624 HD21 LEU X 286      -9.124  14.448  -9.727  0.00  0.00            
ATOM   4625 HD22 LEU X 286      -9.205  14.351 -11.527  0.00  0.00            
ATOM   4626 HD23 LEU X 286      -9.510  15.852 -10.659  0.00  0.00            
ATOM   4627  C   LEU X 286     -12.509  16.710 -13.476  0.00  0.00            
ATOM   4628  O   LEU X 286     -13.725  16.708 -13.631  0.00  0.00            
ATOM   4629  N   VAL X 287     -11.694  16.874 -14.511  0.00  0.00            
ATOM   4630  H   VAL X 287     -10.704  16.884 -14.312  0.00  0.00            
ATOM   4631  CA  VAL X 287     -12.131  17.015 -15.879  0.00  0.00            
ATOM   4632  HA  VAL X 287     -13.205  16.835 -15.924  0.00  0.00            
ATOM   4633  CB  VAL X 287     -12.038  18.503 -16.408  0.00  0.00            
ATOM   4634  HB  VAL X 287     -12.778  19.121 -15.899  0.00  0.00            
ATOM   4635  CG1 VAL X 287     -10.703  19.170 -16.079  0.00  0.00            
ATOM   4636 HG11 VAL X 287     -10.780  20.134 -16.582  0.00  0.00            
ATOM   4637 HG12 VAL X 287     -10.583  19.273 -15.001  0.00  0.00            
ATOM   4638 HG13 VAL X 287      -9.859  18.660 -16.543  0.00  0.00            
ATOM   4639  CG2 VAL X 287     -12.300  18.724 -17.935  0.00  0.00            
ATOM   4640 HG21 VAL X 287     -11.394  18.542 -18.513  0.00  0.00            
ATOM   4641 HG22 VAL X 287     -13.121  18.084 -18.259  0.00  0.00            
ATOM   4642 HG23 VAL X 287     -12.603  19.770 -17.978  0.00  0.00            
ATOM   4643  C   VAL X 287     -11.402  15.982 -16.835  0.00  0.00            
ATOM   4644  O   VAL X 287     -10.198  15.950 -16.953  0.00  0.00            
ATOM   4645  N   ILE X 288     -12.243  15.092 -17.426  0.00  0.00            
ATOM   4646  H   ILE X 288     -13.188  15.265 -17.113  0.00  0.00            
ATOM   4647  CA  ILE X 288     -12.021  13.879 -18.204  0.00  0.00            
ATOM   4648  HA  ILE X 288     -10.979  14.069 -18.462  0.00  0.00            
ATOM   4649  CB  ILE X 288     -12.206  12.556 -17.337  0.00  0.00            
ATOM   4650  HB  ILE X 288     -13.245  12.229 -17.324  0.00  0.00            
ATOM   4651  CG2 ILE X 288     -11.227  11.539 -18.018  0.00  0.00            
ATOM   4652 HG21 ILE X 288     -11.318  10.529 -17.620  0.00  0.00            
ATOM   4653 HG22 ILE X 288     -11.455  11.413 -19.076  0.00  0.00            
ATOM   4654 HG23 ILE X 288     -10.183  11.832 -17.904  0.00  0.00            
ATOM   4655  CG1 ILE X 288     -11.862  12.728 -15.816  0.00  0.00            
ATOM   4656 HG12 ILE X 288     -10.890  13.185 -15.634  0.00  0.00            
ATOM   4657 HG13 ILE X 288     -12.676  13.356 -15.455  0.00  0.00            
ATOM   4658  CD1 ILE X 288     -11.780  11.433 -15.072  0.00  0.00            
ATOM   4659 HD11 ILE X 288     -10.784  11.088 -15.351  0.00  0.00            
ATOM   4660 HD12 ILE X 288     -11.688  11.664 -14.011  0.00  0.00            
ATOM   4661 HD13 ILE X 288     -12.617  10.770 -15.289  0.00  0.00            
ATOM   4662  C   ILE X 288     -12.852  13.823 -19.537  0.00  0.00            
ATOM   4663  O   ILE X 288     -13.940  14.370 -19.519  0.00  0.00            
ATOM   4664  N   GLN X 289     -12.452  13.193 -20.672  0.00  0.00            
ATOM   4665  H   GLN X 289     -11.572  12.700 -20.713  0.00  0.00            
ATOM   4666  CA  GLN X 289     -13.073  13.220 -21.980  0.00  0.00            
ATOM   4667  HA  GLN X 289     -14.025  13.748 -21.936  0.00  0.00            
ATOM   4668  CB  GLN X 289     -12.264  14.103 -22.962  0.00  0.00            
ATOM   4669  HB2 GLN X 289     -11.243  13.785 -23.172  0.00  0.00            
ATOM   4670  HB3 GLN X 289     -12.740  14.095 -23.942  0.00  0.00            
ATOM   4671  CG  GLN X 289     -12.201  15.574 -22.461  0.00  0.00            
ATOM   4672  HG2 GLN X 289     -12.114  16.203 -23.347  0.00  0.00            
ATOM   4673  HG3 GLN X 289     -13.084  15.853 -21.886  0.00  0.00            
ATOM   4674  CD  GLN X 289     -10.876  15.813 -21.673  0.00  0.00            
ATOM   4675  OE1 GLN X 289      -9.800  15.289 -21.894  0.00  0.00            
ATOM   4676  NE2 GLN X 289     -10.902  16.787 -20.812  0.00  0.00            
ATOM   4677 HE21 GLN X 289     -11.719  17.379 -20.761  0.00  0.00            
ATOM   4678 HE22 GLN X 289     -10.050  16.990 -20.308  0.00  0.00            
ATOM   4679  C   GLN X 289     -13.424  11.865 -22.526  0.00  0.00            
ATOM   4680  O   GLN X 289     -13.444  11.713 -23.740  0.00  0.00            
ATOM   4681  N   GLY X 290     -13.625  10.774 -21.727  0.00  0.00            
ATOM   4682  H   GLY X 290     -13.643  10.920 -20.728  0.00  0.00            
ATOM   4683  CA  GLY X 290     -13.809   9.425 -22.286  0.00  0.00            
ATOM   4684  HA2 GLY X 290     -14.861   9.429 -22.574  0.00  0.00            
ATOM   4685  HA3 GLY X 290     -13.188   9.204 -23.154  0.00  0.00            
ATOM   4686  C   GLY X 290     -13.694   8.293 -21.304  0.00  0.00            
ATOM   4687  O   GLY X 290     -13.256   7.181 -21.564  0.00  0.00            
ATOM   4688  N   ASP X 291     -14.032   8.516 -20.035  0.00  0.00            
ATOM   4689  H   ASP X 291     -14.392   9.414 -19.745  0.00  0.00            
ATOM   4690  CA  ASP X 291     -14.082   7.483 -18.967  0.00  0.00            
ATOM   4691  HA  ASP X 291     -13.066   7.401 -18.582  0.00  0.00            
ATOM   4692  CB  ASP X 291     -14.869   8.088 -17.793  0.00  0.00            
ATOM   4693  HB2 ASP X 291     -15.058   7.386 -16.981  0.00  0.00            
ATOM   4694  HB3 ASP X 291     -14.232   8.827 -17.307  0.00  0.00            
ATOM   4695  CG  ASP X 291     -16.236   8.683 -18.059  0.00  0.00            
ATOM   4696  OD1 ASP X 291     -16.778   8.968 -19.129  0.00  0.00            
ATOM   4697  OD2 ASP X 291     -16.901   8.873 -17.067  0.00  0.00            
ATOM   4698  C   ASP X 291     -14.761   6.143 -19.231  0.00  0.00            
ATOM   4699  O   ASP X 291     -14.593   5.154 -18.570  0.00  0.00            
ATOM   4700  N   GLU X 292     -15.575   5.979 -20.309  0.00  0.00            
ATOM   4701  H   GLU X 292     -15.737   6.827 -20.833  0.00  0.00            
ATOM   4702  CA  GLU X 292     -16.238   4.692 -20.637  0.00  0.00            
ATOM   4703  HA  GLU X 292     -16.525   4.292 -19.664  0.00  0.00            
ATOM   4704  CB  GLU X 292     -17.524   5.037 -21.368  0.00  0.00            
ATOM   4705  HB2 GLU X 292     -18.215   4.199 -21.277  0.00  0.00            
ATOM   4706  HB3 GLU X 292     -17.974   5.880 -20.843  0.00  0.00            
ATOM   4707  CG  GLU X 292     -17.394   5.227 -22.865  0.00  0.00            
ATOM   4708  HG2 GLU X 292     -16.616   5.990 -22.854  0.00  0.00            
ATOM   4709  HG3 GLU X 292     -16.989   4.267 -23.184  0.00  0.00            
ATOM   4710  CD  GLU X 292     -18.577   5.624 -23.632  0.00  0.00            
ATOM   4711  OE1 GLU X 292     -18.448   6.465 -24.569  0.00  0.00            
ATOM   4712  OE2 GLU X 292     -19.670   5.079 -23.329  0.00  0.00            
ATOM   4713  C   GLU X 292     -15.256   3.653 -21.245  0.00  0.00            
ATOM   4714  O   GLU X 292     -15.560   2.402 -21.479  0.00  0.00            
ATOM   4715  N   ARG X 293     -14.074   4.166 -21.695  0.00  0.00            
ATOM   4716  H   ARG X 293     -13.842   5.144 -21.595  0.00  0.00            
ATOM   4717  CA  ARG X 293     -13.115   3.289 -22.439  0.00  0.00            
ATOM   4718  HA  ARG X 293     -13.710   2.584 -23.020  0.00  0.00            
ATOM   4719  CB  ARG X 293     -12.180   4.068 -23.401  0.00  0.00            
ATOM   4720  HB2 ARG X 293     -11.528   4.742 -22.845  0.00  0.00            
ATOM   4721  HB3 ARG X 293     -11.490   3.377 -23.886  0.00  0.00            
ATOM   4722  CG  ARG X 293     -12.900   5.016 -24.513  0.00  0.00            
ATOM   4723  HG2 ARG X 293     -13.802   4.585 -24.946  0.00  0.00            
ATOM   4724  HG3 ARG X 293     -13.139   5.966 -24.035  0.00  0.00            
ATOM   4725  CD  ARG X 293     -11.888   5.505 -25.545  0.00  0.00            
ATOM   4726  HD2 ARG X 293     -11.532   4.624 -26.078  0.00  0.00            
ATOM   4727  HD3 ARG X 293     -12.456   6.146 -26.219  0.00  0.00            
ATOM   4728  NE  ARG X 293     -10.769   6.189 -24.940  0.00  0.00            
ATOM   4729  HE  ARG X 293     -10.094   5.562 -24.523  0.00  0.00            
ATOM   4730  CZ  ARG X 293     -10.701   7.485 -24.657  0.00  0.00            
ATOM   4731  NH1 ARG X 293     -11.538   8.377 -25.092  0.00  0.00            
ATOM   4732 HH11 ARG X 293     -12.291   8.270 -25.757  0.00  0.00            
ATOM   4733 HH12 ARG X 293     -11.211   9.313 -24.900  0.00  0.00            
ATOM   4734  NH2 ARG X 293      -9.737   7.871 -23.890  0.00  0.00            
ATOM   4735 HH21 ARG X 293      -9.142   7.183 -23.452  0.00  0.00            
ATOM   4736 HH22 ARG X 293      -9.498   8.849 -23.811  0.00  0.00            
ATOM   4737  C   ARG X 293     -12.390   2.359 -21.490  0.00  0.00            
ATOM   4738  O   ARG X 293     -11.629   1.522 -21.923  0.00  0.00            
ATOM   4739  N   MET X 294     -12.615   2.560 -20.193  0.00  0.00            
ATOM   4740  H   MET X 294     -13.143   3.329 -19.805  0.00  0.00            
ATOM   4741  CA  MET X 294     -12.200   1.636 -19.064  0.00  0.00            
ATOM   4742  HA  MET X 294     -11.204   1.243 -19.270  0.00  0.00            
ATOM   4743  CB  MET X 294     -12.265   2.424 -17.752  0.00  0.00            
ATOM   4744  HB2 MET X 294     -11.657   3.313 -17.923  0.00  0.00            
ATOM   4745  HB3 MET X 294     -13.254   2.827 -17.535  0.00  0.00            
ATOM   4746  CG  MET X 294     -11.813   1.662 -16.528  0.00  0.00            
ATOM   4747  HG2 MET X 294     -12.256   0.676 -16.391  0.00  0.00            
ATOM   4748  HG3 MET X 294     -10.770   1.416 -16.725  0.00  0.00            
ATOM   4749  SD  MET X 294     -11.997   2.536 -14.991  0.00  0.00            
ATOM   4750  CE  MET X 294     -11.785   1.322 -13.654  0.00  0.00            
ATOM   4751  HE1 MET X 294     -11.605   1.914 -12.757  0.00  0.00            
ATOM   4752  HE2 MET X 294     -12.658   0.718 -13.405  0.00  0.00            
ATOM   4753  HE3 MET X 294     -10.954   0.661 -13.899  0.00  0.00            
ATOM   4754  C   MET X 294     -13.159   0.428 -19.099  0.00  0.00            
ATOM   4755  O   MET X 294     -14.139   0.384 -18.326  0.00  0.00            
ATOM   4756  N   HID X 295     -12.963  -0.590 -19.978  0.00  0.00            
ATOM   4757  H   HID X 295     -12.116  -0.577 -20.529  0.00  0.00            
ATOM   4758  CA  HID X 295     -13.932  -1.735 -20.092  0.00  0.00            
ATOM   4759  HA  HID X 295     -14.890  -1.217 -20.056  0.00  0.00            
ATOM   4760  CB  HID X 295     -13.704  -2.323 -21.526  0.00  0.00            
ATOM   4761  HB2 HID X 295     -12.766  -2.834 -21.742  0.00  0.00            
ATOM   4762  HB3 HID X 295     -14.515  -3.049 -21.584  0.00  0.00            
ATOM   4763  CG  HID X 295     -13.860  -1.217 -22.626  0.00  0.00            
ATOM   4764  ND1 HID X 295     -14.953  -0.512 -22.931  0.00  0.00            
ATOM   4765  HD1 HID X 295     -15.812  -0.479 -22.401  0.00  0.00            
ATOM   4766  CE1 HID X 295     -14.683   0.289 -23.960  0.00  0.00            
ATOM   4767  HE1 HID X 295     -15.342   0.936 -24.520  0.00  0.00            
ATOM   4768  NE2 HID X 295     -13.401   0.198 -24.262  0.00  0.00            
ATOM   4769  CD2 HID X 295     -12.857  -0.855 -23.436  0.00  0.00            
ATOM   4770  HD2 HID X 295     -11.861  -1.268 -23.368  0.00  0.00            
ATOM   4771  C   HID X 295     -13.690  -2.723 -18.926  0.00  0.00            
ATOM   4772  O   HID X 295     -12.683  -3.461 -18.873  0.00  0.00            
ATOM   4773  N   LEU X 296     -14.673  -2.866 -18.038  0.00  0.00            
ATOM   4774  H   LEU X 296     -15.476  -2.256 -18.102  0.00  0.00            
ATOM   4775  CA  LEU X 296     -14.456  -3.744 -16.818  0.00  0.00            
ATOM   4776  HA  LEU X 296     -13.634  -3.425 -16.177  0.00  0.00            
ATOM   4777  CB  LEU X 296     -15.568  -3.397 -15.834  0.00  0.00            
ATOM   4778  HB2 LEU X 296     -16.508  -3.504 -16.376  0.00  0.00            
ATOM   4779  HB3 LEU X 296     -15.557  -4.204 -15.101  0.00  0.00            
ATOM   4780  CG  LEU X 296     -15.413  -2.003 -15.209  0.00  0.00            
ATOM   4781  HG  LEU X 296     -15.340  -1.179 -15.920  0.00  0.00            
ATOM   4782  CD1 LEU X 296     -16.632  -1.680 -14.405  0.00  0.00            
ATOM   4783 HD11 LEU X 296     -17.361  -1.549 -15.205  0.00  0.00            
ATOM   4784 HD12 LEU X 296     -16.964  -2.387 -13.645  0.00  0.00            
ATOM   4785 HD13 LEU X 296     -16.481  -0.686 -13.984  0.00  0.00            
ATOM   4786  CD2 LEU X 296     -14.242  -1.889 -14.177  0.00  0.00            
ATOM   4787 HD21 LEU X 296     -13.337  -1.665 -14.742  0.00  0.00            
ATOM   4788 HD22 LEU X 296     -14.422  -1.013 -13.554  0.00  0.00            
ATOM   4789 HD23 LEU X 296     -14.066  -2.801 -13.607  0.00  0.00            
ATOM   4790  C   LEU X 296     -14.301  -5.279 -17.060  0.00  0.00            
ATOM   4791  O   LEU X 296     -15.108  -5.871 -17.761  0.00  0.00            
ATOM   4792  N   PRO X 297     -13.388  -5.970 -16.226  0.00  0.00            
ATOM   4793  CD  PRO X 297     -12.271  -5.277 -15.433  0.00  0.00            
ATOM   4794  HD2 PRO X 297     -12.655  -4.670 -14.613  0.00  0.00            
ATOM   4795  HD3 PRO X 297     -11.578  -4.730 -16.073  0.00  0.00            
ATOM   4796  CG  PRO X 297     -11.579  -6.444 -14.696  0.00  0.00            
ATOM   4797  HG2 PRO X 297     -12.065  -6.629 -13.738  0.00  0.00            
ATOM   4798  HG3 PRO X 297     -10.526  -6.165 -14.651  0.00  0.00            
ATOM   4799  CB  PRO X 297     -11.835  -7.653 -15.603  0.00  0.00            
ATOM   4800  HB2 PRO X 297     -11.782  -8.586 -15.042  0.00  0.00            
ATOM   4801  HB3 PRO X 297     -11.163  -7.548 -16.455  0.00  0.00            
ATOM   4802  CA  PRO X 297     -13.217  -7.408 -16.154  0.00  0.00            
ATOM   4803  HA  PRO X 297     -13.344  -7.818 -17.156  0.00  0.00            
ATOM   4804  C   PRO X 297     -14.314  -8.101 -15.272  0.00  0.00            
ATOM   4805  O   PRO X 297     -14.671  -7.538 -14.214  0.00  0.00            
ATOM   4806  N   SER X 298     -14.775  -9.337 -15.661  0.00  0.00            
ATOM   4807  H   SER X 298     -14.376  -9.685 -16.521  0.00  0.00            
ATOM   4808  CA  SER X 298     -15.542 -10.166 -14.705  0.00  0.00            
ATOM   4809  HA  SER X 298     -16.417  -9.565 -14.459  0.00  0.00            
ATOM   4810  CB  SER X 298     -15.977 -11.495 -15.402  0.00  0.00            
ATOM   4811  HB2 SER X 298     -16.579 -11.253 -16.278  0.00  0.00            
ATOM   4812  HB3 SER X 298     -14.998 -11.928 -15.611  0.00  0.00            
ATOM   4813  OG  SER X 298     -16.718 -12.304 -14.445  0.00  0.00            
ATOM   4814  HG  SER X 298     -17.507 -11.779 -14.295  0.00  0.00            
ATOM   4815  C   SER X 298     -14.715 -10.525 -13.485  0.00  0.00            
ATOM   4816  O   SER X 298     -13.528 -10.893 -13.606  0.00  0.00            
ATOM   4817  N   PRO X 299     -15.280 -10.348 -12.265  0.00  0.00            
ATOM   4818  CD  PRO X 299     -16.493  -9.545 -11.963  0.00  0.00            
ATOM   4819  HD2 PRO X 299     -17.389 -10.154 -12.084  0.00  0.00            
ATOM   4820  HD3 PRO X 299     -16.639  -8.655 -12.575  0.00  0.00            
ATOM   4821  CG  PRO X 299     -16.447  -9.178 -10.472  0.00  0.00            
ATOM   4822  HG2 PRO X 299     -17.477  -9.274 -10.130  0.00  0.00            
ATOM   4823  HG3 PRO X 299     -16.036  -8.183 -10.303  0.00  0.00            
ATOM   4824  CB  PRO X 299     -15.589 -10.334  -9.872  0.00  0.00            
ATOM   4825  HB2 PRO X 299     -16.325 -11.110  -9.661  0.00  0.00            
ATOM   4826  HB3 PRO X 299     -15.024 -10.155  -8.958  0.00  0.00            
ATOM   4827  CA  PRO X 299     -14.660 -10.784 -10.980  0.00  0.00            
ATOM   4828  HA  PRO X 299     -13.759 -10.170 -10.954  0.00  0.00            
ATOM   4829  C   PRO X 299     -14.366 -12.296 -10.927  0.00  0.00            
ATOM   4830  O   PRO X 299     -14.008 -12.805  -9.834  0.00  0.00            
ATOM   4831  N   THR X 300     -14.503 -13.029 -11.990  0.00  0.00            
ATOM   4832  H   THR X 300     -14.777 -12.563 -12.844  0.00  0.00            
ATOM   4833  CA  THR X 300     -14.147 -14.498 -12.149  0.00  0.00            
ATOM   4834  HA  THR X 300     -13.975 -14.949 -11.172  0.00  0.00            
ATOM   4835  CB  THR X 300     -15.262 -15.192 -12.921  0.00  0.00            
ATOM   4836  HB  THR X 300     -15.212 -16.279 -12.864  0.00  0.00            
ATOM   4837  CG2 THR X 300     -16.561 -15.098 -12.135  0.00  0.00            
ATOM   4838 HG21 THR X 300     -16.881 -14.063 -12.250  0.00  0.00            
ATOM   4839 HG22 THR X 300     -17.244 -15.704 -12.730  0.00  0.00            
ATOM   4840 HG23 THR X 300     -16.569 -15.469 -11.110  0.00  0.00            
ATOM   4841  OG1 THR X 300     -15.501 -14.778 -14.252  0.00  0.00            
ATOM   4842  HG1 THR X 300     -16.056 -14.003 -14.135  0.00  0.00            
ATOM   4843  C   THR X 300     -12.893 -14.613 -13.045  0.00  0.00            
ATOM   4844  O   THR X 300     -12.535 -15.750 -13.257  0.00  0.00            
ATOM   4845  N   ASP X 301     -12.227 -13.602 -13.526  0.00  0.00            
ATOM   4846  H   ASP X 301     -12.487 -12.653 -13.297  0.00  0.00            
ATOM   4847  CA  ASP X 301     -11.304 -13.642 -14.677  0.00  0.00            
ATOM   4848  HA  ASP X 301     -10.885 -14.611 -14.948  0.00  0.00            
ATOM   4849  CB  ASP X 301     -12.136 -13.108 -15.958  0.00  0.00            
ATOM   4850  HB2 ASP X 301     -12.971 -13.809 -15.949  0.00  0.00            
ATOM   4851  HB3 ASP X 301     -12.515 -12.092 -15.845  0.00  0.00            
ATOM   4852  CG  ASP X 301     -11.446 -13.263 -17.341  0.00  0.00            
ATOM   4853  OD1 ASP X 301     -11.948 -12.691 -18.294  0.00  0.00            
ATOM   4854  OD2 ASP X 301     -10.359 -13.855 -17.544  0.00  0.00            
ATOM   4855  C   ASP X 301     -10.086 -12.751 -14.244  0.00  0.00            
ATOM   4856  O   ASP X 301      -9.712 -11.790 -14.776  0.00  0.00            
ATOM   4857  N   SER X 302      -9.756 -13.048 -13.033  0.00  0.00            
ATOM   4858  H   SER X 302     -10.127 -13.819 -12.496  0.00  0.00            
ATOM   4859  CA  SER X 302      -8.918 -12.136 -12.220  0.00  0.00            
ATOM   4860  HA  SER X 302      -9.042 -11.104 -12.549  0.00  0.00            
ATOM   4861  CB  SER X 302      -9.305 -12.253 -10.724  0.00  0.00            
ATOM   4862  HB2 SER X 302      -8.840 -11.521 -10.064  0.00  0.00            
ATOM   4863  HB3 SER X 302     -10.359 -11.998 -10.622  0.00  0.00            
ATOM   4864  OG  SER X 302      -9.125 -13.605 -10.319  0.00  0.00            
ATOM   4865  HG  SER X 302      -9.831 -13.784  -9.693  0.00  0.00            
ATOM   4866  C   SER X 302      -7.413 -12.576 -12.280  0.00  0.00            
ATOM   4867  O   SER X 302      -7.012 -13.686 -12.624  0.00  0.00            
ATOM   4868  N   ASN X 303      -6.533 -11.667 -11.759  0.00  0.00            
ATOM   4869  H   ASN X 303      -6.896 -10.741 -11.584  0.00  0.00            
ATOM   4870  CA  ASN X 303      -5.115 -11.869 -11.618  0.00  0.00            
ATOM   4871  HA  ASN X 303      -4.651 -12.027 -12.591  0.00  0.00            
ATOM   4872  CB  ASN X 303      -4.468 -10.533 -11.117  0.00  0.00            
ATOM   4873  HB2 ASN X 303      -4.585  -9.669 -11.770  0.00  0.00            
ATOM   4874  HB3 ASN X 303      -4.848 -10.280 -10.127  0.00  0.00            
ATOM   4875  CG  ASN X 303      -2.948 -10.601 -10.933  0.00  0.00            
ATOM   4876  OD1 ASN X 303      -2.369 -10.878  -9.902  0.00  0.00            
ATOM   4877  ND2 ASN X 303      -2.240 -10.107 -11.902  0.00  0.00            
ATOM   4878 HD21 ASN X 303      -2.617  -9.789 -12.783  0.00  0.00            
ATOM   4879 HD22 ASN X 303      -1.231 -10.117 -11.853  0.00  0.00            
ATOM   4880  C   ASN X 303      -4.703 -13.147 -10.758  0.00  0.00            
ATOM   4881  O   ASN X 303      -3.707 -13.763 -11.115  0.00  0.00            
ATOM   4882  N   PHE X 304      -5.433 -13.534  -9.706  0.00  0.00            
ATOM   4883  H   PHE X 304      -6.166 -12.888  -9.452  0.00  0.00            
ATOM   4884  CA  PHE X 304      -5.306 -14.733  -8.921  0.00  0.00            
ATOM   4885  HA  PHE X 304      -4.231 -14.790  -8.751  0.00  0.00            
ATOM   4886  CB  PHE X 304      -6.057 -14.626  -7.566  0.00  0.00            
ATOM   4887  HB2 PHE X 304      -5.437 -13.921  -7.012  0.00  0.00            
ATOM   4888  HB3 PHE X 304      -7.088 -14.294  -7.690  0.00  0.00            
ATOM   4889  CG  PHE X 304      -6.071 -15.888  -6.891  0.00  0.00            
ATOM   4890  CD1 PHE X 304      -7.262 -16.557  -6.753  0.00  0.00            
ATOM   4891  HD1 PHE X 304      -8.156 -16.159  -7.211  0.00  0.00            
ATOM   4892  CE1 PHE X 304      -7.291 -17.674  -5.957  0.00  0.00            
ATOM   4893  HE1 PHE X 304      -8.227 -18.211  -5.927  0.00  0.00            
ATOM   4894  CZ  PHE X 304      -6.071 -18.271  -5.488  0.00  0.00            
ATOM   4895  HZ  PHE X 304      -5.990 -19.264  -5.072  0.00  0.00            
ATOM   4896  CE2 PHE X 304      -4.878 -17.618  -5.709  0.00  0.00            
ATOM   4897  HE2 PHE X 304      -3.994 -18.099  -5.316  0.00  0.00            
ATOM   4898  CD2 PHE X 304      -4.898 -16.363  -6.349  0.00  0.00            
ATOM   4899  HD2 PHE X 304      -3.932 -15.920  -6.547  0.00  0.00            
ATOM   4900  C   PHE X 304      -5.711 -15.971  -9.779  0.00  0.00            
ATOM   4901  O   PHE X 304      -4.835 -16.802  -9.842  0.00  0.00            
ATOM   4902  N   TYR X 305      -6.892 -15.985 -10.390  0.00  0.00            
ATOM   4903  H   TYR X 305      -7.540 -15.233 -10.203  0.00  0.00            
ATOM   4904  CA  TYR X 305      -7.257 -16.948 -11.335  0.00  0.00            
ATOM   4905  HA  TYR X 305      -7.309 -17.880 -10.771  0.00  0.00            
ATOM   4906  CB  TYR X 305      -8.787 -16.755 -11.732  0.00  0.00            
ATOM   4907  HB2 TYR X 305      -9.281 -16.653 -10.766  0.00  0.00            
ATOM   4908  HB3 TYR X 305      -8.868 -15.910 -12.415  0.00  0.00            
ATOM   4909  CG  TYR X 305      -9.297 -18.040 -12.287  0.00  0.00            
ATOM   4910  CD1 TYR X 305      -9.370 -18.310 -13.666  0.00  0.00            
ATOM   4911  HD1 TYR X 305      -9.175 -17.547 -14.405  0.00  0.00            
ATOM   4912  CE1 TYR X 305      -9.552 -19.655 -14.108  0.00  0.00            
ATOM   4913  HE1 TYR X 305      -9.549 -19.875 -15.165  0.00  0.00            
ATOM   4914  CZ  TYR X 305      -9.805 -20.664 -13.172  0.00  0.00            
ATOM   4915  OH  TYR X 305     -10.078 -21.887 -13.665  0.00  0.00            
ATOM   4916  HH  TYR X 305     -10.421 -21.795 -14.557  0.00  0.00            
ATOM   4917  CE2 TYR X 305      -9.705 -20.410 -11.781  0.00  0.00            
ATOM   4918  HE2 TYR X 305      -9.906 -21.189 -11.059  0.00  0.00            
ATOM   4919  CD2 TYR X 305      -9.454 -19.151 -11.360  0.00  0.00            
ATOM   4920  HD2 TYR X 305      -9.269 -18.959 -10.313  0.00  0.00            
ATOM   4921  C   TYR X 305      -6.242 -17.166 -12.482  0.00  0.00            
ATOM   4922  O   TYR X 305      -5.941 -18.345 -12.867  0.00  0.00            
ATOM   4923  N   ARG X 306      -5.542 -16.117 -12.969  0.00  0.00            
ATOM   4924  H   ARG X 306      -5.829 -15.193 -12.681  0.00  0.00            
ATOM   4925  CA  ARG X 306      -4.415 -16.204 -13.829  0.00  0.00            
ATOM   4926  HA  ARG X 306      -4.754 -16.782 -14.689  0.00  0.00            
ATOM   4927  CB  ARG X 306      -4.056 -14.796 -14.294  0.00  0.00            
ATOM   4928  HB2 ARG X 306      -4.923 -14.156 -14.129  0.00  0.00            
ATOM   4929  HB3 ARG X 306      -3.264 -14.324 -13.712  0.00  0.00            
ATOM   4930  CG  ARG X 306      -3.693 -14.841 -15.780  0.00  0.00            
ATOM   4931  HG2 ARG X 306      -3.266 -13.894 -16.111  0.00  0.00            
ATOM   4932  HG3 ARG X 306      -2.826 -15.502 -15.810  0.00  0.00            
ATOM   4933  CD  ARG X 306      -4.796 -15.131 -16.765  0.00  0.00            
ATOM   4934  HD2 ARG X 306      -4.293 -15.129 -17.732  0.00  0.00            
ATOM   4935  HD3 ARG X 306      -5.327 -16.053 -16.528  0.00  0.00            
ATOM   4936  NE  ARG X 306      -5.811 -14.084 -16.703  0.00  0.00            
ATOM   4937  HE  ARG X 306      -5.486 -13.134 -16.589  0.00  0.00            
ATOM   4938  CZ  ARG X 306      -7.095 -14.200 -16.997  0.00  0.00            
ATOM   4939  NH1 ARG X 306      -7.727 -15.364 -17.196  0.00  0.00            
ATOM   4940 HH11 ARG X 306      -7.319 -16.288 -17.234  0.00  0.00            
ATOM   4941 HH12 ARG X 306      -8.730 -15.253 -17.223  0.00  0.00            
ATOM   4942  NH2 ARG X 306      -7.865 -13.205 -16.822  0.00  0.00            
ATOM   4943 HH21 ARG X 306      -7.534 -12.324 -16.455  0.00  0.00            
ATOM   4944 HH22 ARG X 306      -8.860 -13.282 -16.972  0.00  0.00            
ATOM   4945  C   ARG X 306      -3.142 -16.849 -13.209  0.00  0.00            
ATOM   4946  O   ARG X 306      -2.406 -17.629 -13.838  0.00  0.00            
ATOM   4947  N   ALA X 307      -2.901 -16.562 -11.890  0.00  0.00            
ATOM   4948  H   ALA X 307      -3.511 -15.957 -11.360  0.00  0.00            
ATOM   4949  CA  ALA X 307      -1.776 -17.236 -11.132  0.00  0.00            
ATOM   4950  HA  ALA X 307      -0.914 -17.278 -11.798  0.00  0.00            
ATOM   4951  CB  ALA X 307      -1.449 -16.400  -9.877  0.00  0.00            
ATOM   4952  HB1 ALA X 307      -1.414 -15.324 -10.047  0.00  0.00            
ATOM   4953  HB2 ALA X 307      -2.229 -16.479  -9.119  0.00  0.00            
ATOM   4954  HB3 ALA X 307      -0.483 -16.740  -9.505  0.00  0.00            
ATOM   4955  C   ALA X 307      -2.061 -18.763 -10.907  0.00  0.00            
ATOM   4956  O   ALA X 307      -1.126 -19.556 -10.823  0.00  0.00            
ATOM   4957  N   LEU X 308      -3.359 -19.099 -10.811  0.00  0.00            
ATOM   4958  H   LEU X 308      -3.993 -18.317 -10.733  0.00  0.00            
ATOM   4959  CA  LEU X 308      -3.709 -20.505 -10.841  0.00  0.00            
ATOM   4960  HA  LEU X 308      -2.970 -21.026 -10.232  0.00  0.00            
ATOM   4961  CB  LEU X 308      -5.178 -20.648 -10.317  0.00  0.00            
ATOM   4962  HB2 LEU X 308      -5.810 -19.841 -10.686  0.00  0.00            
ATOM   4963  HB3 LEU X 308      -5.658 -21.536 -10.729  0.00  0.00            
ATOM   4964  CG  LEU X 308      -5.198 -20.479  -8.838  0.00  0.00            
ATOM   4965  HG  LEU X 308      -4.603 -19.635  -8.488  0.00  0.00            
ATOM   4966  CD1 LEU X 308      -6.707 -20.191  -8.384  0.00  0.00            
ATOM   4967 HD11 LEU X 308      -6.928 -19.125  -8.433  0.00  0.00            
ATOM   4968 HD12 LEU X 308      -7.327 -20.808  -9.034  0.00  0.00            
ATOM   4969 HD13 LEU X 308      -6.843 -20.573  -7.372  0.00  0.00            
ATOM   4970  CD2 LEU X 308      -4.668 -21.724  -8.176  0.00  0.00            
ATOM   4971 HD21 LEU X 308      -4.645 -21.612  -7.092  0.00  0.00            
ATOM   4972 HD22 LEU X 308      -5.207 -22.628  -8.463  0.00  0.00            
ATOM   4973 HD23 LEU X 308      -3.603 -21.846  -8.372  0.00  0.00            
ATOM   4974  C   LEU X 308      -3.735 -21.150 -12.196  0.00  0.00            
ATOM   4975  O   LEU X 308      -3.620 -22.427 -12.343  0.00  0.00            
ATOM   4976  N   MET X 309      -3.847 -20.439 -13.298  0.00  0.00            
ATOM   4977  H   MET X 309      -4.028 -19.461 -13.124  0.00  0.00            
ATOM   4978  CA  MET X 309      -4.051 -20.893 -14.680  0.00  0.00            
ATOM   4979  HA  MET X 309      -4.156 -20.010 -15.310  0.00  0.00            
ATOM   4980  CB  MET X 309      -2.794 -21.584 -15.297  0.00  0.00            
ATOM   4981  HB2 MET X 309      -2.671 -22.522 -14.756  0.00  0.00            
ATOM   4982  HB3 MET X 309      -2.926 -21.831 -16.350  0.00  0.00            
ATOM   4983  CG  MET X 309      -1.535 -20.647 -15.078  0.00  0.00            
ATOM   4984  HG2 MET X 309      -1.731 -19.738 -15.647  0.00  0.00            
ATOM   4985  HG3 MET X 309      -1.388 -20.430 -14.020  0.00  0.00            
ATOM   4986  SD  MET X 309       0.032 -21.355 -15.632  0.00  0.00            
ATOM   4987  CE  MET X 309      -0.055 -23.076 -15.011  0.00  0.00            
ATOM   4988  HE1 MET X 309       0.958 -23.477 -14.986  0.00  0.00            
ATOM   4989  HE2 MET X 309      -0.507 -23.055 -14.020  0.00  0.00            
ATOM   4990  HE3 MET X 309      -0.781 -23.643 -15.595  0.00  0.00            
ATOM   4991  C   MET X 309      -5.337 -21.639 -14.961  0.00  0.00            
ATOM   4992  O   MET X 309      -6.089 -21.330 -15.861  0.00  0.00            
ATOM   4993  N   ASP X 310      -5.711 -22.687 -14.182  0.00  0.00            
ATOM   4994  H   ASP X 310      -5.087 -22.810 -13.397  0.00  0.00            
ATOM   4995  CA  ASP X 310      -6.961 -23.407 -14.156  0.00  0.00            
ATOM   4996  HA  ASP X 310      -7.737 -22.669 -14.360  0.00  0.00            
ATOM   4997  CB  ASP X 310      -7.028 -24.451 -15.346  0.00  0.00            
ATOM   4998  HB2 ASP X 310      -6.392 -24.106 -16.161  0.00  0.00            
ATOM   4999  HB3 ASP X 310      -6.709 -25.396 -14.905  0.00  0.00            
ATOM   5000  CG  ASP X 310      -8.445 -24.670 -15.811  0.00  0.00            
ATOM   5001  OD1 ASP X 310      -9.372 -25.159 -15.108  0.00  0.00            
ATOM   5002  OD2 ASP X 310      -8.711 -24.279 -16.975  0.00  0.00            
ATOM   5003  C   ASP X 310      -7.140 -24.174 -12.827  0.00  0.00            
ATOM   5004  O   ASP X 310      -6.250 -24.984 -12.443  0.00  0.00            
ATOM   5005  N   GLU X 311      -8.272 -23.995 -12.095  0.00  0.00            
ATOM   5006  H   GLU X 311      -9.025 -23.407 -12.423  0.00  0.00            
ATOM   5007  CA  GLU X 311      -8.519 -24.609 -10.794  0.00  0.00            
ATOM   5008  HA  GLU X 311      -8.190 -25.648 -10.810  0.00  0.00            
ATOM   5009  CB  GLU X 311      -7.736 -23.673  -9.841  0.00  0.00            
ATOM   5010  HB2 GLU X 311      -6.662 -23.852  -9.888  0.00  0.00            
ATOM   5011  HB3 GLU X 311      -8.032 -22.656 -10.100  0.00  0.00            
ATOM   5012  CG  GLU X 311      -7.952 -24.072  -8.386  0.00  0.00            
ATOM   5013  HG2 GLU X 311      -7.376 -23.318  -7.851  0.00  0.00            
ATOM   5014  HG3 GLU X 311      -8.939 -23.752  -8.053  0.00  0.00            
ATOM   5015  CD  GLU X 311      -7.532 -25.455  -7.953  0.00  0.00            
ATOM   5016  OE1 GLU X 311      -6.362 -25.813  -8.125  0.00  0.00            
ATOM   5017  OE2 GLU X 311      -8.419 -26.172  -7.460  0.00  0.00            
ATOM   5018  C   GLU X 311      -9.995 -24.604 -10.485  0.00  0.00            
ATOM   5019  O   GLU X 311     -10.693 -23.610 -10.781  0.00  0.00            
ATOM   5020  N   GLU X 312     -10.556 -25.751 -10.025  0.00  0.00            
ATOM   5021  H   GLU X 312      -9.978 -26.523  -9.723  0.00  0.00            
ATOM   5022  CA  GLU X 312     -11.996 -25.960  -9.801  0.00  0.00            
ATOM   5023  HA  GLU X 312     -12.502 -25.274 -10.480  0.00  0.00            
ATOM   5024  CB  GLU X 312     -12.448 -27.393 -10.178  0.00  0.00            
ATOM   5025  HB2 GLU X 312     -13.535 -27.480 -10.204  0.00  0.00            
ATOM   5026  HB3 GLU X 312     -12.162 -27.596 -11.210  0.00  0.00            
ATOM   5027  CG  GLU X 312     -12.033 -28.588  -9.371  0.00  0.00            
ATOM   5028  HG2 GLU X 312     -12.539 -28.426  -8.419  0.00  0.00            
ATOM   5029  HG3 GLU X 312     -12.390 -29.509  -9.832  0.00  0.00            
ATOM   5030  CD  GLU X 312     -10.560 -28.773  -9.059  0.00  0.00            
ATOM   5031  OE1 GLU X 312      -9.699 -28.487  -9.923  0.00  0.00            
ATOM   5032  OE2 GLU X 312     -10.226 -29.308  -7.954  0.00  0.00            
ATOM   5033  C   GLU X 312     -12.452 -25.523  -8.340  0.00  0.00            
ATOM   5034  O   GLU X 312     -13.627 -25.526  -7.984  0.00  0.00            
ATOM   5035  N   ASP X 313     -11.580 -25.211  -7.375  0.00  0.00            
ATOM   5036  H   ASP X 313     -10.589 -25.257  -7.563  0.00  0.00            
ATOM   5037  CA  ASP X 313     -11.859 -24.895  -5.978  0.00  0.00            
ATOM   5038  HA  ASP X 313     -12.542 -25.628  -5.550  0.00  0.00            
ATOM   5039  CB  ASP X 313     -10.545 -25.076  -5.178  0.00  0.00            
ATOM   5040  HB2 ASP X 313      -9.733 -24.466  -5.575  0.00  0.00            
ATOM   5041  HB3 ASP X 313     -10.736 -24.885  -4.122  0.00  0.00            
ATOM   5042  CG  ASP X 313     -10.101 -26.533  -5.143  0.00  0.00            
ATOM   5043  OD1 ASP X 313      -8.927 -26.750  -4.759  0.00  0.00            
ATOM   5044  OD2 ASP X 313     -10.794 -27.499  -5.544  0.00  0.00            
ATOM   5045  C   ASP X 313     -12.498 -23.611  -5.595  0.00  0.00            
ATOM   5046  O   ASP X 313     -12.473 -23.174  -4.444  0.00  0.00            
ATOM   5047  N   MET X 314     -13.098 -22.884  -6.586  0.00  0.00            
ATOM   5048  H   MET X 314     -13.152 -23.313  -7.499  0.00  0.00            
ATOM   5049  CA  MET X 314     -13.538 -21.548  -6.396  0.00  0.00            
ATOM   5050  HA  MET X 314     -12.715 -21.072  -5.863  0.00  0.00            
ATOM   5051  CB  MET X 314     -13.719 -20.850  -7.749  0.00  0.00            
ATOM   5052  HB2 MET X 314     -14.436 -21.400  -8.359  0.00  0.00            
ATOM   5053  HB3 MET X 314     -14.114 -19.842  -7.623  0.00  0.00            
ATOM   5054  CG  MET X 314     -12.390 -20.676  -8.501  0.00  0.00            
ATOM   5055  HG2 MET X 314     -11.875 -21.608  -8.736  0.00  0.00            
ATOM   5056  HG3 MET X 314     -12.664 -20.344  -9.502  0.00  0.00            
ATOM   5057  SD  MET X 314     -11.116 -19.563  -7.696  0.00  0.00            
ATOM   5058  CE  MET X 314      -9.892 -20.690  -6.971  0.00  0.00            
ATOM   5059  HE1 MET X 314     -10.367 -21.236  -6.156  0.00  0.00            
ATOM   5060  HE2 MET X 314      -9.590 -21.375  -7.763  0.00  0.00
[truncated: 15,726 more chars]
