# Supplementary material for: Structural Basis for the Functional Changes by EGFR Exon 20 Insertion Mutations
Source: Cancers (Basel). 2021 Mar 5;13(5):1120. doi: 10.3390/cancers13051120 (PMC7961794; doi:10.3390/cancers13051120)
Supplement: Supplementary file 1 [file cancers-13-01120-s001.zip › cancers-1093462-supply/FileS6.pdb]

REMARK	Active D770insNPG EGFR at 500 ns
REMARK	To obtain the correct residue numbering add 696 to each residue
CRYST1   80.202   80.202   80.202  90.00  90.00  90.00 P 1           1
ATOM      1  N   GLU X   1      -6.778   3.640 -24.948  0.00  0.00            
ATOM      2  H1  GLU X   1      -6.056   2.937 -25.012  0.00  0.00            
ATOM      3  H2  GLU X   1      -6.258   4.443 -25.272  0.00  0.00            
ATOM      4  H3  GLU X   1      -7.492   3.510 -25.650  0.00  0.00            
ATOM      5  CA  GLU X   1      -7.203   4.006 -23.614  0.00  0.00            
ATOM      6  HA  GLU X   1      -7.985   3.322 -23.286  0.00  0.00            
ATOM      7  CB  GLU X   1      -5.970   3.968 -22.632  0.00  0.00            
ATOM      8  HB2 GLU X   1      -5.316   3.100 -22.719  0.00  0.00            
ATOM      9  HB3 GLU X   1      -5.249   4.735 -22.915  0.00  0.00            
ATOM     10  CG  GLU X   1      -6.177   4.064 -21.139  0.00  0.00            
ATOM     11  HG2 GLU X   1      -5.162   3.934 -20.764  0.00  0.00            
ATOM     12  HG3 GLU X   1      -6.546   5.075 -20.967  0.00  0.00            
ATOM     13  CD  GLU X   1      -7.145   3.008 -20.577  0.00  0.00            
ATOM     14  OE1 GLU X   1      -7.901   3.314 -19.634  0.00  0.00            
ATOM     15  OE2 GLU X   1      -7.208   1.812 -21.108  0.00  0.00            
ATOM     16  C   GLU X   1      -7.717   5.439 -23.670  0.00  0.00            
ATOM     17  O   GLU X   1      -7.094   6.226 -24.390  0.00  0.00            
ATOM     18  N   ALA X   2      -8.891   5.746 -23.000  0.00  0.00            
ATOM     19  H   ALA X   2      -9.364   4.977 -22.547  0.00  0.00            
ATOM     20  CA  ALA X   2      -9.696   6.949 -23.178  0.00  0.00            
ATOM     21  HA  ALA X   2      -9.605   7.336 -24.193  0.00  0.00            
ATOM     22  CB  ALA X   2     -11.197   6.609 -22.962  0.00  0.00            
ATOM     23  HB1 ALA X   2     -11.465   5.840 -23.687  0.00  0.00            
ATOM     24  HB2 ALA X   2     -11.392   6.026 -22.062  0.00  0.00            
ATOM     25  HB3 ALA X   2     -11.901   7.438 -23.024  0.00  0.00            
ATOM     26  C   ALA X   2      -9.337   8.101 -22.256  0.00  0.00            
ATOM     27  O   ALA X   2      -8.627   7.944 -21.224  0.00  0.00            
ATOM     28  N   PRO X   3      -9.807   9.357 -22.467  0.00  0.00            
ATOM     29  CD  PRO X   3     -10.516   9.806 -23.665  0.00  0.00            
ATOM     30  HD2 PRO X   3     -11.594   9.811 -23.507  0.00  0.00            
ATOM     31  HD3 PRO X   3     -10.180   9.286 -24.563  0.00  0.00            
ATOM     32  CG  PRO X   3      -9.954  11.227 -23.925  0.00  0.00            
ATOM     33  HG2 PRO X   3     -10.685  11.855 -24.433  0.00  0.00            
ATOM     34  HG3 PRO X   3      -8.941  11.226 -24.328  0.00  0.00            
ATOM     35  CB  PRO X   3      -9.746  11.841 -22.505  0.00  0.00            
ATOM     36  HB2 PRO X   3     -10.741  12.182 -22.219  0.00  0.00            
ATOM     37  HB3 PRO X   3      -8.964  12.599 -22.554  0.00  0.00            
ATOM     38  CA  PRO X   3      -9.288  10.582 -21.760  0.00  0.00            
ATOM     39  HA  PRO X   3      -8.201  10.544 -21.689  0.00  0.00            
ATOM     40  C   PRO X   3      -9.721  10.621 -20.308  0.00  0.00            
ATOM     41  O   PRO X   3      -9.568  11.715 -19.683  0.00  0.00            
ATOM     42  N   ASN X   4     -10.169   9.536 -19.622  0.00  0.00            
ATOM     43  H   ASN X   4     -10.006   8.647 -20.071  0.00  0.00            
ATOM     44  CA  ASN X   4     -10.773   9.542 -18.277  0.00  0.00            
ATOM     45  HA  ASN X   4     -11.346  10.469 -18.289  0.00  0.00            
ATOM     46  CB  ASN X   4     -11.700   8.342 -18.191  0.00  0.00            
ATOM     47  HB2 ASN X   4     -12.335   8.443 -17.310  0.00  0.00            
ATOM     48  HB3 ASN X   4     -12.468   8.340 -18.963  0.00  0.00            
ATOM     49  CG  ASN X   4     -11.066   6.943 -18.087  0.00  0.00            
ATOM     50  OD1 ASN X   4      -9.902   6.755 -18.333  0.00  0.00            
ATOM     51  ND2 ASN X   4     -11.819   5.961 -17.678  0.00  0.00            
ATOM     52 HD21 ASN X   4     -12.760   6.138 -17.355  0.00  0.00            
ATOM     53 HD22 ASN X   4     -11.418   5.037 -17.612  0.00  0.00            
ATOM     54  C   ASN X   4      -9.741   9.623 -17.136  0.00  0.00            
ATOM     55  O   ASN X   4      -9.688   8.922 -16.153  0.00  0.00            
ATOM     56  N   GLN X   5      -8.836  10.602 -17.213  0.00  0.00            
ATOM     57  H   GLN X   5      -8.926  11.279 -17.957  0.00  0.00            
ATOM     58  CA  GLN X   5      -7.875  10.939 -16.128  0.00  0.00            
ATOM     59  HA  GLN X   5      -8.165  10.405 -15.223  0.00  0.00            
ATOM     60  CB  GLN X   5      -6.432  10.447 -16.570  0.00  0.00            
ATOM     61  HB2 GLN X   5      -6.148  11.077 -17.413  0.00  0.00            
ATOM     62  HB3 GLN X   5      -5.776  10.715 -15.742  0.00  0.00            
ATOM     63  CG  GLN X   5      -6.234   9.007 -16.975  0.00  0.00            
ATOM     64  HG2 GLN X   5      -5.188   8.773 -16.776  0.00  0.00            
ATOM     65  HG3 GLN X   5      -6.945   8.449 -16.367  0.00  0.00            
ATOM     66  CD  GLN X   5      -6.594   8.838 -18.469  0.00  0.00            
ATOM     67  OE1 GLN X   5      -6.437   9.639 -19.302  0.00  0.00            
ATOM     68  NE2 GLN X   5      -7.206   7.721 -18.769  0.00  0.00            
ATOM     69 HE21 GLN X   5      -7.400   7.113 -17.985  0.00  0.00            
ATOM     70 HE22 GLN X   5      -7.688   7.613 -19.650  0.00  0.00            
ATOM     71  C   GLN X   5      -7.917  12.425 -15.857  0.00  0.00            
ATOM     72  O   GLN X   5      -8.387  13.221 -16.672  0.00  0.00            
ATOM     73  N   ALA X   6      -7.353  12.780 -14.713  0.00  0.00            
ATOM     74  H   ALA X   6      -7.085  12.041 -14.079  0.00  0.00            
ATOM     75  CA  ALA X   6      -7.027  14.072 -14.263  0.00  0.00            
ATOM     76  HA  ALA X   6      -8.010  14.537 -14.187  0.00  0.00            
ATOM     77  CB  ALA X   6      -6.308  13.956 -12.929  0.00  0.00            
ATOM     78  HB1 ALA X   6      -5.416  13.330 -12.962  0.00  0.00            
ATOM     79  HB2 ALA X   6      -6.197  14.905 -12.405  0.00  0.00            
ATOM     80  HB3 ALA X   6      -7.000  13.363 -12.331  0.00  0.00            
ATOM     81  C   ALA X   6      -6.052  14.878 -15.220  0.00  0.00            
ATOM     82  O   ALA X   6      -5.158  14.427 -15.895  0.00  0.00            
ATOM     83  N   LEU X   7      -6.143  16.183 -15.142  0.00  0.00            
ATOM     84  H   LEU X   7      -6.864  16.481 -14.501  0.00  0.00            
ATOM     85  CA  LEU X   7      -5.141  17.236 -15.337  0.00  0.00            
ATOM     86  HA  LEU X   7      -4.743  17.205 -16.351  0.00  0.00            
ATOM     87  CB  LEU X   7      -5.777  18.581 -15.018  0.00  0.00            
ATOM     88  HB2 LEU X   7      -6.514  18.777 -15.796  0.00  0.00            
ATOM     89  HB3 LEU X   7      -6.165  18.491 -14.004  0.00  0.00            
ATOM     90  CG  LEU X   7      -4.701  19.727 -15.017  0.00  0.00            
ATOM     91  HG  LEU X   7      -3.880  19.502 -14.335  0.00  0.00            
ATOM     92  CD1 LEU X   7      -4.194  19.937 -16.445  0.00  0.00            
ATOM     93 HD11 LEU X   7      -3.688  19.003 -16.690  0.00  0.00            
ATOM     94 HD12 LEU X   7      -5.028  20.060 -17.137  0.00  0.00            
ATOM     95 HD13 LEU X   7      -3.414  20.651 -16.709  0.00  0.00            
ATOM     96  CD2 LEU X   7      -5.511  20.984 -14.441  0.00  0.00            
ATOM     97 HD21 LEU X   7      -4.806  21.796 -14.264  0.00  0.00            
ATOM     98 HD22 LEU X   7      -6.294  21.366 -15.095  0.00  0.00            
ATOM     99 HD23 LEU X   7      -5.945  20.803 -13.458  0.00  0.00            
ATOM    100  C   LEU X   7      -3.938  16.969 -14.351  0.00  0.00            
ATOM    101  O   LEU X   7      -4.002  17.220 -13.138  0.00  0.00            
ATOM    102  N   LEU X   8      -2.757  16.599 -14.848  0.00  0.00            
ATOM    103  H   LEU X   8      -2.684  16.322 -15.816  0.00  0.00            
ATOM    104  CA  LEU X   8      -1.512  16.426 -14.143  0.00  0.00            
ATOM    105  HA  LEU X   8      -1.788  15.899 -13.229  0.00  0.00            
ATOM    106  CB  LEU X   8      -0.610  15.562 -15.002  0.00  0.00            
ATOM    107  HB2 LEU X   8      -1.053  14.568 -15.065  0.00  0.00            
ATOM    108  HB3 LEU X   8      -0.411  16.042 -15.960  0.00  0.00            
ATOM    109  CG  LEU X   8       0.781  15.245 -14.326  0.00  0.00            
ATOM    110  HG  LEU X   8       1.291  16.208 -14.285  0.00  0.00            
ATOM    111  CD1 LEU X   8       0.608  14.514 -12.931  0.00  0.00            
ATOM    112 HD11 LEU X   8       0.081  13.567 -13.044  0.00  0.00            
ATOM    113 HD12 LEU X   8       1.631  14.330 -12.603  0.00  0.00            
ATOM    114 HD13 LEU X   8      -0.006  15.124 -12.270  0.00  0.00            
ATOM    115  CD2 LEU X   8       1.576  14.376 -15.248  0.00  0.00            
ATOM    116 HD21 LEU X   8       1.747  14.923 -16.176  0.00  0.00            
ATOM    117 HD22 LEU X   8       2.579  14.263 -14.836  0.00  0.00            
ATOM    118 HD23 LEU X   8       1.189  13.444 -15.660  0.00  0.00            
ATOM    119  C   LEU X   8      -0.842  17.742 -13.713  0.00  0.00            
ATOM    120  O   LEU X   8      -0.311  18.517 -14.521  0.00  0.00            
ATOM    121  N   ARG X   9      -0.755  18.015 -12.372  0.00  0.00            
ATOM    122  H   ARG X   9      -1.364  17.424 -11.824  0.00  0.00            
ATOM    123  CA  ARG X   9      -0.486  19.386 -11.839  0.00  0.00            
ATOM    124  HA  ARG X   9      -0.924  20.158 -12.471  0.00  0.00            
ATOM    125  CB  ARG X   9      -1.080  19.500 -10.432  0.00  0.00            
ATOM    126  HB2 ARG X   9      -2.149  19.292 -10.484  0.00  0.00            
ATOM    127  HB3 ARG X   9      -0.569  18.774  -9.799  0.00  0.00            
ATOM    128  CG  ARG X   9      -0.813  20.893  -9.789  0.00  0.00            
ATOM    129  HG2 ARG X   9       0.229  20.971  -9.479  0.00  0.00            
ATOM    130  HG3 ARG X   9      -1.156  21.666 -10.475  0.00  0.00            
ATOM    131  CD  ARG X   9      -1.689  21.103  -8.555  0.00  0.00            
ATOM    132  HD2 ARG X   9      -2.657  20.632  -8.731  0.00  0.00            
ATOM    133  HD3 ARG X   9      -1.322  20.498  -7.726  0.00  0.00            
ATOM    134  NE  ARG X   9      -1.853  22.505  -8.174  0.00  0.00            
ATOM    135  HE  ARG X   9      -1.321  23.209  -8.665  0.00  0.00            
ATOM    136  CZ  ARG X   9      -2.829  22.961  -7.418  0.00  0.00            
ATOM    137  NH1 ARG X   9      -2.827  24.247  -7.150  0.00  0.00            
ATOM    138 HH11 ARG X   9      -2.029  24.826  -7.370  0.00  0.00            
ATOM    139 HH12 ARG X   9      -3.626  24.626  -6.663  0.00  0.00            
ATOM    140  NH2 ARG X   9      -3.685  22.250  -6.769  0.00  0.00            
ATOM    141 HH21 ARG X   9      -3.601  21.244  -6.727  0.00  0.00            
ATOM    142 HH22 ARG X   9      -4.545  22.680  -6.460  0.00  0.00            
ATOM    143  C   ARG X   9       1.031  19.534 -11.813  0.00  0.00            
ATOM    144  O   ARG X   9       1.754  18.508 -11.624  0.00  0.00            
ATOM    145  N   ILE X  10       1.525  20.732 -12.216  0.00  0.00            
ATOM    146  H   ILE X  10       0.955  21.474 -12.597  0.00  0.00            
ATOM    147  CA  ILE X  10       2.958  21.037 -12.003  0.00  0.00            
ATOM    148  HA  ILE X  10       3.567  20.137 -12.084  0.00  0.00            
ATOM    149  CB  ILE X  10       3.474  21.867 -13.173  0.00  0.00            
ATOM    150  HB  ILE X  10       2.864  22.767 -13.259  0.00  0.00            
ATOM    151  CG2 ILE X  10       4.936  22.267 -13.080  0.00  0.00            
ATOM    152 HG21 ILE X  10       5.080  22.912 -12.214  0.00  0.00            
ATOM    153 HG22 ILE X  10       5.631  21.427 -13.068  0.00  0.00            
ATOM    154 HG23 ILE X  10       5.063  22.941 -13.927  0.00  0.00            
ATOM    155  CG1 ILE X  10       3.306  21.126 -14.528  0.00  0.00            
ATOM    156 HG12 ILE X  10       2.242  20.977 -14.713  0.00  0.00            
ATOM    157 HG13 ILE X  10       3.619  21.744 -15.369  0.00  0.00            
ATOM    158  CD1 ILE X  10       3.965  19.822 -14.720  0.00  0.00            
ATOM    159 HD11 ILE X  10       4.956  19.743 -14.272  0.00  0.00            
ATOM    160 HD12 ILE X  10       3.296  19.100 -14.251  0.00  0.00            
ATOM    161 HD13 ILE X  10       4.003  19.498 -15.760  0.00  0.00            
ATOM    162  C   ILE X  10       3.182  21.756 -10.641  0.00  0.00            
ATOM    163  O   ILE X  10       2.670  22.826 -10.421  0.00  0.00            
ATOM    164  N   LEU X  11       4.076  21.261  -9.756  0.00  0.00            
ATOM    165  H   LEU X  11       4.367  20.353 -10.091  0.00  0.00            
ATOM    166  CA  LEU X  11       4.516  21.717  -8.465  0.00  0.00            
ATOM    167  HA  LEU X  11       3.932  22.621  -8.289  0.00  0.00            
ATOM    168  CB  LEU X  11       4.427  20.599  -7.432  0.00  0.00            
ATOM    169  HB2 LEU X  11       4.925  19.658  -7.668  0.00  0.00            
ATOM    170  HB3 LEU X  11       4.607  20.971  -6.424  0.00  0.00            
ATOM    171  CG  LEU X  11       2.952  20.122  -7.336  0.00  0.00            
ATOM    172  HG  LEU X  11       2.430  19.909  -8.269  0.00  0.00            
ATOM    173  CD1 LEU X  11       2.873  18.951  -6.308  0.00  0.00            
ATOM    174 HD11 LEU X  11       3.257  18.022  -6.730  0.00  0.00            
ATOM    175 HD12 LEU X  11       3.380  19.259  -5.394  0.00  0.00            
ATOM    176 HD13 LEU X  11       1.789  18.848  -6.254  0.00  0.00            
ATOM    177  CD2 LEU X  11       2.051  21.228  -6.743  0.00  0.00            
ATOM    178 HD21 LEU X  11       1.109  20.789  -6.414  0.00  0.00            
ATOM    179 HD22 LEU X  11       2.609  21.582  -5.876  0.00  0.00            
ATOM    180 HD23 LEU X  11       1.861  21.996  -7.493  0.00  0.00            
ATOM    181  C   LEU X  11       5.938  22.217  -8.443  0.00  0.00            
ATOM    182  O   LEU X  11       6.767  21.787  -9.218  0.00  0.00            
ATOM    183  N   LYS X  12       6.182  23.300  -7.672  0.00  0.00            
ATOM    184  H   LYS X  12       5.466  23.596  -7.024  0.00  0.00            
ATOM    185  CA  LYS X  12       7.461  24.002  -7.756  0.00  0.00            
ATOM    186  HA  LYS X  12       7.903  23.805  -8.733  0.00  0.00            
ATOM    187  CB  LYS X  12       7.157  25.546  -7.783  0.00  0.00            
ATOM    188  HB2 LYS X  12       6.415  25.699  -8.567  0.00  0.00            
ATOM    189  HB3 LYS X  12       6.744  25.893  -6.835  0.00  0.00            
ATOM    190  CG  LYS X  12       8.347  26.452  -8.218  0.00  0.00            
ATOM    191  HG2 LYS X  12       9.033  26.552  -7.377  0.00  0.00            
ATOM    192  HG3 LYS X  12       8.820  26.141  -9.150  0.00  0.00            
ATOM    193  CD  LYS X  12       7.896  27.851  -8.431  0.00  0.00            
ATOM    194  HD2 LYS X  12       7.231  27.853  -9.296  0.00  0.00            
ATOM    195  HD3 LYS X  12       7.227  28.118  -7.613  0.00  0.00            
ATOM    196  CE  LYS X  12       8.973  28.916  -8.733  0.00  0.00            
ATOM    197  HE2 LYS X  12       9.151  28.908  -9.808  0.00  0.00            
ATOM    198  HE3 LYS X  12       8.563  29.914  -8.577  0.00  0.00            
ATOM    199  NZ  LYS X  12      10.204  28.636  -7.995  0.00  0.00            
ATOM    200  HZ1 LYS X  12      10.565  27.735  -8.273  0.00  0.00            
ATOM    201  HZ2 LYS X  12      10.984  29.272  -8.085  0.00  0.00            
ATOM    202  HZ3 LYS X  12      10.026  28.442  -7.021  0.00  0.00            
ATOM    203  C   LYS X  12       8.516  23.674  -6.753  0.00  0.00            
ATOM    204  O   LYS X  12       8.241  23.678  -5.532  0.00  0.00            
ATOM    205  N   GLU X  13       9.803  23.515  -7.174  0.00  0.00            
ATOM    206  H   GLU X  13      10.094  23.576  -8.139  0.00  0.00            
ATOM    207  CA  GLU X  13      10.912  23.129  -6.252  0.00  0.00            
ATOM    208  HA  GLU X  13      10.733  22.102  -5.934  0.00  0.00            
ATOM    209  CB  GLU X  13      12.156  23.158  -7.165  0.00  0.00            
ATOM    210  HB2 GLU X  13      12.910  22.711  -6.518  0.00  0.00            
ATOM    211  HB3 GLU X  13      12.093  22.581  -8.088  0.00  0.00            
ATOM    212  CG  GLU X  13      12.641  24.544  -7.541  0.00  0.00            
ATOM    213  HG2 GLU X  13      12.658  25.123  -6.618  0.00  0.00            
ATOM    214  HG3 GLU X  13      13.631  24.423  -7.982  0.00  0.00            
ATOM    215  CD  GLU X  13      11.769  25.248  -8.604  0.00  0.00            
ATOM    216  OE1 GLU X  13      11.101  24.576  -9.414  0.00  0.00            
ATOM    217  OE2 GLU X  13      11.776  26.488  -8.673  0.00  0.00            
ATOM    218  C   GLU X  13      11.050  24.030  -5.065  0.00  0.00            
ATOM    219  O   GLU X  13      11.411  23.558  -3.989  0.00  0.00            
ATOM    220  N   THR X  14      10.763  25.379  -5.106  0.00  0.00            
ATOM    221  H   THR X  14      10.382  25.837  -5.922  0.00  0.00            
ATOM    222  CA  THR X  14      10.708  26.207  -3.868  0.00  0.00            
ATOM    223  HA  THR X  14      11.666  26.157  -3.350  0.00  0.00            
ATOM    224  CB  THR X  14      10.461  27.703  -4.305  0.00  0.00            
ATOM    225  HB  THR X  14      10.127  28.257  -3.428  0.00  0.00            
ATOM    226  CG2 THR X  14      11.814  28.281  -4.659  0.00  0.00            
ATOM    227 HG21 THR X  14      12.145  27.570  -5.416  0.00  0.00            
ATOM    228 HG22 THR X  14      11.649  29.203  -5.217  0.00  0.00            
ATOM    229 HG23 THR X  14      12.511  28.410  -3.831  0.00  0.00            
ATOM    230  OG1 THR X  14       9.575  27.827  -5.331  0.00  0.00            
ATOM    231  HG1 THR X  14       8.669  27.575  -5.134  0.00  0.00            
ATOM    232  C   THR X  14       9.645  25.824  -2.861  0.00  0.00            
ATOM    233  O   THR X  14       9.840  26.099  -1.698  0.00  0.00            
ATOM    234  N   GLU X  15       8.584  25.179  -3.324  0.00  0.00            
ATOM    235  H   GLU X  15       8.550  25.108  -4.331  0.00  0.00            
ATOM    236  CA  GLU X  15       7.230  24.872  -2.585  0.00  0.00            
ATOM    237  HA  GLU X  15       7.167  25.489  -1.689  0.00  0.00            
ATOM    238  CB  GLU X  15       6.096  25.346  -3.469  0.00  0.00            
ATOM    239  HB2 GLU X  15       6.341  25.139  -4.511  0.00  0.00            
ATOM    240  HB3 GLU X  15       5.171  24.796  -3.295  0.00  0.00            
ATOM    241  CG  GLU X  15       5.721  26.774  -3.127  0.00  0.00            
ATOM    242  HG2 GLU X  15       4.738  26.977  -3.552  0.00  0.00            
ATOM    243  HG3 GLU X  15       5.727  26.976  -2.056  0.00  0.00            
ATOM    244  CD  GLU X  15       6.648  27.791  -3.791  0.00  0.00            
ATOM    245  OE1 GLU X  15       7.001  27.668  -4.973  0.00  0.00            
ATOM    246  OE2 GLU X  15       6.847  28.852  -3.121  0.00  0.00            
ATOM    247  C   GLU X  15       7.190  23.460  -1.986  0.00  0.00            
ATOM    248  O   GLU X  15       6.158  23.194  -1.338  0.00  0.00            
ATOM    249  N   PHE X  16       8.288  22.652  -2.074  0.00  0.00            
ATOM    250  H   PHE X  16       9.024  23.040  -2.646  0.00  0.00            
ATOM    251  CA  PHE X  16       8.363  21.338  -1.487  0.00  0.00            
ATOM    252  HA  PHE X  16       7.686  21.318  -0.632  0.00  0.00            
ATOM    253  CB  PHE X  16       7.654  20.362  -2.482  0.00  0.00            
ATOM    254  HB2 PHE X  16       7.674  19.414  -1.944  0.00  0.00            
ATOM    255  HB3 PHE X  16       6.614  20.540  -2.758  0.00  0.00            
ATOM    256  CG  PHE X  16       8.375  19.923  -3.648  0.00  0.00            
ATOM    257  CD1 PHE X  16       9.252  18.776  -3.773  0.00  0.00            
ATOM    258  HD1 PHE X  16       9.358  18.063  -2.969  0.00  0.00            
ATOM    259  CE1 PHE X  16       9.928  18.439  -4.938  0.00  0.00            
ATOM    260  HE1 PHE X  16      10.543  17.560  -5.065  0.00  0.00            
ATOM    261  CZ  PHE X  16       9.652  19.212  -6.074  0.00  0.00            
ATOM    262  HZ  PHE X  16      10.117  18.974  -7.019  0.00  0.00            
ATOM    263  CE2 PHE X  16       8.644  20.235  -6.050  0.00  0.00            
ATOM    264  HE2 PHE X  16       8.369  20.767  -6.949  0.00  0.00            
ATOM    265  CD2 PHE X  16       8.064  20.627  -4.836  0.00  0.00            
ATOM    266  HD2 PHE X  16       7.339  21.426  -4.784  0.00  0.00            
ATOM    267  C   PHE X  16       9.809  20.864  -1.125  0.00  0.00            
ATOM    268  O   PHE X  16      10.803  21.318  -1.685  0.00  0.00            
ATOM    269  N   LYS X  17       9.989  19.902  -0.217  0.00  0.00            
ATOM    270  H   LYS X  17       9.170  19.602   0.293  0.00  0.00            
ATOM    271  CA  LYS X  17      11.280  19.464   0.225  0.00  0.00            
ATOM    272  HA  LYS X  17      11.939  19.382  -0.640  0.00  0.00            
ATOM    273  CB  LYS X  17      11.935  20.414   1.199  0.00  0.00            
ATOM    274  HB2 LYS X  17      12.944  20.054   1.398  0.00  0.00            
ATOM    275  HB3 LYS X  17      11.982  21.332   0.612  0.00  0.00            
ATOM    276  CG  LYS X  17      11.321  20.678   2.619  0.00  0.00            
ATOM    277  HG2 LYS X  17      10.280  20.981   2.504  0.00  0.00            
ATOM    278  HG3 LYS X  17      11.247  19.726   3.146  0.00  0.00            
ATOM    279  CD  LYS X  17      12.213  21.525   3.572  0.00  0.00            
ATOM    280  HD2 LYS X  17      11.670  21.550   4.516  0.00  0.00            
ATOM    281  HD3 LYS X  17      13.222  21.118   3.642  0.00  0.00            
ATOM    282  CE  LYS X  17      12.346  22.945   3.181  0.00  0.00            
ATOM    283  HE2 LYS X  17      12.650  22.903   2.135  0.00  0.00            
ATOM    284  HE3 LYS X  17      11.361  23.397   3.299  0.00  0.00            
ATOM    285  NZ  LYS X  17      13.294  23.622   4.103  0.00  0.00            
ATOM    286  HZ1 LYS X  17      13.616  24.484   3.689  0.00  0.00            
ATOM    287  HZ2 LYS X  17      12.800  23.949   4.921  0.00  0.00            
ATOM    288  HZ3 LYS X  17      14.020  22.989   4.407  0.00  0.00            
ATOM    289  C   LYS X  17      11.289  18.037   0.780  0.00  0.00            
ATOM    290  O   LYS X  17      10.412  17.603   1.498  0.00  0.00            
ATOM    291  N   LYS X  18      12.468  17.397   0.590  0.00  0.00            
ATOM    292  H   LYS X  18      13.266  17.903   0.231  0.00  0.00            
ATOM    293  CA  LYS X  18      12.743  16.004   1.056  0.00  0.00            
ATOM    294  HA  LYS X  18      11.889  15.332   0.971  0.00  0.00            
ATOM    295  CB  LYS X  18      13.863  15.283   0.172  0.00  0.00            
ATOM    296  HB2 LYS X  18      14.751  15.909   0.094  0.00  0.00            
ATOM    297  HB3 LYS X  18      14.183  14.399   0.724  0.00  0.00            
ATOM    298  CG  LYS X  18      13.399  14.955  -1.248  0.00  0.00            
ATOM    299  HG2 LYS X  18      12.657  14.158  -1.209  0.00  0.00            
ATOM    300  HG3 LYS X  18      13.036  15.775  -1.867  0.00  0.00            
ATOM    301  CD  LYS X  18      14.522  14.466  -2.163  0.00  0.00            
ATOM    302  HD2 LYS X  18      14.973  13.580  -1.717  0.00  0.00            
ATOM    303  HD3 LYS X  18      14.015  14.211  -3.093  0.00  0.00            
ATOM    304  CE  LYS X  18      15.588  15.497  -2.438  0.00  0.00            
ATOM    305  HE2 LYS X  18      15.252  16.136  -3.254  0.00  0.00            
ATOM    306  HE3 LYS X  18      15.977  16.056  -1.587  0.00  0.00            
ATOM    307  NZ  LYS X  18      16.883  14.908  -2.940  0.00  0.00            
ATOM    308  HZ1 LYS X  18      17.263  14.399  -2.154  0.00  0.00            
ATOM    309  HZ2 LYS X  18      16.844  14.259  -3.712  0.00  0.00            
ATOM    310  HZ3 LYS X  18      17.553  15.581  -3.284  0.00  0.00            
ATOM    311  C   LYS X  18      13.236  16.144   2.563  0.00  0.00            
ATOM    312  O   LYS X  18      13.968  17.041   2.893  0.00  0.00            
ATOM    313  N   ILE X  19      12.811  15.176   3.420  0.00  0.00            
ATOM    314  H   ILE X  19      11.918  14.809   3.124  0.00  0.00            
ATOM    315  CA  ILE X  19      13.014  15.336   4.912  0.00  0.00            
ATOM    316  HA  ILE X  19      13.810  16.061   5.079  0.00  0.00            
ATOM    317  CB  ILE X  19      11.696  15.937   5.591  0.00  0.00            
ATOM    318  HB  ILE X  19      10.804  15.463   5.180  0.00  0.00            
ATOM    319  CG2 ILE X  19      11.529  15.662   7.147  0.00  0.00            
ATOM    320 HG21 ILE X  19      11.608  14.623   7.465  0.00  0.00            
ATOM    321 HG22 ILE X  19      12.438  16.115   7.543  0.00  0.00            
ATOM    322 HG23 ILE X  19      10.679  16.197   7.571  0.00  0.00            
ATOM    323  CG1 ILE X  19      11.753  17.427   5.367  0.00  0.00            
ATOM    324 HG12 ILE X  19      12.540  17.897   5.955  0.00  0.00            
ATOM    325 HG13 ILE X  19      11.973  17.682   4.330  0.00  0.00            
ATOM    326  CD1 ILE X  19      10.508  18.179   5.706  0.00  0.00            
ATOM    327 HD11 ILE X  19      10.380  18.250   6.786  0.00  0.00            
ATOM    328 HD12 ILE X  19      10.609  19.176   5.276  0.00  0.00            
ATOM    329 HD13 ILE X  19       9.609  17.705   5.312  0.00  0.00            
ATOM    330  C   ILE X  19      13.445  14.022   5.621  0.00  0.00            
ATOM    331  O   ILE X  19      14.136  14.126   6.593  0.00  0.00            
ATOM    332  N   LYS X  20      13.115  12.886   5.028  0.00  0.00            
ATOM    333  H   LYS X  20      12.536  13.060   4.219  0.00  0.00            
ATOM    334  CA  LYS X  20      13.508  11.498   5.399  0.00  0.00            
ATOM    335  HA  LYS X  20      14.575  11.485   5.620  0.00  0.00            
ATOM    336  CB  LYS X  20      12.750  11.094   6.672  0.00  0.00            
ATOM    337  HB2 LYS X  20      12.710  11.934   7.366  0.00  0.00            
ATOM    338  HB3 LYS X  20      11.741  10.727   6.489  0.00  0.00            
ATOM    339  CG  LYS X  20      13.661   9.954   7.289  0.00  0.00            
ATOM    340  HG2 LYS X  20      13.752   9.080   6.644  0.00  0.00            
ATOM    341  HG3 LYS X  20      14.609  10.396   7.597  0.00  0.00            
ATOM    342  CD  LYS X  20      13.027   9.417   8.635  0.00  0.00            
ATOM    343  HD2 LYS X  20      12.822  10.279   9.270  0.00  0.00            
ATOM    344  HD3 LYS X  20      12.100   8.877   8.439  0.00  0.00            
ATOM    345  CE  LYS X  20      13.886   8.357   9.388  0.00  0.00            
ATOM    346  HE2 LYS X  20      13.231   7.824  10.076  0.00  0.00            
ATOM    347  HE3 LYS X  20      14.180   7.558   8.707  0.00  0.00            
ATOM    348  NZ  LYS X  20      15.093   8.897  10.083  0.00  0.00            
ATOM    349  HZ1 LYS X  20      15.757   9.391   9.503  0.00  0.00            
ATOM    350  HZ2 LYS X  20      14.705   9.446  10.836  0.00  0.00            
ATOM    351  HZ3 LYS X  20      15.634   8.315  10.706  0.00  0.00            
ATOM    352  C   LYS X  20      13.262  10.564   4.185  0.00  0.00            
ATOM    353  O   LYS X  20      12.301  10.770   3.450  0.00  0.00            
ATOM    354  N   VAL X  21      13.943   9.359   4.170  0.00  0.00            
ATOM    355  H   VAL X  21      14.659   9.291   4.879  0.00  0.00            
ATOM    356  CA  VAL X  21      13.692   8.266   3.252  0.00  0.00            
ATOM    357  HA  VAL X  21      13.629   8.703   2.255  0.00  0.00            
ATOM    358  CB  VAL X  21      14.892   7.307   3.133  0.00  0.00            
ATOM    359  HB  VAL X  21      14.600   6.457   2.515  0.00  0.00            
ATOM    360  CG1 VAL X  21      16.119   7.986   2.483  0.00  0.00            
ATOM    361 HG11 VAL X  21      15.753   8.331   1.516  0.00  0.00            
ATOM    362 HG12 VAL X  21      16.481   8.863   3.020  0.00  0.00            
ATOM    363 HG13 VAL X  21      16.893   7.227   2.364  0.00  0.00            
ATOM    364  CG2 VAL X  21      15.308   6.734   4.448  0.00  0.00            
ATOM    365 HG21 VAL X  21      14.536   6.193   4.996  0.00  0.00            
ATOM    366 HG22 VAL X  21      16.108   6.030   4.220  0.00  0.00            
ATOM    367 HG23 VAL X  21      15.709   7.506   5.106  0.00  0.00            
ATOM    368  C   VAL X  21      12.381   7.555   3.599  0.00  0.00            
ATOM    369  O   VAL X  21      11.976   7.623   4.754  0.00  0.00            
ATOM    370  N   LEU X  22      11.776   6.904   2.596  0.00  0.00            
ATOM    371  H   LEU X  22      12.176   6.892   1.669  0.00  0.00            
ATOM    372  CA  LEU X  22      10.496   6.214   2.782  0.00  0.00            
ATOM    373  HA  LEU X  22      10.340   6.076   3.852  0.00  0.00            
ATOM    374  CB  LEU X  22       9.464   7.087   2.248  0.00  0.00            
ATOM    375  HB2 LEU X  22       9.540   8.028   2.793  0.00  0.00            
ATOM    376  HB3 LEU X  22       9.543   7.368   1.197  0.00  0.00            
ATOM    377  CG  LEU X  22       7.973   6.658   2.424  0.00  0.00            
ATOM    378  HG  LEU X  22       7.802   5.780   1.800  0.00  0.00            
ATOM    379  CD1 LEU X  22       7.527   6.258   3.834  0.00  0.00            
ATOM    380 HD11 LEU X  22       8.174   5.448   4.173  0.00  0.00            
ATOM    381 HD12 LEU X  22       7.758   7.122   4.458  0.00  0.00            
ATOM    382 HD13 LEU X  22       6.525   5.831   3.874  0.00  0.00            
ATOM    383  CD2 LEU X  22       7.097   7.766   1.927  0.00  0.00            
ATOM    384 HD21 LEU X  22       7.290   7.968   0.874  0.00  0.00            
ATOM    385 HD22 LEU X  22       6.041   7.498   1.938  0.00  0.00            
ATOM    386 HD23 LEU X  22       7.160   8.657   2.552  0.00  0.00            
ATOM    387  C   LEU X  22      10.405   4.824   2.104  0.00  0.00            
ATOM    388  O   LEU X  22       9.504   4.012   2.321  0.00  0.00            
ATOM    389  N   GLY X  23      11.309   4.605   1.087  0.00  0.00            
ATOM    390  H   GLY X  23      11.943   5.356   0.856  0.00  0.00            
ATOM    391  CA  GLY X  23      11.032   3.497   0.177  0.00  0.00            
ATOM    392  HA2 GLY X  23      11.212   2.567   0.716  0.00  0.00            
ATOM    393  HA3 GLY X  23      10.042   3.580  -0.272  0.00  0.00            
ATOM    394  C   GLY X  23      11.901   3.555  -1.084  0.00  0.00            
ATOM    395  O   GLY X  23      12.571   4.548  -1.325  0.00  0.00            
ATOM    396  N   SER X  24      11.842   2.528  -1.933  0.00  0.00            
ATOM    397  H   SER X  24      11.327   1.700  -1.669  0.00  0.00            
ATOM    398  CA  SER X  24      12.538   2.442  -3.277  0.00  0.00            
ATOM    399  HA  SER X  24      12.537   3.364  -3.859  0.00  0.00            
ATOM    400  CB  SER X  24      14.035   2.109  -3.098  0.00  0.00            
ATOM    401  HB2 SER X  24      14.565   2.050  -4.048  0.00  0.00            
ATOM    402  HB3 SER X  24      14.542   2.868  -2.501  0.00  0.00            
ATOM    403  OG  SER X  24      14.161   0.891  -2.352  0.00  0.00            
ATOM    404  HG  SER X  24      14.283   1.081  -1.419  0.00  0.00            
ATOM    405  C   SER X  24      11.969   1.411  -4.237  0.00  0.00            
ATOM    406  O   SER X  24      11.196   0.455  -3.898  0.00  0.00            
ATOM    407  N   GLY X  25      12.380   1.679  -5.517  0.00  0.00            
ATOM    408  H   GLY X  25      12.824   2.572  -5.680  0.00  0.00            
ATOM    409  CA  GLY X  25      12.220   0.731  -6.680  0.00  0.00            
ATOM    410  HA2 GLY X  25      11.721  -0.186  -6.367  0.00  0.00            
ATOM    411  HA3 GLY X  25      11.591   1.148  -7.466  0.00  0.00            
ATOM    412  C   GLY X  25      13.627   0.401  -7.188  0.00  0.00            
ATOM    413  O   GLY X  25      14.617   0.299  -6.446  0.00  0.00            
ATOM    414  N   ALA X  26      13.691   0.262  -8.454  0.00  0.00            
ATOM    415  H   ALA X  26      12.835   0.260  -8.989  0.00  0.00            
ATOM    416  CA  ALA X  26      14.852  -0.218  -9.206  0.00  0.00            
ATOM    417  HA  ALA X  26      15.484  -0.651  -8.431  0.00  0.00            
ATOM    418  CB  ALA X  26      14.286  -1.267 -10.154  0.00  0.00            
ATOM    419  HB1 ALA X  26      13.679  -0.739 -10.890  0.00  0.00            
ATOM    420  HB2 ALA X  26      15.102  -1.792 -10.651  0.00  0.00            
ATOM    421  HB3 ALA X  26      13.674  -1.945  -9.558  0.00  0.00            
ATOM    422  C   ALA X  26      15.622   0.894  -9.932  0.00  0.00            
ATOM    423  O   ALA X  26      16.678   0.657 -10.510  0.00  0.00            
ATOM    424  N   PHE X  27      15.180   2.105 -10.097  0.00  0.00            
ATOM    425  H   PHE X  27      14.228   2.288  -9.812  0.00  0.00            
ATOM    426  CA  PHE X  27      15.811   3.221 -10.779  0.00  0.00            
ATOM    427  HA  PHE X  27      16.879   3.038 -10.901  0.00  0.00            
ATOM    428  CB  PHE X  27      15.137   3.463 -12.179  0.00  0.00            
ATOM    429  HB2 PHE X  27      14.109   3.783 -12.008  0.00  0.00            
ATOM    430  HB3 PHE X  27      15.500   4.345 -12.706  0.00  0.00            
ATOM    431  CG  PHE X  27      15.202   2.321 -13.129  0.00  0.00            
ATOM    432  CD1 PHE X  27      14.499   1.079 -12.985  0.00  0.00            
ATOM    433  HD1 PHE X  27      13.901   0.853 -12.115  0.00  0.00            
ATOM    434  CE1 PHE X  27      14.692   0.127 -13.971  0.00  0.00            
ATOM    435  HE1 PHE X  27      14.256  -0.847 -13.806  0.00  0.00            
ATOM    436  CZ  PHE X  27      15.473   0.414 -15.084  0.00  0.00            
ATOM    437  HZ  PHE X  27      15.742  -0.373 -15.774  0.00  0.00            
ATOM    438  CE2 PHE X  27      16.068   1.677 -15.326  0.00  0.00            
ATOM    439  HE2 PHE X  27      16.773   1.726 -16.143  0.00  0.00            
ATOM    440  CD2 PHE X  27      15.967   2.633 -14.349  0.00  0.00            
ATOM    441  HD2 PHE X  27      16.487   3.571 -14.482  0.00  0.00            
ATOM    442  C   PHE X  27      15.792   4.523  -9.972  0.00  0.00            
ATOM    443  O   PHE X  27      16.261   5.579 -10.460  0.00  0.00            
ATOM    444  N   GLY X  28      15.154   4.535  -8.787  0.00  0.00            
ATOM    445  H   GLY X  28      14.641   3.717  -8.492  0.00  0.00            
ATOM    446  CA  GLY X  28      14.919   5.720  -7.976  0.00  0.00            
ATOM    447  HA2 GLY X  28      15.796   6.366  -7.941  0.00  0.00            
ATOM    448  HA3 GLY X  28      14.204   6.342  -8.515  0.00  0.00            
ATOM    449  C   GLY X  28      14.581   5.359  -6.502  0.00  0.00            
ATOM    450  O   GLY X  28      14.622   4.224  -6.063  0.00  0.00            
ATOM    451  N   THR X  29      14.145   6.414  -5.752  0.00  0.00            
ATOM    452  H   THR X  29      14.181   7.307  -6.222  0.00  0.00            
ATOM    453  CA  THR X  29      14.068   6.419  -4.263  0.00  0.00            
ATOM    454  HA  THR X  29      13.657   5.430  -4.061  0.00  0.00            
ATOM    455  CB  THR X  29      15.449   6.618  -3.602  0.00  0.00            
ATOM    456  HB  THR X  29      15.925   7.427  -4.156  0.00  0.00            
ATOM    457  CG2 THR X  29      15.363   6.969  -2.101  0.00  0.00            
ATOM    458 HG21 THR X  29      16.360   7.218  -1.736  0.00  0.00            
ATOM    459 HG22 THR X  29      14.625   7.709  -1.792  0.00  0.00            
ATOM    460 HG23 THR X  29      15.137   6.072  -1.525  0.00  0.00            
ATOM    461  OG1 THR X  29      16.279   5.468  -3.894  0.00  0.00            
ATOM    462  HG1 THR X  29      15.670   5.034  -4.495  0.00  0.00            
ATOM    463  C   THR X  29      13.022   7.436  -3.835  0.00  0.00            
ATOM    464  O   THR X  29      12.787   8.445  -4.445  0.00  0.00            
ATOM    465  N   VAL X  30      12.220   6.996  -2.847  0.00  0.00            
ATOM    466  H   VAL X  30      12.374   6.081  -2.449  0.00  0.00            
ATOM    467  CA  VAL X  30      11.131   7.744  -2.218  0.00  0.00            
ATOM    468  HA  VAL X  30      10.880   8.554  -2.902  0.00  0.00            
ATOM    469  CB  VAL X  30       9.946   6.876  -1.884  0.00  0.00            
ATOM    470  HB  VAL X  30      10.112   6.206  -1.040  0.00  0.00            
ATOM    471  CG1 VAL X  30       8.747   7.737  -1.623  0.00  0.00            
ATOM    472 HG11 VAL X  30       7.919   7.136  -1.247  0.00  0.00            
ATOM    473 HG12 VAL X  30       8.973   8.553  -0.935  0.00  0.00            
ATOM    474 HG13 VAL X  30       8.331   8.256  -2.486  0.00  0.00            
ATOM    475  CG2 VAL X  30       9.536   6.098  -3.135  0.00  0.00            
ATOM    476 HG21 VAL X  30       9.540   6.586  -4.110  0.00  0.00            
ATOM    477 HG22 VAL X  30      10.143   5.201  -3.256  0.00  0.00            
ATOM    478 HG23 VAL X  30       8.488   5.843  -2.975  0.00  0.00            
ATOM    479  C   VAL X  30      11.606   8.387  -0.937  0.00  0.00            
ATOM    480  O   VAL X  30      12.454   7.872  -0.203  0.00  0.00            
ATOM    481  N   TYR X  31      11.124   9.620  -0.699  0.00  0.00            
ATOM    482  H   TYR X  31      10.556   9.960  -1.462  0.00  0.00            
ATOM    483  CA  TYR X  31      11.253  10.460   0.470  0.00  0.00            
ATOM    484  HA  TYR X  31      11.905   9.987   1.205  0.00  0.00            
ATOM    485  CB  TYR X  31      12.004  11.721   0.065  0.00  0.00            
ATOM    486  HB2 TYR X  31      11.438  12.418  -0.553  0.00  0.00            
ATOM    487  HB3 TYR X  31      12.347  12.261   0.948  0.00  0.00            
ATOM    488  CG  TYR X  31      13.360  11.320  -0.551  0.00  0.00            
ATOM    489  CD1 TYR X  31      13.496  11.264  -1.925  0.00  0.00            
ATOM    490  HD1 TYR X  31      12.670  11.552  -2.558  0.00  0.00            
ATOM    491  CE1 TYR X  31      14.699  10.751  -2.419  0.00  0.00            
ATOM    492  HE1 TYR X  31      14.806  10.417  -3.441  0.00  0.00            
ATOM    493  CZ  TYR X  31      15.755  10.318  -1.661  0.00  0.00            
ATOM    494  OH  TYR X  31      16.889   9.842  -2.306  0.00  0.00            
ATOM    495  HH  TYR X  31      17.640   9.668  -1.734  0.00  0.00            
ATOM    496  CE2 TYR X  31      15.599  10.438  -0.268  0.00  0.00            
ATOM    497  HE2 TYR X  31      16.416  10.105   0.356  0.00  0.00            
ATOM    498  CD2 TYR X  31      14.423  10.964   0.316  0.00  0.00            
ATOM    499  HD2 TYR X  31      14.306  11.024   1.388  0.00  0.00            
ATOM    500  C   TYR X  31       9.875  10.829   1.132  0.00  0.00            
ATOM    501  O   TYR X  31       9.061  11.262   0.344  0.00  0.00            
ATOM    502  N   LYS X  32       9.813  10.961   2.490  0.00  0.00            
ATOM    503  H   LYS X  32      10.684  10.728   2.944  0.00  0.00            
ATOM    504  CA  LYS X  32       8.796  11.675   3.229  0.00  0.00            
ATOM    505  HA  LYS X  32       7.802  11.515   2.811  0.00  0.00            
ATOM    506  CB  LYS X  32       8.852  11.257   4.648  0.00  0.00            
ATOM    507  HB2 LYS X  32       9.680  11.788   5.118  0.00  0.00            
ATOM    508  HB3 LYS X  32       7.887  11.507   5.087  0.00  0.00            
ATOM    509  CG  LYS X  32       9.082   9.708   4.948  0.00  0.00            
ATOM    510  HG2 LYS X  32       8.275   9.151   4.473  0.00  0.00            
ATOM    511  HG3 LYS X  32      10.103   9.528   4.611  0.00  0.00            
ATOM    512  CD  LYS X  32       9.015   9.434   6.460  0.00  0.00            
ATOM    513  HD2 LYS X  32       9.476  10.156   7.134  0.00  0.00            
ATOM    514  HD3 LYS X  32       7.945   9.350   6.647  0.00  0.00            
ATOM    515  CE  LYS X  32       9.591   8.041   6.827  0.00  0.00            
ATOM    516  HE2 LYS X  32       9.486   7.296   6.038  0.00  0.00            
ATOM    517  HE3 LYS X  32      10.655   8.234   6.965  0.00  0.00            
ATOM    518  NZ  LYS X  32       8.985   7.600   8.077  0.00  0.00            
ATOM    519  HZ1 LYS X  32       9.382   8.079   8.873  0.00  0.00            
ATOM    520  HZ2 LYS X  32       7.976   7.616   8.087  0.00  0.00            
ATOM    521  HZ3 LYS X  32       9.223   6.624   8.183  0.00  0.00            
ATOM    522  C   LYS X  32       9.202  13.192   3.158  0.00  0.00            
ATOM    523  O   LYS X  32      10.395  13.500   3.216  0.00  0.00            
ATOM    524  N   GLY X  33       8.238  14.121   3.179  0.00  0.00            
ATOM    525  H   GLY X  33       7.318  13.819   2.893  0.00  0.00            
ATOM    526  CA  GLY X  33       8.469  15.523   3.270  0.00  0.00            
ATOM    527  HA2 GLY X  33       9.047  15.906   4.112  0.00  0.00            
ATOM    528  HA3 GLY X  33       8.937  15.789   2.322  0.00  0.00            
ATOM    529  C   GLY X  33       7.186  16.463   3.359  0.00  0.00            
ATOM    530  O   GLY X  33       6.219  16.095   4.060  0.00  0.00            
ATOM    531  N   LEU X  34       7.257  17.662   2.835  0.00  0.00            
ATOM    532  H   LEU X  34       7.982  17.927   2.183  0.00  0.00            
ATOM    533  CA  LEU X  34       6.209  18.690   2.955  0.00  0.00            
ATOM    534  HA  LEU X  34       5.221  18.329   3.239  0.00  0.00            
ATOM    535  CB  LEU X  34       6.693  19.751   3.965  0.00  0.00            
ATOM    536  HB2 LEU X  34       7.701  20.087   3.718  0.00  0.00            
ATOM    537  HB3 LEU X  34       6.062  20.639   3.936  0.00  0.00            
ATOM    538  CG  LEU X  34       6.814  19.134   5.436  0.00  0.00            
ATOM    539  HG  LEU X  34       7.451  18.250   5.408  0.00  0.00            
ATOM    540  CD1 LEU X  34       7.469  20.112   6.390  0.00  0.00            
ATOM    541 HD11 LEU X  34       8.448  20.388   5.999  0.00  0.00            
ATOM    542 HD12 LEU X  34       6.803  20.963   6.533  0.00  0.00            
ATOM    543 HD13 LEU X  34       7.640  19.628   7.351  0.00  0.00            
ATOM    544  CD2 LEU X  34       5.442  18.781   6.139  0.00  0.00            
ATOM    545 HD21 LEU X  34       5.574  18.386   7.146  0.00  0.00            
ATOM    546 HD22 LEU X  34       4.890  19.719   6.198  0.00  0.00            
ATOM    547 HD23 LEU X  34       4.861  18.046   5.582  0.00  0.00            
ATOM    548  C   LEU X  34       6.043  19.414   1.622  0.00  0.00            
ATOM    549  O   LEU X  34       7.003  19.636   0.895  0.00  0.00            
ATOM    550  N   TRP X  35       4.810  19.909   1.350  0.00  0.00            
ATOM    551  H   TRP X  35       4.120  19.705   2.059  0.00  0.00            
ATOM    552  CA  TRP X  35       4.487  20.904   0.251  0.00  0.00            
ATOM    553  HA  TRP X  35       5.377  21.456  -0.051  0.00  0.00            
ATOM    554  CB  TRP X  35       3.825  20.166  -0.967  0.00  0.00            
ATOM    555  HB2 TRP X  35       4.650  19.751  -1.546  0.00  0.00            
ATOM    556  HB3 TRP X  35       3.240  19.325  -0.595  0.00  0.00            
ATOM    557  CG  TRP X  35       2.938  20.872  -1.986  0.00  0.00            
ATOM    558  CD1 TRP X  35       3.400  21.920  -2.708  0.00  0.00            
ATOM    559  HD1 TRP X  35       4.442  22.178  -2.827  0.00  0.00            
ATOM    560  NE1 TRP X  35       2.300  22.377  -3.438  0.00  0.00            
ATOM    561  HE1 TRP X  35       2.241  23.270  -3.906  0.00  0.00            
ATOM    562  CE2 TRP X  35       1.173  21.660  -3.208  0.00  0.00            
ATOM    563  CZ2 TRP X  35      -0.088  21.644  -3.827  0.00  0.00            
ATOM    564  HZ2 TRP X  35      -0.352  22.359  -4.592  0.00  0.00            
ATOM    565  CH2 TRP X  35      -1.070  20.679  -3.329  0.00  0.00            
ATOM    566  HH2 TRP X  35      -2.047  20.581  -3.779  0.00  0.00            
ATOM    567  CZ3 TRP X  35      -0.780  19.913  -2.214  0.00  0.00            
ATOM    568  HZ3 TRP X  35      -1.583  19.272  -1.880  0.00  0.00            
ATOM    569  CE3 TRP X  35       0.507  19.921  -1.614  0.00  0.00            
ATOM    570  HE3 TRP X  35       0.762  19.337  -0.742  0.00  0.00            
ATOM    571  CD2 TRP X  35       1.506  20.771  -2.147  0.00  0.00            
ATOM    572  C   TRP X  35       3.434  21.983   0.653  0.00  0.00            
ATOM    573  O   TRP X  35       2.556  21.668   1.496  0.00  0.00            
ATOM    574  N   ILE X  36       3.732  23.240   0.208  0.00  0.00            
ATOM    575  H   ILE X  36       4.537  23.384  -0.384  0.00  0.00            
ATOM    576  CA  ILE X  36       2.860  24.360   0.566  0.00  0.00            
ATOM    577  HA  ILE X  36       2.424  24.162   1.545  0.00  0.00            
ATOM    578  CB  ILE X  36       3.825  25.587   0.858  0.00  0.00            
ATOM    579  HB  ILE X  36       4.554  25.693   0.055  0.00  0.00            
ATOM    580  CG2 ILE X  36       3.100  26.868   0.869  0.00  0.00            
ATOM    581 HG21 ILE X  36       2.345  26.992   0.092  0.00  0.00            
ATOM    582 HG22 ILE X  36       2.497  26.854   1.777  0.00  0.00            
ATOM    583 HG23 ILE X  36       3.840  27.657   0.738  0.00  0.00            
ATOM    584  CG1 ILE X  36       4.688  25.378   2.143  0.00  0.00            
ATOM    585 HG12 ILE X  36       4.024  25.140   2.974  0.00  0.00            
ATOM    586 HG13 ILE X  36       5.371  24.536   2.034  0.00  0.00            
ATOM    587  CD1 ILE X  36       5.514  26.687   2.587  0.00  0.00            
ATOM    588 HD11 ILE X  36       4.835  27.512   2.804  0.00  0.00            
ATOM    589 HD12 ILE X  36       6.011  26.367   3.503  0.00  0.00            
ATOM    590 HD13 ILE X  36       6.202  26.983   1.796  0.00  0.00            
ATOM    591  C   ILE X  36       1.809  24.560  -0.598  0.00  0.00            
ATOM    592  O   ILE X  36       2.186  25.085  -1.651  0.00  0.00            
ATOM    593  N   PRO X  37       0.549  24.138  -0.408  0.00  0.00            
ATOM    594  CD  PRO X  37      -0.105  23.732   0.899  0.00  0.00            
ATOM    595  HD2 PRO X  37      -0.011  24.579   1.579  0.00  0.00            
ATOM    596  HD3 PRO X  37       0.375  22.850   1.323  0.00  0.00            
ATOM    597  CG  PRO X  37      -1.603  23.525   0.612  0.00  0.00            
ATOM    598  HG2 PRO X  37      -2.095  24.485   0.765  0.00  0.00            
ATOM    599  HG3 PRO X  37      -2.101  22.788   1.241  0.00  0.00            
ATOM    600  CB  PRO X  37      -1.631  23.334  -0.948  0.00  0.00            
ATOM    601  HB2 PRO X  37      -2.589  23.646  -1.364  0.00  0.00            
ATOM    602  HB3 PRO X  37      -1.290  22.326  -1.186  0.00  0.00            
ATOM    603  CA  PRO X  37      -0.477  24.169  -1.455  0.00  0.00            
ATOM    604  HA  PRO X  37      -0.074  23.784  -2.392  0.00  0.00            
ATOM    605  C   PRO X  37      -0.854  25.610  -1.792  0.00  0.00            
ATOM    606  O   PRO X  37      -1.285  26.326  -0.918  0.00  0.00            
ATOM    607  N   GLU X  38      -0.667  26.042  -3.052  0.00  0.00            
ATOM    608  H   GLU X  38      -0.432  25.282  -3.674  0.00  0.00            
ATOM    609  CA  GLU X  38      -0.956  27.429  -3.550  0.00  0.00            
ATOM    610  HA  GLU X  38      -0.681  27.480  -4.604  0.00  0.00            
ATOM    611  CB  GLU X  38      -2.474  27.663  -3.708  0.00  0.00            
ATOM    612  HB2 GLU X  38      -2.904  27.357  -2.754  0.00  0.00            
ATOM    613  HB3 GLU X  38      -2.655  28.738  -3.706  0.00  0.00            
ATOM    614  CG  GLU X  38      -3.311  26.958  -4.783  0.00  0.00            
ATOM    615  HG2 GLU X  38      -2.997  25.915  -4.821  0.00  0.00            
ATOM    616  HG3 GLU X  38      -4.374  27.050  -4.564  0.00  0.00            
ATOM    617  CD  GLU X  38      -3.002  27.518  -6.150  0.00  0.00            
ATOM    618  OE1 GLU X  38      -2.021  27.083  -6.768  0.00  0.00            
ATOM    619  OE2 GLU X  38      -3.755  28.292  -6.698  0.00  0.00            
ATOM    620  C   GLU X  38      -0.161  28.532  -2.823  0.00  0.00            
ATOM    621  O   GLU X  38      -0.442  29.734  -2.903  0.00  0.00            
ATOM    622  N   GLY X  39       0.889  28.174  -2.037  0.00  0.00            
ATOM    623  H   GLY X  39       1.044  27.182  -1.925  0.00  0.00            
ATOM    624  CA  GLY X  39       1.720  29.184  -1.358  0.00  0.00            
ATOM    625  HA2 GLY X  39       2.605  28.684  -0.963  0.00  0.00            
ATOM    626  HA3 GLY X  39       2.007  29.850  -2.172  0.00  0.00            
ATOM    627  C   GLY X  39       1.014  29.847  -0.152  0.00  0.00            
ATOM    628  O   GLY X  39       1.604  30.771   0.440  0.00  0.00            
ATOM    629  N   GLU X  40      -0.167  29.374   0.232  0.00  0.00            
ATOM    630  H   GLU X  40      -0.543  28.578  -0.263  0.00  0.00            
ATOM    631  CA  GLU X  40      -0.952  29.810   1.409  0.00  0.00            
ATOM    632  HA  GLU X  40      -0.915  30.886   1.235  0.00  0.00            
ATOM    633  CB  GLU X  40      -2.391  29.342   1.183  0.00  0.00            
ATOM    634  HB2 GLU X  40      -2.415  28.263   1.338  0.00  0.00            
ATOM    635  HB3 GLU X  40      -3.033  29.737   1.970  0.00  0.00            
ATOM    636  CG  GLU X  40      -3.105  29.697  -0.214  0.00  0.00            
ATOM    637  HG2 GLU X  40      -2.569  30.548  -0.635  0.00  0.00            
ATOM    638  HG3 GLU X  40      -3.021  28.905  -0.957  0.00  0.00            
ATOM    639  CD  GLU X  40      -4.580  30.009  -0.043  0.00  0.00            
ATOM    640  OE1 GLU X  40      -5.091  30.703  -0.926  0.00  0.00            
ATOM    641  OE2 GLU X  40      -5.297  29.511   0.867  0.00  0.00            
ATOM    642  C   GLU X  40      -0.372  29.525   2.856  0.00  0.00            
ATOM    643  O   GLU X  40      -1.154  29.458   3.755  0.00  0.00            
ATOM    644  N   LYS X  41       0.988  29.457   3.029  0.00  0.00            
ATOM    645  H   LYS X  41       1.560  29.653   2.221  0.00  0.00            
ATOM    646  CA  LYS X  41       1.765  29.222   4.272  0.00  0.00            
ATOM    647  HA  LYS X  41       2.805  29.182   3.949  0.00  0.00            
ATOM    648  CB  LYS X  41       1.723  30.438   5.268  0.00  0.00            
ATOM    649  HB2 LYS X  41       0.707  30.793   5.439  0.00  0.00            
ATOM    650  HB3 LYS X  41       2.166  30.075   6.195  0.00  0.00            
ATOM    651  CG  LYS X  41       2.553  31.665   4.791  0.00  0.00            
ATOM    652  HG2 LYS X  41       3.612  31.416   4.868  0.00  0.00            
ATOM    653  HG3 LYS X  41       2.334  31.932   3.757  0.00  0.00            
ATOM    654  CD  LYS X  41       2.479  32.967   5.697  0.00  0.00            
ATOM    655  HD2 LYS X  41       1.429  33.236   5.808  0.00  0.00            
ATOM    656  HD3 LYS X  41       2.811  32.756   6.713  0.00  0.00            
ATOM    657  CE  LYS X  41       3.477  34.008   5.352  0.00  0.00            
ATOM    658  HE2 LYS X  41       3.345  34.836   6.048  0.00  0.00            
ATOM    659  HE3 LYS X  41       4.490  33.616   5.445  0.00  0.00            
ATOM    660  NZ  LYS X  41       3.162  34.493   3.986  0.00  0.00            
ATOM    661  HZ1 LYS X  41       3.647  34.045   3.222  0.00  0.00            
ATOM    662  HZ2 LYS X  41       2.168  34.516   3.806  0.00  0.00            
ATOM    663  HZ3 LYS X  41       3.484  35.443   3.873  0.00  0.00            
ATOM    664  C   LYS X  41       1.479  27.882   5.031  0.00  0.00            
ATOM    665  O   LYS X  41       2.265  27.592   5.908  0.00  0.00            
ATOM    666  N   VAL X  42       0.430  27.140   4.802  0.00  0.00            
ATOM    667  H   VAL X  42      -0.124  27.559   4.068  0.00  0.00            
ATOM    668  CA  VAL X  42       0.182  25.801   5.406  0.00  0.00            
ATOM    669  HA  VAL X  42       0.515  25.817   6.444  0.00  0.00            
ATOM    670  CB  VAL X  42      -1.324  25.460   5.359  0.00  0.00            
ATOM    671  HB  VAL X  42      -1.489  24.642   6.059  0.00  0.00            
ATOM    672  CG1 VAL X  42      -2.161  26.679   5.904  0.00  0.00            
ATOM    673 HG11 VAL X  42      -2.327  27.396   5.100  0.00  0.00            
ATOM    674 HG12 VAL X  42      -3.125  26.281   6.221  0.00  0.00            
ATOM    675 HG13 VAL X  42      -1.603  27.156   6.710  0.00  0.00            
ATOM    676  CG2 VAL X  42      -1.849  25.022   4.006  0.00  0.00            
ATOM    677 HG21 VAL X  42      -2.815  24.543   4.165  0.00  0.00            
ATOM    678 HG22 VAL X  42      -1.906  25.934   3.411  0.00  0.00            
ATOM    679 HG23 VAL X  42      -1.242  24.245   3.541  0.00  0.00            
ATOM    680  C   VAL X  42       0.980  24.741   4.678  0.00  0.00            
ATOM    681  O   VAL X  42       1.406  25.021   3.589  0.00  0.00            
ATOM    682  N   LYS X  43       1.173  23.589   5.348  0.00  0.00            
ATOM    683  H   LYS X  43       0.788  23.552   6.281  0.00  0.00            
ATOM    684  CA  LYS X  43       1.880  22.399   4.846  0.00  0.00            
ATOM    685  HA  LYS X  43       2.252  22.535   3.831  0.00  0.00            
ATOM    686  CB  LYS X  43       3.174  22.100   5.689  0.00  0.00            
ATOM    687  HB2 LYS X  43       2.947  22.053   6.754  0.00  0.00            
ATOM    688  HB3 LYS X  43       3.448  21.073   5.446  0.00  0.00            
ATOM    689  CG  LYS X  43       4.337  23.075   5.448  0.00  0.00            
ATOM    690  HG2 LYS X  43       5.303  22.601   5.619  0.00  0.00            
ATOM    691  HG3 LYS X  43       4.422  23.338   4.393  0.00  0.00            
ATOM    692  CD  LYS X  43       4.340  24.321   6.457  0.00  0.00            
ATOM    693  HD2 LYS X  43       3.383  24.507   6.945  0.00  0.00            
ATOM    694  HD3 LYS X  43       4.958  23.984   7.290  0.00  0.00            
ATOM    695  CE  LYS X  43       4.700  25.642   5.768  0.00  0.00            
ATOM    696  HE2 LYS X  43       5.602  25.452   5.186  0.00  0.00            
ATOM    697  HE3 LYS X  43       3.869  25.778   5.076  0.00  0.00            
ATOM    698  NZ  LYS X  43       5.002  26.739   6.781  0.00  0.00            
ATOM    699  HZ1 LYS X  43       4.871  27.662   6.392  0.00  0.00            
ATOM    700  HZ2 LYS X  43       4.371  26.757   7.569  0.00  0.00            
ATOM    701  HZ3 LYS X  43       5.961  26.668   7.091  0.00  0.00            
ATOM    702  C   LYS X  43       1.039  21.129   4.882  0.00  0.00            
ATOM    703  O   LYS X  43       0.526  20.803   5.974  0.00  0.00            
ATOM    704  N   ILE X  44       0.906  20.468   3.759  0.00  0.00            
ATOM    705  H   ILE X  44       1.244  20.942   2.933  0.00  0.00            
ATOM    706  CA  ILE X  44       0.529  19.098   3.672  0.00  0.00            
ATOM    707  HA  ILE X  44      -0.149  18.754   4.453  0.00  0.00            
ATOM    708  CB  ILE X  44      -0.418  19.011   2.442  0.00  0.00            
ATOM    709  HB  ILE X  44      -0.070  19.723   1.693  0.00  0.00            
ATOM    710  CG2 ILE X  44      -0.468  17.588   1.916  0.00  0.00            
ATOM    711 HG21 ILE X  44      -0.738  16.868   2.689  0.00  0.00            
ATOM    712 HG22 ILE X  44      -1.104  17.371   1.058  0.00  0.00            
ATOM    713 HG23 ILE X  44       0.537  17.283   1.625  0.00  0.00            
ATOM    714  CG1 ILE X  44      -1.930  19.318   2.846  0.00  0.00            
ATOM    715 HG12 ILE X  44      -2.339  18.595   3.552  0.00  0.00            
ATOM    716 HG13 ILE X  44      -1.845  20.250   3.405  0.00  0.00            
ATOM    717  CD1 ILE X  44      -2.997  19.597   1.741  0.00  0.00            
ATOM    718 HD11 ILE X  44      -3.918  19.899   2.240  0.00  0.00            
ATOM    719 HD12 ILE X  44      -2.627  20.311   1.005  0.00  0.00            
ATOM    720 HD13 ILE X  44      -3.324  18.694   1.225  0.00  0.00            
ATOM    721  C   ILE X  44       1.751  18.169   3.649  0.00  0.00            
ATOM    722  O   ILE X  44       2.739  18.585   3.044  0.00  0.00            
ATOM    723  N   PRO X  45       1.733  16.959   4.204  0.00  0.00            
ATOM    724  CD  PRO X  45       0.821  16.545   5.191  0.00  0.00            
ATOM    725  HD2 PRO X  45      -0.173  16.374   4.778  0.00  0.00            
ATOM    726  HD3 PRO X  45       0.780  17.302   5.974  0.00  0.00            
ATOM    727  CG  PRO X  45       1.312  15.169   5.679  0.00  0.00            
ATOM    728  HG2 PRO X  45       0.840  14.378   5.098  0.00  0.00            
ATOM    729  HG3 PRO X  45       1.113  14.905   6.717  0.00  0.00            
ATOM    730  CB  PRO X  45       2.818  15.220   5.378  0.00  0.00            
ATOM    731  HB2 PRO X  45       3.202  14.216   5.199  0.00  0.00            
ATOM    732  HB3 PRO X  45       3.417  15.584   6.213  0.00  0.00            
ATOM    733  CA  PRO X  45       2.849  16.068   4.079  0.00  0.00            
ATOM    734  HA  PRO X  45       3.731  16.704   4.006  0.00  0.00            
ATOM    735  C   PRO X  45       2.724  15.192   2.819  0.00  0.00            
ATOM    736  O   PRO X  45       1.704  14.567   2.599  0.00  0.00            
ATOM    737  N   VAL X  46       3.890  15.060   2.184  0.00  0.00            
ATOM    738  H   VAL X  46       4.599  15.736   2.431  0.00  0.00            
ATOM    739  CA  VAL X  46       4.094  14.276   1.021  0.00  0.00            
ATOM    740  HA  VAL X  46       3.164  13.791   0.724  0.00  0.00            
ATOM    741  CB  VAL X  46       4.610  15.155  -0.193  0.00  0.00            
ATOM    742  HB  VAL X  46       4.894  14.510  -1.025  0.00  0.00            
ATOM    743  CG1 VAL X  46       3.475  16.100  -0.591  0.00  0.00            
ATOM    744 HG11 VAL X  46       2.810  15.326  -0.973  0.00  0.00            
ATOM    745 HG12 VAL X  46       3.137  16.722   0.238  0.00  0.00            
ATOM    746 HG13 VAL X  46       3.847  16.821  -1.318  0.00  0.00            
ATOM    747  CG2 VAL X  46       5.838  16.009   0.156  0.00  0.00            
ATOM    748 HG21 VAL X  46       5.550  16.912   0.693  0.00  0.00            
ATOM    749 HG22 VAL X  46       6.667  15.460   0.602  0.00  0.00            
ATOM    750 HG23 VAL X  46       6.227  16.554  -0.704  0.00  0.00            
ATOM    751  C   VAL X  46       5.083  13.131   1.093  0.00  0.00            
ATOM    752  O   VAL X  46       6.049  13.075   1.823  0.00  0.00            
ATOM    753  N   ALA X  47       4.756  12.126   0.238  0.00  0.00            
ATOM    754  H   ALA X  47       3.937  12.260  -0.337  0.00  0.00            
ATOM    755  CA  ALA X  47       5.840  11.287  -0.493  0.00  0.00            
ATOM    756  HA  ALA X  47       6.693  11.085   0.155  0.00  0.00            
ATOM    757  CB  ALA X  47       5.179  10.025  -0.945  0.00  0.00            
ATOM    758  HB1 ALA X  47       5.059   9.260  -0.177  0.00  0.00            
ATOM    759  HB2 ALA X  47       4.201  10.274  -1.355  0.00  0.00            
ATOM    760  HB3 ALA X  47       5.779   9.634  -1.767  0.00  0.00            
ATOM    761  C   ALA X  47       6.388  12.033  -1.773  0.00  0.00            
ATOM    762  O   ALA X  47       5.567  12.453  -2.529  0.00  0.00            
ATOM    763  N   ILE X  48       7.738  12.029  -1.966  0.00  0.00            
ATOM    764  H   ILE X  48       8.395  11.719  -1.265  0.00  0.00            
ATOM    765  CA  ILE X  48       8.395  12.486  -3.211  0.00  0.00            
ATOM    766  HA  ILE X  48       7.600  12.772  -3.900  0.00  0.00            
ATOM    767  CB  ILE X  48       9.327  13.724  -3.010  0.00  0.00            
ATOM    768  HB  ILE X  48      10.134  13.397  -2.355  0.00  0.00            
ATOM    769  CG2 ILE X  48       9.874  14.248  -4.405  0.00  0.00            
ATOM    770 HG21 ILE X  48       9.048  14.543  -5.052  0.00  0.00            
ATOM    771 HG22 ILE X  48      10.537  15.112  -4.348  0.00  0.00            
ATOM    772 HG23 ILE X  48      10.526  13.544  -4.922  0.00  0.00            
ATOM    773  CG1 ILE X  48       8.546  14.961  -2.433  0.00  0.00            
ATOM    774 HG12 ILE X  48       8.219  15.661  -3.202  0.00  0.00            
ATOM    775 HG13 ILE X  48       7.736  14.641  -1.778  0.00  0.00            
ATOM    776  CD1 ILE X  48       9.326  15.733  -1.469  0.00  0.00            
ATOM    777 HD11 ILE X  48       8.715  16.410  -0.872  0.00  0.00            
ATOM    778 HD12 ILE X  48       9.742  15.005  -0.772  0.00  0.00            
ATOM    779 HD13 ILE X  48      10.230  16.165  -1.899  0.00  0.00            
ATOM    780  C   ILE X  48       9.234  11.330  -3.732  0.00  0.00            
ATOM    781  O   ILE X  48      10.085  10.703  -3.093  0.00  0.00            
ATOM    782  N   LYS X  49       8.967  10.887  -5.028  0.00  0.00            
ATOM    783  H   LYS X  49       8.357  11.449  -5.604  0.00  0.00            
ATOM    784  CA  LYS X  49       9.752   9.983  -5.780  0.00  0.00            
ATOM    785  HA  LYS X  49      10.459   9.427  -5.164  0.00  0.00            
ATOM    786  CB  LYS X  49       8.991   8.833  -6.389  0.00  0.00            
ATOM    787  HB2 LYS X  49       8.439   8.415  -5.547  0.00  0.00            
ATOM    788  HB3 LYS X  49       8.210   9.201  -7.054  0.00  0.00            
ATOM    789  CG  LYS X  49       9.750   7.795  -7.172  0.00  0.00            
ATOM    790  HG2 LYS X  49      10.343   8.281  -7.947  0.00  0.00            
ATOM    791  HG3 LYS X  49      10.465   7.365  -6.472  0.00  0.00            
ATOM    792  CD  LYS X  49       8.954   6.660  -7.937  0.00  0.00            
ATOM    793  HD2 LYS X  49       8.498   7.131  -8.807  0.00  0.00            
ATOM    794  HD3 LYS X  49       9.646   5.896  -8.290  0.00  0.00            
ATOM    795  CE  LYS X  49       7.906   5.911  -6.943  0.00  0.00            
ATOM    796  HE2 LYS X  49       8.375   5.817  -5.964  0.00  0.00            
ATOM    797  HE3 LYS X  49       7.048   6.563  -6.785  0.00  0.00            
ATOM    798  NZ  LYS X  49       7.413   4.642  -7.584  0.00  0.00            
ATOM    799  HZ1 LYS X  49       8.133   4.154  -8.097  0.00  0.00            
ATOM    800  HZ2 LYS X  49       7.029   3.964  -6.941  0.00  0.00            
ATOM    801  HZ3 LYS X  49       6.694   4.912  -8.240  0.00  0.00            
ATOM    802  C   LYS X  49      10.672  10.680  -6.778  0.00  0.00            
ATOM    803  O   LYS X  49      10.137  11.369  -7.632  0.00  0.00            
ATOM    804  N   GLU X  50      11.954  10.462  -6.567  0.00  0.00            
ATOM    805  H   GLU X  50      12.215  10.002  -5.707  0.00  0.00            
ATOM    806  CA  GLU X  50      13.129  11.050  -7.252  0.00  0.00            
ATOM    807  HA  GLU X  50      12.710  11.630  -8.075  0.00  0.00            
ATOM    808  CB  GLU X  50      13.885  11.962  -6.241  0.00  0.00            
ATOM    809  HB2 GLU X  50      13.160  12.586  -5.718  0.00  0.00            
ATOM    810  HB3 GLU X  50      14.410  11.350  -5.508  0.00  0.00            
ATOM    811  CG  GLU X  50      14.864  12.919  -6.943  0.00  0.00            
ATOM    812  HG2 GLU X  50      15.543  12.237  -7.455  0.00  0.00            
ATOM    813  HG3 GLU X  50      14.313  13.540  -7.649  0.00  0.00            
ATOM    814  CD  GLU X  50      15.620  13.803  -5.968  0.00  0.00            
ATOM    815  OE1 GLU X  50      15.414  15.035  -6.001  0.00  0.00            
ATOM    816  OE2 GLU X  50      16.320  13.306  -5.074  0.00  0.00            
ATOM    817  C   GLU X  50      14.082   9.972  -7.796  0.00  0.00            
ATOM    818  O   GLU X  50      14.383   8.940  -7.118  0.00  0.00            
ATOM    819  N   LEU X  51      14.494  10.111  -9.026  0.00  0.00            
ATOM    820  H   LEU X  51      14.249  10.939  -9.550  0.00  0.00            
ATOM    821  CA  LEU X  51      15.398   9.171  -9.789  0.00  0.00            
ATOM    822  HA  LEU X  51      14.976   8.180  -9.620  0.00  0.00            
ATOM    823  CB  LEU X  51      15.311   9.571 -11.278  0.00  0.00            
ATOM    824  HB2 LEU X  51      15.707  10.575 -11.426  0.00  0.00            
ATOM    825  HB3 LEU X  51      16.017   8.919 -11.794  0.00  0.00            
ATOM    826  CG  LEU X  51      13.946   9.350 -11.872  0.00  0.00            
ATOM    827  HG  LEU X  51      13.210   9.710 -11.152  0.00  0.00            
ATOM    828  CD1 LEU X  51      13.803  10.087 -13.168  0.00  0.00            
ATOM    829 HD11 LEU X  51      12.727  10.211 -13.295  0.00  0.00            
ATOM    830 HD12 LEU X  51      14.114  11.127 -13.072  0.00  0.00            
ATOM    831 HD13 LEU X  51      14.243   9.647 -14.063  0.00  0.00            
ATOM    832  CD2 LEU X  51      13.708   7.839 -12.151  0.00  0.00            
ATOM    833 HD21 LEU X  51      13.778   7.271 -11.223  0.00  0.00            
ATOM    834 HD22 LEU X  51      12.750   7.677 -12.645  0.00  0.00            
ATOM    835 HD23 LEU X  51      14.471   7.511 -12.857  0.00  0.00            
ATOM    836  C   LEU X  51      16.877   9.202  -9.297  0.00  0.00            
ATOM    837  O   LEU X  51      17.383  10.228  -8.910  0.00  0.00            
ATOM    838  N   ARG X  52      17.528   8.036  -9.394  0.00  0.00            
ATOM    839  H   ARG X  52      17.098   7.293  -9.925  0.00  0.00            
ATOM    840  CA  ARG X  52      18.810   7.780  -8.781  0.00  0.00            
ATOM    841  HA  ARG X  52      18.786   8.275  -7.810  0.00  0.00            
ATOM    842  CB  ARG X  52      19.119   6.297  -8.641  0.00  0.00            
ATOM    843  HB2 ARG X  52      18.494   5.734  -9.335  0.00  0.00            
ATOM    844  HB3 ARG X  52      20.157   6.022  -8.830  0.00  0.00            
ATOM    845  CG  ARG X  52      18.861   5.931  -7.144  0.00  0.00            
ATOM    846  HG2 ARG X  52      19.162   6.763  -6.508  0.00  0.00            
ATOM    847  HG3 ARG X  52      17.812   5.635  -7.137  0.00  0.00            
ATOM    848  CD  ARG X  52      19.757   4.780  -6.680  0.00  0.00            
ATOM    849  HD2 ARG X  52      19.431   4.513  -5.675  0.00  0.00            
ATOM    850  HD3 ARG X  52      19.623   4.026  -7.456  0.00  0.00            
ATOM    851  NE  ARG X  52      21.186   5.084  -6.633  0.00  0.00            
ATOM    852  HE  ARG X  52      21.568   5.938  -7.014  0.00  0.00            
ATOM    853  CZ  ARG X  52      22.071   4.140  -6.387  0.00  0.00            
ATOM    854  NH1 ARG X  52      21.745   2.976  -5.933  0.00  0.00            
ATOM    855 HH11 ARG X  52      20.828   2.896  -5.517  0.00  0.00            
ATOM    856 HH12 ARG X  52      22.458   2.275  -5.789  0.00  0.00            
ATOM    857  NH2 ARG X  52      23.382   4.348  -6.630  0.00  0.00            
ATOM    858 HH21 ARG X  52      23.675   5.201  -7.084  0.00  0.00            
ATOM    859 HH22 ARG X  52      24.116   3.687  -6.421  0.00  0.00            
ATOM    860  C   ARG X  52      19.913   8.464  -9.606  0.00  0.00            
ATOM    861  O   ARG X  52      19.795   8.632 -10.813  0.00  0.00            
ATOM    862  N   GLU X  53      20.973   8.941  -9.019  0.00  0.00            
ATOM    863  H   GLU X  53      21.043   8.809  -8.020  0.00  0.00            
ATOM    864  CA  GLU X  53      22.195   9.463  -9.682  0.00  0.00            
ATOM    865  HA  GLU X  53      21.914  10.361 -10.231  0.00  0.00            
ATOM    866  CB  GLU X  53      23.179  10.001  -8.604  0.00  0.00            
ATOM    867  HB2 GLU X  53      23.821  10.738  -9.087  0.00  0.00            
ATOM    868  HB3 GLU X  53      22.560  10.640  -7.976  0.00  0.00            
ATOM    869  CG  GLU X  53      24.027   9.024  -7.775  0.00  0.00            
ATOM    870  HG2 GLU X  53      25.031   8.867  -8.170  0.00  0.00            
ATOM    871  HG3 GLU X  53      24.213   9.532  -6.829  0.00  0.00            
ATOM    872  CD  GLU X  53      23.463   7.661  -7.467  0.00  0.00            
ATOM    873  OE1 GLU X  53      24.312   6.727  -7.423  0.00  0.00            
ATOM    874  OE2 GLU X  53      22.277   7.421  -7.208  0.00  0.00            
ATOM    875  C   GLU X  53      22.891   8.501 -10.643  0.00  0.00            
ATOM    876  O   GLU X  53      23.636   8.991 -11.506  0.00  0.00            
ATOM    877  N   ALA X  54      22.613   7.201 -10.586  0.00  0.00            
ATOM    878  H   ALA X  54      22.148   7.005  -9.711  0.00  0.00            
ATOM    879  CA  ALA X  54      22.995   6.185 -11.477  0.00  0.00            
ATOM    880  HA  ALA X  54      24.061   6.287 -11.681  0.00  0.00            
ATOM    881  CB  ALA X  54      22.762   4.864 -10.777  0.00  0.00            
ATOM    882  HB1 ALA X  54      21.729   4.720 -10.462  0.00  0.00            
ATOM    883  HB2 ALA X  54      22.969   4.059 -11.482  0.00  0.00            
ATOM    884  HB3 ALA X  54      23.389   4.671  -9.906  0.00  0.00            
ATOM    885  C   ALA X  54      22.297   6.270 -12.850  0.00  0.00            
ATOM    886  O   ALA X  54      22.810   6.013 -13.898  0.00  0.00            
ATOM    887  N   THR X  55      21.078   6.779 -12.870  0.00  0.00            
ATOM    888  H   THR X  55      20.574   6.946 -12.011  0.00  0.00            
ATOM    889  CA  THR X  55      20.220   6.707 -14.042  0.00  0.00            
ATOM    890  HA  THR X  55      20.271   5.684 -14.415  0.00  0.00            
ATOM    891  CB  THR X  55      18.712   6.976 -13.720  0.00  0.00            
ATOM    892  HB  THR X  55      18.148   6.907 -14.650  0.00  0.00            
ATOM    893  CG2 THR X  55      18.024   5.852 -12.885  0.00  0.00            
ATOM    894 HG21 THR X  55      16.956   5.762 -13.086  0.00  0.00            
ATOM    895 HG22 THR X  55      18.364   4.862 -13.190  0.00  0.00            
ATOM    896 HG23 THR X  55      18.139   6.107 -11.832  0.00  0.00            
ATOM    897  OG1 THR X  55      18.483   8.146 -13.017  0.00  0.00            
ATOM    898  HG1 THR X  55      19.152   8.223 -12.333  0.00  0.00            
ATOM    899  C   THR X  55      20.632   7.604 -15.127  0.00  0.00            
ATOM    900  O   THR X  55      21.117   8.748 -14.985  0.00  0.00            
ATOM    901  N   SER X  56      20.352   7.143 -16.306  0.00  0.00            
ATOM    902  H   SER X  56      20.110   6.162 -16.319  0.00  0.00            
ATOM    903  CA  SER X  56      20.095   7.997 -17.425  0.00  0.00            
ATOM    904  HA  SER X  56      20.930   8.649 -17.679  0.00  0.00            
ATOM    905  CB  SER X  56      19.872   7.196 -18.713  0.00  0.00            
ATOM    906  HB2 SER X  56      20.587   6.382 -18.829  0.00  0.00            
ATOM    907  HB3 SER X  56      18.875   6.764 -18.627  0.00  0.00            
ATOM    908  OG  SER X  56      19.905   7.987 -19.879  0.00  0.00            
ATOM    909  HG  SER X  56      20.173   7.458 -20.634  0.00  0.00            
ATOM    910  C   SER X  56      18.853   8.911 -17.260  0.00  0.00            
ATOM    911  O   SER X  56      17.855   8.449 -16.754  0.00  0.00            
ATOM    912  N   PRO X  57      18.867  10.124 -17.880  0.00  0.00            
ATOM    913  CD  PRO X  57      20.030  10.758 -18.611  0.00  0.00            
ATOM    914  HD2 PRO X  57      20.084  10.320 -19.608  0.00  0.00            
ATOM    915  HD3 PRO X  57      20.957  10.731 -18.038  0.00  0.00            
ATOM    916  CG  PRO X  57      19.585  12.212 -18.785  0.00  0.00            
ATOM    917  HG2 PRO X  57      20.106  12.693 -19.613  0.00  0.00            
ATOM    918  HG3 PRO X  57      19.971  12.714 -17.898  0.00  0.00            
ATOM    919  CB  PRO X  57      18.068  12.314 -18.773  0.00  0.00            
ATOM    920  HB2 PRO X  57      17.702  12.455 -19.790  0.00  0.00            
ATOM    921  HB3 PRO X  57      17.675  13.088 -18.114  0.00  0.00            
ATOM    922  CA  PRO X  57      17.619  10.933 -18.039  0.00  0.00            
ATOM    923  HA  PRO X  57      17.149  11.087 -17.068  0.00  0.00            
ATOM    924  C   PRO X  57      16.522  10.239 -18.896  0.00  0.00            
ATOM    925  O   PRO X  57      15.376  10.692 -18.945  0.00  0.00            
ATOM    926  N   LYS X  58      16.823   9.204 -19.592  0.00  0.00            
ATOM    927  H   LYS X  58      17.716   8.774 -19.398  0.00  0.00            
ATOM    928  CA  LYS X  58      15.936   8.343 -20.289  0.00  0.00            
ATOM    929  HA  LYS X  58      15.453   8.876 -21.108  0.00  0.00            
ATOM    930  CB  LYS X  58      16.739   7.170 -20.829  0.00  0.00            
ATOM    931  HB2 LYS X  58      17.509   7.577 -21.484  0.00  0.00            
ATOM    932  HB3 LYS X  58      17.227   6.582 -20.052  0.00  0.00            
ATOM    933  CG  LYS X  58      15.934   6.203 -21.685  0.00  0.00            
ATOM    934  HG2 LYS X  58      15.234   5.623 -21.083  0.00  0.00            
ATOM    935  HG3 LYS X  58      15.411   6.766 -22.458  0.00  0.00            
ATOM    936  CD  LYS X  58      16.846   5.229 -22.475  0.00  0.00            
ATOM    937  HD2 LYS X  58      17.490   5.738 -23.192  0.00  0.00            
ATOM    938  HD3 LYS X  58      17.462   4.690 -21.756  0.00  0.00            
ATOM    939  CE  LYS X  58      16.031   4.302 -23.327  0.00  0.00            
ATOM    940  HE2 LYS X  58      15.254   3.904 -22.674  0.00  0.00            
ATOM    941  HE3 LYS X  58      15.421   4.757 -24.108  0.00  0.00            
ATOM    942  NZ  LYS X  58      16.853   3.207 -23.944  0.00  0.00            
ATOM    943  HZ1 LYS X  58      16.242   2.524 -24.369  0.00  0.00            
ATOM    944  HZ2 LYS X  58      17.438   3.609 -24.663  0.00  0.00            
ATOM    945  HZ3 LYS X  58      17.529   2.826 -23.298  0.00  0.00            
ATOM    946  C   LYS X  58      14.788   7.866 -19.354  0.00  0.00            
ATOM    947  O   LYS X  58      13.598   7.866 -19.790  0.00  0.00            
ATOM    948  N   ALA X  59      15.117   7.579 -18.075  0.00  0.00            
ATOM    949  H   ALA X  59      16.059   7.670 -17.721  0.00  0.00            
ATOM    950  CA  ALA X  59      14.269   7.024 -17.048  0.00  0.00            
ATOM    951  HA  ALA X  59      13.621   6.272 -17.499  0.00  0.00            
ATOM    952  CB  ALA X  59      15.016   6.350 -15.874  0.00  0.00            
ATOM    953  HB1 ALA X  59      14.268   5.868 -15.245  0.00  0.00            
ATOM    954  HB2 ALA X  59      15.669   5.527 -16.165  0.00  0.00            
ATOM    955  HB3 ALA X  59      15.556   7.121 -15.323  0.00  0.00            
ATOM    956  C   ALA X  59      13.154   8.040 -16.496  0.00  0.00            
ATOM    957  O   ALA X  59      12.281   7.693 -15.743  0.00  0.00            
ATOM    958  N   ASN X  60      13.212   9.356 -16.955  0.00  0.00            
ATOM    959  H   ASN X  60      14.017   9.705 -17.455  0.00  0.00            
ATOM    960  CA  ASN X  60      12.188  10.368 -16.736  0.00  0.00            
ATOM    961  HA  ASN X  60      12.128  10.678 -15.693  0.00  0.00            
ATOM    962  CB  ASN X  60      12.508  11.563 -17.747  0.00  0.00            
ATOM    963  HB2 ASN X  60      12.689  11.167 -18.747  0.00  0.00            
ATOM    964  HB3 ASN X  60      11.659  12.232 -17.887  0.00  0.00            
ATOM    965  CG  ASN X  60      13.579  12.429 -17.227  0.00  0.00            
ATOM    966  OD1 ASN X  60      14.213  12.266 -16.197  0.00  0.00            
ATOM    967  ND2 ASN X  60      13.794  13.432 -18.057  0.00  0.00            
ATOM    968 HD21 ASN X  60      13.159  13.517 -18.838  0.00  0.00            
ATOM    969 HD22 ASN X  60      14.529  14.071 -17.787  0.00  0.00            
ATOM    970  C   ASN X  60      10.815   9.704 -17.124  0.00  0.00            
ATOM    971  O   ASN X  60       9.838   9.961 -16.443  0.00  0.00            
ATOM    972  N   LYS X  61      10.823   8.933 -18.275  0.00  0.00            
ATOM    973  H   LYS X  61      11.741   8.774 -18.667  0.00  0.00            
ATOM    974  CA  LYS X  61       9.613   8.226 -18.744  0.00  0.00            
ATOM    975  HA  LYS X  61       8.931   9.041 -18.987  0.00  0.00            
ATOM    976  CB  LYS X  61       9.874   7.444 -20.056  0.00  0.00            
ATOM    977  HB2 LYS X  61      10.370   8.141 -20.731  0.00  0.00            
ATOM    978  HB3 LYS X  61      10.526   6.581 -19.918  0.00  0.00            
ATOM    979  CG  LYS X  61       8.613   6.920 -20.710  0.00  0.00            
ATOM    980  HG2 LYS X  61       8.191   6.139 -20.078  0.00  0.00            
ATOM    981  HG3 LYS X  61       7.851   7.698 -20.751  0.00  0.00            
ATOM    982  CD  LYS X  61       9.007   6.462 -22.118  0.00  0.00            
ATOM    983  HD2 LYS X  61       9.433   7.255 -22.732  0.00  0.00            
ATOM    984  HD3 LYS X  61       9.740   5.670 -21.966  0.00  0.00            
ATOM    985  CE  LYS X  61       7.910   5.841 -22.984  0.00  0.00            
ATOM    986  HE2 LYS X  61       7.043   6.492 -22.872  0.00  0.00            
ATOM    987  HE3 LYS X  61       8.444   5.685 -23.921  0.00  0.00            
ATOM    988  NZ  LYS X  61       7.377   4.570 -22.389  0.00  0.00            
ATOM    989  HZ1 LYS X  61       6.861   4.005 -23.049  0.00  0.00            
ATOM    990  HZ2 LYS X  61       8.131   3.920 -22.214  0.00  0.00            
ATOM    991  HZ3 LYS X  61       6.797   4.715 -21.575  0.00  0.00            
ATOM    992  C   LYS X  61       8.993   7.231 -17.726  0.00  0.00            
ATOM    993  O   LYS X  61       7.787   7.105 -17.695  0.00  0.00            
ATOM    994  N   GLU X  62       9.727   6.730 -16.728  0.00  0.00            
ATOM    995  H   GLU X  62      10.653   7.103 -16.574  0.00  0.00            
ATOM    996  CA  GLU X  62       9.020   6.080 -15.614  0.00  0.00            
ATOM    997  HA  GLU X  62       8.358   5.292 -15.976  0.00  0.00            
ATOM    998  CB  GLU X  62      10.069   5.379 -14.728  0.00  0.00            
ATOM    999  HB2 GLU X  62      10.838   6.088 -14.419  0.00  0.00            
ATOM   1000  HB3 GLU X  62       9.512   5.016 -13.865  0.00  0.00            
ATOM   1001  CG  GLU X  62      10.704   4.126 -15.412  0.00  0.00            
ATOM   1002  HG2 GLU X  62      11.176   4.478 -16.329  0.00  0.00            
ATOM   1003  HG3 GLU X  62      11.537   3.800 -14.790  0.00  0.00            
ATOM   1004  CD  GLU X  62       9.660   3.042 -15.636  0.00  0.00            
ATOM   1005  OE1 GLU X  62      10.150   1.960 -16.135  0.00  0.00            
ATOM   1006  OE2 GLU X  62       8.535   2.996 -15.182  0.00  0.00            
ATOM   1007  C   GLU X  62       8.160   6.962 -14.791  0.00  0.00            
ATOM   1008  O   GLU X  62       7.053   6.578 -14.515  0.00  0.00            
ATOM   1009  N   ILE X  63       8.629   8.114 -14.325  0.00  0.00            
ATOM   1010  H   ILE X  63       9.556   8.433 -14.566  0.00  0.00            
ATOM   1011  CA  ILE X  63       7.819   9.067 -13.483  0.00  0.00            
ATOM   1012  HA  ILE X  63       7.505   8.545 -12.579  0.00  0.00            
ATOM   1013  CB  ILE X  63       8.768  10.119 -13.010  0.00  0.00            
ATOM   1014  HB  ILE X  63       9.066  10.773 -13.829  0.00  0.00            
ATOM   1015  CG2 ILE X  63       7.905  11.032 -12.098  0.00  0.00            
ATOM   1016 HG21 ILE X  63       7.705  10.426 -11.215  0.00  0.00            
ATOM   1017 HG22 ILE X  63       8.508  11.911 -11.870  0.00  0.00            
ATOM   1018 HG23 ILE X  63       7.016  11.381 -12.623  0.00  0.00            
ATOM   1019  CG1 ILE X  63      10.029   9.661 -12.281  0.00  0.00            
ATOM   1020 HG12 ILE X  63      10.737   9.262 -13.007  0.00  0.00            
ATOM   1021 HG13 ILE X  63      10.566  10.426 -11.720  0.00  0.00            
ATOM   1022  CD1 ILE X  63       9.809   8.539 -11.222  0.00  0.00            
ATOM   1023 HD11 ILE X  63      10.617   8.598 -10.493  0.00  0.00            
ATOM   1024 HD12 ILE X  63       8.849   8.631 -10.715  0.00  0.00            
ATOM   1025 HD13 ILE X  63       9.755   7.553 -11.685  0.00  0.00            
ATOM   1026  C   ILE X  63       6.610   9.602 -14.278  0.00  0.00            
ATOM   1027  O   ILE X  63       5.478   9.609 -13.786  0.00  0.00            
ATOM   1028  N   LEU X  64       6.767   9.885 -15.603  0.00  0.00            
ATOM   1029  H   LEU X  64       7.619   9.784 -16.136  0.00  0.00            
ATOM   1030  CA  LEU X  64       5.605  10.196 -16.484  0.00  0.00            
ATOM   1031  HA  LEU X  64       5.089  11.083 -16.116  0.00  0.00            
ATOM   1032  CB  LEU X  64       6.167  10.477 -17.888  0.00  0.00            
ATOM   1033  HB2 LEU X  64       6.641   9.595 -18.319  0.00  0.00            
ATOM   1034  HB3 LEU X  64       5.295  10.669 -18.514  0.00  0.00            
ATOM   1035  CG  LEU X  64       7.156  11.634 -17.994  0.00  0.00            
ATOM   1036  HG  LEU X  64       7.987  11.503 -17.301  0.00  0.00            
ATOM   1037  CD1 LEU X  64       7.861  11.833 -19.324  0.00  0.00            
ATOM   1038 HD11 LEU X  64       7.119  12.045 -20.094  0.00  0.00            
ATOM   1039 HD12 LEU X  64       8.469  12.723 -19.164  0.00  0.00            
ATOM   1040 HD13 LEU X  64       8.429  10.950 -19.619  0.00  0.00            
ATOM   1041  CD2 LEU X  64       6.464  12.979 -17.660  0.00  0.00            
ATOM   1042 HD21 LEU X  64       6.208  12.969 -16.601  0.00  0.00            
ATOM   1043 HD22 LEU X  64       7.122  13.804 -17.934  0.00  0.00            
ATOM   1044 HD23 LEU X  64       5.644  13.137 -18.361  0.00  0.00            
ATOM   1045  C   LEU X  64       4.578   9.027 -16.566  0.00  0.00            
ATOM   1046  O   LEU X  64       3.434   9.297 -16.293  0.00  0.00            
ATOM   1047  N   ASP X  65       4.997   7.828 -16.837  0.00  0.00            
ATOM   1048  H   ASP X  65       5.938   7.704 -17.183  0.00  0.00            
ATOM   1049  CA  ASP X  65       4.116   6.684 -17.035  0.00  0.00            
ATOM   1050  HA  ASP X  65       3.311   6.894 -17.739  0.00  0.00            
ATOM   1051  CB  ASP X  65       5.003   5.535 -17.653  0.00  0.00            
ATOM   1052  HB2 ASP X  65       5.888   5.570 -17.019  0.00  0.00            
ATOM   1053  HB3 ASP X  65       4.650   4.545 -17.362  0.00  0.00            
ATOM   1054  CG  ASP X  65       5.303   5.650 -19.162  0.00  0.00            
ATOM   1055  OD1 ASP X  65       4.589   6.389 -19.835  0.00  0.00            
ATOM   1056  OD2 ASP X  65       6.114   4.825 -19.658  0.00  0.00            
ATOM   1057  C   ASP X  65       3.610   6.103 -15.746  0.00  0.00            
ATOM   1058  O   ASP X  65       2.611   5.410 -15.708  0.00  0.00            
ATOM   1059  N   GLU X  66       4.138   6.354 -14.547  0.00  0.00            
ATOM   1060  H   GLU X  66       4.989   6.895 -14.582  0.00  0.00            
ATOM   1061  CA  GLU X  66       3.459   6.181 -13.247  0.00  0.00            
ATOM   1062  HA  GLU X  66       2.943   5.222 -13.201  0.00  0.00            
ATOM   1063  CB  GLU X  66       4.450   6.206 -12.087  0.00  0.00            
ATOM   1064  HB2 GLU X  66       5.081   5.320 -12.156  0.00  0.00            
ATOM   1065  HB3 GLU X  66       4.988   7.139 -12.252  0.00  0.00            
ATOM   1066  CG  GLU X  66       3.815   6.112 -10.621  0.00  0.00            
ATOM   1067  HG2 GLU X  66       3.331   7.030 -10.286  0.00  0.00            
ATOM   1068  HG3 GLU X  66       3.115   5.276 -10.632  0.00  0.00            
ATOM   1069  CD  GLU X  66       4.839   5.890  -9.481  0.00  0.00            
ATOM   1070  OE1 GLU X  66       5.916   5.299  -9.648  0.00  0.00            
ATOM   1071  OE2 GLU X  66       4.658   6.468  -8.365  0.00  0.00            
ATOM   1072  C   GLU X  66       2.406   7.296 -13.007  0.00  0.00            
ATOM   1073  O   GLU X  66       1.256   6.968 -12.745  0.00  0.00            
ATOM   1074  N   ALA X  67       2.748   8.547 -13.194  0.00  0.00            
ATOM   1075  H   ALA X  67       3.704   8.797 -13.405  0.00  0.00            
ATOM   1076  CA  ALA X  67       1.813   9.716 -13.057  0.00  0.00            
ATOM   1077  HA  ALA X  67       1.497   9.773 -12.015  0.00  0.00            
ATOM   1078  CB  ALA X  67       2.617  11.003 -13.383  0.00  0.00            
ATOM   1079  HB1 ALA X  67       2.179  11.961 -13.102  0.00  0.00            
ATOM   1080  HB2 ALA X  67       3.507  11.004 -12.754  0.00  0.00            
ATOM   1081  HB3 ALA X  67       2.908  11.058 -14.432  0.00  0.00            
ATOM   1082  C   ALA X  67       0.561   9.567 -13.933  0.00  0.00            
ATOM   1083  O   ALA X  67      -0.528   9.918 -13.498  0.00  0.00            
ATOM   1084  N   TYR X  68       0.728   8.948 -15.135  0.00  0.00            
ATOM   1085  H   TYR X  68       1.679   9.040 -15.460  0.00  0.00            
ATOM   1086  CA  TYR X  68      -0.387   8.614 -16.004  0.00  0.00            
ATOM   1087  HA  TYR X  68      -0.903   9.559 -16.173  0.00  0.00            
ATOM   1088  CB  TYR X  68       0.086   8.075 -17.391  0.00  0.00            
ATOM   1089  HB2 TYR X  68       0.742   8.835 -17.816  0.00  0.00            
ATOM   1090  HB3 TYR X  68       0.912   7.372 -17.285  0.00  0.00            
ATOM   1091  CG  TYR X  68      -0.927   7.743 -18.441  0.00  0.00            
ATOM   1092  CD1 TYR X  68      -1.114   6.411 -18.867  0.00  0.00            
ATOM   1093  HD1 TYR X  68      -0.380   5.759 -18.417  0.00  0.00            
ATOM   1094  CE1 TYR X  68      -2.137   6.041 -19.798  0.00  0.00            
ATOM   1095  HE1 TYR X  68      -2.292   5.047 -20.193  0.00  0.00            
ATOM   1096  CZ  TYR X  68      -2.951   7.122 -20.364  0.00  0.00            
ATOM   1097  OH  TYR X  68      -3.942   6.869 -21.246  0.00  0.00            
ATOM   1098  HH  TYR X  68      -4.457   7.638 -21.499  0.00  0.00            
ATOM   1099  CE2 TYR X  68      -2.862   8.384 -19.774  0.00  0.00            
ATOM   1100  HE2 TYR X  68      -3.533   9.179 -20.063  0.00  0.00            
ATOM   1101  CD2 TYR X  68      -1.820   8.722 -18.934  0.00  0.00            
ATOM   1102  HD2 TYR X  68      -1.626   9.746 -18.650  0.00  0.00            
ATOM   1103  C   TYR X  68      -1.427   7.692 -15.349  0.00  0.00            
ATOM   1104  O   TYR X  68      -2.652   7.940 -15.384  0.00  0.00            
ATOM   1105  N   VAL X  69      -1.087   6.554 -14.779  0.00  0.00            
ATOM   1106  H   VAL X  69      -0.136   6.445 -14.456  0.00  0.00            
ATOM   1107  CA  VAL X  69      -2.069   5.587 -14.186  0.00  0.00            
ATOM   1108  HA  VAL X  69      -2.979   5.665 -14.780  0.00  0.00            
ATOM   1109  CB  VAL X  69      -1.527   4.182 -14.115  0.00  0.00            
ATOM   1110  HB  VAL X  69      -2.342   3.517 -13.828  0.00  0.00            
ATOM   1111  CG1 VAL X  69      -1.118   3.705 -15.499  0.00  0.00            
ATOM   1112 HG11 VAL X  69      -1.994   3.618 -16.142  0.00  0.00            
ATOM   1113 HG12 VAL X  69      -0.423   4.399 -15.972  0.00  0.00            
ATOM   1114 HG13 VAL X  69      -0.690   2.704 -15.462  0.00  0.00            
ATOM   1115  CG2 VAL X  69      -0.304   4.002 -13.195  0.00  0.00            
ATOM   1116 HG21 VAL X  69      -0.577   4.298 -12.182  0.00  0.00            
ATOM   1117 HG22 VAL X  69       0.032   2.966 -13.149  0.00  0.00            
ATOM   1118 HG23 VAL X  69       0.489   4.668 -13.533  0.00  0.00            
ATOM   1119  C   VAL X  69      -2.530   6.151 -12.832  0.00  0.00            
ATOM   1120  O   VAL X  69      -3.687   5.930 -12.453  0.00  0.00            
ATOM   1121  N   MET X  70      -1.709   6.973 -12.113  0.00  0.00            
ATOM   1122  H   MET X  70      -0.762   7.058 -12.455  0.00  0.00            
ATOM   1123  CA  MET X  70      -2.235   7.631 -10.957  0.00  0.00            
ATOM   1124  HA  MET X  70      -2.821   6.933 -10.359  0.00  0.00            
ATOM   1125  CB  MET X  70      -1.077   8.118 -10.083  0.00  0.00            
ATOM   1126  HB2 MET X  70      -0.176   8.278 -10.676  0.00  0.00            
ATOM   1127  HB3 MET X  70      -1.396   9.084  -9.692  0.00  0.00            
ATOM   1128  CG  MET X  70      -0.738   7.243  -8.883  0.00  0.00            
ATOM   1129  HG2 MET X  70      -1.131   6.226  -8.874  0.00  0.00            
ATOM   1130  HG3 MET X  70       0.332   7.108  -9.038  0.00  0.00            
ATOM   1131  SD  MET X  70      -0.963   8.155  -7.304  0.00  0.00            
ATOM   1132  CE  MET X  70      -2.737   7.822  -6.951  0.00  0.00            
ATOM   1133  HE1 MET X  70      -3.058   8.403  -6.087  0.00  0.00            
ATOM   1134  HE2 MET X  70      -3.225   8.246  -7.829  0.00  0.00            
ATOM   1135  HE3 MET X  70      -2.935   6.756  -6.839  0.00  0.00            
ATOM   1136  C   MET X  70      -3.188   8.780 -11.299  0.00  0.00            
ATOM   1137  O   MET X  70      -4.158   8.983 -10.536  0.00  0.00            
ATOM   1138  N   ALA X  71      -3.124   9.404 -12.461  0.00  0.00            
ATOM   1139  H   ALA X  71      -2.312   9.247 -13.041  0.00  0.00            
ATOM   1140  CA  ALA X  71      -4.198  10.300 -12.773  0.00  0.00            
ATOM   1141  HA  ALA X  71      -4.415  11.063 -12.024  0.00  0.00            
ATOM   1142  CB  ALA X  71      -3.635  11.098 -13.922  0.00  0.00            
ATOM   1143  HB1 ALA X  71      -4.261  11.965 -14.131  0.00  0.00            
ATOM   1144  HB2 ALA X  71      -2.637  11.451 -13.663  0.00  0.00            
ATOM   1145  HB3 ALA X  71      -3.581  10.479 -14.818  0.00  0.00            
ATOM   1146  C   ALA X  71      -5.512   9.577 -13.132  0.00  0.00            
ATOM   1147  O   ALA X  71      -6.532  10.216 -13.001  0.00  0.00            
ATOM   1148  N   SER X  72      -5.461   8.314 -13.508  0.00  0.00            
ATOM   1149  H   SER X  72      -4.542   7.978 -13.756  0.00  0.00            
ATOM   1150  CA  SER X  72      -6.637   7.437 -13.610  0.00  0.00            
ATOM   1151  HA  SER X  72      -7.382   8.088 -14.067  0.00  0.00            
ATOM   1152  CB  SER X  72      -6.320   6.221 -14.512  0.00  0.00            
ATOM   1153  HB2 SER X  72      -6.011   6.670 -15.457  0.00  0.00            
ATOM   1154  HB3 SER X  72      -5.478   5.680 -14.081  0.00  0.00            
ATOM   1155  OG  SER X  72      -7.485   5.411 -14.668  0.00  0.00            
ATOM   1156  HG  SER X  72      -7.336   5.037 -15.539  0.00  0.00            
ATOM   1157  C   SER X  72      -7.258   7.040 -12.274  0.00  0.00            
ATOM   1158  O   SER X  72      -8.422   6.806 -12.179  0.00  0.00            
ATOM   1159  N   VAL X  73      -6.430   6.746 -11.328  0.00  0.00            
ATOM   1160  H   VAL X  73      -5.439   6.715 -11.521  0.00  0.00            
ATOM   1161  CA  VAL X  73      -6.854   6.450  -9.985  0.00  0.00            
ATOM   1162  HA  VAL X  73      -7.558   5.620 -10.049  0.00  0.00            
ATOM   1163  CB  VAL X  73      -5.683   5.993  -9.118  0.00  0.00            
ATOM   1164  HB  VAL X  73      -4.815   6.589  -9.400  0.00  0.00            
ATOM   1165  CG1 VAL X  73      -5.924   6.168  -7.623  0.00  0.00            
ATOM   1166 HG11 VAL X  73      -6.533   5.350  -7.237  0.00  0.00            
ATOM   1167 HG12 VAL X  73      -4.963   6.158  -7.110  0.00  0.00            
ATOM   1168 HG13 VAL X  73      -6.363   7.139  -7.394  0.00  0.00            
ATOM   1169  CG2 VAL X  73      -5.471   4.525  -9.357  0.00  0.00            
ATOM   1170 HG21 VAL X  73      -5.256   4.302 -10.402  0.00  0.00            
ATOM   1171 HG22 VAL X  73      -4.601   4.287  -8.746  0.00  0.00            
ATOM   1172 HG23 VAL X  73      -6.317   3.870  -9.146  0.00  0.00            
ATOM   1173  C   VAL X  73      -7.613   7.717  -9.466  0.00  0.00            
ATOM   1174  O   VAL X  73      -8.618   7.534  -8.841  0.00  0.00            
ATOM   1175  N   ASP X  74      -6.924   8.871  -9.647  0.00  0.00            
ATOM   1176  H   ASP X  74      -6.013   8.809 -10.077  0.00  0.00            
ATOM   1177  CA  ASP X  74      -7.194  10.014  -8.836  0.00  0.00            
ATOM   1178  HA  ASP X  74      -7.313   9.728  -7.791  0.00  0.00            
ATOM   1179  CB  ASP X  74      -5.960  10.938  -8.876  0.00  0.00            
ATOM   1180  HB2 ASP X  74      -5.088  10.321  -8.660  0.00  0.00            
ATOM   1181  HB3 ASP X  74      -5.972  11.331  -9.893  0.00  0.00            
ATOM   1182  CG  ASP X  74      -5.931  11.981  -7.756  0.00  0.00            
ATOM   1183  OD1 ASP X  74      -5.765  11.585  -6.589  0.00  0.00            
ATOM   1184  OD2 ASP X  74      -6.162  13.175  -8.039  0.00  0.00            
ATOM   1185  C   ASP X  74      -8.396  10.800  -9.244  0.00  0.00            
ATOM   1186  O   ASP X  74      -9.153  11.265  -8.335  0.00  0.00            
ATOM   1187  N   ASN X  75      -8.755  10.855 -10.519  0.00  0.00            
ATOM   1188  H   ASN X  75      -8.048  10.428 -11.101  0.00  0.00            
ATOM   1189  CA  ASN X  75      -9.958  11.403 -11.062  0.00  0.00            
ATOM   1190  HA  ASN X  75      -9.891  12.457 -10.793  0.00  0.00            
ATOM   1191  CB  ASN X  75      -9.906  11.550 -12.623  0.00  0.00            
ATOM   1192  HB2 ASN X  75      -9.156  12.321 -12.800  0.00  0.00            
ATOM   1193  HB3 ASN X  75      -9.571  10.605 -13.052  0.00  0.00            
ATOM   1194  CG  ASN X  75     -11.289  11.987 -13.150  0.00  0.00            
ATOM   1195  OD1 ASN X  75     -12.103  11.146 -13.587  0.00  0.00            
ATOM   1196  ND2 ASN X  75     -11.561  13.254 -13.034  0.00  0.00            
ATOM   1197 HD21 ASN X  75     -10.977  13.842 -12.457  0.00  0.00            
ATOM   1198 HD22 ASN X  75     -12.488  13.521 -13.335  0.00  0.00            
ATOM   1199  C   ASN X  75     -11.308  10.978 -10.452  0.00  0.00            
ATOM   1200  O   ASN X  75     -12.090  11.861 -10.038  0.00  0.00            
ATOM   1201  N   PRO X  76     -11.696   9.658 -10.379  0.00  0.00            
ATOM   1202  CD  PRO X  76     -11.162   8.599 -11.203  0.00  0.00            
ATOM   1203  HD2 PRO X  76     -10.649   7.894 -10.548  0.00  0.00            
ATOM   1204  HD3 PRO X  76     -10.547   9.002 -12.008  0.00  0.00            
ATOM   1205  CG  PRO X  76     -12.417   7.863 -11.730  0.00  0.00            
ATOM   1206  HG2 PRO X  76     -12.202   6.840 -12.040  0.00  0.00            
ATOM   1207  HG3 PRO X  76     -12.875   8.381 -12.573  0.00  0.00            
ATOM   1208  CB  PRO X  76     -13.306   7.927 -10.498  0.00  0.00            
ATOM   1209  HB2 PRO X  76     -12.860   7.077  -9.980  0.00  0.00            
ATOM   1210  HB3 PRO X  76     -14.386   7.854 -10.629  0.00  0.00            
ATOM   1211  CA  PRO X  76     -12.979   9.251  -9.833  0.00  0.00            
ATOM   1212  HA  PRO X  76     -13.750   9.937 -10.185  0.00  0.00            
ATOM   1213  C   PRO X  76     -13.077   9.068  -8.295  0.00  0.00            
ATOM   1214  O   PRO X  76     -14.203   9.128  -7.690  0.00  0.00            
ATOM   1215  N   GLY X  77     -11.868   9.000  -7.694  0.00  0.00            
ATOM   1216  H   GLY X  77     -11.008   8.970  -8.223  0.00  0.00            
ATOM   1217  CA  GLY X  77     -11.710   8.951  -6.243  0.00  0.00            
ATOM   1218  HA2 GLY X  77     -10.649   9.107  -6.048  0.00  0.00            
ATOM   1219  HA3 GLY X  77     -12.347   9.692  -5.760  0.00  0.00            
ATOM   1220  C   GLY X  77     -12.042   7.575  -5.684  0.00  0.00            
ATOM   1221  O   GLY X  77     -12.815   6.772  -6.220  0.00  0.00            
ATOM   1222  N   ASN X  78     -11.358   7.249  -4.594  0.00  0.00            
ATOM   1223  H   ASN X  78     -10.653   7.858  -4.204  0.00  0.00            
ATOM   1224  CA  ASN X  78     -11.729   6.170  -3.698  0.00  0.00            
ATOM   1225  HA  ASN X  78     -12.815   6.132  -3.624  0.00  0.00            
ATOM   1226  CB  ASN X  78     -11.194   4.810  -4.194  0.00  0.00            
ATOM   1227  HB2 ASN X  78     -11.509   4.685  -5.229  0.00  0.00            
ATOM   1228  HB3 ASN X  78     -10.115   4.924  -4.302  0.00  0.00            
ATOM   1229  CG  ASN X  78     -11.583   3.680  -3.345  0.00  0.00            
ATOM   1230  OD1 ASN X  78     -10.711   3.103  -2.689  0.00  0.00            
ATOM   1231  ND2 ASN X  78     -12.865   3.368  -3.155  0.00  0.00            
ATOM   1232 HD21 ASN X  78     -13.553   3.985  -3.564  0.00  0.00            
ATOM   1233 HD22 ASN X  78     -13.105   2.533  -2.639  0.00  0.00            
ATOM   1234  C   ASN X  78     -11.060   6.427  -2.347  0.00  0.00            
ATOM   1235  O   ASN X  78      -9.919   6.826  -2.320  0.00  0.00            
ATOM   1236  N   PRO X  79     -11.742   6.224  -1.164  0.00  0.00            
ATOM   1237  CD  PRO X  79     -13.184   6.045  -0.955  0.00  0.00            
ATOM   1238  HD2 PRO X  79     -13.423   4.982  -0.927  0.00  0.00            
ATOM   1239  HD3 PRO X  79     -13.728   6.534  -1.763  0.00  0.00            
ATOM   1240  CG  PRO X  79     -13.369   6.781   0.378  0.00  0.00            
ATOM   1241  HG2 PRO X  79     -14.252   6.487   0.945  0.00  0.00            
ATOM   1242  HG3 PRO X  79     -13.454   7.840   0.134  0.00  0.00            
ATOM   1243  CB  PRO X  79     -12.091   6.470   1.121  0.00  0.00            
ATOM   1244  HB2 PRO X  79     -12.009   5.414   1.378  0.00  0.00            
ATOM   1245  HB3 PRO X  79     -12.000   7.235   1.892  0.00  0.00            
ATOM   1246  CA  PRO X  79     -11.039   6.644   0.071  0.00  0.00            
ATOM   1247  HA  PRO X  79     -10.924   7.723  -0.028  0.00  0.00            
ATOM   1248  C   PRO X  79      -9.867   5.876   0.477  0.00  0.00            
ATOM   1249  O   PRO X  79      -9.124   6.392   1.315  0.00  0.00            
ATOM   1250  N   HIE X  80      -9.717   4.633  -0.041  0.00  0.00            
ATOM   1251  H   HIE X  80     -10.345   4.287  -0.752  0.00  0.00            
ATOM   1252  CA  HIE X  80      -8.771   3.706   0.544  0.00  0.00            
ATOM   1253  HA  HIE X  80      -8.698   4.162   1.531  0.00  0.00            
ATOM   1254  CB  HIE X  80      -9.348   2.293   0.532  0.00  0.00            
ATOM   1255  HB2 HIE X  80      -9.510   2.036  -0.515  0.00  0.00            
ATOM   1256  HB3 HIE X  80      -8.647   1.634   1.043  0.00  0.00            
ATOM   1257  CG  HIE X  80     -10.712   2.171   1.140  0.00  0.00            
ATOM   1258  ND1 HIE X  80     -10.908   1.861   2.458  0.00  0.00            
ATOM   1259  CE1 HIE X  80     -12.243   2.050   2.740  0.00  0.00            
ATOM   1260  HE1 HIE X  80     -12.686   2.359   3.676  0.00  0.00            
ATOM   1261  NE2 HIE X  80     -12.850   2.496   1.633  0.00  0.00            
ATOM   1262  HE2 HIE X  80     -13.707   3.029   1.608  0.00  0.00            
ATOM   1263  CD2 HIE X  80     -11.907   2.578   0.593  0.00  0.00            
ATOM   1264  HD2 HIE X  80     -12.101   2.856  -0.433  0.00  0.00            
ATOM   1265  C   HIE X  80      -7.452   3.723  -0.254  0.00  0.00            
ATOM   1266  O   HIE X  80      -6.553   2.864  -0.167  0.00  0.00            
ATOM   1267  N   VAL X  81      -7.242   4.730  -1.135  0.00  0.00            
ATOM   1268  H   VAL X  81      -8.038   5.319  -1.331  0.00  0.00            
ATOM   1269  CA  VAL X  81      -6.063   5.032  -1.900  0.00  0.00            
ATOM   1270  HA  VAL X  81      -5.358   4.413  -1.345  0.00  0.00            
ATOM   1271  CB  VAL X  81      -6.229   4.655  -3.402  0.00  0.00            
ATOM   1272  HB  VAL X  81      -6.890   5.369  -3.895  0.00  0.00            
ATOM   1273  CG1 VAL X  81      -5.009   4.825  -4.244  0.00  0.00            
ATOM   1274 HG11 VAL X  81      -4.225   4.131  -3.940  0.00  0.00            
ATOM   1275 HG12 VAL X  81      -5.252   4.622  -5.287  0.00  0.00            
ATOM   1276 HG13 VAL X  81      -4.738   5.875  -4.141  0.00  0.00            
ATOM   1277  CG2 VAL X  81      -6.892   3.223  -3.514  0.00  0.00            
ATOM   1278 HG21 VAL X  81      -6.401   2.470  -2.898  0.00  0.00            
ATOM   1279 HG22 VAL X  81      -7.944   3.351  -3.260  0.00  0.00            
ATOM   1280 HG23 VAL X  81      -6.836   2.936  -4.564  0.00  0.00            
ATOM   1281  C   VAL X  81      -5.650   6.531  -1.751  0.00  0.00            
ATOM   1282  O   VAL X  81      -6.445   7.429  -1.713  0.00  0.00            
ATOM   1283  N   CYS X  82      -4.320   6.773  -1.659  0.00  0.00            
ATOM   1284  H   CYS X  82      -3.672   5.998  -1.646  0.00  0.00            
ATOM   1285  CA  CYS X  82      -3.731   8.090  -1.586  0.00  0.00            
ATOM   1286  HA  CYS X  82      -4.128   8.540  -0.677  0.00  0.00            
ATOM   1287  CB  CYS X  82      -2.240   7.863  -1.556  0.00  0.00            
ATOM   1288  HB2 CYS X  82      -1.905   7.030  -2.174  0.00  0.00            
ATOM   1289  HB3 CYS X  82      -1.723   8.747  -1.927  0.00  0.00            
ATOM   1290  SG  CYS X  82      -1.750   7.676   0.147  0.00  0.00            
ATOM   1291  HG  CYS X  82      -0.439   7.725  -0.105  0.00  0.00            
ATOM   1292  C   CYS X  82      -4.079   9.007  -2.753  0.00  0.00            
ATOM   1293  O   CYS X  82      -4.203   8.517  -3.900  0.00  0.00            
ATOM   1294  N   ARG X  83      -4.062  10.335  -2.488  0.00  0.00            
ATOM   1295  H   ARG X  83      -4.288  10.669  -1.562  0.00  0.00            
ATOM   1296  CA  ARG X  83      -4.082  11.326  -3.629  0.00  0.00            
ATOM   1297  HA  ARG X  83      -4.899  11.089  -4.310  0.00  0.00            
ATOM   1298  CB  ARG X  83      -4.399  12.717  -3.070  0.00  0.00            
ATOM   1299  HB2 ARG X  83      -3.693  12.966  -2.278  0.00  0.00            
ATOM   1300  HB3 ARG X  83      -4.275  13.502  -3.816  0.00  0.00            
ATOM   1301  CG  ARG X  83      -5.840  12.831  -2.448  0.00  0.00            
ATOM   1302  HG2 ARG X  83      -5.916  12.273  -1.515  0.00  0.00            
ATOM   1303  HG3 ARG X  83      -5.875  13.889  -2.189  0.00  0.00            
ATOM   1304  CD  ARG X  83      -7.066  12.481  -3.359  0.00  0.00            
ATOM   1305  HD2 ARG X  83      -7.129  11.399  -3.477  0.00  0.00            
ATOM   1306  HD3 ARG X  83      -7.966  12.815  -2.842  0.00  0.00            
ATOM   1307  NE  ARG X  83      -7.026  13.200  -4.664  0.00  0.00            
ATOM   1308  HE  ARG X  83      -6.628  12.665  -5.422  0.00  0.00            
ATOM   1309  CZ  ARG X  83      -7.657  14.272  -4.923  0.00  0.00            
ATOM   1310  NH1 ARG X  83      -7.501  14.756  -6.105  0.00  0.00            
ATOM   1311 HH11 ARG X  83      -6.961  14.204  -6.756  0.00  0.00            
ATOM   1312 HH12 ARG X  83      -8.174  15.413  -6.474  0.00  0.00            
ATOM   1313  NH2 ARG X  83      -8.463  14.958  -4.108  0.00  0.00            
ATOM   1314 HH21 ARG X  83      -8.511  14.763  -3.118  0.00  0.00            
ATOM   1315 HH22 ARG X  83      -8.949  15.746  -4.511  0.00  0.00            
ATOM   1316  C   ARG X  83      -2.825  11.470  -4.499  0.00  0.00            
ATOM   1317  O   ARG X  83      -1.713  11.434  -4.052  0.00  0.00            
ATOM   1318  N   LEU X  84      -3.133  11.770  -5.797  0.00  0.00            
ATOM   1319  H   LEU X  84      -4.083  11.724  -6.136  0.00  0.00            
ATOM   1320  CA  LEU X  84      -2.133  12.383  -6.703  0.00  0.00            
ATOM   1321  HA  LEU X  84      -1.194  11.914  -6.411  0.00  0.00            
ATOM   1322  CB  LEU X  84      -2.580  12.011  -8.140  0.00  0.00            
ATOM   1323  HB2 LEU X  84      -2.504  10.931  -8.268  0.00  0.00            
ATOM   1324  HB3 LEU X  84      -3.588  12.346  -8.384  0.00  0.00            
ATOM   1325  CG  LEU X  84      -1.629  12.664  -9.256  0.00  0.00            
ATOM   1326  HG  LEU X  84      -1.558  13.741  -9.099  0.00  0.00            
ATOM   1327  CD1 LEU X  84      -0.205  12.217  -9.066  0.00  0.00            
ATOM   1328 HD11 LEU X  84       0.124  12.185  -8.027  0.00  0.00            
ATOM   1329 HD12 LEU X  84      -0.030  11.191  -9.389  0.00  0.00            
ATOM   1330 HD13 LEU X  84       0.387  12.844  -9.734  0.00  0.00            
ATOM   1331  CD2 LEU X  84      -2.041  12.425 -10.721  0.00  0.00            
ATOM   1332 HD21 LEU X  84      -2.374  11.400 -10.883  0.00  0.00            
ATOM   1333 HD22 LEU X  84      -2.941  12.984 -10.977  0.00  0.00            
ATOM   1334 HD23 LEU X  84      -1.240  12.821 -11.346  0.00  0.00            
ATOM   1335  C   LEU X  84      -2.003  13.949  -6.426  0.00  0.00            
ATOM   1336  O   LEU X  84      -3.099  14.556  -6.458  0.00  0.00            
ATOM   1337  N   LEU X  85      -0.814  14.521  -6.221  0.00  0.00            
ATOM   1338  H   LEU X  85       0.024  13.962  -6.149  0.00  0.00            
ATOM   1339  CA  LEU X  85      -0.695  15.991  -5.992  0.00  0.00            
ATOM   1340  HA  LEU X  85      -1.667  16.477  -5.905  0.00  0.00            
ATOM   1341  CB  LEU X  85      -0.146  16.273  -4.609  0.00  0.00            
ATOM   1342  HB2 LEU X  85       0.857  15.864  -4.492  0.00  0.00            
ATOM   1343  HB3 LEU X  85       0.078  17.340  -4.576  0.00  0.00            
ATOM   1344  CG  LEU X  85      -0.925  15.795  -3.411  0.00  0.00            
ATOM   1345  HG  LEU X  85      -0.955  14.706  -3.452  0.00  0.00            
ATOM   1346  CD1 LEU X  85      -0.208  16.072  -2.077  0.00  0.00            
ATOM   1347 HD11 LEU X  85       0.756  15.569  -2.011  0.00  0.00            
ATOM   1348 HD12 LEU X  85      -0.156  17.118  -1.773  0.00  0.00            
ATOM   1349 HD13 LEU X  85      -0.846  15.592  -1.334  0.00  0.00            
ATOM   1350  CD2 LEU X  85      -2.346  16.360  -3.412  0.00  0.00            
ATOM   1351 HD21 LEU X  85      -2.921  16.099  -4.300  0.00  0.00            
ATOM   1352 HD22 LEU X  85      -2.812  16.020  -2.486  0.00  0.00            
ATOM   1353 HD23 LEU X  85      -2.197  17.433  -3.295  0.00  0.00            
ATOM   1354  C   LEU X  85      -0.059  16.809  -7.164  0.00  0.00            
ATOM   1355  O   LEU X  85      -0.417  17.969  -7.238  0.00  0.00            
ATOM   1356  N   GLY X  86       0.911  16.211  -7.917  0.00  0.00            
ATOM   1357  H   GLY X  86       1.285  15.339  -7.570  0.00  0.00            
ATOM   1358  CA  GLY X  86       1.613  16.822  -9.076  0.00  0.00            
ATOM   1359  HA2 GLY X  86       0.850  16.718  -9.848  0.00  0.00            
ATOM   1360  HA3 GLY X  86       1.898  17.852  -8.865  0.00  0.00            
ATOM   1361  C   GLY X  86       2.878  16.118  -9.473  0.00  0.00            
ATOM   1362  O   GLY X  86       3.418  15.300  -8.686  0.00  0.00            
ATOM   1363  N   ILE X  87       3.411  16.469 -10.603  0.00  0.00            
ATOM   1364  H   ILE X  87       2.943  17.193 -11.129  0.00  0.00            
ATOM   1365  CA  ILE X  87       4.730  16.123 -11.168  0.00  0.00            
ATOM   1366  HA  ILE X  87       5.102  15.337 -10.510  0.00  0.00            
ATOM   1367  CB  ILE X  87       4.554  15.469 -12.626  0.00  0.00            
ATOM   1368  HB  ILE X  87       3.760  14.731 -12.506  0.00  0.00            
ATOM   1369  CG2 ILE X  87       4.245  16.482 -13.646  0.00  0.00            
ATOM   1370 HG21 ILE X  87       3.853  16.028 -14.557  0.00  0.00            
ATOM   1371 HG22 ILE X  87       3.534  17.222 -13.277  0.00  0.00            
ATOM   1372 HG23 ILE X  87       5.103  17.097 -13.917  0.00  0.00            
ATOM   1373  CG1 ILE X  87       5.814  14.674 -12.816  0.00  0.00            
ATOM   1374 HG12 ILE X  87       6.747  15.231 -12.730  0.00  0.00            
ATOM   1375 HG13 ILE X  87       5.795  13.863 -12.089  0.00  0.00            
ATOM   1376  CD1 ILE X  87       5.844  13.900 -14.179  0.00  0.00            
ATOM   1377 HD11 ILE X  87       6.809  13.395 -14.238  0.00  0.00            
ATOM   1378 HD12 ILE X  87       4.997  13.215 -14.186  0.00  0.00            
ATOM   1379 HD13 ILE X  87       5.729  14.657 -14.955  0.00  0.00            
ATOM   1380  C   ILE X  87       5.559  17.409 -11.104  0.00  0.00            
ATOM   1381  O   ILE X  87       4.974  18.509 -11.025  0.00  0.00            
ATOM   1382  N   CYS X  88       6.868  17.250 -11.061  0.00  0.00            
ATOM   1383  H   CYS X  88       7.164  16.296 -11.209  0.00  0.00            
ATOM   1384  CA  CYS X  88       7.765  18.393 -11.200  0.00  0.00            
ATOM   1385  HA  CYS X  88       7.383  19.281 -11.704  0.00  0.00            
ATOM   1386  CB  CYS X  88       8.224  18.874  -9.810  0.00  0.00            
ATOM   1387  HB2 CYS X  88       7.374  19.351  -9.323  0.00  0.00            
ATOM   1388  HB3 CYS X  88       8.610  18.065  -9.190  0.00  0.00            
ATOM   1389  SG  CYS X  88       9.515  20.203  -9.964  0.00  0.00            
ATOM   1390  HG  CYS X  88       8.734  21.091 -10.586  0.00  0.00            
ATOM   1391  C   CYS X  88       8.903  18.016 -12.176  0.00  0.00            
ATOM   1392  O   CYS X  88       9.191  16.871 -12.381  0.00  0.00            
ATOM   1393  N   LEU X  89       9.569  19.019 -12.750  0.00  0.00            
ATOM   1394  H   LEU X  89       9.319  19.997 -12.716  0.00  0.00            
ATOM   1395  CA  LEU X  89      10.592  18.747 -13.826  0.00  0.00            
ATOM   1396  HA  LEU X  89      10.812  17.686 -13.940  0.00  0.00            
ATOM   1397  CB  LEU X  89      10.010  19.140 -15.197  0.00  0.00            
ATOM   1398  HB2 LEU X  89      10.092  20.223 -15.294  0.00  0.00            
ATOM   1399  HB3 LEU X  89      10.699  18.809 -15.974  0.00  0.00            
ATOM   1400  CG  LEU X  89       8.566  18.838 -15.627  0.00  0.00            
ATOM   1401  HG  LEU X  89       7.900  19.313 -14.907  0.00  0.00            
ATOM   1402  CD1 LEU X  89       8.267  19.425 -17.027  0.00  0.00            
ATOM   1403 HD11 LEU X  89       8.099  20.502 -17.045  0.00  0.00            
ATOM   1404 HD12 LEU X  89       8.993  19.003 -17.722  0.00  0.00            
ATOM   1405 HD13 LEU X  89       7.290  19.035 -17.315  0.00  0.00            
ATOM   1406  CD2 LEU X  89       8.188  17.388 -15.696  0.00  0.00            
ATOM   1407 HD21 LEU X  89       8.269  17.031 -14.669  0.00  0.00            
ATOM   1408 HD22 LEU X  89       7.170  17.310 -16.076  0.00  0.00            
ATOM   1409 HD23 LEU X  89       8.872  16.887 -16.381  0.00  0.00            
ATOM   1410  C   LEU X  89      11.906  19.457 -13.583  0.00  0.00            
ATOM   1411  O   LEU X  89      12.817  19.295 -14.416  0.00  0.00            
ATOM   1412  N   THR X  90      12.040  20.188 -12.487  0.00  0.00            
ATOM   1413  H   THR X  90      11.272  20.382 -11.860  0.00  0.00            
ATOM   1414  CA  THR X  90      13.154  21.084 -12.211  0.00  0.00            
ATOM   1415  HA  THR X  90      13.334  21.604 -13.152  0.00  0.00            
ATOM   1416  CB  THR X  90      12.877  22.215 -11.121  0.00  0.00            
ATOM   1417  HB  THR X  90      12.443  21.724 -10.250  0.00  0.00            
ATOM   1418  CG2 THR X  90      14.069  23.118 -10.749  0.00  0.00            
ATOM   1419 HG21 THR X  90      13.990  23.515  -9.737  0.00  0.00            
ATOM   1420 HG22 THR X  90      15.017  22.580 -10.752  0.00  0.00            
ATOM   1421 HG23 THR X  90      14.337  23.963 -11.383  0.00  0.00            
ATOM   1422  OG1 THR X  90      11.924  23.096 -11.685  0.00  0.00            
ATOM   1423  HG1 THR X  90      11.491  23.639 -11.023  0.00  0.00            
ATOM   1424  C   THR X  90      14.291  20.207 -11.814  0.00  0.00            
ATOM   1425  O   THR X  90      14.160  19.252 -11.088  0.00  0.00            
ATOM   1426  N   SER X  91      15.432  20.481 -12.532  0.00  0.00            
ATOM   1427  H   SER X  91      15.461  21.270 -13.162  0.00  0.00            
ATOM   1428  CA  SER X  91      16.629  19.539 -12.578  0.00  0.00            
ATOM   1429  HA  SER X  91      17.340  20.050 -13.227  0.00  0.00            
ATOM   1430  CB  SER X  91      17.198  19.464 -11.134  0.00  0.00            
ATOM   1431  HB2 SER X  91      16.588  18.843 -10.477  0.00  0.00            
ATOM   1432  HB3 SER X  91      18.169  18.968 -11.168  0.00  0.00            
ATOM   1433  OG  SER X  91      17.438  20.707 -10.463  0.00  0.00            
ATOM   1434  HG  SER X  91      16.705  20.850  -9.859  0.00  0.00            
ATOM   1435  C   SER X  91      16.481  18.061 -13.049  0.00  0.00            
ATOM   1436  O   SER X  91      17.340  17.548 -13.748  0.00  0.00            
ATOM   1437  N   THR X  92      15.317  17.518 -12.825  0.00  0.00            
ATOM   1438  H   THR X  92      14.601  18.117 -12.441  0.00  0.00            
ATOM   1439  CA  THR X  92      15.015  16.048 -13.013  0.00  0.00            
ATOM   1440  HA  THR X  92      15.366  15.639 -13.960  0.00  0.00            
ATOM   1441  CB  THR X  92      15.649  15.224 -11.859  0.00  0.00            
ATOM   1442  HB  THR X  92      16.722  15.387 -11.957  0.00  0.00            
ATOM   1443  CG2 THR X  92      15.402  15.765 -10.440  0.00  0.00            
ATOM   1444 HG21 THR X  92      15.829  15.149  -9.649  0.00  0.00            
ATOM   1445 HG22 THR X  92      15.884  16.736 -10.324  0.00  0.00            
ATOM   1446 HG23 THR X  92      14.338  15.963 -10.310  0.00  0.00            
ATOM   1447  OG1 THR X  92      15.340  13.821 -11.949  0.00  0.00            
ATOM   1448  HG1 THR X  92      15.561  13.489 -12.822  0.00  0.00            
ATOM   1449  C   THR X  92      13.430  15.934 -13.048  0.00  0.00            
ATOM   1450  O   THR X  92      12.705  16.529 -12.244  0.00  0.00            
ATOM   1451  N   VAL X  93      12.942  14.976 -13.916  0.00  0.00            
ATOM   1452  H   VAL X  93      13.461  14.489 -14.633  0.00  0.00            
ATOM   1453  CA  VAL X  93      11.472  14.712 -13.845  0.00  0.00            
ATOM   1454  HA  VAL X  93      10.940  15.656 -13.733  0.00  0.00            
ATOM   1455  CB  VAL X  93      10.905  14.031 -15.107  0.00  0.00            
ATOM   1456  HB  VAL X  93      11.523  13.172 -15.366  0.00  0.00            
ATOM   1457  CG1 VAL X  93       9.421  13.627 -14.988  0.00  0.00            
ATOM   1458 HG11 VAL X  93       9.198  12.916 -15.783  0.00  0.00            
ATOM   1459 HG12 VAL X  93       9.276  13.120 -14.034  0.00  0.00            
ATOM   1460 HG13 VAL X  93       8.671  14.411 -15.097  0.00  0.00            
ATOM   1461  CG2 VAL X  93      11.015  14.928 -16.240  0.00  0.00            
ATOM   1462 HG21 VAL X  93      10.300  14.660 -17.019  0.00  0.00            
ATOM   1463 HG22 VAL X  93      10.981  15.950 -15.864  0.00  0.00            
ATOM   1464 HG23 VAL X  93      12.058  14.887 -16.553  0.00  0.00            
ATOM   1465  C   VAL X  93      11.149  13.896 -12.548  0.00  0.00            
ATOM   1466  O   VAL X  93      11.657  12.766 -12.351  0.00  0.00            
ATOM   1467  N   GLN X  94      10.345  14.391 -11.564  0.00  0.00            
ATOM   1468  H   GLN X  94       9.895  15.290 -11.661  0.00  0.00            
ATOM   1469  CA  GLN X  94      10.093  13.736 -10.244  0.00  0.00            
ATOM   1470  HA  GLN X  94      10.278  12.681 -10.448  0.00  0.00            
ATOM   1471  CB  GLN X  94      11.023  14.341  -9.164  0.00  0.00            
ATOM   1472  HB2 GLN X  94      11.336  13.567  -8.462  0.00  0.00            
ATOM   1473  HB3 GLN X  94      11.990  14.565  -9.615  0.00  0.00            
ATOM   1474  CG  GLN X  94      10.580  15.555  -8.357  0.00  0.00            
ATOM   1475  HG2 GLN X  94       9.779  16.038  -8.916  0.00  0.00            
ATOM   1476  HG3 GLN X  94      10.163  15.316  -7.378  0.00  0.00            
ATOM   1477  CD  GLN X  94      11.771  16.536  -8.190  0.00  0.00            
ATOM   1478  OE1 GLN X  94      12.270  16.680  -7.076  0.00  0.00            
ATOM   1479  NE2 GLN X  94      12.342  17.071  -9.260  0.00  0.00            
ATOM   1480 HE21 GLN X  94      11.923  16.902 -10.164  0.00  0.00            
ATOM   1481 HE22 GLN X  94      13.141  17.681  -9.165  0.00  0.00            
ATOM   1482  C   GLN X  94       8.609  13.842  -9.864  0.00  0.00            
ATOM   1483  O   GLN X  94       7.946  14.526 -10.597  0.00  0.00            
ATOM   1484  N   LEU X  95       8.050  13.050  -8.959  0.00  0.00            
ATOM   1485  H   LEU X  95       8.633  12.603  -8.266  0.00  0.00            
ATOM   1486  CA  LEU X  95       6.597  12.876  -8.708  0.00  0.00            
ATOM   1487  HA  LEU X  95       5.993  13.554  -9.311  0.00  0.00            
ATOM   1488  CB  LEU X  95       6.063  11.586  -9.334  0.00  0.00            
ATOM   1489  HB2 LEU X  95       6.143  11.671 -10.418  0.00  0.00            
ATOM   1490  HB3 LEU X  95       6.746  10.809  -8.991  0.00  0.00            
ATOM   1491  CG  LEU X  95       4.639  11.193  -9.053  0.00  0.00            
ATOM   1492  HG  LEU X  95       4.504  11.181  -7.971  0.00  0.00            
ATOM   1493  CD1 LEU X  95       3.525  12.055  -9.683  0.00  0.00            
ATOM   1494 HD11 LEU X  95       2.536  11.616  -9.814  0.00  0.00            
ATOM   1495 HD12 LEU X  95       3.394  12.836  -8.934  0.00  0.00            
ATOM   1496 HD13 LEU X  95       3.841  12.360 -10.680  0.00  0.00            
ATOM   1497  CD2 LEU X  95       4.364   9.768  -9.548  0.00  0.00            
ATOM   1498 HD21 LEU X  95       4.333   9.693 -10.635  0.00  0.00            
ATOM   1499 HD22 LEU X  95       5.126   9.042  -9.264  0.00  0.00            
ATOM   1500 HD23 LEU X  95       3.379   9.435  -9.220  0.00  0.00            
ATOM   1501  C   LEU X  95       6.342  13.016  -7.232  0.00  0.00            
ATOM   1502  O   LEU X  95       7.036  12.417  -6.400  0.00  0.00            
ATOM   1503  N   ILE X  96       5.156  13.677  -6.946  0.00  0.00            
ATOM   1504  H   ILE X  96       4.657  14.084  -7.723  0.00  0.00            
ATOM   1505  CA  ILE X  96       4.724  14.014  -5.593  0.00  0.00            
ATOM   1506  HA  ILE X  96       5.321  13.512  -4.832  0.00  0.00            
ATOM   1507  CB  ILE X  96       4.784  15.500  -5.392  0.00  0.00            
ATOM   1508  HB  ILE X  96       4.091  16.010  -6.061  0.00  0.00            
ATOM   1509  CG2 ILE X  96       4.259  15.917  -3.960  0.00  0.00            
ATOM   1510 HG21 ILE X  96       3.213  15.619  -3.892  0.00  0.00            
ATOM   1511 HG22 ILE X  96       4.806  15.305  -3.242  0.00  0.00            
ATOM   1512 HG23 ILE X  96       4.430  16.989  -3.865  0.00  0.00            
ATOM   1513  CG1 ILE X  96       6.260  15.979  -5.649  0.00  0.00            
ATOM   1514 HG12 ILE X  96       6.347  16.881  -5.043  0.00  0.00            
ATOM   1515 HG13 ILE X  96       6.946  15.197  -5.324  0.00  0.00            
ATOM   1516  CD1 ILE X  96       6.543  16.474  -7.072  0.00  0.00            
ATOM   1517 HD11 ILE X  96       5.826  17.212  -7.432  0.00  0.00            
ATOM   1518 HD12 ILE X  96       7.503  16.990  -7.109  0.00  0.00            
ATOM   1519 HD13 ILE X  96       6.532  15.689  -7.828  0.00  0.00            
ATOM   1520  C   ILE X  96       3.355  13.505  -5.342  0.00  0.00            
ATOM   1521  O   ILE X  96       2.413  13.872  -6.030  0.00  0.00            
ATOM   1522  N   THR X  97       3.065  12.783  -4.293  0.00  0.00            
ATOM   1523  H   THR X  97       3.824  12.728  -3.629  0.00  0.00            
ATOM   1524  CA  THR X  97       1.780  12.221  -3.814  0.00  0.00            
ATOM   1525  HA  THR X  97       1.011  12.807  -4.317  0.00  0.00            
ATOM   1526  CB  THR X  97       1.572  10.812  -4.290  0.00  0.00            
ATOM   1527  HB  THR X  97       0.549  10.453  -4.173  0.00  0.00            
ATOM   1528  CG2 THR X  97       1.819  10.546  -5.778  0.00  0.00            
ATOM   1529 HG21 THR X  97       1.074  11.058  -6.387  0.00  0.00            
ATOM   1530 HG22 THR X  97       2.869  10.572  -6.068  0.00  0.00            
ATOM   1531 HG23 THR X  97       1.680   9.483  -5.976  0.00  0.00            
ATOM   1532  OG1 THR X  97       2.387   9.930  -3.579  0.00  0.00            
ATOM   1533  HG1 THR X  97       3.269  10.172  -3.870  0.00  0.00            
ATOM   1534  C   THR X  97       1.532  12.198  -2.256  0.00  0.00            
ATOM   1535  O   THR X  97       2.445  12.232  -1.452  0.00  0.00            
ATOM   1536  N   GLN X  98       0.243  12.027  -1.825  0.00  0.00            
ATOM   1537  H   GLN X  98      -0.500  12.010  -2.509  0.00  0.00            
ATOM   1538  CA  GLN X  98      -0.094  11.965  -0.423  0.00  0.00            
ATOM   1539  HA  GLN X  98       0.174  12.961  -0.072  0.00  0.00            
ATOM   1540  CB  GLN X  98      -1.638  11.627  -0.313  0.00  0.00            
ATOM   1541  HB2 GLN X  98      -2.199  12.463  -0.730  0.00  0.00            
ATOM   1542  HB3 GLN X  98      -2.028  10.811  -0.920  0.00  0.00            
ATOM   1543  CG  GLN X  98      -2.047  11.422   1.102  0.00  0.00            
ATOM   1544  HG2 GLN X  98      -1.713  10.398   1.269  0.00  0.00            
ATOM   1545  HG3 GLN X  98      -1.520  12.164   1.701  0.00  0.00            
ATOM   1546  CD  GLN X  98      -3.577  11.486   1.234  0.00  0.00            
ATOM   1547  OE1 GLN X  98      -4.349  11.111   0.374  0.00  0.00            
ATOM   1548  NE2 GLN X  98      -4.069  11.996   2.319  0.00  0.00            
ATOM   1549 HE21 GLN X  98      -3.440  12.453   2.964  0.00  0.00            
ATOM   1550 HE22 GLN X  98      -5.039  12.277   2.296  0.00  0.00            
ATOM   1551  C   GLN X  98       0.812  11.066   0.459  0.00  0.00            
ATOM   1552  O   GLN X  98       1.106   9.897   0.156  0.00  0.00            
ATOM   1553  N   LEU X  99       1.126  11.471   1.701  0.00  0.00            
ATOM   1554  H   LEU X  99       0.822  12.377   2.027  0.00  0.00            
ATOM   1555  CA  LEU X  99       1.788  10.666   2.755  0.00  0.00            
ATOM   1556  HA  LEU X  99       1.759   9.598   2.539  0.00  0.00            
ATOM   1557  CB  LEU X  99       3.268  10.979   2.903  0.00  0.00            
ATOM   1558  HB2 LEU X  99       3.768  10.496   2.063  0.00  0.00            
ATOM   1559  HB3 LEU X  99       3.377  12.063   2.871  0.00  0.00            
ATOM   1560  CG  LEU X  99       3.872  10.540   4.248  0.00  0.00            
ATOM   1561  HG  LEU X  99       3.315  11.020   5.053  0.00  0.00            
ATOM   1562  CD1 LEU X  99       3.943   9.073   4.443  0.00  0.00            
ATOM   1563 HD11 LEU X  99       4.602   8.740   3.641  0.00  0.00            
ATOM   1564 HD12 LEU X  99       4.381   8.829   5.411  0.00  0.00            
ATOM   1565 HD13 LEU X  99       2.974   8.588   4.328  0.00  0.00            
ATOM   1566  CD2 LEU X  99       5.306  11.062   4.261  0.00  0.00            
ATOM   1567 HD21 LEU X  99       5.958  11.020   3.388  0.00  0.00            
ATOM   1568 HD22 LEU X  99       5.283  12.135   4.452  0.00  0.00            
ATOM   1569 HD23 LEU X  99       5.859  10.615   5.087  0.00  0.00            
ATOM   1570  C   LEU X  99       0.888  10.919   3.960  0.00  0.00            
ATOM   1571  O   LEU X  99       0.422  12.004   4.172  0.00  0.00            
ATOM   1572  N   MET X 100       0.460   9.869   4.643  0.00  0.00            
ATOM   1573  H   MET X 100       0.997   9.072   4.333  0.00  0.00            
ATOM   1574  CA  MET X 100      -0.430   9.818   5.818  0.00  0.00            
ATOM   1575  HA  MET X 100      -1.076  10.690   5.714  0.00  0.00            
ATOM   1576  CB  MET X 100      -1.161   8.560   6.070  0.00  0.00            
ATOM   1577  HB2 MET X 100      -0.420   7.820   6.375  0.00  0.00            
ATOM   1578  HB3 MET X 100      -1.733   8.811   6.963  0.00  0.00            
ATOM   1579  CG  MET X 100      -2.058   7.944   4.970  0.00  0.00            
ATOM   1580  HG2 MET X 100      -1.458   7.357   4.275  0.00  0.00            
ATOM   1581  HG3 MET X 100      -2.668   7.245   5.543  0.00  0.00            
ATOM   1582  SD  MET X 100      -2.951   9.026   3.854  0.00  0.00            
ATOM   1583  CE  MET X 100      -3.861  10.049   5.010  0.00  0.00            
ATOM   1584  HE1 MET X 100      -4.514  10.808   4.579  0.00  0.00            
ATOM   1585  HE2 MET X 100      -4.605   9.368   5.422  0.00  0.00            
ATOM   1586  HE3 MET X 100      -3.196  10.550   5.715  0.00  0.00            
ATOM   1587  C   MET X 100       0.349  10.138   7.065  0.00  0.00            
ATOM   1588  O   MET X 100       1.565   9.892   7.115  0.00  0.00            
ATOM   1589  N   PRO X 101      -0.234  10.812   8.055  0.00  0.00            
ATOM   1590  CD  PRO X 101      -1.611  11.356   8.057  0.00  0.00            
ATOM   1591  HD2 PRO X 101      -2.204  10.581   8.544  0.00  0.00            
ATOM   1592  HD3 PRO X 101      -2.089  11.534   7.094  0.00  0.00            
ATOM   1593  CG  PRO X 101      -1.613  12.467   9.080  0.00  0.00            
ATOM   1594  HG2 PRO X 101      -2.648  12.397   9.417  0.00  0.00            
ATOM   1595  HG3 PRO X 101      -1.342  13.451   8.697  0.00  0.00            
ATOM   1596  CB  PRO X 101      -0.614  11.966  10.092  0.00  0.00            
ATOM   1597  HB2 PRO X 101      -1.133  11.296  10.777  0.00  0.00            
ATOM   1598  HB3 PRO X 101      -0.208  12.796  10.671  0.00  0.00            
ATOM   1599  CA  PRO X 101       0.503  11.278   9.228  0.00  0.00            
ATOM   1600  HA  PRO X 101       1.114  12.046   8.755  0.00  0.00            
ATOM   1601  C   PRO X 101       1.352  10.310  10.058  0.00  0.00            
ATOM   1602  O   PRO X 101       2.374  10.578  10.710  0.00  0.00            
ATOM   1603  N   PHE X 102       0.997   9.018   9.992  0.00  0.00            
ATOM   1604  H   PHE X 102       0.167   8.754   9.481  0.00  0.00            
ATOM   1605  CA  PHE X 102       1.754   7.977  10.710  0.00  0.00            
ATOM   1606  HA  PHE X 102       2.551   8.412  11.313  0.00  0.00            
ATOM   1607  CB  PHE X 102       0.773   7.232  11.636  0.00  0.00            
ATOM   1608  HB2 PHE X 102      -0.224   7.133  11.206  0.00  0.00            
ATOM   1609  HB3 PHE X 102       1.139   6.230  11.857  0.00  0.00            
ATOM   1610  CG  PHE X 102       0.569   7.955  12.913  0.00  0.00            
ATOM   1611  CD1 PHE X 102       1.174   7.522  14.120  0.00  0.00            
ATOM   1612  HD1 PHE X 102       1.737   6.602  14.059  0.00  0.00            
ATOM   1613  CE1 PHE X 102       1.068   8.304  15.289  0.00  0.00            
ATOM   1614  HE1 PHE X 102       1.509   7.987  16.223  0.00  0.00            
ATOM   1615  CZ  PHE X 102       0.312   9.496  15.319  0.00  0.00            
ATOM   1616  HZ  PHE X 102       0.302  10.061  16.239  0.00  0.00            
ATOM   1617  CE2 PHE X 102      -0.447   9.889  14.175  0.00  0.00            
ATOM   1618  HE2 PHE X 102      -1.133  10.723  14.182  0.00  0.00            
ATOM   1619  CD2 PHE X 102      -0.338   9.075  13.011  0.00  0.00            
ATOM   1620  HD2 PHE X 102      -0.906   9.337  12.131  0.00  0.00            
ATOM   1621  C   PHE X 102       2.478   7.020   9.766  0.00  0.00            
ATOM   1622  O   PHE X 102       2.771   5.848  10.128  0.00  0.00            
ATOM   1623  N   GLY X 103       2.798   7.462   8.561  0.00  0.00            
ATOM   1624  H   GLY X 103       2.392   8.314   8.202  0.00  0.00            
ATOM   1625  CA  GLY X 103       3.705   6.732   7.687  0.00  0.00            
ATOM   1626  HA2 GLY X 103       3.982   7.326   6.815  0.00  0.00            
ATOM   1627  HA3 GLY X 103       4.631   6.607   8.249  0.00  0.00            
ATOM   1628  C   GLY X 103       3.061   5.457   7.266  0.00  0.00            
ATOM   1629  O   GLY X 103       1.871   5.425   6.985  0.00  0.00            
ATOM   1630  N   CYS X 104       3.899   4.441   7.083  0.00  0.00            
ATOM   1631  H   CYS X 104       4.863   4.738   7.118  0.00  0.00            
ATOM   1632  CA  CYS X 104       3.686   3.033   6.737  0.00  0.00            
ATOM   1633  HA  CYS X 104       2.946   2.969   5.939  0.00  0.00            
ATOM   1634  CB  CYS X 104       5.016   2.466   6.164  0.00  0.00            
ATOM   1635  HB2 CYS X 104       5.499   3.112   5.431  0.00  0.00            
ATOM   1636  HB3 CYS X 104       5.740   2.438   6.979  0.00  0.00            
ATOM   1637  SG  CYS X 104       4.764   0.839   5.358  0.00  0.00            
ATOM   1638  HG  CYS X 104       4.137   1.260   4.256  0.00  0.00            
ATOM   1639  C   CYS X 104       3.135   2.148   7.847  0.00  0.00            
ATOM   1640  O   CYS X 104       3.863   2.028   8.851  0.00  0.00            
ATOM   1641  N   LEU X 105       1.997   1.454   7.634  0.00  0.00            
ATOM   1642  H   LEU X 105       1.579   1.387   6.717  0.00  0.00            
ATOM   1643  CA  LEU X 105       1.428   0.456   8.542  0.00  0.00            
ATOM   1644  HA  LEU X 105       1.155   1.011   9.440  0.00  0.00            
ATOM   1645  CB  LEU X 105       0.186  -0.088   7.795  0.00  0.00            
ATOM   1646  HB2 LEU X 105      -0.398   0.821   7.649  0.00  0.00            
ATOM   1647  HB3 LEU X 105       0.488  -0.530   6.846  0.00  0.00            
ATOM   1648  CG  LEU X 105      -0.705  -1.200   8.512  0.00  0.00            
ATOM   1649  HG  LEU X 105      -0.030  -1.969   8.887  0.00  0.00            
ATOM   1650  CD1 LEU X 105      -1.293  -0.612   9.741  0.00  0.00            
ATOM   1651 HD11 LEU X 105      -0.550  -0.154  10.394  0.00  0.00            
ATOM   1652 HD12 LEU X 105      -2.041   0.167   9.595  0.00  0.00            
ATOM   1653 HD13 LEU X 105      -1.849  -1.313  10.364  0.00  0.00            
ATOM   1654  CD2 LEU X 105      -1.762  -1.853   7.601  0.00  0.00            
ATOM   1655 HD21 LEU X 105      -1.347  -2.103   6.624  0.00  0.00            
ATOM   1656 HD22 LEU X 105      -2.371  -2.633   8.057  0.00  0.00            
ATOM   1657 HD23 LEU X 105      -2.457  -1.015   7.540  0.00  0.00            
ATOM   1658  C   LEU X 105       2.351  -0.716   8.912  0.00  0.00            
ATOM   1659  O   LEU X 105       2.430  -1.052  10.089  0.00  0.00            
ATOM   1660  N   LEU X 106       3.229  -1.151   7.972  0.00  0.00            
ATOM   1661  H   LEU X 106       3.267  -0.760   7.041  0.00  0.00            
ATOM   1662  CA  LEU X 106       4.230  -2.101   8.356  0.00  0.00            
ATOM   1663  HA  LEU X 106       3.731  -2.979   8.767  0.00  0.00            
ATOM   1664  CB  LEU X 106       4.888  -2.577   7.122  0.00  0.00            
ATOM   1665  HB2 LEU X 106       4.143  -2.842   6.372  0.00  0.00            
ATOM   1666  HB3 LEU X 106       5.335  -1.638   6.795  0.00  0.00            
ATOM   1667  CG  LEU X 106       5.937  -3.650   7.144  0.00  0.00            
ATOM   1668  HG  LEU X 106       6.654  -3.554   7.960  0.00  0.00            
ATOM   1669  CD1 LEU X 106       5.225  -4.981   7.345  0.00  0.00            
ATOM   1670 HD11 LEU X 106       5.944  -5.797   7.416  0.00  0.00            
ATOM   1671 HD12 LEU X 106       4.683  -5.025   8.290  0.00  0.00            
ATOM   1672 HD13 LEU X 106       4.589  -5.121   6.471  0.00  0.00            
ATOM   1673  CD2 LEU X 106       6.834  -3.607   5.803  0.00  0.00            
ATOM   1674 HD21 LEU X 106       7.280  -2.629   5.622  0.00  0.00            
ATOM   1675 HD22 LEU X 106       7.689  -4.274   5.910  0.00  0.00            
ATOM   1676 HD23 LEU X 106       6.135  -3.906   5.022  0.00  0.00            
ATOM   1677  C   LEU X 106       5.181  -1.539   9.446  0.00  0.00            
ATOM   1678  O   LEU X 106       5.345  -2.139  10.504  0.00  0.00            
ATOM   1679  N   ASP X 107       5.588  -0.260   9.212  0.00  0.00            
ATOM   1680  H   ASP X 107       5.343   0.212   8.353  0.00  0.00            
ATOM   1681  CA  ASP X 107       6.558   0.326  10.235  0.00  0.00            
ATOM   1682  HA  ASP X 107       7.271  -0.490  10.354  0.00  0.00            
ATOM   1683  CB  ASP X 107       7.252   1.628   9.763  0.00  0.00            
ATOM   1684  HB2 ASP X 107       6.424   2.291   9.512  0.00  0.00            
ATOM   1685  HB3 ASP X 107       7.841   2.071  10.566  0.00  0.00            
ATOM   1686  CG  ASP X 107       8.128   1.431   8.487  0.00  0.00            
ATOM   1687  OD1 ASP X 107       8.807   0.408   8.395  0.00  0.00            
ATOM   1688  OD2 ASP X 107       8.181   2.316   7.614  0.00  0.00            
ATOM   1689  C   ASP X 107       5.904   0.520  11.626  0.00  0.00            
ATOM   1690  O   ASP X 107       6.580   0.191  12.648  0.00  0.00            
ATOM   1691  N   TYR X 108       4.603   0.936  11.580  0.00  0.00            
ATOM   1692  H   TYR X 108       4.328   1.260  10.664  0.00  0.00            
ATOM   1693  CA  TYR X 108       3.662   1.154  12.790  0.00  0.00            
ATOM   1694  HA  TYR X 108       4.089   1.899  13.462  0.00  0.00            
ATOM   1695  CB  TYR X 108       2.254   1.606  12.224  0.00  0.00            
ATOM   1696  HB2 TYR X 108       2.264   2.324  11.404  0.00  0.00            
ATOM   1697  HB3 TYR X 108       1.804   0.671  11.892  0.00  0.00            
ATOM   1698  CG  TYR X 108       1.371   2.083  13.395  0.00  0.00            
ATOM   1699  CD1 TYR X 108       0.299   1.352  13.892  0.00  0.00            
ATOM   1700  HD1 TYR X 108      -0.091   0.451  13.444  0.00  0.00            
ATOM   1701  CE1 TYR X 108      -0.285   1.813  15.106  0.00  0.00            
ATOM   1702  HE1 TYR X 108      -1.009   1.197  15.617  0.00  0.00            
ATOM   1703  CZ  TYR X 108       0.101   2.989  15.785  0.00  0.00            
ATOM   1704  OH  TYR X 108      -0.667   3.395  16.835  0.00  0.00            
ATOM   1705  HH  TYR X 108      -0.085   4.038  17.245  0.00  0.00            
ATOM   1706  CE2 TYR X 108       1.041   3.807  15.233  0.00  0.00            
ATOM   1707  HE2 TYR X 108       1.250   4.804  15.593  0.00  0.00            
ATOM   1708  CD2 TYR X 108       1.644   3.302  14.024  0.00  0.00            
ATOM   1709  HD2 TYR X 108       2.468   3.839  13.577  0.00  0.00            
ATOM   1710  C   TYR X 108       3.501  -0.167  13.567  0.00  0.00            
ATOM   1711  O   TYR X 108       3.546  -0.211  14.771  0.00  0.00            
ATOM   1712  N   VAL X 109       3.247  -1.342  12.874  0.00  0.00            
ATOM   1713  H   VAL X 109       3.150  -1.254  11.872  0.00  0.00            
ATOM   1714  CA  VAL X 109       3.063  -2.665  13.532  0.00  0.00            
ATOM   1715  HA  VAL X 109       2.473  -2.537  14.440  0.00  0.00            
ATOM   1716  CB  VAL X 109       2.287  -3.695  12.750  0.00  0.00            
ATOM   1717  HB  VAL X 109       2.111  -4.566  13.381  0.00  0.00            
ATOM   1718  CG1 VAL X 109       0.983  -3.087  12.198  0.00  0.00            
ATOM   1719 HG11 VAL X 109       1.086  -2.149  11.653  0.00  0.00            
ATOM   1720 HG12 VAL X 109       0.533  -3.837  11.547  0.00  0.00            
ATOM   1721 HG13 VAL X 109       0.274  -2.906  13.006  0.00  0.00            
ATOM   1722  CG2 VAL X 109       3.107  -4.139  11.538  0.00  0.00            
ATOM   1723 HG21 VAL X 109       2.596  -4.952  11.022  0.00  0.00            
ATOM   1724 HG22 VAL X 109       3.334  -3.380  10.789  0.00  0.00            
ATOM   1725 HG23 VAL X 109       4.044  -4.638  11.787  0.00  0.00            
ATOM   1726  C   VAL X 109       4.412  -3.266  14.138  0.00  0.00            
ATOM   1727  O   VAL X 109       4.356  -3.950  15.169  0.00  0.00            
ATOM   1728  N   ARG X 110       5.497  -3.000  13.481  0.00  0.00            
ATOM   1729  H   ARG X 110       5.325  -2.675  12.541  0.00  0.00            
ATOM   1730  CA  ARG X 110       6.853  -3.272  13.940  0.00  0.00            
ATOM   1731  HA  ARG X 110       6.826  -4.331  14.198  0.00  0.00            
ATOM   1732  CB  ARG X 110       7.796  -2.990  12.831  0.00  0.00            
ATOM   1733  HB2 ARG X 110       7.528  -1.983  12.509  0.00  0.00            
ATOM   1734  HB3 ARG X 110       8.837  -3.049  13.149  0.00  0.00            
ATOM   1735  CG  ARG X 110       7.570  -4.061  11.806  0.00  0.00            
ATOM   1736  HG2 ARG X 110       7.670  -5.059  12.232  0.00  0.00            
ATOM   1737  HG3 ARG X 110       6.569  -3.961  11.385  0.00  0.00            
ATOM   1738  CD  ARG X 110       8.436  -3.929  10.548  0.00  0.00            
ATOM   1739  HD2 ARG X 110       8.181  -3.026   9.993  0.00  0.00            
ATOM   1740  HD3 ARG X 110       9.440  -3.755  10.933  0.00  0.00            
ATOM   1741  NE  ARG X 110       8.264  -5.169   9.768  0.00  0.00            
ATOM   1742  HE  ARG X 110       7.622  -5.913  10.003  0.00  0.00            
ATOM   1743  CZ  ARG X 110       9.025  -5.477   8.728  0.00  0.00            
ATOM   1744  NH1 ARG X 110       9.918  -4.697   8.216  0.00  0.00            
ATOM   1745 HH11 ARG X 110       9.924  -3.748   8.561  0.00  0.00            
ATOM   1746 HH12 ARG X 110      10.526  -4.888   7.432  0.00  0.00            
ATOM   1747  NH2 ARG X 110       8.931  -6.591   8.084  0.00  0.00            
ATOM   1748 HH21 ARG X 110       8.472  -7.393   8.490  0.00  0.00            
ATOM   1749 HH22 ARG X 110       9.683  -6.664   7.413  0.00  0.00            
ATOM   1750  C   ARG X 110       7.311  -2.394  15.172  0.00  0.00            
ATOM   1751  O   ARG X 110       7.595  -2.899  16.233  0.00  0.00            
ATOM   1752  N   GLU X 111       7.191  -1.035  15.082  0.00  0.00            
ATOM   1753  H   GLU X 111       6.898  -0.677  14.185  0.00  0.00            
ATOM   1754  CA  GLU X 111       7.690  -0.160  16.191  0.00  0.00            
ATOM   1755  HA  GLU X 111       8.681  -0.487  16.506  0.00  0.00            
ATOM   1756  CB  GLU X 111       7.977   1.290  15.651  0.00  0.00            
ATOM   1757  HB2 GLU X 111       8.425   1.182  14.663  0.00  0.00            
ATOM   1758  HB3 GLU X 111       7.035   1.834  15.577  0.00  0.00            
ATOM   1759  CG  GLU X 111       8.950   2.110  16.473  0.00  0.00            
ATOM   1760  HG2 GLU X 111       9.196   2.982  15.866  0.00  0.00            
ATOM   1761  HG3 GLU X 111       8.493   2.337  17.436  0.00  0.00            
ATOM   1762  CD  GLU X 111      10.334   1.437  16.721  0.00  0.00            
ATOM   1763  OE1 GLU X 111      11.042   1.144  15.678  0.00  0.00            
ATOM   1764  OE2 GLU X 111      10.717   1.131  17.865  0.00  0.00            
ATOM   1765  C   GLU X 111       6.710  -0.129  17.428  0.00  0.00            
ATOM   1766  O   GLU X 111       7.150   0.256  18.504  0.00  0.00            
ATOM   1767  N   HIE X 112       5.460  -0.611  17.301  0.00  0.00            
ATOM   1768  H   HIE X 112       5.039  -0.847  16.414  0.00  0.00            
ATOM   1769  CA  HIE X 112       4.569  -0.870  18.408  0.00  0.00            
ATOM   1770  HA  HIE X 112       4.409   0.012  19.029  0.00  0.00            
ATOM   1771  CB  HIE X 112       3.179  -1.270  17.770  0.00  0.00            
ATOM   1772  HB2 HIE X 112       2.771  -0.426  17.214  0.00  0.00            
ATOM   1773  HB3 HIE X 112       3.325  -2.079  17.054  0.00  0.00            
ATOM   1774  CG  HIE X 112       2.026  -1.692  18.722  0.00  0.00            
ATOM   1775  ND1 HIE X 112       1.316  -0.860  19.584  0.00  0.00            
ATOM   1776  CE1 HIE X 112       0.439  -1.629  20.233  0.00  0.00            
ATOM   1777  HE1 HIE X 112      -0.478  -1.388  20.751  0.00  0.00            
ATOM   1778  NE2 HIE X 112       0.571  -2.890  19.751  0.00  0.00            
ATOM   1779  HE2 HIE X 112      -0.041  -3.673  19.931  0.00  0.00            
ATOM   1780  CD2 HIE X 112       1.620  -2.975  18.887  0.00  0.00            
ATOM   1781  HD2 HIE X 112       2.016  -3.805  18.320  0.00  0.00            
ATOM   1782  C   HIE X 112       5.139  -1.901  19.424  0.00  0.00            
ATOM   1783  O   HIE X 112       4.832  -1.775  20.629  0.00  0.00            
ATOM   1784  N   LYS X 113       5.890  -2.913  18.915  0.00  0.00            
ATOM   1785  H   LYS X 113       6.131  -2.902  17.934  0.00  0.00            
ATOM   1786  CA  LYS X 113       6.617  -3.951  19.795  0.00  0.00            
ATOM   1787  HA  LYS X 113       7.038  -4.806  19.266  0.00  0.00            
ATOM   1788  CB  LYS X 113       7.800  -3.278  20.412  0.00  0.00            
ATOM   1789  HB2 LYS X 113       7.492  -2.375  20.940  0.00  0.00            
ATOM   1790  HB3 LYS X 113       8.287  -3.910  21.155  0.00  0.00            
ATOM   1791  CG  LYS X 113       8.876  -2.884  19.322  0.00  0.00            
ATOM   1792  HG2 LYS X 113       8.994  -3.688  18.596  0.00  0.00            
ATOM   1793  HG3 LYS X 113       8.427  -2.156  18.647  0.00  0.00            
ATOM   1794  CD  LYS X 113      10.243  -2.311  19.791  0.00  0.00            
ATOM   1795  HD2 LYS X 113       9.984  -1.360  20.257  0.00  0.00            
ATOM   1796  HD3 LYS X 113      10.710  -2.914  20.570  0.00  0.00            
ATOM   1797  CE  LYS X 113      11.097  -2.162  18.519  0.00  0.00            
ATOM   1798  HE2 LYS X 113      11.583  -3.136  18.467  0.00  0.00            
ATOM   1799  HE3 LYS X 113      10.491  -1.916  17.647  0.00  0.00            
ATOM   1800  NZ  LYS X 113      12.061  -1.045  18.698  0.00  0.00            
ATOM   1801  HZ1 LYS X 113      11.576  -0.170  18.564  0.00  0.00            
ATOM   1802  HZ2 LYS X 113      12.684  -1.184  19.481  0.00  0.00            
ATOM   1803  HZ3 LYS X 113      12.647  -1.103  17.878  0.00  0.00            
ATOM   1804  C   LYS X 113       5.723  -4.749  20.804  0.00  0.00            
ATOM   1805  O   LYS X 113       6.131  -5.290  21.815  0.00  0.00            
ATOM   1806  N   ASP X 114       4.457  -4.962  20.416  0.00  0.00            
ATOM   1807  H   ASP X 114       4.234  -4.425  19.590  0.00  0.00            
ATOM   1808  CA  ASP X 114       3.391  -5.706  21.145  0.00  0.00            
ATOM   1809  HA  ASP X 114       3.852  -6.495  21.739  0.00  0.00            
ATOM   1810  CB  ASP X 114       2.795  -4.826  22.117  0.00  0.00            
ATOM   1811  HB2 ASP X 114       3.572  -4.438  22.775  0.00  0.00            
ATOM   1812  HB3 ASP X 114       2.270  -4.049  21.562  0.00  0.00            
ATOM   1813  CG  ASP X 114       1.835  -5.447  23.177  0.00  0.00            
ATOM   1814  OD1 ASP X 114       1.004  -4.694  23.707  0.00  0.00            
ATOM   1815  OD2 ASP X 114       1.945  -6.689  23.489  0.00  0.00            
ATOM   1816  C   ASP X 114       2.365  -6.272  20.113  0.00  0.00            
ATOM   1817  O   ASP X 114       2.373  -6.127  18.879  0.00  0.00            
ATOM   1818  N   ASN X 115       1.424  -7.085  20.541  0.00  0.00            
ATOM   1819  H   ASN X 115       1.552  -7.329  21.513  0.00  0.00            
ATOM   1820  CA  ASN X 115       0.226  -7.443  19.750  0.00  0.00            
ATOM   1821  HA  ASN X 115       0.461  -7.968  18.824  0.00  0.00            
ATOM   1822  CB  ASN X 115      -0.706  -8.236  20.724  0.00  0.00            
ATOM   1823  HB2 ASN X 115      -0.469  -7.718  21.654  0.00  0.00            
ATOM   1824  HB3 ASN X 115      -1.771  -8.095  20.542  0.00  0.00            
ATOM   1825  CG  ASN X 115      -0.300  -9.706  20.810  0.00  0.00            
ATOM   1826  OD1 ASN X 115       0.818 -10.150  21.149  0.00  0.00            
ATOM   1827  ND2 ASN X 115      -1.139 -10.621  20.465  0.00  0.00            
ATOM   1828 HD21 ASN X 115      -2.064 -10.282  20.242  0.00  0.00            
ATOM   1829 HD22 ASN X 115      -0.923 -11.582  20.688  0.00  0.00            
ATOM   1830  C   ASN X 115      -0.587  -6.175  19.397  0.00  0.00            
ATOM   1831  O   ASN X 115      -0.998  -5.294  20.140  0.00  0.00            
ATOM   1832  N   ILE X 116      -1.053  -6.227  18.120  0.00  0.00            
ATOM   1833  H   ILE X 116      -0.672  -6.905  17.477  0.00  0.00            
ATOM   1834  CA  ILE X 116      -2.175  -5.397  17.599  0.00  0.00            
ATOM   1835  HA  ILE X 116      -2.009  -4.334  17.772  0.00  0.00            
ATOM   1836  CB  ILE X 116      -2.127  -5.408  16.044  0.00  0.00            
ATOM   1837  HB  ILE X 116      -2.399  -6.373  15.617  0.00  0.00            
ATOM   1838  CG2 ILE X 116      -3.270  -4.519  15.598  0.00  0.00            
ATOM   1839 HG21 ILE X 116      -4.231  -5.023  15.706  0.00  0.00            
ATOM   1840 HG22 ILE X 116      -3.221  -3.501  15.983  0.00  0.00            
ATOM   1841 HG23 ILE X 116      -3.302  -4.449  14.511  0.00  0.00            
ATOM   1842  CG1 ILE X 116      -0.813  -4.968  15.425  0.00  0.00            
ATOM   1843 HG12 ILE X 116      -0.009  -5.682  15.603  0.00  0.00            
ATOM   1844 HG13 ILE X 116      -0.921  -4.883  14.344  0.00  0.00            
ATOM   1845  CD1 ILE X 116      -0.178  -3.743  16.051  0.00  0.00            
ATOM   1846 HD11 ILE X 116      -0.891  -2.920  15.994  0.00  0.00            
ATOM   1847 HD12 ILE X 116       0.025  -3.896  17.111  0.00  0.00            
ATOM   1848 HD13 ILE X 116       0.688  -3.436  15.465  0.00  0.00            
ATOM   1849  C   ILE X 116      -3.574  -5.821  18.081  0.00  0.00            
ATOM   1850  O   ILE X 116      -3.899  -7.010  18.137  0.00  0.00            
ATOM   1851  N   GLY X 117      -4.404  -4.873  18.538  0.00  0.00            
ATOM   1852  H   GLY X 117      -3.875  -4.018  18.631  0.00  0.00            
ATOM   1853  CA  GLY X 117      -5.770  -5.140  18.794  0.00  0.00            
ATOM   1854  HA2 GLY X 117      -5.836  -5.886  19.586  0.00  0.00            
ATOM   1855  HA3 GLY X 117      -6.113  -4.201  19.227  0.00  0.00            
ATOM   1856  C   GLY X 117      -6.595  -5.495  17.633  0.00  0.00            
ATOM   1857  O   GLY X 117      -6.663  -4.805  16.609  0.00  0.00            
ATOM   1858  N   SER X 118      -7.349  -6.600  17.826  0.00  0.00            
ATOM   1859  H   SER X 118      -7.247  -7.164  18.657  0.00  0.00            
ATOM   1860  CA  SER X 118      -8.147  -7.218  16.789  0.00  0.00            
ATOM   1861  HA  SER X 118      -7.468  -7.514  15.989  0.00  0.00            
ATOM   1862  CB  SER X 118      -8.791  -8.463  17.303  0.00  0.00            
ATOM   1863  HB2 SER X 118      -9.404  -8.874  16.502  0.00  0.00            
ATOM   1864  HB3 SER X 118      -8.056  -9.267  17.354  0.00  0.00            
ATOM   1865  OG  SER X 118      -9.551  -8.294  18.487  0.00  0.00            
ATOM   1866  HG  SER X 118      -8.974  -8.311  19.254  0.00  0.00            
ATOM   1867  C   SER X 118      -9.228  -6.285  16.203  0.00  0.00            
ATOM   1868  O   SER X 118      -9.353  -6.406  14.982  0.00  0.00            
ATOM   1869  N   GLN X 119      -9.889  -5.396  16.955  0.00  0.00            
ATOM   1870  H   GLN X 119      -9.810  -5.454  17.960  0.00  0.00            
ATOM   1871  CA  GLN X 119     -10.779  -4.371  16.538  0.00  0.00            
ATOM   1872  HA  GLN X 119     -11.663  -4.862  16.132  0.00  0.00            
ATOM   1873  CB  GLN X 119     -11.179  -3.486  17.719  0.00  0.00            
ATOM   1874  HB2 GLN X 119     -11.946  -2.804  17.352  0.00  0.00            
ATOM   1875  HB3 GLN X 119     -11.672  -4.164  18.416  0.00  0.00            
ATOM   1876  CG  GLN X 119     -10.163  -2.600  18.543  0.00  0.00            
ATOM   1877  HG2 GLN X 119      -9.599  -2.038  17.800  0.00  0.00            
ATOM   1878  HG3 GLN X 119     -10.763  -1.913  19.141  0.00  0.00            
ATOM   1879  CD  GLN X 119      -9.212  -3.431  19.345  0.00  0.00            
ATOM   1880  OE1 GLN X 119      -9.435  -4.597  19.492  0.00  0.00            
ATOM   1881  NE2 GLN X 119      -8.279  -2.870  20.039  0.00  0.00            
ATOM   1882 HE21 GLN X 119      -8.227  -1.892  20.286  0.00  0.00            
ATOM   1883 HE22 GLN X 119      -7.699  -3.461  20.617  0.00  0.00            
ATOM   1884  C   GLN X 119     -10.144  -3.596  15.380  0.00  0.00            
ATOM   1885  O   GLN X 119     -10.734  -3.580  14.315  0.00  0.00            
ATOM   1886  N   TYR X 120      -8.830  -3.140  15.475  0.00  0.00            
ATOM   1887  H   TYR X 120      -8.297  -3.280  16.322  0.00  0.00            
ATOM   1888  CA  TYR X 120      -8.205  -2.370  14.368  0.00  0.00            
ATOM   1889  HA  TYR X 120      -9.114  -1.892  14.004  0.00  0.00            
ATOM   1890  CB  TYR X 120      -7.088  -1.534  15.012  0.00  0.00            
ATOM   1891  HB2 TYR X 120      -6.267  -2.155  15.370  0.00  0.00            
ATOM   1892  HB3 TYR X 120      -6.694  -0.952  14.179  0.00  0.00            
ATOM   1893  CG  TYR X 120      -7.601  -0.593  16.147  0.00  0.00            
ATOM   1894  CD1 TYR X 120      -8.746   0.228  15.906  0.00  0.00            
ATOM   1895  HD1 TYR X 120      -9.216   0.225  14.933  0.00  0.00            
ATOM   1896  CE1 TYR X 120      -9.320   1.057  16.877  0.00  0.00            
ATOM   1897  HE1 TYR X 120     -10.150   1.629  16.490  0.00  0.00            
ATOM   1898  CZ  TYR X 120      -8.738   1.222  18.180  0.00  0.00            
ATOM   1899  OH  TYR X 120      -9.247   1.953  19.222  0.00  0.00            
ATOM   1900  HH  TYR X 120     -10.206   1.987  19.235  0.00  0.00            
ATOM   1901  CE2 TYR X 120      -7.521   0.441  18.357  0.00  0.00            
ATOM   1902  HE2 TYR X 120      -7.018   0.607  19.299  0.00  0.00            
ATOM   1903  CD2 TYR X 120      -7.005  -0.487  17.444  0.00  0.00            
ATOM   1904  HD2 TYR X 120      -6.085  -0.971  17.736  0.00  0.00            
ATOM   1905  C   TYR X 120      -7.868  -3.244  13.186  0.00  0.00            
ATOM   1906  O   TYR X 120      -8.039  -3.010  12.013  0.00  0.00            
ATOM   1907  N   LEU X 121      -7.281  -4.414  13.508  0.00  0.00            
ATOM   1908  H   LEU X 121      -7.227  -4.679  14.481  0.00  0.00            
ATOM   1909  CA  LEU X 121      -6.595  -5.289  12.498  0.00  0.00            
ATOM   1910  HA  LEU X 121      -5.801  -4.607  12.195  0.00  0.00            
ATOM   1911  CB  LEU X 121      -6.039  -6.546  13.193  0.00  0.00            
ATOM   1912  HB2 LEU X 121      -5.301  -6.219  13.925  0.00  0.00            
ATOM   1913  HB3 LEU X 121      -6.797  -6.903  13.890  0.00  0.00            
ATOM   1914  CG  LEU X 121      -5.346  -7.618  12.373  0.00  0.00            
ATOM   1915  HG  LEU X 121      -5.983  -7.941  11.549  0.00  0.00            
ATOM   1916  CD1 LEU X 121      -4.050  -7.181  11.791  0.00  0.00            
ATOM   1917 HD11 LEU X 121      -3.461  -7.881  11.198  0.00  0.00            
ATOM   1918 HD12 LEU X 121      -4.215  -6.297  11.175  0.00  0.00            
ATOM   1919 HD13 LEU X 121      -3.374  -6.844  12.577  0.00  0.00            
ATOM   1920  CD2 LEU X 121      -4.948  -8.854  13.278  0.00  0.00            
ATOM   1921 HD21 LEU X 121      -5.770  -9.473  13.637  0.00  0.00            
ATOM   1922 HD22 LEU X 121      -4.325  -9.459  12.619  0.00  0.00            
ATOM   1923 HD23 LEU X 121      -4.262  -8.547  14.067  0.00  0.00            
ATOM   1924  C   LEU X 121      -7.664  -5.676  11.346  0.00  0.00            
ATOM   1925  O   LEU X 121      -7.355  -5.717  10.142  0.00  0.00            
ATOM   1926  N   LEU X 122      -8.908  -6.043  11.777  0.00  0.00            
ATOM   1927  H   LEU X 122      -9.129  -5.771  12.725  0.00  0.00            
ATOM   1928  CA  LEU X 122     -10.031  -6.381  10.955  0.00  0.00            
ATOM   1929  HA  LEU X 122      -9.684  -7.120  10.233  0.00  0.00            
ATOM   1930  CB  LEU X 122     -11.166  -7.131  11.644  0.00  0.00            
ATOM   1931  HB2 LEU X 122     -11.446  -6.339  12.339  0.00  0.00            
ATOM   1932  HB3 LEU X 122     -11.950  -7.313  10.909  0.00  0.00            
ATOM   1933  CG  LEU X 122     -10.800  -8.417  12.300  0.00  0.00            
ATOM   1934  HG  LEU X 122      -9.851  -8.249  12.809  0.00  0.00            
ATOM   1935  CD1 LEU X 122     -11.954  -8.898  13.155  0.00  0.00            
ATOM   1936 HD11 LEU X 122     -12.085  -8.379  14.105  0.00  0.00            
ATOM   1937 HD12 LEU X 122     -12.927  -8.810  12.674  0.00  0.00            
ATOM   1938 HD13 LEU X 122     -11.874  -9.964  13.369  0.00  0.00            
ATOM   1939  CD2 LEU X 122     -10.368  -9.516  11.331  0.00  0.00            
ATOM   1940 HD21 LEU X 122      -9.479  -9.226  10.771  0.00  0.00            
ATOM   1941 HD22 LEU X 122      -9.939 -10.335  11.908  0.00  0.00            
ATOM   1942 HD23 LEU X 122     -11.109  -9.740  10.564  0.00  0.00            
ATOM   1943  C   LEU X 122     -10.611  -5.238  10.107  0.00  0.00            
ATOM   1944  O   LEU X 122     -11.053  -5.459   9.008  0.00  0.00            
ATOM   1945  N   ASN X 123     -10.518  -3.996  10.578  0.00  0.00            
ATOM   1946  H   ASN X 123     -10.172  -3.840  11.515  0.00  0.00            
ATOM   1947  CA  ASN X 123     -10.853  -2.858   9.737  0.00  0.00            
ATOM   1948  HA  ASN X 123     -11.746  -3.085   9.153  0.00  0.00            
ATOM   1949  CB  ASN X 123     -11.285  -1.722  10.632  0.00  0.00            
ATOM   1950  HB2 ASN X 123     -10.520  -1.498  11.375  0.00  0.00            
ATOM   1951  HB3 ASN X 123     -11.457  -0.833  10.026  0.00  0.00            
ATOM   1952  CG  ASN X 123     -12.568  -2.090  11.334  0.00  0.00            
ATOM   1953  OD1 ASN X 123     -13.576  -2.154  10.700  0.00  0.00            
ATOM   1954  ND2 ASN X 123     -12.615  -2.318  12.600  0.00  0.00            
ATOM   1955 HD21 ASN X 123     -11.746  -2.600  13.030  0.00  0.00            
ATOM   1956 HD22 ASN X 123     -13.422  -2.486  13.183  0.00  0.00            
ATOM   1957  C   ASN X 123      -9.764  -2.548   8.678  0.00  0.00            
ATOM   1958  O   ASN X 123     -10.089  -2.065   7.558  0.00  0.00            
ATOM   1959  N   TRP X 124      -8.512  -2.842   8.970  0.00  0.00            
ATOM   1960  H   TRP X 124      -8.249  -3.257   9.853  0.00  0.00            
ATOM   1961  CA  TRP X 124      -7.361  -2.750   7.976  0.00  0.00            
ATOM   1962  HA  TRP X 124      -7.187  -1.730   7.636  0.00  0.00            
ATOM   1963  CB  TRP X 124      -5.991  -2.998   8.637  0.00  0.00            
ATOM   1964  HB2 TRP X 124      -5.959  -4.016   9.024  0.00  0.00            
ATOM   1965  HB3 TRP X 124      -5.236  -2.896   7.857  0.00  0.00            
ATOM   1966  CG  TRP X 124      -5.602  -2.199   9.914  0.00  0.00            
ATOM   1967  CD1 TRP X 124      -5.964  -0.918  10.092  0.00  0.00            
ATOM   1968  HD1 TRP X 124      -6.614  -0.414   9.393  0.00  0.00            
ATOM   1969  NE1 TRP X 124      -5.397  -0.392  11.212  0.00  0.00            
ATOM   1970  HE1 TRP X 124      -5.735   0.481  11.593  0.00  0.00            
ATOM   1971  CE2 TRP X 124      -4.633  -1.309  11.807  0.00  0.00            
ATOM   1972  CZ2 TRP X 124      -3.802  -1.209  12.900  0.00  0.00            
ATOM   1973  HZ2 TRP X 124      -3.972  -0.422  13.620  0.00  0.00            
ATOM   1974  CH2 TRP X 124      -2.823  -2.127  13.194  0.00  0.00            
ATOM   1975  HH2 TRP X 124      -2.171  -1.972  14.041  0.00  0.00            
ATOM   1976  CZ3 TRP X 124      -2.742  -3.179  12.315  0.00  0.00            
ATOM   1977  HZ3 TRP X 124      -1.992  -3.897  12.612  0.00  0.00            
ATOM   1978  CE3 TRP X 124      -3.582  -3.366  11.203  0.00  0.00            
ATOM   1979  HE3 TRP X 124      -3.634  -4.344  10.747  0.00  0.00            
ATOM   1980  CD2 TRP X 124      -4.572  -2.419  10.932  0.00  0.00            
ATOM   1981  C   TRP X 124      -7.514  -3.591   6.733  0.00  0.00            
ATOM   1982  O   TRP X 124      -7.370  -3.198   5.598  0.00  0.00            
ATOM   1983  N   CYS X 125      -7.781  -4.842   6.996  0.00  0.00            
ATOM   1984  H   CYS X 125      -7.701  -5.162   7.951  0.00  0.00            
ATOM   1985  CA  CYS X 125      -7.990  -5.807   5.896  0.00  0.00            
ATOM   1986  HA  CYS X 125      -7.124  -5.695   5.244  0.00  0.00            
ATOM   1987  CB  CYS X 125      -7.936  -7.159   6.639  0.00  0.00            
ATOM   1988  HB2 CYS X 125      -8.758  -7.276   7.346  0.00  0.00            
ATOM   1989  HB3 CYS X 125      -8.107  -8.051   6.038  0.00  0.00            
ATOM   1990  SG  CYS X 125      -6.395  -7.432   7.583  0.00  0.00            
ATOM   1991  HG  CYS X 125      -6.623  -6.423   8.429  0.00  0.00            
ATOM   1992  C   CYS X 125      -9.328  -5.575   5.129  0.00  0.00            
ATOM   1993  O   CYS X 125      -9.379  -5.979   3.929  0.00  0.00            
ATOM   1994  N   VAL X 126     -10.389  -5.067   5.644  0.00  0.00            
ATOM   1995  H   VAL X 126     -10.373  -4.912   6.642  0.00  0.00            
ATOM   1996  CA  VAL X 126     -11.522  -4.439   4.853  0.00  0.00            
ATOM   1997  HA  VAL X 126     -11.893  -5.209   4.177  0.00  0.00            
ATOM   1998  CB  VAL X 126     -12.697  -4.016   5.828  0.00  0.00            
ATOM   1999  HB  VAL X 126     -12.267  -3.311   6.539  0.00  0.00            
ATOM   2000  CG1 VAL X 126     -13.819  -3.335   5.002  0.00  0.00            
ATOM   2001 HG11 VAL X 126     -14.078  -3.986   4.168  0.00  0.00            
ATOM   2002 HG12 VAL X 126     -14.611  -2.925   5.628  0.00  0.00            
ATOM   2003 HG13 VAL X 126     -13.483  -2.374   4.612  0.00  0.00            
ATOM   2004  CG2 VAL X 126     -13.288  -5.123   6.738  0.00  0.00            
ATOM   2005 HG21 VAL X 126     -12.492  -5.844   6.929  0.00  0.00            
ATOM   2006 HG22 VAL X 126     -13.581  -4.665   7.682  0.00  0.00            
ATOM   2007 HG23 VAL X 126     -14.084  -5.610   6.175  0.00  0.00            
ATOM   2008  C   VAL X 126     -11.113  -3.274   3.912  0.00  0.00            
ATOM   2009  O   VAL X 126     -11.394  -3.308   2.745  0.00  0.00            
ATOM   2010  N   GLN X 127     -10.313  -2.391   4.456  0.00  0.00            
ATOM   2011  H   GLN X 127      -9.995  -2.601   5.391  0.00  0.00            
ATOM   2012  CA  GLN X 127      -9.886  -1.126   3.883  0.00  0.00            
ATOM   2013  HA  GLN X 127     -10.768  -0.738   3.374  0.00  0.00            
ATOM   2014  CB  GLN X 127      -9.401  -0.185   4.893  0.00  0.00            
ATOM   2015  HB2 GLN X 127      -8.766  -0.722   5.598  0.00  0.00            
ATOM   2016  HB3 GLN X 127      -8.839   0.607   4.397  0.00  0.00            
ATOM   2017  CG  GLN X 127     -10.572   0.425   5.745  0.00  0.00            
ATOM   2018  HG2 GLN X 127     -11.045   1.165   5.098  0.00  0.00            
ATOM   2019  HG3 GLN X 127     -11.266  -0.359   6.046  0.00  0.00            
ATOM   2020  CD  GLN X 127     -10.137   1.157   7.007  0.00  0.00            
ATOM   2021  OE1 GLN X 127      -9.041   1.675   7.004  0.00  0.00            
ATOM   2022  NE2 GLN X 127     -10.969   1.186   8.054  0.00  0.00            
ATOM   2023 HE21 GLN X 127     -11.926   1.000   7.789  0.00  0.00            
ATOM   2024 HE22 GLN X 127     -10.607   1.618   8.892  0.00  0.00            
ATOM   2025  C   GLN X 127      -8.962  -1.427   2.737  0.00  0.00            
ATOM   2026  O   GLN X 127      -9.295  -1.086   1.564  0.00  0.00            
ATOM   2027  N   ILE X 128      -7.918  -2.083   2.987  0.00  0.00            
ATOM   2028  H   ILE X 128      -7.748  -2.201   3.976  0.00  0.00            
ATOM   2029  CA  ILE X 128      -6.968  -2.558   1.947  0.00  0.00            
ATOM   2030  HA  ILE X 128      -6.463  -1.673   1.561  0.00  0.00            
ATOM   2031  CB  ILE X 128      -5.877  -3.536   2.484  0.00  0.00            
ATOM   2032  HB  ILE X 128      -6.333  -4.429   2.910  0.00  0.00            
ATOM   2033  CG2 ILE X 128      -4.932  -4.002   1.299  0.00  0.00            
ATOM   2034 HG21 ILE X 128      -5.414  -4.260   0.356  0.00  0.00            
ATOM   2035 HG22 ILE X 128      -4.210  -3.196   1.171  0.00  0.00            
ATOM   2036 HG23 ILE X 128      -4.451  -4.907   1.671  0.00  0.00            
ATOM   2037  CG1 ILE X 128      -4.933  -2.981   3.590  0.00  0.00            
ATOM   2038 HG12 ILE X 128      -4.266  -2.246   3.141  0.00  0.00            
ATOM   2039 HG13 ILE X 128      -5.476  -2.404   4.339  0.00  0.00            
ATOM   2040  CD1 ILE X 128      -4.013  -4.030   4.205  0.00  0.00            
ATOM   2041 HD11 ILE X 128      -3.322  -4.414   3.455  0.00  0.00            
ATOM   2042 HD12 ILE X 128      -3.565  -3.510   5.052  0.00  0.00            
ATOM   2043 HD13 ILE X 128      -4.755  -4.722   4.604  0.00  0.00            
ATOM   2044  C   ILE X 128      -7.715  -3.327   0.779  0.00  0.00            
ATOM   2045  O   ILE X 128      -7.469  -3.026  -0.396  0.00  0.00            
ATOM   2046  N   ALA X 129      -8.846  -4.042   0.945  0.00  0.00            
ATOM   2047  H   ALA X 129      -9.173  -4.049   1.900  0.00  0.00            
ATOM   2048  CA  ALA X 129      -9.653  -4.734  -0.040  0.00  0.00            
ATOM   2049  HA  ALA X 129      -8.918  -5.074  -0.769  0.00  0.00            
ATOM   2050  CB  ALA X 129     -10.275  -6.012   0.475  0.00  0.00            
ATOM   2051  HB1 ALA X 129     -10.845  -5.821   1.384  0.00  0.00            
ATOM   2052  HB2 ALA X 129     -10.964  -6.380  -0.286  0.00  0.00            
ATOM   2053  HB3 ALA X 129      -9.640  -6.839   0.793  0.00  0.00            
ATOM   2054  C   ALA X 129     -10.622  -3.872  -0.858  0.00  0.00            
ATOM   2055  O   ALA X 129     -10.804  -4.125  -2.012  0.00  0.00            
ATOM   2056  N   LYS X 130     -11.109  -2.841  -0.186  0.00  0.00            
ATOM   2057  H   LYS X 130     -11.016  -2.723   0.813  0.00  0.00            
ATOM   2058  CA  LYS X 130     -11.869  -1.715  -0.816  0.00  0.00            
ATOM   2059  HA  LYS X 130     -12.704  -2.192  -1.330  0.00  0.00            
ATOM   2060  CB  LYS X 130     -12.382  -0.649   0.212  0.00  0.00            
ATOM   2061  HB2 LYS X 130     -11.572  -0.266   0.833  0.00  0.00            
ATOM   2062  HB3 LYS X 130     -12.859   0.207  -0.264  0.00  0.00            
ATOM   2063  CG  LYS X 130     -13.535  -1.350   1.065  0.00  0.00            
ATOM   2064  HG2 LYS X 130     -14.348  -1.581   0.376  0.00  0.00            
ATOM   2065  HG3 LYS X 130     -13.081  -2.282   1.400  0.00  0.00            
ATOM   2066  CD  LYS X 130     -14.138  -0.455   2.130  0.00  0.00            
ATOM   2067  HD2 LYS X 130     -13.439  -0.167   2.915  0.00  0.00            
ATOM   2068  HD3 LYS X 130     -14.412   0.474   1.630  0.00  0.00            
ATOM   2069  CE  LYS X 130     -15.341  -1.216   2.711  0.00  0.00            
ATOM   2070  HE2 LYS X 130     -16.047  -1.407   1.903  0.00  0.00            
ATOM   2071  HE3 LYS X 130     -15.037  -2.137   3.209  0.00  0.00            
ATOM   2072  NZ  LYS X 130     -16.109  -0.393   3.703  0.00  0.00            
ATOM   2073  HZ1 LYS X 130     -15.512   0.047   4.389  0.00  0.00            
ATOM   2074  HZ2 LYS X 130     -16.676   0.290   3.220  0.00  0.00            
ATOM   2075  HZ3 LYS X 130     -16.836  -0.976   4.093  0.00  0.00            
ATOM   2076  C   LYS X 130     -10.967  -1.006  -1.844  0.00  0.00            
ATOM   2077  O   LYS X 130     -11.292  -0.949  -3.013  0.00  0.00            
ATOM   2078  N   GLY X 131      -9.732  -0.631  -1.487  0.00  0.00            
ATOM   2079  H   GLY X 131      -9.483  -0.644  -0.509  0.00  0.00            
ATOM   2080  CA  GLY X 131      -8.659  -0.212  -2.380  0.00  0.00            
ATOM   2081  HA2 GLY X 131      -8.899   0.758  -2.816  0.00  0.00            
ATOM   2082  HA3 GLY X 131      -7.777  -0.123  -1.746  0.00  0.00            
ATOM   2083  C   GLY X 131      -8.362  -1.201  -3.545  0.00  0.00            
ATOM   2084  O   GLY X 131      -8.197  -0.715  -4.668  0.00  0.00            
ATOM   2085  N   MET X 132      -8.310  -2.561  -3.338  0.00  0.00            
ATOM   2086  H   MET X 132      -8.674  -2.910  -2.463  0.00  0.00            
ATOM   2087  CA  MET X 132      -7.901  -3.463  -4.474  0.00  0.00            
ATOM   2088  HA  MET X 132      -7.145  -2.948  -5.065  0.00  0.00            
ATOM   2089  CB  MET X 132      -7.298  -4.854  -4.101  0.00  0.00            
ATOM   2090  HB2 MET X 132      -7.962  -5.374  -3.409  0.00  0.00            
ATOM   2091  HB3 MET X 132      -7.266  -5.478  -4.994  0.00  0.00            
ATOM   2092  CG  MET X 132      -5.801  -4.618  -3.718  0.00  0.00            
ATOM   2093  HG2 MET X 132      -5.758  -4.005  -2.817  0.00  0.00            
ATOM   2094  HG3 MET X 132      -5.413  -5.576  -3.372  0.00  0.00            
ATOM   2095  SD  MET X 132      -4.681  -3.850  -5.015  0.00  0.00            
ATOM   2096  CE  MET X 132      -5.031  -4.944  -6.422  0.00  0.00            
ATOM   2097  HE1 MET X 132      -4.853  -5.938  -6.012  0.00  0.00            
ATOM   2098  HE2 MET X 132      -6.009  -4.734  -6.855  0.00  0.00            
ATOM   2099  HE3 MET X 132      -4.243  -4.701  -7.135  0.00  0.00            
ATOM   2100  C   MET X 132      -9.137  -3.615  -5.403  0.00  0.00            
ATOM   2101  O   MET X 132      -8.997  -3.700  -6.659  0.00  0.00            
ATOM   2102  N   ASN X 133     -10.424  -3.615  -4.884  0.00  0.00            
ATOM   2103  H   ASN X 133     -10.633  -3.554  -3.897  0.00  0.00            
ATOM   2104  CA  ASN X 133     -11.628  -3.667  -5.784  0.00  0.00            
ATOM   2105  HA  ASN X 133     -11.554  -4.515  -6.464  0.00  0.00            
ATOM   2106  CB  ASN X 133     -12.896  -3.859  -4.901  0.00  0.00            
ATOM   2107  HB2 ASN X 133     -12.596  -4.599  -4.160  0.00  0.00            
ATOM   2108  HB3 ASN X 133     -13.089  -2.932  -4.361  0.00  0.00            
ATOM   2109  CG  ASN X 133     -14.162  -4.222  -5.691  0.00  0.00            
ATOM   2110  OD1 ASN X 133     -14.251  -4.980  -6.654  0.00  0.00            
ATOM   2111  ND2 ASN X 133     -15.272  -3.827  -5.168  0.00  0.00            
ATOM   2112 HD21 ASN X 133     -15.228  -3.236  -4.350  0.00  0.00            
ATOM   2113 HD22 ASN X 133     -16.139  -4.032  -5.645  0.00  0.00            
ATOM   2114  C   ASN X 133     -11.852  -2.394  -6.672  0.00  0.00            
ATOM   2115  O   ASN X 133     -12.267  -2.526  -7.870  0.00  0.00            
ATOM   2116  N   TYR X 134     -11.425  -1.235  -6.150  0.00  0.00            
ATOM   2117  H   TYR X 134     -11.130  -1.092  -5.195  0.00  0.00            
ATOM   2118  CA  TYR X 134     -11.271  -0.070  -7.001  0.00  0.00            
ATOM   2119  HA  TYR X 134     -12.142   0.220  -7.589  0.00  0.00            
ATOM   2120  CB  TYR X 134     -10.904   1.155  -6.165  0.00  0.00            
ATOM   2121  HB2 TYR X 134     -11.728   1.295  -5.466  0.00  0.00            
ATOM   2122  HB3 TYR X 134     -10.024   0.930  -5.562  0.00  0.00            
ATOM   2123  CG  TYR X 134     -10.762   2.391  -6.871  0.00  0.00            
ATOM   2124  CD1 TYR X 134     -11.990   2.895  -7.453  0.00  0.00            
ATOM   2125  HD1 TYR X 134     -12.881   2.309  -7.287  0.00  0.00            
ATOM   2126  CE1 TYR X 134     -12.004   4.111  -8.138  0.00  0.00            
ATOM   2127  HE1 TYR X 134     -12.971   4.441  -8.490  0.00  0.00            
ATOM   2128  CZ  TYR X 134     -10.808   4.889  -8.146  0.00  0.00            
ATOM   2129  OH  TYR X 134     -10.802   6.030  -8.864  0.00  0.00            
ATOM   2130  HH  TYR X 134      -9.987   6.520  -8.731  0.00  0.00            
ATOM   2131  CE2 TYR X 134      -9.566   4.428  -7.634  0.00  0.00            
ATOM   2132  HE2 TYR X 134      -8.642   4.940  -7.858  0.00  0.00            
ATOM   2133  CD2 TYR X 134      -9.575   3.154  -6.917  0.00  0.00            
ATOM   2134  HD2 TYR X 134      -8.636   2.791  -6.528  0.00  0.00            
ATOM   2135  C   TYR X 134     -10.185  -0.301  -8.055  0.00  0.00            
ATOM   2136  O   TYR X 134     -10.280   0.184  -9.164  0.00  0.00            
ATOM   2137  N   LEU X 135      -9.135  -1.055  -7.787  0.00  0.00            
ATOM   2138  H   LEU X 135      -8.941  -1.236  -6.812  0.00  0.00            
ATOM   2139  CA  LEU X 135      -7.960  -1.211  -8.728  0.00  0.00            
ATOM   2140  HA  LEU X 135      -7.793  -0.266  -9.243  0.00  0.00            
ATOM   2141  CB  LEU X 135      -6.605  -1.701  -8.057  0.00  0.00            
ATOM   2142  HB2 LEU X 135      -6.894  -1.847  -7.017  0.00  0.00            
ATOM   2143  HB3 LEU X 135      -6.210  -2.506  -8.676  0.00  0.00            
ATOM   2144  CG  LEU X 135      -5.503  -0.643  -8.017  0.00  0.00            
ATOM   2145  HG  LEU X 135      -5.625  -0.046  -8.921  0.00  0.00            
ATOM   2146  CD1 LEU X 135      -5.595   0.311  -6.829  0.00  0.00            
ATOM   2147 HD11 LEU X 135      -5.963  -0.169  -5.922  0.00  0.00            
ATOM   2148 HD12 LEU X 135      -4.647   0.801  -6.607  0.00  0.00            
ATOM   2149 HD13 LEU X 135      -6.339   1.054  -7.114  0.00  0.00            
ATOM   2150  CD2 LEU X 135      -4.060  -1.232  -8.034  0.00  0.00            
ATOM   2151 HD21 LEU X 135      -3.985  -1.916  -8.879  0.00  0.00            
ATOM   2152 HD22 LEU X 135      -3.233  -0.523  -8.078  0.00  0.00            
ATOM   2153 HD23 LEU X 135      -3.888  -1.714  -7.071  0.00  0.00            
ATOM   2154  C   LEU X 135      -8.285  -2.128  -9.917  0.00  0.00            
ATOM   2155  O   LEU X 135      -8.068  -1.859 -11.088  0.00  0.00            
ATOM   2156  N   GLU X 136      -9.093  -3.191  -9.551  0.00  0.00            
ATOM   2157  H   GLU X 136      -9.429  -3.233  -8.600  0.00  0.00            
ATOM   2158  CA  GLU X 136      -9.876  -4.096 -10.548  0.00  0.00            
ATOM   2159  HA  GLU X 136      -9.084  -4.521 -11.165  0.00  0.00            
ATOM   2160  CB  GLU X 136     -10.629  -5.210  -9.857  0.00  0.00            
ATOM   2161  HB2 GLU X 136     -10.096  -5.561  -8.973  0.00  0.00            
ATOM   2162  HB3 GLU X 136     -11.491  -4.744  -9.381  0.00  0.00            
ATOM   2163  CG  GLU X 136     -11.016  -6.271 -10.899  0.00  0.00            
ATOM   2164  HG2 GLU X 136     -11.733  -5.949 -11.655  0.00  0.00            
ATOM   2165  HG3 GLU X 136     -10.123  -6.606 -11.426  0.00  0.00            
ATOM   2166  CD  GLU X 136     -11.777  -7.547 -10.416  0.00  0.00            
ATOM   2167  OE1 GLU X 136     -12.717  -7.411  -9.619  0.00  0.00            
ATOM   2168  OE2 GLU X 136     -11.443  -8.705 -10.844  0.00  0.00            
ATOM   2169  C   GLU X 136     -10.887  -3.288 -11.404  0.00  0.00            
ATOM   2170  O   GLU X 136     -10.659  -3.222 -12.603  0.00  0.00            
ATOM   2171  N   ASP X 137     -11.788  -2.451 -10.838  0.00  0.00            
ATOM   2172  H   ASP X 137     -11.859  -2.379  -9.833  0.00  0.00            
ATOM   2173  CA  ASP X 137     -12.707  -1.555 -11.547  0.00  0.00            
ATOM   2174  HA  ASP X 137     -13.298  -2.248 -12.145  0.00  0.00            
ATOM   2175  CB  ASP X 137     -13.629  -0.778 -10.586  0.00  0.00            
ATOM   2176  HB2 ASP X 137     -14.280  -1.439 -10.013  0.00  0.00            
ATOM   2177  HB3 ASP X 137     -13.162  -0.103  -9.870  0.00  0.00            
ATOM   2178  CG  ASP X 137     -14.535   0.048 -11.490  0.00  0.00            
ATOM   2179  OD1 ASP X 137     -14.476   1.263 -11.339  0.00  0.00            
ATOM   2180  OD2 ASP X 137     -15.246  -0.455 -12.382  0.00  0.00            
ATOM   2181  C   ASP X 137     -11.893  -0.591 -12.506  0.00  0.00            
ATOM   2182  O   ASP X 137     -12.147  -0.526 -13.746  0.00  0.00            
ATOM   2183  N   ARG X 138     -10.909   0.155 -12.034  0.00  0.00            
ATOM   2184  H   ARG X 138     -10.852   0.143 -11.026  0.00  0.00            
ATOM   2185  CA  ARG X 138     -10.003   0.972 -12.769  0.00  0.00            
ATOM   2186  HA  ARG X 138     -10.641   1.605 -13.385  0.00  0.00            
ATOM   2187  CB  ARG X 138      -9.206   2.062 -11.913  0.00  0.00            
ATOM   2188  HB2 ARG X 138      -8.527   1.505 -11.269  0.00  0.00            
ATOM   2189  HB3 ARG X 138      -8.523   2.616 -12.558  0.00  0.00            
ATOM   2190  CG  ARG X 138     -10.060   2.974 -11.041  0.00  0.00            
ATOM   2191  HG2 ARG X 138     -10.500   2.366 -10.251  0.00  0.00            
ATOM   2192  HG3 ARG X 138      -9.465   3.729 -10.526  0.00  0.00            
ATOM   2193  CD  ARG X 138     -11.067   3.777 -11.776  0.00  0.00            
ATOM   2194  HD2 ARG X 138     -11.706   3.147 -12.395  0.00  0.00            
ATOM   2195  HD3 ARG X 138     -11.707   4.278 -11.049  0.00  0.00            
ATOM   2196  NE  ARG X 138     -10.401   4.737 -12.728  0.00  0.00            
ATOM   2197  HE  ARG X 138      -9.518   5.143 -12.452  0.00  0.00            
ATOM   2198  CZ  ARG X 138     -10.988   5.292 -13.782  0.00  0.00            
ATOM   2199  NH1 ARG X 138     -12.177   4.928 -14.129  0.00  0.00            
ATOM   2200 HH11 ARG X 138     -12.677   4.195 -13.646  0.00  0.00            
ATOM   2201 HH12 ARG X 138     -12.564   5.301 -14.984  0.00  0.00            
ATOM   2202  NH2 ARG X 138     -10.359   6.266 -14.398  0.00  0.00            
ATOM   2203 HH21 ARG X 138      -9.379   6.368 -14.176  0.00  0.00            
ATOM   2204 HH22 ARG X 138     -10.874   6.686 -15.158  0.00  0.00            
ATOM   2205  C   ARG X 138      -9.133   0.199 -13.797  0.00  0.00            
ATOM   2206  O   ARG X 138      -8.365   0.885 -14.550  0.00  0.00            
ATOM   2207  N   ARG X 139      -9.100  -1.144 -13.782  0.00  0.00            
ATOM   2208  H   ARG X 139      -9.757  -1.621 -13.182  0.00  0.00            
ATOM   2209  CA  ARG X 139      -8.251  -1.957 -14.634  0.00  0.00            
ATOM   2210  HA  ARG X 139      -8.450  -2.978 -14.311  0.00  0.00            
ATOM   2211  CB  ARG X 139      -8.562  -1.786 -16.206  0.00  0.00            
ATOM   2212  HB2 ARG X 139      -8.240  -0.769 -16.428  0.00  0.00            
ATOM   2213  HB3 ARG X 139      -7.942  -2.440 -16.819  0.00  0.00            
ATOM   2214  CG  ARG X 139     -10.028  -2.000 -16.568  0.00  0.00            
ATOM   2215  HG2 ARG X 139     -10.268  -3.010 -16.234  0.00  0.00            
ATOM   2216  HG3 ARG X 139     -10.721  -1.287 -16.121  0.00  0.00            
ATOM   2217  CD  ARG X 139     -10.204  -1.881 -18.088  0.00  0.00            
ATOM   2218  HD2 ARG X 139      -9.346  -2.218 -18.669  0.00  0.00            
ATOM   2219  HD3 ARG X 139     -11.088  -2.477 -18.319  0.00  0.00            
ATOM   2220  NE  ARG X 139     -10.427  -0.408 -18.455  0.00  0.00            
ATOM   2221  HE  ARG X 139     -11.382  -0.100 -18.346  0.00  0.00            
ATOM   2222  CZ  ARG X 139      -9.600   0.426 -19.044  0.00  0.00            
ATOM   2223  NH1 ARG X 139      -8.387   0.094 -19.331  0.00  0.00            
ATOM   2224 HH11 ARG X 139      -7.902  -0.759 -19.093  0.00  0.00            
ATOM   2225 HH12 ARG X 139      -7.877   0.792 -19.853  0.00  0.00            
ATOM   2226  NH2 ARG X 139      -9.950   1.614 -19.455  0.00  0.00            
ATOM   2227 HH21 ARG X 139     -10.894   1.949 -19.326  0.00  0.00            
ATOM   2228 HH22 ARG X 139      -9.258   2.341 -19.568  0.00  0.00            
ATOM   2229  C   ARG X 139      -6.762  -1.877 -14.396  0.00  0.00            
ATOM   2230  O   ARG X 139      -5.940  -2.346 -15.212  0.00  0.00            
ATOM   2231  N   LEU X 140      -6.301  -1.309 -13.203  0.00  0.00            
ATOM   2232  H   LEU X 140      -6.976  -1.151 -12.469  0.00  0.00            
ATOM   2233  CA  LEU X 140      -4.879  -1.168 -12.846  0.00  0.00            
ATOM   2234  HA  LEU X 140      -4.219  -1.081 -13.708  0.00  0.00            
ATOM   2235  CB  LEU X 140      -4.809   0.194 -12.071  0.00  0.00            
ATOM   2236  HB2 LEU X 140      -5.386   0.961 -12.587  0.00  0.00            
ATOM   2237  HB3 LEU X 140      -5.307   0.065 -11.110  0.00  0.00            
ATOM   2238  CG  LEU X 140      -3.459   0.709 -11.728  0.00  0.00            
ATOM   2239  HG  LEU X 140      -2.981  -0.032 -11.087  0.00  0.00            
ATOM   2240  CD1 LEU X 140      -2.741   0.937 -13.000  0.00  0.00            
ATOM   2241 HD11 LEU X 140      -2.455   0.011 -13.499  0.00  0.00            
ATOM   2242 HD12 LEU X 140      -3.346   1.584 -13.634  0.00  0.00            
ATOM   2243 HD13 LEU X 140      -1.808   1.408 -12.687  0.00  0.00            
ATOM   2244  CD2 LEU X 140      -3.307   2.062 -10.906  0.00  0.00            
ATOM   2245 HD21 LEU X 140      -2.256   2.276 -10.710  0.00  0.00            
ATOM   2246 HD22 LEU X 140      -3.666   2.902 -11.501  0.00  0.00            
ATOM   2247 HD23 LEU X 140      -3.732   1.944  -9.909  0.00  0.00            
ATOM   2248  C   LEU X 140      -4.457  -2.301 -11.907  0.00  0.00            
ATOM   2249  O   LEU X 140      -5.025  -2.627 -10.881  0.00  0.00            
ATOM   2250  N   VAL X 141      -3.574  -3.162 -12.451  0.00  0.00            
ATOM   2251  H   VAL X 141      -3.169  -2.949 -13.352  0.00  0.00            
ATOM   2252  CA  VAL X 141      -2.850  -4.149 -11.658  0.00  0.00            
ATOM   2253  HA  VAL X 141      -3.499  -4.736 -11.007  0.00  0.00            
ATOM   2254  CB  VAL X 141      -2.068  -5.131 -12.567  0.00  0.00            
ATOM   2255  HB  VAL X 141      -1.148  -4.713 -12.976  0.00  0.00            
ATOM   2256  CG1 VAL X 141      -1.557  -6.337 -11.732  0.00  0.00            
ATOM   2257 HG11 VAL X 141      -2.357  -6.822 -11.173  0.00  0.00            
ATOM   2258 HG12 VAL X 141      -1.079  -7.081 -12.370  0.00  0.00            
ATOM   2259 HG13 VAL X 141      -0.855  -5.912 -11.015  0.00  0.00            
ATOM   2260  CG2 VAL X 141      -2.791  -5.743 -13.727  0.00  0.00            
ATOM   2261 HG21 VAL X 141      -3.006  -4.841 -14.300  0.00  0.00            
ATOM   2262 HG22 VAL X 141      -2.123  -6.364 -14.323  0.00  0.00            
ATOM   2263 HG23 VAL X 141      -3.744  -6.166 -13.408  0.00  0.00            
ATOM   2264  C   VAL X 141      -1.888  -3.419 -10.704  0.00  0.00            
ATOM   2265  O   VAL X 141      -1.133  -2.521 -11.140  0.00  0.00            
ATOM   2266  N   HIP X 142      -1.827  -3.743  -9.413  0.00  0.00            
ATOM   2267  H   HIP X 142      -2.380  -4.479  -8.998  0.00  0.00            
ATOM   2268  CA  HIP X 142      -0.782  -3.232  -8.525  0.00  0.00            
ATOM   2269  HA  HIP X 142      -0.745  -2.146  -8.614  0.00  0.00            
ATOM   2270  CB  HIP X 142      -1.093  -3.492  -7.028  0.00  0.00            
ATOM   2271  HB2 HIP X 142      -2.164  -3.340  -6.895  0.00  0.00            
ATOM   2272  HB3 HIP X 142      -0.776  -4.511  -6.808  0.00  0.00            
ATOM   2273  CG  HIP X 142      -0.282  -2.596  -6.034  0.00  0.00            
ATOM   2274  ND1 HIP X 142       1.089  -2.781  -5.726  0.00  0.00            
ATOM   2275  HD1 HIP X 142       1.688  -3.509  -6.088  0.00  0.00            
ATOM   2276  CE1 HIP X 142       1.514  -1.772  -4.861  0.00  0.00            
ATOM   2277  HE1 HIP X 142       2.484  -1.691  -4.394  0.00  0.00            
ATOM   2278  NE2 HIP X 142       0.431  -0.900  -4.730  0.00  0.00            
ATOM   2279  HE2 HIP X 142       0.473  -0.070  -4.156  0.00  0.00            
ATOM   2280  CD2 HIP X 142      -0.649  -1.431  -5.420  0.00  0.00            
ATOM   2281  HD2 HIP X 142      -1.650  -1.036  -5.509  0.00  0.00            
ATOM   2282  C   HIP X 142       0.645  -3.718  -8.895  0.00  0.00            
ATOM   2283  O   HIP X 142       1.589  -2.985  -8.816  0.00  0.00            
ATOM   2284  N   ARG X 143       0.745  -4.979  -9.137  0.00  0.00            
ATOM   2285  H   ARG X 143      -0.112  -5.515  -9.154  0.00  0.00            
ATOM   2286  CA  ARG X 143       1.885  -5.896  -9.011  0.00  0.00            
ATOM   2287  HA  ARG X 143       1.543  -6.907  -9.230  0.00  0.00            
ATOM   2288  CB  ARG X 143       3.022  -5.692 -10.097  0.00  0.00            
ATOM   2289  HB2 ARG X 143       2.869  -4.808 -10.717  0.00  0.00            
ATOM   2290  HB3 ARG X 143       3.950  -5.612  -9.531  0.00  0.00            
ATOM   2291  CG  ARG X 143       3.145  -6.935 -10.975  0.00  0.00            
ATOM   2292  HG2 ARG X 143       2.812  -7.842 -10.471  0.00  0.00            
ATOM   2293  HG3 ARG X 143       2.447  -6.769 -11.795  0.00  0.00            
ATOM   2294  CD  ARG X 143       4.545  -7.196 -11.525  0.00  0.00            
ATOM   2295  HD2 ARG X 143       4.468  -7.908 -12.347  0.00  0.00            
ATOM   2296  HD3 ARG X 143       4.903  -6.208 -11.815  0.00  0.00            
ATOM   2297  NE  ARG X 143       5.486  -7.821 -10.561  0.00  0.00            
ATOM   2298  HE  ARG X 143       5.136  -8.131  -9.665  0.00  0.00            
ATOM   2299  CZ  ARG X 143       6.790  -7.841 -10.649  0.00  0.00            
ATOM   2300  NH1 ARG X 143       7.449  -7.366 -11.603  0.00  0.00            
ATOM   2301 HH11 ARG X 143       7.071  -6.843 -12.381  0.00  0.00            
ATOM   2302 HH12 ARG X 143       8.447  -7.242 -11.507  0.00  0.00            
ATOM   2303  NH2 ARG X 143       7.362  -8.460  -9.729  0.00  0.00            
ATOM   2304 HH21 ARG X 143       6.872  -8.638  -8.864  0.00  0.00            
ATOM   2305 HH22 ARG X 143       8.372  -8.482  -9.750  0.00  0.00            
ATOM   2306  C   ARG X 143       2.424  -5.936  -7.563  0.00  0.00            
ATOM   2307  O   ARG X 143       2.432  -4.901  -6.891  0.00  0.00            
ATOM   2308  N   ASP X 144       2.774  -7.090  -7.011  0.00  0.00            
ATOM   2309  H   ASP X 144       2.712  -7.939  -7.555  0.00  0.00            
ATOM   2310  CA  ASP X 144       3.466  -7.366  -5.751  0.00  0.00            
ATOM   2311  HA  ASP X 144       3.453  -8.449  -5.632  0.00  0.00            
ATOM   2312  CB  ASP X 144       4.992  -7.144  -5.909  0.00  0.00            
ATOM   2313  HB2 ASP X 144       5.104  -6.117  -6.255  0.00  0.00            
ATOM   2314  HB3 ASP X 144       5.584  -7.274  -5.003  0.00  0.00            
ATOM   2315  CG  ASP X 144       5.664  -8.073  -6.921  0.00  0.00            
ATOM   2316  OD1 ASP X 144       5.026  -8.376  -7.974  0.00  0.00            
ATOM   2317  OD2 ASP X 144       6.862  -8.345  -6.814  0.00  0.00            
ATOM   2318  C   ASP X 144       2.947  -6.653  -4.591  0.00  0.00            
ATOM   2319  O   ASP X 144       3.771  -6.164  -3.803  0.00  0.00            
ATOM   2320  N   LEU X 145       1.582  -6.512  -4.443  0.00  0.00            
ATOM   2321  H   LEU X 145       0.951  -6.985  -5.075  0.00  0.00            
ATOM   2322  CA  LEU X 145       1.168  -5.800  -3.226  0.00  0.00            
ATOM   2323  HA  LEU X 145       1.455  -4.755  -3.341  0.00  0.00            
ATOM   2324  CB  LEU X 145      -0.394  -5.917  -3.214  0.00  0.00            
ATOM   2325  HB2 LEU X 145      -0.768  -5.703  -4.215  0.00  0.00            
ATOM   2326  HB3 LEU X 145      -0.556  -6.991  -3.129  0.00  0.00            
ATOM   2327  CG  LEU X 145      -1.202  -5.117  -2.272  0.00  0.00            
ATOM   2328  HG  LEU X 145      -0.805  -5.328  -1.280  0.00  0.00            
ATOM   2329  CD1 LEU X 145      -1.051  -3.548  -2.462  0.00  0.00            
ATOM   2330 HD11 LEU X 145      -1.487  -2.950  -1.661  0.00  0.00            
ATOM   2331 HD12 LEU X 145       0.008  -3.293  -2.437  0.00  0.00            
ATOM   2332 HD13 LEU X 145      -1.525  -3.172  -3.369  0.00  0.00            
ATOM   2333  CD2 LEU X 145      -2.661  -5.552  -2.258  0.00  0.00            
ATOM   2334 HD21 LEU X 145      -3.232  -4.973  -1.532  0.00  0.00            
ATOM   2335 HD22 LEU X 145      -3.150  -5.383  -3.218  0.00  0.00            
ATOM   2336 HD23 LEU X 145      -2.839  -6.576  -1.929  0.00  0.00            
ATOM   2337  C   LEU X 145       1.844  -6.406  -1.981  0.00  0.00            
ATOM   2338  O   LEU X 145       1.739  -7.617  -1.819  0.00  0.00            
ATOM   2339  N   ALA X 146       2.474  -5.569  -1.160  0.00  0.00            
ATOM   2340  H   ALA X 146       2.594  -4.604  -1.431  0.00  0.00            
ATOM   2341  CA  ALA X 146       3.062  -5.989   0.117  0.00  0.00            
ATOM   2342  HA  ALA X 146       2.861  -7.030   0.366  0.00  0.00            
ATOM   2343  CB  ALA X 146       4.529  -5.695  -0.097  0.00  0.00            
ATOM   2344  HB1 ALA X 146       5.003  -5.697   0.885  0.00  0.00            
ATOM   2345  HB2 ALA X 146       4.982  -6.454  -0.735  0.00  0.00            
ATOM   2346  HB3 ALA X 146       4.625  -4.693  -0.516  0.00  0.00            
ATOM   2347  C   ALA X 146       2.451  -5.134   1.223  0.00  0.00            
ATOM   2348  O   ALA X 146       1.953  -4.021   1.089  0.00  0.00            
ATOM   2349  N   ALA X 147       2.571  -5.583   2.445  0.00  0.00            
ATOM   2350  H   ALA X 147       2.999  -6.479   2.627  0.00  0.00            
ATOM   2351  CA  ALA X 147       2.106  -4.723   3.606  0.00  0.00            
ATOM   2352  HA  ALA X 147       1.060  -4.466   3.442  0.00  0.00            
ATOM   2353  CB  ALA X 147       2.054  -5.590   4.844  0.00  0.00            
ATOM   2354  HB1 ALA X 147       1.666  -4.985   5.663  0.00  0.00            
ATOM   2355  HB2 ALA X 147       1.392  -6.426   4.621  0.00  0.00            
ATOM   2356  HB3 ALA X 147       3.014  -6.058   5.062  0.00  0.00            
ATOM   2357  C   ALA X 147       2.788  -3.386   3.724  0.00  0.00            
ATOM   2358  O   ALA X 147       2.166  -2.471   4.288  0.00  0.00            
ATOM   2359  N   ARG X 148       3.939  -3.200   3.090  0.00  0.00            
ATOM   2360  H   ARG X 148       4.325  -4.082   2.786  0.00  0.00            
ATOM   2361  CA  ARG X 148       4.788  -1.976   2.919  0.00  0.00            
ATOM   2362  HA  ARG X 148       4.991  -1.454   3.854  0.00  0.00            
ATOM   2363  CB  ARG X 148       6.022  -2.531   2.171  0.00  0.00            
ATOM   2364  HB2 ARG X 148       6.630  -3.158   2.823  0.00  0.00            
ATOM   2365  HB3 ARG X 148       5.789  -3.075   1.255  0.00  0.00            
ATOM   2366  CG  ARG X 148       6.938  -1.440   1.705  0.00  0.00            
ATOM   2367  HG2 ARG X 148       7.826  -1.864   1.235  0.00  0.00            
ATOM   2368  HG3 ARG X 148       6.490  -0.989   0.820  0.00  0.00            
ATOM   2369  CD  ARG X 148       7.471  -0.319   2.635  0.00  0.00            
ATOM   2370  HD2 ARG X 148       8.077   0.337   2.011  0.00  0.00            
ATOM   2371  HD3 ARG X 148       6.631   0.306   2.936  0.00  0.00            
ATOM   2372  NE  ARG X 148       8.211  -0.814   3.831  0.00  0.00            
ATOM   2373  HE  ARG X 148       8.690  -1.692   3.688  0.00  0.00            
ATOM   2374  CZ  ARG X 148       8.503  -0.209   4.930  0.00  0.00            
ATOM   2375  NH1 ARG X 148       8.194   1.100   5.081  0.00  0.00            
ATOM   2376 HH11 ARG X 148       7.698   1.555   4.328  0.00  0.00            
ATOM   2377 HH12 ARG X 148       8.208   1.524   5.998  0.00  0.00            
ATOM   2378  NH2 ARG X 148       9.117  -0.748   5.918  0.00  0.00            
ATOM   2379 HH21 ARG X 148       9.434  -1.703   5.839  0.00  0.00            
ATOM   2380 HH22 ARG X 148       9.181  -0.198   6.763  0.00  0.00            
ATOM   2381  C   ARG X 148       3.984  -0.947   2.052  0.00  0.00            
ATOM   2382  O   ARG X 148       4.246   0.231   2.189  0.00  0.00            
ATOM   2383  N   ASN X 149       3.047  -1.400   1.167  0.00  0.00            
ATOM   2384  H   ASN X 149       2.860  -2.392   1.129  0.00  0.00            
ATOM   2385  CA  ASN X 149       2.319  -0.564   0.191  0.00  0.00            
ATOM   2386  HA  ASN X 149       2.946   0.286  -0.078  0.00  0.00            
ATOM   2387  CB  ASN X 149       2.044  -1.345  -1.098  0.00  0.00            
ATOM   2388  HB2 ASN X 149       1.256  -2.098  -1.095  0.00  0.00            
ATOM   2389  HB3 ASN X 149       1.805  -0.644  -1.898  0.00  0.00            
ATOM   2390  CG  ASN X 149       3.283  -2.003  -1.614  0.00  0.00            
ATOM   2391  OD1 ASN X 149       3.305  -3.052  -2.311  0.00  0.00            
ATOM   2392  ND2 ASN X 149       4.423  -1.385  -1.437  0.00  0.00            
ATOM   2393 HD21 ASN X 149       4.436  -0.419  -1.144  0.00  0.00            
ATOM   2394 HD22 ASN X 149       5.239  -1.718  -1.929  0.00  0.00            
ATOM   2395  C   ASN X 149       1.076   0.044   0.749  0.00  0.00            
ATOM   2396  O   ASN X 149       0.061   0.309   0.050  0.00  0.00            
ATOM   2397  N   VAL X 150       1.095   0.172   2.036  0.00  0.00            
ATOM   2398  H   VAL X 150       1.811  -0.398   2.463  0.00  0.00            
ATOM   2399  CA  VAL X 150       0.031   0.665   2.875  0.00  0.00            
ATOM   2400  HA  VAL X 150      -0.662   1.166   2.200  0.00  0.00            
ATOM   2401  CB  VAL X 150      -0.870  -0.377   3.531  0.00  0.00            
ATOM   2402  HB  VAL X 150      -0.329  -0.766   4.394  0.00  0.00            
ATOM   2403  CG1 VAL X 150      -2.182   0.177   4.107  0.00  0.00            
ATOM   2404 HG11 VAL X 150      -2.870   0.676   3.424  0.00  0.00            
ATOM   2405 HG12 VAL X 150      -2.744  -0.669   4.504  0.00  0.00            
ATOM   2406 HG13 VAL X 150      -2.012   0.839   4.956  0.00  0.00            
ATOM   2407  CG2 VAL X 150      -1.315  -1.348   2.467  0.00  0.00            
ATOM   2408 HG21 VAL X 150      -0.420  -1.813   2.053  0.00  0.00            
ATOM   2409 HG22 VAL X 150      -2.007  -2.096   2.852  0.00  0.00            
ATOM   2410 HG23 VAL X 150      -1.752  -0.795   1.636  0.00  0.00            
ATOM   2411  C   VAL X 150       0.583   1.681   3.856  0.00  0.00            
ATOM   2412  O   VAL X 150       1.484   1.451   4.683  0.00  0.00            
ATOM   2413  N   LEU X 151      -0.100   2.808   3.858  0.00  0.00            
ATOM   2414  H   LEU X 151      -0.942   2.896   3.307  0.00  0.00            
ATOM   2415  CA  LEU X 151       0.040   3.871   4.827  0.00  0.00            
ATOM   2416  HA  LEU X 151       0.959   3.866   5.413  0.00  0.00            
ATOM   2417  CB  LEU X 151       0.174   5.155   4.048  0.00  0.00            
ATOM   2418  HB2 LEU X 151      -0.761   5.263   3.498  0.00  0.00            
ATOM   2419  HB3 LEU X 151       0.210   5.947   4.796  0.00  0.00            
ATOM   2420  CG  LEU X 151       1.378   5.311   3.096  0.00  0.00            
ATOM   2421  HG  LEU X 151       1.261   4.619   2.262  0.00  0.00            
ATOM   2422  CD1 LEU X 151       1.286   6.644   2.284  0.00  0.00            
ATOM   2423 HD11 LEU X 151       2.133   6.838   1.626  0.00  0.00            
ATOM   2424 HD12 LEU X 151       0.489   6.558   1.545  0.00  0.00            
ATOM   2425 HD13 LEU X 151       1.204   7.541   2.899  0.00  0.00            
ATOM   2426  CD2 LEU X 151       2.761   5.352   3.754  0.00  0.00            
ATOM   2427 HD21 LEU X 151       2.949   4.397   4.246  0.00  0.00            
ATOM   2428 HD22 LEU X 151       3.524   5.434   2.980  0.00  0.00            
ATOM   2429 HD23 LEU X 151       2.779   6.140   4.506  0.00  0.00            
ATOM   2430  C   LEU X 151      -1.109   3.991   5.877  0.00  0.00            
ATOM   2431  O   LEU X 151      -2.245   3.481   5.609  0.00  0.00            
ATOM   2432  N   VAL X 152      -0.951   4.606   7.048  0.00  0.00            
ATOM   2433  H   VAL X 152      -0.071   5.093   7.138  0.00  0.00            
ATOM   2434  CA  VAL X 152      -1.925   4.669   8.194  0.00  0.00            
ATOM   2435  HA  VAL X 152      -2.937   4.366   7.923  0.00  0.00            
ATOM   2436  CB  VAL X 152      -1.500   3.767   9.325  0.00  0.00            
ATOM   2437  HB  VAL X 152      -1.586   2.710   9.070  0.00  0.00            
ATOM   2438  CG1 VAL X 152      -0.086   4.022   9.879  0.00  0.00            
ATOM   2439 HG11 VAL X 152      -0.089   4.962  10.431  0.00  0.00            
ATOM   2440 HG12 VAL X 152       0.059   3.248  10.632  0.00  0.00            
ATOM   2441 HG13 VAL X 152       0.651   3.964   9.078  0.00  0.00            
ATOM   2442  CG2 VAL X 152      -2.531   3.847  10.477  0.00  0.00            
ATOM   2443 HG21 VAL X 152      -2.284   3.218  11.332  0.00  0.00            
ATOM   2444 HG22 VAL X 152      -2.673   4.864  10.842  0.00  0.00            
ATOM   2445 HG23 VAL X 152      -3.515   3.486  10.177  0.00  0.00            
ATOM   2446  C   VAL X 152      -2.032   6.140   8.659  0.00  0.00            
ATOM   2447  O   VAL X 152      -1.050   6.872   8.572  0.00  0.00            
ATOM   2448  N   LYS X 153      -3.227   6.619   9.040  0.00  0.00            
ATOM   2449  H   LYS X 153      -4.065   6.107   8.804  0.00  0.00            
ATOM   2450  CA  LYS X 153      -3.545   7.967   9.590  0.00  0.00            
ATOM   2451  HA  LYS X 153      -2.668   8.596   9.440  0.00  0.00            
ATOM   2452  CB  LYS X 153      -4.593   8.578   8.716  0.00  0.00            
ATOM   2453  HB2 LYS X 153      -4.090   8.596   7.749  0.00  0.00            
ATOM   2454  HB3 LYS X 153      -5.507   7.986   8.758  0.00  0.00            
ATOM   2455  CG  LYS X 153      -5.051   9.930   9.210  0.00  0.00            
ATOM   2456  HG2 LYS X 153      -5.428  10.053  10.225  0.00  0.00            
ATOM   2457  HG3 LYS X 153      -4.218  10.632   9.234  0.00  0.00            
ATOM   2458  CD  LYS X 153      -6.094  10.432   8.295  0.00  0.00            
ATOM   2459  HD2 LYS X 153      -5.659  10.297   7.305  0.00  0.00            
ATOM   2460  HD3 LYS X 153      -6.979   9.801   8.370  0.00  0.00            
ATOM   2461  CE  LYS X 153      -6.543  11.914   8.529  0.00  0.00            
ATOM   2462  HE2 LYS X 153      -6.859  12.127   9.550  0.00  0.00            
ATOM   2463  HE3 LYS X 153      -5.640  12.505   8.373  0.00  0.00            
ATOM   2464  NZ  LYS X 153      -7.557  12.306   7.496  0.00  0.00            
ATOM   2465  HZ1 LYS X 153      -7.701  13.303   7.413  0.00  0.00            
ATOM   2466  HZ2 LYS X 153      -7.146  12.135   6.590  0.00  0.00            
ATOM   2467  HZ3 LYS X 153      -8.457  11.848   7.487  0.00  0.00            
ATOM   2468  C   LYS X 153      -3.808   7.929  11.104  0.00  0.00            
ATOM   2469  O   LYS X 153      -3.898   8.986  11.806  0.00  0.00            
ATOM   2470  N   THR X 154      -4.267   6.790  11.609  0.00  0.00            
ATOM   2471  H   THR X 154      -4.192   6.090  10.885  0.00  0.00            
ATOM   2472  CA  THR X 154      -4.892   6.419  12.894  0.00  0.00            
ATOM   2473  HA  THR X 154      -4.184   6.486  13.720  0.00  0.00            
ATOM   2474  CB  THR X 154      -6.187   7.152  13.207  0.00  0.00            
ATOM   2475  HB  THR X 154      -5.954   8.099  13.693  0.00  0.00            
ATOM   2476  CG2 THR X 154      -7.141   7.533  11.953  0.00  0.00            
ATOM   2477 HG21 THR X 154      -7.925   8.190  12.330  0.00  0.00            
ATOM   2478 HG22 THR X 154      -6.460   8.083  11.303  0.00  0.00            
ATOM   2479 HG23 THR X 154      -7.587   6.671  11.456  0.00  0.00            
ATOM   2480  OG1 THR X 154      -7.095   6.352  14.036  0.00  0.00            
ATOM   2481  HG1 THR X 154      -7.452   6.939  14.708  0.00  0.00            
ATOM   2482  C   THR X 154      -5.238   4.914  12.793  0.00  0.00            
ATOM   2483  O   THR X 154      -5.480   4.409  11.735  0.00  0.00            
ATOM   2484  N   PRO X 155      -5.298   4.110  13.860  0.00  0.00            
ATOM   2485  CD  PRO X 155      -4.717   4.487  15.161  0.00  0.00            
ATOM   2486  HD2 PRO X 155      -5.379   5.284  15.497  0.00  0.00            
ATOM   2487  HD3 PRO X 155      -3.740   4.957  15.053  0.00  0.00            
ATOM   2488  CG  PRO X 155      -4.786   3.308  16.084  0.00  0.00            
ATOM   2489  HG2 PRO X 155      -5.117   3.456  17.111  0.00  0.00            
ATOM   2490  HG3 PRO X 155      -3.890   2.689  16.027  0.00  0.00            
ATOM   2491  CB  PRO X 155      -5.822   2.348  15.373  0.00  0.00            
ATOM   2492  HB2 PRO X 155      -6.837   2.541  15.722  0.00  0.00            
ATOM   2493  HB3 PRO X 155      -5.433   1.347  15.562  0.00  0.00            
ATOM   2494  CA  PRO X 155      -5.698   2.666  13.949  0.00  0.00            
ATOM   2495  HA  PRO X 155      -4.953   2.027  13.473  0.00  0.00            
ATOM   2496  C   PRO X 155      -7.055   2.413  13.213  0.00  0.00            
ATOM   2497  O   PRO X 155      -7.237   1.344  12.728  0.00  0.00            
ATOM   2498  N   GLN X 156      -7.973   3.417  13.114  0.00  0.00            
ATOM   2499  H   GLN X 156      -7.787   4.295  13.576  0.00  0.00            
ATOM   2500  CA  GLN X 156      -9.170   3.401  12.280  0.00  0.00            
ATOM   2501  HA  GLN X 156      -9.511   2.366  12.313  0.00  0.00            
ATOM   2502  CB  GLN X 156     -10.181   4.409  12.763  0.00  0.00            
ATOM   2503  HB2 GLN X 156      -9.698   5.383  12.679  0.00  0.00            
ATOM   2504  HB3 GLN X 156     -10.987   4.507  12.036  0.00  0.00            
ATOM   2505  CG  GLN X 156     -10.799   4.127  14.124  0.00  0.00            
ATOM   2506  HG2 GLN X 156     -11.546   3.338  14.037  0.00  0.00            
ATOM   2507  HG3 GLN X 156      -9.977   3.781  14.750  0.00  0.00            
ATOM   2508  CD  GLN X 156     -11.379   5.368  14.880  0.00  0.00            
ATOM   2509  OE1 GLN X 156     -10.940   6.511  14.751  0.00  0.00            
ATOM   2510  NE2 GLN X 156     -12.313   5.097  15.737  0.00  0.00            
ATOM   2511 HE21 GLN X 156     -12.610   4.138  15.853  0.00  0.00            
ATOM   2512 HE22 GLN X 156     -12.744   5.770  16.355  0.00  0.00            
ATOM   2513  C   GLN X 156      -9.070   3.543  10.701  0.00  0.00            
ATOM   2514  O   GLN X 156     -10.028   3.287   9.930  0.00  0.00            
ATOM   2515  N   HID X 157      -7.958   3.924  10.075  0.00  0.00            
ATOM   2516  H   HID X 157      -7.131   4.137  10.614  0.00  0.00            
ATOM   2517  CA  HID X 157      -7.991   4.345   8.617  0.00  0.00            
ATOM   2518  HA  HID X 157      -8.677   3.664   8.114  0.00  0.00            
ATOM   2519  CB  HID X 157      -8.339   5.814   8.505  0.00  0.00            
ATOM   2520  HB2 HID X 157      -7.511   6.424   8.865  0.00  0.00            
ATOM   2521  HB3 HID X 157      -8.363   6.025   7.436  0.00  0.00            
ATOM   2522  CG  HID X 157      -9.740   6.211   9.002  0.00  0.00            
ATOM   2523  ND1 HID X 157     -10.920   5.742   8.499  0.00  0.00            
ATOM   2524  HD1 HID X 157     -11.003   5.250   7.621  0.00  0.00            
ATOM   2525  CE1 HID X 157     -11.922   6.272   9.169  0.00  0.00            
ATOM   2526  HE1 HID X 157     -12.967   6.146   8.929  0.00  0.00            
ATOM   2527  NE2 HID X 157     -11.454   6.962  10.233  0.00  0.00            
ATOM   2528  CD2 HID X 157     -10.067   6.949  10.136  0.00  0.00            
ATOM   2529  HD2 HID X 157      -9.289   7.382  10.748  0.00  0.00            
ATOM   2530  C   HID X 157      -6.628   4.157   7.890  0.00  0.00            
ATOM   2531  O   HID X 157      -5.548   4.665   8.297  0.00  0.00            
ATOM   2532  N   VAL X 158      -6.658   3.340   6.853  0.00  0.00            
ATOM   2533  H   VAL X 158      -7.571   2.963   6.644  0.00  0.00            
ATOM   2534  CA  VAL X 158      -5.431   2.985   6.049  0.00  0.00            
ATOM   2535  HA  VAL X 158      -4.718   3.787   6.237  0.00  0.00            
ATOM   2536  CB  VAL X 158      -4.752   1.616   6.427  0.00  0.00            
ATOM   2537  HB  VAL X 158      -3.828   1.529   5.856  0.00  0.00            
ATOM   2538  CG1 VAL X 158      -4.254   1.673   7.864  0.00  0.00            
ATOM   2539 HG11 VAL X 158      -5.132   2.015   8.412  0.00  0.00            
ATOM   2540 HG12 VAL X 158      -3.947   0.729   8.313  0.00  0.00            
ATOM   2541 HG13 VAL X 158      -3.406   2.332   8.049  0.00  0.00            
ATOM   2542  CG2 VAL X 158      -5.697   0.481   6.098  0.00  0.00            
ATOM   2543 HG21 VAL X 158      -5.344  -0.475   6.484  0.00  0.00            
ATOM   2544 HG22 VAL X 158      -6.704   0.622   6.491  0.00  0.00            
ATOM   2545 HG23 VAL X 158      -5.704   0.204   5.044  0.00  0.00            
ATOM   2546  C   VAL X 158      -5.610   3.122   4.548  0.00  0.00            
ATOM   2547  O   VAL X 158      -6.681   2.782   4.012  0.00  0.00            
ATOM   2548  N   LYS X 159      -4.565   3.543   3.793  0.00  0.00            
ATOM   2549  H   LYS X 159      -3.696   3.760   4.259  0.00  0.00            
ATOM   2550  CA  LYS X 159      -4.672   3.689   2.313  0.00  0.00            
ATOM   2551  HA  LYS X 159      -5.562   3.166   1.963  0.00  0.00            
ATOM   2552  CB  LYS X 159      -4.699   5.153   1.937  0.00  0.00            
ATOM   2553  HB2 LYS X 159      -3.763   5.683   2.117  0.00  0.00            
ATOM   2554  HB3 LYS X 159      -4.765   5.091   0.851  0.00  0.00            
ATOM   2555  CG  LYS X 159      -5.800   5.952   2.532  0.00  0.00            
ATOM   2556  HG2 LYS X 159      -6.697   5.339   2.448  0.00  0.00            
ATOM   2557  HG3 LYS X 159      -5.523   6.206   3.555  0.00  0.00            
ATOM   2558  CD  LYS X 159      -5.914   7.271   1.720  0.00  0.00            
ATOM   2559  HD2 LYS X 159      -5.004   7.614   1.229  0.00  0.00            
ATOM   2560  HD3 LYS X 159      -6.510   7.057   0.832  0.00  0.00            
ATOM   2561  CE  LYS X 159      -6.434   8.432   2.603  0.00  0.00            
ATOM   2562  HE2 LYS X 159      -7.451   8.274   2.962  0.00  0.00            
ATOM   2563  HE3 LYS X 159      -5.871   8.607   3.520  0.00  0.00            
ATOM   2564  NZ  LYS X 159      -6.299   9.720   1.848  0.00  0.00            
ATOM   2565  HZ1 LYS X 159      -6.705  10.405   2.470  0.00  0.00            
ATOM   2566  HZ2 LYS X 159      -5.329   9.983   1.749  0.00  0.00            
ATOM   2567  HZ3 LYS X 159      -6.729   9.637   0.938  0.00  0.00            
ATOM   2568  C   LYS X 159      -3.464   3.102   1.559  0.00  0.00            
ATOM   2569  O   LYS X 159      -2.329   3.034   2.087  0.00  0.00            
ATOM   2570  N   ILE X 160      -3.800   2.712   0.310  0.00  0.00            
ATOM   2571  H   ILE X 160      -4.693   2.967  -0.087  0.00  0.00            
ATOM   2572  CA  ILE X 160      -2.810   2.171  -0.593  0.00  0.00            
ATOM   2573  HA  ILE X 160      -1.979   1.678  -0.089  0.00  0.00            
ATOM   2574  CB  ILE X 160      -3.420   1.135  -1.539  0.00  0.00            
ATOM   2575  HB  ILE X 160      -4.134   1.688  -2.150  0.00  0.00            
ATOM   2576  CG2 ILE X 160      -2.479   0.496  -2.539  0.00  0.00            
ATOM   2577 HG21 ILE X 160      -2.033   1.222  -3.219  0.00  0.00            
ATOM   2578 HG22 ILE X 160      -1.690   0.049  -1.934  0.00  0.00            
ATOM   2579 HG23 ILE X 160      -2.946  -0.196  -3.239  0.00  0.00            
ATOM   2580  CG1 ILE X 160      -4.144   0.014  -0.720  0.00  0.00            
ATOM   2581 HG12 ILE X 160      -3.546  -0.382   0.101  0.00  0.00            
ATOM   2582 HG13 ILE X 160      -5.033   0.404  -0.225  0.00  0.00            
ATOM   2583  CD1 ILE X 160      -4.721  -1.158  -1.539  0.00  0.00            
ATOM   2584 HD11 ILE X 160      -5.177  -0.824  -2.471  0.00  0.00            
ATOM   2585 HD12 ILE X 160      -3.845  -1.760  -1.782  0.00  0.00            
ATOM   2586 HD13 ILE X 160      -5.460  -1.656  -0.911  0.00  0.00            
ATOM   2587  C   ILE X 160      -2.027   3.208  -1.404  0.00  0.00            
ATOM   2588  O   ILE X 160      -2.556   4.255  -1.843  0.00  0.00            
ATOM   2589  N   THR X 161      -0.727   2.928  -1.677  0.00  0.00            
ATOM   2590  H   THR X 161      -0.476   2.054  -1.237  0.00  0.00            
ATOM   2591  CA  THR X 161       0.239   3.659  -2.478  0.00  0.00            
ATOM   2592  HA  THR X 161      -0.331   4.240  -3.203  0.00  0.00            
ATOM   2593  CB  THR X 161       1.029   4.674  -1.681  0.00  0.00            
ATOM   2594  HB  THR X 161       0.371   5.395  -1.197  0.00  0.00            
ATOM   2595  CG2 THR X 161       1.739   3.993  -0.560  0.00  0.00            
ATOM   2596 HG21 THR X 161       2.365   3.129  -0.782  0.00  0.00            
ATOM   2597 HG22 THR X 161       2.349   4.785  -0.125  0.00  0.00            
ATOM   2598 HG23 THR X 161       0.998   3.729   0.195  0.00  0.00            
ATOM   2599  OG1 THR X 161       1.953   5.479  -2.398  0.00  0.00            
ATOM   2600  HG1 THR X 161       1.677   6.393  -2.297  0.00  0.00            
ATOM   2601  C   THR X 161       1.154   2.585  -3.223  0.00  0.00            
ATOM   2602  O   THR X 161       0.823   1.376  -3.243  0.00  0.00            
ATOM   2603  N   ASP X 162       2.286   3.097  -3.723  0.00  0.00            
ATOM   2604  H   ASP X 162       2.376   4.094  -3.587  0.00  0.00            
ATOM   2605  CA  ASP X 162       3.374   2.440  -4.390  0.00  0.00            
ATOM   2606  HA  ASP X 162       3.978   3.332  -4.556  0.00  0.00            
ATOM   2607  CB  ASP X 162       4.145   1.427  -3.552  0.00  0.00            
ATOM   2608  HB2 ASP X 162       3.434   0.632  -3.326  0.00  0.00            
ATOM   2609  HB3 ASP X 162       5.033   0.973  -3.990  0.00  0.00            
ATOM   2610  CG  ASP X 162       4.667   2.086  -2.285  0.00  0.00            
ATOM   2611  OD1 ASP X 162       4.778   1.442  -1.272  0.00  0.00            
ATOM   2612  OD2 ASP X 162       5.034   3.307  -2.371  0.00  0.00            
ATOM   2613  C   ASP X 162       3.109   1.803  -5.837  0.00  0.00            
ATOM   2614  O   ASP X 162       3.162   0.548  -6.059  0.00  0.00            
ATOM   2615  N   PHE X 163       3.010   2.657  -6.853  0.00  0.00            
ATOM   2616  H   PHE X 163       3.094   3.600  -6.499  0.00  0.00            
ATOM   2617  CA  PHE X 163       2.548   2.414  -8.208  0.00  0.00            
ATOM   2618  HA  PHE X 163       2.034   1.455  -8.278  0.00  0.00            
ATOM   2619  CB  PHE X 163       1.593   3.502  -8.484  0.00  0.00            
ATOM   2620  HB2 PHE X 163       2.134   4.405  -8.768  0.00  0.00            
ATOM   2621  HB3 PHE X 163       1.112   3.377  -9.455  0.00  0.00            
ATOM   2622  CG  PHE X 163       0.508   3.679  -7.490  0.00  0.00            
ATOM   2623  CD1 PHE X 163       0.651   4.809  -6.616  0.00  0.00            
ATOM   2624  HD1 PHE X 163       1.465   5.519  -6.614  0.00  0.00            
ATOM   2625  CE1 PHE X 163      -0.263   4.988  -5.593  0.00  0.00            
ATOM   2626  HE1 PHE X 163      -0.108   5.870  -4.990  0.00  0.00            
ATOM   2627  CZ  PHE X 163      -1.369   4.173  -5.487  0.00  0.00            
ATOM   2628  HZ  PHE X 163      -2.177   4.271  -4.777  0.00  0.00            
ATOM   2629  CE2 PHE X 163      -1.569   3.064  -6.362  0.00  0.00            
ATOM   2630  HE2 PHE X 163      -2.468   2.469  -6.301  0.00  0.00            
ATOM   2631  CD2 PHE X 163      -0.706   2.942  -7.436  0.00  0.00            
ATOM   2632  HD2 PHE X 163      -0.847   2.119  -8.120  0.00  0.00            
ATOM   2633  C   PHE X 163       3.626   2.267  -9.233  0.00  0.00            
ATOM   2634  O   PHE X 163       3.357   2.279 -10.414  0.00  0.00            
ATOM   2635  N   GLY X 164       4.942   2.123  -8.871  0.00  0.00            
ATOM   2636  H   GLY X 164       5.115   1.878  -7.906  0.00  0.00            
ATOM   2637  CA  GLY X 164       6.033   1.935  -9.823  0.00  0.00            
ATOM   2638  HA2 GLY X 164       6.131   2.839 -10.424  0.00  0.00            
ATOM   2639  HA3 GLY X 164       6.982   1.839  -9.295  0.00  0.00            
ATOM   2640  C   GLY X 164       6.012   0.683 -10.762  0.00  0.00            
ATOM   2641  O   GLY X 164       6.545   0.718 -11.900  0.00  0.00            
ATOM   2642  N   LEU X 165       5.365  -0.400 -10.246  0.00  0.00            
ATOM   2643  H   LEU X 165       4.869  -0.232  -9.382  0.00  0.00            
ATOM   2644  CA  LEU X 165       5.320  -1.751 -10.924  0.00  0.00            
ATOM   2645  HA  LEU X 165       6.113  -1.757 -11.672  0.00  0.00            
ATOM   2646  CB  LEU X 165       5.687  -2.987 -10.018  0.00  0.00            
ATOM   2647  HB2 LEU X 165       4.986  -3.149  -9.199  0.00  0.00            
ATOM   2648  HB3 LEU X 165       5.438  -3.871 -10.606  0.00  0.00            
ATOM   2649  CG  LEU X 165       7.087  -2.972  -9.331  0.00  0.00            
ATOM   2650  HG  LEU X 165       7.031  -2.278  -8.492  0.00  0.00            
ATOM   2651  CD1 LEU X 165       7.364  -4.323  -8.638  0.00  0.00            
ATOM   2652 HD11 LEU X 165       6.655  -4.587  -7.854  0.00  0.00            
ATOM   2653 HD12 LEU X 165       7.418  -5.187  -9.300  0.00  0.00            
ATOM   2654 HD13 LEU X 165       8.349  -4.260  -8.175  0.00  0.00            
ATOM   2655  CD2 LEU X 165       8.347  -2.711 -10.215  0.00  0.00            
ATOM   2656 HD21 LEU X 165       8.447  -3.369 -11.078  0.00  0.00            
ATOM   2657 HD22 LEU X 165       8.389  -1.724 -10.676  0.00  0.00            
ATOM   2658 HD23 LEU X 165       9.255  -2.765  -9.616  0.00  0.00            
ATOM   2659  C   LEU X 165       3.986  -1.943 -11.642  0.00  0.00            
ATOM   2660  O   LEU X 165       3.822  -2.950 -12.332  0.00  0.00            
ATOM   2661  N   ALA X 166       3.045  -1.027 -11.486  0.00  0.00            
ATOM   2662  H   ALA X 166       3.272  -0.217 -10.927  0.00  0.00            
ATOM   2663  CA  ALA X 166       1.685  -1.206 -11.922  0.00  0.00            
ATOM   2664  HA  ALA X 166       1.125  -2.093 -11.627  0.00  0.00            
ATOM   2665  CB  ALA X 166       0.902  -0.008 -11.443  0.00  0.00            
ATOM   2666  HB1 ALA X 166      -0.139  -0.165 -11.725  0.00  0.00            
ATOM   2667  HB2 ALA X 166       0.987   0.041 -10.357  0.00  0.00            
ATOM   2668  HB3 ALA X 166       1.269   0.923 -11.875  0.00  0.00            
ATOM   2669  C   ALA X 166       1.576  -1.290 -13.488  0.00  0.00            
ATOM   2670  O   ALA X 166       2.503  -0.975 -14.241  0.00  0.00            
ATOM   2671  N   LYS X 167       0.431  -1.820 -13.976  0.00  0.00            
ATOM   2672  H   LYS X 167      -0.205  -2.246 -13.317  0.00  0.00            
ATOM   2673  CA  LYS X 167      -0.042  -1.640 -15.407  0.00  0.00            
ATOM   2674  HA  LYS X 167       0.306  -0.711 -15.859  0.00  0.00            
ATOM   2675  CB  LYS X 167       0.606  -2.685 -16.230  0.00  0.00            
ATOM   2676  HB2 LYS X 167       1.679  -2.514 -16.146  0.00  0.00            
ATOM   2677  HB3 LYS X 167       0.331  -3.650 -15.806  0.00  0.00            
ATOM   2678  CG  LYS X 167       0.145  -2.521 -17.714  0.00  0.00            
ATOM   2679  HG2 LYS X 167      -0.799  -3.047 -17.857  0.00  0.00            
ATOM   2680  HG3 LYS X 167       0.087  -1.462 -17.963  0.00  0.00            
ATOM   2681  CD  LYS X 167       1.089  -3.135 -18.629  0.00  0.00            
ATOM   2682  HD2 LYS X 167       1.306  -4.195 -18.498  0.00  0.00            
ATOM   2683  HD3 LYS X 167       0.655  -3.110 -19.628  0.00  0.00            
ATOM   2684  CE  LYS X 167       2.389  -2.310 -18.780  0.00  0.00            
ATOM   2685  HE2 LYS X 167       2.359  -1.237 -18.590  0.00  0.00            
ATOM   2686  HE3 LYS X 167       3.138  -2.622 -18.053  0.00  0.00            
ATOM   2687  NZ  LYS X 167       3.001  -2.693 -20.011  0.00  0.00            
ATOM   2688  HZ1 LYS X 167       3.209  -3.681 -20.001  0.00  0.00            
ATOM   2689  HZ2 LYS X 167       2.441  -2.543 -20.838  0.00  0.00            
ATOM   2690  HZ3 LYS X 167       3.898  -2.254 -20.163  0.00  0.00            
ATOM   2691  C   LYS X 167      -1.561  -1.506 -15.563  0.00  0.00            
ATOM   2692  O   LYS X 167      -2.323  -2.224 -14.982  0.00  0.00            
ATOM   2693  N   LEU X 168      -2.028  -0.645 -16.436  0.00  0.00            
ATOM   2694  H   LEU X 168      -1.385  -0.053 -16.941  0.00  0.00            
ATOM   2695  CA  LEU X 168      -3.430  -0.642 -17.063  0.00  0.00            
ATOM   2696  HA  LEU X 168      -4.068  -0.709 -16.181  0.00  0.00            
ATOM   2697  CB  LEU X 168      -3.619   0.707 -17.832  0.00  0.00            
ATOM   2698  HB2 LEU X 168      -2.610   1.089 -17.988  0.00  0.00            
ATOM   2699  HB3 LEU X 168      -3.942   0.558 -18.863  0.00  0.00            
ATOM   2700  CG  LEU X 168      -4.435   1.831 -17.136  0.00  0.00            
ATOM   2701  HG  LEU X 168      -3.926   2.001 -16.187  0.00  0.00            
ATOM   2702  CD1 LEU X 168      -4.417   3.196 -17.739  0.00  0.00            
ATOM   2703 HD11 LEU X 168      -4.848   3.051 -18.730  0.00  0.00            
ATOM   2704 HD12 LEU X 168      -5.003   3.904 -17.153  0.00  0.00            
ATOM   2705 HD13 LEU X 168      -3.383   3.510 -17.880  0.00  0.00            
ATOM   2706  CD2 LEU X 168      -5.879   1.321 -16.843  0.00  0.00            
ATOM   2707 HD21 LEU X 168      -6.190   1.903 -15.975  0.00  0.00            
ATOM   2708 HD22 LEU X 168      -6.547   1.503 -17.685  0.00  0.00            
ATOM   2709 HD23 LEU X 168      -5.896   0.258 -16.605  0.00  0.00            
ATOM   2710  C   LEU X 168      -3.738  -1.811 -17.993  0.00  0.00            
ATOM   2711  O   LEU X 168      -2.949  -2.145 -18.900  0.00  0.00            
ATOM   2712  N   LEU X 169      -4.733  -2.607 -17.730  0.00  0.00            
ATOM   2713  H   LEU X 169      -5.157  -2.452 -16.826  0.00  0.00            
ATOM   2714  CA  LEU X 169      -5.180  -3.653 -18.640  0.00  0.00            
ATOM   2715  HA  LEU X 169      -4.408  -3.940 -19.354  0.00  0.00            
ATOM   2716  CB  LEU X 169      -5.650  -4.838 -17.771  0.00  0.00            
ATOM   2717  HB2 LEU X 169      -6.441  -4.542 -17.082  0.00  0.00            
ATOM   2718  HB3 LEU X 169      -5.921  -5.671 -18.421  0.00  0.00            
ATOM   2719  CG  LEU X 169      -4.655  -5.533 -16.802  0.00  0.00            
ATOM   2720  HG  LEU X 169      -4.308  -4.804 -16.069  0.00  0.00            
ATOM   2721  CD1 LEU X 169      -5.319  -6.808 -16.247  0.00  0.00            
ATOM   2722 HD11 LEU X 169      -4.769  -7.083 -15.347  0.00  0.00            
ATOM   2723 HD12 LEU X 169      -6.361  -6.586 -16.017  0.00  0.00            
ATOM   2724 HD13 LEU X 169      -5.268  -7.678 -16.902  0.00  0.00            
ATOM   2725  CD2 LEU X 169      -3.355  -5.894 -17.461  0.00  0.00            
ATOM   2726 HD21 LEU X 169      -3.481  -6.436 -18.398  0.00  0.00            
ATOM   2727 HD22 LEU X 169      -2.802  -4.988 -17.709  0.00  0.00            
ATOM   2728 HD23 LEU X 169      -2.710  -6.490 -16.816  0.00  0.00            
ATOM   2729  C   LEU X 169      -6.323  -3.229 -19.564  0.00  0.00            
ATOM   2730  O   LEU X 169      -6.953  -2.210 -19.351  0.00  0.00            
ATOM   2731  N   GLY X 170      -6.502  -3.975 -20.657  0.00  0.00            
ATOM   2732  H   GLY X 170      -5.940  -4.814 -20.671  0.00  0.00            
ATOM   2733  CA  GLY X 170      -7.422  -3.660 -21.725  0.00  0.00            
ATOM   2734  HA2 GLY X 170      -8.218  -2.992 -21.396  0.00  0.00            
ATOM   2735  HA3 GLY X 170      -6.815  -3.119 -22.450  0.00  0.00            
ATOM   2736  C   GLY X 170      -8.091  -4.911 -22.282  0.00  0.00            
ATOM   2737  O   GLY X 170      -7.706  -5.988 -21.898  0.00  0.00            
ATOM   2738  N   ALA X 171      -9.282  -4.780 -22.942  0.00  0.00            
ATOM   2739  H   ALA X 171      -9.588  -3.832 -23.110  0.00  0.00            
ATOM   2740  CA  ALA X 171     -10.188  -5.878 -23.283  0.00  0.00            
ATOM   2741  HA  ALA X 171     -10.604  -6.324 -22.380  0.00  0.00            
ATOM   2742  CB  ALA X 171     -11.349  -5.177 -24.030  0.00  0.00            
ATOM   2743  HB1 ALA X 171     -10.818  -4.688 -24.848  0.00  0.00            
ATOM   2744  HB2 ALA X 171     -12.102  -5.813 -24.494  0.00  0.00            
ATOM   2745  HB3 ALA X 171     -11.806  -4.428 -23.384  0.00  0.00            
ATOM   2746  C   ALA X 171      -9.511  -7.023 -24.138  0.00  0.00            
ATOM   2747  O   ALA X 171      -9.976  -8.156 -24.125  0.00  0.00            
ATOM   2748  N   GLU X 172      -8.439  -6.704 -24.822  0.00  0.00            
ATOM   2749  H   GLU X 172      -8.219  -5.720 -24.874  0.00  0.00            
ATOM   2750  CA  GLU X 172      -7.511  -7.527 -25.542  0.00  0.00            
ATOM   2751  HA  GLU X 172      -7.749  -8.582 -25.676  0.00  0.00            
ATOM   2752  CB  GLU X 172      -7.580  -7.001 -27.027  0.00  0.00            
ATOM   2753  HB2 GLU X 172      -8.595  -7.192 -27.377  0.00  0.00            
ATOM   2754  HB3 GLU X 172      -7.420  -5.926 -26.948  0.00  0.00            
ATOM   2755  CG  GLU X 172      -6.479  -7.466 -27.986  0.00  0.00            
ATOM   2756  HG2 GLU X 172      -6.686  -6.933 -28.914  0.00  0.00            
ATOM   2757  HG3 GLU X 172      -5.532  -7.094 -27.594  0.00  0.00            
ATOM   2758  CD  GLU X 172      -6.515  -8.951 -28.300  0.00  0.00            
ATOM   2759  OE1 GLU X 172      -5.910  -9.239 -29.375  0.00  0.00            
ATOM   2760  OE2 GLU X 172      -6.969  -9.840 -27.518  0.00  0.00            
ATOM   2761  C   GLU X 172      -6.105  -7.490 -24.944  0.00  0.00            
ATOM   2762  O   GLU X 172      -5.287  -8.392 -24.909  0.00  0.00            
ATOM   2763  N   GLU X 173      -5.729  -6.377 -24.295  0.00  0.00            
ATOM   2764  H   GLU X 173      -6.333  -5.578 -24.420  0.00  0.00            
ATOM   2765  CA  GLU X 173      -4.464  -6.143 -23.573  0.00  0.00            
ATOM   2766  HA  GLU X 173      -3.658  -6.680 -24.072  0.00  0.00            
ATOM   2767  CB  GLU X 173      -4.170  -4.649 -23.508  0.00  0.00            
ATOM   2768  HB2 GLU X 173      -5.079  -4.169 -23.145  0.00  0.00            
ATOM   2769  HB3 GLU X 173      -3.406  -4.373 -22.781  0.00  0.00            
ATOM   2770  CG  GLU X 173      -3.894  -4.018 -24.890  0.00  0.00            
ATOM   2771  HG2 GLU X 173      -4.765  -4.115 -25.538  0.00  0.00            
ATOM   2772  HG3 GLU X 173      -3.886  -2.929 -24.847  0.00  0.00            
ATOM   2773  CD  GLU X 173      -2.676  -4.632 -25.578  0.00  0.00            
ATOM   2774  OE1 GLU X 173      -2.575  -4.623 -26.798  0.00  0.00            
ATOM   2775  OE2 GLU X 173      -1.672  -5.086 -24.971  0.00  0.00            
ATOM   2776  C   GLU X 173      -4.474  -6.737 -22.132  0.00  0.00            
ATOM   2777  O   GLU X 173      -4.225  -6.033 -21.142  0.00  0.00            
ATOM   2778  N   LYS X 174      -4.976  -7.975 -22.002  0.00  0.00            
ATOM   2779  H   LYS X 174      -5.198  -8.346 -22.915  0.00  0.00            
ATOM   2780  CA  LYS X 174      -5.646  -8.557 -20.862  0.00  0.00            
ATOM   2781  HA  LYS X 174      -6.089  -7.754 -20.273  0.00  0.00            
ATOM   2782  CB  LYS X 174      -6.769  -9.443 -21.394  0.00  0.00            
ATOM   2783  HB2 LYS X 174      -7.326  -9.728 -20.501  0.00  0.00            
ATOM   2784  HB3 LYS X 174      -7.350  -8.863 -22.111  0.00  0.00            
ATOM   2785  CG  LYS X 174      -6.268 -10.654 -22.176  0.00  0.00            
ATOM   2786  HG2 LYS X 174      -6.094 -10.390 -23.219  0.00  0.00            
ATOM   2787  HG3 LYS X 174      -5.363 -10.962 -21.653  0.00  0.00            
ATOM   2788  CD  LYS X 174      -7.335 -11.771 -22.101  0.00  0.00            
ATOM   2789  HD2 LYS X 174      -7.626 -12.124 -21.112  0.00  0.00            
ATOM   2790  HD3 LYS X 174      -8.223 -11.288 -22.507  0.00  0.00            
ATOM   2791  CE  LYS X 174      -7.036 -13.010 -22.959  0.00  0.00            
ATOM   2792  HE2 LYS X 174      -7.924 -13.629 -23.086  0.00  0.00            
ATOM   2793  HE3 LYS X 174      -6.664 -12.776 -23.956  0.00  0.00            
ATOM   2794  NZ  LYS X 174      -6.086 -13.871 -22.166  0.00  0.00            
ATOM   2795  HZ1 LYS X 174      -6.473 -14.114 -21.265  0.00  0.00            
ATOM   2796  HZ2 LYS X 174      -5.882 -14.759 -22.604  0.00  0.00            
ATOM   2797  HZ3 LYS X 174      -5.132 -13.550 -22.087  0.00  0.00            
ATOM   2798  C   LYS X 174      -4.721  -9.338 -19.895  0.00  0.00            
ATOM   2799  O   LYS X 174      -5.209  -9.771 -18.858  0.00  0.00            
ATOM   2800  N   GLU X 175      -3.434  -9.559 -20.145  0.00  0.00            
ATOM   2801  H   GLU X 175      -3.097  -9.121 -20.991  0.00  0.00            
ATOM   2802  CA  GLU X 175      -2.354 -10.038 -19.251  0.00  0.00            
ATOM   2803  HA  GLU X 175      -2.832 -10.071 -18.272  0.00  0.00            
ATOM   2804  CB  GLU X 175      -1.736 -11.431 -19.620  0.00  0.00            
ATOM   2805  HB2 GLU X 175      -1.665 -11.544 -20.702  0.00  0.00            
ATOM   2806  HB3 GLU X 175      -0.782 -11.447 -19.093  0.00  0.00            
ATOM   2807  CG  GLU X 175      -2.653 -12.559 -19.221  0.00  0.00            
ATOM   2808  HG2 GLU X 175      -2.044 -13.454 -19.097  0.00  0.00            
ATOM   2809  HG3 GLU X 175      -3.139 -12.263 -18.292  0.00  0.00            
ATOM   2810  CD  GLU X 175      -3.646 -12.853 -20.252  0.00  0.00            
ATOM   2811  OE1 GLU X 175      -4.794 -13.063 -19.845  0.00  0.00            
ATOM   2812  OE2 GLU X 175      -3.307 -13.049 -21.463  0.00  0.00            
ATOM   2813  C   GLU X 175      -1.258  -8.988 -19.229  0.00  0.00            
ATOM   2814  O   GLU X 175      -0.995  -8.255 -20.183  0.00  0.00            
ATOM   2815  N   TYR X 176      -0.646  -8.912 -18.079  0.00  0.00            
ATOM   2816  H   TYR X 176      -0.953  -9.503 -17.319  0.00  0.00            
ATOM   2817  CA  TYR X 176       0.681  -8.288 -17.883  0.00  0.00            
ATOM   2818  HA  TYR X 176       1.124  -7.895 -18.798  0.00  0.00            
ATOM   2819  CB  TYR X 176       0.493  -7.037 -17.005  0.00  0.00            
ATOM   2820  HB2 TYR X 176       0.084  -6.187 -17.553  0.00  0.00            
ATOM   2821  HB3 TYR X 176      -0.293  -7.290 -16.294  0.00  0.00            
ATOM   2822  CG  TYR X 176       1.678  -6.388 -16.236  0.00  0.00            
ATOM   2823  CD1 TYR X 176       1.626  -5.968 -14.913  0.00  0.00            
ATOM   2824  HD1 TYR X 176       0.729  -6.156 -14.342  0.00  0.00            
ATOM   2825  CE1 TYR X 176       2.679  -5.207 -14.303  0.00  0.00            
ATOM   2826  HE1 TYR X 176       2.552  -4.882 -13.281  0.00  0.00            
ATOM   2827  CZ  TYR X 176       3.792  -4.913 -15.028  0.00  0.00            
ATOM   2828  OH  TYR X 176       4.766  -4.172 -14.465  0.00  0.00            
ATOM   2829  HH  TYR X 176       4.443  -3.563 -13.796  0.00  0.00            
ATOM   2830  CE2 TYR X 176       3.920  -5.338 -16.335  0.00  0.00            
ATOM   2831  HE2 TYR X 176       4.754  -5.247 -17.015  0.00  0.00            
ATOM   2832  CD2 TYR X 176       2.868  -6.094 -16.868  0.00  0.00            
ATOM   2833  HD2 TYR X 176       2.971  -6.426 -17.890  0.00  0.00            
ATOM   2834  C   TYR X 176       1.623  -9.436 -17.275  0.00  0.00            
ATOM   2835  O   TYR X 176       1.364 -10.591 -17.512  0.00  0.00            
ATOM   2836  N   HIE X 177       2.762  -9.113 -16.734  0.00  0.00            
ATOM   2837  H   HIE X 177       2.990  -8.133 -16.648  0.00  0.00            
ATOM   2838  CA  HIE X 177       3.838 -10.069 -16.462  0.00  0.00            
ATOM   2839  HA  HIE X 177       3.480 -11.098 -16.436  0.00  0.00            
ATOM   2840  CB  HIE X 177       4.815 -10.095 -17.648  0.00  0.00            
ATOM   2841  HB2 HIE X 177       5.593 -10.848 -17.525  0.00  0.00            
ATOM   2842  HB3 HIE X 177       4.224 -10.224 -18.555  0.00  0.00            
ATOM   2843  CG  HIE X 177       5.444  -8.797 -17.896  0.00  0.00            
ATOM   2844  ND1 HIE X 177       6.433  -8.262 -17.082  0.00  0.00            
ATOM   2845  CE1 HIE X 177       6.829  -7.031 -17.607  0.00  0.00            
ATOM   2846  HE1 HIE X 177       7.424  -6.287 -17.098  0.00  0.00            
ATOM   2847  NE2 HIE X 177       6.082  -6.801 -18.644  0.00  0.00            
ATOM   2848  HE2 HIE X 177       6.030  -5.972 -19.218  0.00  0.00            
ATOM   2849  CD2 HIE X 177       5.212  -7.879 -18.856  0.00  0.00            
ATOM   2850  HD2 HIE X 177       4.458  -7.981 -19.623  0.00  0.00            
ATOM   2851  C   HIE X 177       4.607  -9.746 -15.184  0.00  0.00            
ATOM   2852  O   HIE X 177       4.470  -8.697 -14.618  0.00  0.00            
ATOM   2853  N   ALA X 178       5.557 -10.587 -14.779  0.00  0.00            
ATOM   2854  H   ALA X 178       5.638 -11.401 -15.371  0.00  0.00            
ATOM   2855  CA  ALA X 178       6.245 -10.536 -13.482  0.00  0.00            
ATOM   2856  HA  ALA X 178       5.756  -9.861 -12.779  0.00  0.00            
ATOM   2857  CB  ALA X 178       6.124 -11.970 -12.832  0.00  0.00            
ATOM   2858  HB1 ALA X 178       5.052 -12.111 -12.698  0.00  0.00            
ATOM   2859  HB2 ALA X 178       6.463 -12.751 -13.513  0.00  0.00            
ATOM   2860  HB3 ALA X 178       6.618 -12.095 -11.868  0.00  0.00            
ATOM   2861  C   ALA X 178       7.730 -10.086 -13.515  0.00  0.00            
ATOM   2862  O   ALA X 178       8.476 -10.167 -12.543  0.00  0.00            
ATOM   2863  N   GLU X 179       8.218  -9.592 -14.661  0.00  0.00            
ATOM   2864  H   GLU X 179       7.597  -9.346 -15.418  0.00  0.00            
ATOM   2865  CA  GLU X 179       9.602  -9.230 -14.890  0.00  0.00            
ATOM   2866  HA  GLU X 179      10.205  -9.867 -14.244  0.00  0.00            
ATOM   2867  CB  GLU X 179       9.935  -9.650 -16.367  0.00  0.00            
ATOM   2868  HB2 GLU X 179       9.415  -8.968 -17.040  0.00  0.00            
ATOM   2869  HB3 GLU X 179      11.010  -9.551 -16.516  0.00  0.00            
ATOM   2870  CG  GLU X 179       9.502 -11.118 -16.770  0.00  0.00            
ATOM   2871  HG2 GLU X 179       8.417 -11.217 -16.729  0.00  0.00            
ATOM   2872  HG3 GLU X 179       9.615 -11.306 -17.838  0.00  0.00            
ATOM   2873  CD  GLU X 179      10.164 -12.237 -15.966  0.00  0.00            
ATOM   2874  OE1 GLU X 179      10.420 -13.279 -16.654  0.00  0.00            
ATOM   2875  OE2 GLU X 179      10.615 -12.165 -14.761  0.00  0.00            
ATOM   2876  C   GLU X 179      10.111  -7.844 -14.621  0.00  0.00            
ATOM   2877  O   GLU X 179      11.294  -7.645 -14.390  0.00  0.00            
ATOM   2878  N   GLY X 180       9.243  -6.905 -14.451  0.00  0.00            
ATOM   2879  H   GLY X 180       8.302  -7.270 -14.473  0.00  0.00            
ATOM   2880  CA  GLY X 180       9.322  -5.467 -14.021  0.00  0.00            
ATOM   2881  HA2 GLY X 180       9.730  -4.706 -14.687  0.00  0.00            
ATOM   2882  HA3 GLY X 180       8.359  -5.085 -13.684  0.00  0.00            
ATOM   2883  C   GLY X 180      10.208  -5.406 -12.810  0.00  0.00            
ATOM   2884  O   GLY X 180       9.966  -6.218 -11.858  0.00  0.00            
ATOM   2885  N   GLY X 181      11.243  -4.544 -12.799  0.00  0.00            
ATOM   2886  H   GLY X 181      11.250  -3.804 -13.487  0.00  0.00            
ATOM   2887  CA  GLY X 181      12.056  -4.246 -11.660  0.00  0.00            
ATOM   2888  HA2 GLY X 181      12.719  -3.407 -11.872  0.00  0.00            
ATOM   2889  HA3 GLY X 181      11.472  -3.900 -10.807  0.00  0.00            
ATOM   2890  C   GLY X 181      12.994  -5.322 -11.101  0.00  0.00            
ATOM   2891  O   GLY X 181      13.919  -5.036 -10.330  0.00  0.00            
ATOM   2892  N   LYS X 182      12.701  -6.604 -11.543  0.00  0.00            
ATOM   2893  H   LYS X 182      11.872  -6.678 -12.116  0.00  0.00            
ATOM   2894  CA  LYS X 182      13.198  -7.865 -10.912  0.00  0.00            
ATOM   2895  HA  LYS X 182      12.481  -8.683 -10.983  0.00  0.00            
ATOM   2896  CB  LYS X 182      14.537  -8.275 -11.575  0.00  0.00            
ATOM   2897  HB2 LYS X 182      15.183  -7.412 -11.414  0.00  0.00            
ATOM   2898  HB3 LYS X 182      15.010  -9.062 -10.987  0.00  0.00            
ATOM   2899  CG  LYS X 182      14.754  -8.637 -13.090  0.00  0.00            
ATOM   2900  HG2 LYS X 182      14.482  -7.750 -13.663  0.00  0.00            
ATOM   2901  HG3 LYS X 182      15.799  -8.898 -13.260  0.00  0.00            
ATOM   2902  CD  LYS X 182      13.809  -9.776 -13.538  0.00  0.00            
ATOM   2903  HD2 LYS X 182      14.302 -10.616 -13.048  0.00  0.00            
ATOM   2904  HD3 LYS X 182      12.784  -9.641 -13.192  0.00  0.00            
ATOM   2905  CE  LYS X 182      13.849 -10.169 -15.016  0.00  0.00            
ATOM   2906  HE2 LYS X 182      13.239  -9.431 -15.536  0.00  0.00            
ATOM   2907  HE3 LYS X 182      14.865 -10.116 -15.406  0.00  0.00            
ATOM   2908  NZ  LYS X 182      13.248 -11.506 -15.264  0.00  0.00            
ATOM   2909  HZ1 LYS X 182      13.449 -11.843 -16.194  0.00  0.00            
ATOM   2910  HZ2 LYS X 182      13.678 -12.137 -14.603  0.00  0.00            
ATOM   2911  HZ3 LYS X 182      12.276 -11.413 -15.004  0.00  0.00            
ATOM   2912  C   LYS X 182      13.330  -7.739  -9.352  0.00  0.00            
ATOM   2913  O   LYS X 182      14.372  -7.911  -8.790  0.00  0.00            
ATOM   2914  N   VAL X 183      12.228  -7.386  -8.639  0.00  0.00            
ATOM   2915  H   VAL X 183      11.352  -7.471  -9.134  0.00  0.00            
ATOM   2916  CA  VAL X 183      12.065  -7.269  -7.176  0.00  0.00            
ATOM   2917  HA  VAL X 183      12.980  -6.862  -6.746  0.00  0.00            
ATOM   2918  CB  VAL X 183      10.936  -6.273  -6.784  0.00  0.00            
ATOM   2919  HB  VAL X 183      10.852  -6.228  -5.698  0.00  0.00            
ATOM   2920  CG1 VAL X 183      11.286  -4.918  -7.339  0.00  0.00            
ATOM   2921 HG11 VAL X 183      11.180  -4.907  -8.424  0.00  0.00            
ATOM   2922 HG12 VAL X 183      10.597  -4.267  -6.800  0.00  0.00            
ATOM   2923 HG13 VAL X 183      12.272  -4.584  -7.017  0.00  0.00            
ATOM   2924  CG2 VAL X 183       9.630  -6.614  -7.320  0.00  0.00            
ATOM   2925 HG21 VAL X 183       9.563  -6.374  -8.382  0.00  0.00            
ATOM   2926 HG22 VAL X 183       9.390  -7.659  -7.126  0.00  0.00            
ATOM   2927 HG23 VAL X 183       8.764  -6.052  -6.970  0.00  0.00            
ATOM   2928  C   VAL X 183      11.954  -8.629  -6.506  0.00  0.00            
ATOM   2929  O   VAL X 183      11.683  -9.606  -7.255  0.00  0.00            
ATOM   2930  N   PRO X 184      12.084  -8.806  -5.160  0.00  0.00            
ATOM   2931  CD  PRO X 184      12.757  -7.831  -4.280  0.00  0.00            
ATOM   2932  HD2 PRO X 184      12.022  -7.064  -4.039  0.00  0.00            
ATOM   2933  HD3 PRO X 184      13.627  -7.448  -4.813  0.00  0.00            
ATOM   2934  CG  PRO X 184      13.221  -8.588  -2.954  0.00  0.00            
ATOM   2935  HG2 PRO X 184      13.128  -8.013  -2.032  0.00  0.00            
ATOM   2936  HG3 PRO X 184      14.220  -9.013  -3.052  0.00  0.00            
ATOM   2937  CB  PRO X 184      12.229  -9.769  -3.008  0.00  0.00            
ATOM   2938  HB2 PRO X 184      11.342  -9.487  -2.440  0.00  0.00            
ATOM   2939  HB3 PRO X 184      12.638 -10.656  -2.525  0.00  0.00            
ATOM   2940  CA  PRO X 184      11.924 -10.088  -4.473  0.00  0.00            
ATOM   2941  HA  PRO X 184      12.692 -10.727  -4.908  0.00  0.00            
ATOM   2942  C   PRO X 184      10.591 -10.852  -4.590  0.00  0.00            
ATOM   2943  O   PRO X 184       9.568 -10.202  -4.607  0.00  0.00            
ATOM   2944  N   ILE X 185      10.633 -12.184  -4.852  0.00  0.00            
ATOM   2945  H   ILE X 185      11.542 -12.624  -4.860  0.00  0.00            
ATOM   2946  CA  ILE X 185       9.435 -12.892  -5.368  0.00  0.00            
ATOM   2947  HA  ILE X 185       8.761 -12.305  -5.993  0.00  0.00            
ATOM   2948  CB  ILE X 185       9.892 -14.095  -6.305  0.00  0.00            
ATOM   2949  HB  ILE X 185       8.991 -14.432  -6.817  0.00  0.00            
ATOM   2950  CG2 ILE X 185      10.699 -13.402  -7.391  0.00  0.00            
ATOM   2951 HG21 ILE X 185      10.210 -12.531  -7.827  0.00  0.00            
ATOM   2952 HG22 ILE X 185      11.664 -13.136  -6.960  0.00  0.00            
ATOM   2953 HG23 ILE X 185      10.771 -14.113  -8.214  0.00  0.00            
ATOM   2954  CG1 ILE X 185      10.630 -15.062  -5.421  0.00  0.00            
ATOM   2955 HG12 ILE X 185      11.625 -14.668  -5.214  0.00  0.00            
ATOM   2956 HG13 ILE X 185      10.089 -15.227  -4.490  0.00  0.00            
ATOM   2957  CD1 ILE X 185      10.798 -16.348  -6.214  0.00  0.00            
ATOM   2958 HD11 ILE X 185      11.368 -16.969  -5.522  0.00  0.00            
ATOM   2959 HD12 ILE X 185       9.773 -16.674  -6.390  0.00  0.00            
ATOM   2960 HD13 ILE X 185      11.328 -16.108  -7.135  0.00  0.00            
ATOM   2961  C   ILE X 185       8.444 -13.379  -4.276  0.00  0.00            
ATOM   2962  O   ILE X 185       7.607 -14.245  -4.578  0.00  0.00            
ATOM   2963  N   LYS X 186       8.453 -12.811  -3.074  0.00  0.00            
ATOM   2964  H   LYS X 186       9.099 -12.044  -2.953  0.00  0.00            
ATOM   2965  CA  LYS X 186       7.654 -13.315  -1.900  0.00  0.00            
ATOM   2966  HA  LYS X 186       7.674 -14.404  -1.923  0.00  0.00            
ATOM   2967  CB  LYS X 186       8.266 -12.665  -0.677  0.00  0.00            
ATOM   2968  HB2 LYS X 186       8.101 -11.597  -0.820  0.00  0.00            
ATOM   2969  HB3 LYS X 186       7.670 -12.939   0.194  0.00  0.00            
ATOM   2970  CG  LYS X 186       9.708 -13.015  -0.412  0.00  0.00            
ATOM   2971  HG2 LYS X 186       9.854 -14.092  -0.492  0.00  0.00            
ATOM   2972  HG3 LYS X 186      10.363 -12.460  -1.084  0.00  0.00            
ATOM   2973  CD  LYS X 186      10.149 -12.671   1.009  0.00  0.00            
ATOM   2974  HD2 LYS X 186      10.353 -11.624   1.233  0.00  0.00            
ATOM   2975  HD3 LYS X 186       9.371 -13.054   1.669  0.00  0.00            
ATOM   2976  CE  LYS X 186      11.440 -13.520   1.172  0.00  0.00            
ATOM   2977  HE2 LYS X 186      11.382 -14.481   0.661  0.00  0.00            
ATOM   2978  HE3 LYS X 186      12.296 -12.977   0.772  0.00  0.00            
ATOM   2979  NZ  LYS X 186      11.695 -13.808   2.589  0.00  0.00            
ATOM   2980  HZ1 LYS X 186      11.985 -12.936   3.007  0.00  0.00            
ATOM   2981  HZ2 LYS X 186      10.933 -14.271   3.065  0.00  0.00            
ATOM   2982  HZ3 LYS X 186      12.491 -14.403   2.770  0.00  0.00            
ATOM   2983  C   LYS X 186       6.185 -12.907  -1.933  0.00  0.00            
ATOM   2984  O   LYS X 186       5.548 -13.555  -1.141  0.00  0.00            
ATOM   2985  N   TRP X 187       5.810 -11.892  -2.654  0.00  0.00            
ATOM   2986  H   TRP X 187       6.524 -11.641  -3.323  0.00  0.00            
ATOM   2987  CA  TRP X 187       4.540 -11.240  -2.761  0.00  0.00            
ATOM   2988  HA  TRP X 187       3.958 -11.449  -1.863  0.00  0.00            
ATOM   2989  CB  TRP X 187       4.796  -9.736  -2.776  0.00  0.00            
ATOM   2990  HB2 TRP X 187       5.618  -9.389  -3.402  0.00  0.00            
ATOM   2991  HB3 TRP X 187       3.916  -9.196  -3.125  0.00  0.00            
ATOM   2992  CG  TRP X 187       5.144  -9.235  -1.437  0.00  0.00            
ATOM   2993  CD1 TRP X 187       4.183  -9.053  -0.407  0.00  0.00            
ATOM   2994  HD1 TRP X 187       3.112  -9.062  -0.548  0.00  0.00            
ATOM   2995  NE1 TRP X 187       4.798  -9.015   0.823  0.00  0.00            
ATOM   2996  HE1 TRP X 187       4.223  -8.734   1.604  0.00  0.00            
ATOM   2997  CE2 TRP X 187       6.183  -9.002   0.685  0.00  0.00            
ATOM   2998  CZ2 TRP X 187       7.205  -8.832   1.570  0.00  0.00            
ATOM   2999  HZ2 TRP X 187       7.002  -8.768   2.629  0.00  0.00            
ATOM   3000  CH2 TRP X 187       8.495  -8.957   1.069  0.00  0.00            
ATOM   3001  HH2 TRP X 187       9.331  -8.934   1.753  0.00  0.00            
ATOM   3002  CZ3 TRP X 187       8.811  -9.064  -0.284  0.00  0.00            
ATOM   3003  HZ3 TRP X 187       9.842  -9.126  -0.601  0.00  0.00            
ATOM   3004  CE3 TRP X 187       7.733  -9.100  -1.159  0.00  0.00            
ATOM   3005  HE3 TRP X 187       7.919  -9.358  -2.191  0.00  0.00            
ATOM   3006  CD2 TRP X 187       6.403  -9.182  -0.736  0.00  0.00            
ATOM   3007  C   TRP X 187       3.787 -11.637  -3.972  0.00  0.00            
ATOM   3008  O   TRP X 187       2.578 -11.562  -3.990  0.00  0.00            
ATOM   3009  N   MET X 188       4.426 -12.010  -5.066  0.00  0.00            
ATOM   3010  H   MET X 188       5.433 -11.932  -5.090  0.00  0.00            
ATOM   3011  CA  MET X 188       3.737 -12.446  -6.301  0.00  0.00            
ATOM   3012  HA  MET X 188       2.896 -11.764  -6.432  0.00  0.00            
ATOM   3013  CB  MET X 188       4.607 -12.291  -7.561  0.00  0.00            
ATOM   3014  HB2 MET X 188       3.918 -12.460  -8.388  0.00  0.00            
ATOM   3015  HB3 MET X 188       5.137 -11.339  -7.599  0.00  0.00            
ATOM   3016  CG  MET X 188       5.743 -13.309  -7.637  0.00  0.00            
ATOM   3017  HG2 MET X 188       6.322 -13.063  -6.747  0.00  0.00            
ATOM   3018  HG3 MET X 188       5.308 -14.303  -7.531  0.00  0.00            
ATOM   3019  SD  MET X 188       6.796 -13.203  -9.113  0.00  0.00            
ATOM   3020  CE  MET X 188       7.220 -11.489  -9.056  0.00  0.00            
ATOM   3021  HE1 MET X 188       8.050 -11.410  -9.758  0.00  0.00            
ATOM   3022  HE2 MET X 188       6.496 -10.801  -9.493  0.00  0.00            
ATOM   3023  HE3 MET X 188       7.472 -11.135  -8.056  0.00  0.00            
ATOM   3024  C   MET X 188       3.126 -13.850  -6.098  0.00  0.00            
ATOM   3025  O   MET X 188       3.468 -14.688  -5.206  0.00  0.00            
ATOM   3026  N   ALA X 189       2.347 -14.245  -7.105  0.00  0.00            
ATOM   3027  H   ALA X 189       2.261 -13.615  -7.890  0.00  0.00            
ATOM   3028  CA  ALA X 189       1.667 -15.513  -7.135  0.00  0.00            
ATOM   3029  HA  ALA X 189       1.389 -15.800  -6.121  0.00  0.00            
ATOM   3030  CB  ALA X 189       0.493 -15.299  -8.085  0.00  0.00            
ATOM   3031  HB1 ALA X 189      -0.117 -16.201  -8.036  0.00  0.00            
ATOM   3032  HB2 ALA X 189      -0.004 -14.432  -7.648  0.00  0.00            
ATOM   3033  HB3 ALA X 189       0.898 -15.011  -9.055  0.00  0.00            
ATOM   3034  C   ALA X 189       2.647 -16.556  -7.640  0.00  0.00            
ATOM   3035  O   ALA X 189       3.703 -16.201  -8.140  0.00  0.00            
ATOM   3036  N   LEU X 190       2.218 -17.820  -7.501  0.00  0.00            
ATOM   3037  H   LEU X 190       1.322 -17.867  -7.036  0.00  0.00            
ATOM   3038  CA  LEU X 190       3.019 -19.027  -7.939  0.00  0.00            
ATOM   3039  HA  LEU X 190       4.055 -18.887  -7.629  0.00  0.00            
ATOM   3040  CB  LEU X 190       2.403 -20.270  -7.180  0.00  0.00            
ATOM   3041  HB2 LEU X 190       2.624 -19.984  -6.152  0.00  0.00            
ATOM   3042  HB3 LEU X 190       1.330 -20.370  -7.345  0.00  0.00            
ATOM   3043  CG  LEU X 190       3.092 -21.667  -7.486  0.00  0.00            
ATOM   3044  HG  LEU X 190       2.842 -22.078  -8.464  0.00  0.00            
ATOM   3045  CD1 LEU X 190       4.591 -21.493  -7.254  0.00  0.00            
ATOM   3046 HD11 LEU X 190       4.727 -21.168  -6.223  0.00  0.00            
ATOM   3047 HD12 LEU X 190       5.043 -22.468  -7.438  0.00  0.00            
ATOM   3048 HD13 LEU X 190       5.151 -20.853  -7.936  0.00  0.00            
ATOM   3049  CD2 LEU X 190       2.381 -22.607  -6.545  0.00  0.00            
ATOM   3050 HD21 LEU X 190       1.324 -22.699  -6.796  0.00  0.00            
ATOM   3051 HD22 LEU X 190       2.809 -23.604  -6.640  0.00  0.00            
ATOM   3052 HD23 LEU X 190       2.424 -22.262  -5.511  0.00  0.00            
ATOM   3053  C   LEU X 190       2.987 -19.082  -9.471  0.00  0.00            
ATOM   3054  O   LEU X 190       4.039 -19.484 -10.018  0.00  0.00            
ATOM   3055  N   GLU X 191       1.928 -18.834 -10.225  0.00  0.00            
ATOM   3056  H   GLU X 191       1.109 -18.425  -9.798  0.00  0.00            
ATOM   3057  CA  GLU X 191       1.947 -18.793 -11.707  0.00  0.00            
ATOM   3058  HA  GLU X 191       2.378 -19.684 -12.163  0.00  0.00            
ATOM   3059  CB  GLU X 191       0.588 -18.486 -12.401  0.00  0.00            
ATOM   3060  HB2 GLU X 191       0.650 -18.693 -13.469  0.00  0.00            
ATOM   3061  HB3 GLU X 191      -0.042 -19.330 -12.118  0.00  0.00            
ATOM   3062  CG  GLU X 191      -0.152 -17.156 -12.180  0.00  0.00            
ATOM   3063  HG2 GLU X 191       0.491 -16.290 -12.338  0.00  0.00            
ATOM   3064  HG3 GLU X 191      -0.925 -16.994 -12.932  0.00  0.00            
ATOM   3065  CD  GLU X 191      -0.717 -16.943 -10.757  0.00  0.00            
ATOM   3066  OE1 GLU X 191      -1.264 -15.807 -10.531  0.00  0.00            
ATOM   3067  OE2 GLU X 191      -0.628 -17.818  -9.823  0.00  0.00            
ATOM   3068  C   GLU X 191       2.872 -17.602 -12.094  0.00  0.00            
ATOM   3069  O   GLU X 191       3.649 -17.720 -13.018  0.00  0.00            
ATOM   3070  N   SER X 192       2.946 -16.478 -11.314  0.00  0.00            
ATOM   3071  H   SER X 192       2.215 -16.242 -10.658  0.00  0.00            
ATOM   3072  CA  SER X 192       3.934 -15.403 -11.516  0.00  0.00            
ATOM   3073  HA  SER X 192       3.986 -15.131 -12.571  0.00  0.00            
ATOM   3074  CB  SER X 192       3.510 -14.177 -10.735  0.00  0.00            
ATOM   3075  HB2 SER X 192       3.716 -14.234  -9.666  0.00  0.00            
ATOM   3076  HB3 SER X 192       4.059 -13.350 -11.185  0.00  0.00            
ATOM   3077  OG  SER X 192       2.132 -13.870 -10.862  0.00  0.00            
ATOM   3078  HG  SER X 192       1.974 -13.553 -11.754  0.00  0.00            
ATOM   3079  C   SER X 192       5.403 -15.744 -11.192  0.00  0.00            
ATOM   3080  O   SER X 192       6.268 -15.245 -11.881  0.00  0.00            
ATOM   3081  N   ILE X 193       5.683 -16.749 -10.359  0.00  0.00            
ATOM   3082  H   ILE X 193       4.898 -17.051  -9.800  0.00  0.00            
ATOM   3083  CA  ILE X 193       6.967 -17.470 -10.284  0.00  0.00            
ATOM   3084  HA  ILE X 193       7.830 -16.804 -10.277  0.00  0.00            
ATOM   3085  CB  ILE X 193       7.126 -18.091  -8.858  0.00  0.00            
ATOM   3086  HB  ILE X 193       6.348 -18.827  -8.654  0.00  0.00            
ATOM   3087  CG2 ILE X 193       8.517 -18.846  -8.712  0.00  0.00            
ATOM   3088 HG21 ILE X 193       8.783 -19.019  -7.669  0.00  0.00            
ATOM   3089 HG22 ILE X 193       8.559 -19.843  -9.151  0.00  0.00            
ATOM   3090 HG23 ILE X 193       9.305 -18.259  -9.183  0.00  0.00            
ATOM   3091  CG1 ILE X 193       7.123 -17.046  -7.690  0.00  0.00            
ATOM   3092 HG12 ILE X 193       8.111 -16.588  -7.735  0.00  0.00            
ATOM   3093 HG13 ILE X 193       6.319 -16.327  -7.848  0.00  0.00            
ATOM   3094  CD1 ILE X 193       6.949 -17.682  -6.270  0.00  0.00            
ATOM   3095 HD11 ILE X 193       5.903 -17.566  -5.987  0.00  0.00            
ATOM   3096 HD12 ILE X 193       7.262 -18.722  -6.175  0.00  0.00            
ATOM   3097 HD13 ILE X 193       7.523 -17.086  -5.560  0.00  0.00            
ATOM   3098  C   ILE X 193       7.435 -18.397 -11.320  0.00  0.00            
ATOM   3099  O   ILE X 193       8.364 -18.287 -12.025  0.00  0.00            
ATOM   3100  N   LEU X 194       6.639 -19.442 -11.438  0.00  0.00            
ATOM   3101  H   LEU X 194       5.830 -19.547 -10.843  0.00  0.00            
ATOM   3102  CA  LEU X 194       6.997 -20.613 -12.331  0.00  0.00            
ATOM   3103  HA  LEU X 194       8.062 -20.731 -12.134  0.00  0.00            
ATOM   3104  CB  LEU X 194       6.001 -21.846 -12.094  0.00  0.00            
ATOM   3105  HB2 LEU X 194       4.972 -21.603 -12.360  0.00  0.00            
ATOM   3106  HB3 LEU X 194       6.270 -22.601 -12.832  0.00  0.00            
ATOM   3107  CG  LEU X 194       6.028 -22.376 -10.646  0.00  0.00            
ATOM   3108  HG  LEU X 194       5.665 -21.525 -10.070  0.00  0.00            
ATOM   3109  CD1 LEU X 194       5.057 -23.507 -10.627  0.00  0.00            
ATOM   3110 HD11 LEU X 194       4.072 -23.084 -10.826  0.00  0.00            
ATOM   3111 HD12 LEU X 194       5.219 -24.184 -11.466  0.00  0.00            
ATOM   3112 HD13 LEU X 194       5.101 -24.070  -9.694  0.00  0.00            
ATOM   3113  CD2 LEU X 194       7.362 -22.920 -10.181  0.00  0.00            
ATOM   3114 HD21 LEU X 194       7.698 -23.828 -10.681  0.00  0.00            
ATOM   3115 HD22 LEU X 194       8.228 -22.260 -10.127  0.00  0.00            
ATOM   3116 HD23 LEU X 194       7.206 -23.260  -9.158  0.00  0.00            
ATOM   3117  C   LEU X 194       6.688 -20.089 -13.772  0.00  0.00            
ATOM   3118  O   LEU X 194       7.471 -20.273 -14.642  0.00  0.00            
ATOM   3119  N   HIE X 195       5.508 -19.536 -14.031  0.00  0.00            
ATOM   3120  H   HIE X 195       4.833 -19.455 -13.283  0.00  0.00            
ATOM   3121  CA  HIE X 195       4.973 -19.112 -15.393  0.00  0.00            
ATOM   3122  HA  HIE X 195       5.550 -19.707 -16.101  0.00  0.00            
ATOM   3123  CB  HIE X 195       3.523 -19.571 -15.616  0.00  0.00            
ATOM   3124  HB2 HIE X 195       2.906 -18.882 -15.039  0.00  0.00            
ATOM   3125  HB3 HIE X 195       3.245 -19.486 -16.666  0.00  0.00            
ATOM   3126  CG  HIE X 195       3.192 -20.947 -15.017  0.00  0.00            
ATOM   3127  ND1 HIE X 195       2.122 -21.171 -14.136  0.00  0.00            
ATOM   3128  CE1 HIE X 195       2.286 -22.475 -13.759  0.00  0.00            
ATOM   3129  HE1 HIE X 195       1.633 -22.977 -13.060  0.00  0.00            
ATOM   3130  NE2 HIE X 195       3.332 -22.999 -14.266  0.00  0.00            
ATOM   3131  HE2 HIE X 195       3.641 -23.937 -14.054  0.00  0.00            
ATOM   3132  CD2 HIE X 195       3.945 -22.059 -15.111  0.00  0.00            
ATOM   3133  HD2 HIE X 195       4.937 -22.142 -15.529  0.00  0.00            
ATOM   3134  C   HIE X 195       5.224 -17.705 -15.956  0.00  0.00            
ATOM   3135  O   HIE X 195       5.336 -17.460 -17.105  0.00  0.00            
ATOM   3136  N   ARG X 196       5.452 -16.708 -15.104  0.00  0.00            
ATOM   3137  H   ARG X 196       5.235 -16.940 -14.145  0.00  0.00            
ATOM   3138  CA  ARG X 196       5.758 -15.231 -15.368  0.00  0.00            
ATOM   3139  HA  ARG X 196       5.781 -14.804 -14.366  0.00  0.00            
ATOM   3140  CB  ARG X 196       7.083 -14.948 -16.125  0.00  0.00            
ATOM   3141  HB2 ARG X 196       6.890 -15.165 -17.176  0.00  0.00            
ATOM   3142  HB3 ARG X 196       7.347 -13.908 -15.930  0.00  0.00            
ATOM   3143  CG  ARG X 196       8.287 -15.798 -15.793  0.00  0.00            
ATOM   3144  HG2 ARG X 196       7.952 -16.831 -15.890  0.00  0.00            
ATOM   3145  HG3 ARG X 196       9.108 -15.638 -16.491  0.00  0.00            
ATOM   3146  CD  ARG X 196       8.842 -15.528 -14.355  0.00  0.00            
ATOM   3147  HD2 ARG X 196       9.247 -14.523 -14.237  0.00  0.00            
ATOM   3148  HD3 ARG X 196       8.054 -15.581 -13.604  0.00  0.00            
ATOM   3149  NE  ARG X 196       9.920 -16.433 -13.958  0.00  0.00            
ATOM   3150  HE  ARG X 196       9.663 -17.212 -13.369  0.00  0.00            
ATOM   3151  CZ  ARG X 196      11.232 -16.355 -14.222  0.00  0.00            
ATOM   3152  NH1 ARG X 196      12.041 -17.326 -13.920  0.00  0.00            
ATOM   3153 HH11 ARG X 196      11.659 -18.103 -13.400  0.00  0.00            
ATOM   3154 HH12 ARG X 196      13.025 -17.277 -14.143  0.00  0.00            
ATOM   3155  NH2 ARG X 196      11.585 -15.306 -14.965  0.00  0.00            
ATOM   3156 HH21 ARG X 196      10.968 -14.597 -15.334  0.00  0.00            
ATOM   3157 HH22 ARG X 196      12.533 -15.039 -15.190  0.00  0.00            
ATOM   3158  C   ARG X 196       4.589 -14.396 -15.842  0.00  0.00            
ATOM   3159  O   ARG X 196       4.686 -13.209 -16.158  0.00  0.00            
ATOM   3160  N   ILE X 197       3.337 -14.925 -15.858  0.00  0.00            
ATOM   3161  H   ILE X 197       3.157 -15.808 -15.400  0.00  0.00            
ATOM   3162  CA  ILE X 197       2.102 -14.141 -16.092  0.00  0.00            
ATOM   3163  HA  ILE X 197       2.233 -13.501 -16.965  0.00  0.00            
ATOM   3164  CB  ILE X 197       0.931 -15.102 -16.512  0.00  0.00            
ATOM   3165  HB  ILE X 197       0.718 -15.674 -15.609  0.00  0.00            
ATOM   3166  CG2 ILE X 197      -0.311 -14.296 -16.850  0.00  0.00            
ATOM   3167 HG21 ILE X 197      -1.079 -14.887 -17.348  0.00  0.00            
ATOM   3168 HG22 ILE X 197      -0.707 -13.833 -15.946  0.00  0.00            
ATOM   3169 HG23 ILE X 197      -0.119 -13.509 -17.580  0.00  0.00            
ATOM   3170  CG1 ILE X 197       1.261 -16.137 -17.642  0.00  0.00            
ATOM   3171 HG12 ILE X 197       1.200 -15.637 -18.608  0.00  0.00            
ATOM   3172 HG13 ILE X 197       2.275 -16.471 -17.424  0.00  0.00            
ATOM   3173  CD1 ILE X 197       0.442 -17.411 -17.570  0.00  0.00            
ATOM   3174 HD11 ILE X 197       0.735 -18.047 -18.405  0.00  0.00            
ATOM   3175 HD12 ILE X 197       0.696 -17.931 -16.645  0.00  0.00            
ATOM   3176 HD13 ILE X 197      -0.624 -17.262 -17.738  0.00  0.00            
ATOM   3177  C   ILE X 197       1.790 -13.291 -14.849  0.00  0.00            
ATOM   3178  O   ILE X 197       2.190 -13.641 -13.729  0.00  0.00            
ATOM   3179  N   TYR X 198       1.141 -12.169 -15.046  0.00  0.00            
ATOM   3180  H   TYR X 198       0.781 -11.928 -15.958  0.00  0.00            
ATOM   3181  CA  TYR X 198       0.625 -11.335 -13.946  0.00  0.00            
ATOM   3182  HA  TYR X 198       0.400 -12.020 -13.129  0.00  0.00            
ATOM   3183  CB  TYR X 198       1.649 -10.313 -13.488  0.00  0.00            
ATOM   3184  HB2 TYR X 198       2.651 -10.659 -13.742  0.00  0.00            
ATOM   3185  HB3 TYR X 198       1.515  -9.379 -14.034  0.00  0.00            
ATOM   3186  CG  TYR X 198       1.483  -9.995 -12.058  0.00  0.00            
ATOM   3187  CD1 TYR X 198       0.406  -9.284 -11.522  0.00  0.00            
ATOM   3188  HD1 TYR X 198      -0.337  -8.838 -12.166  0.00  0.00            
ATOM   3189  CE1 TYR X 198       0.171  -9.077 -10.126  0.00  0.00            
ATOM   3190  HE1 TYR X 198      -0.690  -8.501  -9.822  0.00  0.00            
ATOM   3191  CZ  TYR X 198       1.167  -9.576  -9.308  0.00  0.00            
ATOM   3192  OH  TYR X 198       1.209  -9.355  -7.967  0.00  0.00            
ATOM   3193  HH  TYR X 198       0.356  -8.983  -7.731  0.00  0.00            
ATOM   3194  CE2 TYR X 198       2.346 -10.199  -9.842  0.00  0.00            
ATOM   3195  HE2 TYR X 198       3.157 -10.384  -9.153  0.00  0.00            
ATOM   3196  CD2 TYR X 198       2.519 -10.425 -11.177  0.00  0.00            
ATOM   3197  HD2 TYR X 198       3.371 -10.920 -11.618  0.00  0.00            
ATOM   3198  C   TYR X 198      -0.824 -10.661 -14.224  0.00  0.00            
ATOM   3199  O   TYR X 198      -1.047 -10.011 -15.237  0.00  0.00            
ATOM   3200  N   THR X 199      -1.786 -10.810 -13.258  0.00  0.00            
ATOM   3201  H   THR X 199      -1.446 -11.171 -12.378  0.00  0.00            
ATOM   3202  CA  THR X 199      -3.152 -10.177 -13.400  0.00  0.00            
ATOM   3203  HA  THR X 199      -2.971  -9.359 -14.098  0.00  0.00            
ATOM   3204  CB  THR X 199      -4.139 -11.204 -14.078  0.00  0.00            
ATOM   3205  HB  THR X 199      -5.098 -10.707 -14.228  0.00  0.00            
ATOM   3206  CG2 THR X 199      -3.683 -11.789 -15.363  0.00  0.00            
ATOM   3207 HG21 THR X 199      -3.444 -10.998 -16.074  0.00  0.00            
ATOM   3208 HG22 THR X 199      -2.854 -12.490 -15.272  0.00  0.00            
ATOM   3209 HG23 THR X 199      -4.485 -12.436 -15.719  0.00  0.00            
ATOM   3210  OG1 THR X 199      -4.363 -12.219 -13.197  0.00  0.00            
ATOM   3211  HG1 THR X 199      -5.104 -12.710 -13.559  0.00  0.00            
ATOM   3212  C   THR X 199      -3.730  -9.640 -12.108  0.00  0.00            
ATOM   3213  O   THR X 199      -3.086  -9.768 -11.025  0.00  0.00            
ATOM   3214  N   HIE X 200      -5.026  -9.194 -12.109  0.00  0.00            
ATOM   3215  H   HIE X 200      -5.503  -9.268 -12.996  0.00  0.00            
ATOM   3216  CA  HIE X 200      -5.665  -8.783 -10.840  0.00  0.00            
ATOM   3217  HA  HIE X 200      -4.961  -8.079 -10.397  0.00  0.00            
ATOM   3218  CB  HIE X 200      -7.053  -8.217 -11.109  0.00  0.00            
ATOM   3219  HB2 HIE X 200      -7.558  -8.863 -11.827  0.00  0.00            
ATOM   3220  HB3 HIE X 200      -7.682  -8.345 -10.228  0.00  0.00            
ATOM   3221  CG  HIE X 200      -6.918  -6.834 -11.651  0.00  0.00            
ATOM   3222  ND1 HIE X 200      -6.734  -6.640 -13.019  0.00  0.00            
ATOM   3223  CE1 HIE X 200      -6.346  -5.313 -13.146  0.00  0.00            
ATOM   3224  HE1 HIE X 200      -6.128  -4.804 -14.073  0.00  0.00            
ATOM   3225  NE2 HIE X 200      -6.395  -4.763 -11.951  0.00  0.00            
ATOM   3226  HE2 HIE X 200      -6.130  -3.805 -11.771  0.00  0.00            
ATOM   3227  CD2 HIE X 200      -6.664  -5.716 -10.962  0.00  0.00            
ATOM   3228  HD2 HIE X 200      -6.746  -5.448  -9.919  0.00  0.00            
ATOM   3229  C   HIE X 200      -5.778  -9.955  -9.857  0.00  0.00            
ATOM   3230  O   HIE X 200      -5.606  -9.785  -8.665  0.00  0.00            
ATOM   3231  N   GLN X 201      -5.996 -11.197 -10.307  0.00  0.00            
ATOM   3232  H   GLN X 201      -6.322 -11.307 -11.256  0.00  0.00            
ATOM   3233  CA  GLN X 201      -6.028 -12.379  -9.480  0.00  0.00            
ATOM   3234  HA  GLN X 201      -6.637 -12.139  -8.608  0.00  0.00            
ATOM   3235  CB  GLN X 201      -6.658 -13.695 -10.133  0.00  0.00            
ATOM   3236  HB2 GLN X 201      -6.102 -13.959 -11.033  0.00  0.00            
ATOM   3237  HB3 GLN X 201      -6.631 -14.536  -9.441  0.00  0.00            
ATOM   3238  CG  GLN X 201      -8.118 -13.615 -10.402  0.00  0.00            
ATOM   3239  HG2 GLN X 201      -8.358 -12.792 -11.076  0.00  0.00            
ATOM   3240  HG3 GLN X 201      -8.398 -14.600 -10.775  0.00  0.00            
ATOM   3241  CD  GLN X 201      -8.919 -13.272  -9.186  0.00  0.00            
ATOM   3242  OE1 GLN X 201      -9.216 -12.088  -8.932  0.00  0.00            
ATOM   3243  NE2 GLN X 201      -9.253 -14.229  -8.333  0.00  0.00            
ATOM   3244 HE21 GLN X 201      -9.355 -15.194  -8.616  0.00  0.00            
ATOM   3245 HE22 GLN X 201      -9.625 -13.884  -7.460  0.00  0.00            
ATOM   3246  C   GLN X 201      -4.645 -12.721  -8.903  0.00  0.00            
ATOM   3247  O   GLN X 201      -4.568 -13.531  -7.912  0.00  0.00            
ATOM   3248  N   SER X 202      -3.563 -12.332  -9.522  0.00  0.00            
ATOM   3249  H   SER X 202      -3.756 -11.748 -10.324  0.00  0.00            
ATOM   3250  CA  SER X 202      -2.200 -12.376  -8.935  0.00  0.00            
ATOM   3251  HA  SER X 202      -2.014 -13.366  -8.519  0.00  0.00            
ATOM   3252  CB  SER X 202      -1.032 -12.166  -9.965  0.00  0.00            
ATOM   3253  HB2 SER X 202      -0.986 -11.122 -10.273  0.00  0.00            
ATOM   3254  HB3 SER X 202      -0.032 -12.285  -9.547  0.00  0.00            
ATOM   3255  OG  SER X 202      -1.207 -13.017 -11.114  0.00  0.00            
ATOM   3256  HG  SER X 202      -0.917 -13.865 -10.771  0.00  0.00            
ATOM   3257  C   SER X 202      -1.994 -11.391  -7.767  0.00  0.00            
ATOM   3258  O   SER X 202      -1.410 -11.739  -6.767  0.00  0.00            
ATOM   3259  N   ASP X 203      -2.727 -10.234  -7.781  0.00  0.00            
ATOM   3260  H   ASP X 203      -3.336 -10.080  -8.572  0.00  0.00            
ATOM   3261  CA  ASP X 203      -2.906  -9.396  -6.617  0.00  0.00            
ATOM   3262  HA  ASP X 203      -1.918  -9.323  -6.162  0.00  0.00            
ATOM   3263  CB  ASP X 203      -3.150  -7.957  -7.059  0.00  0.00            
ATOM   3264  HB2 ASP X 203      -3.908  -7.918  -7.842  0.00  0.00            
ATOM   3265  HB3 ASP X 203      -3.449  -7.400  -6.171  0.00  0.00            
ATOM   3266  CG  ASP X 203      -1.880  -7.263  -7.601  0.00  0.00            
ATOM   3267  OD1 ASP X 203      -1.924  -6.310  -8.381  0.00  0.00            
ATOM   3268  OD2 ASP X 203      -0.739  -7.650  -7.166  0.00  0.00            
ATOM   3269  C   ASP X 203      -3.896  -9.921  -5.471  0.00  0.00            
ATOM   3270  O   ASP X 203      -3.750  -9.489  -4.356  0.00  0.00            
ATOM   3271  N   VAL X 204      -4.870 -10.844  -5.727  0.00  0.00            
ATOM   3272  H   VAL X 204      -4.939 -11.130  -6.693  0.00  0.00            
ATOM   3273  CA  VAL X 204      -5.622 -11.569  -4.584  0.00  0.00            
ATOM   3274  HA  VAL X 204      -5.821 -10.787  -3.852  0.00  0.00            
ATOM   3275  CB  VAL X 204      -6.958 -12.224  -5.018  0.00  0.00            
ATOM   3276  HB  VAL X 204      -6.556 -13.094  -5.538  0.00  0.00            
ATOM   3277  CG1 VAL X 204      -7.806 -12.856  -3.831  0.00  0.00            
ATOM   3278 HG11 VAL X 204      -8.369 -13.638  -4.341  0.00  0.00            
ATOM   3279 HG12 VAL X 204      -7.155 -13.379  -3.131  0.00  0.00            
ATOM   3280 HG13 VAL X 204      -8.472 -12.115  -3.387  0.00  0.00            
ATOM   3281  CG2 VAL X 204      -7.862 -11.360  -5.889  0.00  0.00            
ATOM   3282 HG21 VAL X 204      -8.720 -11.937  -6.233  0.00  0.00            
ATOM   3283 HG22 VAL X 204      -8.313 -10.581  -5.274  0.00  0.00            
ATOM   3284 HG23 VAL X 204      -7.354 -10.865  -6.717  0.00  0.00            
ATOM   3285  C   VAL X 204      -4.710 -12.602  -3.894  0.00  0.00            
ATOM   3286  O   VAL X 204      -4.810 -12.720  -2.641  0.00  0.00            
ATOM   3287  N   TRP X 205      -3.714 -13.166  -4.541  0.00  0.00            
ATOM   3288  H   TRP X 205      -3.629 -12.714  -5.440  0.00  0.00            
ATOM   3289  CA  TRP X 205      -2.567 -13.886  -3.926  0.00  0.00            
ATOM   3290  HA  TRP X 205      -3.039 -14.513  -3.169  0.00  0.00            
ATOM   3291  CB  TRP X 205      -1.756 -14.757  -4.910  0.00  0.00            
ATOM   3292  HB2 TRP X 205      -2.387 -15.598  -5.200  0.00  0.00            
ATOM   3293  HB3 TRP X 205      -1.499 -14.201  -5.812  0.00  0.00            
ATOM   3294  CG  TRP X 205      -0.570 -15.431  -4.312  0.00  0.00            
ATOM   3295  CD1 TRP X 205       0.523 -14.861  -3.765  0.00  0.00            
ATOM   3296  HD1 TRP X 205       0.708 -13.804  -3.644  0.00  0.00            
ATOM   3297  NE1 TRP X 205       1.429 -15.866  -3.277  0.00  0.00            
ATOM   3298  HE1 TRP X 205       2.316 -15.679  -2.831  0.00  0.00            
ATOM   3299  CE2 TRP X 205       0.992 -17.132  -3.616  0.00  0.00            
ATOM   3300  CZ2 TRP X 205       1.565 -18.407  -3.510  0.00  0.00            
ATOM   3301  HZ2 TRP X 205       2.578 -18.488  -3.143  0.00  0.00            
ATOM   3302  CH2 TRP X 205       0.865 -19.533  -4.071  0.00  0.00            
ATOM   3303  HH2 TRP X 205       1.301 -20.501  -3.874  0.00  0.00            
ATOM   3304  CZ3 TRP X 205      -0.376 -19.317  -4.769  0.00  0.00            
ATOM   3305  HZ3 TRP X 205      -0.963 -20.098  -5.231  0.00  0.00            
ATOM   3306  CE3 TRP X 205      -0.911 -18.023  -4.864  0.00  0.00            
ATOM   3307  HE3 TRP X 205      -1.862 -17.907  -5.362  0.00  0.00            
ATOM   3308  CD2 TRP X 205      -0.267 -16.883  -4.273  0.00  0.00            
ATOM   3309  C   TRP X 205      -1.738 -12.896  -3.071  0.00  0.00            
ATOM   3310  O   TRP X 205      -1.396 -13.113  -1.902  0.00  0.00            
ATOM   3311  N   SER X 206      -1.349 -11.771  -3.649  0.00  0.00            
ATOM   3312  H   SER X 206      -1.701 -11.552  -4.570  0.00  0.00            
ATOM   3313  CA  SER X 206      -0.512 -10.739  -2.978  0.00  0.00            
ATOM   3314  HA  SER X 206       0.403 -11.255  -2.686  0.00  0.00            
ATOM   3315  CB  SER X 206      -0.097  -9.664  -4.015  0.00  0.00            
ATOM   3316  HB2 SER X 206      -0.977  -9.103  -4.326  0.00  0.00            
ATOM   3317  HB3 SER X 206       0.570  -8.918  -3.582  0.00  0.00            
ATOM   3318  OG  SER X 206       0.583 -10.295  -5.090  0.00  0.00            
ATOM   3319  HG  SER X 206       1.280 -10.832  -4.706  0.00  0.00            
ATOM   3320  C   SER X 206      -1.175 -10.060  -1.756  0.00  0.00            
ATOM   3321  O   SER X 206      -0.533  -9.817  -0.741  0.00  0.00            
ATOM   3322  N   TYR X 207      -2.484  -9.729  -1.814  0.00  0.00            
ATOM   3323  H   TYR X 207      -2.865  -9.836  -2.744  0.00  0.00            
ATOM   3324  CA  TYR X 207      -3.286  -9.373  -0.658  0.00  0.00            
ATOM   3325  HA  TYR X 207      -2.907  -8.420  -0.288  0.00  0.00            
ATOM   3326  CB  TYR X 207      -4.692  -9.114  -1.186  0.00  0.00            
ATOM   3327  HB2 TYR X 207      -4.617  -8.324  -1.933  0.00  0.00            
ATOM   3328  HB3 TYR X 207      -5.060  -9.960  -1.767  0.00  0.00            
ATOM   3329  CG  TYR X 207      -5.720  -8.821  -0.105  0.00  0.00            
ATOM   3330  CD1 TYR X 207      -5.776  -7.578   0.477  0.00  0.00            
ATOM   3331  HD1 TYR X 207      -5.097  -6.770   0.248  0.00  0.00            
ATOM   3332  CE1 TYR X 207      -6.736  -7.352   1.443  0.00  0.00            
ATOM   3333  HE1 TYR X 207      -6.832  -6.411   1.965  0.00  0.00            
ATOM   3334  CZ  TYR X 207      -7.552  -8.470   1.844  0.00  0.00            
ATOM   3335  OH  TYR X 207      -8.411  -8.356   2.885  0.00  0.00            
ATOM   3336  HH  TYR X 207      -8.723  -7.466   3.063  0.00  0.00            
ATOM   3337  CE2 TYR X 207      -7.471  -9.773   1.290  0.00  0.00            
ATOM   3338  HE2 TYR X 207      -8.135 -10.572   1.585  0.00  0.00            
ATOM   3339  CD2 TYR X 207      -6.538  -9.860   0.228  0.00  0.00            
ATOM   3340  HD2 TYR X 207      -6.526 -10.805  -0.294  0.00  0.00            
ATOM   3341  C   TYR X 207      -3.255 -10.501   0.437  0.00  0.00            
ATOM   3342  O   TYR X 207      -2.989 -10.196   1.609  0.00  0.00            
ATOM   3343  N   GLY X 208      -3.312 -11.798   0.089  0.00  0.00            
ATOM   3344  H   GLY X 208      -3.587 -11.976  -0.867  0.00  0.00            
ATOM   3345  CA  GLY X 208      -3.244 -12.927   0.990  0.00  0.00            
ATOM   3346  HA2 GLY X 208      -4.080 -12.852   1.685  0.00  0.00            
ATOM   3347  HA3 GLY X 208      -3.319 -13.794   0.334  0.00  0.00            
ATOM   3348  C   GLY X 208      -1.883 -12.909   1.783  0.00  0.00            
ATOM   3349  O   GLY X 208      -1.794 -13.250   2.969  0.00  0.00            
ATOM   3350  N   VAL X 209      -0.782 -12.581   1.113  0.00  0.00            
ATOM   3351  H   VAL X 209      -0.868 -11.998   0.293  0.00  0.00            
ATOM   3352  CA  VAL X 209       0.513 -12.408   1.770  0.00  0.00            
ATOM   3353  HA  VAL X 209       0.681 -13.182   2.519  0.00  0.00            
ATOM   3354  CB  VAL X 209       1.751 -12.206   0.840  0.00  0.00            
ATOM   3355  HB  VAL X 209       1.774 -11.191   0.445  0.00  0.00            
ATOM   3356  CG1 VAL X 209       3.097 -12.316   1.605  0.00  0.00            
ATOM   3357 HG11 VAL X 209       3.865 -12.076   0.869  0.00  0.00            
ATOM   3358 HG12 VAL X 209       3.101 -11.551   2.381  0.00  0.00            
ATOM   3359 HG13 VAL X 209       3.146 -13.325   2.016  0.00  0.00            
ATOM   3360  CG2 VAL X 209       1.811 -13.258  -0.267  0.00  0.00            
ATOM   3361 HG21 VAL X 209       2.547 -13.077  -1.049  0.00  0.00            
ATOM   3362 HG22 VAL X 209       1.990 -14.161   0.318  0.00  0.00            
ATOM   3363 HG23 VAL X 209       0.916 -13.387  -0.876  0.00  0.00            
ATOM   3364  C   VAL X 209       0.502 -11.076   2.627  0.00  0.00            
ATOM   3365  O   VAL X 209       0.889 -11.158   3.817  0.00  0.00            
ATOM   3366  N   THR X 210       0.002  -9.936   2.078  0.00  0.00            
ATOM   3367  H   THR X 210      -0.217  -9.923   1.092  0.00  0.00            
ATOM   3368  CA  THR X 210      -0.123  -8.655   2.721  0.00  0.00            
ATOM   3369  HA  THR X 210       0.907  -8.387   2.958  0.00  0.00            
ATOM   3370  CB  THR X 210      -0.739  -7.670   1.699  0.00  0.00            
ATOM   3371  HB  THR X 210      -1.609  -8.113   1.215  0.00  0.00            
ATOM   3372  CG2 THR X 210      -1.179  -6.310   2.288  0.00  0.00            
ATOM   3373 HG21 THR X 210      -1.567  -5.538   1.624  0.00  0.00            
ATOM   3374 HG22 THR X 210      -1.917  -6.505   3.067  0.00  0.00            
ATOM   3375 HG23 THR X 210      -0.273  -5.824   2.648  0.00  0.00            
ATOM   3376  OG1 THR X 210       0.323  -7.330   0.736  0.00  0.00            
ATOM   3377  HG1 THR X 210       0.351  -8.087   0.146  0.00  0.00            
ATOM   3378  C   THR X 210      -0.806  -8.855   4.027  0.00  0.00            
ATOM   3379  O   THR X 210      -0.258  -8.355   4.971  0.00  0.00            
ATOM   3380  N   VAL X 211      -1.812  -9.700   4.204  0.00  0.00            
ATOM   3381  H   VAL X 211      -2.259  -9.966   3.338  0.00  0.00            
ATOM   3382  CA  VAL X 211      -2.638  -9.901   5.403  0.00  0.00            
ATOM   3383  HA  VAL X 211      -2.652  -8.919   5.876  0.00  0.00            
ATOM   3384  CB  VAL X 211      -4.070 -10.336   5.058  0.00  0.00            
ATOM   3385  HB  VAL X 211      -4.076 -11.174   4.361  0.00  0.00            
ATOM   3386  CG1 VAL X 211      -4.870 -10.728   6.283  0.00  0.00            
ATOM   3387 HG11 VAL X 211      -4.498 -11.716   6.554  0.00  0.00            
ATOM   3388 HG12 VAL X 211      -4.617 -10.071   7.115  0.00  0.00            
ATOM   3389 HG13 VAL X 211      -5.946 -10.690   6.118  0.00  0.00            
ATOM   3390  CG2 VAL X 211      -4.753  -9.210   4.360  0.00  0.00            
ATOM   3391 HG21 VAL X 211      -5.810  -9.321   4.120  0.00  0.00            
ATOM   3392 HG22 VAL X 211      -4.599  -8.268   4.886  0.00  0.00            
ATOM   3393 HG23 VAL X 211      -4.257  -9.072   3.398  0.00  0.00            
ATOM   3394  C   VAL X 211      -1.963 -10.870   6.433  0.00  0.00            
ATOM   3395  O   VAL X 211      -2.105 -10.629   7.664  0.00  0.00            
ATOM   3396  N   TRP X 212      -1.365 -11.917   5.952  0.00  0.00            
ATOM   3397  H   TRP X 212      -1.262 -11.972   4.948  0.00  0.00            
ATOM   3398  CA  TRP X 212      -0.499 -12.711   6.839  0.00  0.00            
ATOM   3399  HA  TRP X 212      -1.084 -13.186   7.626  0.00  0.00            
ATOM   3400  CB  TRP X 212       0.205 -13.771   6.038  0.00  0.00            
ATOM   3401  HB2 TRP X 212      -0.584 -14.263   5.468  0.00  0.00            
ATOM   3402  HB3 TRP X 212       0.808 -13.353   5.232  0.00  0.00            
ATOM   3403  CG  TRP X 212       0.977 -14.699   6.896  0.00  0.00            
ATOM   3404  CD1 TRP X 212       0.601 -15.829   7.536  0.00  0.00            
ATOM   3405  HD1 TRP X 212      -0.422 -16.173   7.497  0.00  0.00            
ATOM   3406  NE1 TRP X 212       1.711 -16.472   8.116  0.00  0.00            
ATOM   3407  HE1 TRP X 212       1.624 -17.293   8.698  0.00  0.00            
ATOM   3408  CE2 TRP X 212       2.858 -15.757   7.951  0.00  0.00            
ATOM   3409  CZ2 TRP X 212       4.257 -15.945   8.346  0.00  0.00            
ATOM   3410  HZ2 TRP X 212       4.487 -16.780   8.992  0.00  0.00            
ATOM   3411  CH2 TRP X 212       5.193 -14.976   7.948  0.00  0.00            
ATOM   3412  HH2 TRP X 212       6.201 -15.181   8.275  0.00  0.00            
ATOM   3413  CZ3 TRP X 212       4.818 -13.710   7.319  0.00  0.00            
ATOM   3414  HZ3 TRP X 212       5.616 -12.989   7.225  0.00  0.00            
ATOM   3415  CE3 TRP X 212       3.436 -13.562   6.937  0.00  0.00            
ATOM   3416  HE3 TRP X 212       3.183 -12.613   6.489  0.00  0.00            
ATOM   3417  CD2 TRP X 212       2.459 -14.573   7.208  0.00  0.00            
ATOM   3418  C   TRP X 212       0.583 -11.860   7.569  0.00  0.00            
ATOM   3419  O   TRP X 212       0.874 -11.989   8.791  0.00  0.00            
ATOM   3420  N   GLU X 213       1.206 -10.898   6.849  0.00  0.00            
ATOM   3421  H   GLU X 213       0.867 -10.773   5.906  0.00  0.00            
ATOM   3422  CA  GLU X 213       2.180  -9.909   7.363  0.00  0.00            
ATOM   3423  HA  GLU X 213       3.044 -10.493   7.682  0.00  0.00            
ATOM   3424  CB  GLU X 213       2.614  -9.025   6.215  0.00  0.00            
ATOM   3425  HB2 GLU X 213       1.806  -8.693   5.563  0.00  0.00            
ATOM   3426  HB3 GLU X 213       3.110  -8.159   6.652  0.00  0.00            
ATOM   3427  CG  GLU X 213       3.653  -9.778   5.367  0.00  0.00            
ATOM   3428  HG2 GLU X 213       4.447 -10.294   5.906  0.00  0.00            
ATOM   3429  HG3 GLU X 213       3.203 -10.561   4.757  0.00  0.00            
ATOM   3430  CD  GLU X 213       4.335  -8.776   4.434  0.00  0.00            
ATOM   3431  OE1 GLU X 213       5.399  -8.196   4.828  0.00  0.00            
ATOM   3432  OE2 GLU X 213       3.766  -8.473   3.373  0.00  0.00            
ATOM   3433  C   GLU X 213       1.697  -9.157   8.590  0.00  0.00            
ATOM   3434  O   GLU X 213       2.226  -9.204   9.663  0.00  0.00            
ATOM   3435  N   LEU X 214       0.517  -8.485   8.409  0.00  0.00            
ATOM   3436  H   LEU X 214       0.263  -8.382   7.437  0.00  0.00            
ATOM   3437  CA  LEU X 214      -0.159  -7.764   9.487  0.00  0.00            
ATOM   3438  HA  LEU X 214       0.550  -7.035   9.880  0.00  0.00            
ATOM   3439  CB  LEU X 214      -1.397  -6.973   8.917  0.00  0.00            
ATOM   3440  HB2 LEU X 214      -2.208  -7.619   8.582  0.00  0.00            
ATOM   3441  HB3 LEU X 214      -1.837  -6.437   9.758  0.00  0.00            
ATOM   3442  CG  LEU X 214      -1.147  -6.006   7.773  0.00  0.00            
ATOM   3443  HG  LEU X 214      -0.821  -6.608   6.925  0.00  0.00            
ATOM   3444  CD1 LEU X 214      -2.532  -5.465   7.304  0.00  0.00            
ATOM   3445 HD11 LEU X 214      -3.261  -6.264   7.164  0.00  0.00            
ATOM   3446 HD12 LEU X 214      -2.973  -4.798   8.045  0.00  0.00            
ATOM   3447 HD13 LEU X 214      -2.389  -4.873   6.400  0.00  0.00            
ATOM   3448  CD2 LEU X 214      -0.181  -4.861   8.240  0.00  0.00            
ATOM   3449 HD21 LEU X 214      -0.657  -4.424   9.118  0.00  0.00            
ATOM   3450 HD22 LEU X 214       0.781  -5.232   8.595  0.00  0.00            
ATOM   3451 HD23 LEU X 214       0.077  -4.192   7.419  0.00  0.00            
ATOM   3452  C   LEU X 214      -0.549  -8.660  10.629  0.00  0.00            
ATOM   3453  O   LEU X 214      -0.350  -8.418  11.783  0.00  0.00            
ATOM   3454  N   MET X 215      -1.200  -9.794  10.346  0.00  0.00            
ATOM   3455  H   MET X 215      -1.301 -10.104   9.390  0.00  0.00            
ATOM   3456  CA  MET X 215      -1.534 -10.723  11.419  0.00  0.00            
ATOM   3457  HA  MET X 215      -2.100 -10.140  12.146  0.00  0.00            
ATOM   3458  CB  MET X 215      -2.501 -11.847  10.932  0.00  0.00            
ATOM   3459  HB2 MET X 215      -2.056 -12.561  10.239  0.00  0.00            
ATOM   3460  HB3 MET X 215      -2.888 -12.487  11.725  0.00  0.00            
ATOM   3461  CG  MET X 215      -3.792 -11.320  10.261  0.00  0.00            
ATOM   3462  HG2 MET X 215      -3.739 -10.232  10.223  0.00  0.00            
ATOM   3463  HG3 MET X 215      -3.708 -11.746   9.261  0.00  0.00            
ATOM   3464  SD  MET X 215      -5.446 -11.718  10.891  0.00  0.00            
ATOM   3465  CE  MET X 215      -6.589 -11.064   9.643  0.00  0.00            
ATOM   3466  HE1 MET X 215      -6.634  -9.978   9.723  0.00  0.00            
ATOM   3467  HE2 MET X 215      -6.305 -11.357   8.632  0.00  0.00            
ATOM   3468  HE3 MET X 215      -7.545 -11.520   9.896  0.00  0.00            
ATOM   3469  C   MET X 215      -0.394 -11.388  12.156  0.00  0.00            
ATOM   3470  O   MET X 215      -0.757 -11.918  13.208  0.00  0.00            
ATOM   3471  N   THR X 216       0.875 -11.378  11.698  0.00  0.00            
ATOM   3472  H   THR X 216       1.043 -11.054  10.756  0.00  0.00            
ATOM   3473  CA  THR X 216       2.095 -11.628  12.479  0.00  0.00            
ATOM   3474  HA  THR X 216       1.834 -12.155  13.397  0.00  0.00            
ATOM   3475  CB  THR X 216       3.148 -12.474  11.669  0.00  0.00            
ATOM   3476  HB  THR X 216       4.046 -12.678  12.252  0.00  0.00            
ATOM   3477  CG2 THR X 216       2.677 -13.883  11.250  0.00  0.00            
ATOM   3478 HG21 THR X 216       1.652 -13.671  10.946  0.00  0.00            
ATOM   3479 HG22 THR X 216       3.374 -14.329  10.540  0.00  0.00            
ATOM   3480 HG23 THR X 216       2.621 -14.414  12.201  0.00  0.00            
ATOM   3481  OG1 THR X 216       3.577 -11.863  10.549  0.00  0.00            
ATOM   3482  HG1 THR X 216       3.018 -12.238   9.864  0.00  0.00            
ATOM   3483  C   THR X 216       2.844 -10.372  13.032  0.00  0.00            
ATOM   3484  O   THR X 216       3.958 -10.501  13.617  0.00  0.00            
ATOM   3485  N   PHE X 217       2.237  -9.227  12.855  0.00  0.00            
ATOM   3486  H   PHE X 217       1.453  -9.147  12.223  0.00  0.00            
ATOM   3487  CA  PHE X 217       2.688  -7.951  13.378  0.00  0.00            
ATOM   3488  HA  PHE X 217       2.013  -7.181  13.004  0.00  0.00            
ATOM   3489  CB  PHE X 217       2.785  -7.922  14.939  0.00  0.00            
ATOM   3490  HB2 PHE X 217       3.656  -8.466  15.303  0.00  0.00            
ATOM   3491  HB3 PHE X 217       2.807  -6.888  15.282  0.00  0.00            
ATOM   3492  CG  PHE X 217       1.660  -8.594  15.757  0.00  0.00            
ATOM   3493  CD1 PHE X 217       1.936  -9.442  16.822  0.00  0.00            
ATOM   3494  HD1 PHE X 217       2.961  -9.610  17.116  0.00  0.00            
ATOM   3495  CE1 PHE X 217       0.880 -10.090  17.405  0.00  0.00            
ATOM   3496  HE1 PHE X 217       1.096 -10.736  18.243  0.00  0.00            
ATOM   3497  CZ  PHE X 217      -0.461  -9.926  17.003  0.00  0.00            
ATOM   3498  HZ  PHE X 217      -1.225 -10.525  17.476  0.00  0.00            
ATOM   3499  CE2 PHE X 217      -0.711  -9.054  15.953  0.00  0.00            
ATOM   3500  HE2 PHE X 217      -1.754  -8.979  15.684  0.00  0.00            
ATOM   3501  CD2 PHE X 217       0.355  -8.440  15.283  0.00  0.00            
ATOM   3502  HD2 PHE X 217       0.232  -7.769  14.445  0.00  0.00            
ATOM   3503  C   PHE X 217       4.023  -7.591  12.703  0.00  0.00            
ATOM   3504  O   PHE X 217       4.788  -6.854  13.299  0.00  0.00            
ATOM   3505  N   GLY X 218       4.159  -7.868  11.388  0.00  0.00            
ATOM   3506  H   GLY X 218       3.499  -8.400  10.838  0.00  0.00            
ATOM   3507  CA  GLY X 218       5.387  -7.455  10.645  0.00  0.00            
ATOM   3508  HA2 GLY X 218       5.027  -7.282   9.630  0.00  0.00            
ATOM   3509  HA3 GLY X 218       5.792  -6.487  10.938  0.00  0.00            
ATOM   3510  C   GLY X 218       6.607  -8.436  10.661  0.00  0.00            
ATOM   3511  O   GLY X 218       7.600  -8.058  10.100  0.00  0.00            
ATOM   3512  N   SER X 219       6.450  -9.725  11.104  0.00  0.00            
ATOM   3513  H   SER X 219       5.518  -9.956  11.417  0.00  0.00            
ATOM   3514  CA  SER X 219       7.337 -10.824  10.627  0.00  0.00            
ATOM   3515  HA  SER X 219       8.325 -10.538  10.990  0.00  0.00            
ATOM   3516  CB  SER X 219       6.885 -12.135  11.328  0.00  0.00            
ATOM   3517  HB2 SER X 219       6.506 -11.971  12.336  0.00  0.00            
ATOM   3518  HB3 SER X 219       6.101 -12.635  10.759  0.00  0.00            
ATOM   3519  OG  SER X 219       8.034 -12.965  11.478  0.00  0.00            
ATOM   3520  HG  SER X 219       8.484 -12.628  12.256  0.00  0.00            
ATOM   3521  C   SER X 219       7.460 -11.011   9.101  0.00  0.00            
ATOM   3522  O   SER X 219       6.508 -11.028   8.384  0.00  0.00            
ATOM   3523  N   LYS X 220       8.698 -11.238   8.586  0.00  0.00            
ATOM   3524  H   LYS X 220       9.517 -11.138   9.168  0.00  0.00            
ATOM   3525  CA  LYS X 220       8.967 -11.395   7.147  0.00  0.00            
ATOM   3526  HA  LYS X 220       8.547 -10.534   6.628  0.00  0.00            
ATOM   3527  CB  LYS X 220      10.502 -11.246   7.041  0.00  0.00            
ATOM   3528  HB2 LYS X 220      11.007 -11.883   7.767  0.00  0.00            
ATOM   3529  HB3 LYS X 220      10.723 -11.743   6.097  0.00  0.00            
ATOM   3530  CG  LYS X 220      10.910  -9.721   7.091  0.00  0.00            
ATOM   3531  HG2 LYS X 220      10.529  -9.330   6.148  0.00  0.00            
ATOM   3532  HG3 LYS X 220      10.513  -9.098   7.893  0.00  0.00            
ATOM   3533  CD  LYS X 220      12.398  -9.595   7.056  0.00  0.00            
ATOM   3534  HD2 LYS X 220      12.811 -10.293   6.327  0.00  0.00            
ATOM   3535  HD3 LYS X 220      12.667  -8.547   6.925  0.00  0.00            
ATOM   3536  CE  LYS X 220      13.040  -9.769   8.474  0.00  0.00            
ATOM   3537  HE2 LYS X 220      12.770 -10.767   8.821  0.00  0.00            
ATOM   3538  HE3 LYS X 220      14.124  -9.775   8.365  0.00  0.00            
ATOM   3539  NZ  LYS X 220      12.678  -8.730   9.447  0.00  0.00            
ATOM   3540  HZ1 LYS X 220      13.208  -8.892  10.291  0.00  0.00            
ATOM   3541  HZ2 LYS X 220      13.022  -7.837   9.124  0.00  0.00            
ATOM   3542  HZ3 LYS X 220      11.700  -8.653   9.691  0.00  0.00            
ATOM   3543  C   LYS X 220       8.433 -12.764   6.548  0.00  0.00            
ATOM   3544  O   LYS X 220       8.584 -13.817   7.186  0.00  0.00            
ATOM   3545  N   PRO X 221       7.719 -12.725   5.421  0.00  0.00            
ATOM   3546  CD  PRO X 221       7.623 -11.595   4.584  0.00  0.00            
ATOM   3547  HD2 PRO X 221       8.602 -11.199   4.313  0.00  0.00            
ATOM   3548  HD3 PRO X 221       7.166 -10.784   5.151  0.00  0.00            
ATOM   3549  CG  PRO X 221       6.882 -11.952   3.250  0.00  0.00            
ATOM   3550  HG2 PRO X 221       7.633 -12.321   2.551  0.00  0.00            
ATOM   3551  HG3 PRO X 221       6.204 -11.180   2.887  0.00  0.00            
ATOM   3552  CB  PRO X 221       6.192 -13.342   3.767  0.00  0.00            
ATOM   3553  HB2 PRO X 221       5.923 -14.063   2.994  0.00  0.00            
ATOM   3554  HB3 PRO X 221       5.222 -13.023   4.147  0.00  0.00            
ATOM   3555  CA  PRO X 221       7.171 -13.863   4.820  0.00  0.00            
ATOM   3556  HA  PRO X 221       6.568 -14.448   5.516  0.00  0.00            
ATOM   3557  C   PRO X 221       8.290 -14.783   4.385  0.00  0.00            
ATOM   3558  O   PRO X 221       9.189 -14.297   3.699  0.00  0.00            
ATOM   3559  N   TYR X 222       8.271 -16.093   4.646  0.00  0.00            
ATOM   3560  H   TYR X 222       7.564 -16.504   5.240  0.00  0.00            
ATOM   3561  CA  TYR X 222       9.402 -16.969   4.346  0.00  0.00            
ATOM   3562  HA  TYR X 222       9.152 -17.922   4.814  0.00  0.00            
ATOM   3563  CB  TYR X 222       9.449 -17.148   2.797  0.00  0.00            
ATOM   3564  HB2 TYR X 222      10.017 -16.388   2.259  0.00  0.00            
ATOM   3565  HB3 TYR X 222      10.056 -18.023   2.562  0.00  0.00            
ATOM   3566  CG  TYR X 222       8.111 -17.331   2.121  0.00  0.00            
ATOM   3567  CD1 TYR X 222       7.463 -18.580   2.064  0.00  0.00            
ATOM   3568  HD1 TYR X 222       7.952 -19.437   2.505  0.00  0.00            
ATOM   3569  CE1 TYR X 222       6.209 -18.632   1.424  0.00  0.00            
ATOM   3570  HE1 TYR X 222       5.757 -19.604   1.289  0.00  0.00            
ATOM   3571  CZ  TYR X 222       5.618 -17.500   0.878  0.00  0.00            
ATOM   3572  OH  TYR X 222       4.333 -17.665   0.469  0.00  0.00            
ATOM   3573  HH  TYR X 222       4.172 -16.908  -0.099  0.00  0.00            
ATOM   3574  CE2 TYR X 222       6.308 -16.277   0.824  0.00  0.00            
ATOM   3575  HE2 TYR X 222       5.699 -15.536   0.328  0.00  0.00            
ATOM   3576  CD2 TYR X 222       7.546 -16.168   1.484  0.00  0.00            
ATOM   3577  HD2 TYR X 222       8.086 -15.233   1.518  0.00  0.00            
ATOM   3578  C   TYR X 222      10.781 -16.491   4.819  0.00  0.00            
ATOM   3579  O   TYR X 222      11.673 -16.256   3.987  0.00  0.00            
ATOM   3580  N   ASP X 223      10.917 -16.186   6.128  0.00  0.00            
ATOM   3581  H   ASP X 223      10.091 -16.329   6.692  0.00  0.00            
ATOM   3582  CA  ASP X 223      11.970 -15.421   6.693  0.00  0.00            
ATOM   3583  HA  ASP X 223      12.099 -14.521   6.091  0.00  0.00            
ATOM   3584  CB  ASP X 223      11.633 -14.991   8.138  0.00  0.00            
ATOM   3585  HB2 ASP X 223      10.777 -14.316   8.132  0.00  0.00            
ATOM   3586  HB3 ASP X 223      11.248 -15.799   8.760  0.00  0.00            
ATOM   3587  CG  ASP X 223      12.682 -14.239   8.893  0.00  0.00            
ATOM   3588  OD1 ASP X 223      12.464 -14.149  10.139  0.00  0.00            
ATOM   3589  OD2 ASP X 223      13.716 -13.721   8.412  0.00  0.00            
ATOM   3590  C   ASP X 223      13.276 -16.204   6.574  0.00  0.00            
ATOM   3591  O   ASP X 223      13.451 -17.274   7.204  0.00  0.00            
ATOM   3592  N   GLY X 224      14.189 -15.665   5.802  0.00  0.00            
ATOM   3593  H   GLY X 224      13.853 -14.847   5.313  0.00  0.00            
ATOM   3594  CA  GLY X 224      15.507 -16.206   5.475  0.00  0.00            
ATOM   3595  HA2 GLY X 224      16.026 -15.436   4.905  0.00  0.00            
ATOM   3596  HA3 GLY X 224      16.005 -16.459   6.411  0.00  0.00            
ATOM   3597  C   GLY X 224      15.553 -17.453   4.555  0.00  0.00            
ATOM   3598  O   GLY X 224      16.540 -18.136   4.683  0.00  0.00            
ATOM   3599  N   ILE X 225      14.465 -17.764   3.819  0.00  0.00            
ATOM   3600  H   ILE X 225      13.719 -17.092   3.925  0.00  0.00            
ATOM   3601  CA  ILE X 225      14.428 -18.935   2.895  0.00  0.00            
ATOM   3602  HA  ILE X 225      15.141 -19.685   3.236  0.00  0.00            
ATOM   3603  CB  ILE X 225      13.021 -19.694   3.037  0.00  0.00            
ATOM   3604  HB  ILE X 225      12.185 -19.005   2.915  0.00  0.00            
ATOM   3605  CG2 ILE X 225      12.921 -20.850   2.057  0.00  0.00            
ATOM   3606 HG21 ILE X 225      11.908 -21.238   2.166  0.00  0.00            
ATOM   3607 HG22 ILE X 225      13.021 -20.526   1.021  0.00  0.00            
ATOM   3608 HG23 ILE X 225      13.683 -21.591   2.297  0.00  0.00            
ATOM   3609  CG1 ILE X 225      12.795 -20.212   4.456  0.00  0.00            
ATOM   3610 HG12 ILE X 225      13.626 -20.869   4.714  0.00  0.00            
ATOM   3611 HG13 ILE X 225      12.866 -19.403   5.183  0.00  0.00            
ATOM   3612  CD1 ILE X 225      11.526 -21.101   4.789  0.00  0.00            
ATOM   3613 HD11 ILE X 225      10.618 -20.576   4.491  0.00  0.00            
ATOM   3614 HD12 ILE X 225      11.552 -22.056   4.266  0.00  0.00            
ATOM   3615 HD13 ILE X 225      11.509 -21.378   5.843  0.00  0.00            
ATOM   3616  C   ILE X 225      14.747 -18.526   1.372  0.00  0.00            
ATOM   3617  O   ILE X 225      14.035 -17.625   0.855  0.00  0.00            
ATOM   3618  N   PRO X 226      15.789 -19.115   0.732  0.00  0.00            
ATOM   3619  CD  PRO X 226      16.604 -20.253   1.222  0.00  0.00            
ATOM   3620  HD2 PRO X 226      15.974 -21.119   1.023  0.00  0.00            
ATOM   3621  HD3 PRO X 226      16.899 -20.116   2.263  0.00  0.00            
ATOM   3622  CG  PRO X 226      17.788 -20.162   0.338  0.00  0.00            
ATOM   3623  HG2 PRO X 226      18.419 -21.051   0.355  0.00  0.00            
ATOM   3624  HG3 PRO X 226      18.460 -19.386   0.705  0.00  0.00            
ATOM   3625  CB  PRO X 226      17.247 -19.780  -1.057  0.00  0.00            
ATOM   3626  HB2 PRO X 226      16.899 -20.713  -1.502  0.00  0.00            
ATOM   3627  HB3 PRO X 226      17.963 -19.286  -1.713  0.00  0.00            
ATOM   3628  CA  PRO X 226      16.116 -18.855  -0.643  0.00  0.00            
ATOM   3629  HA  PRO X 226      16.460 -17.823  -0.711  0.00  0.00            
ATOM   3630  C   PRO X 226      14.896 -19.011  -1.590  0.00  0.00            
ATOM   3631  O   PRO X 226      13.883 -19.701  -1.423  0.00  0.00            
ATOM   3632  N   ALA X 227      15.062 -18.335  -2.750  0.00  0.00            
ATOM   3633  H   ALA X 227      15.912 -17.803  -2.873  0.00  0.00            
ATOM   3634  CA  ALA X 227      14.090 -18.144  -3.802  0.00  0.00            
ATOM   3635  HA  ALA X 227      13.218 -17.728  -3.297  0.00  0.00            
ATOM   3636  CB  ALA X 227      14.560 -17.187  -4.891  0.00  0.00            
ATOM   3637  HB1 ALA X 227      15.486 -17.503  -5.371  0.00  0.00            
ATOM   3638  HB2 ALA X 227      13.837 -17.034  -5.692  0.00  0.00            
ATOM   3639  HB3 ALA X 227      14.720 -16.272  -4.321  0.00  0.00            
ATOM   3640  C   ALA X 227      13.587 -19.489  -4.422  0.00  0.00            
ATOM   3641  O   ALA X 227      12.408 -19.849  -4.521  0.00  0.00            
ATOM   3642  N   SER X 228      14.598 -20.308  -4.790  0.00  0.00            
ATOM   3643  H   SER X 228      15.541 -19.970  -4.662  0.00  0.00            
ATOM   3644  CA  SER X 228      14.404 -21.694  -5.212  0.00  0.00            
ATOM   3645  HA  SER X 228      13.786 -21.788  -6.104  0.00  0.00            
ATOM   3646  CB  SER X 228      15.765 -22.372  -5.511  0.00  0.00            
ATOM   3647  HB2 SER X 228      15.656 -23.348  -5.983  0.00  0.00            
ATOM   3648  HB3 SER X 228      16.229 -21.790  -6.307  0.00  0.00            
ATOM   3649  OG  SER X 228      16.648 -22.493  -4.462  0.00  0.00            
ATOM   3650  HG  SER X 228      16.970 -21.625  -4.208  0.00  0.00            
ATOM   3651  C   SER X 228      13.714 -22.595  -4.124  0.00  0.00            
ATOM   3652  O   SER X 228      12.966 -23.562  -4.416  0.00  0.00            
ATOM   3653  N   GLU X 229      13.957 -22.317  -2.826  0.00  0.00            
ATOM   3654  H   GLU X 229      14.675 -21.632  -2.640  0.00  0.00            
ATOM   3655  CA  GLU X 229      13.277 -23.148  -1.845  0.00  0.00            
ATOM   3656  HA  GLU X 229      13.162 -24.201  -2.102  0.00  0.00            
ATOM   3657  CB  GLU X 229      14.051 -23.003  -0.527  0.00  0.00            
ATOM   3658  HB2 GLU X 229      14.084 -21.941  -0.286  0.00  0.00            
ATOM   3659  HB3 GLU X 229      13.513 -23.438   0.316  0.00  0.00            
ATOM   3660  CG  GLU X 229      15.525 -23.419  -0.525  0.00  0.00            
ATOM   3661  HG2 GLU X 229      16.015 -22.748  -1.232  0.00  0.00            
ATOM   3662  HG3 GLU X 229      15.962 -23.314   0.468  0.00  0.00            
ATOM   3663  CD  GLU X 229      15.846 -24.835  -1.055  0.00  0.00            
ATOM   3664  OE1 GLU X 229      14.982 -25.742  -0.797  0.00  0.00            
ATOM   3665  OE2 GLU X 229      16.937 -25.039  -1.645  0.00  0.00            
ATOM   3666  C   GLU X 229      11.872 -22.612  -1.689  0.00  0.00            
ATOM   3667  O   GLU X 229      10.971 -23.418  -1.682  0.00  0.00            
ATOM   3668  N   ILE X 230      11.611 -21.276  -1.616  0.00  0.00            
ATOM   3669  H   ILE X 230      12.386 -20.637  -1.722  0.00  0.00            
ATOM   3670  CA  ILE X 230      10.279 -20.760  -1.640  0.00  0.00            
ATOM   3671  HA  ILE X 230       9.777 -21.084  -0.728  0.00  0.00            
ATOM   3672  CB  ILE X 230      10.407 -19.220  -1.618  0.00  0.00            
ATOM   3673  HB  ILE X 230      11.144 -18.958  -2.377  0.00  0.00            
ATOM   3674  CG2 ILE X 230       9.087 -18.518  -2.100  0.00  0.00            
ATOM   3675 HG21 ILE X 230       9.230 -17.440  -2.168  0.00  0.00            
ATOM   3676 HG22 ILE X 230       8.844 -18.814  -3.121  0.00  0.00            
ATOM   3677 HG23 ILE X 230       8.267 -18.774  -1.430  0.00  0.00            
ATOM   3678  CG1 ILE X 230      10.957 -18.697  -0.290  0.00  0.00            
ATOM   3679 HG12 ILE X 230      10.339 -19.007   0.553  0.00  0.00            
ATOM   3680 HG13 ILE X 230      11.928 -19.157  -0.100  0.00  0.00            
ATOM   3681  CD1 ILE X 230      11.008 -17.137  -0.239  0.00  0.00            
ATOM   3682 HD11 ILE X 230      11.707 -16.802  -1.005  0.00  0.00            
ATOM   3683 HD12 ILE X 230      10.009 -16.701  -0.254  0.00  0.00            
ATOM   3684 HD13 ILE X 230      11.375 -16.837   0.742  0.00  0.00            
ATOM   3685  C   ILE X 230       9.422 -21.309  -2.841  0.00  0.00            
ATOM   3686  O   ILE X 230       8.294 -21.723  -2.585  0.00  0.00            
ATOM   3687  N   SER X 231      10.018 -21.334  -3.980  0.00  0.00            
ATOM   3688  H   SER X 231      10.912 -20.878  -4.097  0.00  0.00            
ATOM   3689  CA  SER X 231       9.368 -21.917  -5.209  0.00  0.00            
ATOM   3690  HA  SER X 231       8.421 -21.393  -5.340  0.00  0.00            
ATOM   3691  CB  SER X 231      10.225 -21.745  -6.437  0.00  0.00            
ATOM   3692  HB2 SER X 231      11.085 -22.409  -6.344  0.00  0.00            
ATOM   3693  HB3 SER X 231       9.644 -21.924  -7.341  0.00  0.00            
ATOM   3694  OG  SER X 231      10.602 -20.368  -6.559  0.00  0.00            
ATOM   3695  HG  SER X 231      11.183 -20.074  -5.854  0.00  0.00            
ATOM   3696  C   SER X 231       9.091 -23.417  -5.051  0.00  0.00            
ATOM   3697  O   SER X 231       8.027 -23.783  -5.490  0.00  0.00            
ATOM   3698  N   SER X 232       9.973 -24.196  -4.349  0.00  0.00            
ATOM   3699  H   SER X 232      10.783 -23.741  -3.953  0.00  0.00            
ATOM   3700  CA  SER X 232       9.590 -25.562  -3.987  0.00  0.00            
ATOM   3701  HA  SER X 232       9.076 -26.115  -4.772  0.00  0.00            
ATOM   3702  CB  SER X 232      10.852 -26.404  -3.775  0.00  0.00            
ATOM   3703  HB2 SER X 232      11.369 -26.493  -4.731  0.00  0.00            
ATOM   3704  HB3 SER X 232      11.394 -25.836  -3.019  0.00  0.00            
ATOM   3705  OG  SER X 232      10.564 -27.755  -3.470  0.00  0.00            
ATOM   3706  HG  SER X 232      10.080 -28.056  -4.243  0.00  0.00            
ATOM   3707  C   SER X 232       8.561 -25.714  -2.903  0.00  0.00            
ATOM   3708  O   SER X 232       7.755 -26.561  -2.953  0.00  0.00            
ATOM   3709  N   ILE X 233       8.607 -24.860  -1.895  0.00  0.00            
ATOM   3710  H   ILE X 233       9.323 -24.151  -1.817  0.00  0.00            
ATOM   3711  CA  ILE X 233       7.644 -24.978  -0.773  0.00  0.00            
ATOM   3712  HA  ILE X 233       7.718 -25.987  -0.368  0.00  0.00            
ATOM   3713  CB  ILE X 233       7.945 -24.011   0.412  0.00  0.00            
ATOM   3714  HB  ILE X 233       8.002 -22.953   0.159  0.00  0.00            
ATOM   3715  CG2 ILE X 233       6.867 -24.205   1.497  0.00  0.00            
ATOM   3716 HG21 ILE X 233       6.836 -23.346   2.167  0.00  0.00            
ATOM   3717 HG22 ILE X 233       5.858 -24.203   1.084  0.00  0.00            
ATOM   3718 HG23 ILE X 233       7.060 -25.096   2.095  0.00  0.00            
ATOM   3719  CG1 ILE X 233       9.264 -24.556   1.012  0.00  0.00            
ATOM   3720 HG12 ILE X 233       9.064 -25.349   1.732  0.00  0.00            
ATOM   3721 HG13 ILE X 233       9.897 -24.835   0.170  0.00  0.00            
ATOM   3722  CD1 ILE X 233       9.857 -23.420   1.782  0.00  0.00            
ATOM   3723 HD11 ILE X 233      10.252 -22.659   1.109  0.00  0.00            
ATOM   3724 HD12 ILE X 233       9.137 -22.926   2.435  0.00  0.00            
ATOM   3725 HD13 ILE X 233      10.660 -23.809   2.408  0.00  0.00            
ATOM   3726  C   ILE X 233       6.261 -24.806  -1.481  0.00  0.00            
ATOM   3727  O   ILE X 233       5.395 -25.568  -1.245  0.00  0.00            
ATOM   3728  N   LEU X 234       6.059 -23.789  -2.356  0.00  0.00            
ATOM   3729  H   LEU X 234       6.895 -23.246  -2.518  0.00  0.00            
ATOM   3730  CA  LEU X 234       4.800 -23.522  -3.066  0.00  0.00            
ATOM   3731  HA  LEU X 234       3.966 -23.529  -2.364  0.00  0.00            
ATOM   3732  CB  LEU X 234       4.899 -22.079  -3.577  0.00  0.00            
ATOM   3733  HB2 LEU X 234       5.714 -21.989  -4.295  0.00  0.00            
ATOM   3734  HB3 LEU X 234       3.966 -21.844  -4.089  0.00  0.00            
ATOM   3735  CG  LEU X 234       5.032 -21.031  -2.516  0.00  0.00            
ATOM   3736  HG  LEU X 234       5.861 -21.289  -1.857  0.00  0.00            
ATOM   3737  CD1 LEU X 234       5.386 -19.671  -3.020  0.00  0.00            
ATOM   3738 HD11 LEU X 234       6.316 -19.749  -3.584  0.00  0.00            
ATOM   3739 HD12 LEU X 234       4.621 -19.220  -3.652  0.00  0.00            
ATOM   3740 HD13 LEU X 234       5.554 -19.014  -2.167  0.00  0.00            
ATOM   3741  CD2 LEU X 234       3.814 -20.910  -1.494  0.00  0.00            
ATOM   3742 HD21 LEU X 234       3.855 -21.717  -0.762  0.00  0.00            
ATOM   3743 HD22 LEU X 234       3.821 -19.910  -1.062  0.00  0.00            
ATOM   3744 HD23 LEU X 234       2.895 -20.993  -2.074  0.00  0.00            
ATOM   3745  C   LEU X 234       4.497 -24.494  -4.195  0.00  0.00            
ATOM   3746  O   LEU X 234       3.296 -24.848  -4.311  0.00  0.00            
ATOM   3747  N   GLU X 235       5.459 -24.953  -5.015  0.00  0.00            
ATOM   3748  H   GLU X 235       6.368 -24.520  -4.931  0.00  0.00            
ATOM   3749  CA  GLU X 235       5.206 -26.007  -6.053  0.00  0.00            
ATOM   3750  HA  GLU X 235       4.336 -25.616  -6.579  0.00  0.00            
ATOM   3751  CB  GLU X 235       6.483 -26.260  -6.946  0.00  0.00            
ATOM   3752  HB2 GLU X 235       6.889 -25.314  -7.305  0.00  0.00            
ATOM   3753  HB3 GLU X 235       7.234 -26.806  -6.375  0.00  0.00            
ATOM   3754  CG  GLU X 235       5.983 -27.048  -8.125  0.00  0.00            
ATOM   3755  HG2 GLU X 235       5.734 -28.092  -7.935  0.00  0.00            
ATOM   3756  HG3 GLU X 235       5.086 -26.534  -8.468  0.00  0.00            
ATOM   3757  CD  GLU X 235       6.939 -26.920  -9.347  0.00  0.00            
ATOM   3758  OE1 GLU X 235       8.036 -26.347  -9.198  0.00  0.00            
ATOM   3759  OE2 GLU X 235       6.619 -27.367 -10.472  0.00  0.00            
ATOM   3760  C   GLU X 235       4.685 -27.263  -5.352  0.00  0.00            
ATOM   3761  O   GLU X 235       3.938 -28.050  -5.996  0.00  0.00            
ATOM   3762  N   LYS X 236       5.138 -27.516  -4.129  0.00  0.00            
ATOM   3763  H   LYS X 236       5.762 -26.880  -3.652  0.00  0.00            
ATOM   3764  CA  LYS X 236       4.629 -28.634  -3.345  0.00  0.00            
ATOM   3765  HA  LYS X 236       4.562 -29.532  -3.959  0.00  0.00            
ATOM   3766  CB  LYS X 236       5.636 -29.073  -2.293  0.00  0.00            
ATOM   3767  HB2 LYS X 236       6.024 -28.204  -1.763  0.00  0.00            
ATOM   3768  HB3 LYS X 236       5.181 -29.588  -1.446  0.00  0.00            
ATOM   3769  CG  LYS X 236       6.834 -29.851  -2.902  0.00  0.00            
ATOM   3770  HG2 LYS X 236       6.476 -30.655  -3.545  0.00  0.00            
ATOM   3771  HG3 LYS X 236       7.310 -29.092  -3.522  0.00  0.00            
ATOM   3772  CD  LYS X 236       7.722 -30.371  -1.776  0.00  0.00            
ATOM   3773  HD2 LYS X 236       7.028 -30.879  -1.106  0.00  0.00            
ATOM   3774  HD3 LYS X 236       8.460 -31.111  -2.087  0.00  0.00            
ATOM   3775  CE  LYS X 236       8.395 -29.298  -0.908  0.00  0.00            
ATOM   3776  HE2 LYS X 236       9.144 -28.782  -1.509  0.00  0.00            
ATOM   3777  HE3 LYS X 236       7.664 -28.686  -0.380  0.00  0.00            
ATOM   3778  NZ  LYS X 236       9.146 -30.025   0.123  0.00  0.00            
ATOM   3779  HZ1 LYS X 236       9.472 -29.489   0.914  0.00  0.00            
ATOM   3780  HZ2 LYS X 236       8.478 -30.708   0.451  0.00  0.00            
ATOM   3781  HZ3 LYS X 236       9.994 -30.411  -0.266  0.00  0.00            
ATOM   3782  C   LYS X 236       3.272 -28.506  -2.704  0.00  0.00            
ATOM   3783  O   LYS X 236       2.856 -29.360  -1.915  0.00  0.00            
ATOM   3784  N   GLY X 237       2.637 -27.354  -2.872  0.00  0.00            
ATOM   3785  H   GLY X 237       3.091 -26.616  -3.392  0.00  0.00            
ATOM   3786  CA  GLY X 237       1.367 -26.985  -2.192  0.00  0.00            
ATOM   3787  HA2 GLY X 237       1.014 -26.049  -2.626  0.00  0.00            
ATOM   3788  HA3 GLY X 237       0.540 -27.695  -2.183  0.00  0.00            
ATOM   3789  C   GLY X 237       1.475 -26.594  -0.704  0.00  0.00            
ATOM   3790  O   GLY X 237       0.425 -26.404  -0.084  0.00  0.00            
ATOM   3791  N   GLU X 238       2.630 -26.588  -0.106  0.00  0.00            
ATOM   3792  H   GLU X 238       3.438 -26.958  -0.585  0.00  0.00            
ATOM   3793  CA  GLU X 238       2.838 -26.056   1.231  0.00  0.00            
ATOM   3794  HA  GLU X 238       2.008 -26.392   1.852  0.00  0.00            
ATOM   3795  CB  GLU X 238       4.156 -26.719   1.847  0.00  0.00            
ATOM   3796  HB2 GLU X 238       4.979 -26.568   1.149  0.00  0.00            
ATOM   3797  HB3 GLU X 238       4.437 -26.243   2.786  0.00  0.00            
ATOM   3798  CG  GLU X 238       4.185 -28.252   1.941  0.00  0.00            
ATOM   3799  HG2 GLU X 238       4.369 -28.747   0.987  0.00  0.00            
ATOM   3800  HG3 GLU X 238       5.031 -28.688   2.473  0.00  0.00            
ATOM   3801  CD  GLU X 238       2.951 -28.766   2.719  0.00  0.00            
ATOM   3802  OE1 GLU X 238       2.299 -28.119   3.548  0.00  0.00            
ATOM   3803  OE2 GLU X 238       2.644 -29.971   2.435  0.00  0.00            
ATOM   3804  C   GLU X 238       2.773 -24.497   1.262  0.00  0.00            
ATOM   3805  O   GLU X 238       2.948 -23.838   0.213  0.00  0.00            
ATOM   3806  N   ARG X 239       2.435 -23.917   2.461  0.00  0.00            
ATOM   3807  H   ARG X 239       2.204 -24.459   3.282  0.00  0.00            
ATOM   3808  CA  ARG X 239       2.058 -22.507   2.584  0.00  0.00            
ATOM   3809  HA  ARG X 239       2.396 -21.924   1.727  0.00  0.00            
ATOM   3810  CB  ARG X 239       0.546 -22.393   2.669  0.00  0.00            
ATOM   3811  HB2 ARG X 239       0.328 -23.016   3.536  0.00  0.00            
ATOM   3812  HB3 ARG X 239       0.228 -21.369   2.866  0.00  0.00            
ATOM   3813  CG  ARG X 239      -0.310 -22.787   1.433  0.00  0.00            
ATOM   3814  HG2 ARG X 239      -0.190 -23.863   1.306  0.00  0.00            
ATOM   3815  HG3 ARG X 239      -1.378 -22.584   1.504  0.00  0.00            
ATOM   3816  CD  ARG X 239       0.193 -22.123   0.157  0.00  0.00            
ATOM   3817  HD2 ARG X 239      -0.006 -21.052   0.183  0.00  0.00            
ATOM   3818  HD3 ARG X 239       1.279 -22.218   0.141  0.00  0.00            
ATOM   3819  NE  ARG X 239      -0.447 -22.630  -1.087  0.00  0.00            
ATOM   3820  HE  ARG X 239      -1.444 -22.550  -1.230  0.00  0.00            
ATOM   3821  CZ  ARG X 239       0.171 -23.083  -2.171  0.00  0.00            
ATOM   3822  NH1 ARG X 239      -0.617 -23.495  -3.131  0.00  0.00            
ATOM   3823 HH11 ARG X 239      -1.542 -23.091  -3.091  0.00  0.00            
ATOM   3824 HH12 ARG X 239      -0.264 -23.848  -4.009  0.00  0.00            
ATOM   3825  NH2 ARG X 239       1.424 -23.280  -2.220  0.00  0.00            
ATOM   3826 HH21 ARG X 239       1.809 -23.399  -1.295  0.00  0.00            
ATOM   3827 HH22 ARG X 239       1.794 -23.698  -3.062  0.00  0.00            
ATOM   3828  C   ARG X 239       2.664 -21.876   3.879  0.00  0.00            
ATOM   3829  O   ARG X 239       3.090 -22.746   4.720  0.00  0.00            
ATOM   3830  N   LEU X 240       2.744 -20.562   4.060  0.00  0.00            
ATOM   3831  H   LEU X 240       2.258 -20.030   3.353  0.00  0.00            
ATOM   3832  CA  LEU X 240       3.149 -19.799   5.218  0.00  0.00            
ATOM   3833  HA  LEU X 240       4.221 -19.919   5.375  0.00  0.00            
ATOM   3834  CB  LEU X 240       2.888 -18.316   5.154  0.00  0.00            
ATOM   3835  HB2 LEU X 240       1.849 -18.162   4.863  0.00  0.00            
ATOM   3836  HB3 LEU X 240       3.022 -17.968   6.178  0.00  0.00            
ATOM   3837  CG  LEU X 240       3.843 -17.574   4.245  0.00  0.00            
ATOM   3838  HG  LEU X 240       3.840 -18.125   3.305  0.00  0.00            
ATOM   3839  CD1 LEU X 240       3.287 -16.194   3.916  0.00  0.00            
ATOM   3840 HD11 LEU X 240       2.291 -16.378   3.515  0.00  0.00            
ATOM   3841 HD12 LEU X 240       3.315 -15.627   4.846  0.00  0.00            
ATOM   3842 HD13 LEU X 240       3.937 -15.753   3.160  0.00  0.00            
ATOM   3843  CD2 LEU X 240       5.217 -17.490   4.804  0.00  0.00            
ATOM   3844 HD21 LEU X 240       5.507 -18.492   5.118  0.00  0.00            
ATOM   3845 HD22 LEU X 240       5.841 -16.990   4.063  0.00  0.00            
ATOM   3846 HD23 LEU X 240       5.152 -16.841   5.677  0.00  0.00            
ATOM   3847  C   LEU X 240       2.388 -20.351   6.431  0.00  0.00            
ATOM   3848  O   LEU X 240       1.179 -20.499   6.286  0.00  0.00            
ATOM   3849  N   PRO X 241       2.996 -20.583   7.624  0.00  0.00            
ATOM   3850  CD  PRO X 241       4.393 -20.229   7.823  0.00  0.00            
ATOM   3851  HD2 PRO X 241       4.641 -19.236   7.446  0.00  0.00            
ATOM   3852  HD3 PRO X 241       4.974 -21.010   7.333  0.00  0.00            
ATOM   3853  CG  PRO X 241       4.617 -20.274   9.362  0.00  0.00            
ATOM   3854  HG2 PRO X 241       4.411 -19.319   9.844  0.00  0.00            
ATOM   3855  HG3 PRO X 241       5.686 -20.464   9.457  0.00  0.00            
ATOM   3856  CB  PRO X 241       3.652 -21.403   9.765  0.00  0.00            
ATOM   3857  HB2 PRO X 241       3.535 -21.393  10.849  0.00  0.00            
ATOM   3858  HB3 PRO X 241       4.077 -22.387   9.568  0.00  0.00            
ATOM   3859  CA  PRO X 241       2.411 -21.155   8.891  0.00  0.00            
ATOM   3860  HA  PRO X 241       2.046 -22.134   8.579  0.00  0.00            
ATOM   3861  C   PRO X 241       1.327 -20.250   9.500  0.00  0.00            
ATOM   3862  O   PRO X 241       1.225 -19.080   9.305  0.00  0.00            
ATOM   3863  N   GLN X 242       0.435 -20.868  10.321  0.00  0.00            
ATOM   3864  H   GLN X 242       0.611 -21.824  10.594  0.00  0.00            
ATOM   3865  CA  GLN X 242      -0.556 -20.083  11.000  0.00  0.00            
ATOM   3866  HA  GLN X 242      -1.151 -19.491  10.304  0.00  0.00            
ATOM   3867  CB  GLN X 242      -1.518 -21.077  11.572  0.00  0.00            
ATOM   3868  HB2 GLN X 242      -1.717 -21.833  10.813  0.00  0.00            
ATOM   3869  HB3 GLN X 242      -1.104 -21.608  12.429  0.00  0.00            
ATOM   3870  CG  GLN X 242      -2.874 -20.621  12.120  0.00  0.00            
ATOM   3871  HG2 GLN X 242      -2.723 -19.986  12.993  0.00  0.00            
ATOM   3872  HG3 GLN X 242      -3.263 -19.935  11.367  0.00  0.00            
ATOM   3873  CD  GLN X 242      -3.870 -21.714  12.437  0.00  0.00            
ATOM   3874  OE1 GLN X 242      -3.860 -22.897  12.050  0.00  0.00            
ATOM   3875  NE2 GLN X 242      -4.818 -21.348  13.205  0.00  0.00            
ATOM   3876 HE21 GLN X 242      -4.786 -20.474  13.709  0.00  0.00            
ATOM   3877 HE22 GLN X 242      -5.255 -22.050  13.784  0.00  0.00            
ATOM   3878  C   GLN X 242      -0.110 -19.193  12.175  0.00  0.00            
ATOM   3879  O   GLN X 242       0.411 -19.700  13.201  0.00  0.00            
ATOM   3880  N   PRO X 243      -0.415 -17.847  12.092  0.00  0.00            
ATOM   3881  CD  PRO X 243      -1.135 -17.231  10.962  0.00  0.00            
ATOM   3882  HD2 PRO X 243      -2.197 -17.373  11.162  0.00  0.00            
ATOM   3883  HD3 PRO X 243      -0.673 -17.672  10.080  0.00  0.00            
ATOM   3884  CG  PRO X 243      -0.891 -15.687  11.033  0.00  0.00            
ATOM   3885  HG2 PRO X 243      -1.687 -15.025  10.693  0.00  0.00            
ATOM   3886  HG3 PRO X 243      -0.039 -15.412  10.412  0.00  0.00            
ATOM   3887  CB  PRO X 243      -0.643 -15.557  12.565  0.00  0.00            
ATOM   3888  HB2 PRO X 243      -1.632 -15.460  13.012  0.00  0.00            
ATOM   3889  HB3 PRO X 243       0.015 -14.725  12.814  0.00  0.00            
ATOM   3890  CA  PRO X 243      -0.053 -16.834  13.075  0.00  0.00            
ATOM   3891  HA  PRO X 243       1.030 -16.719  13.083  0.00  0.00            
ATOM   3892  C   PRO X 243      -0.661 -17.123  14.514  0.00  0.00            
ATOM   3893  O   PRO X 243      -1.821 -17.550  14.610  0.00  0.00            
ATOM   3894  N   PRO X 244      -0.002 -16.740  15.657  0.00  0.00            
ATOM   3895  CD  PRO X 244       1.403 -16.267  15.713  0.00  0.00            
ATOM   3896  HD2 PRO X 244       1.473 -15.234  15.374  0.00  0.00            
ATOM   3897  HD3 PRO X 244       2.082 -16.767  15.022  0.00  0.00            
ATOM   3898  CG  PRO X 244       1.866 -16.495  17.148  0.00  0.00            
ATOM   3899  HG2 PRO X 244       2.622 -15.828  17.564  0.00  0.00            
ATOM   3900  HG3 PRO X 244       2.229 -17.522  17.186  0.00  0.00            
ATOM   3901  CB  PRO X 244       0.603 -16.353  17.899  0.00  0.00            
ATOM   3902  HB2 PRO X 244       0.451 -15.311  18.178  0.00  0.00            
ATOM   3903  HB3 PRO X 244       0.689 -16.926  18.823  0.00  0.00            
ATOM   3904  CA  PRO X 244      -0.525 -16.907  16.932  0.00  0.00            
ATOM   3905  HA  PRO X 244      -0.416 -17.984  17.060  0.00  0.00            
ATOM   3906  C   PRO X 244      -1.976 -16.432  17.282  0.00  0.00            
ATOM   3907  O   PRO X 244      -2.833 -17.168  17.820  0.00  0.00            
ATOM   3908  N   ILE X 245      -2.367 -15.211  16.918  0.00  0.00            
ATOM   3909  H   ILE X 245      -1.710 -14.556  16.519  0.00  0.00            
ATOM   3910  CA  ILE X 245      -3.705 -14.773  17.241  0.00  0.00            
ATOM   3911  HA  ILE X 245      -4.012 -15.236  18.180  0.00  0.00            
ATOM   3912  CB  ILE X 245      -3.790 -13.245  17.458  0.00  0.00            
ATOM   3913  HB  ILE X 245      -4.810 -12.946  17.700  0.00  0.00            
ATOM   3914  CG2 ILE X 245      -2.899 -12.849  18.688  0.00  0.00            
ATOM   3915 HG21 ILE X 245      -3.123 -11.825  18.991  0.00  0.00            
ATOM   3916 HG22 ILE X 245      -3.068 -13.535  19.518  0.00  0.00            
ATOM   3917 HG23 ILE X 245      -1.840 -12.994  18.475  0.00  0.00            
ATOM   3918  CG1 ILE X 245      -3.325 -12.464  16.136  0.00  0.00            
ATOM   3919 HG12 ILE X 245      -2.302 -12.090  16.185  0.00  0.00            
ATOM   3920 HG13 ILE X 245      -3.486 -13.082  15.253  0.00  0.00            
ATOM   3921  CD1 ILE X 245      -4.093 -11.176  15.926  0.00  0.00            
ATOM   3922 HD11 ILE X 245      -3.677 -10.776  15.002  0.00  0.00            
ATOM   3923 HD12 ILE X 245      -5.123 -11.422  15.666  0.00  0.00            
ATOM   3924 HD13 ILE X 245      -4.072 -10.428  16.718  0.00  0.00            
ATOM   3925  C   ILE X 245      -4.736 -15.362  16.321  0.00  0.00            
ATOM   3926  O   ILE X 245      -5.902 -15.071  16.641  0.00  0.00            
ATOM   3927  N   CYS X 246      -4.345 -15.896  15.210  0.00  0.00            
ATOM   3928  H   CYS X 246      -3.393 -16.174  15.020  0.00  0.00            
ATOM   3929  CA  CYS X 246      -5.246 -16.358  14.152  0.00  0.00            
ATOM   3930  HA  CYS X 246      -6.026 -15.598  14.093  0.00  0.00            
ATOM   3931  CB  CYS X 246      -4.521 -16.439  12.828  0.00  0.00            
ATOM   3932  HB2 CYS X 246      -4.006 -15.493  12.662  0.00  0.00            
ATOM   3933  HB3 CYS X 246      -3.814 -17.259  12.959  0.00  0.00            
ATOM   3934  SG  CYS X 246      -5.583 -16.713  11.359  0.00  0.00            
ATOM   3935  HG  CYS X 246      -6.110 -17.888  11.714  0.00  0.00            
ATOM   3936  C   CYS X 246      -6.019 -17.681  14.513  0.00  0.00            
ATOM   3937  O   CYS X 246      -5.446 -18.735  14.544  0.00  0.00            
ATOM   3938  N   THR X 247      -7.342 -17.610  14.647  0.00  0.00            
ATOM   3939  H   THR X 247      -7.800 -16.724  14.487  0.00  0.00            
ATOM   3940  CA  THR X 247      -8.118 -18.912  14.373  0.00  0.00            
ATOM   3941  HA  THR X 247      -7.904 -19.645  15.151  0.00  0.00            
ATOM   3942  CB  THR X 247      -9.616 -18.603  14.389  0.00  0.00            
ATOM   3943  HB  THR X 247     -10.068 -19.566  14.152  0.00  0.00            
ATOM   3944  CG2 THR X 247     -10.077 -18.110  15.723  0.00  0.00            
ATOM   3945 HG21 THR X 247      -9.580 -17.164  15.941  0.00  0.00            
ATOM   3946 HG22 THR X 247     -11.141 -17.872  15.716  0.00  0.00            
ATOM   3947 HG23 THR X 247      -9.845 -18.838  16.500  0.00  0.00            
ATOM   3948  OG1 THR X 247      -9.927 -17.644  13.410  0.00  0.00            
ATOM   3949  HG1 THR X 247     -10.620 -17.054  13.715  0.00  0.00            
ATOM   3950  C   THR X 247      -7.875 -19.638  13.039  0.00  0.00            
ATOM   3951  O   THR X 247      -7.301 -19.041  12.124  0.00  0.00            
ATOM   3952  N   ILE X 248      -8.416 -20.840  12.865  0.00  0.00            
ATOM   3953  H   ILE X 248      -8.684 -21.265  13.741  0.00  0.00            
ATOM   3954  CA  ILE X 248      -8.287 -21.565  11.639  0.00  0.00            
ATOM   3955  HA  ILE X 248      -7.236 -21.518  11.354  0.00  0.00            
ATOM   3956  CB  ILE X 248      -8.606 -23.063  11.968  0.00  0.00            
ATOM   3957  HB  ILE X 248      -7.817 -23.319  12.675  0.00  0.00            
ATOM   3958  CG2 ILE X 248      -9.940 -23.212  12.591  0.00  0.00            
ATOM   3959 HG21 ILE X 248     -10.034 -24.162  13.117  0.00  0.00            
ATOM   3960 HG22 ILE X 248     -10.023 -22.483  13.396  0.00  0.00            
ATOM   3961 HG23 ILE X 248     -10.741 -23.177  11.851  0.00  0.00            
ATOM   3962  CG1 ILE X 248      -8.471 -23.965  10.723  0.00  0.00            
ATOM   3963 HG12 ILE X 248      -8.914 -24.942  10.915  0.00  0.00            
ATOM   3964 HG13 ILE X 248      -8.994 -23.479   9.900  0.00  0.00            
ATOM   3965  CD1 ILE X 248      -7.007 -24.111  10.260  0.00  0.00            
ATOM   3966 HD11 ILE X 248      -6.904 -24.692   9.343  0.00  0.00            
ATOM   3967 HD12 ILE X 248      -6.745 -23.082  10.014  0.00  0.00            
ATOM   3968 HD13 ILE X 248      -6.395 -24.415  11.109  0.00  0.00            
ATOM   3969  C   ILE X 248      -9.155 -21.022  10.497  0.00  0.00            
ATOM   3970  O   ILE X 248      -8.712 -20.674   9.417  0.00  0.00            
ATOM   3971  N   ASP X 249     -10.431 -20.729  10.704  0.00  0.00            
ATOM   3972  H   ASP X 249     -10.780 -21.016  11.607  0.00  0.00            
ATOM   3973  CA  ASP X 249     -11.360 -20.122   9.717  0.00  0.00            
ATOM   3974  HA  ASP X 249     -11.362 -20.832   8.890  0.00  0.00            
ATOM   3975  CB  ASP X 249     -12.778 -19.936  10.396  0.00  0.00            
ATOM   3976  HB2 ASP X 249     -12.767 -19.170  11.171  0.00  0.00            
ATOM   3977  HB3 ASP X 249     -13.438 -19.675   9.569  0.00  0.00            
ATOM   3978  CG  ASP X 249     -13.383 -21.146  11.033  0.00  0.00            
ATOM   3979  OD1 ASP X 249     -13.119 -22.331  10.627  0.00  0.00            
ATOM   3980  OD2 ASP X 249     -14.276 -20.944  11.970  0.00  0.00            
ATOM   3981  C   ASP X 249     -10.997 -18.704   9.180  0.00  0.00            
ATOM   3982  O   ASP X 249     -11.389 -18.396   8.027  0.00  0.00            
ATOM   3983  N   VAL X 250     -10.068 -18.054   9.824  0.00  0.00            
ATOM   3984  H   VAL X 250      -9.747 -18.453  10.694  0.00  0.00            
ATOM   3985  CA  VAL X 250      -9.361 -16.889   9.228  0.00  0.00            
ATOM   3986  HA  VAL X 250     -10.013 -16.395   8.508  0.00  0.00            
ATOM   3987  CB  VAL X 250      -9.087 -15.877  10.314  0.00  0.00            
ATOM   3988  HB  VAL X 250      -8.482 -16.430  11.033  0.00  0.00            
ATOM   3989  CG1 VAL X 250      -8.262 -14.585   9.962  0.00  0.00            
ATOM   3990 HG11 VAL X 250      -7.388 -14.810   9.350  0.00  0.00            
ATOM   3991 HG12 VAL X 250      -8.801 -13.827   9.394  0.00  0.00            
ATOM   3992 HG13 VAL X 250      -7.782 -14.184  10.855  0.00  0.00            
ATOM   3993  CG2 VAL X 250     -10.520 -15.426  10.861  0.00  0.00            
ATOM   3994 HG21 VAL X 250     -11.026 -16.183  11.460  0.00  0.00            
ATOM   3995 HG22 VAL X 250     -10.594 -14.492  11.418  0.00  0.00            
ATOM   3996 HG23 VAL X 250     -11.257 -15.135  10.112  0.00  0.00            
ATOM   3997  C   VAL X 250      -8.113 -17.311   8.347  0.00  0.00            
ATOM   3998  O   VAL X 250      -7.882 -16.773   7.257  0.00  0.00            
ATOM   3999  N   TYR X 251      -7.329 -18.244   8.866  0.00  0.00            
ATOM   4000  H   TYR X 251      -7.600 -18.682   9.734  0.00  0.00            
ATOM   4001  CA  TYR X 251      -6.079 -18.751   8.181  0.00  0.00            
ATOM   4002  HA  TYR X 251      -5.380 -17.961   7.908  0.00  0.00            
ATOM   4003  CB  TYR X 251      -5.336 -19.547   9.186  0.00  0.00            
ATOM   4004  HB2 TYR X 251      -5.104 -18.946  10.065  0.00  0.00            
ATOM   4005  HB3 TYR X 251      -5.975 -20.365   9.519  0.00  0.00            
ATOM   4006  CG  TYR X 251      -4.148 -20.241   8.577  0.00  0.00            
ATOM   4007  CD1 TYR X 251      -3.053 -19.451   8.243  0.00  0.00            
ATOM   4008  HD1 TYR X 251      -3.135 -18.390   8.429  0.00  0.00            
ATOM   4009  CE1 TYR X 251      -1.962 -20.110   7.625  0.00  0.00            
ATOM   4010  HE1 TYR X 251      -1.163 -19.539   7.174  0.00  0.00            
ATOM   4011  CZ  TYR X 251      -2.027 -21.497   7.385  0.00  0.00            
ATOM   4012  OH  TYR X 251      -0.971 -22.087   6.794  0.00  0.00            
ATOM   4013  HH  TYR X 251      -0.234 -21.485   6.670  0.00  0.00            
ATOM   4014  CE2 TYR X 251      -3.131 -22.289   7.682  0.00  0.00            
ATOM   4015  HE2 TYR X 251      -3.177 -23.340   7.440  0.00  0.00            
ATOM   4016  CD2 TYR X 251      -4.185 -21.623   8.287  0.00  0.00            
ATOM   4017  HD2 TYR X 251      -5.102 -22.175   8.433  0.00  0.00            
ATOM   4018  C   TYR X 251      -6.468 -19.519   6.838  0.00  0.00            
ATOM   4019  O   TYR X 251      -5.935 -19.355   5.795  0.00  0.00            
ATOM   4020  N   MET X 252      -7.623 -20.202   6.893  0.00  0.00            
ATOM   4021  H   MET X 252      -7.899 -20.446   7.833  0.00  0.00            
ATOM   4022  CA  MET X 252      -8.284 -20.735   5.727  0.00  0.00            
ATOM   4023  HA  MET X 252      -7.608 -21.417   5.211  0.00  0.00            
ATOM   4024  CB  MET X 252      -9.471 -21.474   6.225  0.00  0.00            
ATOM   4025  HB2 MET X 252     -10.008 -20.820   6.912  0.00  0.00            
ATOM   4026  HB3 MET X 252     -10.160 -21.644   5.398  0.00  0.00            
ATOM   4027  CG  MET X 252      -9.234 -22.776   7.015  0.00  0.00            
ATOM   4028  HG2 MET X 252      -8.411 -22.528   7.686  0.00  0.00            
ATOM   4029  HG3 MET X 252     -10.126 -23.032   7.586  0.00  0.00            
ATOM   4030  SD  MET X 252      -8.865 -24.245   6.015  0.00  0.00            
ATOM   4031  CE  MET X 252      -7.064 -24.236   6.185  0.00  0.00            
ATOM   4032  HE1 MET X 252      -6.868 -25.003   6.934  0.00  0.00            
ATOM   4033  HE2 MET X 252      -6.613 -24.437   5.214  0.00  0.00            
ATOM   4034  HE3 MET X 252      -6.600 -23.290   6.465  0.00  0.00            
ATOM   4035  C   MET X 252      -8.663 -19.687   4.690  0.00  0.00            
ATOM   4036  O   MET X 252      -8.562 -20.129   3.559  0.00  0.00            
ATOM   4037  N   ILE X 253      -8.904 -18.406   4.990  0.00  0.00            
ATOM   4038  H   ILE X 253      -8.967 -18.212   5.980  0.00  0.00            
ATOM   4039  CA  ILE X 253      -9.075 -17.376   3.935  0.00  0.00            
ATOM   4040  HA  ILE X 253      -9.716 -17.743   3.133  0.00  0.00            
ATOM   4041  CB  ILE X 253      -9.818 -16.147   4.485  0.00  0.00            
ATOM   4042  HB  ILE X 253      -9.239 -15.793   5.338  0.00  0.00            
ATOM   4043  CG2 ILE X 253      -9.767 -14.973   3.462  0.00  0.00            
ATOM   4044 HG21 ILE X 253      -8.853 -14.381   3.436  0.00  0.00            
ATOM   4045 HG22 ILE X 253      -9.994 -15.297   2.446  0.00  0.00            
ATOM   4046 HG23 ILE X 253     -10.623 -14.316   3.618  0.00  0.00            
ATOM   4047  CG1 ILE X 253     -11.257 -16.397   4.969  0.00  0.00            
ATOM   4048 HG12 ILE X 253     -11.298 -17.189   5.717  0.00  0.00            
ATOM   4049 HG13 ILE X 253     -11.573 -15.505   5.509  0.00  0.00            
ATOM   4050  CD1 ILE X 253     -12.201 -16.794   3.783  0.00  0.00            
ATOM   4051 HD11 ILE X 253     -11.752 -17.684   3.343  0.00  0.00            
ATOM   4052 HD12 ILE X 253     -13.202 -16.969   4.178  0.00  0.00            
ATOM   4053 HD13 ILE X 253     -12.152 -15.948   3.097  0.00  0.00            
ATOM   4054  C   ILE X 253      -7.720 -16.972   3.310  0.00  0.00            
ATOM   4055  O   ILE X 253      -7.629 -16.842   2.112  0.00  0.00            
ATOM   4056  N   MET X 254      -6.613 -16.909   4.017  0.00  0.00            
ATOM   4057  H   MET X 254      -6.766 -17.149   4.986  0.00  0.00            
ATOM   4058  CA  MET X 254      -5.234 -16.801   3.411  0.00  0.00            
ATOM   4059  HA  MET X 254      -5.310 -15.901   2.801  0.00  0.00            
ATOM   4060  CB  MET X 254      -4.259 -16.532   4.590  0.00  0.00            
ATOM   4061  HB2 MET X 254      -4.158 -17.485   5.108  0.00  0.00            
ATOM   4062  HB3 MET X 254      -3.360 -16.119   4.131  0.00  0.00            
ATOM   4063  CG  MET X 254      -4.848 -15.617   5.684  0.00  0.00            
ATOM   4064  HG2 MET X 254      -5.014 -14.629   5.254  0.00  0.00            
ATOM   4065  HG3 MET X 254      -5.772 -15.999   6.118  0.00  0.00            
ATOM   4066  SD  MET X 254      -3.576 -15.252   6.883  0.00  0.00            
ATOM   4067  CE  MET X 254      -4.399 -15.280   8.537  0.00  0.00            
ATOM   4068  HE1 MET X 254      -5.029 -14.408   8.710  0.00  0.00            
ATOM   4069  HE2 MET X 254      -5.020 -16.160   8.702  0.00  0.00            
ATOM   4070  HE3 MET X 254      -3.581 -15.324   9.257  0.00  0.00            
ATOM   4071  C   MET X 254      -4.875 -18.025   2.542  0.00  0.00            
ATOM   4072  O   MET X 254      -4.397 -17.870   1.404  0.00  0.00            
ATOM   4073  N   VAL X 255      -5.183 -19.251   2.957  0.00  0.00            
ATOM   4074  H   VAL X 255      -5.512 -19.307   3.910  0.00  0.00            
ATOM   4075  CA  VAL X 255      -4.891 -20.573   2.229  0.00  0.00            
ATOM   4076  HA  VAL X 255      -3.830 -20.652   1.994  0.00  0.00            
ATOM   4077  CB  VAL X 255      -5.137 -21.812   3.187  0.00  0.00            
ATOM   4078  HB  VAL X 255      -6.042 -21.618   3.763  0.00  0.00            
ATOM   4079  CG1 VAL X 255      -5.303 -23.101   2.423  0.00  0.00            
ATOM   4080 HG11 VAL X 255      -5.857 -22.908   1.504  0.00  0.00            
ATOM   4081 HG12 VAL X 255      -4.272 -23.288   2.123  0.00  0.00            
ATOM   4082 HG13 VAL X 255      -5.779 -23.845   3.061  0.00  0.00            
ATOM   4083  CG2 VAL X 255      -4.054 -21.944   4.125  0.00  0.00            
ATOM   4084 HG21 VAL X 255      -4.024 -21.082   4.792  0.00  0.00            
ATOM   4085 HG22 VAL X 255      -4.191 -22.827   4.749  0.00  0.00            
ATOM   4086 HG23 VAL X 255      -3.084 -21.918   3.630  0.00  0.00            
ATOM   4087  C   VAL X 255      -5.557 -20.583   0.861  0.00  0.00            
ATOM   4088  O   VAL X 255      -4.925 -20.620  -0.193  0.00  0.00            
ATOM   4089  N   LYS X 256      -6.837 -20.167   0.898  0.00  0.00            
ATOM   4090  H   LYS X 256      -7.202 -19.934   1.810  0.00  0.00            
ATOM   4091  CA  LYS X 256      -7.654 -19.934  -0.326  0.00  0.00            
ATOM   4092  HA  LYS X 256      -7.805 -20.849  -0.899  0.00  0.00            
ATOM   4093  CB  LYS X 256      -9.103 -19.403   0.090  0.00  0.00            
ATOM   4094  HB2 LYS X 256      -9.485 -20.240   0.673  0.00  0.00            
ATOM   4095  HB3 LYS X 256      -8.963 -18.582   0.793  0.00  0.00            
ATOM   4096  CG  LYS X 256     -10.147 -19.055  -1.041  0.00  0.00            
ATOM   4097  HG2 LYS X 256      -9.682 -18.260  -1.624  0.00  0.00            
ATOM   4098  HG3 LYS X 256     -10.245 -19.937  -1.674  0.00  0.00            
ATOM   4099  CD  LYS X 256     -11.439 -18.566  -0.413  0.00  0.00            
ATOM   4100  HD2 LYS X 256     -11.738 -19.313   0.322  0.00  0.00            
ATOM   4101  HD3 LYS X 256     -11.235 -17.673   0.177  0.00  0.00            
ATOM   4102  CE  LYS X 256     -12.557 -18.308  -1.397  0.00  0.00            
ATOM   4103  HE2 LYS X 256     -13.192 -17.543  -0.951  0.00  0.00            
ATOM   4104  HE3 LYS X 256     -12.201 -17.891  -2.339  0.00  0.00            
ATOM   4105  NZ  LYS X 256     -13.376 -19.439  -1.741  0.00  0.00            
ATOM   4106  HZ1 LYS X 256     -14.160 -19.153  -2.311  0.00  0.00            
ATOM   4107  HZ2 LYS X 256     -12.860 -20.192  -2.173  0.00  0.00            
ATOM   4108  HZ3 LYS X 256     -13.825 -19.675  -0.867  0.00  0.00            
ATOM   4109  C   LYS X 256      -7.096 -18.816  -1.249  0.00  0.00            
ATOM   4110  O   LYS X 256      -7.193 -18.910  -2.492  0.00  0.00            
ATOM   4111  N   CYS X 257      -6.509 -17.816  -0.698  0.00  0.00            
ATOM   4112  H   CYS X 257      -6.403 -17.754   0.304  0.00  0.00            
ATOM   4113  CA  CYS X 257      -5.843 -16.755  -1.504  0.00  0.00            
ATOM   4114  HA  CYS X 257      -6.465 -16.461  -2.350  0.00  0.00            
ATOM   4115  CB  CYS X 257      -5.502 -15.507  -0.677  0.00  0.00            
ATOM   4116  HB2 CYS X 257      -4.813 -15.712   0.142  0.00  0.00            
ATOM   4117  HB3 CYS X 257      -4.939 -14.878  -1.365  0.00  0.00            
ATOM   4118  SG  CYS X 257      -7.019 -14.747  -0.130  0.00  0.00            
ATOM   4119  HG  CYS X 257      -7.284 -15.722   0.744  0.00  0.00            
ATOM   4120  C   CYS X 257      -4.591 -17.430  -2.158  0.00  0.00            
ATOM   4121  O   CYS X 257      -4.320 -17.171  -3.353  0.00  0.00            
ATOM   4122  N   TRP X 258      -3.774 -18.256  -1.435  0.00  0.00            
ATOM   4123  H   TRP X 258      -4.176 -18.567  -0.563  0.00  0.00            
ATOM   4124  CA  TRP X 258      -2.554 -18.812  -1.995  0.00  0.00            
ATOM   4125  HA  TRP X 258      -2.112 -18.009  -2.585  0.00  0.00            
ATOM   4126  CB  TRP X 258      -1.559 -19.173  -0.878  0.00  0.00            
ATOM   4127  HB2 TRP X 258      -2.088 -19.946  -0.322  0.00  0.00            
ATOM   4128  HB3 TRP X 258      -0.598 -19.567  -1.209  0.00  0.00            
ATOM   4129  CG  TRP X 258      -1.163 -18.095   0.060  0.00  0.00            
ATOM   4130  CD1 TRP X 258      -0.873 -16.812  -0.303  0.00  0.00            
ATOM   4131  HD1 TRP X 258      -0.781 -16.553  -1.347  0.00  0.00            
ATOM   4132  NE1 TRP X 258      -0.677 -16.053   0.823  0.00  0.00            
ATOM   4133  HE1 TRP X 258      -0.246 -15.149   0.687  0.00  0.00            
ATOM   4134  CE2 TRP X 258      -0.791 -16.824   1.970  0.00  0.00            
ATOM   4135  CZ2 TRP X 258      -0.591 -16.441   3.331  0.00  0.00            
ATOM   4136  HZ2 TRP X 258      -0.325 -15.426   3.589  0.00  0.00            
ATOM   4137  CH2 TRP X 258      -0.927 -17.413   4.298  0.00  0.00            
ATOM   4138  HH2 TRP X 258      -0.914 -17.114   5.336  0.00  0.00            
ATOM   4139  CZ3 TRP X 258      -1.181 -18.726   3.876  0.00  0.00            
ATOM   4140  HZ3 TRP X 258      -1.323 -19.532   4.580  0.00  0.00            
ATOM   4141  CE3 TRP X 258      -1.296 -19.078   2.535  0.00  0.00            
ATOM   4142  HE3 TRP X 258      -1.512 -20.086   2.213  0.00  0.00            
ATOM   4143  CD2 TRP X 258      -1.206 -18.073   1.545  0.00  0.00            
ATOM   4144  C   TRP X 258      -2.732 -20.094  -2.920  0.00  0.00            
ATOM   4145  O   TRP X 258      -1.901 -20.996  -3.029  0.00  0.00            
ATOM   4146  N   MET X 259      -3.820 -20.214  -3.620  0.00  0.00            
ATOM   4147  H   MET X 259      -4.570 -19.539  -3.581  0.00  0.00            
ATOM   4148  CA  MET X 259      -4.126 -21.337  -4.489  0.00  0.00            
ATOM   4149  HA  MET X 259      -3.689 -22.245  -4.075  0.00  0.00            
ATOM   4150  CB  MET X 259      -5.608 -21.686  -4.500  0.00  0.00            
ATOM   4151  HB2 MET X 259      -6.105 -20.827  -4.950  0.00  0.00            
ATOM   4152  HB3 MET X 259      -5.733 -22.478  -5.239  0.00  0.00            
ATOM   4153  CG  MET X 259      -6.229 -21.989  -3.138  0.00  0.00            
ATOM   4154  HG2 MET X 259      -5.926 -21.221  -2.427  0.00  0.00            
ATOM   4155  HG3 MET X 259      -7.309 -22.004  -3.286  0.00  0.00            
ATOM   4156  SD  MET X 259      -5.772 -23.569  -2.355  0.00  0.00            
ATOM   4157  CE  MET X 259      -7.035 -23.840  -1.063  0.00  0.00            
ATOM   4158  HE1 MET X 259      -6.885 -24.861  -0.712  0.00  0.00            
ATOM   4159  HE2 MET X 259      -7.014 -23.099  -0.265  0.00  0.00            
ATOM   4160  HE3 MET X 259      -8.056 -23.868  -1.444  0.00  0.00            
ATOM   4161  C   MET X 259      -3.562 -21.036  -5.861  0.00  0.00            
ATOM   4162  O   MET X 259      -3.599 -19.927  -6.323  0.00  0.00            
ATOM   4163  N   ILE X 260      -3.141 -22.092  -6.584  0.00  0.00            
ATOM   4164  H   ILE X 260      -3.174 -23.014  -6.172  0.00  0.00            
ATOM   4165  CA  ILE X 260      -2.764 -21.940  -7.976  0.00  0.00            
ATOM   4166  HA  ILE X 260      -2.147 -21.053  -7.837  0.00  0.00            
ATOM   4167  CB  ILE X 260      -1.932 -23.140  -8.495  0.00  0.00            
ATOM   4168  HB  ILE X 260      -1.106 -23.303  -7.803  0.00  0.00            
ATOM   4169  CG2 ILE X 260      -2.690 -24.461  -8.475  0.00  0.00            
ATOM   4170 HG21 ILE X 260      -2.743 -24.820  -7.447  0.00  0.00            
ATOM   4171 HG22 ILE X 260      -3.717 -24.509  -8.838  0.00  0.00            
ATOM   4172 HG23 ILE X 260      -2.258 -25.262  -9.075  0.00  0.00            
ATOM   4173  CG1 ILE X 260      -1.421 -22.883  -9.992  0.00  0.00            
ATOM   4174 HG12 ILE X 260      -1.027 -23.814 -10.400  0.00  0.00            
ATOM   4175 HG13 ILE X 260      -2.276 -22.696 -10.641  0.00  0.00            
ATOM   4176  CD1 ILE X 260      -0.237 -21.887 -10.020  0.00  0.00            
ATOM   4177 HD11 ILE X 260       0.237 -21.708 -10.985  0.00  0.00            
ATOM   4178 HD12 ILE X 260      -0.579 -20.971  -9.538  0.00  0.00            
ATOM   4179 HD13 ILE X 260       0.594 -22.393  -9.528  0.00  0.00            
ATOM   4180  C   ILE X 260      -3.984 -21.726  -8.875  0.00  0.00            
ATOM   4181  O   ILE X 260      -3.952 -21.012  -9.862  0.00  0.00            
ATOM   4182  N   ASP X 261      -5.153 -22.296  -8.501  0.00  0.00            
ATOM   4183  H   ASP X 261      -5.149 -23.014  -7.790  0.00  0.00            
ATOM   4184  CA  ASP X 261      -6.367 -22.028  -9.208  0.00  0.00            
ATOM   4185  HA  ASP X 261      -6.219 -22.083 -10.286  0.00  0.00            
ATOM   4186  CB  ASP X 261      -7.395 -23.102  -8.847  0.00  0.00            
ATOM   4187  HB2 ASP X 261      -7.031 -24.122  -8.967  0.00  0.00            
ATOM   4188  HB3 ASP X 261      -7.654 -23.099  -7.789  0.00  0.00            
ATOM   4189  CG  ASP X 261      -8.747 -22.955  -9.580  0.00  0.00            
ATOM   4190  OD1 ASP X 261      -9.506 -23.922  -9.574  0.00  0.00            
ATOM   4191  OD2 ASP X 261      -9.036 -21.911 -10.174  0.00  0.00            
ATOM   4192  C   ASP X 261      -6.960 -20.609  -8.966  0.00  0.00            
ATOM   4193  O   ASP X 261      -7.451 -20.293  -7.835  0.00  0.00            
ATOM   4194  N   ALA X 262      -6.919 -19.780  -9.955  0.00  0.00            
ATOM   4195  H   ALA X 262      -6.451 -20.032 -10.814  0.00  0.00            
ATOM   4196  CA  ALA X 262      -7.192 -18.341  -9.804  0.00  0.00            
ATOM   4197  HA  ALA X 262      -6.673 -17.968  -8.921  0.00  0.00            
ATOM   4198  CB  ALA X 262      -6.579 -17.639 -11.079  0.00  0.00            
ATOM   4199  HB1 ALA X 262      -7.049 -18.015 -11.988  0.00  0.00            
ATOM   4200  HB2 ALA X 262      -6.720 -16.561 -11.002  0.00  0.00            
ATOM   4201  HB3 ALA X 262      -5.516 -17.873 -11.151  0.00  0.00            
ATOM   4202  C   ALA X 262      -8.735 -18.041  -9.729  0.00  0.00            
ATOM   4203  O   ALA X 262      -9.097 -16.888  -9.497  0.00  0.00            
ATOM   4204  N   ASP X 263      -9.595 -19.033 -10.105  0.00  0.00            
ATOM   4205  H   ASP X 263      -9.124 -19.884 -10.376  0.00  0.00            
ATOM   4206  CA  ASP X 263     -11.108 -19.090  -9.939  0.00  0.00            
ATOM   4207  HA  ASP X 263     -11.545 -18.092  -9.915  0.00  0.00            
ATOM   4208  CB  ASP X 263     -11.695 -19.898 -11.044  0.00  0.00            
ATOM   4209  HB2 ASP X 263     -11.459 -20.946 -10.860  0.00  0.00            
ATOM   4210  HB3 ASP X 263     -12.775 -19.774 -10.966  0.00  0.00            
ATOM   4211  CG  ASP X 263     -11.411 -19.497 -12.469  0.00  0.00            
ATOM   4212  OD1 ASP X 263     -11.127 -20.316 -13.383  0.00  0.00            
ATOM   4213  OD2 ASP X 263     -11.424 -18.287 -12.844  0.00  0.00            
ATOM   4214  C   ASP X 263     -11.351 -19.688  -8.514  0.00  0.00            
ATOM   4215  O   ASP X 263     -12.434 -19.339  -7.944  0.00  0.00            
ATOM   4216  N   SER X 264     -10.401 -20.386  -7.903  0.00  0.00            
ATOM   4217  H   SER X 264      -9.685 -20.692  -8.547  0.00  0.00            
ATOM   4218  CA  SER X 264     -10.417 -20.802  -6.436  0.00  0.00            
ATOM   4219  HA  SER X 264     -11.419 -21.176  -6.226  0.00  0.00            
ATOM   4220  CB  SER X 264      -9.476 -21.813  -6.026  0.00  0.00            
ATOM   4221  HB2 SER X 264      -9.412 -22.683  -6.679  0.00  0.00            
ATOM   4222  HB3 SER X 264      -8.489 -21.354  -6.081  0.00  0.00            
ATOM   4223  OG  SER X 264      -9.740 -22.286  -4.686  0.00  0.00            
ATOM   4224  HG  SER X 264      -9.264 -23.090  -4.465  0.00  0.00            
ATOM   4225  C   SER X 264     -10.263 -19.553  -5.598  0.00  0.00            
ATOM   4226  O   SER X 264     -11.109 -19.341  -4.690  0.00  0.00            
ATOM   4227  N   ARG X 265      -9.256 -18.692  -5.883  0.00  0.00            
ATOM   4228  H   ARG X 265      -8.701 -18.879  -6.706  0.00  0.00            
ATOM   4229  CA  ARG X 265      -9.048 -17.326  -5.190  0.00  0.00            
ATOM   4230  HA  ARG X 265      -8.771 -17.538  -4.157  0.00  0.00            
ATOM   4231  CB  ARG X 265      -7.956 -16.450  -5.799  0.00  0.00            
ATOM   4232  HB2 ARG X 265      -8.148 -16.179  -6.838  0.00  0.00            
ATOM   4233  HB3 ARG X 265      -7.751 -15.681  -5.054  0.00  0.00            
ATOM   4234  CG  ARG X 265      -6.626 -17.277  -5.859  0.00  0.00            
ATOM   4235  HG2 ARG X 265      -6.403 -17.705  -4.881  0.00  0.00            
ATOM   4236  HG3 ARG X 265      -6.746 -18.101  -6.562  0.00  0.00            
ATOM   4237  CD  ARG X 265      -5.390 -16.562  -6.360  0.00  0.00            
ATOM   4238  HD2 ARG X 265      -5.813 -15.963  -7.166  0.00  0.00            
ATOM   4239  HD3 ARG X 265      -4.964 -15.928  -5.582  0.00  0.00            
ATOM   4240  NE  ARG X 265      -4.352 -17.393  -6.968  0.00  0.00            
ATOM   4241  HE  ARG X 265      -4.280 -18.368  -6.715  0.00  0.00            
ATOM   4242  CZ  ARG X 265      -3.436 -17.020  -7.820  0.00  0.00            
ATOM   4243  NH1 ARG X 265      -3.152 -15.849  -8.252  0.00  0.00            
ATOM   4244 HH11 ARG X 265      -3.726 -15.059  -7.995  0.00  0.00            
ATOM   4245 HH12 ARG X 265      -2.454 -15.886  -8.981  0.00  0.00            
ATOM   4246  NH2 ARG X 265      -2.682 -17.969  -8.204  0.00  0.00            
ATOM   4247 HH21 ARG X 265      -2.928 -18.914  -7.946  0.00  0.00            
ATOM   4248 HH22 ARG X 265      -1.906 -17.727  -8.803  0.00  0.00            
ATOM   4249  C   ARG X 265     -10.331 -16.476  -5.395  0.00  0.00            
ATOM   4250  O   ARG X 265     -10.888 -16.593  -6.507  0.00  0.00            
ATOM   4251  N   PRO X 266     -10.918 -15.810  -4.373  0.00  0.00            
ATOM   4252  CD  PRO X 266     -10.414 -15.710  -2.975  0.00  0.00            
ATOM   4253  HD2 PRO X 266      -9.336 -15.653  -2.824  0.00  0.00            
ATOM   4254  HD3 PRO X 266     -10.771 -16.631  -2.514  0.00  0.00            
ATOM   4255  CG  PRO X 266     -11.145 -14.499  -2.387  0.00  0.00            
ATOM   4256  HG2 PRO X 266     -10.787 -13.512  -2.680  0.00  0.00            
ATOM   4257  HG3 PRO X 266     -11.121 -14.507  -1.297  0.00  0.00            
ATOM   4258  CB  PRO X 266     -12.509 -14.629  -3.069  0.00  0.00            
ATOM   4259  HB2 PRO X 266     -13.209 -13.796  -3.009  0.00  0.00            
ATOM   4260  HB3 PRO X 266     -13.018 -15.482  -2.621  0.00  0.00            
ATOM   4261  CA  PRO X 266     -12.032 -14.923  -4.481  0.00  0.00            
ATOM   4262  HA  PRO X 266     -12.759 -15.600  -4.928  0.00  0.00            
ATOM   4263  C   PRO X 266     -11.855 -13.812  -5.490  0.00  0.00            
ATOM   4264  O   PRO X 266     -10.730 -13.535  -5.857  0.00  0.00            
ATOM   4265  N   LYS X 267     -12.950 -13.119  -5.887  0.00  0.00            
ATOM   4266  H   LYS X 267     -13.867 -13.371  -5.547  0.00  0.00            
ATOM   4267  CA  LYS X 267     -12.756 -11.753  -6.411  0.00  0.00            
ATOM   4268  HA  LYS X 267     -11.810 -11.638  -6.941  0.00  0.00            
ATOM   4269  CB  LYS X 267     -13.862 -11.224  -7.332  0.00  0.00            
ATOM   4270  HB2 LYS X 267     -14.818 -11.256  -6.809  0.00  0.00            
ATOM   4271  HB3 LYS X 267     -13.723 -10.208  -7.703  0.00  0.00            
ATOM   4272  CG  LYS X 267     -13.876 -12.181  -8.608  0.00  0.00            
ATOM   4273  HG2 LYS X 267     -14.164 -13.153  -8.208  0.00  0.00            
ATOM   4274  HG3 LYS X 267     -14.778 -11.911  -9.157  0.00  0.00            
ATOM   4275  CD  LYS X 267     -12.641 -12.261  -9.459  0.00  0.00            
ATOM   4276  HD2 LYS X 267     -12.314 -11.294  -9.842  0.00  0.00            
ATOM   4277  HD3 LYS X 267     -11.801 -12.696  -8.919  0.00  0.00            
ATOM   4278  CE  LYS X 267     -12.795 -13.127 -10.762  0.00  0.00            
ATOM   4279  HE2 LYS X 267     -13.277 -12.476 -11.490  0.00  0.00            
ATOM   4280  HE3 LYS X 267     -11.744 -13.318 -10.979  0.00  0.00            
ATOM   4281  NZ  LYS X 267     -13.542 -14.382 -10.574  0.00  0.00            
ATOM   4282  HZ1 LYS X 267     -12.974 -15.032 -10.049  0.00  0.00            
ATOM   4283  HZ2 LYS X 267     -14.478 -14.297 -10.204  0.00  0.00            
ATOM   4284  HZ3 LYS X 267     -13.742 -14.790 -11.476  0.00  0.00            
ATOM   4285  C   LYS X 267     -12.590 -10.738  -5.238  0.00  0.00            
ATOM   4286  O   LYS X 267     -13.020 -10.986  -4.097  0.00  0.00            
ATOM   4287  N   PHE X 268     -11.944  -9.562  -5.536  0.00  0.00            
ATOM   4288  H   PHE X 268     -11.568  -9.456  -6.467  0.00  0.00            
ATOM   4289  CA  PHE X 268     -11.730  -8.453  -4.480  0.00  0.00            
ATOM   4290  HA  PHE X 268     -11.121  -8.763  -3.631  0.00  0.00            
ATOM   4291  CB  PHE X 268     -10.998  -7.351  -5.098  0.00  0.00            
ATOM   4292  HB2 PHE X 268     -11.483  -7.009  -6.012  0.00  0.00            
ATOM   4293  HB3 PHE X 268     -11.056  -6.533  -4.380  0.00  0.00            
ATOM   4294  CG  PHE X 268      -9.488  -7.665  -5.370  0.00  0.00            
ATOM   4295  CD1 PHE X 268      -8.663  -7.935  -4.284  0.00  0.00            
ATOM   4296  HD1 PHE X 268      -9.010  -7.923  -3.262  0.00  0.00            
ATOM   4297  CE1 PHE X 268      -7.283  -8.182  -4.578  0.00  0.00            
ATOM   4298  HE1 PHE X 268      -6.665  -8.386  -3.716  0.00  0.00            
ATOM   4299  CZ  PHE X 268      -6.740  -8.178  -5.905  0.00  0.00            
ATOM   4300  HZ  PHE X 268      -5.681  -8.235  -6.108  0.00  0.00            
ATOM   4301  CE2 PHE X 268      -7.632  -7.950  -6.969  0.00  0.00            
ATOM   4302  HE2 PHE X 268      -7.228  -7.954  -7.971  0.00  0.00            
ATOM   4303  CD2 PHE X 268      -8.980  -7.717  -6.710  0.00  0.00            
ATOM   4304  HD2 PHE X 268      -9.679  -7.657  -7.531  0.00  0.00            
ATOM   4305  C   PHE X 268     -13.026  -8.023  -3.765  0.00  0.00            
ATOM   4306  O   PHE X 268     -12.976  -7.842  -2.541  0.00  0.00            
ATOM   4307  N   ARG X 269     -14.138  -7.962  -4.488  0.00  0.00            
ATOM   4308  H   ARG X 269     -14.060  -7.941  -5.495  0.00  0.00            
ATOM   4309  CA  ARG X 269     -15.441  -7.457  -3.979  0.00  0.00            
ATOM   4310  HA  ARG X 269     -15.319  -6.454  -3.569  0.00  0.00            
ATOM   4311  CB  ARG X 269     -16.413  -7.495  -5.142  0.00  0.00            
ATOM   4312  HB2 ARG X 269     -17.249  -6.932  -4.728  0.00  0.00            
ATOM   4313  HB3 ARG X 269     -16.186  -6.882  -6.014  0.00  0.00            
ATOM   4314  CG  ARG X 269     -16.872  -8.888  -5.683  0.00  0.00            
ATOM   4315  HG2 ARG X 269     -15.963  -9.476  -5.806  0.00  0.00            
ATOM   4316  HG3 ARG X 269     -17.546  -9.370  -4.975  0.00  0.00            
ATOM   4317  CD  ARG X 269     -17.486  -8.724  -7.112  0.00  0.00            
ATOM   4318  HD2 ARG X 269     -17.954  -9.649  -7.448  0.00  0.00            
ATOM   4319  HD3 ARG X 269     -18.213  -7.919  -7.221  0.00  0.00            
ATOM   4320  NE  ARG X 269     -16.320  -8.512  -8.004  0.00  0.00            
ATOM   4321  HE  ARG X 269     -15.500  -8.101  -7.581  0.00  0.00            
ATOM   4322  CZ  ARG X 269     -16.068  -9.116  -9.175  0.00  0.00            
ATOM   4323  NH1 ARG X 269     -14.909  -9.073  -9.724  0.00  0.00            
ATOM   4324 HH11 ARG X 269     -14.225  -8.568  -9.179  0.00  0.00            
ATOM   4325 HH12 ARG X 269     -14.707  -9.571 -10.579  0.00  0.00            
ATOM   4326  NH2 ARG X 269     -16.943  -9.602  -9.945  0.00  0.00            
ATOM   4327 HH21 ARG X 269     -17.896  -9.312  -9.780  0.00  0.00            
ATOM   4328 HH22 ARG X 269     -16.678  -9.966 -10.849  0.00  0.00            
ATOM   4329  C   ARG X 269     -16.079  -8.199  -2.864  0.00  0.00            
ATOM   4330  O   ARG X 269     -17.041  -7.680  -2.346  0.00  0.00            
ATOM   4331  N   GLU X 270     -15.644  -9.458  -2.668  0.00  0.00            
ATOM   4332  H   GLU X 270     -14.974  -9.745  -3.367  0.00  0.00            
ATOM   4333  CA  GLU X 270     -16.196 -10.386  -1.724  0.00  0.00            
ATOM   4334  HA  GLU X 270     -17.254 -10.248  -1.502  0.00  0.00            
ATOM   4335  CB  GLU X 270     -16.094 -11.820  -2.259  0.00  0.00            
ATOM   4336  HB2 GLU X 270     -16.812 -11.770  -3.078  0.00  0.00            
ATOM   4337  HB3 GLU X 270     -15.142 -12.012  -2.754  0.00  0.00            
ATOM   4338  CG  GLU X 270     -16.600 -12.936  -1.339  0.00  0.00            
ATOM   4339  HG2 GLU X 270     -15.979 -13.034  -0.449  0.00  0.00            
ATOM   4340  HG3 GLU X 270     -17.641 -12.691  -1.128  0.00  0.00            
ATOM   4341  CD  GLU X 270     -16.422 -14.354  -1.954  0.00  0.00            
ATOM   4342  OE1 GLU X 270     -16.074 -15.254  -1.153  0.00  0.00            
ATOM   4343  OE2 GLU X 270     -16.626 -14.575  -3.186  0.00  0.00            
ATOM   4344  C   GLU X 270     -15.428 -10.340  -0.386  0.00  0.00            
ATOM   4345  O   GLU X 270     -16.008 -10.301   0.721  0.00  0.00            
ATOM   4346  N   LEU X 271     -14.075 -10.179  -0.373  0.00  0.00            
ATOM   4347  H   LEU X 271     -13.530 -10.273  -1.217  0.00  0.00            
ATOM   4348  CA  LEU X 271     -13.167  -9.942   0.740  0.00  0.00            
ATOM   4349  HA  LEU X 271     -12.994 -10.865   1.294  0.00  0.00            
ATOM   4350  CB  LEU X 271     -11.841  -9.550   0.115  0.00  0.00            
ATOM   4351  HB2 LEU X 271     -11.963  -8.571  -0.347  0.00  0.00            
ATOM   4352  HB3 LEU X 271     -11.094  -9.369   0.888  0.00  0.00            
ATOM   4353  CG  LEU X 271     -11.099 -10.488  -0.804  0.00  0.00            
ATOM   4354  HG  LEU X 271     -11.797 -10.731  -1.605  0.00  0.00            
ATOM   4355  CD1 LEU X 271      -9.887  -9.866  -1.486  0.00  0.00            
ATOM   4356 HD11 LEU X 271     -10.187  -8.857  -1.769  0.00  0.00            
ATOM   4357 HD12 LEU X 271      -9.017  -9.762  -0.839  0.00  0.00            
ATOM   4358 HD13 LEU X 271      -9.741 -10.482  -2.374  0.00  0.00            
ATOM   4359  CD2 LEU X 271     -10.578 -11.798  -0.142  0.00  0.00            
ATOM   4360 HD21 LEU X 271      -9.856 -11.521   0.626  0.00  0.00            
ATOM   4361 HD22 LEU X 271     -11.443 -12.412   0.109  0.00  0.00            
ATOM   4362 HD23 LEU X 271      -9.933 -12.362  -0.815  0.00  0.00            
ATOM   4363  C   LEU X 271     -13.680  -8.894   1.706  0.00  0.00            
ATOM   4364  O   LEU X 271     -13.557  -8.953   2.901  0.00  0.00            
ATOM   4365  N   ILE X 272     -14.198  -7.779   1.121  0.00  0.00            
ATOM   4366  H   ILE X 272     -14.176  -7.867   0.115  0.00  0.00            
ATOM   4367  CA  ILE X 272     -14.840  -6.620   1.735  0.00  0.00            
ATOM   4368  HA  ILE X 272     -14.159  -6.155   2.447  0.00  0.00            
ATOM   4369  CB  ILE X 272     -15.356  -5.709   0.583  0.00  0.00            
ATOM   4370  HB  ILE X 272     -15.808  -6.318  -0.200  0.00  0.00            
ATOM   4371  CG2 ILE X 272     -16.510  -4.709   0.876  0.00  0.00            
ATOM   4372 HG21 ILE X 272     -16.306  -3.978   1.659  0.00  0.00            
ATOM   4373 HG22 ILE X 272     -16.984  -4.158   0.064  0.00  0.00            
ATOM   4374 HG23 ILE X 272     -17.382  -5.291   1.174  0.00  0.00            
ATOM   4375  CG1 ILE X 272     -14.099  -4.990   0.009  0.00  0.00            
ATOM   4376 HG12 ILE X 272     -13.789  -4.051   0.466  0.00  0.00            
ATOM   4377 HG13 ILE X 272     -13.214  -5.626  -0.014  0.00  0.00            
ATOM   4378  CD1 ILE X 272     -14.367  -4.578  -1.462  0.00  0.00            
ATOM   4379 HD11 ILE X 272     -13.569  -3.969  -1.887  0.00  0.00            
ATOM   4380 HD12 ILE X 272     -14.596  -5.513  -1.972  0.00  0.00            
ATOM   4381 HD13 ILE X 272     -15.295  -4.006  -1.428  0.00  0.00            
ATOM   4382  C   ILE X 272     -16.034  -7.173   2.604  0.00  0.00            
ATOM   4383  O   ILE X 272     -16.219  -6.714   3.717  0.00  0.00            
ATOM   4384  N   ILE X 273     -16.899  -8.060   2.106  0.00  0.00            
ATOM   4385  H   ILE X 273     -16.830  -8.490   1.195  0.00  0.00            
ATOM   4386  CA  ILE X 273     -17.955  -8.680   2.878  0.00  0.00            
ATOM   4387  HA  ILE X 273     -18.610  -7.925   3.311  0.00  0.00            
ATOM   4388  CB  ILE X 273     -18.865  -9.538   1.994  0.00  0.00            
ATOM   4389  HB  ILE X 273     -18.297 -10.422   1.703  0.00  0.00            
ATOM   4390  CG2 ILE X 273     -20.110  -9.884   2.808  0.00  0.00            
ATOM   4391 HG21 ILE X 273     -20.888 -10.425   2.269  0.00  0.00            
ATOM   4392 HG22 ILE X 273     -19.868 -10.387   3.744  0.00  0.00            
ATOM   4393 HG23 ILE X 273     -20.609  -9.003   3.210  0.00  0.00            
ATOM   4394  CG1 ILE X 273     -19.323  -8.851   0.631  0.00  0.00            
ATOM   4395 HG12 ILE X 273     -18.432  -8.742   0.013  0.00  0.00            
ATOM   4396 HG13 ILE X 273     -19.973  -9.506   0.051  0.00  0.00            
ATOM   4397  CD1 ILE X 273     -19.991  -7.488   0.822  0.00  0.00            
ATOM   4398 HD11 ILE X 273     -20.263  -7.016  -0.122  0.00  0.00            
ATOM   4399 HD12 ILE X 273     -20.919  -7.668   1.366  0.00  0.00            
ATOM   4400 HD13 ILE X 273     -19.324  -6.823   1.370  0.00  0.00            
ATOM   4401  C   ILE X 273     -17.228  -9.629   3.908  0.00  0.00            
ATOM   4402  O   ILE X 273     -17.588  -9.600   5.051  0.00  0.00            
ATOM   4403  N   GLU X 274     -16.298 -10.445   3.514  0.00  0.00            
ATOM   4404  H   GLU X 274     -15.920 -10.320   2.586  0.00  0.00            
ATOM   4405  CA  GLU X 274     -15.846 -11.655   4.303  0.00  0.00            
ATOM   4406  HA  GLU X 274     -16.769 -12.176   4.558  0.00  0.00            
ATOM   4407  CB  GLU X 274     -14.833 -12.438   3.439  0.00  0.00            
ATOM   4408  HB2 GLU X 274     -15.390 -12.673   2.532  0.00  0.00            
ATOM   4409  HB3 GLU X 274     -14.032 -11.724   3.248  0.00  0.00            
ATOM   4410  CG  GLU X 274     -14.153 -13.714   3.980  0.00  0.00            
ATOM   4411  HG2 GLU X 274     -13.417 -13.991   3.225  0.00  0.00            
ATOM   4412  HG3 GLU X 274     -13.653 -13.369   4.885  0.00  0.00            
ATOM   4413  CD  GLU X 274     -15.196 -14.841   4.227  0.00  0.00            
ATOM   4414  OE1 GLU X 274     -15.480 -15.116   5.417  0.00  0.00            
ATOM   4415  OE2 GLU X 274     -15.523 -15.517   3.220  0.00  0.00            
ATOM   4416  C   GLU X 274     -15.215 -11.167   5.596  0.00  0.00            
ATOM   4417  O   GLU X 274     -15.357 -11.684   6.713  0.00  0.00            
ATOM   4418  N   PHE X 275     -14.472 -10.024   5.569  0.00  0.00            
ATOM   4419  H   PHE X 275     -14.449  -9.433   4.750  0.00  0.00            
ATOM   4420  CA  PHE X 275     -13.737  -9.457   6.684  0.00  0.00            
ATOM   4421  HA  PHE X 275     -13.428 -10.286   7.321  0.00  0.00            
ATOM   4422  CB  PHE X 275     -12.414  -8.763   6.297  0.00  0.00            
ATOM   4423  HB2 PHE X 275     -12.500  -7.972   5.552  0.00  0.00            
ATOM   4424  HB3 PHE X 275     -12.225  -8.131   7.165  0.00  0.00            
ATOM   4425  CG  PHE X 275     -11.223  -9.632   6.044  0.00  0.00            
ATOM   4426  CD1 PHE X 275     -10.955  -9.965   4.684  0.00  0.00            
ATOM   4427  HD1 PHE X 275     -11.557  -9.583   3.872  0.00  0.00            
ATOM   4428  CE1 PHE X 275      -9.932 -10.850   4.343  0.00  0.00            
ATOM   4429  HE1 PHE X 275      -9.637 -10.964   3.310  0.00  0.00            
ATOM   4430  CZ  PHE X 275      -9.094 -11.487   5.358  0.00  0.00            
ATOM   4431  HZ  PHE X 275      -8.225 -12.042   5.035  0.00  0.00            
ATOM   4432  CE2 PHE X 275      -9.488 -11.226   6.700  0.00  0.00            
ATOM   4433  HE2 PHE X 275      -8.837 -11.590   7.480  0.00  0.00            
ATOM   4434  CD2 PHE X 275     -10.516 -10.321   7.049  0.00  0.00            
ATOM   4435  HD2 PHE X 275     -10.801 -10.163   8.079  0.00  0.00            
ATOM   4436  C   PHE X 275     -14.662  -8.501   7.489  0.00  0.00            
ATOM   4437  O   PHE X 275     -14.512  -8.505   8.705  0.00  0.00            
ATOM   4438  N   SER X 276     -15.568  -7.747   6.838  0.00  0.00            
ATOM   4439  H   SER X 276     -15.757  -7.889   5.856  0.00  0.00            
ATOM   4440  CA  SER X 276     -16.620  -6.945   7.548  0.00  0.00            
ATOM   4441  HA  SER X 276     -16.001  -6.224   8.082  0.00  0.00            
ATOM   4442  CB  SER X 276     -17.395  -6.067   6.665  0.00  0.00            
ATOM   4443  HB2 SER X 276     -18.073  -5.541   7.336  0.00  0.00            
ATOM   4444  HB3 SER X 276     -16.688  -5.340   6.265  0.00  0.00            
ATOM   4445  OG  SER X 276     -18.044  -6.750   5.566  0.00  0.00            
ATOM   4446  HG  SER X 276     -17.427  -6.910   4.848  0.00  0.00            
ATOM   4447  C   SER X 276     -17.467  -7.753   8.573  0.00  0.00            
ATOM   4448  O   SER X 276     -17.970  -7.315   9.618  0.00  0.00            
ATOM   4449  N   LYS X 277     -17.734  -9.016   8.233  0.00  0.00            
ATOM   4450  H   LYS X 277     -17.461  -9.321   7.310  0.00  0.00            
ATOM   4451  CA  LYS X 277     -18.400 -10.046   9.051  0.00  0.00            
ATOM   4452  HA  LYS X 277     -19.331  -9.642   9.450  0.00  0.00            
ATOM   4453  CB  LYS X 277     -18.505 -11.368   8.242  0.00  0.00            
ATOM   4454  HB2 LYS X 277     -17.615 -11.513   7.630  0.00  0.00            
ATOM   4455  HB3 LYS X 277     -18.645 -12.242   8.879  0.00  0.00            
ATOM   4456  CG  LYS X 277     -19.671 -11.191   7.179  0.00  0.00            
ATOM   4457  HG2 LYS X 277     -20.573 -11.137   7.789  0.00  0.00            
ATOM   4458  HG3 LYS X 277     -19.484 -10.272   6.624  0.00  0.00            
ATOM   4459  CD  LYS X 277     -19.731 -12.364   6.208  0.00  0.00            
ATOM   4460  HD2 LYS X 277     -18.920 -12.273   5.485  0.00  0.00            
ATOM   4461  HD3 LYS X 277     -19.647 -13.222   6.875  0.00  0.00            
ATOM   4462  CE  LYS X 277     -21.032 -12.257   5.451  0.00  0.00            
ATOM   4463  HE2 LYS X 277     -21.886 -12.271   6.129  0.00  0.00            
ATOM   4464  HE3 LYS X 277     -20.957 -11.296   4.942  0.00  0.00            
ATOM   4465  NZ  LYS X 277     -21.340 -13.322   4.460  0.00  0.00            
ATOM   4466  HZ1 LYS X 277     -20.594 -13.549   3.819  0.00  0.00            
ATOM   4467  HZ2 LYS X 277     -21.739 -14.170   4.837  0.00  0.00            
ATOM   4468  HZ3 LYS X 277     -22.042 -12.905   3.865  0.00  0.00            
ATOM   4469  C   LYS X 277     -17.609 -10.324  10.301  0.00  0.00            
ATOM   4470  O   LYS X 277     -18.259 -10.472  11.316  0.00  0.00            
ATOM   4471  N   MET X 278     -16.281 -10.412  10.240  0.00  0.00            
ATOM   4472  H   MET X 278     -15.883 -10.293   9.319  0.00  0.00            
ATOM   4473  CA  MET X 278     -15.421 -10.501  11.407  0.00  0.00            
ATOM   4474  HA  MET X 278     -15.798 -11.302  12.042  0.00  0.00            
ATOM   4475  CB  MET X 278     -14.038 -10.907  10.853  0.00  0.00            
ATOM   4476  HB2 MET X 278     -13.533 -10.130  10.279  0.00  0.00            
ATOM   4477  HB3 MET X 278     -13.439 -11.169  11.726  0.00  0.00            
ATOM   4478  CG  MET X 278     -14.045 -12.107   9.911  0.00  0.00            
ATOM   4479  HG2 MET X 278     -14.701 -12.928  10.202  0.00  0.00            
ATOM   4480  HG3 MET X 278     -14.463 -11.880   8.931  0.00  0.00            
ATOM   4481  SD  MET X 278     -12.356 -12.711   9.519  0.00  0.00            
ATOM   4482  CE  MET X 278     -12.660 -13.586   7.932  0.00  0.00            
ATOM   4483  HE1 MET X 278     -13.289 -12.972   7.288  0.00  0.00            
ATOM   4484  HE2 MET X 278     -11.696 -13.813   7.475  0.00  0.00            
ATOM   4485  HE3 MET X 278     -13.163 -14.536   8.111  0.00  0.00            
ATOM   4486  C   MET X 278     -15.398  -9.290  12.261  0.00  0.00            
ATOM   4487  O   MET X 278     -15.401  -9.303  13.519  0.00  0.00            
ATOM   4488  N   ALA X 279     -15.436  -8.185  11.641  0.00  0.00            
ATOM   4489  H   ALA X 279     -15.332  -8.275  10.640  0.00  0.00            
ATOM   4490  CA  ALA X 279     -15.188  -6.874  12.191  0.00  0.00            
ATOM   4491  HA  ALA X 279     -14.351  -6.763  12.881  0.00  0.00            
ATOM   4492  CB  ALA X 279     -14.748  -6.013  11.007  0.00  0.00            
ATOM   4493  HB1 ALA X 279     -14.432  -5.078  11.469  0.00  0.00            
ATOM   4494  HB2 ALA X 279     -13.905  -6.410  10.441  0.00  0.00            
ATOM   4495  HB3 ALA X 279     -15.545  -5.782  10.299  0.00  0.00            
ATOM   4496  C   ALA X 279     -16.467  -6.313  12.930  0.00  0.00            
ATOM   4497  O   ALA X 279     -16.395  -5.385  13.766  0.00  0.00            
ATOM   4498  N   ARG X 280     -17.639  -7.016  12.819  0.00  0.00            
ATOM   4499  H   ARG X 280     -17.613  -7.849  12.248  0.00  0.00            
ATOM   4500  CA  ARG X 280     -18.873  -6.796  13.679  0.00  0.00            
ATOM   4501  HA  ARG X 280     -19.231  -5.766  13.676  0.00  0.00            
ATOM   4502  CB  ARG X 280     -20.059  -7.518  13.079  0.00  0.00            
ATOM   4503  HB2 ARG X 280     -20.236  -7.281  12.030  0.00  0.00            
ATOM   4504  HB3 ARG X 280     -19.668  -8.534  13.122  0.00  0.00            
ATOM   4505  CG  ARG X 280     -21.326  -7.539  13.826  0.00  0.00            
ATOM   4506  HG2 ARG X 280     -21.193  -7.872  14.856  0.00  0.00            
ATOM   4507  HG3 ARG X 280     -21.738  -6.531  13.851  0.00  0.00            
ATOM   4508  CD  ARG X 280     -22.421  -8.407  13.159  0.00  0.00            
ATOM   4509  HD2 ARG X 280     -22.689  -7.857  12.257  0.00  0.00            
ATOM   4510  HD3 ARG X 280     -21.950  -9.290  12.727  0.00  0.00            
ATOM   4511  NE  ARG X 280     -23.508  -8.669  14.106  0.00  0.00            
ATOM   4512  HE  ARG X 280     -24.160  -7.928  14.322  0.00  0.00            
ATOM   4513  CZ  ARG X 280     -23.686  -9.845  14.672  0.00  0.00            
ATOM   4514  NH1 ARG X 280     -24.767 -10.117  15.338  0.00  0.00            
ATOM   4515 HH11 ARG X 280     -25.595  -9.568  15.158  0.00  0.00            
ATOM   4516 HH12 ARG X 280     -24.937 -11.054  15.676  0.00  0.00            
ATOM   4517  NH2 ARG X 280     -22.760 -10.759  14.623  0.00  0.00            
ATOM   4518 HH21 ARG X 280     -21.893 -10.617  14.125  0.00  0.00            
ATOM   4519 HH22 ARG X 280     -22.952 -11.665  15.024  0.00  0.00            
ATOM   4520  C   ARG X 280     -18.626  -7.186  15.131  0.00  0.00            
ATOM   4521  O   ARG X 280     -18.957  -6.438  16.040  0.00  0.00            
ATOM   4522  N   ASP X 281     -18.202  -8.416  15.424  0.00  0.00            
ATOM   4523  H   ASP X 281     -17.845  -8.994  14.677  0.00  0.00            
ATOM   4524  CA  ASP X 281     -17.934  -9.012  16.768  0.00  0.00            
ATOM   4525  HA  ASP X 281     -17.772  -8.196  17.471  0.00  0.00            
ATOM   4526  CB  ASP X 281     -19.197  -9.761  17.267  0.00  0.00            
ATOM   4527  HB2 ASP X 281     -19.998  -9.038  17.107  0.00  0.00            
ATOM   4528  HB3 ASP X 281     -19.236 -10.697  16.711  0.00  0.00            
ATOM   4529  CG  ASP X 281     -19.033  -9.962  18.756  0.00  0.00            
ATOM   4530  OD1 ASP X 281     -18.165  -9.413  19.454  0.00  0.00            
ATOM   4531  OD2 ASP X 281     -19.857 -10.664  19.359  0.00  0.00            
ATOM   4532  C   ASP X 281     -16.630  -9.870  16.836  0.00  0.00            
ATOM   4533  O   ASP X 281     -16.725 -11.092  17.072  0.00  0.00            
ATOM   4534  N   PRO X 282     -15.450  -9.250  16.856  0.00  0.00            
ATOM   4535  CD  PRO X 282     -15.280  -7.759  16.746  0.00  0.00            
ATOM   4536  HD2 PRO X 282     -15.443  -7.285  17.714  0.00  0.00            
ATOM   4537  HD3 PRO X 282     -15.851  -7.199  16.005  0.00  0.00            
ATOM   4538  CG  PRO X 282     -13.749  -7.577  16.589  0.00  0.00            
ATOM   4539  HG2 PRO X 282     -13.424  -6.614  16.983  0.00  0.00            
ATOM   4540  HG3 PRO X 282     -13.565  -7.623  15.516  0.00  0.00            
ATOM   4541  CB  PRO X 282     -13.195  -8.875  17.163  0.00  0.00            
ATOM   4542  HB2 PRO X 282     -13.179  -8.673  18.234  0.00  0.00            
ATOM   4543  HB3 PRO X 282     -12.140  -9.037  16.941  0.00  0.00            
ATOM   4544  CA  PRO X 282     -14.163 -10.003  16.803  0.00  0.00            
ATOM   4545  HA  PRO X 282     -13.969 -10.158  15.742  0.00  0.00            
ATOM   4546  C   PRO X 282     -13.933 -11.245  17.634  0.00  0.00            
ATOM   4547  O   PRO X 282     -13.313 -12.224  17.174  0.00  0.00            
ATOM   4548  N   GLN X 283     -14.515 -11.267  18.900  0.00  0.00            
ATOM   4549  H   GLN X 283     -14.960 -10.433  19.254  0.00  0.00            
ATOM   4550  CA  GLN X 283     -14.401 -12.477  19.771  0.00  0.00            
ATOM   4551  HA  GLN X 283     -13.349 -12.535  20.050  0.00  0.00            
ATOM   4552  CB  GLN X 283     -15.157 -12.151  21.074  0.00  0.00            
ATOM   4553  HB2 GLN X 283     -14.771 -12.797  21.863  0.00  0.00            
ATOM   4554  HB3 GLN X 283     -14.900 -11.189  21.517  0.00  0.00            
ATOM   4555  CG  GLN X 283     -16.694 -11.966  20.880  0.00  0.00            
ATOM   4556  HG2 GLN X 283     -17.018 -11.175  21.556  0.00  0.00            
ATOM   4557  HG3 GLN X 283     -16.842 -11.622  19.856  0.00  0.00            
ATOM   4558  CD  GLN X 283     -17.462 -13.190  21.237  0.00  0.00            
ATOM   4559  OE1 GLN X 283     -16.986 -14.069  21.971  0.00  0.00            
ATOM   4560  NE2 GLN X 283     -18.734 -13.173  20.904  0.00  0.00            
ATOM   4561 HE21 GLN X 283     -19.125 -12.370  20.432  0.00  0.00            
ATOM   4562 HE22 GLN X 283     -19.303 -13.911  21.294  0.00  0.00            
ATOM   4563  C   GLN X 283     -14.866 -13.819  19.261  0.00  0.00            
ATOM   4564  O   GLN X 283     -14.606 -14.821  19.911  0.00  0.00            
ATOM   4565  N   ARG X 284     -15.663 -13.855  18.157  0.00  0.00            
ATOM   4566  H   ARG X 284     -15.709 -12.909  17.806  0.00  0.00            
ATOM   4567  CA  ARG X 284     -16.220 -14.951  17.365  0.00  0.00            
ATOM   4568  HA  ARG X 284     -16.439 -15.866  17.915  0.00  0.00            
ATOM   4569  CB  ARG X 284     -17.577 -14.533  16.828  0.00  0.00            
ATOM   4570  HB2 ARG X 284     -17.431 -13.646  16.212  0.00  0.00            
ATOM   4571  HB3 ARG X 284     -18.033 -15.341  16.256  0.00  0.00            
ATOM   4572  CG  ARG X 284     -18.616 -14.082  17.860  0.00  0.00            
ATOM   4573  HG2 ARG X 284     -18.696 -14.823  18.655  0.00  0.00            
ATOM   4574  HG3 ARG X 284     -18.335 -13.131  18.311  0.00  0.00            
ATOM   4575  CD  ARG X 284     -20.032 -13.866  17.192  0.00  0.00            
ATOM   4576  HD2 ARG X 284     -19.903 -13.209  16.332  0.00  0.00            
ATOM   4577  HD3 ARG X 284     -20.432 -14.834  16.891  0.00  0.00            
ATOM   4578  NE  ARG X 284     -20.926 -13.212  18.238  0.00  0.00            
ATOM   4579  HE  ARG X 284     -20.580 -12.299  18.498  0.00  0.00            
ATOM   4580  CZ  ARG X 284     -21.912 -13.735  18.947  0.00  0.00            
ATOM   4581  NH1 ARG X 284     -22.183 -15.012  18.919  0.00  0.00            
ATOM   4582 HH11 ARG X 284     -21.687 -15.674  18.340  0.00  0.00            
ATOM   4583 HH12 ARG X 284     -22.963 -15.300  19.492  0.00  0.00            
ATOM   4584  NH2 ARG X 284     -22.599 -12.952  19.746  0.00  0.00            
ATOM   4585 HH21 ARG X 284     -22.098 -12.104  19.970  0.00  0.00            
ATOM   4586 HH22 ARG X 284     -23.385 -13.347  20.242  0.00  0.00            
ATOM   4587  C   ARG X 284     -15.240 -15.358  16.253  0.00  0.00            
ATOM   4588  O   ARG X 284     -15.529 -16.384  15.597  0.00  0.00            
ATOM   4589  N   TYR X 285     -14.215 -14.624  15.968  0.00  0.00            
ATOM   4590  H   TYR X 285     -13.967 -13.813  16.517  0.00  0.00            
ATOM   4591  CA  TYR X 285     -13.334 -14.868  14.839  0.00  0.00            
ATOM   4592  HA  TYR X 285     -13.427 -15.883  14.454  0.00  0.00            
ATOM   4593  CB  TYR X 285     -13.638 -13.829  13.698  0.00  0.00            
ATOM   4594  HB2 TYR X 285     -13.235 -12.898  14.096  0.00  0.00            
ATOM   4595  HB3 TYR X 285     -13.100 -14.018  12.769  0.00  0.00            
ATOM   4596  CG  TYR X 285     -15.156 -13.741  13.368  0.00  0.00            
ATOM   4597  CD1 TYR X 285     -16.046 -12.947  14.122  0.00  0.00            
ATOM   4598  HD1 TYR X 285     -15.661 -12.415  14.979  0.00  0.00            
ATOM   4599  CE1 TYR X 285     -17.456 -12.846  13.828  0.00  0.00            
ATOM   4600  HE1 TYR X 285     -18.166 -12.277  14.410  0.00  0.00            
ATOM   4601  CZ  TYR X 285     -17.999 -13.640  12.797  0.00  0.00            
ATOM   4602  OH  TYR X 285     -19.307 -13.802  12.646  0.00  0.00            
ATOM   4603  HH  TYR X 285     -19.554 -14.325  11.880  0.00  0.00            
ATOM   4604  CE2 TYR X 285     -17.139 -14.378  11.995  0.00  0.00            
ATOM   4605  HE2 TYR X 285     -17.592 -14.856  11.140  0.00  0.00            
ATOM   4606  CD2 TYR X 285     -15.732 -14.429  12.227  0.00  0.00            
ATOM   4607  HD2 TYR X 285     -15.022 -15.076  11.734  0.00  0.00            
ATOM   4608  C   TYR X 285     -11.830 -14.782  15.204  0.00  0.00            
ATOM   4609  O   TYR X 285     -11.068 -15.435  14.511  0.00  0.00            
ATOM   4610  N   LEU X 286     -11.417 -14.122  16.281  0.00  0.00            
ATOM   4611  H   LEU X 286     -11.951 -13.484  16.853  0.00  0.00            
ATOM   4612  CA  LEU X 286      -9.951 -13.961  16.591  0.00  0.00            
ATOM   4613  HA  LEU X 286      -9.405 -14.816  16.192  0.00  0.00            
ATOM   4614  CB  LEU X 286      -9.365 -12.661  16.034  0.00  0.00            
ATOM   4615  HB2 LEU X 286     -10.135 -11.891  16.088  0.00  0.00            
ATOM   4616  HB3 LEU X 286      -8.560 -12.353  16.701  0.00  0.00            
ATOM   4617  CG  LEU X 286      -8.980 -12.621  14.547  0.00  0.00            
ATOM   4618  HG  LEU X 286      -9.893 -12.765  13.969  0.00  0.00            
ATOM   4619  CD1 LEU X 286      -8.494 -11.243  14.347  0.00  0.00            
ATOM   4620 HD11 LEU X 286      -7.647 -11.069  15.010  0.00  0.00            
ATOM   4621 HD12 LEU X 286      -8.174 -11.051  13.323  0.00  0.00            
ATOM   4622 HD13 LEU X 286      -9.315 -10.560  14.565  0.00  0.00            
ATOM   4623  CD2 LEU X 286      -7.934 -13.657  14.150  0.00  0.00            
ATOM   4624 HD21 LEU X 286      -7.793 -13.570  13.073  0.00  0.00            
ATOM   4625 HD22 LEU X 286      -6.992 -13.623  14.697  0.00  0.00            
ATOM   4626 HD23 LEU X 286      -8.344 -14.633  14.408  0.00  0.00            
ATOM   4627  C   LEU X 286      -9.728 -13.894  18.112  0.00  0.00            
ATOM   4628  O   LEU X 286     -10.657 -13.538  18.862  0.00  0.00            
ATOM   4629  N   VAL X 287      -8.536 -14.253  18.559  0.00  0.00            
ATOM   4630  H   VAL X 287      -7.787 -14.471  17.918  0.00  0.00            
ATOM   4631  CA  VAL X 287      -8.134 -14.255  20.013  0.00  0.00            
ATOM   4632  HA  VAL X 287      -8.861 -14.812  20.603  0.00  0.00            
ATOM   4633  CB  VAL X 287      -6.744 -14.855  20.212  0.00  0.00            
ATOM   4634  HB  VAL X 287      -6.065 -14.489  19.443  0.00  0.00            
ATOM   4635  CG1 VAL X 287      -6.158 -14.613  21.611  0.00  0.00            
ATOM   4636 HG11 VAL X 287      -6.840 -14.732  22.452  0.00  0.00            
ATOM   4637 HG12 VAL X 287      -5.332 -15.323  21.654  0.00  0.00            
ATOM   4638 HG13 VAL X 287      -5.670 -13.643  21.704  0.00  0.00            
ATOM   4639  CG2 VAL X 287      -6.969 -16.328  19.986  0.00  0.00            
ATOM   4640 HG21 VAL X 287      -7.511 -16.603  19.081  0.00  0.00            
ATOM   4641 HG22 VAL X 287      -5.961 -16.678  19.762  0.00  0.00            
ATOM   4642 HG23 VAL X 287      -7.431 -16.816  20.844  0.00  0.00            
ATOM   4643  C   VAL X 287      -8.201 -12.805  20.564  0.00  0.00            
ATOM   4644  O   VAL X 287      -7.881 -11.838  19.891  0.00  0.00            
ATOM   4645  N   ILE X 288      -8.681 -12.650  21.815  0.00  0.00            
ATOM   4646  H   ILE X 288      -8.783 -13.503  22.346  0.00  0.00            
ATOM   4647  CA  ILE X 288      -8.482 -11.406  22.536  0.00  0.00            
ATOM   4648  HA  ILE X 288      -7.912 -10.675  21.961  0.00  0.00            
ATOM   4649  CB  ILE X 288      -9.824 -10.672  22.825  0.00  0.00            
ATOM   4650  HB  ILE X 288     -10.436 -11.317  23.456  0.00  0.00            
ATOM   4651  CG2 ILE X 288      -9.614  -9.411  23.701  0.00  0.00            
ATOM   4652 HG21 ILE X 288     -10.537  -8.988  24.100  0.00  0.00            
ATOM   4653 HG22 ILE X 288      -9.039  -9.697  24.582  0.00  0.00            
ATOM   4654 HG23 ILE X 288      -9.220  -8.535  23.185  0.00  0.00            
ATOM   4655  CG1 ILE X 288     -10.519 -10.283  21.465  0.00  0.00            
ATOM   4656 HG12 ILE X 288      -9.877  -9.617  20.889  0.00  0.00            
ATOM   4657 HG13 ILE X 288     -10.659 -11.165  20.840  0.00  0.00            
ATOM   4658  CD1 ILE X 288     -11.935  -9.700  21.601  0.00  0.00            
ATOM   4659 HD11 ILE X 288     -12.497  -9.912  20.692  0.00  0.00            
ATOM   4660 HD12 ILE X 288     -12.520 -10.202  22.372  0.00  0.00            
ATOM   4661 HD13 ILE X 288     -11.973  -8.638  21.841  0.00  0.00            
ATOM   4662  C   ILE X 288      -7.589 -11.672  23.780  0.00  0.00            
ATOM   4663  O   ILE X 288      -7.738 -12.644  24.548  0.00  0.00            
ATOM   4664  N   GLN X 289      -6.628 -10.821  24.001  0.00  0.00            
ATOM   4665  H   GLN X 289      -6.618 -10.015  23.392  0.00  0.00            
ATOM   4666  CA  GLN X 289      -5.430 -10.976  24.793  0.00  0.00            
ATOM   4667  HA  GLN X 289      -5.655 -11.776  25.499  0.00  0.00            
ATOM   4668  CB  GLN X 289      -4.213 -11.528  23.915  0.00  0.00            
ATOM   4669  HB2 GLN X 289      -3.343 -11.387  24.556  0.00  0.00            
ATOM   4670  HB3 GLN X 289      -4.421 -12.569  23.669  0.00  0.00            
ATOM   4671  CG  GLN X 289      -3.796 -10.773  22.633  0.00  0.00            
ATOM   4672  HG2 GLN X 289      -3.048 -11.332  22.070  0.00  0.00            
ATOM   4673  HG3 GLN X 289      -4.658 -10.652  21.978  0.00  0.00            
ATOM   4674  CD  GLN X 289      -3.302  -9.386  22.934  0.00  0.00            
ATOM   4675  OE1 GLN X 289      -2.185  -9.218  23.416  0.00  0.00            
ATOM   4676  NE2 GLN X 289      -4.110  -8.297  22.804  0.00  0.00            
ATOM   4677 HE21 GLN X 289      -5.024  -8.341  22.377  0.00  0.00            
ATOM   4678 HE22 GLN X 289      -3.680  -7.386  22.878  0.00  0.00            
ATOM   4679  C   GLN X 289      -5.216  -9.677  25.587  0.00  0.00            
ATOM   4680  O   GLN X 289      -4.043  -9.416  25.937  0.00  0.00            
ATOM   4681  N   GLY X 290      -6.184  -8.837  25.898  0.00  0.00            
ATOM   4682  H   GLY X 290      -7.147  -9.127  25.817  0.00  0.00            
ATOM   4683  CA  GLY X 290      -6.076  -7.499  26.393  0.00  0.00            
ATOM   4684  HA2 GLY X 290      -6.762  -7.330  27.224  0.00  0.00            
ATOM   4685  HA3 GLY X 290      -5.113  -7.347  26.879  0.00  0.00            
ATOM   4686  C   GLY X 290      -6.158  -6.375  25.333  0.00  0.00            
ATOM   4687  O   GLY X 290      -5.297  -5.486  25.476  0.00  0.00            
ATOM   4688  N   ASP X 291      -6.944  -6.482  24.248  0.00  0.00            
ATOM   4689  H   ASP X 291      -7.036  -7.437  23.931  0.00  0.00            
ATOM   4690  CA  ASP X 291      -6.944  -5.578  23.134  0.00  0.00            
ATOM   4691  HA  ASP X 291      -5.931  -5.425  22.763  0.00  0.00            
ATOM   4692  CB  ASP X 291      -7.752  -6.120  21.915  0.00  0.00            
ATOM   4693  HB2 ASP X 291      -8.763  -6.158  22.321  0.00  0.00            
ATOM   4694  HB3 ASP X 291      -7.824  -5.445  21.062  0.00  0.00            
ATOM   4695  CG  ASP X 291      -7.335  -7.514  21.360  0.00  0.00            
ATOM   4696  OD1 ASP X 291      -7.786  -7.789  20.218  0.00  0.00            
ATOM   4697  OD2 ASP X 291      -6.690  -8.266  22.078  0.00  0.00            
ATOM   4698  C   ASP X 291      -7.444  -4.187  23.457  0.00  0.00            
ATOM   4699  O   ASP X 291      -7.216  -3.252  22.693  0.00  0.00            
ATOM   4700  N   GLU X 292      -8.173  -4.019  24.536  0.00  0.00            
ATOM   4701  H   GLU X 292      -8.516  -4.857  24.982  0.00  0.00            
ATOM   4702  CA  GLU X 292      -8.559  -2.882  25.199  0.00  0.00            
ATOM   4703  HA  GLU X 292      -9.104  -2.347  24.422  0.00  0.00            
ATOM   4704  CB  GLU X 292      -9.516  -3.275  26.392  0.00  0.00            
ATOM   4705  HB2 GLU X 292      -9.912  -2.333  26.771  0.00  0.00            
ATOM   4706  HB3 GLU X 292     -10.377  -3.852  26.055  0.00  0.00            
ATOM   4707  CG  GLU X 292      -8.758  -3.910  27.545  0.00  0.00            
ATOM   4708  HG2 GLU X 292      -8.213  -4.774  27.166  0.00  0.00            
ATOM   4709  HG3 GLU X 292      -8.086  -3.301  28.151  0.00  0.00            
ATOM   4710  CD  GLU X 292      -9.766  -4.330  28.640  0.00  0.00            
ATOM   4711  OE1 GLU X 292     -11.008  -4.223  28.513  0.00  0.00            
ATOM   4712  OE2 GLU X 292      -9.307  -4.859  29.671  0.00  0.00            
ATOM   4713  C   GLU X 292      -7.394  -2.010  25.642  0.00  0.00            
ATOM   4714  O   GLU X 292      -7.632  -0.824  26.047  0.00  0.00            
ATOM   4715  N   ARG X 293      -6.154  -2.451  25.717  0.00  0.00            
ATOM   4716  H   ARG X 293      -6.079  -3.423  25.455  0.00  0.00            
ATOM   4717  CA  ARG X 293      -5.015  -1.591  26.018  0.00  0.00            
ATOM   4718  HA  ARG X 293      -5.475  -0.843  26.664  0.00  0.00            
ATOM   4719  CB  ARG X 293      -4.012  -2.462  26.810  0.00  0.00            
ATOM   4720  HB2 ARG X 293      -3.434  -1.795  27.450  0.00  0.00            
ATOM   4721  HB3 ARG X 293      -4.455  -3.215  27.462  0.00  0.00            
ATOM   4722  CG  ARG X 293      -3.038  -3.261  25.891  0.00  0.00            
ATOM   4723  HG2 ARG X 293      -3.669  -3.673  25.102  0.00  0.00            
ATOM   4724  HG3 ARG X 293      -2.267  -2.547  25.601  0.00  0.00            
ATOM   4725  CD  ARG X 293      -2.270  -4.336  26.680  0.00  0.00            
ATOM   4726  HD2 ARG X 293      -1.648  -3.958  27.492  0.00  0.00            
ATOM   4727  HD3 ARG X 293      -2.993  -4.981  27.179  0.00  0.00            
ATOM   4728  NE  ARG X 293      -1.418  -5.152  25.752  0.00  0.00            
ATOM   4729  HE  ARG X 293      -0.726  -4.607  25.258  0.00  0.00            
ATOM   4730  CZ  ARG X 293      -1.683  -6.316  25.319  0.00  0.00            
ATOM   4731  NH1 ARG X 293      -2.607  -7.080  25.844  0.00  0.00            
ATOM   4732 HH11 ARG X 293      -3.210  -6.844  26.620  0.00  0.00            
ATOM   4733 HH12 ARG X 293      -2.799  -7.943  25.357  0.00  0.00            
ATOM   4734  NH2 ARG X 293      -1.115  -6.774  24.216  0.00  0.00            
ATOM   4735 HH21 ARG X 293      -0.243  -6.400  23.869  0.00  0.00            
ATOM   4736 HH22 ARG X 293      -1.404  -7.684  23.886  0.00  0.00            
ATOM   4737  C   ARG X 293      -4.384  -0.854  24.816  0.00  0.00            
ATOM   4738  O   ARG X 293      -3.449  -0.039  24.932  0.00  0.00            
ATOM   4739  N   MET X 294      -4.843  -1.076  23.607  0.00  0.00            
ATOM   4740  H   MET X 294      -5.596  -1.727  23.438  0.00  0.00            
ATOM   4741  CA  MET X 294      -4.458  -0.230  22.428  0.00  0.00            
ATOM   4742  HA  MET X 294      -3.394  -0.042  22.566  0.00  0.00            
ATOM   4743  CB  MET X 294      -4.497  -1.022  21.132  0.00  0.00            
ATOM   4744  HB2 MET X 294      -4.222  -2.058  21.332  0.00  0.00            
ATOM   4745  HB3 MET X 294      -5.477  -1.026  20.655  0.00  0.00            
ATOM   4746  CG  MET X 294      -3.304  -0.419  20.265  0.00  0.00            
ATOM   4747  HG2 MET X 294      -3.518   0.601  19.946  0.00  0.00            
ATOM   4748  HG3 MET X 294      -2.414  -0.451  20.894  0.00  0.00            
ATOM   4749  SD  MET X 294      -3.067  -1.448  18.798  0.00  0.00            
ATOM   4750  CE  MET X 294      -1.655  -0.603  18.022  0.00  0.00            
ATOM   4751  HE1 MET X 294      -1.009  -0.226  18.815  0.00  0.00            
ATOM   4752  HE2 MET X 294      -1.026  -1.262  17.423  0.00  0.00            
ATOM   4753  HE3 MET X 294      -1.847   0.166  17.274  0.00  0.00            
ATOM   4754  C   MET X 294      -5.400   1.047  22.321  0.00  0.00            
ATOM   4755  O   MET X 294      -6.611   0.882  22.445  0.00  0.00            
ATOM   4756  N   HID X 295      -4.857   2.212  21.959  0.00  0.00            
ATOM   4757  H   HID X 295      -3.869   2.232  21.750  0.00  0.00            
ATOM   4758  CA  HID X 295      -5.696   3.368  21.870  0.00  0.00            
ATOM   4759  HA  HID X 295      -6.744   3.070  21.850  0.00  0.00            
ATOM   4760  CB  HID X 295      -5.625   4.242  23.131  0.00  0.00            
ATOM   4761  HB2 HID X 295      -6.052   3.662  23.949  0.00  0.00            
ATOM   4762  HB3 HID X 295      -4.656   4.621  23.456  0.00  0.00            
ATOM   4763  CG  HID X 295      -6.609   5.399  23.247  0.00  0.00            
ATOM   4764  ND1 HID X 295      -7.946   5.291  23.392  0.00  0.00            
ATOM   4765  HD1 HID X 295      -8.450   4.416  23.386  0.00  0.00            
ATOM   4766  CE1 HID X 295      -8.445   6.501  23.435  0.00  0.00            
ATOM   4767  HE1 HID X 295      -9.504   6.674  23.319  0.00  0.00            
ATOM   4768  NE2 HID X 295      -7.460   7.455  23.544  0.00  0.00            
ATOM   4769  CD2 HID X 295      -6.336   6.759  23.315  0.00  0.00            
ATOM   4770  HD2 HID X 295      -5.360   7.219  23.264  0.00  0.00            
ATOM   4771  C   HID X 295      -5.360   4.123  20.610  0.00  0.00            
ATOM   4772  O   HID X 295      -4.310   3.945  20.000  0.00  0.00            
ATOM   4773  N   LEU X 296      -6.147   5.178  20.343  0.00  0.00            
ATOM   4774  H   LEU X 296      -6.962   5.372  20.906  0.00  0.00            
ATOM   4775  CA  LEU X 296      -5.998   6.317  19.371  0.00  0.00            
ATOM   4776  HA  LEU X 296      -5.606   5.849  18.468  0.00  0.00            
ATOM   4777  CB  LEU X 296      -7.442   6.827  19.026  0.00  0.00            
ATOM   4778  HB2 LEU X 296      -7.874   7.415  19.836  0.00  0.00            
ATOM   4779  HB3 LEU X 296      -7.266   7.556  18.235  0.00  0.00            
ATOM   4780  CG  LEU X 296      -8.550   5.766  18.731  0.00  0.00            
ATOM   4781  HG  LEU X 296      -8.475   5.048  19.548  0.00  0.00            
ATOM   4782  CD1 LEU X 296      -9.949   6.332  18.731  0.00  0.00            
ATOM   4783 HD11 LEU X 296     -10.700   5.553  18.602  0.00  0.00            
ATOM   4784 HD12 LEU X 296     -10.147   6.956  19.603  0.00  0.00            
ATOM   4785 HD13 LEU X 296      -9.888   6.982  17.857  0.00  0.00            
ATOM   4786  CD2 LEU X 296      -8.259   4.972  17.434  0.00  0.00            
ATOM   4787 HD21 LEU X 296      -7.216   4.654  17.432  0.00  0.00            
ATOM   4788 HD22 LEU X 296      -8.954   4.132  17.430  0.00  0.00            
ATOM   4789 HD23 LEU X 296      -8.519   5.592  16.576  0.00  0.00            
ATOM   4790  C   LEU X 296      -5.077   7.465  19.833  0.00  0.00            
ATOM   4791  O   LEU X 296      -5.491   8.211  20.734  0.00  0.00            
ATOM   4792  N   PRO X 297      -3.935   7.779  19.155  0.00  0.00            
ATOM   4793  CD  PRO X 297      -3.401   7.044  18.005  0.00  0.00            
ATOM   4794  HD2 PRO X 297      -4.130   6.748  17.251  0.00  0.00            
ATOM   4795  HD3 PRO X 297      -2.845   6.145  18.270  0.00  0.00            
ATOM   4796  CG  PRO X 297      -2.447   8.088  17.400  0.00  0.00            
ATOM   4797  HG2 PRO X 297      -2.900   8.866  16.785  0.00  0.00            
ATOM   4798  HG3 PRO X 297      -1.654   7.572  16.859  0.00  0.00            
ATOM   4799  CB  PRO X 297      -1.806   8.693  18.662  0.00  0.00            
ATOM   4800  HB2 PRO X 297      -1.313   9.651  18.496  0.00  0.00            
ATOM   4801  HB3 PRO X 297      -1.161   7.922  19.084  0.00  0.00            
ATOM   4802  CA  PRO X 297      -3.048   8.886  19.472  0.00  0.00            
ATOM   4803  HA  PRO X 297      -2.693   8.746  20.493  0.00  0.00            
ATOM   4804  C   PRO X 297      -3.729  10.214  19.373  0.00  0.00            
ATOM   4805  O   PRO X 297      -4.694  10.342  18.618  0.00  0.00            
ATOM   4806  N   SER X 298      -3.170  11.179  20.118  0.00  0.00            
ATOM   4807  H   SER X 298      -2.404  10.832  20.677  0.00  0.00            
ATOM   4808  CA  SER X 298      -3.160  12.581  19.628  0.00  0.00            
ATOM   4809  HA  SER X 298      -4.138  12.774  19.187  0.00  0.00            
ATOM   4810  CB  SER X 298      -2.942  13.548  20.793  0.00  0.00            
ATOM   4811  HB2 SER X 298      -3.606  13.174  21.573  0.00  0.00            
ATOM   4812  HB3 SER X 298      -1.963  13.353  21.232  0.00  0.00            
ATOM   4813  OG  SER X 298      -3.034  14.915  20.275  0.00  0.00            
ATOM   4814  HG  SER X 298      -3.952  15.145  20.110  0.00  0.00            
ATOM   4815  C   SER X 298      -2.041  12.708  18.511  0.00  0.00            
ATOM   4816  O   SER X 298      -1.003  12.036  18.615  0.00  0.00            
ATOM   4817  N   PRO X 299      -2.122  13.439  17.386  0.00  0.00            
ATOM   4818  CD  PRO X 299      -3.417  14.044  16.912  0.00  0.00            
ATOM   4819  HD2 PRO X 299      -3.509  15.041  17.342  0.00  0.00            
ATOM   4820  HD3 PRO X 299      -4.290  13.394  16.982  0.00  0.00            
ATOM   4821  CG  PRO X 299      -3.081  14.222  15.398  0.00  0.00            
ATOM   4822  HG2 PRO X 299      -3.758  14.945  14.943  0.00  0.00            
ATOM   4823  HG3 PRO X 299      -3.218  13.263  14.897  0.00  0.00            
ATOM   4824  CB  PRO X 299      -1.553  14.433  15.326  0.00  0.00            
ATOM   4825  HB2 PRO X 299      -1.422  15.475  15.617  0.00  0.00            
ATOM   4826  HB3 PRO X 299      -1.135  14.261  14.334  0.00  0.00            
ATOM   4827  CA  PRO X 299      -1.044  13.456  16.369  0.00  0.00            
ATOM   4828  HA  PRO X 299      -0.966  12.493  15.865  0.00  0.00            
ATOM   4829  C   PRO X 299       0.411  13.787  16.754  0.00  0.00            
ATOM   4830  O   PRO X 299       1.322  13.393  16.042  0.00  0.00            
ATOM   4831  N   THR X 300       0.642  14.486  17.903  0.00  0.00            
ATOM   4832  H   THR X 300      -0.159  14.870  18.384  0.00  0.00            
ATOM   4833  CA  THR X 300       2.015  14.556  18.535  0.00  0.00            
ATOM   4834  HA  THR X 300       2.623  15.078  17.796  0.00  0.00            
ATOM   4835  CB  THR X 300       2.038  15.485  19.770  0.00  0.00            
ATOM   4836  HB  THR X 300       2.801  15.164  20.480  0.00  0.00            
ATOM   4837  CG2 THR X 300       2.293  16.904  19.346  0.00  0.00            
ATOM   4838 HG21 THR X 300       1.686  17.252  18.510  0.00  0.00            
ATOM   4839 HG22 THR X 300       2.125  17.609  20.160  0.00  0.00            
ATOM   4840 HG23 THR X 300       3.342  16.901  19.051  0.00  0.00            
ATOM   4841  OG1 THR X 300       0.746  15.298  20.472  0.00  0.00            
ATOM   4842  HG1 THR X 300       0.806  14.452  20.922  0.00  0.00            
ATOM   4843  C   THR X 300       2.666  13.232  18.842  0.00  0.00            
ATOM   4844  O   THR X 300       3.825  13.244  19.273  0.00  0.00            
ATOM   4845  N   ASP X 301       1.961  12.113  18.697  0.00  0.00            
ATOM   4846  H   ASP X 301       0.959  12.162  18.573  0.00  0.00            
ATOM   4847  CA  ASP X 301       2.530  10.827  18.927  0.00  0.00            
ATOM   4848  HA  ASP X 301       3.193  10.905  19.789  0.00  0.00            
ATOM   4849  CB  ASP X 301       1.520   9.831  19.406  0.00  0.00            
ATOM   4850  HB2 ASP X 301       0.852  10.309  20.123  0.00  0.00            
ATOM   4851  HB3 ASP X 301       0.768   9.629  18.644  0.00  0.00            
ATOM   4852  CG  ASP X 301       1.999   8.512  20.022  0.00  0.00            
ATOM   4853  OD1 ASP X 301       3.020   8.482  20.700  0.00  0.00            
ATOM   4854  OD2 ASP X 301       1.321   7.463  19.901  0.00  0.00            
ATOM   4855  C   ASP X 301       3.409  10.387  17.684  0.00  0.00            
ATOM   4856  O   ASP X 301       4.117   9.370  17.766  0.00  0.00            
ATOM   4857  N   SER X 302       3.137  10.995  16.453  0.00  0.00            
ATOM   4858  H   SER X 302       2.532  11.804  16.473  0.00  0.00            
ATOM   4859  CA  SER X 302       3.765  10.515  15.229  0.00  0.00            
ATOM   4860  HA  SER X 302       3.618   9.444  15.087  0.00  0.00            
ATOM   4861  CB  SER X 302       3.158  11.278  14.075  0.00  0.00            
ATOM   4862  HB2 SER X 302       2.096  11.033  14.048  0.00  0.00            
ATOM   4863  HB3 SER X 302       3.166  12.333  14.348  0.00  0.00            
ATOM   4864  OG  SER X 302       3.855  11.146  12.790  0.00  0.00            
ATOM   4865  HG  SER X 302       3.239  11.011  12.066  0.00  0.00            
ATOM   4866  C   SER X 302       5.278  10.739  15.363  0.00  0.00            
ATOM   4867  O   SER X 302       5.768  11.867  15.481  0.00  0.00            
ATOM   4868  N   ASN X 303       6.028   9.632  15.046  0.00  0.00            
ATOM   4869  H   ASN X 303       5.643   8.698  15.037  0.00  0.00            
ATOM   4870  CA  ASN X 303       7.471   9.603  14.833  0.00  0.00            
ATOM   4871  HA  ASN X 303       7.804   9.827  15.846  0.00  0.00            
ATOM   4872  CB  ASN X 303       7.863   8.130  14.450  0.00  0.00            
ATOM   4873  HB2 ASN X 303       7.681   7.500  15.320  0.00  0.00            
ATOM   4874  HB3 ASN X 303       7.277   7.707  13.634  0.00  0.00            
ATOM   4875  CG  ASN X 303       9.335   8.005  14.130  0.00  0.00            
ATOM   4876  OD1 ASN X 303       9.739   7.809  13.036  0.00  0.00            
ATOM   4877  ND2 ASN X 303      10.169   8.193  15.172  0.00  0.00            
ATOM   4878 HD21 ASN X 303       9.786   8.264  16.104  0.00  0.00            
ATOM   4879 HD22 ASN X 303      11.123   8.170  14.841  0.00  0.00            
ATOM   4880  C   ASN X 303       8.014  10.619  13.749  0.00  0.00            
ATOM   4881  O   ASN X 303       9.001  11.286  14.046  0.00  0.00            
ATOM   4882  N   PHE X 304       7.291  10.902  12.658  0.00  0.00            
ATOM   4883  H   PHE X 304       6.493  10.339  12.400  0.00  0.00            
ATOM   4884  CA  PHE X 304       7.607  11.884  11.667  0.00  0.00            
ATOM   4885  HA  PHE X 304       8.696  11.939  11.650  0.00  0.00            
ATOM   4886  CB  PHE X 304       7.020  11.360  10.319  0.00  0.00            
ATOM   4887  HB2 PHE X 304       7.609  10.501   9.997  0.00  0.00            
ATOM   4888  HB3 PHE X 304       6.005  10.980  10.425  0.00  0.00            
ATOM   4889  CG  PHE X 304       7.030  12.453   9.224  0.00  0.00            
ATOM   4890  CD1 PHE X 304       8.192  12.886   8.532  0.00  0.00            
ATOM   4891  HD1 PHE X 304       9.105  12.351   8.749  0.00  0.00            
ATOM   4892  CE1 PHE X 304       8.109  13.839   7.445  0.00  0.00            
ATOM   4893  HE1 PHE X 304       8.971  14.014   6.819  0.00  0.00            
ATOM   4894  CZ  PHE X 304       6.864  14.352   7.192  0.00  0.00            
ATOM   4895  HZ  PHE X 304       6.731  15.103   6.427  0.00  0.00            
ATOM   4896  CE2 PHE X 304       5.735  14.129   7.966  0.00  0.00            
ATOM   4897  HE2 PHE X 304       4.854  14.720   7.763  0.00  0.00            
ATOM   4898  CD2 PHE X 304       5.866  13.120   8.961  0.00  0.00            
ATOM   4899  HD2 PHE X 304       4.984  12.795   9.493  0.00  0.00            
ATOM   4900  C   PHE X 304       7.255  13.335  12.073  0.00  0.00            
ATOM   4901  O   PHE X 304       7.720  14.298  11.482  0.00  0.00            
ATOM   4902  N   TYR X 305       6.476  13.477  13.152  0.00  0.00            
ATOM   4903  H   TYR X 305       6.239  12.626  13.641  0.00  0.00            
ATOM   4904  CA  TYR X 305       6.264  14.772  13.774  0.00  0.00            
ATOM   4905  HA  TYR X 305       6.360  15.610  13.083  0.00  0.00            
ATOM   4906  CB  TYR X 305       4.835  14.852  14.159  0.00  0.00            
ATOM   4907  HB2 TYR X 305       4.494  14.099  14.869  0.00  0.00            
ATOM   4908  HB3 TYR X 305       4.733  15.810  14.668  0.00  0.00            
ATOM   4909  CG  TYR X 305       3.773  14.918  13.085  0.00  0.00            
ATOM   4910  CD1 TYR X 305       3.971  14.671  11.714  0.00  0.00            
ATOM   4911  HD1 TYR X 305       4.939  14.386  11.331  0.00  0.00            
ATOM   4912  CE1 TYR X 305       2.926  14.697  10.778  0.00  0.00            
ATOM   4913  HE1 TYR X 305       3.069  14.525   9.721  0.00  0.00            
ATOM   4914  CZ  TYR X 305       1.614  15.045  11.236  0.00  0.00            
ATOM   4915  OH  TYR X 305       0.645  15.183  10.338  0.00  0.00            
ATOM   4916  HH  TYR X 305      -0.194  15.454  10.720  0.00  0.00            
ATOM   4917  CE2 TYR X 305       1.404  15.403  12.573  0.00  0.00            
ATOM   4918  HE2 TYR X 305       0.427  15.741  12.883  0.00  0.00            
ATOM   4919  CD2 TYR X 305       2.470  15.335  13.475  0.00  0.00            
ATOM   4920  HD2 TYR X 305       2.319  15.715  14.474  0.00  0.00            
ATOM   4921  C   TYR X 305       7.162  15.070  15.044  0.00  0.00            
ATOM   4922  O   TYR X 305       7.566  16.208  15.152  0.00  0.00            
ATOM   4923  N   ARG X 306       7.493  14.085  15.842  0.00  0.00            
ATOM   4924  H   ARG X 306       7.079  13.172  15.723  0.00  0.00            
ATOM   4925  CA  ARG X 306       8.435  14.044  16.975  0.00  0.00            
ATOM   4926  HA  ARG X 306       8.234  14.934  17.572  0.00  0.00            
ATOM   4927  CB  ARG X 306       8.351  12.624  17.680  0.00  0.00            
ATOM   4928  HB2 ARG X 306       8.516  11.849  16.931  0.00  0.00            
ATOM   4929  HB3 ARG X 306       9.209  12.598  18.352  0.00  0.00            
ATOM   4930  CG  ARG X 306       7.076  12.313  18.469  0.00  0.00            
ATOM   4931  HG2 ARG X 306       6.882  13.021  19.275  0.00  0.00            
ATOM   4932  HG3 ARG X 306       6.233  12.407  17.784  0.00  0.00            
ATOM   4933  CD  ARG X 306       7.104  10.809  18.937  0.00  0.00            
ATOM   4934  HD2 ARG X 306       7.141  10.148  18.071  0.00  0.00            
ATOM   4935  HD3 ARG X 306       8.085  10.565  19.347  0.00  0.00            
ATOM   4936  NE  ARG X 306       5.906  10.444  19.819  0.00  0.00            
ATOM   4937  HE  ARG X 306       5.157   9.916  19.396  0.00  0.00            
ATOM   4938  CZ  ARG X 306       5.774  10.787  21.060  0.00  0.00            
ATOM   4939  NH1 ARG X 306       6.575  11.698  21.657  0.00  0.00            
ATOM   4940 HH11 ARG X 306       7.519  11.899  21.360  0.00  0.00            
ATOM   4941 HH12 ARG X 306       6.579  11.898  22.647  0.00  0.00            
ATOM   4942  NH2 ARG X 306       4.755  10.487  21.765  0.00  0.00            
ATOM   4943 HH21 ARG X 306       4.137   9.772  21.409  0.00  0.00            
ATOM   4944 HH22 ARG X 306       4.745  10.578  22.771  0.00  0.00            
ATOM   4945  C   ARG X 306       9.809  14.236  16.448  0.00  0.00            
ATOM   4946  O   ARG X 306      10.616  14.726  17.178  0.00  0.00            
ATOM   4947  N   ALA X 307      10.056  13.918  15.167  0.00  0.00            
ATOM   4948  H   ALA X 307       9.358  13.427  14.628  0.00  0.00            
ATOM   4949  CA  ALA X 307      11.349  14.284  14.555  0.00  0.00            
ATOM   4950  HA  ALA X 307      12.215  14.167  15.207  0.00  0.00            
ATOM   4951  CB  ALA X 307      11.619  13.408  13.269  0.00  0.00            
ATOM   4952  HB1 ALA X 307      12.653  13.499  12.935  0.00  0.00            
ATOM   4953  HB2 ALA X 307      11.397  12.371  13.523  0.00  0.00            
ATOM   4954  HB3 ALA X 307      10.934  13.711  12.478  0.00  0.00            
ATOM   4955  C   ALA X 307      11.390  15.825  14.256  0.00  0.00            
ATOM   4956  O   ALA X 307      12.492  16.323  13.999  0.00  0.00            
ATOM   4957  N   LEU X 308      10.225  16.535  14.164  0.00  0.00            
ATOM   4958  H   LEU X 308       9.419  16.070  14.559  0.00  0.00            
ATOM   4959  CA  LEU X 308       9.956  17.926  13.725  0.00  0.00            
ATOM   4960  HA  LEU X 308      10.867  18.466  13.468  0.00  0.00            
ATOM   4961  CB  LEU X 308       9.234  17.884  12.358  0.00  0.00            
ATOM   4962  HB2 LEU X 308       9.862  17.174  11.819  0.00  0.00            
ATOM   4963  HB3 LEU X 308       8.288  17.342  12.371  0.00  0.00            
ATOM   4964  CG  LEU X 308       8.947  19.191  11.516  0.00  0.00            
ATOM   4965  HG  LEU X 308       8.456  19.854  12.228  0.00  0.00            
ATOM   4966  CD1 LEU X 308      10.312  19.635  11.074  0.00  0.00            
ATOM   4967 HD11 LEU X 308      10.962  18.793  10.839  0.00  0.00            
ATOM   4968 HD12 LEU X 308      10.331  20.489  10.397  0.00  0.00            
ATOM   4969 HD13 LEU X 308      10.770  20.014  11.989  0.00  0.00            
ATOM   4970  CD2 LEU X 308       8.033  19.080  10.273  0.00  0.00            
ATOM   4971 HD21 LEU X 308       8.045  20.044   9.763  0.00  0.00            
ATOM   4972 HD22 LEU X 308       8.485  18.317   9.640  0.00  0.00            
ATOM   4973 HD23 LEU X 308       7.067  18.746  10.651  0.00  0.00            
ATOM   4974  C   LEU X 308       9.322  18.775  14.785  0.00  0.00            
ATOM   4975  O   LEU X 308       8.978  19.917  14.524  0.00  0.00            
ATOM   4976  N   MET X 309       9.314  18.234  16.048  0.00  0.00            
ATOM   4977  H   MET X 309       9.652  17.288  16.150  0.00  0.00            
ATOM   4978  CA  MET X 309       8.428  18.779  17.132  0.00  0.00            
ATOM   4979  HA  MET X 309       7.427  18.556  16.761  0.00  0.00            
ATOM   4980  CB  MET X 309       8.541  17.888  18.415  0.00  0.00            
ATOM   4981  HB2 MET X 309       7.697  18.033  19.089  0.00  0.00            
ATOM   4982  HB3 MET X 309       8.537  16.836  18.129  0.00  0.00            
ATOM   4983  CG  MET X 309       9.764  18.219  19.257  0.00  0.00            
ATOM   4984  HG2 MET X 309      10.689  17.978  18.732  0.00  0.00            
ATOM   4985  HG3 MET X 309       9.685  19.256  19.582  0.00  0.00            
ATOM   4986  SD  MET X 309       9.973  17.265  20.754  0.00  0.00            
ATOM   4987  CE  MET X 309      10.759  15.789  20.000  0.00  0.00            
ATOM   4988  HE1 MET X 309      11.240  15.161  20.750  0.00  0.00            
ATOM   4989  HE2 MET X 309      10.069  15.105  19.507  0.00  0.00            
ATOM   4990  HE3 MET X 309      11.512  16.084  19.270  0.00  0.00            
ATOM   4991  C   MET X 309       8.584  20.252  17.609  0.00  0.00            
ATOM   4992  O   MET X 309       7.974  20.733  18.602  0.00  0.00            
ATOM   4993  N   ASP X 310       9.582  20.888  17.094  0.00  0.00            
ATOM   4994  H   ASP X 310      10.056  20.467  16.308  0.00  0.00            
ATOM   4995  CA  ASP X 310      10.165  22.148  17.546  0.00  0.00            
ATOM   4996  HA  ASP X 310       9.405  22.598  18.184  0.00  0.00            
ATOM   4997  CB  ASP X 310      11.420  21.938  18.316  0.00  0.00            
ATOM   4998  HB2 ASP X 310      11.727  22.925  18.663  0.00  0.00            
ATOM   4999  HB3 ASP X 310      11.142  21.414  19.230  0.00  0.00            
ATOM   5000  CG  ASP X 310      12.582  21.225  17.605  0.00  0.00            
ATOM   5001  OD1 ASP X 310      12.359  20.295  16.865  0.00  0.00            
ATOM   5002  OD2 ASP X 310      13.729  21.624  17.849  0.00  0.00            
ATOM   5003  C   ASP X 310      10.412  23.172  16.467  0.00  0.00            
ATOM   5004  O   ASP X 310      10.806  24.282  16.736  0.00  0.00            
ATOM   5005  N   GLU X 311      10.125  22.806  15.243  0.00  0.00            
ATOM   5006  H   GLU X 311       9.829  21.847  15.130  0.00  0.00            
ATOM   5007  CA  GLU X 311      10.429  23.608  13.989  0.00  0.00            
ATOM   5008  HA  GLU X 311      11.180  24.343  14.279  0.00  0.00            
ATOM   5009  CB  GLU X 311      10.647  22.591  12.836  0.00  0.00            
ATOM   5010  HB2 GLU X 311      11.497  21.932  13.016  0.00  0.00            
ATOM   5011  HB3 GLU X 311       9.767  21.951  12.780  0.00  0.00            
ATOM   5012  CG  GLU X 311      10.911  23.316  11.514  0.00  0.00            
ATOM   5013  HG2 GLU X 311      11.129  22.583  10.738  0.00  0.00            
ATOM   5014  HG3 GLU X 311      10.068  23.959  11.263  0.00  0.00            
ATOM   5015  CD  GLU X 311      12.114  24.272  11.636  0.00  0.00            
ATOM   5016  OE1 GLU X 311      13.287  23.935  11.655  0.00  0.00            
ATOM   5017  OE2 GLU X 311      11.792  25.492  11.775  0.00  0.00            
ATOM   5018  C   GLU X 311       9.245  24.518  13.648  0.00  0.00            
ATOM   5019  O   GLU X 311       8.098  24.172  13.876  0.00  0.00            
ATOM   5020  N   GLU X 312       9.439  25.689  13.025  0.00  0.00            
ATOM   5021  H   GLU X 312      10.345  26.008  12.710  0.00  0.00            
ATOM   5022  CA  GLU X 312       8.327  26.704  12.882  0.00  0.00            
ATOM   5023  HA  GLU X 312       7.901  26.769  13.883  0.00  0.00            
ATOM   5024  CB  GLU X 312       8.880  28.067  12.483  0.00  0.00            
ATOM   5025  HB2 GLU X 312       9.705  28.372  13.127  0.00  0.00            
ATOM   5026  HB3 GLU X 312       9.218  27.889  11.462  0.00  0.00            
ATOM   5027  CG  GLU X 312       8.041  29.361  12.278  0.00  0.00            
ATOM   5028  HG2 GLU X 312       8.749  30.187  12.354  0.00  0.00            
ATOM   5029  HG3 GLU X 312       7.599  29.154  11.304  0.00  0.00            
ATOM   5030  CD  GLU X 312       6.895  29.474  13.296  0.00  0.00            
ATOM   5031  OE1 GLU X 312       5.713  29.737  12.964  0.00  0.00            
ATOM   5032  OE2 GLU X 312       7.222  29.265  14.537  0.00  0.00            
ATOM   5033  C   GLU X 312       7.142  26.208  11.931  0.00  0.00            
ATOM   5034  O   GLU X 312       6.043  26.764  11.944  0.00  0.00            
ATOM   5035  N   ASP X 313       7.422  25.136  11.179  0.00  0.00            
ATOM   5036  H   ASP X 313       8.348  24.736  11.226  0.00  0.00            
ATOM   5037  CA  ASP X 313       6.443  24.437  10.361  0.00  0.00            
ATOM   5038  HA  ASP X 313       5.877  25.056   9.665  0.00  0.00            
ATOM   5039  CB  ASP X 313       7.358  23.593   9.364  0.00  0.00            
ATOM   5040  HB2 ASP X 313       8.053  22.985   9.942  0.00  0.00            
ATOM   5041  HB3 ASP X 313       6.791  22.873   8.773  0.00  0.00            
ATOM   5042  CG  ASP X 313       8.193  24.430   8.410  0.00  0.00            
ATOM   5043  OD1 ASP X 313       7.658  25.441   7.871  0.00  0.00            
ATOM   5044  OD2 ASP X 313       9.402  24.167   8.183  0.00  0.00            
ATOM   5045  C   ASP X 313       5.482  23.610  11.106  0.00  0.00            
ATOM   5046  O   ASP X 313       4.480  23.067  10.540  0.00  0.00            
ATOM   5047  N   MET X 314       5.741  23.302  12.450  0.00  0.00            
ATOM   5048  H   MET X 314       6.531  23.652  12.973  0.00  0.00            
ATOM   5049  CA  MET X 314       5.105  22.096  13.035  0.00  0.00            
ATOM   5050  HA  MET X 314       5.124  21.315  12.275  0.00  0.00            
ATOM   5051  CB  MET X 314       5.934  21.619  14.229  0.00  0.00            
ATOM   5052  HB2 MET X 314       6.939  21.447  13.842  0.00  0.00            
ATOM   5053  HB3 MET X 314       5.949  22.448  14.937  0.00  0.00            
ATOM   5054  CG  MET X 314       5.483  20.342  14.934  0.00  0.00            
ATOM   5055  HG2 MET X 314       6.107  20.158  15.809  0.00  0.00            
ATOM   5056  HG3 MET X 314       4.433  20.429  15.214  0.00  0.00            
ATOM   5057  SD  MET X 314       5.811  18.835  13.940  0.00  0.00            
ATOM   5058  CE  MET X 314       4.268  18.338  13.130  0.00  0.00            
ATOM   5059  HE1 MET X 314       3.687  19.160  12.712  0.00  0.00            
ATOM   5060  HE2 MET X 314       4.658  17.683  12.351  0.00  0.00
[truncated: 15,726 more chars]
