# Supplementary material for: Structural Basis for the Functional Changes by EGFR Exon 20 Insertion Mutations
Source: Cancers (Basel). 2021 Mar 5;13(5):1120. doi: 10.3390/cancers13051120 (PMC7961794; doi:10.3390/cancers13051120)
Supplement: Supplementary file 1 [file cancers-13-01120-s001.zip › cancers-1093462-supply/FileS7.pdb]

REMARK	Active V769insASV EGFR at 85 ns
REMARK	To obtain the correct residue numbering add 696 to each residue
CRYST1   77.127   77.127   77.127  90.00  90.00  90.00 P 1           1
ATOM      1  N   GLU X   1       2.651 -15.763  22.613  0.00  0.00            
ATOM      2  H1  GLU X   1       3.054 -16.631  22.289  0.00  0.00            
ATOM      3  H2  GLU X   1       3.237 -15.158  23.170  0.00  0.00            
ATOM      4  H3  GLU X   1       1.771 -15.940  23.076  0.00  0.00            
ATOM      5  CA  GLU X   1       2.402 -15.010  21.369  0.00  0.00            
ATOM      6  HA  GLU X   1       3.300 -14.432  21.151  0.00  0.00            
ATOM      7  CB  GLU X   1       2.127 -15.911  20.185  0.00  0.00            
ATOM      8  HB2 GLU X   1       3.038 -16.507  20.133  0.00  0.00            
ATOM      9  HB3 GLU X   1       1.277 -16.542  20.446  0.00  0.00            
ATOM     10  CG  GLU X   1       1.844 -15.144  18.871  0.00  0.00            
ATOM     11  HG2 GLU X   1       1.653 -15.826  18.043  0.00  0.00            
ATOM     12  HG3 GLU X   1       0.997 -14.461  18.948  0.00  0.00            
ATOM     13  CD  GLU X   1       3.079 -14.251  18.429  0.00  0.00            
ATOM     14  OE1 GLU X   1       3.619 -14.543  17.327  0.00  0.00            
ATOM     15  OE2 GLU X   1       3.458 -13.439  19.291  0.00  0.00            
ATOM     16  C   GLU X   1       1.265 -14.005  21.581  0.00  0.00            
ATOM     17  O   GLU X   1       0.390 -14.121  22.452  0.00  0.00            
ATOM     18  N   ALA X   2       1.404 -12.814  21.004  0.00  0.00            
ATOM     19  H   ALA X   2       2.145 -12.682  20.332  0.00  0.00            
ATOM     20  CA  ALA X   2       0.404 -11.768  21.176  0.00  0.00            
ATOM     21  HA  ALA X   2       0.375 -11.458  22.221  0.00  0.00            
ATOM     22  CB  ALA X   2       1.038 -10.557  20.437  0.00  0.00            
ATOM     23  HB1 ALA X   2       0.217  -9.899  20.151  0.00  0.00            
ATOM     24  HB2 ALA X   2       1.545 -10.894  19.533  0.00  0.00            
ATOM     25  HB3 ALA X   2       1.693  -9.857  20.955  0.00  0.00            
ATOM     26  C   ALA X   2      -1.024 -12.136  20.590  0.00  0.00            
ATOM     27  O   ALA X   2      -1.136 -13.073  19.832  0.00  0.00            
ATOM     28  N   PRO X   3      -2.127 -11.516  21.009  0.00  0.00            
ATOM     29  CD  PRO X   3      -2.127 -10.417  21.999  0.00  0.00            
ATOM     30  HD2 PRO X   3      -1.996 -10.841  22.994  0.00  0.00            
ATOM     31  HD3 PRO X   3      -1.378  -9.637  21.862  0.00  0.00            
ATOM     32  CG  PRO X   3      -3.467  -9.757  21.951  0.00  0.00            
ATOM     33  HG2 PRO X   3      -3.478  -8.788  21.452  0.00  0.00            
ATOM     34  HG3 PRO X   3      -3.810  -9.628  22.977  0.00  0.00            
ATOM     35  CB  PRO X   3      -4.441 -10.821  21.315  0.00  0.00            
ATOM     36  HB2 PRO X   3      -5.049 -10.297  20.577  0.00  0.00            
ATOM     37  HB3 PRO X   3      -5.025 -11.363  22.059  0.00  0.00            
ATOM     38  CA  PRO X   3      -3.515 -11.747  20.533  0.00  0.00            
ATOM     39  HA  PRO X   3      -3.890 -12.756  20.708  0.00  0.00            
ATOM     40  C   PRO X   3      -3.576 -11.350  19.092  0.00  0.00            
ATOM     41  O   PRO X   3      -3.070 -10.333  18.633  0.00  0.00            
ATOM     42  N   ASN X   4      -4.208 -12.218  18.250  0.00  0.00            
ATOM     43  H   ASN X   4      -4.660 -13.032  18.641  0.00  0.00            
ATOM     44  CA  ASN X   4      -4.278 -12.072  16.793  0.00  0.00            
ATOM     45  HA  ASN X   4      -3.274 -11.937  16.390  0.00  0.00            
ATOM     46  CB  ASN X   4      -4.903 -13.316  16.072  0.00  0.00            
ATOM     47  HB2 ASN X   4      -4.979 -13.226  14.988  0.00  0.00            
ATOM     48  HB3 ASN X   4      -5.917 -13.539  16.404  0.00  0.00            
ATOM     49  CG  ASN X   4      -4.166 -14.634  16.347  0.00  0.00            
ATOM     50  OD1 ASN X   4      -3.132 -14.686  16.929  0.00  0.00            
ATOM     51  ND2 ASN X   4      -4.693 -15.810  15.919  0.00  0.00            
ATOM     52 HD21 ASN X   4      -5.643 -15.743  15.583  0.00  0.00            
ATOM     53 HD22 ASN X   4      -4.214 -16.654  16.199  0.00  0.00            
ATOM     54  C   ASN X   4      -5.107 -10.839  16.378  0.00  0.00            
ATOM     55  O   ASN X   4      -5.148 -10.440  15.245  0.00  0.00            
ATOM     56  N   GLN X   5      -5.769 -10.179  17.349  0.00  0.00            
ATOM     57  H   GLN X   5      -5.698 -10.482  18.310  0.00  0.00            
ATOM     58  CA  GLN X   5      -6.782  -9.174  17.018  0.00  0.00            
ATOM     59  HA  GLN X   5      -6.525  -8.751  16.047  0.00  0.00            
ATOM     60  CB  GLN X   5      -8.195  -9.775  16.863  0.00  0.00            
ATOM     61  HB2 GLN X   5      -8.115 -10.664  16.237  0.00  0.00            
ATOM     62  HB3 GLN X   5      -8.766  -8.964  16.413  0.00  0.00            
ATOM     63  CG  GLN X   5      -8.887 -10.363  18.084  0.00  0.00            
ATOM     64  HG2 GLN X   5      -8.947  -9.612  18.872  0.00  0.00            
ATOM     65  HG3 GLN X   5      -9.903 -10.667  17.832  0.00  0.00            
ATOM     66  CD  GLN X   5      -8.138 -11.580  18.672  0.00  0.00            
ATOM     67  OE1 GLN X   5      -7.884 -12.604  18.058  0.00  0.00            
ATOM     68  NE2 GLN X   5      -7.809 -11.475  19.960  0.00  0.00            
ATOM     69 HE21 GLN X   5      -8.303 -10.866  20.596  0.00  0.00            
ATOM     70 HE22 GLN X   5      -7.209 -12.243  20.226  0.00  0.00            
ATOM     71  C   GLN X   5      -6.940  -8.044  18.063  0.00  0.00            
ATOM     72  O   GLN X   5      -6.590  -8.277  19.228  0.00  0.00            
ATOM     73  N   ALA X   6      -7.477  -6.933  17.576  0.00  0.00            
ATOM     74  H   ALA X   6      -7.974  -7.009  16.700  0.00  0.00            
ATOM     75  CA  ALA X   6      -7.630  -5.679  18.334  0.00  0.00            
ATOM     76  HA  ALA X   6      -7.171  -5.800  19.315  0.00  0.00            
ATOM     77  CB  ALA X   6      -6.871  -4.531  17.619  0.00  0.00            
ATOM     78  HB1 ALA X   6      -7.213  -4.390  16.594  0.00  0.00            
ATOM     79  HB2 ALA X   6      -6.907  -3.561  18.114  0.00  0.00            
ATOM     80  HB3 ALA X   6      -5.849  -4.882  17.475  0.00  0.00            
ATOM     81  C   ALA X   6      -9.134  -5.364  18.546  0.00  0.00            
ATOM     82  O   ALA X   6     -10.052  -6.080  18.096  0.00  0.00            
ATOM     83  N   LEU X   7      -9.377  -4.210  19.239  0.00  0.00            
ATOM     84  H   LEU X   7      -8.636  -3.854  19.825  0.00  0.00            
ATOM     85  CA  LEU X   7     -10.716  -3.643  19.482  0.00  0.00            
ATOM     86  HA  LEU X   7     -11.427  -4.469  19.485  0.00  0.00            
ATOM     87  CB  LEU X   7     -10.755  -3.095  20.905  0.00  0.00            
ATOM     88  HB2 LEU X   7     -11.674  -2.547  21.111  0.00  0.00            
ATOM     89  HB3 LEU X   7      -9.896  -2.464  21.134  0.00  0.00            
ATOM     90  CG  LEU X   7     -10.940  -4.280  21.905  0.00  0.00            
ATOM     91  HG  LEU X   7     -11.984  -4.590  21.943  0.00  0.00            
ATOM     92  CD1 LEU X   7     -10.109  -5.551  21.821  0.00  0.00            
ATOM     93 HD11 LEU X   7     -10.208  -6.198  22.692  0.00  0.00            
ATOM     94 HD12 LEU X   7     -10.685  -6.107  21.081  0.00  0.00            
ATOM     95 HD13 LEU X   7      -9.048  -5.425  21.607  0.00  0.00            
ATOM     96  CD2 LEU X   7     -10.475  -3.582  23.184  0.00  0.00            
ATOM     97 HD21 LEU X   7     -10.933  -2.600  23.302  0.00  0.00            
ATOM     98 HD22 LEU X   7      -9.392  -3.459  23.192  0.00  0.00            
ATOM     99 HD23 LEU X   7     -10.826  -4.198  24.012  0.00  0.00            
ATOM    100  C   LEU X   7     -11.109  -2.651  18.363  0.00  0.00            
ATOM    101  O   LEU X   7     -10.461  -1.657  18.083  0.00  0.00            
ATOM    102  N   LEU X   8     -12.257  -2.897  17.650  0.00  0.00            
ATOM    103  H   LEU X   8     -12.632  -3.820  17.818  0.00  0.00            
ATOM    104  CA  LEU X   8     -13.018  -1.877  16.823  0.00  0.00            
ATOM    105  HA  LEU X   8     -12.256  -1.462  16.164  0.00  0.00            
ATOM    106  CB  LEU X   8     -13.985  -2.456  15.792  0.00  0.00            
ATOM    107  HB2 LEU X   8     -14.590  -1.621  15.439  0.00  0.00            
ATOM    108  HB3 LEU X   8     -14.758  -3.023  16.310  0.00  0.00            
ATOM    109  CG  LEU X   8     -13.352  -3.280  14.624  0.00  0.00            
ATOM    110  HG  LEU X   8     -13.020  -4.274  14.924  0.00  0.00            
ATOM    111  CD1 LEU X   8     -14.555  -3.506  13.693  0.00  0.00            
ATOM    112 HD11 LEU X   8     -15.405  -3.939  14.221  0.00  0.00            
ATOM    113 HD12 LEU X   8     -14.781  -2.561  13.199  0.00  0.00            
ATOM    114 HD13 LEU X   8     -14.257  -4.212  12.918  0.00  0.00            
ATOM    115  CD2 LEU X   8     -12.308  -2.530  13.893  0.00  0.00            
ATOM    116 HD21 LEU X   8     -12.100  -3.142  13.015  0.00  0.00            
ATOM    117 HD22 LEU X   8     -12.536  -1.496  13.635  0.00  0.00            
ATOM    118 HD23 LEU X   8     -11.402  -2.562  14.498  0.00  0.00            
ATOM    119  C   LEU X   8     -13.516  -0.728  17.701  0.00  0.00            
ATOM    120  O   LEU X   8     -14.349  -0.884  18.610  0.00  0.00            
ATOM    121  N   ARG X   9     -13.145   0.552  17.316  0.00  0.00            
ATOM    122  H   ARG X   9     -12.383   0.699  16.670  0.00  0.00            
ATOM    123  CA  ARG X   9     -13.814   1.777  17.668  0.00  0.00            
ATOM    124  HA  ARG X   9     -14.336   1.628  18.612  0.00  0.00            
ATOM    125  CB  ARG X   9     -12.675   2.848  17.851  0.00  0.00            
ATOM    126  HB2 ARG X   9     -11.935   2.419  18.526  0.00  0.00            
ATOM    127  HB3 ARG X   9     -12.226   3.026  16.874  0.00  0.00            
ATOM    128  CG  ARG X   9     -13.178   4.211  18.425  0.00  0.00            
ATOM    129  HG2 ARG X   9     -13.748   3.927  19.310  0.00  0.00            
ATOM    130  HG3 ARG X   9     -13.841   4.684  17.700  0.00  0.00            
ATOM    131  CD  ARG X   9     -12.122   5.265  18.809  0.00  0.00            
ATOM    132  HD2 ARG X   9     -11.528   5.466  17.917  0.00  0.00            
ATOM    133  HD3 ARG X   9     -11.490   4.809  19.572  0.00  0.00            
ATOM    134  NE  ARG X   9     -12.656   6.476  19.480  0.00  0.00            
ATOM    135  HE  ARG X   9     -13.641   6.677  19.383  0.00  0.00            
ATOM    136  CZ  ARG X   9     -11.968   7.324  20.226  0.00  0.00            
ATOM    137  NH1 ARG X   9     -10.737   7.032  20.587  0.00  0.00            
ATOM    138 HH11 ARG X   9     -10.334   6.171  20.246  0.00  0.00            
ATOM    139 HH12 ARG X   9     -10.203   7.678  21.150  0.00  0.00            
ATOM    140  NH2 ARG X   9     -12.577   8.368  20.676  0.00  0.00            
ATOM    141 HH21 ARG X   9     -13.577   8.423  20.541  0.00  0.00            
ATOM    142 HH22 ARG X   9     -12.131   8.926  21.391  0.00  0.00            
ATOM    143  C   ARG X   9     -14.890   2.254  16.696  0.00  0.00            
ATOM    144  O   ARG X   9     -14.540   2.613  15.617  0.00  0.00            
ATOM    145  N   ILE X  10     -16.093   2.388  17.185  0.00  0.00            
ATOM    146  H   ILE X  10     -16.235   2.154  18.158  0.00  0.00            
ATOM    147  CA  ILE X  10     -17.294   2.858  16.411  0.00  0.00            
ATOM    148  HA  ILE X  10     -17.105   2.561  15.379  0.00  0.00            
ATOM    149  CB  ILE X  10     -18.569   2.115  16.904  0.00  0.00            
ATOM    150  HB  ILE X  10     -18.761   2.479  17.913  0.00  0.00            
ATOM    151  CG2 ILE X  10     -19.783   2.378  15.940  0.00  0.00            
ATOM    152 HG21 ILE X  10     -19.594   2.304  14.869  0.00  0.00            
ATOM    153 HG22 ILE X  10     -20.068   3.419  16.091  0.00  0.00            
ATOM    154 HG23 ILE X  10     -20.659   1.772  16.171  0.00  0.00            
ATOM    155  CG1 ILE X  10     -18.319   0.620  17.014  0.00  0.00            
ATOM    156 HG12 ILE X  10     -17.540   0.472  17.762  0.00  0.00            
ATOM    157 HG13 ILE X  10     -19.207   0.156  17.442  0.00  0.00            
ATOM    158  CD1 ILE X  10     -17.910  -0.124  15.756  0.00  0.00            
ATOM    159 HD11 ILE X  10     -16.906   0.051  15.368  0.00  0.00            
ATOM    160 HD12 ILE X  10     -17.782  -1.146  16.114  0.00  0.00            
ATOM    161 HD13 ILE X  10     -18.641  -0.095  14.949  0.00  0.00            
ATOM    162  C   ILE X  10     -17.509   4.360  16.561  0.00  0.00            
ATOM    163  O   ILE X  10     -17.315   4.967  17.629  0.00  0.00            
ATOM    164  N   LEU X  11     -17.860   4.988  15.423  0.00  0.00            
ATOM    165  H   LEU X  11     -17.995   4.419  14.599  0.00  0.00            
ATOM    166  CA  LEU X  11     -17.940   6.447  15.205  0.00  0.00            
ATOM    167  HA  LEU X  11     -17.875   6.876  16.204  0.00  0.00            
ATOM    168  CB  LEU X  11     -16.811   6.901  14.279  0.00  0.00            
ATOM    169  HB2 LEU X  11     -17.042   6.616  13.252  0.00  0.00            
ATOM    170  HB3 LEU X  11     -16.889   7.987  14.236  0.00  0.00            
ATOM    171  CG  LEU X  11     -15.411   6.583  14.805  0.00  0.00            
ATOM    172  HG  LEU X  11     -15.307   5.499  14.744  0.00  0.00            
ATOM    173  CD1 LEU X  11     -14.557   7.347  13.791  0.00  0.00            
ATOM    174 HD11 LEU X  11     -14.638   6.931  12.787  0.00  0.00            
ATOM    175 HD12 LEU X  11     -13.507   7.300  14.082  0.00  0.00            
ATOM    176 HD13 LEU X  11     -14.732   8.423  13.810  0.00  0.00            
ATOM    177  CD2 LEU X  11     -15.066   6.943  16.252  0.00  0.00            
ATOM    178 HD21 LEU X  11     -15.643   6.295  16.911  0.00  0.00            
ATOM    179 HD22 LEU X  11     -14.000   6.878  16.469  0.00  0.00            
ATOM    180 HD23 LEU X  11     -15.553   7.894  16.469  0.00  0.00            
ATOM    181  C   LEU X  11     -19.234   6.772  14.579  0.00  0.00            
ATOM    182  O   LEU X  11     -19.812   6.037  13.831  0.00  0.00            
ATOM    183  N   LYS X  12     -19.647   8.041  14.782  0.00  0.00            
ATOM    184  H   LYS X  12     -19.106   8.533  15.479  0.00  0.00            
ATOM    185  CA  LYS X  12     -20.921   8.741  14.220  0.00  0.00            
ATOM    186  HA  LYS X  12     -21.474   8.157  13.486  0.00  0.00            
ATOM    187  CB  LYS X  12     -21.893   8.872  15.400  0.00  0.00            
ATOM    188  HB2 LYS X  12     -21.727   9.741  16.037  0.00  0.00            
ATOM    189  HB3 LYS X  12     -22.812   9.200  14.914  0.00  0.00            
ATOM    190  CG  LYS X  12     -22.020   7.622  16.295  0.00  0.00            
ATOM    191  HG2 LYS X  12     -21.929   6.760  15.634  0.00  0.00            
ATOM    192  HG3 LYS X  12     -21.140   7.668  16.936  0.00  0.00            
ATOM    193  CD  LYS X  12     -23.327   7.631  17.027  0.00  0.00            
ATOM    194  HD2 LYS X  12     -23.418   8.553  17.600  0.00  0.00            
ATOM    195  HD3 LYS X  12     -24.168   7.636  16.334  0.00  0.00            
ATOM    196  CE  LYS X  12     -23.497   6.387  17.856  0.00  0.00            
ATOM    197  HE2 LYS X  12     -23.542   5.473  17.264  0.00  0.00            
ATOM    198  HE3 LYS X  12     -24.465   6.274  18.344  0.00  0.00            
ATOM    199  NZ  LYS X  12     -22.424   6.196  18.955  0.00  0.00            
ATOM    200  HZ1 LYS X  12     -21.519   6.359  18.537  0.00  0.00            
ATOM    201  HZ2 LYS X  12     -22.471   7.015  19.544  0.00  0.00            
ATOM    202  HZ3 LYS X  12     -22.469   5.290  19.398  0.00  0.00            
ATOM    203  C   LYS X  12     -20.655  10.149  13.589  0.00  0.00            
ATOM    204  O   LYS X  12     -19.750  10.808  14.110  0.00  0.00            
ATOM    205  N   GLU X  13     -21.417  10.467  12.541  0.00  0.00            
ATOM    206  H   GLU X  13     -22.156   9.810  12.339  0.00  0.00            
ATOM    207  CA  GLU X  13     -21.291  11.645  11.601  0.00  0.00            
ATOM    208  HA  GLU X  13     -20.234  11.732  11.351  0.00  0.00            
ATOM    209  CB  GLU X  13     -22.203  11.491  10.381  0.00  0.00            
ATOM    210  HB2 GLU X  13     -23.267  11.452  10.615  0.00  0.00            
ATOM    211  HB3 GLU X  13     -22.092  12.383   9.764  0.00  0.00            
ATOM    212  CG  GLU X  13     -21.848  10.340   9.408  0.00  0.00            
ATOM    213  HG2 GLU X  13     -20.796  10.331   9.124  0.00  0.00            
ATOM    214  HG3 GLU X  13     -22.025   9.377   9.889  0.00  0.00            
ATOM    215  CD  GLU X  13     -22.680  10.459   8.159  0.00  0.00            
ATOM    216  OE1 GLU X  13     -22.184  10.060   7.095  0.00  0.00            
ATOM    217  OE2 GLU X  13     -23.875  10.842   8.320  0.00  0.00            
ATOM    218  C   GLU X  13     -21.598  12.983  12.347  0.00  0.00            
ATOM    219  O   GLU X  13     -21.318  14.050  11.839  0.00  0.00            
ATOM    220  N   THR X  14     -21.957  12.941  13.650  0.00  0.00            
ATOM    221  H   THR X  14     -22.238  12.076  14.088  0.00  0.00            
ATOM    222  CA  THR X  14     -22.039  14.064  14.564  0.00  0.00            
ATOM    223  HA  THR X  14     -22.515  14.798  13.915  0.00  0.00            
ATOM    224  CB  THR X  14     -22.804  13.750  15.848  0.00  0.00            
ATOM    225  HB  THR X  14     -22.414  14.338  16.679  0.00  0.00            
ATOM    226  CG2 THR X  14     -24.253  14.098  15.592  0.00  0.00            
ATOM    227 HG21 THR X  14     -24.613  13.755  14.623  0.00  0.00            
ATOM    228 HG22 THR X  14     -24.885  13.597  16.326  0.00  0.00            
ATOM    229 HG23 THR X  14     -24.383  15.172  15.726  0.00  0.00            
ATOM    230  OG1 THR X  14     -22.693  12.392  16.200  0.00  0.00            
ATOM    231  HG1 THR X  14     -21.852  12.307  16.655  0.00  0.00            
ATOM    232  C   THR X  14     -20.573  14.477  14.927  0.00  0.00            
ATOM    233  O   THR X  14     -20.339  15.624  15.185  0.00  0.00            
ATOM    234  N   GLU X  15     -19.639  13.489  14.950  0.00  0.00            
ATOM    235  H   GLU X  15     -19.905  12.523  14.822  0.00  0.00            
ATOM    236  CA  GLU X  15     -18.236  13.697  15.267  0.00  0.00            
ATOM    237  HA  GLU X  15     -18.099  14.588  15.879  0.00  0.00            
ATOM    238  CB  GLU X  15     -17.653  12.604  16.086  0.00  0.00            
ATOM    239  HB2 GLU X  15     -17.949  11.581  15.856  0.00  0.00            
ATOM    240  HB3 GLU X  15     -16.566  12.531  16.037  0.00  0.00            
ATOM    241  CG  GLU X  15     -18.114  12.812  17.536  0.00  0.00            
ATOM    242  HG2 GLU X  15     -17.562  12.157  18.210  0.00  0.00            
ATOM    243  HG3 GLU X  15     -17.691  13.778  17.812  0.00  0.00            
ATOM    244  CD  GLU X  15     -19.616  12.847  17.759  0.00  0.00            
ATOM    245  OE1 GLU X  15     -20.416  11.986  17.428  0.00  0.00            
ATOM    246  OE2 GLU X  15     -20.171  13.837  18.298  0.00  0.00            
ATOM    247  C   GLU X  15     -17.307  13.950  14.043  0.00  0.00            
ATOM    248  O   GLU X  15     -16.272  14.577  14.192  0.00  0.00            
ATOM    249  N   PHE X  16     -17.734  13.417  12.847  0.00  0.00            
ATOM    250  H   PHE X  16     -18.685  13.079  12.803  0.00  0.00            
ATOM    251  CA  PHE X  16     -16.900  13.571  11.628  0.00  0.00            
ATOM    252  HA  PHE X  16     -16.330  14.500  11.641  0.00  0.00            
ATOM    253  CB  PHE X  16     -16.050  12.300  11.491  0.00  0.00            
ATOM    254  HB2 PHE X  16     -15.332  12.574  10.718  0.00  0.00            
ATOM    255  HB3 PHE X  16     -15.581  12.099  12.455  0.00  0.00            
ATOM    256  CG  PHE X  16     -16.840  11.099  11.019  0.00  0.00            
ATOM    257  CD1 PHE X  16     -16.841  10.865   9.633  0.00  0.00            
ATOM    258  HD1 PHE X  16     -16.366  11.533   8.929  0.00  0.00            
ATOM    259  CE1 PHE X  16     -17.650   9.804   9.172  0.00  0.00            
ATOM    260  HE1 PHE X  16     -17.755   9.576   8.121  0.00  0.00            
ATOM    261  CZ  PHE X  16     -18.238   8.823  10.005  0.00  0.00            
ATOM    262  HZ  PHE X  16     -18.910   8.057   9.649  0.00  0.00            
ATOM    263  CE2 PHE X  16     -18.138   9.106  11.433  0.00  0.00            
ATOM    264  HE2 PHE X  16     -18.561   8.438  12.169  0.00  0.00            
ATOM    265  CD2 PHE X  16     -17.439  10.222  11.911  0.00  0.00            
ATOM    266  HD2 PHE X  16     -17.393  10.401  12.975  0.00  0.00            
ATOM    267  C   PHE X  16     -17.771  13.820  10.352  0.00  0.00            
ATOM    268  O   PHE X  16     -18.985  13.754  10.373  0.00  0.00            
ATOM    269  N   LYS X  17     -17.066  14.153   9.313  0.00  0.00            
ATOM    270  H   LYS X  17     -16.066  14.034   9.241  0.00  0.00            
ATOM    271  CA  LYS X  17     -17.686  14.477   8.041  0.00  0.00            
ATOM    272  HA  LYS X  17     -18.478  13.732   7.963  0.00  0.00            
ATOM    273  CB  LYS X  17     -18.203  15.927   8.037  0.00  0.00            
ATOM    274  HB2 LYS X  17     -18.535  16.084   7.010  0.00  0.00            
ATOM    275  HB3 LYS X  17     -19.112  16.107   8.612  0.00  0.00            
ATOM    276  CG  LYS X  17     -17.156  16.951   8.356  0.00  0.00            
ATOM    277  HG2 LYS X  17     -16.277  16.879   7.716  0.00  0.00            
ATOM    278  HG3 LYS X  17     -16.798  16.867   9.383  0.00  0.00            
ATOM    279  CD  LYS X  17     -17.745  18.295   8.154  0.00  0.00            
ATOM    280  HD2 LYS X  17     -18.041  18.204   7.109  0.00  0.00            
ATOM    281  HD3 LYS X  17     -18.616  18.545   8.760  0.00  0.00            
ATOM    282  CE  LYS X  17     -16.616  19.242   8.366  0.00  0.00            
ATOM    283  HE2 LYS X  17     -15.731  18.813   7.895  0.00  0.00            
ATOM    284  HE3 LYS X  17     -16.434  19.523   9.403  0.00  0.00            
ATOM    285  NZ  LYS X  17     -16.915  20.439   7.564  0.00  0.00            
ATOM    286  HZ1 LYS X  17     -16.157  21.106   7.532  0.00  0.00            
ATOM    287  HZ2 LYS X  17     -17.682  20.957   7.968  0.00  0.00            
ATOM    288  HZ3 LYS X  17     -17.082  20.154   6.610  0.00  0.00            
ATOM    289  C   LYS X  17     -16.763  14.216   6.881  0.00  0.00            
ATOM    290  O   LYS X  17     -15.510  14.230   7.017  0.00  0.00            
ATOM    291  N   LYS X  18     -17.351  14.011   5.715  0.00  0.00            
ATOM    292  H   LYS X  18     -18.353  13.910   5.786  0.00  0.00            
ATOM    293  CA  LYS X  18     -16.685  14.159   4.405  0.00  0.00            
ATOM    294  HA  LYS X  18     -15.704  13.685   4.443  0.00  0.00            
ATOM    295  CB  LYS X  18     -17.502  13.464   3.356  0.00  0.00            
ATOM    296  HB2 LYS X  18     -17.129  13.839   2.402  0.00  0.00            
ATOM    297  HB3 LYS X  18     -18.528  13.777   3.547  0.00  0.00            
ATOM    298  CG  LYS X  18     -17.413  11.928   3.421  0.00  0.00            
ATOM    299  HG2 LYS X  18     -16.473  11.515   3.053  0.00  0.00            
ATOM    300  HG3 LYS X  18     -17.465  11.654   4.474  0.00  0.00            
ATOM    301  CD  LYS X  18     -18.585  11.432   2.503  0.00  0.00            
ATOM    302  HD2 LYS X  18     -18.466  11.848   1.502  0.00  0.00            
ATOM    303  HD3 LYS X  18     -19.552  11.694   2.933  0.00  0.00            
ATOM    304  CE  LYS X  18     -18.525   9.925   2.278  0.00  0.00            
ATOM    305  HE2 LYS X  18     -18.173   9.822   1.251  0.00  0.00            
ATOM    306  HE3 LYS X  18     -17.709   9.594   2.921  0.00  0.00            
ATOM    307  NZ  LYS X  18     -19.799   9.283   2.777  0.00  0.00            
ATOM    308  HZ1 LYS X  18     -20.009   9.476   3.746  0.00  0.00            
ATOM    309  HZ2 LYS X  18     -19.706   8.280   2.702  0.00  0.00            
ATOM    310  HZ3 LYS X  18     -20.648   9.541   2.294  0.00  0.00            
ATOM    311  C   LYS X  18     -16.412  15.616   4.068  0.00  0.00            
ATOM    312  O   LYS X  18     -17.143  16.452   4.613  0.00  0.00            
ATOM    313  N   ILE X  19     -15.360  15.861   3.268  0.00  0.00            
ATOM    314  H   ILE X  19     -14.705  15.104   3.134  0.00  0.00            
ATOM    315  CA  ILE X  19     -15.150  17.184   2.704  0.00  0.00            
ATOM    316  HA  ILE X  19     -16.011  17.821   2.910  0.00  0.00            
ATOM    317  CB  ILE X  19     -13.793  17.729   3.409  0.00  0.00            
ATOM    318  HB  ILE X  19     -13.020  16.966   3.317  0.00  0.00            
ATOM    319  CG2 ILE X  19     -13.261  18.981   2.650  0.00  0.00            
ATOM    320 HG21 ILE X  19     -14.049  19.734   2.632  0.00  0.00            
ATOM    321 HG22 ILE X  19     -12.875  18.582   1.712  0.00  0.00            
ATOM    322 HG23 ILE X  19     -12.368  19.434   3.080  0.00  0.00            
ATOM    323  CG1 ILE X  19     -14.111  18.096   4.893  0.00  0.00            
ATOM    324 HG12 ILE X  19     -14.934  18.809   4.911  0.00  0.00            
ATOM    325 HG13 ILE X  19     -14.553  17.225   5.376  0.00  0.00            
ATOM    326  CD1 ILE X  19     -12.940  18.601   5.749  0.00  0.00            
ATOM    327 HD11 ILE X  19     -12.724  19.668   5.690  0.00  0.00            
ATOM    328 HD12 ILE X  19     -13.206  18.455   6.796  0.00  0.00            
ATOM    329 HD13 ILE X  19     -12.181  17.833   5.596  0.00  0.00            
ATOM    330  C   ILE X  19     -15.159  17.311   1.170  0.00  0.00            
ATOM    331  O   ILE X  19     -15.855  18.236   0.716  0.00  0.00            
ATOM    332  N   LYS X  20     -14.423  16.458   0.417  0.00  0.00            
ATOM    333  H   LYS X  20     -13.843  15.801   0.919  0.00  0.00            
ATOM    334  CA  LYS X  20     -14.402  16.250  -1.066  0.00  0.00            
ATOM    335  HA  LYS X  20     -15.413  16.437  -1.428  0.00  0.00            
ATOM    336  CB  LYS X  20     -13.533  17.279  -1.836  0.00  0.00            
ATOM    337  HB2 LYS X  20     -13.730  17.258  -2.908  0.00  0.00            
ATOM    338  HB3 LYS X  20     -13.826  18.191  -1.315  0.00  0.00            
ATOM    339  CG  LYS X  20     -12.020  17.098  -1.776  0.00  0.00            
ATOM    340  HG2 LYS X  20     -11.662  16.142  -2.157  0.00  0.00            
ATOM    341  HG3 LYS X  20     -11.794  17.150  -0.711  0.00  0.00            
ATOM    342  CD  LYS X  20     -11.307  18.300  -2.409  0.00  0.00            
ATOM    343  HD2 LYS X  20     -11.687  19.164  -1.864  0.00  0.00            
ATOM    344  HD3 LYS X  20     -10.247  18.209  -2.170  0.00  0.00            
ATOM    345  CE  LYS X  20     -11.569  18.379  -3.891  0.00  0.00            
ATOM    346  HE2 LYS X  20     -11.532  17.416  -4.399  0.00  0.00            
ATOM    347  HE3 LYS X  20     -12.618  18.667  -3.964  0.00  0.00            
ATOM    348  NZ  LYS X  20     -10.803  19.374  -4.647  0.00  0.00            
ATOM    349  HZ1 LYS X  20     -11.167  20.311  -4.557  0.00  0.00            
ATOM    350  HZ2 LYS X  20     -10.873  19.160  -5.632  0.00  0.00            
ATOM    351  HZ3 LYS X  20      -9.825  19.352  -4.395  0.00  0.00            
ATOM    352  C   LYS X  20     -13.967  14.830  -1.381  0.00  0.00            
ATOM    353  O   LYS X  20     -13.216  14.297  -0.605  0.00  0.00            
ATOM    354  N   VAL X  21     -14.374  14.217  -2.500  0.00  0.00            
ATOM    355  H   VAL X  21     -14.999  14.755  -3.083  0.00  0.00            
ATOM    356  CA  VAL X  21     -13.845  12.965  -2.934  0.00  0.00            
ATOM    357  HA  VAL X  21     -14.068  12.222  -2.168  0.00  0.00            
ATOM    358  CB  VAL X  21     -14.566  12.374  -4.094  0.00  0.00            
ATOM    359  HB  VAL X  21     -15.615  12.623  -3.933  0.00  0.00            
ATOM    360  CG1 VAL X  21     -14.050  12.910  -5.397  0.00  0.00            
ATOM    361 HG11 VAL X  21     -13.001  12.642  -5.525  0.00  0.00            
ATOM    362 HG12 VAL X  21     -14.269  13.973  -5.497  0.00  0.00            
ATOM    363 HG13 VAL X  21     -14.667  12.511  -6.203  0.00  0.00            
ATOM    364  CG2 VAL X  21     -14.494  10.810  -4.258  0.00  0.00            
ATOM    365 HG21 VAL X  21     -14.773  10.265  -3.356  0.00  0.00            
ATOM    366 HG22 VAL X  21     -15.202  10.525  -5.037  0.00  0.00            
ATOM    367 HG23 VAL X  21     -13.466  10.551  -4.509  0.00  0.00            
ATOM    368  C   VAL X  21     -12.314  12.991  -3.090  0.00  0.00            
ATOM    369  O   VAL X  21     -11.625  13.991  -3.436  0.00  0.00            
ATOM    370  N   LEU X  22     -11.694  11.803  -2.841  0.00  0.00            
ATOM    371  H   LEU X  22     -12.228  10.981  -2.596  0.00  0.00            
ATOM    372  CA  LEU X  22     -10.267  11.569  -2.924  0.00  0.00            
ATOM    373  HA  LEU X  22      -9.781  12.521  -3.137  0.00  0.00            
ATOM    374  CB  LEU X  22      -9.828  11.150  -1.485  0.00  0.00            
ATOM    375  HB2 LEU X  22     -10.416  10.263  -1.250  0.00  0.00            
ATOM    376  HB3 LEU X  22     -10.037  12.030  -0.875  0.00  0.00            
ATOM    377  CG  LEU X  22      -8.367  10.829  -1.212  0.00  0.00            
ATOM    378  HG  LEU X  22      -8.130   9.951  -1.812  0.00  0.00            
ATOM    379  CD1 LEU X  22      -7.353  11.833  -1.669  0.00  0.00            
ATOM    380 HD11 LEU X  22      -6.382  11.339  -1.628  0.00  0.00            
ATOM    381 HD12 LEU X  22      -7.515  12.125  -2.706  0.00  0.00            
ATOM    382 HD13 LEU X  22      -7.351  12.760  -1.096  0.00  0.00            
ATOM    383  CD2 LEU X  22      -8.076  10.608   0.236  0.00  0.00            
ATOM    384 HD21 LEU X  22      -8.081   9.551   0.502  0.00  0.00            
ATOM    385 HD22 LEU X  22      -7.084  10.909   0.571  0.00  0.00            
ATOM    386 HD23 LEU X  22      -8.693  11.240   0.875  0.00  0.00            
ATOM    387  C   LEU X  22      -9.918  10.523  -3.979  0.00  0.00            
ATOM    388  O   LEU X  22      -8.837  10.677  -4.603  0.00  0.00            
ATOM    389  N   GLY X  23     -10.663   9.446  -4.128  0.00  0.00            
ATOM    390  H   GLY X  23     -11.472   9.361  -3.530  0.00  0.00            
ATOM    391  CA  GLY X  23     -10.529   8.470  -5.217  0.00  0.00            
ATOM    392  HA2 GLY X  23     -10.165   8.873  -6.162  0.00  0.00            
ATOM    393  HA3 GLY X  23      -9.762   7.749  -4.932  0.00  0.00            
ATOM    394  C   GLY X  23     -11.835   7.745  -5.460  0.00  0.00            
ATOM    395  O   GLY X  23     -12.616   7.630  -4.556  0.00  0.00            
ATOM    396  N   SER X  24     -12.033   7.142  -6.640  0.00  0.00            
ATOM    397  H   SER X  24     -11.259   7.061  -7.283  0.00  0.00            
ATOM    398  CA  SER X  24     -13.139   6.196  -6.778  0.00  0.00            
ATOM    399  HA  SER X  24     -13.249   5.691  -5.819  0.00  0.00            
ATOM    400  CB  SER X  24     -14.422   6.971  -7.067  0.00  0.00            
ATOM    401  HB2 SER X  24     -14.281   7.249  -8.111  0.00  0.00            
ATOM    402  HB3 SER X  24     -14.475   7.889  -6.482  0.00  0.00            
ATOM    403  OG  SER X  24     -15.647   6.194  -6.899  0.00  0.00            
ATOM    404  HG  SER X  24     -16.071   5.967  -7.730  0.00  0.00            
ATOM    405  C   SER X  24     -12.716   5.281  -7.926  0.00  0.00            
ATOM    406  O   SER X  24     -11.962   5.698  -8.788  0.00  0.00            
ATOM    407  N   GLY X  25     -13.312   4.087  -7.980  0.00  0.00            
ATOM    408  H   GLY X  25     -13.920   3.794  -7.229  0.00  0.00            
ATOM    409  CA  GLY X  25     -12.909   3.061  -8.906  0.00  0.00            
ATOM    410  HA2 GLY X  25     -12.595   3.529  -9.839  0.00  0.00            
ATOM    411  HA3 GLY X  25     -12.074   2.467  -8.537  0.00  0.00            
ATOM    412  C   GLY X  25     -14.152   2.162  -9.250  0.00  0.00            
ATOM    413  O   GLY X  25     -15.326   2.544  -9.095  0.00  0.00            
ATOM    414  N   ALA X  26     -13.929   0.970  -9.756  0.00  0.00            
ATOM    415  H   ALA X  26     -12.998   0.584  -9.698  0.00  0.00            
ATOM    416  CA  ALA X  26     -14.942   0.090 -10.306  0.00  0.00            
ATOM    417  HA  ALA X  26     -15.582   0.639 -10.996  0.00  0.00            
ATOM    418  CB  ALA X  26     -14.283  -1.101 -11.043  0.00  0.00            
ATOM    419  HB1 ALA X  26     -13.557  -1.570 -10.380  0.00  0.00            
ATOM    420  HB2 ALA X  26     -15.023  -1.887 -11.196  0.00  0.00            
ATOM    421  HB3 ALA X  26     -13.814  -0.925 -12.011  0.00  0.00            
ATOM    422  C   ALA X  26     -15.991  -0.389  -9.239  0.00  0.00            
ATOM    423  O   ALA X  26     -17.120  -0.648  -9.656  0.00  0.00            
ATOM    424  N   PHE X  27     -15.629  -0.398  -7.984  0.00  0.00            
ATOM    425  H   PHE X  27     -14.626  -0.284  -7.940  0.00  0.00            
ATOM    426  CA  PHE X  27     -16.436  -0.982  -6.942  0.00  0.00            
ATOM    427  HA  PHE X  27     -17.482  -0.864  -7.227  0.00  0.00            
ATOM    428  CB  PHE X  27     -16.184  -2.517  -6.682  0.00  0.00            
ATOM    429  HB2 PHE X  27     -16.896  -2.793  -5.904  0.00  0.00            
ATOM    430  HB3 PHE X  27     -16.504  -3.189  -7.478  0.00  0.00            
ATOM    431  CG  PHE X  27     -14.808  -2.958  -6.150  0.00  0.00            
ATOM    432  CD1 PHE X  27     -14.450  -3.023  -4.795  0.00  0.00            
ATOM    433  HD1 PHE X  27     -15.121  -2.595  -4.065  0.00  0.00            
ATOM    434  CE1 PHE X  27     -13.275  -3.586  -4.428  0.00  0.00            
ATOM    435  HE1 PHE X  27     -13.010  -3.559  -3.381  0.00  0.00            
ATOM    436  CZ  PHE X  27     -12.363  -4.034  -5.385  0.00  0.00            
ATOM    437  HZ  PHE X  27     -11.394  -4.425  -5.111  0.00  0.00            
ATOM    438  CE2 PHE X  27     -12.713  -4.054  -6.736  0.00  0.00            
ATOM    439  HE2 PHE X  27     -12.116  -4.471  -7.533  0.00  0.00            
ATOM    440  CD2 PHE X  27     -13.935  -3.511  -7.102  0.00  0.00            
ATOM    441  HD2 PHE X  27     -14.209  -3.556  -8.146  0.00  0.00            
ATOM    442  C   PHE X  27     -16.285  -0.221  -5.606  0.00  0.00            
ATOM    443  O   PHE X  27     -17.121  -0.331  -4.748  0.00  0.00            
ATOM    444  N   GLY X  28     -15.283   0.618  -5.361  0.00  0.00            
ATOM    445  H   GLY X  28     -14.648   0.705  -6.141  0.00  0.00            
ATOM    446  CA  GLY X  28     -15.146   1.427  -4.146  0.00  0.00            
ATOM    447  HA2 GLY X  28     -15.877   1.282  -3.351  0.00  0.00            
ATOM    448  HA3 GLY X  28     -14.221   1.117  -3.662  0.00  0.00            
ATOM    449  C   GLY X  28     -14.995   2.898  -4.392  0.00  0.00            
ATOM    450  O   GLY X  28     -14.841   3.384  -5.542  0.00  0.00            
ATOM    451  N   THR X  29     -15.046   3.592  -3.276  0.00  0.00            
ATOM    452  H   THR X  29     -15.227   3.074  -2.428  0.00  0.00            
ATOM    453  CA  THR X  29     -14.739   5.003  -3.188  0.00  0.00            
ATOM    454  HA  THR X  29     -14.177   5.368  -4.047  0.00  0.00            
ATOM    455  CB  THR X  29     -16.080   5.840  -3.231  0.00  0.00            
ATOM    456  HB  THR X  29     -16.690   5.731  -2.335  0.00  0.00            
ATOM    457  CG2 THR X  29     -15.904   7.413  -3.506  0.00  0.00            
ATOM    458 HG21 THR X  29     -15.286   7.640  -4.375  0.00  0.00            
ATOM    459 HG22 THR X  29     -15.544   7.888  -2.593  0.00  0.00            
ATOM    460 HG23 THR X  29     -16.891   7.836  -3.691  0.00  0.00            
ATOM    461  OG1 THR X  29     -16.894   5.472  -4.354  0.00  0.00            
ATOM    462  HG1 THR X  29     -16.343   5.577  -5.134  0.00  0.00            
ATOM    463  C   THR X  29     -14.048   5.429  -1.863  0.00  0.00            
ATOM    464  O   THR X  29     -14.430   4.890  -0.808  0.00  0.00            
ATOM    465  N   VAL X  30     -13.178   6.412  -1.949  0.00  0.00            
ATOM    466  H   VAL X  30     -12.968   6.755  -2.875  0.00  0.00            
ATOM    467  CA  VAL X  30     -12.550   7.128  -0.838  0.00  0.00            
ATOM    468  HA  VAL X  30     -13.182   6.894   0.019  0.00  0.00            
ATOM    469  CB  VAL X  30     -11.077   6.706  -0.674  0.00  0.00            
ATOM    470  HB  VAL X  30     -10.600   6.962  -1.620  0.00  0.00            
ATOM    471  CG1 VAL X  30     -10.288   7.407   0.495  0.00  0.00            
ATOM    472 HG11 VAL X  30      -9.304   6.949   0.591  0.00  0.00            
ATOM    473 HG12 VAL X  30     -10.817   7.167   1.417  0.00  0.00            
ATOM    474 HG13 VAL X  30     -10.306   8.494   0.407  0.00  0.00            
ATOM    475  CG2 VAL X  30     -10.821   5.198  -0.458  0.00  0.00            
ATOM    476 HG21 VAL X  30     -11.139   4.957   0.557  0.00  0.00            
ATOM    477 HG22 VAL X  30      -9.792   4.935  -0.703  0.00  0.00            
ATOM    478 HG23 VAL X  30     -11.445   4.747  -1.229  0.00  0.00            
ATOM    479  C   VAL X  30     -12.712   8.687  -0.962  0.00  0.00            
ATOM    480  O   VAL X  30     -12.680   9.259  -2.070  0.00  0.00            
ATOM    481  N   TYR X  31     -12.846   9.412   0.144  0.00  0.00            
ATOM    482  H   TYR X  31     -12.879   8.868   0.994  0.00  0.00            
ATOM    483  CA  TYR X  31     -13.116  10.851   0.284  0.00  0.00            
ATOM    484  HA  TYR X  31     -12.818  11.375  -0.624  0.00  0.00            
ATOM    485  CB  TYR X  31     -14.563  11.207   0.774  0.00  0.00            
ATOM    486  HB2 TYR X  31     -14.675  12.271   0.565  0.00  0.00            
ATOM    487  HB3 TYR X  31     -14.611  11.068   1.854  0.00  0.00            
ATOM    488  CG  TYR X  31     -15.702  10.542   0.028  0.00  0.00            
ATOM    489  CD1 TYR X  31     -16.015   9.146   0.049  0.00  0.00            
ATOM    490  HD1 TYR X  31     -15.425   8.569   0.746  0.00  0.00            
ATOM    491  CE1 TYR X  31     -17.113   8.685  -0.638  0.00  0.00            
ATOM    492  HE1 TYR X  31     -17.202   7.612  -0.719  0.00  0.00            
ATOM    493  CZ  TYR X  31     -17.990   9.502  -1.350  0.00  0.00            
ATOM    494  OH  TYR X  31     -19.077   9.005  -2.003  0.00  0.00            
ATOM    495  HH  TYR X  31     -19.020   8.050  -2.086  0.00  0.00            
ATOM    496  CE2 TYR X  31     -17.808  10.862  -1.202  0.00  0.00            
ATOM    497  HE2 TYR X  31     -18.572  11.475  -1.655  0.00  0.00            
ATOM    498  CD2 TYR X  31     -16.643  11.347  -0.616  0.00  0.00            
ATOM    499  HD2 TYR X  31     -16.484  12.414  -0.648  0.00  0.00            
ATOM    500  C   TYR X  31     -12.088  11.422   1.300  0.00  0.00            
ATOM    501  O   TYR X  31     -11.736  10.723   2.279  0.00  0.00            
ATOM    502  N   LYS X  32     -11.616  12.641   1.106  0.00  0.00            
ATOM    503  H   LYS X  32     -12.063  13.143   0.352  0.00  0.00            
ATOM    504  CA  LYS X  32     -11.099  13.504   2.180  0.00  0.00            
ATOM    505  HA  LYS X  32     -10.350  12.967   2.762  0.00  0.00            
ATOM    506  CB  LYS X  32     -10.526  14.733   1.518  0.00  0.00            
ATOM    507  HB2 LYS X  32     -11.324  15.319   1.061  0.00  0.00            
ATOM    508  HB3 LYS X  32     -10.055  15.270   2.342  0.00  0.00            
ATOM    509  CG  LYS X  32      -9.312  14.552   0.606  0.00  0.00            
ATOM    510  HG2 LYS X  32      -9.675  14.401  -0.411  0.00  0.00            
ATOM    511  HG3 LYS X  32      -8.692  13.698   0.878  0.00  0.00            
ATOM    512  CD  LYS X  32      -8.359  15.734   0.636  0.00  0.00            
ATOM    513  HD2 LYS X  32      -8.950  16.591   0.314  0.00  0.00            
ATOM    514  HD3 LYS X  32      -7.953  15.775   1.647  0.00  0.00            
ATOM    515  CE  LYS X  32      -7.268  15.543  -0.346  0.00  0.00            
ATOM    516  HE2 LYS X  32      -6.742  14.628  -0.073  0.00  0.00            
ATOM    517  HE3 LYS X  32      -7.718  15.522  -1.338  0.00  0.00            
ATOM    518  NZ  LYS X  32      -6.234  16.617  -0.257  0.00  0.00            
ATOM    519  HZ1 LYS X  32      -6.665  17.528  -0.331  0.00  0.00            
ATOM    520  HZ2 LYS X  32      -5.881  16.607   0.689  0.00  0.00            
ATOM    521  HZ3 LYS X  32      -5.514  16.445  -0.943  0.00  0.00            
ATOM    522  C   LYS X  32     -12.136  13.891   3.292  0.00  0.00            
ATOM    523  O   LYS X  32     -13.358  13.855   3.017  0.00  0.00            
ATOM    524  N   GLY X  33     -11.694  14.262   4.509  0.00  0.00            
ATOM    525  H   GLY X  33     -10.709  14.084   4.644  0.00  0.00            
ATOM    526  CA  GLY X  33     -12.599  14.371   5.678  0.00  0.00            
ATOM    527  HA2 GLY X  33     -13.393  15.056   5.382  0.00  0.00            
ATOM    528  HA3 GLY X  33     -12.984  13.400   5.990  0.00  0.00            
ATOM    529  C   GLY X  33     -11.998  14.991   6.970  0.00  0.00            
ATOM    530  O   GLY X  33     -10.760  15.300   6.908  0.00  0.00            
ATOM    531  N   LEU X  34     -12.758  15.233   8.025  0.00  0.00            
ATOM    532  H   LEU X  34     -13.674  14.809   8.072  0.00  0.00            
ATOM    533  CA  LEU X  34     -12.341  15.827   9.293  0.00  0.00            
ATOM    534  HA  LEU X  34     -11.275  15.636   9.418  0.00  0.00            
ATOM    535  CB  LEU X  34     -12.451  17.376   9.285  0.00  0.00            
ATOM    536  HB2 LEU X  34     -13.479  17.608   9.005  0.00  0.00            
ATOM    537  HB3 LEU X  34     -11.774  17.816   8.554  0.00  0.00            
ATOM    538  CG  LEU X  34     -12.149  18.186  10.596  0.00  0.00            
ATOM    539  HG  LEU X  34     -12.500  17.577  11.429  0.00  0.00            
ATOM    540  CD1 LEU X  34     -10.643  18.427  10.906  0.00  0.00            
ATOM    541 HD11 LEU X  34     -10.443  19.162  11.686  0.00  0.00            
ATOM    542 HD12 LEU X  34     -10.224  17.482  11.251  0.00  0.00            
ATOM    543 HD13 LEU X  34     -10.101  18.693   9.999  0.00  0.00            
ATOM    544  CD2 LEU X  34     -12.858  19.612  10.648  0.00  0.00            
ATOM    545 HD21 LEU X  34     -12.428  20.224   9.855  0.00  0.00            
ATOM    546 HD22 LEU X  34     -13.937  19.517  10.529  0.00  0.00            
ATOM    547 HD23 LEU X  34     -12.573  20.182  11.532  0.00  0.00            
ATOM    548  C   LEU X  34     -13.090  15.313  10.497  0.00  0.00            
ATOM    549  O   LEU X  34     -14.318  15.287  10.481  0.00  0.00            
ATOM    550  N   TRP X  35     -12.377  14.904  11.607  0.00  0.00            
ATOM    551  H   TRP X  35     -11.378  15.045  11.655  0.00  0.00            
ATOM    552  CA  TRP X  35     -12.898  14.225  12.805  0.00  0.00            
ATOM    553  HA  TRP X  35     -13.981  14.146  12.718  0.00  0.00            
ATOM    554  CB  TRP X  35     -12.308  12.765  12.909  0.00  0.00            
ATOM    555  HB2 TRP X  35     -11.231  12.839  13.059  0.00  0.00            
ATOM    556  HB3 TRP X  35     -12.445  12.234  11.967  0.00  0.00            
ATOM    557  CG  TRP X  35     -12.728  11.915  14.071  0.00  0.00            
ATOM    558  CD1 TRP X  35     -13.950  11.892  14.578  0.00  0.00            
ATOM    559  HD1 TRP X  35     -14.708  12.555  14.187  0.00  0.00            
ATOM    560  NE1 TRP X  35     -14.108  10.967  15.563  0.00  0.00            
ATOM    561  HE1 TRP X  35     -14.918  10.756  16.128  0.00  0.00            
ATOM    562  CE2 TRP X  35     -12.890  10.356  15.779  0.00  0.00            
ATOM    563  CZ2 TRP X  35     -12.569   9.313  16.665  0.00  0.00            
ATOM    564  HZ2 TRP X  35     -13.267   8.942  17.401  0.00  0.00            
ATOM    565  CH2 TRP X  35     -11.241   8.761  16.517  0.00  0.00            
ATOM    566  HH2 TRP X  35     -10.942   7.931  17.140  0.00  0.00            
ATOM    567  CZ3 TRP X  35     -10.281   9.345  15.668  0.00  0.00            
ATOM    568  HZ3 TRP X  35      -9.334   8.829  15.613  0.00  0.00            
ATOM    569  CE3 TRP X  35     -10.662  10.376  14.797  0.00  0.00            
ATOM    570  HE3 TRP X  35     -10.046  10.763  13.998  0.00  0.00            
ATOM    571  CD2 TRP X  35     -11.990  10.902  14.836  0.00  0.00            
ATOM    572  C   TRP X  35     -12.568  14.941  14.078  0.00  0.00            
ATOM    573  O   TRP X  35     -11.456  15.449  14.252  0.00  0.00            
ATOM    574  N   ILE X  36     -13.566  15.033  15.058  0.00  0.00            
ATOM    575  H   ILE X  36     -14.486  14.665  14.862  0.00  0.00            
ATOM    576  CA  ILE X  36     -13.368  15.678  16.386  0.00  0.00            
ATOM    577  HA  ILE X  36     -12.335  15.937  16.620  0.00  0.00            
ATOM    578  CB  ILE X  36     -14.302  16.883  16.524  0.00  0.00            
ATOM    579  HB  ILE X  36     -15.363  16.642  16.598  0.00  0.00            
ATOM    580  CG2 ILE X  36     -13.904  17.576  17.850  0.00  0.00            
ATOM    581 HG21 ILE X  36     -12.928  18.059  17.889  0.00  0.00            
ATOM    582 HG22 ILE X  36     -14.698  18.293  18.061  0.00  0.00            
ATOM    583 HG23 ILE X  36     -13.919  16.802  18.618  0.00  0.00            
ATOM    584  CG1 ILE X  36     -14.123  17.785  15.281  0.00  0.00            
ATOM    585 HG12 ILE X  36     -13.063  17.839  15.032  0.00  0.00            
ATOM    586 HG13 ILE X  36     -14.641  17.375  14.415  0.00  0.00            
ATOM    587  CD1 ILE X  36     -14.673  19.188  15.362  0.00  0.00            
ATOM    588 HD11 ILE X  36     -15.743  19.274  15.175  0.00  0.00            
ATOM    589 HD12 ILE X  36     -14.354  19.644  16.299  0.00  0.00            
ATOM    590 HD13 ILE X  36     -14.333  19.782  14.514  0.00  0.00            
ATOM    591  C   ILE X  36     -13.723  14.651  17.437  0.00  0.00            
ATOM    592  O   ILE X  36     -14.892  14.355  17.675  0.00  0.00            
ATOM    593  N   PRO X  37     -12.732  13.881  17.966  0.00  0.00            
ATOM    594  CD  PRO X  37     -11.316  14.032  17.673  0.00  0.00            
ATOM    595  HD2 PRO X  37     -11.084  14.829  18.379  0.00  0.00            
ATOM    596  HD3 PRO X  37     -11.047  14.103  16.619  0.00  0.00            
ATOM    597  CG  PRO X  37     -10.649  12.700  18.139  0.00  0.00            
ATOM    598  HG2 PRO X  37     -10.430  12.018  17.317  0.00  0.00            
ATOM    599  HG3 PRO X  37      -9.693  12.884  18.628  0.00  0.00            
ATOM    600  CB  PRO X  37     -11.651  12.098  19.083  0.00  0.00            
ATOM    601  HB2 PRO X  37     -11.393  12.447  20.083  0.00  0.00            
ATOM    602  HB3 PRO X  37     -11.550  11.013  19.112  0.00  0.00            
ATOM    603  CA  PRO X  37     -12.995  12.634  18.653  0.00  0.00            
ATOM    604  HA  PRO X  37     -13.439  11.905  17.975  0.00  0.00            
ATOM    605  C   PRO X  37     -13.862  12.760  19.930  0.00  0.00            
ATOM    606  O   PRO X  37     -13.570  13.601  20.771  0.00  0.00            
ATOM    607  N   GLU X  38     -15.039  12.216  19.950  0.00  0.00            
ATOM    608  H   GLU X  38     -15.307  11.590  19.204  0.00  0.00            
ATOM    609  CA  GLU X  38     -15.982  12.369  21.044  0.00  0.00            
ATOM    610  HA  GLU X  38     -16.861  11.765  20.821  0.00  0.00            
ATOM    611  CB  GLU X  38     -15.639  11.684  22.411  0.00  0.00            
ATOM    612  HB2 GLU X  38     -14.961  12.394  22.884  0.00  0.00            
ATOM    613  HB3 GLU X  38     -16.540  11.664  23.024  0.00  0.00            
ATOM    614  CG  GLU X  38     -15.032  10.312  22.375  0.00  0.00            
ATOM    615  HG2 GLU X  38     -14.051  10.345  21.902  0.00  0.00            
ATOM    616  HG3 GLU X  38     -14.926   9.859  23.361  0.00  0.00            
ATOM    617  CD  GLU X  38     -15.808   9.388  21.565  0.00  0.00            
ATOM    618  OE1 GLU X  38     -17.008   9.129  21.857  0.00  0.00            
ATOM    619  OE2 GLU X  38     -15.254   8.842  20.532  0.00  0.00            
ATOM    620  C   GLU X  38     -16.467  13.828  21.173  0.00  0.00            
ATOM    621  O   GLU X  38     -17.084  14.256  22.206  0.00  0.00            
ATOM    622  N   GLY X  39     -16.317  14.719  20.096  0.00  0.00            
ATOM    623  H   GLY X  39     -15.824  14.389  19.279  0.00  0.00            
ATOM    624  CA  GLY X  39     -16.716  16.120  20.061  0.00  0.00            
ATOM    625  HA2 GLY X  39     -17.767  16.247  20.319  0.00  0.00            
ATOM    626  HA3 GLY X  39     -16.420  16.519  19.091  0.00  0.00            
ATOM    627  C   GLY X  39     -15.970  16.908  21.216  0.00  0.00            
ATOM    628  O   GLY X  39     -16.602  17.719  21.855  0.00  0.00            
ATOM    629  N   GLU X  40     -14.681  16.611  21.486  0.00  0.00            
ATOM    630  H   GLU X  40     -14.368  15.769  21.024  0.00  0.00            
ATOM    631  CA  GLU X  40     -13.862  17.388  22.491  0.00  0.00            
ATOM    632  HA  GLU X  40     -14.190  18.421  22.375  0.00  0.00            
ATOM    633  CB  GLU X  40     -14.294  17.096  24.035  0.00  0.00            
ATOM    634  HB2 GLU X  40     -13.770  17.710  24.768  0.00  0.00            
ATOM    635  HB3 GLU X  40     -15.378  17.205  24.091  0.00  0.00            
ATOM    636  CG  GLU X  40     -13.872  15.644  24.336  0.00  0.00            
ATOM    637  HG2 GLU X  40     -14.518  15.006  23.733  0.00  0.00            
ATOM    638  HG3 GLU X  40     -12.902  15.427  23.888  0.00  0.00            
ATOM    639  CD  GLU X  40     -13.940  15.378  25.859  0.00  0.00            
ATOM    640  OE1 GLU X  40     -15.098  15.482  26.438  0.00  0.00            
ATOM    641  OE2 GLU X  40     -12.924  14.886  26.393  0.00  0.00            
ATOM    642  C   GLU X  40     -12.372  17.383  22.187  0.00  0.00            
ATOM    643  O   GLU X  40     -11.688  16.511  21.618  0.00  0.00            
ATOM    644  N   LYS X  41     -11.662  18.349  22.806  0.00  0.00            
ATOM    645  H   LYS X  41     -12.082  19.213  23.117  0.00  0.00            
ATOM    646  CA  LYS X  41     -10.188  18.433  23.011  0.00  0.00            
ATOM    647  HA  LYS X  41     -10.013  19.445  23.376  0.00  0.00            
ATOM    648  CB  LYS X  41      -9.692  17.463  24.114  0.00  0.00            
ATOM    649  HB2 LYS X  41      -8.613  17.552  24.242  0.00  0.00            
ATOM    650  HB3 LYS X  41      -9.885  16.458  23.741  0.00  0.00            
ATOM    651  CG  LYS X  41     -10.374  17.712  25.441  0.00  0.00            
ATOM    652  HG2 LYS X  41     -10.619  18.747  25.683  0.00  0.00            
ATOM    653  HG3 LYS X  41     -11.341  17.209  25.421  0.00  0.00            
ATOM    654  CD  LYS X  41      -9.548  17.279  26.684  0.00  0.00            
ATOM    655  HD2 LYS X  41      -9.253  16.250  26.481  0.00  0.00            
ATOM    656  HD3 LYS X  41      -8.772  18.043  26.723  0.00  0.00            
ATOM    657  CE  LYS X  41     -10.474  17.238  27.901  0.00  0.00            
ATOM    658  HE2 LYS X  41     -11.248  16.475  27.823  0.00  0.00            
ATOM    659  HE3 LYS X  41     -10.951  18.174  28.191  0.00  0.00            
ATOM    660  NZ  LYS X  41      -9.683  16.829  29.075  0.00  0.00            
ATOM    661  HZ1 LYS X  41     -10.203  16.768  29.939  0.00  0.00            
ATOM    662  HZ2 LYS X  41      -8.876  17.435  29.122  0.00  0.00            
ATOM    663  HZ3 LYS X  41      -9.397  15.891  28.834  0.00  0.00            
ATOM    664  C   LYS X  41      -9.196  18.416  21.814  0.00  0.00            
ATOM    665  O   LYS X  41      -8.258  19.177  21.984  0.00  0.00            
ATOM    666  N   VAL X  42      -9.315  17.682  20.702  0.00  0.00            
ATOM    667  H   VAL X  42     -10.180  17.162  20.659  0.00  0.00            
ATOM    668  CA  VAL X  42      -8.456  17.814  19.478  0.00  0.00            
ATOM    669  HA  VAL X  42      -7.920  18.764  19.480  0.00  0.00            
ATOM    670  CB  VAL X  42      -7.402  16.712  19.403  0.00  0.00            
ATOM    671  HB  VAL X  42      -6.882  16.804  18.450  0.00  0.00            
ATOM    672  CG1 VAL X  42      -6.303  16.949  20.393  0.00  0.00            
ATOM    673 HG11 VAL X  42      -5.769  17.886  20.233  0.00  0.00            
ATOM    674 HG12 VAL X  42      -6.757  16.963  21.383  0.00  0.00            
ATOM    675 HG13 VAL X  42      -5.669  16.066  20.311  0.00  0.00            
ATOM    676  CG2 VAL X  42      -8.044  15.251  19.448  0.00  0.00            
ATOM    677 HG21 VAL X  42      -8.229  15.011  20.495  0.00  0.00            
ATOM    678 HG22 VAL X  42      -7.436  14.519  18.917  0.00  0.00            
ATOM    679 HG23 VAL X  42      -8.974  15.298  18.881  0.00  0.00            
ATOM    680  C   VAL X  42      -9.363  17.739  18.180  0.00  0.00            
ATOM    681  O   VAL X  42     -10.527  17.315  18.287  0.00  0.00            
ATOM    682  N   LYS X  43      -8.844  18.129  17.028  0.00  0.00            
ATOM    683  H   LYS X  43      -7.950  18.599  16.993  0.00  0.00            
ATOM    684  CA  LYS X  43      -9.465  18.007  15.668  0.00  0.00            
ATOM    685  HA  LYS X  43     -10.310  17.318  15.687  0.00  0.00            
ATOM    686  CB  LYS X  43      -9.926  19.384  15.104  0.00  0.00            
ATOM    687  HB2 LYS X  43      -9.060  20.038  15.005  0.00  0.00            
ATOM    688  HB3 LYS X  43     -10.305  19.201  14.098  0.00  0.00            
ATOM    689  CG  LYS X  43     -10.954  20.129  15.919  0.00  0.00            
ATOM    690  HG2 LYS X  43     -11.861  19.554  16.103  0.00  0.00            
ATOM    691  HG3 LYS X  43     -10.545  20.220  16.925  0.00  0.00            
ATOM    692  CD  LYS X  43     -11.275  21.502  15.438  0.00  0.00            
ATOM    693  HD2 LYS X  43     -10.363  22.071  15.259  0.00  0.00            
ATOM    694  HD3 LYS X  43     -11.841  21.407  14.511  0.00  0.00            
ATOM    695  CE  LYS X  43     -11.986  22.238  16.595  0.00  0.00            
ATOM    696  HE2 LYS X  43     -12.853  21.668  16.929  0.00  0.00            
ATOM    697  HE3 LYS X  43     -11.371  22.238  17.495  0.00  0.00            
ATOM    698  NZ  LYS X  43     -12.233  23.702  16.288  0.00  0.00            
ATOM    699  HZ1 LYS X  43     -11.328  24.131  16.419  0.00  0.00            
ATOM    700  HZ2 LYS X  43     -12.566  23.879  15.351  0.00  0.00            
ATOM    701  HZ3 LYS X  43     -12.928  24.116  16.892  0.00  0.00            
ATOM    702  C   LYS X  43      -8.378  17.303  14.736  0.00  0.00            
ATOM    703  O   LYS X  43      -7.260  17.735  14.708  0.00  0.00            
ATOM    704  N   ILE X  44      -8.743  16.343  13.949  0.00  0.00            
ATOM    705  H   ILE X  44      -9.726  16.129  14.029  0.00  0.00            
ATOM    706  CA  ILE X  44      -7.827  15.413  13.160  0.00  0.00            
ATOM    707  HA  ILE X  44      -6.827  15.831  13.044  0.00  0.00            
ATOM    708  CB  ILE X  44      -7.702  14.016  13.847  0.00  0.00            
ATOM    709  HB  ILE X  44      -8.622  13.430  13.851  0.00  0.00            
ATOM    710  CG2 ILE X  44      -6.703  13.140  13.018  0.00  0.00            
ATOM    711 HG21 ILE X  44      -6.800  12.104  13.343  0.00  0.00            
ATOM    712 HG22 ILE X  44      -5.663  13.436  13.153  0.00  0.00            
ATOM    713 HG23 ILE X  44      -6.836  13.181  11.937  0.00  0.00            
ATOM    714  CG1 ILE X  44      -7.173  14.056  15.302  0.00  0.00            
ATOM    715 HG12 ILE X  44      -7.761  14.808  15.828  0.00  0.00            
ATOM    716 HG13 ILE X  44      -6.175  14.492  15.347  0.00  0.00            
ATOM    717  CD1 ILE X  44      -7.251  12.796  16.126  0.00  0.00            
ATOM    718 HD11 ILE X  44      -6.789  13.021  17.087  0.00  0.00            
ATOM    719 HD12 ILE X  44      -8.305  12.526  16.193  0.00  0.00            
ATOM    720 HD13 ILE X  44      -6.680  11.987  15.672  0.00  0.00            
ATOM    721  C   ILE X  44      -8.373  15.369  11.730  0.00  0.00            
ATOM    722  O   ILE X  44      -9.504  14.843  11.520  0.00  0.00            
ATOM    723  N   PRO X  45      -7.707  15.813  10.645  0.00  0.00            
ATOM    724  CD  PRO X  45      -6.576  16.624  10.655  0.00  0.00            
ATOM    725  HD2 PRO X  45      -6.967  17.617  10.880  0.00  0.00            
ATOM    726  HD3 PRO X  45      -5.852  16.401  11.438  0.00  0.00            
ATOM    727  CG  PRO X  45      -5.963  16.605   9.207  0.00  0.00            
ATOM    728  HG2 PRO X  45      -5.404  15.680   9.067  0.00  0.00            
ATOM    729  HG3 PRO X  45      -5.337  17.467   8.974  0.00  0.00            
ATOM    730  CB  PRO X  45      -7.275  16.399   8.386  0.00  0.00            
ATOM    731  HB2 PRO X  45      -7.845  17.315   8.228  0.00  0.00            
ATOM    732  HB3 PRO X  45      -7.178  15.869   7.438  0.00  0.00            
ATOM    733  CA  PRO X  45      -8.150  15.506   9.298  0.00  0.00            
ATOM    734  HA  PRO X  45      -9.222  15.628   9.143  0.00  0.00            
ATOM    735  C   PRO X  45      -7.942  13.972   9.045  0.00  0.00            
ATOM    736  O   PRO X  45      -6.933  13.395   9.443  0.00  0.00            
ATOM    737  N   VAL X  46      -8.912  13.347   8.368  0.00  0.00            
ATOM    738  H   VAL X  46      -9.592  13.956   7.935  0.00  0.00            
ATOM    739  CA  VAL X  46      -8.946  11.934   7.994  0.00  0.00            
ATOM    740  HA  VAL X  46      -7.978  11.488   8.224  0.00  0.00            
ATOM    741  CB  VAL X  46      -9.899  11.131   8.914  0.00  0.00            
ATOM    742  HB  VAL X  46      -9.690  10.075   8.741  0.00  0.00            
ATOM    743  CG1 VAL X  46      -9.689  11.485  10.384  0.00  0.00            
ATOM    744 HG11 VAL X  46     -10.188  10.865  11.129  0.00  0.00            
ATOM    745 HG12 VAL X  46      -9.932  12.513  10.653  0.00  0.00            
ATOM    746 HG13 VAL X  46      -8.612  11.424  10.541  0.00  0.00            
ATOM    747  CG2 VAL X  46     -11.462  11.497   8.748  0.00  0.00            
ATOM    748 HG21 VAL X  46     -11.645  12.564   8.873  0.00  0.00            
ATOM    749 HG22 VAL X  46     -11.808  11.296   7.734  0.00  0.00            
ATOM    750 HG23 VAL X  46     -12.051  10.991   9.513  0.00  0.00            
ATOM    751  C   VAL X  46      -9.349  11.710   6.524  0.00  0.00            
ATOM    752  O   VAL X  46      -9.726  12.601   5.814  0.00  0.00            
ATOM    753  N   ALA X  47      -9.069  10.494   6.038  0.00  0.00            
ATOM    754  H   ALA X  47      -8.689   9.814   6.680  0.00  0.00            
ATOM    755  CA  ALA X  47      -9.640   9.905   4.929  0.00  0.00            
ATOM    756  HA  ALA X  47     -10.064  10.660   4.267  0.00  0.00            
ATOM    757  CB  ALA X  47      -8.614   9.113   4.171  0.00  0.00            
ATOM    758  HB1 ALA X  47      -7.747   9.741   3.964  0.00  0.00            
ATOM    759  HB2 ALA X  47      -8.206   8.212   4.629  0.00  0.00            
ATOM    760  HB3 ALA X  47      -9.051   8.673   3.275  0.00  0.00            
ATOM    761  C   ALA X  47     -10.803   8.954   5.295  0.00  0.00            
ATOM    762  O   ALA X  47     -10.984   8.346   6.371  0.00  0.00            
ATOM    763  N   ILE X  48     -11.709   8.645   4.391  0.00  0.00            
ATOM    764  H   ILE X  48     -11.725   9.220   3.561  0.00  0.00            
ATOM    765  CA  ILE X  48     -12.975   7.901   4.631  0.00  0.00            
ATOM    766  HA  ILE X  48     -12.903   7.286   5.528  0.00  0.00            
ATOM    767  CB  ILE X  48     -14.191   8.850   4.828  0.00  0.00            
ATOM    768  HB  ILE X  48     -14.350   9.321   3.858  0.00  0.00            
ATOM    769  CG2 ILE X  48     -15.451   8.006   5.044  0.00  0.00            
ATOM    770 HG21 ILE X  48     -15.824   7.541   4.132  0.00  0.00            
ATOM    771 HG22 ILE X  48     -16.252   8.683   5.339  0.00  0.00            
ATOM    772 HG23 ILE X  48     -15.295   7.314   5.872  0.00  0.00            
ATOM    773  CG1 ILE X  48     -13.986   9.958   5.898  0.00  0.00            
ATOM    774 HG12 ILE X  48     -13.875   9.454   6.859  0.00  0.00            
ATOM    775 HG13 ILE X  48     -13.018  10.446   5.781  0.00  0.00            
ATOM    776  CD1 ILE X  48     -15.078  11.010   6.175  0.00  0.00            
ATOM    777 HD11 ILE X  48     -15.277  11.577   5.265  0.00  0.00            
ATOM    778 HD12 ILE X  48     -15.978  10.487   6.499  0.00  0.00            
ATOM    779 HD13 ILE X  48     -14.857  11.695   6.993  0.00  0.00            
ATOM    780  C   ILE X  48     -13.239   6.957   3.387  0.00  0.00            
ATOM    781  O   ILE X  48     -13.447   7.403   2.244  0.00  0.00            
ATOM    782  N   LYS X  49     -13.291   5.659   3.657  0.00  0.00            
ATOM    783  H   LYS X  49     -13.095   5.341   4.595  0.00  0.00            
ATOM    784  CA  LYS X  49     -13.582   4.628   2.648  0.00  0.00            
ATOM    785  HA  LYS X  49     -13.550   5.050   1.644  0.00  0.00            
ATOM    786  CB  LYS X  49     -12.465   3.535   2.734  0.00  0.00            
ATOM    787  HB2 LYS X  49     -11.491   4.015   2.645  0.00  0.00            
ATOM    788  HB3 LYS X  49     -12.554   3.071   3.717  0.00  0.00            
ATOM    789  CG  LYS X  49     -12.470   2.451   1.636  0.00  0.00            
ATOM    790  HG2 LYS X  49     -12.383   2.957   0.674  0.00  0.00            
ATOM    791  HG3 LYS X  49     -13.478   2.037   1.617  0.00  0.00            
ATOM    792  CD  LYS X  49     -11.468   1.356   2.012  0.00  0.00            
ATOM    793  HD2 LYS X  49     -10.500   1.853   2.073  0.00  0.00            
ATOM    794  HD3 LYS X  49     -11.759   0.730   2.856  0.00  0.00            
ATOM    795  CE  LYS X  49     -11.476   0.427   0.818  0.00  0.00            
ATOM    796  HE2 LYS X  49     -12.473  -0.002   0.711  0.00  0.00            
ATOM    797  HE3 LYS X  49     -11.368   1.108  -0.026  0.00  0.00            
ATOM    798  NZ  LYS X  49     -10.460  -0.653   0.878  0.00  0.00            
ATOM    799  HZ1 LYS X  49     -10.591  -1.421   0.235  0.00  0.00            
ATOM    800  HZ2 LYS X  49     -10.608  -1.117   1.763  0.00  0.00            
ATOM    801  HZ3 LYS X  49      -9.574  -0.182   0.765  0.00  0.00            
ATOM    802  C   LYS X  49     -14.960   4.024   2.735  0.00  0.00            
ATOM    803  O   LYS X  49     -15.456   3.796   3.864  0.00  0.00            
ATOM    804  N   GLU X  50     -15.646   3.771   1.631  0.00  0.00            
ATOM    805  H   GLU X  50     -15.385   4.144   0.729  0.00  0.00            
ATOM    806  CA  GLU X  50     -16.931   3.021   1.518  0.00  0.00            
ATOM    807  HA  GLU X  50     -16.900   2.290   2.326  0.00  0.00            
ATOM    808  CB  GLU X  50     -18.085   4.007   1.896  0.00  0.00            
ATOM    809  HB2 GLU X  50     -19.046   3.520   1.727  0.00  0.00            
ATOM    810  HB3 GLU X  50     -18.062   4.264   2.955  0.00  0.00            
ATOM    811  CG  GLU X  50     -17.944   5.402   1.224  0.00  0.00            
ATOM    812  HG2 GLU X  50     -17.078   6.033   1.428  0.00  0.00            
ATOM    813  HG3 GLU X  50     -17.702   5.159   0.190  0.00  0.00            
ATOM    814  CD  GLU X  50     -19.198   6.174   1.156  0.00  0.00            
ATOM    815  OE1 GLU X  50     -19.544   6.665   0.039  0.00  0.00            
ATOM    816  OE2 GLU X  50     -19.763   6.413   2.236  0.00  0.00            
ATOM    817  C   GLU X  50     -17.174   2.343   0.163  0.00  0.00            
ATOM    818  O   GLU X  50     -16.393   2.575  -0.765  0.00  0.00            
ATOM    819  N   LEU X  51     -18.210   1.500   0.061  0.00  0.00            
ATOM    820  H   LEU X  51     -18.739   1.346   0.907  0.00  0.00            
ATOM    821  CA  LEU X  51     -18.523   0.686  -1.053  0.00  0.00            
ATOM    822  HA  LEU X  51     -17.621   0.578  -1.655  0.00  0.00            
ATOM    823  CB  LEU X  51     -19.073  -0.663  -0.619  0.00  0.00            
ATOM    824  HB2 LEU X  51     -20.059  -0.488  -0.190  0.00  0.00            
ATOM    825  HB3 LEU X  51     -19.153  -1.326  -1.481  0.00  0.00            
ATOM    826  CG  LEU X  51     -18.246  -1.382   0.437  0.00  0.00            
ATOM    827  HG  LEU X  51     -17.891  -0.716   1.224  0.00  0.00            
ATOM    828  CD1 LEU X  51     -18.950  -2.509   1.078  0.00  0.00            
ATOM    829 HD11 LEU X  51     -18.224  -2.815   1.831  0.00  0.00            
ATOM    830 HD12 LEU X  51     -19.176  -3.204   0.269  0.00  0.00            
ATOM    831 HD13 LEU X  51     -19.933  -2.214   1.445  0.00  0.00            
ATOM    832  CD2 LEU X  51     -16.992  -1.848  -0.246  0.00  0.00            
ATOM    833 HD21 LEU X  51     -17.249  -2.117  -1.270  0.00  0.00            
ATOM    834 HD22 LEU X  51     -16.577  -2.715   0.269  0.00  0.00            
ATOM    835 HD23 LEU X  51     -16.280  -1.029  -0.148  0.00  0.00            
ATOM    836  C   LEU X  51     -19.496   1.442  -1.959  0.00  0.00            
ATOM    837  O   LEU X  51     -20.293   2.289  -1.574  0.00  0.00            
ATOM    838  N   ARG X  52     -19.382   1.134  -3.262  0.00  0.00            
ATOM    839  H   ARG X  52     -18.503   0.722  -3.542  0.00  0.00            
ATOM    840  CA  ARG X  52     -20.321   1.693  -4.210  0.00  0.00            
ATOM    841  HA  ARG X  52     -20.568   2.701  -3.877  0.00  0.00            
ATOM    842  CB  ARG X  52     -19.684   1.799  -5.593  0.00  0.00            
ATOM    843  HB2 ARG X  52     -20.439   2.013  -6.348  0.00  0.00            
ATOM    844  HB3 ARG X  52     -19.242   0.857  -5.921  0.00  0.00            
ATOM    845  CG  ARG X  52     -18.708   2.924  -5.758  0.00  0.00            
ATOM    846  HG2 ARG X  52     -19.145   3.850  -5.384  0.00  0.00            
ATOM    847  HG3 ARG X  52     -17.913   2.854  -5.017  0.00  0.00            
ATOM    848  CD  ARG X  52     -18.008   3.068  -7.108  0.00  0.00            
ATOM    849  HD2 ARG X  52     -17.319   3.913  -7.089  0.00  0.00            
ATOM    850  HD3 ARG X  52     -17.445   2.148  -7.269  0.00  0.00            
ATOM    851  NE  ARG X  52     -18.879   3.398  -8.251  0.00  0.00            
ATOM    852  HE  ARG X  52     -19.679   3.988  -8.067  0.00  0.00            
ATOM    853  CZ  ARG X  52     -18.817   2.925  -9.494  0.00  0.00            
ATOM    854  NH1 ARG X  52     -17.886   2.183  -9.904  0.00  0.00            
ATOM    855 HH11 ARG X  52     -17.021   2.089  -9.392  0.00  0.00            
ATOM    856 HH12 ARG X  52     -18.030   1.707 -10.784  0.00  0.00            
ATOM    857  NH2 ARG X  52     -19.809   3.151 -10.332  0.00  0.00            
ATOM    858 HH21 ARG X  52     -20.671   3.549  -9.989  0.00  0.00            
ATOM    859 HH22 ARG X  52     -19.629   2.971 -11.309  0.00  0.00            
ATOM    860  C   ARG X  52     -21.607   0.820  -4.157  0.00  0.00            
ATOM    861  O   ARG X  52     -21.663  -0.402  -4.319  0.00  0.00            
ATOM    862  N   GLU X  53     -22.655   1.659  -4.087  0.00  0.00            
ATOM    863  H   GLU X  53     -22.483   2.649  -3.989  0.00  0.00            
ATOM    864  CA  GLU X  53     -24.026   1.158  -4.255  0.00  0.00            
ATOM    865  HA  GLU X  53     -24.636   2.034  -4.037  0.00  0.00            
ATOM    866  CB  GLU X  53     -24.382   0.737  -5.750  0.00  0.00            
ATOM    867  HB2 GLU X  53     -24.197  -0.335  -5.813  0.00  0.00            
ATOM    868  HB3 GLU X  53     -25.455   0.921  -5.801  0.00  0.00            
ATOM    869  CG  GLU X  53     -23.831   1.644  -6.829  0.00  0.00            
ATOM    870  HG2 GLU X  53     -22.742   1.665  -6.870  0.00  0.00            
ATOM    871  HG3 GLU X  53     -24.178   1.385  -7.829  0.00  0.00            
ATOM    872  CD  GLU X  53     -24.218   3.090  -6.774  0.00  0.00            
ATOM    873  OE1 GLU X  53     -25.406   3.378  -6.440  0.00  0.00            
ATOM    874  OE2 GLU X  53     -23.435   4.002  -6.981  0.00  0.00            
ATOM    875  C   GLU X  53     -24.586   0.208  -3.220  0.00  0.00            
ATOM    876  O   GLU X  53     -25.694  -0.346  -3.339  0.00  0.00            
ATOM    877  N   ALA X  54     -23.799  -0.171  -2.188  0.00  0.00            
ATOM    878  H   ALA X  54     -22.811  -0.003  -2.317  0.00  0.00            
ATOM    879  CA  ALA X  54     -24.170  -1.150  -1.212  0.00  0.00            
ATOM    880  HA  ALA X  54     -24.833  -1.856  -1.713  0.00  0.00            
ATOM    881  CB  ALA X  54     -22.929  -1.859  -0.676  0.00  0.00            
ATOM    882  HB1 ALA X  54     -22.343  -2.302  -1.481  0.00  0.00            
ATOM    883  HB2 ALA X  54     -22.335  -1.234  -0.010  0.00  0.00            
ATOM    884  HB3 ALA X  54     -23.212  -2.653   0.016  0.00  0.00            
ATOM    885  C   ALA X  54     -24.957  -0.559  -0.070  0.00  0.00            
ATOM    886  O   ALA X  54     -24.438   0.404   0.537  0.00  0.00            
ATOM    887  N   THR X  55     -26.146  -1.043   0.290  0.00  0.00            
ATOM    888  H   THR X  55     -26.488  -1.780  -0.311  0.00  0.00            
ATOM    889  CA  THR X  55     -26.947  -0.559   1.494  0.00  0.00            
ATOM    890  HA  THR X  55     -26.259   0.013   2.117  0.00  0.00            
ATOM    891  CB  THR X  55     -28.088   0.261   1.030  0.00  0.00            
ATOM    892  HB  THR X  55     -28.691   0.553   1.890  0.00  0.00            
ATOM    893  CG2 THR X  55     -27.766   1.623   0.478  0.00  0.00            
ATOM    894 HG21 THR X  55     -27.250   2.112   1.305  0.00  0.00            
ATOM    895 HG22 THR X  55     -28.652   2.193   0.198  0.00  0.00            
ATOM    896 HG23 THR X  55     -27.091   1.502  -0.369  0.00  0.00            
ATOM    897  OG1 THR X  55     -28.951  -0.489   0.190  0.00  0.00            
ATOM    898  HG1 THR X  55     -28.655  -0.549  -0.721  0.00  0.00            
ATOM    899  C   THR X  55     -27.478  -1.688   2.352  0.00  0.00            
ATOM    900  O   THR X  55     -27.855  -1.470   3.496  0.00  0.00            
ATOM    901  N   SER X  56     -27.497  -2.968   1.867  0.00  0.00            
ATOM    902  H   SER X  56     -27.329  -2.972   0.871  0.00  0.00            
ATOM    903  CA  SER X  56     -27.637  -4.233   2.559  0.00  0.00            
ATOM    904  HA  SER X  56     -28.518  -4.253   3.199  0.00  0.00            
ATOM    905  CB  SER X  56     -27.793  -5.330   1.527  0.00  0.00            
ATOM    906  HB2 SER X  56     -28.676  -5.183   0.906  0.00  0.00            
ATOM    907  HB3 SER X  56     -26.954  -5.267   0.833  0.00  0.00            
ATOM    908  OG  SER X  56     -27.674  -6.607   2.147  0.00  0.00            
ATOM    909  HG  SER X  56     -28.544  -6.775   2.516  0.00  0.00            
ATOM    910  C   SER X  56     -26.432  -4.573   3.483  0.00  0.00            
ATOM    911  O   SER X  56     -25.286  -4.331   3.079  0.00  0.00            
ATOM    912  N   PRO X  57     -26.675  -5.174   4.719  0.00  0.00            
ATOM    913  CD  PRO X  57     -27.944  -5.456   5.388  0.00  0.00            
ATOM    914  HD2 PRO X  57     -28.620  -5.778   4.597  0.00  0.00            
ATOM    915  HD3 PRO X  57     -28.294  -4.530   5.846  0.00  0.00            
ATOM    916  CG  PRO X  57     -27.651  -6.523   6.468  0.00  0.00            
ATOM    917  HG2 PRO X  57     -27.769  -7.522   6.048  0.00  0.00            
ATOM    918  HG3 PRO X  57     -28.394  -6.377   7.252  0.00  0.00            
ATOM    919  CB  PRO X  57     -26.203  -6.175   6.866  0.00  0.00            
ATOM    920  HB2 PRO X  57     -25.677  -7.099   7.108  0.00  0.00            
ATOM    921  HB3 PRO X  57     -26.087  -5.454   7.675  0.00  0.00            
ATOM    922  CA  PRO X  57     -25.530  -5.602   5.587  0.00  0.00            
ATOM    923  HA  PRO X  57     -24.883  -4.792   5.923  0.00  0.00            
ATOM    924  C   PRO X  57     -24.681  -6.701   4.956  0.00  0.00            
ATOM    925  O   PRO X  57     -23.467  -6.824   5.180  0.00  0.00            
ATOM    926  N   LYS X  58     -25.248  -7.594   4.145  0.00  0.00            
ATOM    927  H   LYS X  58     -26.255  -7.669   4.165  0.00  0.00            
ATOM    928  CA  LYS X  58     -24.509  -8.597   3.448  0.00  0.00            
ATOM    929  HA  LYS X  58     -23.846  -9.086   4.161  0.00  0.00            
ATOM    930  CB  LYS X  58     -25.445  -9.643   2.758  0.00  0.00            
ATOM    931  HB2 LYS X  58     -26.115  -9.065   2.122  0.00  0.00            
ATOM    932  HB3 LYS X  58     -24.821 -10.269   2.121  0.00  0.00            
ATOM    933  CG  LYS X  58     -26.250 -10.592   3.692  0.00  0.00            
ATOM    934  HG2 LYS X  58     -27.093 -10.103   4.180  0.00  0.00            
ATOM    935  HG3 LYS X  58     -26.712 -11.366   3.080  0.00  0.00            
ATOM    936  CD  LYS X  58     -25.433 -11.219   4.817  0.00  0.00            
ATOM    937  HD2 LYS X  58     -25.221 -10.460   5.569  0.00  0.00            
ATOM    938  HD3 LYS X  58     -24.482 -11.520   4.377  0.00  0.00            
ATOM    939  CE  LYS X  58     -26.207 -12.413   5.493  0.00  0.00            
ATOM    940  HE2 LYS X  58     -25.927 -12.494   6.543  0.00  0.00            
ATOM    941  HE3 LYS X  58     -27.282 -12.244   5.441  0.00  0.00            
ATOM    942  NZ  LYS X  58     -25.883 -13.695   4.860  0.00  0.00            
ATOM    943  HZ1 LYS X  58     -24.910 -13.955   4.938  0.00  0.00            
ATOM    944  HZ2 LYS X  58     -25.990 -13.673   3.856  0.00  0.00            
ATOM    945  HZ3 LYS X  58     -26.369 -14.446   5.329  0.00  0.00            
ATOM    946  C   LYS X  58     -23.620  -7.969   2.358  0.00  0.00            
ATOM    947  O   LYS X  58     -22.443  -8.346   2.198  0.00  0.00            
ATOM    948  N   ALA X  59     -24.161  -6.938   1.711  0.00  0.00            
ATOM    949  H   ALA X  59     -25.137  -6.722   1.855  0.00  0.00            
ATOM    950  CA  ALA X  59     -23.398  -6.181   0.704  0.00  0.00            
ATOM    951  HA  ALA X  59     -22.962  -6.896   0.007  0.00  0.00            
ATOM    952  CB  ALA X  59     -24.359  -5.251  -0.104  0.00  0.00            
ATOM    953  HB1 ALA X  59     -25.118  -5.826  -0.633  0.00  0.00            
ATOM    954  HB2 ALA X  59     -23.803  -4.646  -0.821  0.00  0.00            
ATOM    955  HB3 ALA X  59     -24.816  -4.532   0.576  0.00  0.00            
ATOM    956  C   ALA X  59     -22.163  -5.516   1.321  0.00  0.00            
ATOM    957  O   ALA X  59     -21.025  -5.398   0.738  0.00  0.00            
ATOM    958  N   ASN X  60     -22.336  -5.024   2.522  0.00  0.00            
ATOM    959  H   ASN X  60     -23.274  -4.935   2.884  0.00  0.00            
ATOM    960  CA  ASN X  60     -21.216  -4.474   3.237  0.00  0.00            
ATOM    961  HA  ASN X  60     -20.542  -3.810   2.696  0.00  0.00            
ATOM    962  CB  ASN X  60     -21.869  -3.387   4.137  0.00  0.00            
ATOM    963  HB2 ASN X  60     -22.681  -3.919   4.632  0.00  0.00            
ATOM    964  HB3 ASN X  60     -21.223  -3.153   4.982  0.00  0.00            
ATOM    965  CG  ASN X  60     -22.278  -2.160   3.375  0.00  0.00            
ATOM    966  OD1 ASN X  60     -21.497  -1.234   3.184  0.00  0.00            
ATOM    967  ND2 ASN X  60     -23.467  -2.160   2.861  0.00  0.00            
ATOM    968 HD21 ASN X  60     -24.137  -2.898   3.021  0.00  0.00            
ATOM    969 HD22 ASN X  60     -23.679  -1.397   2.234  0.00  0.00            
ATOM    970  C   ASN X  60     -20.230  -5.396   3.946  0.00  0.00            
ATOM    971  O   ASN X  60     -19.171  -4.919   4.305  0.00  0.00            
ATOM    972  N   LYS X  61     -20.622  -6.658   4.222  0.00  0.00            
ATOM    973  H   LYS X  61     -21.516  -7.078   4.011  0.00  0.00            
ATOM    974  CA  LYS X  61     -19.716  -7.585   4.931  0.00  0.00            
ATOM    975  HA  LYS X  61     -19.804  -7.431   6.007  0.00  0.00            
ATOM    976  CB  LYS X  61     -20.290  -8.998   4.613  0.00  0.00            
ATOM    977  HB2 LYS X  61     -21.310  -9.010   4.995  0.00  0.00            
ATOM    978  HB3 LYS X  61     -20.292  -9.124   3.531  0.00  0.00            
ATOM    979  CG  LYS X  61     -19.501 -10.127   5.260  0.00  0.00            
ATOM    980  HG2 LYS X  61     -18.578 -10.234   4.689  0.00  0.00            
ATOM    981  HG3 LYS X  61     -20.121 -11.018   5.168  0.00  0.00            
ATOM    982  CD  LYS X  61     -19.129  -9.997   6.785  0.00  0.00            
ATOM    983  HD2 LYS X  61     -18.218  -9.427   6.972  0.00  0.00            
ATOM    984  HD3 LYS X  61     -19.901  -9.596   7.441  0.00  0.00            
ATOM    985  CE  LYS X  61     -18.699 -11.381   7.252  0.00  0.00            
ATOM    986  HE2 LYS X  61     -18.092 -11.813   6.456  0.00  0.00            
ATOM    987  HE3 LYS X  61     -19.366 -12.234   7.129  0.00  0.00            
ATOM    988  NZ  LYS X  61     -18.145 -11.326   8.638  0.00  0.00            
ATOM    989  HZ1 LYS X  61     -18.127 -12.215   9.117  0.00  0.00            
ATOM    990  HZ2 LYS X  61     -18.497 -10.596   9.240  0.00  0.00            
ATOM    991  HZ3 LYS X  61     -17.159 -11.121   8.556  0.00  0.00            
ATOM    992  C   LYS X  61     -18.234  -7.504   4.555  0.00  0.00            
ATOM    993  O   LYS X  61     -17.334  -7.632   5.358  0.00  0.00            
ATOM    994  N   GLU X  62     -17.804  -7.194   3.290  0.00  0.00            
ATOM    995  H   GLU X  62     -18.600  -7.146   2.670  0.00  0.00            
ATOM    996  CA  GLU X  62     -16.467  -7.006   2.796  0.00  0.00            
ATOM    997  HA  GLU X  62     -15.997  -7.965   3.012  0.00  0.00            
ATOM    998  CB  GLU X  62     -16.369  -6.810   1.231  0.00  0.00            
ATOM    999  HB2 GLU X  62     -16.770  -7.745   0.838  0.00  0.00            
ATOM   1000  HB3 GLU X  62     -16.957  -5.983   0.834  0.00  0.00            
ATOM   1001  CG  GLU X  62     -14.954  -6.569   0.629  0.00  0.00            
ATOM   1002  HG2 GLU X  62     -14.344  -7.249   1.224  0.00  0.00            
ATOM   1003  HG3 GLU X  62     -14.754  -5.499   0.683  0.00  0.00            
ATOM   1004  CD  GLU X  62     -15.022  -7.094  -0.821  0.00  0.00            
ATOM   1005  OE1 GLU X  62     -15.511  -8.190  -1.155  0.00  0.00            
ATOM   1006  OE2 GLU X  62     -14.540  -6.300  -1.650  0.00  0.00            
ATOM   1007  C   GLU X  62     -15.623  -5.895   3.417  0.00  0.00            
ATOM   1008  O   GLU X  62     -14.444  -6.105   3.520  0.00  0.00            
ATOM   1009  N   ILE X  63     -16.177  -4.694   3.710  0.00  0.00            
ATOM   1010  H   ILE X  63     -17.148  -4.532   3.483  0.00  0.00            
ATOM   1011  CA  ILE X  63     -15.549  -3.563   4.517  0.00  0.00            
ATOM   1012  HA  ILE X  63     -14.476  -3.599   4.328  0.00  0.00            
ATOM   1013  CB  ILE X  63     -16.030  -2.139   4.166  0.00  0.00            
ATOM   1014  HB  ILE X  63     -16.103  -2.103   3.079  0.00  0.00            
ATOM   1015  CG2 ILE X  63     -17.474  -1.975   4.618  0.00  0.00            
ATOM   1016 HG21 ILE X  63     -17.540  -1.859   5.700  0.00  0.00            
ATOM   1017 HG22 ILE X  63     -17.911  -1.100   4.135  0.00  0.00            
ATOM   1018 HG23 ILE X  63     -18.120  -2.754   4.215  0.00  0.00            
ATOM   1019  CG1 ILE X  63     -15.178  -1.009   4.712  0.00  0.00            
ATOM   1020 HG12 ILE X  63     -15.383  -0.735   5.746  0.00  0.00            
ATOM   1021 HG13 ILE X  63     -14.139  -1.288   4.537  0.00  0.00            
ATOM   1022  CD1 ILE X  63     -15.299   0.324   3.919  0.00  0.00            
ATOM   1023 HD11 ILE X  63     -15.178   0.130   2.853  0.00  0.00            
ATOM   1024 HD12 ILE X  63     -14.518   1.025   4.214  0.00  0.00            
ATOM   1025 HD13 ILE X  63     -16.290   0.747   4.085  0.00  0.00            
ATOM   1026  C   ILE X  63     -15.664  -3.776   6.028  0.00  0.00            
ATOM   1027  O   ILE X  63     -14.717  -3.534   6.741  0.00  0.00            
ATOM   1028  N   LEU X  64     -16.735  -4.396   6.525  0.00  0.00            
ATOM   1029  H   LEU X  64     -17.408  -4.721   5.845  0.00  0.00            
ATOM   1030  CA  LEU X  64     -16.894  -4.886   7.891  0.00  0.00            
ATOM   1031  HA  LEU X  64     -16.919  -3.990   8.510  0.00  0.00            
ATOM   1032  CB  LEU X  64     -18.353  -5.393   7.981  0.00  0.00            
ATOM   1033  HB2 LEU X  64     -18.482  -6.137   7.195  0.00  0.00            
ATOM   1034  HB3 LEU X  64     -18.401  -5.819   8.983  0.00  0.00            
ATOM   1035  CG  LEU X  64     -19.533  -4.331   7.877  0.00  0.00            
ATOM   1036  HG  LEU X  64     -19.285  -3.745   6.992  0.00  0.00            
ATOM   1037  CD1 LEU X  64     -20.838  -5.066   7.582  0.00  0.00            
ATOM   1038 HD11 LEU X  64     -21.157  -5.656   8.442  0.00  0.00            
ATOM   1039 HD12 LEU X  64     -20.506  -5.696   6.757  0.00  0.00            
ATOM   1040 HD13 LEU X  64     -21.570  -4.375   7.163  0.00  0.00            
ATOM   1041  CD2 LEU X  64     -19.763  -3.383   9.113  0.00  0.00            
ATOM   1042 HD21 LEU X  64     -18.882  -2.742   9.145  0.00  0.00            
ATOM   1043 HD22 LEU X  64     -19.911  -3.934  10.042  0.00  0.00            
ATOM   1044 HD23 LEU X  64     -20.627  -2.736   8.958  0.00  0.00            
ATOM   1045  C   LEU X  64     -15.718  -5.826   8.351  0.00  0.00            
ATOM   1046  O   LEU X  64     -15.392  -5.814   9.513  0.00  0.00            
ATOM   1047  N   ASP X  65     -15.138  -6.654   7.449  0.00  0.00            
ATOM   1048  H   ASP X  65     -15.641  -6.769   6.581  0.00  0.00            
ATOM   1049  CA  ASP X  65     -13.999  -7.568   7.672  0.00  0.00            
ATOM   1050  HA  ASP X  65     -13.867  -7.642   8.752  0.00  0.00            
ATOM   1051  CB  ASP X  65     -14.295  -8.974   7.170  0.00  0.00            
ATOM   1052  HB2 ASP X  65     -14.573  -9.073   6.121  0.00  0.00            
ATOM   1053  HB3 ASP X  65     -13.466  -9.579   7.537  0.00  0.00            
ATOM   1054  CG  ASP X  65     -15.509  -9.715   7.808  0.00  0.00            
ATOM   1055  OD1 ASP X  65     -15.650 -10.883   7.442  0.00  0.00            
ATOM   1056  OD2 ASP X  65     -16.071  -9.166   8.745  0.00  0.00            
ATOM   1057  C   ASP X  65     -12.628  -7.078   7.183  0.00  0.00            
ATOM   1058  O   ASP X  65     -11.587  -7.550   7.580  0.00  0.00            
ATOM   1059  N   GLU X  66     -12.567  -6.060   6.299  0.00  0.00            
ATOM   1060  H   GLU X  66     -13.429  -5.765   5.863  0.00  0.00            
ATOM   1061  CA  GLU X  66     -11.339  -5.185   6.164  0.00  0.00            
ATOM   1062  HA  GLU X  66     -10.439  -5.783   6.025  0.00  0.00            
ATOM   1063  CB  GLU X  66     -11.474  -4.178   5.001  0.00  0.00            
ATOM   1064  HB2 GLU X  66     -11.724  -4.667   4.060  0.00  0.00            
ATOM   1065  HB3 GLU X  66     -12.340  -3.572   5.270  0.00  0.00            
ATOM   1066  CG  GLU X  66     -10.290  -3.223   4.722  0.00  0.00            
ATOM   1067  HG2 GLU X  66      -9.481  -3.940   4.580  0.00  0.00            
ATOM   1068  HG3 GLU X  66     -10.074  -2.661   5.630  0.00  0.00            
ATOM   1069  CD  GLU X  66     -10.355  -2.336   3.525  0.00  0.00            
ATOM   1070  OE1 GLU X  66      -9.502  -1.366   3.469  0.00  0.00            
ATOM   1071  OE2 GLU X  66     -11.344  -2.335   2.741  0.00  0.00            
ATOM   1072  C   GLU X  66     -11.014  -4.454   7.428  0.00  0.00            
ATOM   1073  O   GLU X  66      -9.892  -4.332   7.801  0.00  0.00            
ATOM   1074  N   ALA X  67     -12.010  -3.760   8.033  0.00  0.00            
ATOM   1075  H   ALA X  67     -12.954  -3.771   7.673  0.00  0.00            
ATOM   1076  CA  ALA X  67     -11.822  -3.054   9.319  0.00  0.00            
ATOM   1077  HA  ALA X  67     -11.155  -2.206   9.164  0.00  0.00            
ATOM   1078  CB  ALA X  67     -13.184  -2.539   9.842  0.00  0.00            
ATOM   1079  HB1 ALA X  67     -13.009  -1.914  10.718  0.00  0.00            
ATOM   1080  HB2 ALA X  67     -13.825  -2.036   9.118  0.00  0.00            
ATOM   1081  HB3 ALA X  67     -13.648  -3.485  10.118  0.00  0.00            
ATOM   1082  C   ALA X  67     -11.208  -3.920  10.436  0.00  0.00            
ATOM   1083  O   ALA X  67     -10.309  -3.428  11.129  0.00  0.00            
ATOM   1084  N   TYR X  68     -11.568  -5.195  10.594  0.00  0.00            
ATOM   1085  H   TYR X  68     -12.274  -5.515   9.947  0.00  0.00            
ATOM   1086  CA  TYR X  68     -11.068  -6.058  11.644  0.00  0.00            
ATOM   1087  HA  TYR X  68     -11.271  -5.644  12.632  0.00  0.00            
ATOM   1088  CB  TYR X  68     -11.866  -7.398  11.585  0.00  0.00            
ATOM   1089  HB2 TYR X  68     -12.712  -7.363  12.271  0.00  0.00            
ATOM   1090  HB3 TYR X  68     -12.335  -7.413  10.601  0.00  0.00            
ATOM   1091  CG  TYR X  68     -11.130  -8.675  11.814  0.00  0.00            
ATOM   1092  CD1 TYR X  68     -10.996  -9.545  10.715  0.00  0.00            
ATOM   1093  HD1 TYR X  68     -11.379  -9.250   9.750  0.00  0.00            
ATOM   1094  CE1 TYR X  68     -10.325 -10.771  10.883  0.00  0.00            
ATOM   1095  HE1 TYR X  68     -10.141 -11.443  10.058  0.00  0.00            
ATOM   1096  CZ  TYR X  68      -9.751 -11.083  12.144  0.00  0.00            
ATOM   1097  OH  TYR X  68      -8.971 -12.129  12.296  0.00  0.00            
ATOM   1098  HH  TYR X  68      -8.589 -12.316  13.156  0.00  0.00            
ATOM   1099  CE2 TYR X  68      -9.992 -10.269  13.249  0.00  0.00            
ATOM   1100  HE2 TYR X  68      -9.648 -10.621  14.211  0.00  0.00            
ATOM   1101  CD2 TYR X  68     -10.716  -9.085  13.090  0.00  0.00            
ATOM   1102  HD2 TYR X  68     -10.900  -8.475  13.962  0.00  0.00            
ATOM   1103  C   TYR X  68      -9.548  -6.355  11.473  0.00  0.00            
ATOM   1104  O   TYR X  68      -8.753  -6.388  12.385  0.00  0.00            
ATOM   1105  N   VAL X  69      -9.169  -6.580  10.178  0.00  0.00            
ATOM   1106  H   VAL X  69      -9.857  -6.715   9.451  0.00  0.00            
ATOM   1107  CA  VAL X  69      -7.750  -6.751   9.733  0.00  0.00            
ATOM   1108  HA  VAL X  69      -7.292  -7.506  10.372  0.00  0.00            
ATOM   1109  CB  VAL X  69      -7.576  -7.160   8.261  0.00  0.00            
ATOM   1110  HB  VAL X  69      -8.100  -6.451   7.620  0.00  0.00            
ATOM   1111  CG1 VAL X  69      -6.082  -7.011   7.835  0.00  0.00            
ATOM   1112 HG11 VAL X  69      -5.860  -7.434   6.855  0.00  0.00            
ATOM   1113 HG12 VAL X  69      -5.726  -5.981   7.805  0.00  0.00            
ATOM   1114 HG13 VAL X  69      -5.500  -7.655   8.494  0.00  0.00            
ATOM   1115  CG2 VAL X  69      -7.894  -8.653   7.922  0.00  0.00            
ATOM   1116 HG21 VAL X  69      -8.801  -8.917   8.464  0.00  0.00            
ATOM   1117 HG22 VAL X  69      -7.943  -8.843   6.850  0.00  0.00            
ATOM   1118 HG23 VAL X  69      -7.045  -9.207   8.322  0.00  0.00            
ATOM   1119  C   VAL X  69      -7.006  -5.454   9.945  0.00  0.00            
ATOM   1120  O   VAL X  69      -6.034  -5.449  10.668  0.00  0.00            
ATOM   1121  N   MET X  70      -7.401  -4.261   9.391  0.00  0.00            
ATOM   1122  H   MET X  70      -8.214  -4.292   8.792  0.00  0.00            
ATOM   1123  CA  MET X  70      -6.696  -3.003   9.500  0.00  0.00            
ATOM   1124  HA  MET X  70      -5.747  -3.133   8.980  0.00  0.00            
ATOM   1125  CB  MET X  70      -7.539  -1.908   8.824  0.00  0.00            
ATOM   1126  HB2 MET X  70      -7.796  -2.335   7.855  0.00  0.00            
ATOM   1127  HB3 MET X  70      -8.508  -1.794   9.309  0.00  0.00            
ATOM   1128  CG  MET X  70      -6.774  -0.593   8.529  0.00  0.00            
ATOM   1129  HG2 MET X  70      -6.497   0.011   9.393  0.00  0.00            
ATOM   1130  HG3 MET X  70      -5.854  -0.882   8.021  0.00  0.00            
ATOM   1131  SD  MET X  70      -7.525   0.535   7.323  0.00  0.00            
ATOM   1132  CE  MET X  70      -6.047   1.501   6.885  0.00  0.00            
ATOM   1133  HE1 MET X  70      -5.335   0.890   6.331  0.00  0.00            
ATOM   1134  HE2 MET X  70      -6.448   2.157   6.112  0.00  0.00            
ATOM   1135  HE3 MET X  70      -5.741   1.978   7.816  0.00  0.00            
ATOM   1136  C   MET X  70      -6.456  -2.477  10.916  0.00  0.00            
ATOM   1137  O   MET X  70      -5.358  -1.763  11.089  0.00  0.00            
ATOM   1138  N   ALA X  71      -7.391  -2.862  11.815  0.00  0.00            
ATOM   1139  H   ALA X  71      -8.288  -3.241  11.546  0.00  0.00            
ATOM   1140  CA  ALA X  71      -7.184  -2.735  13.319  0.00  0.00            
ATOM   1141  HA  ALA X  71      -6.826  -1.746  13.606  0.00  0.00            
ATOM   1142  CB  ALA X  71      -8.485  -3.036  14.039  0.00  0.00            
ATOM   1143  HB1 ALA X  71      -8.842  -4.018  13.729  0.00  0.00            
ATOM   1144  HB2 ALA X  71      -9.207  -2.298  13.689  0.00  0.00            
ATOM   1145  HB3 ALA X  71      -8.405  -2.905  15.118  0.00  0.00            
ATOM   1146  C   ALA X  71      -6.158  -3.755  13.879  0.00  0.00            
ATOM   1147  O   ALA X  71      -5.287  -3.376  14.656  0.00  0.00            
ATOM   1148  N   SER X  72      -6.271  -5.064  13.567  0.00  0.00            
ATOM   1149  H   SER X  72      -7.131  -5.276  13.081  0.00  0.00            
ATOM   1150  CA  SER X  72      -5.199  -6.006  13.831  0.00  0.00            
ATOM   1151  HA  SER X  72      -5.167  -6.026  14.921  0.00  0.00            
ATOM   1152  CB  SER X  72      -5.651  -7.407  13.354  0.00  0.00            
ATOM   1153  HB2 SER X  72      -6.454  -7.692  14.033  0.00  0.00            
ATOM   1154  HB3 SER X  72      -6.057  -7.304  12.348  0.00  0.00            
ATOM   1155  OG  SER X  72      -4.607  -8.382  13.552  0.00  0.00            
ATOM   1156  HG  SER X  72      -4.953  -9.197  13.922  0.00  0.00            
ATOM   1157  C   SER X  72      -3.751  -5.660  13.390  0.00  0.00            
ATOM   1158  O   SER X  72      -2.783  -5.662  14.141  0.00  0.00            
ATOM   1159  N   VAL X  73      -3.671  -5.194  12.135  0.00  0.00            
ATOM   1160  H   VAL X  73      -4.536  -5.144  11.616  0.00  0.00            
ATOM   1161  CA  VAL X  73      -2.442  -4.597  11.612  0.00  0.00            
ATOM   1162  HA  VAL X  73      -1.599  -5.287  11.637  0.00  0.00            
ATOM   1163  CB  VAL X  73      -2.623  -4.368  10.093  0.00  0.00            
ATOM   1164  HB  VAL X  73      -3.574  -3.850   9.967  0.00  0.00            
ATOM   1165  CG1 VAL X  73      -1.524  -3.568   9.430  0.00  0.00            
ATOM   1166 HG11 VAL X  73      -0.544  -4.042   9.491  0.00  0.00            
ATOM   1167 HG12 VAL X  73      -1.772  -3.421   8.378  0.00  0.00            
ATOM   1168 HG13 VAL X  73      -1.471  -2.551   9.819  0.00  0.00            
ATOM   1169  CG2 VAL X  73      -2.647  -5.650   9.327  0.00  0.00            
ATOM   1170 HG21 VAL X  73      -3.150  -5.526   8.368  0.00  0.00            
ATOM   1171 HG22 VAL X  73      -1.628  -5.936   9.065  0.00  0.00            
ATOM   1172 HG23 VAL X  73      -3.092  -6.408   9.972  0.00  0.00            
ATOM   1173  C   VAL X  73      -2.039  -3.304  12.427  0.00  0.00            
ATOM   1174  O   VAL X  73      -0.882  -3.162  12.664  0.00  0.00            
ATOM   1175  N   ALA X  74      -2.964  -2.499  12.950  0.00  0.00            
ATOM   1176  H   ALA X  74      -3.926  -2.738  12.755  0.00  0.00            
ATOM   1177  CA  ALA X  74      -2.538  -1.266  13.607  0.00  0.00            
ATOM   1178  HA  ALA X  74      -1.822  -0.855  12.896  0.00  0.00            
ATOM   1179  CB  ALA X  74      -3.693  -0.194  13.546  0.00  0.00            
ATOM   1180  HB1 ALA X  74      -3.400   0.740  14.025  0.00  0.00            
ATOM   1181  HB2 ALA X  74      -3.976   0.064  12.526  0.00  0.00            
ATOM   1182  HB3 ALA X  74      -4.576  -0.527  14.091  0.00  0.00            
ATOM   1183  C   ALA X  74      -1.854  -1.424  15.001  0.00  0.00            
ATOM   1184  O   ALA X  74      -1.213  -0.526  15.440  0.00  0.00            
ATOM   1185  N   SER X  75      -2.104  -2.589  15.657  0.00  0.00            
ATOM   1186  H   SER X  75      -2.628  -3.349  15.247  0.00  0.00            
ATOM   1187  CA  SER X  75      -1.912  -2.740  17.078  0.00  0.00            
ATOM   1188  HA  SER X  75      -2.683  -2.177  17.604  0.00  0.00            
ATOM   1189  CB  SER X  75      -2.307  -4.202  17.324  0.00  0.00            
ATOM   1190  HB2 SER X  75      -2.426  -4.481  18.371  0.00  0.00            
ATOM   1191  HB3 SER X  75      -3.324  -4.245  16.934  0.00  0.00            
ATOM   1192  OG  SER X  75      -1.475  -5.141  16.599  0.00  0.00            
ATOM   1193  HG  SER X  75      -1.921  -5.277  15.760  0.00  0.00            
ATOM   1194  C   SER X  75      -0.523  -2.467  17.565  0.00  0.00            
ATOM   1195  O   SER X  75      -0.317  -2.048  18.677  0.00  0.00            
ATOM   1196  N   VAL X  76       0.512  -2.617  16.687  0.00  0.00            
ATOM   1197  H   VAL X  76       0.300  -2.978  15.768  0.00  0.00            
ATOM   1198  CA  VAL X  76       1.975  -2.326  17.015  0.00  0.00            
ATOM   1199  HA  VAL X  76       1.984  -2.275  18.103  0.00  0.00            
ATOM   1200  CB  VAL X  76       2.938  -3.447  16.582  0.00  0.00            
ATOM   1201  HB  VAL X  76       3.830  -3.303  17.193  0.00  0.00            
ATOM   1202  CG1 VAL X  76       2.397  -4.829  16.981  0.00  0.00            
ATOM   1203 HG11 VAL X  76       1.803  -4.719  17.889  0.00  0.00            
ATOM   1204 HG12 VAL X  76       1.793  -5.300  16.206  0.00  0.00            
ATOM   1205 HG13 VAL X  76       3.257  -5.432  17.273  0.00  0.00            
ATOM   1206  CG2 VAL X  76       3.223  -3.449  15.095  0.00  0.00            
ATOM   1207 HG21 VAL X  76       3.757  -2.575  14.721  0.00  0.00            
ATOM   1208 HG22 VAL X  76       3.753  -4.374  14.869  0.00  0.00            
ATOM   1209 HG23 VAL X  76       2.310  -3.494  14.502  0.00  0.00            
ATOM   1210  C   VAL X  76       2.478  -0.922  16.662  0.00  0.00            
ATOM   1211  O   VAL X  76       3.497  -0.479  17.096  0.00  0.00            
ATOM   1212  N   ASP X  77       1.733  -0.214  15.880  0.00  0.00            
ATOM   1213  H   ASP X  77       0.796  -0.487  15.622  0.00  0.00            
ATOM   1214  CA  ASP X  77       2.118   1.088  15.242  0.00  0.00            
ATOM   1215  HA  ASP X  77       1.279   1.277  14.571  0.00  0.00            
ATOM   1216  CB  ASP X  77       2.231   2.196  16.285  0.00  0.00            
ATOM   1217  HB2 ASP X  77       1.499   1.976  17.062  0.00  0.00            
ATOM   1218  HB3 ASP X  77       3.176   2.208  16.829  0.00  0.00            
ATOM   1219  CG  ASP X  77       2.224   3.657  15.752  0.00  0.00            
ATOM   1220  OD1 ASP X  77       2.818   4.578  16.427  0.00  0.00            
ATOM   1221  OD2 ASP X  77       1.680   3.940  14.667  0.00  0.00            
ATOM   1222  C   ASP X  77       3.357   1.080  14.340  0.00  0.00            
ATOM   1223  O   ASP X  77       4.289   1.892  14.510  0.00  0.00            
ATOM   1224  N   ASN X  78       3.407   0.192  13.384  0.00  0.00            
ATOM   1225  H   ASN X  78       2.482  -0.096  13.098  0.00  0.00            
ATOM   1226  CA  ASN X  78       4.419   0.058  12.349  0.00  0.00            
ATOM   1227  HA  ASN X  78       5.423   0.036  12.773  0.00  0.00            
ATOM   1228  CB  ASN X  78       4.140  -1.258  11.762  0.00  0.00            
ATOM   1229  HB2 ASN X  78       4.290  -2.040  12.506  0.00  0.00            
ATOM   1230  HB3 ASN X  78       3.083  -1.298  11.497  0.00  0.00            
ATOM   1231  CG  ASN X  78       5.151  -1.568  10.704  0.00  0.00            
ATOM   1232  OD1 ASN X  78       5.188  -1.090   9.601  0.00  0.00            
ATOM   1233  ND2 ASN X  78       6.076  -2.418  11.024  0.00  0.00            
ATOM   1234 HD21 ASN X  78       6.085  -2.838  11.943  0.00  0.00            
ATOM   1235 HD22 ASN X  78       6.747  -2.640  10.302  0.00  0.00            
ATOM   1236  C   ASN X  78       4.359   1.273  11.413  0.00  0.00            
ATOM   1237  O   ASN X  78       3.321   1.432  10.815  0.00  0.00            
ATOM   1238  N   PRO X  79       5.390   2.148  11.236  0.00  0.00            
ATOM   1239  CD  PRO X  79       6.800   1.902  11.599  0.00  0.00            
ATOM   1240  HD2 PRO X  79       7.204   0.905  11.423  0.00  0.00            
ATOM   1241  HD3 PRO X  79       6.977   1.993  12.670  0.00  0.00            
ATOM   1242  CG  PRO X  79       7.713   2.938  10.919  0.00  0.00            
ATOM   1243  HG2 PRO X  79       8.168   2.539  10.013  0.00  0.00            
ATOM   1244  HG3 PRO X  79       8.490   3.211  11.634  0.00  0.00            
ATOM   1245  CB  PRO X  79       6.719   4.062  10.537  0.00  0.00            
ATOM   1246  HB2 PRO X  79       7.031   4.536   9.606  0.00  0.00            
ATOM   1247  HB3 PRO X  79       6.860   4.737  11.380  0.00  0.00            
ATOM   1248  CA  PRO X  79       5.300   3.349  10.388  0.00  0.00            
ATOM   1249  HA  PRO X  79       4.603   4.098  10.765  0.00  0.00            
ATOM   1250  C   PRO X  79       4.931   3.093   8.892  0.00  0.00            
ATOM   1251  O   PRO X  79       4.348   3.982   8.276  0.00  0.00            
ATOM   1252  N   HIE X  80       5.201   1.892   8.347  0.00  0.00            
ATOM   1253  H   HIE X  80       5.480   1.096   8.903  0.00  0.00            
ATOM   1254  CA  HIE X  80       4.962   1.631   6.903  0.00  0.00            
ATOM   1255  HA  HIE X  80       4.962   2.608   6.418  0.00  0.00            
ATOM   1256  CB  HIE X  80       6.098   0.841   6.288  0.00  0.00            
ATOM   1257  HB2 HIE X  80       6.036  -0.182   6.658  0.00  0.00            
ATOM   1258  HB3 HIE X  80       5.915   0.846   5.213  0.00  0.00            
ATOM   1259  CG  HIE X  80       7.432   1.430   6.591  0.00  0.00            
ATOM   1260  ND1 HIE X  80       8.233   0.938   7.629  0.00  0.00            
ATOM   1261  CE1 HIE X  80       9.305   1.808   7.790  0.00  0.00            
ATOM   1262  HE1 HIE X  80      10.089   1.760   8.531  0.00  0.00            
ATOM   1263  NE2 HIE X  80       9.063   2.839   7.002  0.00  0.00            
ATOM   1264  HE2 HIE X  80       9.706   3.616   6.948  0.00  0.00            
ATOM   1265  CD2 HIE X  80       7.935   2.607   6.229  0.00  0.00            
ATOM   1266  HD2 HIE X  80       7.588   3.212   5.405  0.00  0.00            
ATOM   1267  C   HIE X  80       3.565   1.137   6.533  0.00  0.00            
ATOM   1268  O   HIE X  80       3.290   0.791   5.401  0.00  0.00            
ATOM   1269  N   VAL X  81       2.605   1.055   7.493  0.00  0.00            
ATOM   1270  H   VAL X  81       2.853   1.267   8.448  0.00  0.00            
ATOM   1271  CA  VAL X  81       1.176   0.732   7.237  0.00  0.00            
ATOM   1272  HA  VAL X  81       0.991   0.673   6.164  0.00  0.00            
ATOM   1273  CB  VAL X  81       0.732  -0.690   7.710  0.00  0.00            
ATOM   1274  HB  VAL X  81      -0.326  -0.846   7.919  0.00  0.00            
ATOM   1275  CG1 VAL X  81       0.900  -1.774   6.649  0.00  0.00            
ATOM   1276 HG11 VAL X  81       1.916  -1.816   6.258  0.00  0.00            
ATOM   1277 HG12 VAL X  81       0.636  -2.731   7.099  0.00  0.00            
ATOM   1278 HG13 VAL X  81       0.203  -1.652   5.819  0.00  0.00            
ATOM   1279  CG2 VAL X  81       1.493  -1.184   8.980  0.00  0.00            
ATOM   1280 HG21 VAL X  81       1.176  -2.155   9.361  0.00  0.00            
ATOM   1281 HG22 VAL X  81       2.547  -1.388   8.794  0.00  0.00            
ATOM   1282 HG23 VAL X  81       1.314  -0.466   9.780  0.00  0.00            
ATOM   1283  C   VAL X  81       0.208   1.756   7.840  0.00  0.00            
ATOM   1284  O   VAL X  81       0.241   1.983   9.035  0.00  0.00            
ATOM   1285  N   CYS X  82      -0.760   2.227   7.063  0.00  0.00            
ATOM   1286  H   CYS X  82      -0.764   1.945   6.093  0.00  0.00            
ATOM   1287  CA  CYS X  82      -1.782   3.238   7.476  0.00  0.00            
ATOM   1288  HA  CYS X  82      -1.215   4.007   8.001  0.00  0.00            
ATOM   1289  CB  CYS X  82      -2.486   3.787   6.199  0.00  0.00            
ATOM   1290  HB2 CYS X  82      -2.589   2.943   5.518  0.00  0.00            
ATOM   1291  HB3 CYS X  82      -3.501   4.137   6.390  0.00  0.00            
ATOM   1292  SG  CYS X  82      -1.316   4.971   5.379  0.00  0.00            
ATOM   1293  HG  CYS X  82      -0.808   4.092   4.510  0.00  0.00            
ATOM   1294  C   CYS X  82      -2.813   2.648   8.509  0.00  0.00            
ATOM   1295  O   CYS X  82      -3.164   1.505   8.589  0.00  0.00            
ATOM   1296  N   ARG X  83      -3.141   3.457   9.488  0.00  0.00            
ATOM   1297  H   ARG X  83      -2.530   4.260   9.535  0.00  0.00            
ATOM   1298  CA  ARG X  83      -3.999   3.179  10.695  0.00  0.00            
ATOM   1299  HA  ARG X  83      -3.631   2.249  11.129  0.00  0.00            
ATOM   1300  CB  ARG X  83      -3.800   4.262  11.744  0.00  0.00            
ATOM   1301  HB2 ARG X  83      -3.789   5.277  11.346  0.00  0.00            
ATOM   1302  HB3 ARG X  83      -4.528   4.214  12.554  0.00  0.00            
ATOM   1303  CG  ARG X  83      -2.401   4.101  12.448  0.00  0.00            
ATOM   1304  HG2 ARG X  83      -2.367   3.318  13.205  0.00  0.00            
ATOM   1305  HG3 ARG X  83      -1.498   3.983  11.849  0.00  0.00            
ATOM   1306  CD  ARG X  83      -2.046   5.386  13.276  0.00  0.00            
ATOM   1307  HD2 ARG X  83      -1.370   5.882  12.580  0.00  0.00            
ATOM   1308  HD3 ARG X  83      -2.930   5.976  13.519  0.00  0.00            
ATOM   1309  NE  ARG X  83      -1.248   5.009  14.513  0.00  0.00            
ATOM   1310  HE  ARG X  83      -0.623   4.218  14.452  0.00  0.00            
ATOM   1311  CZ  ARG X  83      -1.466   5.567  15.743  0.00  0.00            
ATOM   1312  NH1 ARG X  83      -2.201   6.616  15.993  0.00  0.00            
ATOM   1313 HH11 ARG X  83      -2.467   7.245  15.249  0.00  0.00            
ATOM   1314 HH12 ARG X  83      -2.373   6.975  16.921  0.00  0.00            
ATOM   1315  NH2 ARG X  83      -1.135   4.817  16.798  0.00  0.00            
ATOM   1316 HH21 ARG X  83      -0.829   3.862  16.670  0.00  0.00            
ATOM   1317 HH22 ARG X  83      -1.599   5.108  17.646  0.00  0.00            
ATOM   1318  C   ARG X  83      -5.483   3.207  10.261  0.00  0.00            
ATOM   1319  O   ARG X  83      -5.886   4.113   9.498  0.00  0.00            
ATOM   1320  N   LEU X  84      -6.275   2.284  10.772  0.00  0.00            
ATOM   1321  H   LEU X  84      -5.924   1.560  11.384  0.00  0.00            
ATOM   1322  CA  LEU X  84      -7.667   2.676  11.011  0.00  0.00            
ATOM   1323  HA  LEU X  84      -8.162   3.135  10.156  0.00  0.00            
ATOM   1324  CB  LEU X  84      -8.433   1.322  11.230  0.00  0.00            
ATOM   1325  HB2 LEU X  84      -8.370   0.708  10.332  0.00  0.00            
ATOM   1326  HB3 LEU X  84      -7.920   0.694  11.958  0.00  0.00            
ATOM   1327  CG  LEU X  84      -9.957   1.425  11.690  0.00  0.00            
ATOM   1328  HG  LEU X  84     -10.225   2.454  11.451  0.00  0.00            
ATOM   1329  CD1 LEU X  84     -10.820   0.496  10.860  0.00  0.00            
ATOM   1330 HD11 LEU X  84     -11.844   0.632  11.207  0.00  0.00            
ATOM   1331 HD12 LEU X  84     -10.586  -0.558  11.008  0.00  0.00            
ATOM   1332 HD13 LEU X  84     -10.750   0.862   9.836  0.00  0.00            
ATOM   1333  CD2 LEU X  84     -10.179   1.199  13.197  0.00  0.00            
ATOM   1334 HD21 LEU X  84     -11.206   1.481  13.428  0.00  0.00            
ATOM   1335 HD22 LEU X  84     -10.003   0.145  13.415  0.00  0.00            
ATOM   1336 HD23 LEU X  84      -9.485   1.722  13.855  0.00  0.00            
ATOM   1337  C   LEU X  84      -7.741   3.596  12.286  0.00  0.00            
ATOM   1338  O   LEU X  84      -7.037   3.337  13.271  0.00  0.00            
ATOM   1339  N   LEU X  85      -8.687   4.508  12.221  0.00  0.00            
ATOM   1340  H   LEU X  85      -9.231   4.613  11.376  0.00  0.00            
ATOM   1341  CA  LEU X  85      -9.005   5.439  13.293  0.00  0.00            
ATOM   1342  HA  LEU X  85      -8.380   5.238  14.163  0.00  0.00            
ATOM   1343  CB  LEU X  85      -8.895   6.908  12.794  0.00  0.00            
ATOM   1344  HB2 LEU X  85      -9.616   7.017  11.984  0.00  0.00            
ATOM   1345  HB3 LEU X  85      -9.120   7.581  13.622  0.00  0.00            
ATOM   1346  CG  LEU X  85      -7.516   7.355  12.234  0.00  0.00            
ATOM   1347  HG  LEU X  85      -7.184   6.568  11.557  0.00  0.00            
ATOM   1348  CD1 LEU X  85      -7.596   8.618  11.416  0.00  0.00            
ATOM   1349 HD11 LEU X  85      -8.063   9.417  11.992  0.00  0.00            
ATOM   1350 HD12 LEU X  85      -6.647   8.841  10.928  0.00  0.00            
ATOM   1351 HD13 LEU X  85      -8.277   8.549  10.567  0.00  0.00            
ATOM   1352  CD2 LEU X  85      -6.415   7.460  13.321  0.00  0.00            
ATOM   1353 HD21 LEU X  85      -6.381   6.523  13.875  0.00  0.00            
ATOM   1354 HD22 LEU X  85      -6.648   8.295  13.982  0.00  0.00            
ATOM   1355 HD23 LEU X  85      -5.451   7.737  12.894  0.00  0.00            
ATOM   1356  C   LEU X  85     -10.407   5.223  13.853  0.00  0.00            
ATOM   1357  O   LEU X  85     -10.651   5.564  15.059  0.00  0.00            
ATOM   1358  N   GLY X  86     -11.337   4.635  13.076  0.00  0.00            
ATOM   1359  H   GLY X  86     -11.136   4.311  12.141  0.00  0.00            
ATOM   1360  CA  GLY X  86     -12.672   4.170  13.543  0.00  0.00            
ATOM   1361  HA2 GLY X  86     -13.213   5.030  13.937  0.00  0.00            
ATOM   1362  HA3 GLY X  86     -12.482   3.391  14.282  0.00  0.00            
ATOM   1363  C   GLY X  86     -13.401   3.561  12.405  0.00  0.00            
ATOM   1364  O   GLY X  86     -12.915   3.395  11.281  0.00  0.00            
ATOM   1365  N   ILE X  87     -14.698   3.379  12.626  0.00  0.00            
ATOM   1366  H   ILE X  87     -15.114   3.456  13.543  0.00  0.00            
ATOM   1367  CA  ILE X  87     -15.665   2.768  11.633  0.00  0.00            
ATOM   1368  HA  ILE X  87     -15.464   3.180  10.644  0.00  0.00            
ATOM   1369  CB  ILE X  87     -15.422   1.189  11.382  0.00  0.00            
ATOM   1370  HB  ILE X  87     -14.485   1.004  10.856  0.00  0.00            
ATOM   1371  CG2 ILE X  87     -15.496   0.278  12.589  0.00  0.00            
ATOM   1372 HG21 ILE X  87     -16.257   0.529  13.328  0.00  0.00            
ATOM   1373 HG22 ILE X  87     -14.576   0.372  13.166  0.00  0.00            
ATOM   1374 HG23 ILE X  87     -15.659  -0.747  12.257  0.00  0.00            
ATOM   1375  CG1 ILE X  87     -16.490   0.737  10.341  0.00  0.00            
ATOM   1376 HG12 ILE X  87     -17.445   0.459  10.786  0.00  0.00            
ATOM   1377 HG13 ILE X  87     -16.711   1.511   9.605  0.00  0.00            
ATOM   1378  CD1 ILE X  87     -16.118  -0.468   9.486  0.00  0.00            
ATOM   1379 HD11 ILE X  87     -15.597  -1.129  10.180  0.00  0.00            
ATOM   1380 HD12 ILE X  87     -15.464  -0.025   8.735  0.00  0.00            
ATOM   1381 HD13 ILE X  87     -17.012  -0.957   9.098  0.00  0.00            
ATOM   1382  C   ILE X  87     -17.177   3.211  11.964  0.00  0.00            
ATOM   1383  O   ILE X  87     -17.494   3.262  13.134  0.00  0.00            
ATOM   1384  N   CYS X  88     -18.013   3.550  10.980  0.00  0.00            
ATOM   1385  H   CYS X  88     -17.631   3.357  10.066  0.00  0.00            
ATOM   1386  CA  CYS X  88     -19.396   4.054  11.102  0.00  0.00            
ATOM   1387  HA  CYS X  88     -19.659   4.057  12.160  0.00  0.00            
ATOM   1388  CB  CYS X  88     -19.523   5.502  10.634  0.00  0.00            
ATOM   1389  HB2 CYS X  88     -18.694   6.035  11.099  0.00  0.00            
ATOM   1390  HB3 CYS X  88     -19.362   5.508   9.556  0.00  0.00            
ATOM   1391  SG  CYS X  88     -21.093   6.255  11.132  0.00  0.00            
ATOM   1392  HG  CYS X  88     -20.653   6.804  12.268  0.00  0.00            
ATOM   1393  C   CYS X  88     -20.430   3.135  10.484  0.00  0.00            
ATOM   1394  O   CYS X  88     -20.234   2.680   9.388  0.00  0.00            
ATOM   1395  N   LEU X  89     -21.574   2.950  11.152  0.00  0.00            
ATOM   1396  H   LEU X  89     -21.648   3.395  12.056  0.00  0.00            
ATOM   1397  CA  LEU X  89     -22.571   1.964  10.711  0.00  0.00            
ATOM   1398  HA  LEU X  89     -22.178   1.364   9.891  0.00  0.00            
ATOM   1399  CB  LEU X  89     -23.000   0.985  11.830  0.00  0.00            
ATOM   1400  HB2 LEU X  89     -23.571   1.458  12.630  0.00  0.00            
ATOM   1401  HB3 LEU X  89     -23.700   0.325  11.320  0.00  0.00            
ATOM   1402  CG  LEU X  89     -21.815   0.206  12.474  0.00  0.00            
ATOM   1403  HG  LEU X  89     -20.991   0.813  12.850  0.00  0.00            
ATOM   1404  CD1 LEU X  89     -22.238  -0.624  13.659  0.00  0.00            
ATOM   1405 HD11 LEU X  89     -22.496   0.001  14.514  0.00  0.00            
ATOM   1406 HD12 LEU X  89     -21.378  -1.217  13.969  0.00  0.00            
ATOM   1407 HD13 LEU X  89     -23.077  -1.221  13.300  0.00  0.00            
ATOM   1408  CD2 LEU X  89     -21.234  -0.667  11.368  0.00  0.00            
ATOM   1409 HD21 LEU X  89     -20.839  -0.032  10.576  0.00  0.00            
ATOM   1410 HD22 LEU X  89     -22.049  -1.321  11.060  0.00  0.00            
ATOM   1411 HD23 LEU X  89     -20.406  -1.298  11.693  0.00  0.00            
ATOM   1412  C   LEU X  89     -23.767   2.666   9.951  0.00  0.00            
ATOM   1413  O   LEU X  89     -24.970   2.403  10.125  0.00  0.00            
ATOM   1414  N   THR X  90     -23.535   3.574   9.017  0.00  0.00            
ATOM   1415  H   THR X  90     -22.565   3.798   8.842  0.00  0.00            
ATOM   1416  CA  THR X  90     -24.364   4.084   7.951  0.00  0.00            
ATOM   1417  HA  THR X  90     -25.307   4.466   8.343  0.00  0.00            
ATOM   1418  CB  THR X  90     -23.601   5.173   7.173  0.00  0.00            
ATOM   1419  HB  THR X  90     -24.010   5.296   6.169  0.00  0.00            
ATOM   1420  CG2 THR X  90     -23.609   6.495   7.956  0.00  0.00            
ATOM   1421 HG21 THR X  90     -22.981   7.283   7.542  0.00  0.00            
ATOM   1422 HG22 THR X  90     -24.617   6.896   8.062  0.00  0.00            
ATOM   1423 HG23 THR X  90     -23.238   6.266   8.955  0.00  0.00            
ATOM   1424  OG1 THR X  90     -22.178   4.836   6.946  0.00  0.00            
ATOM   1425  HG1 THR X  90     -22.119   4.336   6.129  0.00  0.00            
ATOM   1426  C   THR X  90     -24.723   2.923   7.032  0.00  0.00            
ATOM   1427  O   THR X  90     -23.954   2.003   6.953  0.00  0.00            
ATOM   1428  N   SER X  91     -25.864   3.000   6.341  0.00  0.00            
ATOM   1429  H   SER X  91     -26.293   3.915   6.330  0.00  0.00            
ATOM   1430  CA  SER X  91     -26.423   1.965   5.396  0.00  0.00            
ATOM   1431  HA  SER X  91     -26.861   1.192   6.027  0.00  0.00            
ATOM   1432  CB  SER X  91     -27.640   2.592   4.678  0.00  0.00            
ATOM   1433  HB2 SER X  91     -28.039   1.881   3.955  0.00  0.00            
ATOM   1434  HB3 SER X  91     -28.356   2.713   5.491  0.00  0.00            
ATOM   1435  OG  SER X  91     -27.315   3.856   4.052  0.00  0.00            
ATOM   1436  HG  SER X  91     -27.391   4.557   4.703  0.00  0.00            
ATOM   1437  C   SER X  91     -25.389   1.437   4.431  0.00  0.00            
ATOM   1438  O   SER X  91     -24.909   0.296   4.543  0.00  0.00            
ATOM   1439  N   THR X  92     -24.843   2.376   3.588  0.00  0.00            
ATOM   1440  H   THR X  92     -25.364   3.239   3.520  0.00  0.00            
ATOM   1441  CA  THR X  92     -23.453   2.300   3.073  0.00  0.00            
ATOM   1442  HA  THR X  92     -23.361   1.284   2.689  0.00  0.00            
ATOM   1443  CB  THR X  92     -23.219   3.158   1.907  0.00  0.00            
ATOM   1444  HB  THR X  92     -23.082   4.173   2.280  0.00  0.00            
ATOM   1445  CG2 THR X  92     -21.962   2.813   1.088  0.00  0.00            
ATOM   1446 HG21 THR X  92     -22.180   1.836   0.656  0.00  0.00            
ATOM   1447 HG22 THR X  92     -20.998   2.810   1.596  0.00  0.00            
ATOM   1448 HG23 THR X  92     -21.871   3.569   0.308  0.00  0.00            
ATOM   1449  OG1 THR X  92     -24.221   3.081   0.881  0.00  0.00            
ATOM   1450  HG1 THR X  92     -24.378   2.168   0.632  0.00  0.00            
ATOM   1451  C   THR X  92     -22.353   2.497   4.114  0.00  0.00            
ATOM   1452  O   THR X  92     -22.181   3.668   4.470  0.00  0.00            
ATOM   1453  N   VAL X  93     -21.676   1.504   4.598  0.00  0.00            
ATOM   1454  H   VAL X  93     -21.844   0.589   4.205  0.00  0.00            
ATOM   1455  CA  VAL X  93     -20.831   1.650   5.794  0.00  0.00            
ATOM   1456  HA  VAL X  93     -21.301   2.095   6.671  0.00  0.00            
ATOM   1457  CB  VAL X  93     -20.333   0.235   6.238  0.00  0.00            
ATOM   1458  HB  VAL X  93     -20.008  -0.294   5.342  0.00  0.00            
ATOM   1459  CG1 VAL X  93     -19.171   0.278   7.176  0.00  0.00            
ATOM   1460 HG11 VAL X  93     -18.764  -0.709   7.396  0.00  0.00            
ATOM   1461 HG12 VAL X  93     -19.538   0.741   8.092  0.00  0.00            
ATOM   1462 HG13 VAL X  93     -18.359   0.927   6.847  0.00  0.00            
ATOM   1463  CG2 VAL X  93     -21.602  -0.361   6.837  0.00  0.00            
ATOM   1464 HG21 VAL X  93     -22.444  -0.222   6.159  0.00  0.00            
ATOM   1465 HG22 VAL X  93     -21.493  -1.440   6.951  0.00  0.00            
ATOM   1466 HG23 VAL X  93     -21.768   0.075   7.822  0.00  0.00            
ATOM   1467  C   VAL X  93     -19.599   2.480   5.411  0.00  0.00            
ATOM   1468  O   VAL X  93     -18.939   2.197   4.446  0.00  0.00            
ATOM   1469  N   GLN X  94     -19.264   3.430   6.223  0.00  0.00            
ATOM   1470  H   GLN X  94     -19.731   3.530   7.113  0.00  0.00            
ATOM   1471  CA  GLN X  94     -17.955   4.246   6.129  0.00  0.00            
ATOM   1472  HA  GLN X  94     -17.671   4.155   5.080  0.00  0.00            
ATOM   1473  CB  GLN X  94     -18.259   5.708   6.469  0.00  0.00            
ATOM   1474  HB2 GLN X  94     -18.878   5.698   7.366  0.00  0.00            
ATOM   1475  HB3 GLN X  94     -17.356   6.252   6.746  0.00  0.00            
ATOM   1476  CG  GLN X  94     -18.956   6.499   5.357  0.00  0.00            
ATOM   1477  HG2 GLN X  94     -18.280   6.750   4.540  0.00  0.00            
ATOM   1478  HG3 GLN X  94     -19.823   5.921   5.038  0.00  0.00            
ATOM   1479  CD  GLN X  94     -19.541   7.843   5.811  0.00  0.00            
ATOM   1480  OE1 GLN X  94     -19.030   8.949   5.442  0.00  0.00            
ATOM   1481  NE2 GLN X  94     -20.665   7.905   6.514  0.00  0.00            
ATOM   1482 HE21 GLN X  94     -21.200   7.070   6.707  0.00  0.00            
ATOM   1483 HE22 GLN X  94     -21.135   8.796   6.591  0.00  0.00            
ATOM   1484  C   GLN X  94     -16.858   3.664   7.110  0.00  0.00            
ATOM   1485  O   GLN X  94     -17.159   3.472   8.310  0.00  0.00            
ATOM   1486  N   LEU X  95     -15.561   3.489   6.645  0.00  0.00            
ATOM   1487  H   LEU X  95     -15.475   3.505   5.639  0.00  0.00            
ATOM   1488  CA  LEU X  95     -14.382   3.092   7.499  0.00  0.00            
ATOM   1489  HA  LEU X  95     -14.751   2.726   8.456  0.00  0.00            
ATOM   1490  CB  LEU X  95     -13.647   1.910   6.730  0.00  0.00            
ATOM   1491  HB2 LEU X  95     -14.396   1.136   6.563  0.00  0.00            
ATOM   1492  HB3 LEU X  95     -13.333   2.269   5.750  0.00  0.00            
ATOM   1493  CG  LEU X  95     -12.368   1.217   7.318  0.00  0.00            
ATOM   1494  HG  LEU X  95     -12.453   0.927   8.365  0.00  0.00            
ATOM   1495  CD1 LEU X  95     -11.999  -0.038   6.497  0.00  0.00            
ATOM   1496 HD11 LEU X  95     -12.747  -0.827   6.575  0.00  0.00            
ATOM   1497 HD12 LEU X  95     -11.913   0.374   5.492  0.00  0.00            
ATOM   1498 HD13 LEU X  95     -11.037  -0.496   6.723  0.00  0.00            
ATOM   1499  CD2 LEU X  95     -11.117   2.115   7.299  0.00  0.00            
ATOM   1500 HD21 LEU X  95     -10.683   2.208   6.303  0.00  0.00            
ATOM   1501 HD22 LEU X  95     -11.261   3.139   7.645  0.00  0.00            
ATOM   1502 HD23 LEU X  95     -10.332   1.661   7.904  0.00  0.00            
ATOM   1503  C   LEU X  95     -13.569   4.421   7.639  0.00  0.00            
ATOM   1504  O   LEU X  95     -13.350   5.161   6.599  0.00  0.00            
ATOM   1505  N   ILE X  96     -13.145   4.851   8.844  0.00  0.00            
ATOM   1506  H   ILE X  96     -13.214   4.228   9.636  0.00  0.00            
ATOM   1507  CA  ILE X  96     -12.528   6.162   9.050  0.00  0.00            
ATOM   1508  HA  ILE X  96     -12.696   6.655   8.092  0.00  0.00            
ATOM   1509  CB  ILE X  96     -13.318   6.904  10.095  0.00  0.00            
ATOM   1510  HB  ILE X  96     -13.537   6.253  10.942  0.00  0.00            
ATOM   1511  CG2 ILE X  96     -12.525   8.173  10.579  0.00  0.00            
ATOM   1512 HG21 ILE X  96     -13.164   8.693  11.293  0.00  0.00            
ATOM   1513 HG22 ILE X  96     -11.570   7.913  11.035  0.00  0.00            
ATOM   1514 HG23 ILE X  96     -12.381   8.816   9.710  0.00  0.00            
ATOM   1515  CG1 ILE X  96     -14.734   7.283   9.620  0.00  0.00            
ATOM   1516 HG12 ILE X  96     -15.192   8.143  10.110  0.00  0.00            
ATOM   1517 HG13 ILE X  96     -14.684   7.548   8.564  0.00  0.00            
ATOM   1518  CD1 ILE X  96     -15.779   6.175   9.930  0.00  0.00            
ATOM   1519 HD11 ILE X  96     -15.906   5.979  10.994  0.00  0.00            
ATOM   1520 HD12 ILE X  96     -16.697   6.609   9.534  0.00  0.00            
ATOM   1521 HD13 ILE X  96     -15.550   5.283   9.346  0.00  0.00            
ATOM   1522  C   ILE X  96     -10.964   5.941   9.268  0.00  0.00            
ATOM   1523  O   ILE X  96     -10.477   5.028   9.957  0.00  0.00            
ATOM   1524  N   THR X  97     -10.050   6.585   8.486  0.00  0.00            
ATOM   1525  H   THR X  97     -10.369   7.406   7.992  0.00  0.00            
ATOM   1526  CA  THR X  97      -8.617   6.250   8.403  0.00  0.00            
ATOM   1527  HA  THR X  97      -8.228   5.812   9.322  0.00  0.00            
ATOM   1528  CB  THR X  97      -8.570   4.990   7.429  0.00  0.00            
ATOM   1529  HB  THR X  97      -9.114   4.173   7.904  0.00  0.00            
ATOM   1530  CG2 THR X  97      -9.015   5.181   5.928  0.00  0.00            
ATOM   1531 HG21 THR X  97      -8.251   5.676   5.329  0.00  0.00            
ATOM   1532 HG22 THR X  97      -9.254   4.194   5.532  0.00  0.00            
ATOM   1533 HG23 THR X  97      -9.916   5.794   5.946  0.00  0.00            
ATOM   1534  OG1 THR X  97      -7.244   4.517   7.215  0.00  0.00            
ATOM   1535  HG1 THR X  97      -6.912   4.263   8.079  0.00  0.00            
ATOM   1536  C   THR X  97      -7.649   7.381   7.975  0.00  0.00            
ATOM   1537  O   THR X  97      -8.052   8.567   7.875  0.00  0.00            
ATOM   1538  N   GLN X  98      -6.323   7.037   7.972  0.00  0.00            
ATOM   1539  H   GLN X  98      -6.056   6.075   8.127  0.00  0.00            
ATOM   1540  CA  GLN X  98      -5.249   7.975   7.940  0.00  0.00            
ATOM   1541  HA  GLN X  98      -5.443   8.628   8.791  0.00  0.00            
ATOM   1542  CB  GLN X  98      -3.982   7.167   8.206  0.00  0.00            
ATOM   1543  HB2 GLN X  98      -4.288   6.457   8.975  0.00  0.00            
ATOM   1544  HB3 GLN X  98      -3.806   6.575   7.308  0.00  0.00            
ATOM   1545  CG  GLN X  98      -2.756   8.047   8.632  0.00  0.00            
ATOM   1546  HG2 GLN X  98      -3.125   8.749   9.380  0.00  0.00            
ATOM   1547  HG3 GLN X  98      -2.358   8.640   7.808  0.00  0.00            
ATOM   1548  CD  GLN X  98      -1.691   7.167   9.297  0.00  0.00            
ATOM   1549  OE1 GLN X  98      -1.741   5.931   9.437  0.00  0.00            
ATOM   1550  NE2 GLN X  98      -0.639   7.865   9.743  0.00  0.00            
ATOM   1551 HE21 GLN X  98      -0.585   8.851   9.529  0.00  0.00            
ATOM   1552 HE22 GLN X  98       0.113   7.304  10.117  0.00  0.00            
ATOM   1553  C   GLN X  98      -5.242   8.717   6.536  0.00  0.00            
ATOM   1554  O   GLN X  98      -5.286   8.055   5.490  0.00  0.00            
ATOM   1555  N   LEU X  99      -5.064  10.023   6.578  0.00  0.00            
ATOM   1556  H   LEU X  99      -4.892  10.557   7.418  0.00  0.00            
ATOM   1557  CA  LEU X  99      -4.996  10.907   5.310  0.00  0.00            
ATOM   1558  HA  LEU X  99      -5.447  10.442   4.433  0.00  0.00            
ATOM   1559  CB  LEU X  99      -5.783  12.248   5.600  0.00  0.00            
ATOM   1560  HB2 LEU X  99      -5.278  12.852   6.353  0.00  0.00            
ATOM   1561  HB3 LEU X  99      -6.744  11.939   6.011  0.00  0.00            
ATOM   1562  CG  LEU X  99      -6.104  13.263   4.410  0.00  0.00            
ATOM   1563  HG  LEU X  99      -5.203  13.593   3.894  0.00  0.00            
ATOM   1564  CD1 LEU X  99      -7.037  12.659   3.341  0.00  0.00            
ATOM   1565 HD11 LEU X  99      -6.544  12.007   2.620  0.00  0.00            
ATOM   1566 HD12 LEU X  99      -7.914  12.233   3.829  0.00  0.00            
ATOM   1567 HD13 LEU X  99      -7.412  13.531   2.806  0.00  0.00            
ATOM   1568  CD2 LEU X  99      -6.601  14.609   5.086  0.00  0.00            
ATOM   1569 HD21 LEU X  99      -6.486  15.361   4.305  0.00  0.00            
ATOM   1570 HD22 LEU X  99      -7.673  14.664   5.278  0.00  0.00            
ATOM   1571 HD23 LEU X  99      -5.935  14.788   5.930  0.00  0.00            
ATOM   1572  C   LEU X  99      -3.563  11.281   4.973  0.00  0.00            
ATOM   1573  O   LEU X  99      -2.853  11.594   5.909  0.00  0.00            
ATOM   1574  N   MET X 100      -3.095  11.384   3.734  0.00  0.00            
ATOM   1575  H   MET X 100      -3.634  10.932   3.009  0.00  0.00            
ATOM   1576  CA  MET X 100      -1.677  11.687   3.322  0.00  0.00            
ATOM   1577  HA  MET X 100      -1.080  11.885   4.212  0.00  0.00            
ATOM   1578  CB  MET X 100      -1.063  10.422   2.716  0.00  0.00            
ATOM   1579  HB2 MET X 100      -1.799   9.620   2.663  0.00  0.00            
ATOM   1580  HB3 MET X 100      -0.810  10.563   1.666  0.00  0.00            
ATOM   1581  CG  MET X 100       0.123   9.907   3.452  0.00  0.00            
ATOM   1582  HG2 MET X 100       0.502   9.041   2.909  0.00  0.00            
ATOM   1583  HG3 MET X 100       0.771  10.767   3.282  0.00  0.00            
ATOM   1584  SD  MET X 100       0.175   9.454   5.242  0.00  0.00            
ATOM   1585  CE  MET X 100      -1.244   8.334   5.267  0.00  0.00            
ATOM   1586  HE1 MET X 100      -0.992   7.553   4.550  0.00  0.00            
ATOM   1587  HE2 MET X 100      -2.192   8.805   5.008  0.00  0.00            
ATOM   1588  HE3 MET X 100      -1.407   7.779   6.191  0.00  0.00            
ATOM   1589  C   MET X 100      -1.520  12.962   2.474  0.00  0.00            
ATOM   1590  O   MET X 100      -2.136  12.984   1.472  0.00  0.00            
ATOM   1591  N   PRO X 101      -0.697  13.952   2.782  0.00  0.00            
ATOM   1592  CD  PRO X 101       0.146  14.016   3.984  0.00  0.00            
ATOM   1593  HD2 PRO X 101      -0.401  13.793   4.900  0.00  0.00            
ATOM   1594  HD3 PRO X 101       0.966  13.308   3.869  0.00  0.00            
ATOM   1595  CG  PRO X 101       0.713  15.414   4.086  0.00  0.00            
ATOM   1596  HG2 PRO X 101       1.717  15.380   4.508  0.00  0.00            
ATOM   1597  HG3 PRO X 101       0.051  16.045   4.679  0.00  0.00            
ATOM   1598  CB  PRO X 101       0.716  15.909   2.645  0.00  0.00            
ATOM   1599  HB2 PRO X 101       0.651  16.997   2.651  0.00  0.00            
ATOM   1600  HB3 PRO X 101       1.545  15.586   2.016  0.00  0.00            
ATOM   1601  CA  PRO X 101      -0.521  15.191   1.997  0.00  0.00            
ATOM   1602  HA  PRO X 101      -1.466  15.721   2.118  0.00  0.00            
ATOM   1603  C   PRO X 101      -0.244  14.979   0.438  0.00  0.00            
ATOM   1604  O   PRO X 101      -0.486  15.928  -0.298  0.00  0.00            
ATOM   1605  N   PHE X 102       0.286  13.858   0.021  0.00  0.00            
ATOM   1606  H   PHE X 102       0.395  13.104   0.684  0.00  0.00            
ATOM   1607  CA  PHE X 102       0.811  13.556  -1.272  0.00  0.00            
ATOM   1608  HA  PHE X 102       0.439  14.388  -1.869  0.00  0.00            
ATOM   1609  CB  PHE X 102       2.418  13.634  -1.232  0.00  0.00            
ATOM   1610  HB2 PHE X 102       2.815  13.196  -2.147  0.00  0.00            
ATOM   1611  HB3 PHE X 102       2.765  13.018  -0.403  0.00  0.00            
ATOM   1612  CG  PHE X 102       3.041  15.014  -1.015  0.00  0.00            
ATOM   1613  CD1 PHE X 102       2.748  16.016  -1.906  0.00  0.00            
ATOM   1614  HD1 PHE X 102       1.970  15.911  -2.648  0.00  0.00            
ATOM   1615  CE1 PHE X 102       3.421  17.275  -1.708  0.00  0.00            
ATOM   1616  HE1 PHE X 102       3.190  18.060  -2.413  0.00  0.00            
ATOM   1617  CZ  PHE X 102       4.451  17.371  -0.717  0.00  0.00            
ATOM   1618  HZ  PHE X 102       5.028  18.270  -0.560  0.00  0.00            
ATOM   1619  CE2 PHE X 102       4.649  16.359   0.172  0.00  0.00            
ATOM   1620  HE2 PHE X 102       5.375  16.438   0.967  0.00  0.00            
ATOM   1621  CD2 PHE X 102       3.971  15.129   0.025  0.00  0.00            
ATOM   1622  HD2 PHE X 102       4.236  14.254   0.600  0.00  0.00            
ATOM   1623  C   PHE X 102       0.108  12.292  -1.951  0.00  0.00            
ATOM   1624  O   PHE X 102       0.608  11.854  -2.993  0.00  0.00            
ATOM   1625  N   GLY X 103      -1.019  11.713  -1.360  0.00  0.00            
ATOM   1626  H   GLY X 103      -1.339  12.052  -0.464  0.00  0.00            
ATOM   1627  CA  GLY X 103      -2.009  10.917  -2.086  0.00  0.00            
ATOM   1628  HA2 GLY X 103      -2.191  11.381  -3.055  0.00  0.00            
ATOM   1629  HA3 GLY X 103      -2.974  10.892  -1.580  0.00  0.00            
ATOM   1630  C   GLY X 103      -1.566   9.477  -2.325  0.00  0.00            
ATOM   1631  O   GLY X 103      -0.675   8.883  -1.736  0.00  0.00            
ATOM   1632  N   CYS X 104      -2.066   8.923  -3.431  0.00  0.00            
ATOM   1633  H   CYS X 104      -2.838   9.368  -3.907  0.00  0.00            
ATOM   1634  CA  CYS X 104      -1.653   7.584  -3.999  0.00  0.00            
ATOM   1635  HA  CYS X 104      -1.723   6.868  -3.180  0.00  0.00            
ATOM   1636  CB  CYS X 104      -2.822   7.067  -4.954  0.00  0.00            
ATOM   1637  HB2 CYS X 104      -3.743   6.958  -4.381  0.00  0.00            
ATOM   1638  HB3 CYS X 104      -2.995   7.740  -5.794  0.00  0.00            
ATOM   1639  SG  CYS X 104      -2.408   5.363  -5.680  0.00  0.00            
ATOM   1640  HG  CYS X 104      -2.670   4.629  -4.595  0.00  0.00            
ATOM   1641  C   CYS X 104      -0.204   7.589  -4.571  0.00  0.00            
ATOM   1642  O   CYS X 104       0.210   8.516  -5.275  0.00  0.00            
ATOM   1643  N   LEU X 105       0.609   6.590  -4.210  0.00  0.00            
ATOM   1644  H   LEU X 105       0.310   5.787  -3.676  0.00  0.00            
ATOM   1645  CA  LEU X 105       1.969   6.421  -4.794  0.00  0.00            
ATOM   1646  HA  LEU X 105       2.578   7.300  -4.583  0.00  0.00            
ATOM   1647  CB  LEU X 105       2.761   5.273  -4.070  0.00  0.00            
ATOM   1648  HB2 LEU X 105       2.878   5.542  -3.021  0.00  0.00            
ATOM   1649  HB3 LEU X 105       2.209   4.333  -4.076  0.00  0.00            
ATOM   1650  CG  LEU X 105       4.184   5.001  -4.617  0.00  0.00            
ATOM   1651  HG  LEU X 105       4.164   4.552  -5.610  0.00  0.00            
ATOM   1652  CD1 LEU X 105       5.133   6.134  -4.537  0.00  0.00            
ATOM   1653 HD11 LEU X 105       4.694   7.018  -5.000  0.00  0.00            
ATOM   1654 HD12 LEU X 105       5.285   6.380  -3.486  0.00  0.00            
ATOM   1655 HD13 LEU X 105       6.102   5.945  -5.000  0.00  0.00            
ATOM   1656  CD2 LEU X 105       4.681   3.896  -3.696  0.00  0.00            
ATOM   1657 HD21 LEU X 105       4.982   4.416  -2.787  0.00  0.00            
ATOM   1658 HD22 LEU X 105       5.572   3.527  -4.204  0.00  0.00            
ATOM   1659 HD23 LEU X 105       3.920   3.131  -3.544  0.00  0.00            
ATOM   1660  C   LEU X 105       1.880   6.342  -6.301  0.00  0.00            
ATOM   1661  O   LEU X 105       2.696   6.981  -6.973  0.00  0.00            
ATOM   1662  N   LEU X 106       1.024   5.490  -6.835  0.00  0.00            
ATOM   1663  H   LEU X 106       0.541   4.889  -6.183  0.00  0.00            
ATOM   1664  CA  LEU X 106       0.776   5.387  -8.313  0.00  0.00            
ATOM   1665  HA  LEU X 106       1.677   5.004  -8.792  0.00  0.00            
ATOM   1666  CB  LEU X 106      -0.262   4.256  -8.466  0.00  0.00            
ATOM   1667  HB2 LEU X 106       0.053   3.339  -7.967  0.00  0.00            
ATOM   1668  HB3 LEU X 106      -1.221   4.532  -8.027  0.00  0.00            
ATOM   1669  CG  LEU X 106      -0.597   3.898  -9.964  0.00  0.00            
ATOM   1670  HG  LEU X 106      -0.561   4.774 -10.611  0.00  0.00            
ATOM   1671  CD1 LEU X 106       0.500   3.072 -10.678  0.00  0.00            
ATOM   1672 HD11 LEU X 106       0.272   2.802 -11.709  0.00  0.00            
ATOM   1673 HD12 LEU X 106       0.580   2.163 -10.083  0.00  0.00            
ATOM   1674 HD13 LEU X 106       1.494   3.519 -10.668  0.00  0.00            
ATOM   1675  CD2 LEU X 106      -1.910   3.198  -9.999  0.00  0.00            
ATOM   1676 HD21 LEU X 106      -2.065   2.451  -9.220  0.00  0.00            
ATOM   1677 HD22 LEU X 106      -2.614   4.022  -9.884  0.00  0.00            
ATOM   1678 HD23 LEU X 106      -2.125   2.647 -10.915  0.00  0.00            
ATOM   1679  C   LEU X 106       0.499   6.731  -9.036  0.00  0.00            
ATOM   1680  O   LEU X 106       1.200   7.157  -9.969  0.00  0.00            
ATOM   1681  N   ASP X 107      -0.373   7.563  -8.468  0.00  0.00            
ATOM   1682  H   ASP X 107      -1.104   7.149  -7.907  0.00  0.00            
ATOM   1683  CA  ASP X 107      -0.619   8.893  -9.008  0.00  0.00            
ATOM   1684  HA  ASP X 107      -0.775   8.827 -10.085  0.00  0.00            
ATOM   1685  CB  ASP X 107      -1.850   9.540  -8.352  0.00  0.00            
ATOM   1686  HB2 ASP X 107      -1.718   9.657  -7.276  0.00  0.00            
ATOM   1687  HB3 ASP X 107      -2.119  10.495  -8.802  0.00  0.00            
ATOM   1688  CG  ASP X 107      -3.189   8.840  -8.447  0.00  0.00            
ATOM   1689  OD1 ASP X 107      -3.266   7.999  -9.369  0.00  0.00            
ATOM   1690  OD2 ASP X 107      -4.152   9.251  -7.680  0.00  0.00            
ATOM   1691  C   ASP X 107       0.696   9.813  -8.845  0.00  0.00            
ATOM   1692  O   ASP X 107       0.772  10.866  -9.530  0.00  0.00            
ATOM   1693  N   TYR X 108       1.611   9.546  -7.862  0.00  0.00            
ATOM   1694  H   TYR X 108       1.455   8.672  -7.380  0.00  0.00            
ATOM   1695  CA  TYR X 108       2.759  10.367  -7.466  0.00  0.00            
ATOM   1696  HA  TYR X 108       2.446  11.409  -7.521  0.00  0.00            
ATOM   1697  CB  TYR X 108       3.056  10.204  -5.926  0.00  0.00            
ATOM   1698  HB2 TYR X 108       2.179  10.316  -5.288  0.00  0.00            
ATOM   1699  HB3 TYR X 108       3.550   9.250  -5.746  0.00  0.00            
ATOM   1700  CG  TYR X 108       4.079  11.251  -5.443  0.00  0.00            
ATOM   1701  CD1 TYR X 108       5.447  11.004  -5.516  0.00  0.00            
ATOM   1702  HD1 TYR X 108       5.780  10.026  -5.834  0.00  0.00            
ATOM   1703  CE1 TYR X 108       6.438  11.949  -5.204  0.00  0.00            
ATOM   1704  HE1 TYR X 108       7.451  11.608  -5.357  0.00  0.00            
ATOM   1705  CZ  TYR X 108       5.962  13.145  -4.594  0.00  0.00            
ATOM   1706  OH  TYR X 108       6.870  14.019  -4.099  0.00  0.00            
ATOM   1707  HH  TYR X 108       6.510  14.694  -3.520  0.00  0.00            
ATOM   1708  CE2 TYR X 108       4.557  13.459  -4.431  0.00  0.00            
ATOM   1709  HE2 TYR X 108       4.309  14.387  -3.936  0.00  0.00            
ATOM   1710  CD2 TYR X 108       3.634  12.512  -4.935  0.00  0.00            
ATOM   1711  HD2 TYR X 108       2.597  12.797  -4.842  0.00  0.00            
ATOM   1712  C   TYR X 108       3.946  10.166  -8.486  0.00  0.00            
ATOM   1713  O   TYR X 108       4.466  11.157  -9.074  0.00  0.00            
ATOM   1714  N   VAL X 109       4.298   8.934  -8.828  0.00  0.00            
ATOM   1715  H   VAL X 109       3.841   8.198  -8.310  0.00  0.00            
ATOM   1716  CA  VAL X 109       5.360   8.523  -9.800  0.00  0.00            
ATOM   1717  HA  VAL X 109       6.253   9.130  -9.650  0.00  0.00            
ATOM   1718  CB  VAL X 109       5.796   7.024  -9.723  0.00  0.00            
ATOM   1719  HB  VAL X 109       6.388   7.041 -10.638  0.00  0.00            
ATOM   1720  CG1 VAL X 109       6.768   6.533  -8.671  0.00  0.00            
ATOM   1721 HG11 VAL X 109       7.457   5.771  -9.035  0.00  0.00            
ATOM   1722 HG12 VAL X 109       6.318   6.333  -7.698  0.00  0.00            
ATOM   1723 HG13 VAL X 109       7.469   7.363  -8.579  0.00  0.00            
ATOM   1724  CG2 VAL X 109       4.731   5.926  -9.994  0.00  0.00            
ATOM   1725 HG21 VAL X 109       5.245   4.970  -9.892  0.00  0.00            
ATOM   1726 HG22 VAL X 109       4.196   6.045 -10.936  0.00  0.00            
ATOM   1727 HG23 VAL X 109       3.965   5.985  -9.221  0.00  0.00            
ATOM   1728  C   VAL X 109       4.910   8.803 -11.275  0.00  0.00            
ATOM   1729  O   VAL X 109       5.745   9.229 -12.023  0.00  0.00            
ATOM   1730  N   ARG X 110       3.621   8.647 -11.649  0.00  0.00            
ATOM   1731  H   ARG X 110       2.957   8.380 -10.935  0.00  0.00            
ATOM   1732  CA  ARG X 110       2.991   9.093 -12.954  0.00  0.00            
ATOM   1733  HA  ARG X 110       3.608   8.652 -13.737  0.00  0.00            
ATOM   1734  CB  ARG X 110       1.517   8.739 -13.073  0.00  0.00            
ATOM   1735  HB2 ARG X 110       1.013   8.970 -12.134  0.00  0.00            
ATOM   1736  HB3 ARG X 110       1.066   9.160 -13.971  0.00  0.00            
ATOM   1737  CG  ARG X 110       1.370   7.217 -13.238  0.00  0.00            
ATOM   1738  HG2 ARG X 110       1.673   6.988 -14.260  0.00  0.00            
ATOM   1739  HG3 ARG X 110       2.017   6.603 -12.612  0.00  0.00            
ATOM   1740  CD  ARG X 110      -0.045   6.618 -13.014  0.00  0.00            
ATOM   1741  HD2 ARG X 110      -0.828   7.240 -13.447  0.00  0.00            
ATOM   1742  HD3 ARG X 110      -0.253   6.583 -11.945  0.00  0.00            
ATOM   1743  NE  ARG X 110      -0.138   5.254 -13.656  0.00  0.00            
ATOM   1744  HE  ARG X 110       0.598   4.946 -14.275  0.00  0.00            
ATOM   1745  CZ  ARG X 110      -1.208   4.491 -13.508  0.00  0.00            
ATOM   1746  NH1 ARG X 110      -2.305   4.897 -12.855  0.00  0.00            
ATOM   1747 HH11 ARG X 110      -2.263   5.784 -12.374  0.00  0.00            
ATOM   1748 HH12 ARG X 110      -3.160   4.363 -12.908  0.00  0.00            
ATOM   1749  NH2 ARG X 110      -1.300   3.396 -14.117  0.00  0.00            
ATOM   1750 HH21 ARG X 110      -0.488   3.129 -14.656  0.00  0.00            
ATOM   1751 HH22 ARG X 110      -2.105   2.825 -13.902  0.00  0.00            
ATOM   1752  C   ARG X 110       3.122  10.585 -13.018  0.00  0.00            
ATOM   1753  O   ARG X 110       3.381  11.070 -14.171  0.00  0.00            
ATOM   1754  N   GLU X 111       2.983  11.380 -11.934  0.00  0.00            
ATOM   1755  H   GLU X 111       2.435  11.007 -11.173  0.00  0.00            
ATOM   1756  CA  GLU X 111       2.898  12.895 -12.083  0.00  0.00            
ATOM   1757  HA  GLU X 111       2.553  13.134 -13.089  0.00  0.00            
ATOM   1758  CB  GLU X 111       1.987  13.444 -10.977  0.00  0.00            
ATOM   1759  HB2 GLU X 111       1.026  12.929 -10.967  0.00  0.00            
ATOM   1760  HB3 GLU X 111       2.364  13.204  -9.983  0.00  0.00            
ATOM   1761  CG  GLU X 111       1.656  14.974 -10.992  0.00  0.00            
ATOM   1762  HG2 GLU X 111       1.167  15.187 -10.042  0.00  0.00            
ATOM   1763  HG3 GLU X 111       2.546  15.600 -10.929  0.00  0.00            
ATOM   1764  CD  GLU X 111       0.780  15.498 -12.228  0.00  0.00            
ATOM   1765  OE1 GLU X 111       0.090  16.505 -12.109  0.00  0.00            
ATOM   1766  OE2 GLU X 111       0.652  14.713 -13.215  0.00  0.00            
ATOM   1767  C   GLU X 111       4.303  13.614 -11.997  0.00  0.00            
ATOM   1768  O   GLU X 111       4.640  14.377 -12.883  0.00  0.00            
ATOM   1769  N   HIE X 112       5.137  13.202 -11.074  0.00  0.00            
ATOM   1770  H   HIE X 112       4.801  12.391 -10.574  0.00  0.00            
ATOM   1771  CA  HIE X 112       6.475  13.788 -10.738  0.00  0.00            
ATOM   1772  HA  HIE X 112       6.449  14.867 -10.891  0.00  0.00            
ATOM   1773  CB  HIE X 112       6.739  13.645  -9.228  0.00  0.00            
ATOM   1774  HB2 HIE X 112       7.700  14.109  -9.004  0.00  0.00            
ATOM   1775  HB3 HIE X 112       6.680  12.602  -8.917  0.00  0.00            
ATOM   1776  CG  HIE X 112       5.787  14.592  -8.415  0.00  0.00            
ATOM   1777  ND1 HIE X 112       5.819  15.948  -8.325  0.00  0.00            
ATOM   1778  CE1 HIE X 112       4.780  16.340  -7.549  0.00  0.00            
ATOM   1779  HE1 HIE X 112       4.552  17.365  -7.297  0.00  0.00            
ATOM   1780  NE2 HIE X 112       4.009  15.242  -7.335  0.00  0.00            
ATOM   1781  HE2 HIE X 112       3.032  15.316  -7.088  0.00  0.00            
ATOM   1782  CD2 HIE X 112       4.629  14.130  -7.785  0.00  0.00            
ATOM   1783  HD2 HIE X 112       4.227  13.127  -7.800  0.00  0.00            
ATOM   1784  C   HIE X 112       7.652  13.298 -11.614  0.00  0.00            
ATOM   1785  O   HIE X 112       8.746  13.754 -11.248  0.00  0.00            
ATOM   1786  N   LYS X 113       7.408  12.491 -12.646  0.00  0.00            
ATOM   1787  H   LYS X 113       6.409  12.386 -12.758  0.00  0.00            
ATOM   1788  CA  LYS X 113       8.290  11.491 -13.256  0.00  0.00            
ATOM   1789  HA  LYS X 113       8.505  10.718 -12.519  0.00  0.00            
ATOM   1790  CB  LYS X 113       7.581  10.692 -14.392  0.00  0.00            
ATOM   1791  HB2 LYS X 113       6.939   9.917 -13.974  0.00  0.00            
ATOM   1792  HB3 LYS X 113       8.406  10.136 -14.838  0.00  0.00            
ATOM   1793  CG  LYS X 113       6.776  11.603 -15.331  0.00  0.00            
ATOM   1794  HG2 LYS X 113       5.870  11.922 -14.816  0.00  0.00            
ATOM   1795  HG3 LYS X 113       7.479  12.305 -15.779  0.00  0.00            
ATOM   1796  CD  LYS X 113       6.278  10.711 -16.398  0.00  0.00            
ATOM   1797  HD2 LYS X 113       5.987   9.690 -16.153  0.00  0.00            
ATOM   1798  HD3 LYS X 113       7.141  10.570 -17.048  0.00  0.00            
ATOM   1799  CE  LYS X 113       5.203  11.347 -17.235  0.00  0.00            
ATOM   1800  HE2 LYS X 113       4.956  10.692 -18.071  0.00  0.00            
ATOM   1801  HE3 LYS X 113       4.277  11.337 -16.660  0.00  0.00            
ATOM   1802  NZ  LYS X 113       5.482  12.784 -17.704  0.00  0.00            
ATOM   1803  HZ1 LYS X 113       4.746  13.152 -18.290  0.00  0.00            
ATOM   1804  HZ2 LYS X 113       5.710  13.321 -16.880  0.00  0.00            
ATOM   1805  HZ3 LYS X 113       6.368  12.715 -18.184  0.00  0.00            
ATOM   1806  C   LYS X 113       9.541  12.276 -13.690  0.00  0.00            
ATOM   1807  O   LYS X 113      10.652  11.759 -13.556  0.00  0.00            
ATOM   1808  N   ASP X 114       9.451  13.482 -14.228  0.00  0.00            
ATOM   1809  H   ASP X 114       8.517  13.866 -14.266  0.00  0.00            
ATOM   1810  CA  ASP X 114      10.561  14.256 -14.802  0.00  0.00            
ATOM   1811  HA  ASP X 114      11.261  13.618 -15.341  0.00  0.00            
ATOM   1812  CB  ASP X 114      10.149  15.283 -15.864  0.00  0.00            
ATOM   1813  HB2 ASP X 114      11.036  15.751 -16.289  0.00  0.00            
ATOM   1814  HB3 ASP X 114       9.702  14.766 -16.713  0.00  0.00            
ATOM   1815  CG  ASP X 114       9.084  16.209 -15.315  0.00  0.00            
ATOM   1816  OD1 ASP X 114       9.436  17.087 -14.474  0.00  0.00            
ATOM   1817  OD2 ASP X 114       7.880  16.014 -15.651  0.00  0.00            
ATOM   1818  C   ASP X 114      11.563  14.906 -13.766  0.00  0.00            
ATOM   1819  O   ASP X 114      12.613  15.467 -14.177  0.00  0.00            
ATOM   1820  N   ASN X 115      11.203  14.915 -12.448  0.00  0.00            
ATOM   1821  H   ASN X 115      10.302  14.518 -12.221  0.00  0.00            
ATOM   1822  CA  ASN X 115      11.927  15.553 -11.345  0.00  0.00            
ATOM   1823  HA  ASN X 115      12.903  15.840 -11.736  0.00  0.00            
ATOM   1824  CB  ASN X 115      11.206  16.809 -11.022  0.00  0.00            
ATOM   1825  HB2 ASN X 115      10.344  16.722 -10.360  0.00  0.00            
ATOM   1826  HB3 ASN X 115      10.753  17.174 -11.943  0.00  0.00            
ATOM   1827  CG  ASN X 115      12.148  17.851 -10.499  0.00  0.00            
ATOM   1828  OD1 ASN X 115      12.685  18.737 -11.189  0.00  0.00            
ATOM   1829  ND2 ASN X 115      12.249  17.867  -9.268  0.00  0.00            
ATOM   1830 HD21 ASN X 115      11.796  17.145  -8.726  0.00  0.00            
ATOM   1831 HD22 ASN X 115      12.773  18.605  -8.820  0.00  0.00            
ATOM   1832  C   ASN X 115      12.135  14.533 -10.187  0.00  0.00            
ATOM   1833  O   ASN X 115      12.888  14.835  -9.269  0.00  0.00            
ATOM   1834  N   ILE X 116      11.651  13.234 -10.267  0.00  0.00            
ATOM   1835  H   ILE X 116      11.150  13.084 -11.131  0.00  0.00            
ATOM   1836  CA  ILE X 116      12.084  12.246  -9.257  0.00  0.00            
ATOM   1837  HA  ILE X 116      11.970  12.690  -8.268  0.00  0.00            
ATOM   1838  CB  ILE X 116      11.167  10.984  -9.250  0.00  0.00            
ATOM   1839  HB  ILE X 116      10.734  10.927 -10.249  0.00  0.00            
ATOM   1840  CG2 ILE X 116      11.957   9.691  -9.140  0.00  0.00            
ATOM   1841 HG21 ILE X 116      11.346   8.789  -9.156  0.00  0.00            
ATOM   1842 HG22 ILE X 116      12.576   9.757  -8.245  0.00  0.00            
ATOM   1843 HG23 ILE X 116      12.704   9.604  -9.929  0.00  0.00            
ATOM   1844  CG1 ILE X 116      10.045  10.950  -8.285  0.00  0.00            
ATOM   1845 HG12 ILE X 116      10.344  10.297  -7.464  0.00  0.00            
ATOM   1846 HG13 ILE X 116       9.678  11.914  -7.933  0.00  0.00            
ATOM   1847  CD1 ILE X 116       8.838  10.194  -8.931  0.00  0.00            
ATOM   1848 HD11 ILE X 116       9.145   9.176  -9.169  0.00  0.00            
ATOM   1849 HD12 ILE X 116       8.488  10.682  -9.841  0.00  0.00            
ATOM   1850 HD13 ILE X 116       8.003  10.217  -8.230  0.00  0.00            
ATOM   1851  C   ILE X 116      13.516  11.930  -9.539  0.00  0.00            
ATOM   1852  O   ILE X 116      13.874  11.803 -10.718  0.00  0.00            
ATOM   1853  N   GLY X 117      14.299  11.799  -8.476  0.00  0.00            
ATOM   1854  H   GLY X 117      13.963  11.940  -7.534  0.00  0.00            
ATOM   1855  CA  GLY X 117      15.662  11.242  -8.512  0.00  0.00            
ATOM   1856  HA2 GLY X 117      16.331  11.894  -7.949  0.00  0.00            
ATOM   1857  HA3 GLY X 117      16.089  11.348  -9.509  0.00  0.00            
ATOM   1858  C   GLY X 117      15.824   9.862  -7.934  0.00  0.00            
ATOM   1859  O   GLY X 117      14.959   9.302  -7.199  0.00  0.00            
ATOM   1860  N   SER X 118      16.968   9.174  -8.289  0.00  0.00            
ATOM   1861  H   SER X 118      17.547   9.758  -8.875  0.00  0.00            
ATOM   1862  CA  SER X 118      17.332   7.827  -7.772  0.00  0.00            
ATOM   1863  HA  SER X 118      16.533   7.192  -8.154  0.00  0.00            
ATOM   1864  CB  SER X 118      18.650   7.364  -8.545  0.00  0.00            
ATOM   1865  HB2 SER X 118      19.470   8.029  -8.275  0.00  0.00            
ATOM   1866  HB3 SER X 118      18.979   6.381  -8.207  0.00  0.00            
ATOM   1867  OG  SER X 118      18.598   7.530  -9.907  0.00  0.00            
ATOM   1868  HG  SER X 118      18.985   8.391 -10.079  0.00  0.00            
ATOM   1869  C   SER X 118      17.400   7.596  -6.313  0.00  0.00            
ATOM   1870  O   SER X 118      17.139   6.466  -5.849  0.00  0.00            
ATOM   1871  N   GLN X 119      17.859   8.604  -5.574  0.00  0.00            
ATOM   1872  H   GLN X 119      18.179   9.402  -6.105  0.00  0.00            
ATOM   1873  CA  GLN X 119      17.828   8.666  -4.110  0.00  0.00            
ATOM   1874  HA  GLN X 119      18.382   7.752  -3.896  0.00  0.00            
ATOM   1875  CB  GLN X 119      18.605   9.879  -3.556  0.00  0.00            
ATOM   1876  HB2 GLN X 119      18.677   9.720  -2.480  0.00  0.00            
ATOM   1877  HB3 GLN X 119      19.637   9.881  -3.907  0.00  0.00            
ATOM   1878  CG  GLN X 119      17.978  11.265  -3.971  0.00  0.00            
ATOM   1879  HG2 GLN X 119      18.598  12.041  -3.523  0.00  0.00            
ATOM   1880  HG3 GLN X 119      17.060  11.409  -3.402  0.00  0.00            
ATOM   1881  CD  GLN X 119      17.991  11.715  -5.465  0.00  0.00            
ATOM   1882  OE1 GLN X 119      18.514  11.132  -6.344  0.00  0.00            
ATOM   1883  NE2 GLN X 119      17.567  12.939  -5.711  0.00  0.00            
ATOM   1884 HE21 GLN X 119      17.302  13.547  -4.950  0.00  0.00            
ATOM   1885 HE22 GLN X 119      17.748  13.329  -6.625  0.00  0.00            
ATOM   1886  C   GLN X 119      16.432   8.548  -3.432  0.00  0.00            
ATOM   1887  O   GLN X 119      16.317   8.023  -2.370  0.00  0.00            
ATOM   1888  N   TYR X 120      15.351   8.979  -4.129  0.00  0.00            
ATOM   1889  H   TYR X 120      15.420   9.439  -5.025  0.00  0.00            
ATOM   1890  CA  TYR X 120      13.986   8.701  -3.711  0.00  0.00            
ATOM   1891  HA  TYR X 120      14.017   8.748  -2.622  0.00  0.00            
ATOM   1892  CB  TYR X 120      12.984   9.710  -4.160  0.00  0.00            
ATOM   1893  HB2 TYR X 120      12.037   9.447  -3.690  0.00  0.00            
ATOM   1894  HB3 TYR X 120      12.911   9.708  -5.247  0.00  0.00            
ATOM   1895  CG  TYR X 120      13.456  11.104  -3.665  0.00  0.00            
ATOM   1896  CD1 TYR X 120      13.316  11.496  -2.302  0.00  0.00            
ATOM   1897  HD1 TYR X 120      13.091  10.816  -1.494  0.00  0.00            
ATOM   1898  CE1 TYR X 120      13.552  12.899  -2.012  0.00  0.00            
ATOM   1899  HE1 TYR X 120      13.458  13.241  -0.992  0.00  0.00            
ATOM   1900  CZ  TYR X 120      13.828  13.832  -3.027  0.00  0.00            
ATOM   1901  OH  TYR X 120      13.987  15.158  -2.807  0.00  0.00            
ATOM   1902  HH  TYR X 120      13.619  15.278  -1.928  0.00  0.00            
ATOM   1903  CE2 TYR X 120      13.964  13.373  -4.383  0.00  0.00            
ATOM   1904  HE2 TYR X 120      14.022  14.145  -5.136  0.00  0.00            
ATOM   1905  CD2 TYR X 120      13.815  11.971  -4.670  0.00  0.00            
ATOM   1906  HD2 TYR X 120      13.963  11.657  -5.692  0.00  0.00            
ATOM   1907  C   TYR X 120      13.615   7.220  -4.044  0.00  0.00            
ATOM   1908  O   TYR X 120      13.146   6.590  -3.127  0.00  0.00            
ATOM   1909  N   LEU X 121      13.880   6.651  -5.198  0.00  0.00            
ATOM   1910  H   LEU X 121      14.487   7.213  -5.777  0.00  0.00            
ATOM   1911  CA  LEU X 121      13.357   5.368  -5.705  0.00  0.00            
ATOM   1912  HA  LEU X 121      12.293   5.586  -5.617  0.00  0.00            
ATOM   1913  CB  LEU X 121      13.773   5.243  -7.192  0.00  0.00            
ATOM   1914  HB2 LEU X 121      14.828   5.514  -7.210  0.00  0.00            
ATOM   1915  HB3 LEU X 121      13.747   4.198  -7.499  0.00  0.00            
ATOM   1916  CG  LEU X 121      12.991   6.177  -8.164  0.00  0.00            
ATOM   1917  HG  LEU X 121      12.974   7.132  -7.638  0.00  0.00            
ATOM   1918  CD1 LEU X 121      13.731   6.351  -9.483  0.00  0.00            
ATOM   1919 HD11 LEU X 121      13.861   5.404 -10.007  0.00  0.00            
ATOM   1920 HD12 LEU X 121      13.116   6.934 -10.169  0.00  0.00            
ATOM   1921 HD13 LEU X 121      14.697   6.829  -9.320  0.00  0.00            
ATOM   1922  CD2 LEU X 121      11.560   5.544  -8.395  0.00  0.00            
ATOM   1923 HD21 LEU X 121      10.949   5.345  -7.515  0.00  0.00            
ATOM   1924 HD22 LEU X 121      11.006   6.222  -9.044  0.00  0.00            
ATOM   1925 HD23 LEU X 121      11.688   4.586  -8.899  0.00  0.00            
ATOM   1926  C   LEU X 121      13.764   4.211  -4.894  0.00  0.00            
ATOM   1927  O   LEU X 121      12.797   3.545  -4.492  0.00  0.00            
ATOM   1928  N   LEU X 122      15.077   3.962  -4.588  0.00  0.00            
ATOM   1929  H   LEU X 122      15.682   4.770  -4.615  0.00  0.00            
ATOM   1930  CA  LEU X 122      15.556   2.795  -3.849  0.00  0.00            
ATOM   1931  HA  LEU X 122      15.012   1.937  -4.244  0.00  0.00            
ATOM   1932  CB  LEU X 122      17.047   2.633  -4.009  0.00  0.00            
ATOM   1933  HB2 LEU X 122      17.325   1.739  -3.451  0.00  0.00            
ATOM   1934  HB3 LEU X 122      17.551   3.474  -3.533  0.00  0.00            
ATOM   1935  CG  LEU X 122      17.691   2.483  -5.371  0.00  0.00            
ATOM   1936  HG  LEU X 122      17.298   3.336  -5.923  0.00  0.00            
ATOM   1937  CD1 LEU X 122      19.179   2.795  -5.262  0.00  0.00            
ATOM   1938 HD11 LEU X 122      19.543   2.773  -6.289  0.00  0.00            
ATOM   1939 HD12 LEU X 122      19.417   3.791  -4.887  0.00  0.00            
ATOM   1940 HD13 LEU X 122      19.740   2.055  -4.692  0.00  0.00            
ATOM   1941  CD2 LEU X 122      17.394   1.200  -6.046  0.00  0.00            
ATOM   1942 HD21 LEU X 122      17.868   1.305  -7.022  0.00  0.00            
ATOM   1943 HD22 LEU X 122      17.936   0.460  -5.458  0.00  0.00            
ATOM   1944 HD23 LEU X 122      16.307   1.160  -6.127  0.00  0.00            
ATOM   1945  C   LEU X 122      15.215   2.806  -2.336  0.00  0.00            
ATOM   1946  O   LEU X 122      14.708   1.782  -1.843  0.00  0.00            
ATOM   1947  N   ASN X 123      15.251   3.966  -1.671  0.00  0.00            
ATOM   1948  H   ASN X 123      15.541   4.772  -2.205  0.00  0.00            
ATOM   1949  CA  ASN X 123      14.782   4.139  -0.319  0.00  0.00            
ATOM   1950  HA  ASN X 123      15.320   3.526   0.404  0.00  0.00            
ATOM   1951  CB  ASN X 123      15.022   5.614   0.014  0.00  0.00            
ATOM   1952  HB2 ASN X 123      14.520   6.267  -0.699  0.00  0.00            
ATOM   1953  HB3 ASN X 123      16.074   5.829  -0.174  0.00  0.00            
ATOM   1954  CG  ASN X 123      14.762   5.936   1.469  0.00  0.00            
ATOM   1955  OD1 ASN X 123      15.367   5.428   2.363  0.00  0.00            
ATOM   1956  ND2 ASN X 123      13.842   6.876   1.712  0.00  0.00            
ATOM   1957 HD21 ASN X 123      13.416   7.404   0.964  0.00  0.00            
ATOM   1958 HD22 ASN X 123      13.704   7.144   2.676  0.00  0.00            
ATOM   1959  C   ASN X 123      13.238   3.835  -0.100  0.00  0.00            
ATOM   1960  O   ASN X 123      12.879   3.427   0.989  0.00  0.00            
ATOM   1961  N   TRP X 124      12.317   4.139  -1.040  0.00  0.00            
ATOM   1962  H   TRP X 124      12.650   4.547  -1.902  0.00  0.00            
ATOM   1963  CA  TRP X 124      10.896   3.663  -1.054  0.00  0.00            
ATOM   1964  HA  TRP X 124      10.346   4.067  -0.204  0.00  0.00            
ATOM   1965  CB  TRP X 124      10.275   4.307  -2.331  0.00  0.00            
ATOM   1966  HB2 TRP X 124       9.329   3.769  -2.394  0.00  0.00            
ATOM   1967  HB3 TRP X 124      10.792   4.071  -3.262  0.00  0.00            
ATOM   1968  CG  TRP X 124      10.032   5.815  -2.388  0.00  0.00            
ATOM   1969  CD1 TRP X 124      10.010   6.753  -1.413  0.00  0.00            
ATOM   1970  HD1 TRP X 124      10.373   6.602  -0.407  0.00  0.00            
ATOM   1971  NE1 TRP X 124       9.839   8.002  -2.018  0.00  0.00            
ATOM   1972  HE1 TRP X 124       9.544   8.787  -1.455  0.00  0.00            
ATOM   1973  CE2 TRP X 124       9.633   7.946  -3.362  0.00  0.00            
ATOM   1974  CZ2 TRP X 124       9.193   8.867  -4.360  0.00  0.00            
ATOM   1975  HZ2 TRP X 124       9.152   9.880  -3.988  0.00  0.00            
ATOM   1976  CH2 TRP X 124       8.930   8.428  -5.660  0.00  0.00            
ATOM   1977  HH2 TRP X 124       8.698   9.192  -6.388  0.00  0.00            
ATOM   1978  CZ3 TRP X 124       9.128   7.089  -5.984  0.00  0.00            
ATOM   1979  HZ3 TRP X 124       9.107   6.825  -7.031  0.00  0.00            
ATOM   1980  CE3 TRP X 124       9.503   6.182  -4.977  0.00  0.00            
ATOM   1981  HE3 TRP X 124       9.781   5.185  -5.282  0.00  0.00            
ATOM   1982  CD2 TRP X 124       9.604   6.536  -3.624  0.00  0.00            
ATOM   1983  C   TRP X 124      10.731   2.106  -1.167  0.00  0.00            
ATOM   1984  O   TRP X 124       9.859   1.562  -0.481  0.00  0.00            
ATOM   1985  N   CYS X 125      11.612   1.419  -1.882  0.00  0.00            
ATOM   1986  H   CYS X 125      12.370   1.895  -2.350  0.00  0.00            
ATOM   1987  CA  CYS X 125      11.442  -0.034  -2.071  0.00  0.00            
ATOM   1988  HA  CYS X 125      10.389  -0.221  -2.279  0.00  0.00            
ATOM   1989  CB  CYS X 125      12.316  -0.500  -3.170  0.00  0.00            
ATOM   1990  HB2 CYS X 125      12.240  -1.579  -3.299  0.00  0.00            
ATOM   1991  HB3 CYS X 125      13.374  -0.468  -2.913  0.00  0.00            
ATOM   1992  SG  CYS X 125      12.108   0.222  -4.817  0.00  0.00            
ATOM   1993  HG  CYS X 125      12.264   1.496  -4.443  0.00  0.00            
ATOM   1994  C   CYS X 125      11.855  -0.702  -0.765  0.00  0.00            
ATOM   1995  O   CYS X 125      11.172  -1.621  -0.331  0.00  0.00            
ATOM   1996  N   VAL X 126      12.744  -0.118   0.011  0.00  0.00            
ATOM   1997  H   VAL X 126      13.294   0.659  -0.325  0.00  0.00            
ATOM   1998  CA  VAL X 126      13.078  -0.615   1.301  0.00  0.00            
ATOM   1999  HA  VAL X 126      13.260  -1.684   1.408  0.00  0.00            
ATOM   2000  CB  VAL X 126      14.395   0.080   1.804  0.00  0.00            
ATOM   2001  HB  VAL X 126      14.315   1.167   1.813  0.00  0.00            
ATOM   2002  CG1 VAL X 126      14.940  -0.397   3.134  0.00  0.00            
ATOM   2003 HG11 VAL X 126      15.826   0.196   3.363  0.00  0.00            
ATOM   2004 HG12 VAL X 126      15.302  -1.425   3.123  0.00  0.00            
ATOM   2005 HG13 VAL X 126      14.106  -0.396   3.836  0.00  0.00            
ATOM   2006  CG2 VAL X 126      15.574  -0.280   0.811  0.00  0.00            
ATOM   2007 HG21 VAL X 126      15.643  -1.367   0.777  0.00  0.00            
ATOM   2008 HG22 VAL X 126      16.475   0.238   1.142  0.00  0.00            
ATOM   2009 HG23 VAL X 126      15.456   0.071  -0.214  0.00  0.00            
ATOM   2010  C   VAL X 126      11.949  -0.400   2.360  0.00  0.00            
ATOM   2011  O   VAL X 126      11.805  -1.253   3.221  0.00  0.00            
ATOM   2012  N   GLN X 127      11.167   0.639   2.296  0.00  0.00            
ATOM   2013  H   GLN X 127      11.378   1.253   1.522  0.00  0.00            
ATOM   2014  CA  GLN X 127      10.028   0.922   3.200  0.00  0.00            
ATOM   2015  HA  GLN X 127      10.373   0.768   4.222  0.00  0.00            
ATOM   2016  CB  GLN X 127       9.804   2.480   3.157  0.00  0.00            
ATOM   2017  HB2 GLN X 127       9.887   2.825   2.127  0.00  0.00            
ATOM   2018  HB3 GLN X 127       8.777   2.634   3.489  0.00  0.00            
ATOM   2019  CG  GLN X 127      10.807   3.214   4.006  0.00  0.00            
ATOM   2020  HG2 GLN X 127      10.828   2.912   5.053  0.00  0.00            
ATOM   2021  HG3 GLN X 127      11.791   2.968   3.607  0.00  0.00            
ATOM   2022  CD  GLN X 127      10.544   4.747   3.789  0.00  0.00            
ATOM   2023  OE1 GLN X 127       9.416   5.181   4.008  0.00  0.00            
ATOM   2024  NE2 GLN X 127      11.481   5.499   3.259  0.00  0.00            
ATOM   2025 HE21 GLN X 127      12.411   5.127   3.129  0.00  0.00            
ATOM   2026 HE22 GLN X 127      11.157   6.343   2.810  0.00  0.00            
ATOM   2027  C   GLN X 127       8.848   0.057   2.949  0.00  0.00            
ATOM   2028  O   GLN X 127       8.364  -0.537   3.861  0.00  0.00            
ATOM   2029  N   ILE X 128       8.536  -0.233   1.641  0.00  0.00            
ATOM   2030  H   ILE X 128       9.088   0.134   0.879  0.00  0.00            
ATOM   2031  CA  ILE X 128       7.457  -1.151   1.287  0.00  0.00            
ATOM   2032  HA  ILE X 128       6.572  -0.824   1.835  0.00  0.00            
ATOM   2033  CB  ILE X 128       7.159  -1.010  -0.218  0.00  0.00            
ATOM   2034  HB  ILE X 128       8.072  -1.282  -0.748  0.00  0.00            
ATOM   2035  CG2 ILE X 128       6.128  -2.086  -0.655  0.00  0.00            
ATOM   2036 HG21 ILE X 128       6.343  -2.311  -1.699  0.00  0.00            
ATOM   2037 HG22 ILE X 128       6.236  -3.028  -0.118  0.00  0.00            
ATOM   2038 HG23 ILE X 128       5.118  -1.679  -0.710  0.00  0.00            
ATOM   2039  CG1 ILE X 128       6.759   0.439  -0.633  0.00  0.00            
ATOM   2040 HG12 ILE X 128       5.731   0.659  -0.344  0.00  0.00            
ATOM   2041 HG13 ILE X 128       7.424   1.144  -0.133  0.00  0.00            
ATOM   2042  CD1 ILE X 128       6.866   0.685  -2.175  0.00  0.00            
ATOM   2043 HD11 ILE X 128       6.480  -0.169  -2.732  0.00  0.00            
ATOM   2044 HD12 ILE X 128       6.396   1.633  -2.437  0.00  0.00            
ATOM   2045 HD13 ILE X 128       7.904   0.729  -2.505  0.00  0.00            
ATOM   2046  C   ILE X 128       7.885  -2.506   1.775  0.00  0.00            
ATOM   2047  O   ILE X 128       7.107  -3.133   2.538  0.00  0.00            
ATOM   2048  N   ALA X 129       9.063  -2.976   1.536  0.00  0.00            
ATOM   2049  H   ALA X 129       9.680  -2.420   0.962  0.00  0.00            
ATOM   2050  CA  ALA X 129       9.676  -4.221   2.052  0.00  0.00            
ATOM   2051  HA  ALA X 129       9.193  -5.092   1.610  0.00  0.00            
ATOM   2052  CB  ALA X 129      11.041  -4.227   1.582  0.00  0.00            
ATOM   2053  HB1 ALA X 129      11.074  -4.064   0.505  0.00  0.00            
ATOM   2054  HB2 ALA X 129      11.760  -3.539   2.027  0.00  0.00            
ATOM   2055  HB3 ALA X 129      11.497  -5.175   1.867  0.00  0.00            
ATOM   2056  C   ALA X 129       9.639  -4.317   3.570  0.00  0.00            
ATOM   2057  O   ALA X 129       9.306  -5.400   4.097  0.00  0.00            
ATOM   2058  N   LYS X 130       9.972  -3.276   4.355  0.00  0.00            
ATOM   2059  H   LYS X 130      10.370  -2.469   3.896  0.00  0.00            
ATOM   2060  CA  LYS X 130       9.848  -3.176   5.808  0.00  0.00            
ATOM   2061  HA  LYS X 130      10.392  -3.993   6.282  0.00  0.00            
ATOM   2062  CB  LYS X 130      10.430  -1.868   6.288  0.00  0.00            
ATOM   2063  HB2 LYS X 130       9.926  -1.513   7.187  0.00  0.00            
ATOM   2064  HB3 LYS X 130      10.225  -1.109   5.533  0.00  0.00            
ATOM   2065  CG  LYS X 130      11.993  -1.840   6.460  0.00  0.00            
ATOM   2066  HG2 LYS X 130      12.265  -2.595   7.198  0.00  0.00            
ATOM   2067  HG3 LYS X 130      12.512  -2.061   5.528  0.00  0.00            
ATOM   2068  CD  LYS X 130      12.475  -0.550   7.001  0.00  0.00            
ATOM   2069  HD2 LYS X 130      12.435   0.189   6.200  0.00  0.00            
ATOM   2070  HD3 LYS X 130      11.862  -0.106   7.785  0.00  0.00            
ATOM   2071  CE  LYS X 130      13.925  -0.613   7.521  0.00  0.00            
ATOM   2072  HE2 LYS X 130      14.112  -1.432   8.216  0.00  0.00            
ATOM   2073  HE3 LYS X 130      14.631  -0.778   6.708  0.00  0.00            
ATOM   2074  NZ  LYS X 130      14.267   0.655   8.224  0.00  0.00            
ATOM   2075  HZ1 LYS X 130      15.112   0.683   8.777  0.00  0.00            
ATOM   2076  HZ2 LYS X 130      14.266   1.370   7.511  0.00  0.00            
ATOM   2077  HZ3 LYS X 130      13.407   0.905   8.692  0.00  0.00            
ATOM   2078  C   LYS X 130       8.485  -3.290   6.360  0.00  0.00            
ATOM   2079  O   LYS X 130       8.267  -4.154   7.266  0.00  0.00            
ATOM   2080  N   GLY X 131       7.557  -2.667   5.676  0.00  0.00            
ATOM   2081  H   GLY X 131       7.784  -2.061   4.900  0.00  0.00            
ATOM   2082  CA  GLY X 131       6.104  -2.931   5.892  0.00  0.00            
ATOM   2083  HA2 GLY X 131       5.550  -2.328   5.172  0.00  0.00            
ATOM   2084  HA3 GLY X 131       5.880  -2.658   6.923  0.00  0.00            
ATOM   2085  C   GLY X 131       5.744  -4.437   5.715  0.00  0.00            
ATOM   2086  O   GLY X 131       5.195  -5.167   6.615  0.00  0.00            
ATOM   2087  N   MET X 132       6.038  -5.016   4.536  0.00  0.00            
ATOM   2088  H   MET X 132       6.537  -4.486   3.836  0.00  0.00            
ATOM   2089  CA  MET X 132       5.681  -6.410   4.379  0.00  0.00            
ATOM   2090  HA  MET X 132       4.627  -6.422   4.653  0.00  0.00            
ATOM   2091  CB  MET X 132       5.913  -6.910   2.984  0.00  0.00            
ATOM   2092  HB2 MET X 132       5.572  -7.928   2.793  0.00  0.00            
ATOM   2093  HB3 MET X 132       6.999  -6.880   2.903  0.00  0.00            
ATOM   2094  CG  MET X 132       5.273  -6.012   1.879  0.00  0.00            
ATOM   2095  HG2 MET X 132       5.687  -5.005   1.913  0.00  0.00            
ATOM   2096  HG3 MET X 132       5.573  -6.510   0.956  0.00  0.00            
ATOM   2097  SD  MET X 132       3.501  -5.871   1.913  0.00  0.00            
ATOM   2098  CE  MET X 132       2.894  -7.558   1.623  0.00  0.00            
ATOM   2099  HE1 MET X 132       3.110  -8.245   2.441  0.00  0.00            
ATOM   2100  HE2 MET X 132       3.203  -7.993   0.673  0.00  0.00            
ATOM   2101  HE3 MET X 132       1.804  -7.582   1.598  0.00  0.00            
ATOM   2102  C   MET X 132       6.363  -7.380   5.324  0.00  0.00            
ATOM   2103  O   MET X 132       5.645  -8.264   5.881  0.00  0.00            
ATOM   2104  N   ASN X 133       7.617  -7.123   5.718  0.00  0.00            
ATOM   2105  H   ASN X 133       8.065  -6.435   5.131  0.00  0.00            
ATOM   2106  CA  ASN X 133       8.305  -7.930   6.743  0.00  0.00            
ATOM   2107  HA  ASN X 133       8.311  -8.955   6.374  0.00  0.00            
ATOM   2108  CB  ASN X 133       9.734  -7.369   6.921  0.00  0.00            
ATOM   2109  HB2 ASN X 133       9.611  -6.544   7.623  0.00  0.00            
ATOM   2110  HB3 ASN X 133      10.112  -6.978   5.976  0.00  0.00            
ATOM   2111  CG  ASN X 133      10.704  -8.353   7.431  0.00  0.00            
ATOM   2112  OD1 ASN X 133      10.676  -9.530   7.010  0.00  0.00            
ATOM   2113  ND2 ASN X 133      11.595  -7.919   8.241  0.00  0.00            
ATOM   2114 HD21 ASN X 133      11.706  -6.930   8.413  0.00  0.00            
ATOM   2115 HD22 ASN X 133      12.321  -8.559   8.532  0.00  0.00            
ATOM   2116  C   ASN X 133       7.598  -7.953   8.099  0.00  0.00            
ATOM   2117  O   ASN X 133       7.436  -9.021   8.760  0.00  0.00            
ATOM   2118  N   TYR X 134       6.999  -6.871   8.557  0.00  0.00            
ATOM   2119  H   TYR X 134       7.065  -6.070   7.945  0.00  0.00            
ATOM   2120  CA  TYR X 134       6.042  -6.885   9.693  0.00  0.00            
ATOM   2121  HA  TYR X 134       6.376  -7.377  10.607  0.00  0.00            
ATOM   2122  CB  TYR X 134       5.694  -5.412  10.091  0.00  0.00            
ATOM   2123  HB2 TYR X 134       6.509  -5.007  10.691  0.00  0.00            
ATOM   2124  HB3 TYR X 134       5.575  -4.767   9.220  0.00  0.00            
ATOM   2125  CG  TYR X 134       4.412  -5.335  10.969  0.00  0.00            
ATOM   2126  CD1 TYR X 134       3.229  -4.573  10.610  0.00  0.00            
ATOM   2127  HD1 TYR X 134       3.203  -4.142   9.620  0.00  0.00            
ATOM   2128  CE1 TYR X 134       2.099  -4.450  11.505  0.00  0.00            
ATOM   2129  HE1 TYR X 134       1.264  -3.809  11.264  0.00  0.00            
ATOM   2130  CZ  TYR X 134       2.022  -5.385  12.561  0.00  0.00            
ATOM   2131  OH  TYR X 134       0.868  -5.702  13.215  0.00  0.00            
ATOM   2132  HH  TYR X 134       0.088  -5.224  12.924  0.00  0.00            
ATOM   2133  CE2 TYR X 134       3.176  -6.129  12.946  0.00  0.00            
ATOM   2134  HE2 TYR X 134       2.995  -6.858  13.722  0.00  0.00            
ATOM   2135  CD2 TYR X 134       4.338  -6.085  12.188  0.00  0.00            
ATOM   2136  HD2 TYR X 134       5.171  -6.679  12.532  0.00  0.00            
ATOM   2137  C   TYR X 134       4.728  -7.634   9.436  0.00  0.00            
ATOM   2138  O   TYR X 134       4.291  -8.439  10.226  0.00  0.00            
ATOM   2139  N   LEU X 135       4.111  -7.543   8.218  0.00  0.00            
ATOM   2140  H   LEU X 135       4.574  -7.054   7.465  0.00  0.00            
ATOM   2141  CA  LEU X 135       2.905  -8.360   7.843  0.00  0.00            
ATOM   2142  HA  LEU X 135       2.300  -8.215   8.738  0.00  0.00            
ATOM   2143  CB  LEU X 135       2.214  -7.815   6.587  0.00  0.00            
ATOM   2144  HB2 LEU X 135       2.895  -8.108   5.788  0.00  0.00            
ATOM   2145  HB3 LEU X 135       1.306  -8.372   6.356  0.00  0.00            
ATOM   2146  CG  LEU X 135       1.922  -6.263   6.674  0.00  0.00            
ATOM   2147  HG  LEU X 135       2.830  -5.675   6.813  0.00  0.00            
ATOM   2148  CD1 LEU X 135       1.316  -5.723   5.380  0.00  0.00            
ATOM   2149 HD11 LEU X 135       2.011  -6.116   4.639  0.00  0.00            
ATOM   2150 HD12 LEU X 135       1.283  -4.639   5.483  0.00  0.00            
ATOM   2151 HD13 LEU X 135       0.286  -6.074   5.303  0.00  0.00            
ATOM   2152  CD2 LEU X 135       1.031  -5.727   7.774  0.00  0.00            
ATOM   2153 HD21 LEU X 135       1.379  -6.056   8.753  0.00  0.00            
ATOM   2154 HD22 LEU X 135       1.014  -4.647   7.922  0.00  0.00            
ATOM   2155 HD23 LEU X 135      -0.000  -6.047   7.626  0.00  0.00            
ATOM   2156  C   LEU X 135       3.247  -9.869   7.819  0.00  0.00            
ATOM   2157  O   LEU X 135       2.456 -10.778   8.078  0.00  0.00            
ATOM   2158  N   GLU X 136       4.490 -10.271   7.455  0.00  0.00            
ATOM   2159  H   GLU X 136       5.033  -9.606   6.923  0.00  0.00            
ATOM   2160  CA  GLU X 136       5.074 -11.636   7.632  0.00  0.00            
ATOM   2161  HA  GLU X 136       4.370 -12.365   7.232  0.00  0.00            
ATOM   2162  CB  GLU X 136       6.488 -11.724   6.936  0.00  0.00            
ATOM   2163  HB2 GLU X 136       7.142 -11.009   7.436  0.00  0.00            
ATOM   2164  HB3 GLU X 136       6.206 -11.433   5.924  0.00  0.00            
ATOM   2165  CG  GLU X 136       7.019 -13.172   6.917  0.00  0.00            
ATOM   2166  HG2 GLU X 136       6.327 -13.902   7.336  0.00  0.00            
ATOM   2167  HG3 GLU X 136       7.170 -13.425   5.868  0.00  0.00            
ATOM   2168  CD  GLU X 136       8.329 -13.294   7.707  0.00  0.00            
ATOM   2169  OE1 GLU X 136       9.340 -13.703   7.124  0.00  0.00            
ATOM   2170  OE2 GLU X 136       8.386 -12.946   8.931  0.00  0.00            
ATOM   2171  C   GLU X 136       5.060 -12.007   9.086  0.00  0.00            
ATOM   2172  O   GLU X 136       4.621 -13.146   9.424  0.00  0.00            
ATOM   2173  N   ASP X 137       5.599 -11.184   9.981  0.00  0.00            
ATOM   2174  H   ASP X 137       5.892 -10.308   9.572  0.00  0.00            
ATOM   2175  CA  ASP X 137       5.785 -11.331  11.449  0.00  0.00            
ATOM   2176  HA  ASP X 137       6.434 -12.148  11.766  0.00  0.00            
ATOM   2177  CB  ASP X 137       6.362 -10.107  12.123  0.00  0.00            
ATOM   2178  HB2 ASP X 137       7.353  -9.958  11.695  0.00  0.00            
ATOM   2179  HB3 ASP X 137       5.766  -9.205  11.990  0.00  0.00            
ATOM   2180  CG  ASP X 137       6.704 -10.328  13.602  0.00  0.00            
ATOM   2181  OD1 ASP X 137       7.243 -11.450  13.932  0.00  0.00            
ATOM   2182  OD2 ASP X 137       6.504  -9.403  14.376  0.00  0.00            
ATOM   2183  C   ASP X 137       4.376 -11.444  12.155  0.00  0.00            
ATOM   2184  O   ASP X 137       4.067 -12.149  13.184  0.00  0.00            
ATOM   2185  N   ARG X 138       3.383 -10.725  11.673  0.00  0.00            
ATOM   2186  H   ARG X 138       3.699 -10.103  10.943  0.00  0.00            
ATOM   2187  CA  ARG X 138       1.925 -10.790  11.931  0.00  0.00            
ATOM   2188  HA  ARG X 138       1.852 -11.084  12.978  0.00  0.00            
ATOM   2189  CB  ARG X 138       1.314  -9.375  11.576  0.00  0.00            
ATOM   2190  HB2 ARG X 138       1.120  -9.207  10.516  0.00  0.00            
ATOM   2191  HB3 ARG X 138       1.925  -8.518  11.859  0.00  0.00            
ATOM   2192  CG  ARG X 138      -0.040  -9.076  12.280  0.00  0.00            
ATOM   2193  HG2 ARG X 138      -0.743  -9.890  12.105  0.00  0.00            
ATOM   2194  HG3 ARG X 138      -0.400  -8.175  11.783  0.00  0.00            
ATOM   2195  CD  ARG X 138      -0.030  -8.856  13.801  0.00  0.00            
ATOM   2196  HD2 ARG X 138       0.235  -9.771  14.332  0.00  0.00            
ATOM   2197  HD3 ARG X 138       0.607  -8.020  14.091  0.00  0.00            
ATOM   2198  NE  ARG X 138      -1.352  -8.661  14.305  0.00  0.00            
ATOM   2199  HE  ARG X 138      -2.054  -8.472  13.603  0.00  0.00            
ATOM   2200  CZ  ARG X 138      -1.639  -8.530  15.600  0.00  0.00            
ATOM   2201  NH1 ARG X 138      -0.833  -8.772  16.572  0.00  0.00            
ATOM   2202 HH11 ARG X 138       0.106  -9.010  16.286  0.00  0.00            
ATOM   2203 HH12 ARG X 138      -1.089  -8.627  17.539  0.00  0.00            
ATOM   2204  NH2 ARG X 138      -2.861  -8.280  15.817  0.00  0.00            
ATOM   2205 HH21 ARG X 138      -3.516  -8.087  15.072  0.00  0.00            
ATOM   2206 HH22 ARG X 138      -3.180  -8.204  16.772  0.00  0.00            
ATOM   2207  C   ARG X 138       1.143 -11.875  11.197  0.00  0.00            
ATOM   2208  O   ARG X 138      -0.075 -12.041  11.305  0.00  0.00            
ATOM   2209  N   ARG X 139       1.908 -12.633  10.396  0.00  0.00            
ATOM   2210  H   ARG X 139       2.912 -12.552  10.470  0.00  0.00            
ATOM   2211  CA  ARG X 139       1.383 -13.734   9.462  0.00  0.00            
ATOM   2212  HA  ARG X 139       2.159 -13.888   8.712  0.00  0.00            
ATOM   2213  CB  ARG X 139       1.311 -15.146  10.116  0.00  0.00            
ATOM   2214  HB2 ARG X 139       0.930 -15.802   9.333  0.00  0.00            
ATOM   2215  HB3 ARG X 139       2.305 -15.488  10.401  0.00  0.00            
ATOM   2216  CG  ARG X 139       0.378 -15.298  11.309  0.00  0.00            
ATOM   2217  HG2 ARG X 139      -0.660 -15.025  11.123  0.00  0.00            
ATOM   2218  HG3 ARG X 139       0.751 -14.629  12.085  0.00  0.00            
ATOM   2219  CD  ARG X 139       0.209 -16.816  11.579  0.00  0.00            
ATOM   2220  HD2 ARG X 139      -0.444 -16.952  12.441  0.00  0.00            
ATOM   2221  HD3 ARG X 139      -0.367 -17.369  10.837  0.00  0.00            
ATOM   2222  NE  ARG X 139       1.501 -17.450  11.938  0.00  0.00            
ATOM   2223  HE  ARG X 139       1.944 -17.067  12.761  0.00  0.00            
ATOM   2224  CZ  ARG X 139       2.150 -18.549  11.476  0.00  0.00            
ATOM   2225  NH1 ARG X 139       1.433 -19.360  10.722  0.00  0.00            
ATOM   2226 HH11 ARG X 139       0.432 -19.291  10.835  0.00  0.00            
ATOM   2227 HH12 ARG X 139       1.751 -20.284  10.466  0.00  0.00            
ATOM   2228  NH2 ARG X 139       3.361 -18.843  11.644  0.00  0.00            
ATOM   2229 HH21 ARG X 139       3.991 -18.457  12.333  0.00  0.00            
ATOM   2230 HH22 ARG X 139       3.645 -19.642  11.094  0.00  0.00            
ATOM   2231  C   ARG X 139       0.192 -13.396   8.590  0.00  0.00            
ATOM   2232  O   ARG X 139      -0.719 -14.255   8.340  0.00  0.00            
ATOM   2233  N   LEU X 140       0.065 -12.173   8.089  0.00  0.00            
ATOM   2234  H   LEU X 140       0.747 -11.465   8.322  0.00  0.00            
ATOM   2235  CA  LEU X 140      -1.015 -11.717   7.216  0.00  0.00            
ATOM   2236  HA  LEU X 140      -1.908 -12.308   7.421  0.00  0.00            
ATOM   2237  CB  LEU X 140      -1.157 -10.224   7.555  0.00  0.00            
ATOM   2238  HB2 LEU X 140      -0.255  -9.734   7.188  0.00  0.00            
ATOM   2239  HB3 LEU X 140      -1.053 -10.173   8.639  0.00  0.00            
ATOM   2240  CG  LEU X 140      -2.412  -9.571   6.953  0.00  0.00            
ATOM   2241  HG  LEU X 140      -2.532 -10.034   5.973  0.00  0.00            
ATOM   2242  CD1 LEU X 140      -3.643  -9.908   7.820  0.00  0.00            
ATOM   2243 HD11 LEU X 140      -3.679 -10.993   7.924  0.00  0.00            
ATOM   2244 HD12 LEU X 140      -4.542  -9.651   7.261  0.00  0.00            
ATOM   2245 HD13 LEU X 140      -3.698  -9.348   8.753  0.00  0.00            
ATOM   2246  CD2 LEU X 140      -2.126  -8.135   6.670  0.00  0.00            
ATOM   2247 HD21 LEU X 140      -1.776  -7.609   7.559  0.00  0.00            
ATOM   2248 HD22 LEU X 140      -3.048  -7.617   6.405  0.00  0.00            
ATOM   2249 HD23 LEU X 140      -1.430  -8.091   5.833  0.00  0.00            
ATOM   2250  C   LEU X 140      -0.627 -11.922   5.692  0.00  0.00            
ATOM   2251  O   LEU X 140       0.393 -11.389   5.327  0.00  0.00            
ATOM   2252  N   VAL X 141      -1.409 -12.616   4.883  0.00  0.00            
ATOM   2253  H   VAL X 141      -2.201 -13.145   5.218  0.00  0.00            
ATOM   2254  CA  VAL X 141      -1.255 -12.431   3.445  0.00  0.00            
ATOM   2255  HA  VAL X 141      -0.198 -12.377   3.187  0.00  0.00            
ATOM   2256  CB  VAL X 141      -1.839 -13.608   2.579  0.00  0.00            
ATOM   2257  HB  VAL X 141      -1.944 -13.291   1.541  0.00  0.00            
ATOM   2258  CG1 VAL X 141      -0.844 -14.810   2.472  0.00  0.00            
ATOM   2259 HG11 VAL X 141       0.005 -14.640   1.809  0.00  0.00            
ATOM   2260 HG12 VAL X 141      -1.397 -15.685   2.129  0.00  0.00            
ATOM   2261 HG13 VAL X 141      -0.363 -14.927   3.442  0.00  0.00            
ATOM   2262  CG2 VAL X 141      -3.206 -14.127   3.039  0.00  0.00            
ATOM   2263 HG21 VAL X 141      -3.168 -14.316   4.112  0.00  0.00            
ATOM   2264 HG22 VAL X 141      -3.896 -13.311   2.819  0.00  0.00            
ATOM   2265 HG23 VAL X 141      -3.467 -15.055   2.531  0.00  0.00            
ATOM   2266  C   VAL X 141      -2.069 -11.226   3.044  0.00  0.00            
ATOM   2267  O   VAL X 141      -3.173 -11.132   3.589  0.00  0.00            
ATOM   2268  N   HIE X 142      -1.520 -10.331   2.198  0.00  0.00            
ATOM   2269  H   HIE X 142      -0.587 -10.427   1.822  0.00  0.00            
ATOM   2270  CA  HIE X 142      -2.120  -9.112   1.717  0.00  0.00            
ATOM   2271  HA  HIE X 142      -2.738  -8.688   2.509  0.00  0.00            
ATOM   2272  CB  HIE X 142      -0.980  -8.127   1.501  0.00  0.00            
ATOM   2273  HB2 HIE X 142      -0.384  -8.159   2.413  0.00  0.00            
ATOM   2274  HB3 HIE X 142      -0.311  -8.398   0.684  0.00  0.00            
ATOM   2275  CG  HIE X 142      -1.530  -6.746   1.276  0.00  0.00            
ATOM   2276  ND1 HIE X 142      -2.382  -6.395   0.203  0.00  0.00            
ATOM   2277  CE1 HIE X 142      -2.609  -5.114   0.379  0.00  0.00            
ATOM   2278  HE1 HIE X 142      -3.299  -4.525  -0.208  0.00  0.00            
ATOM   2279  NE2 HIE X 142      -2.140  -4.704   1.566  0.00  0.00            
ATOM   2280  HE2 HIE X 142      -2.244  -3.742   1.854  0.00  0.00            
ATOM   2281  CD2 HIE X 142      -1.500  -5.738   2.158  0.00  0.00            
ATOM   2282  HD2 HIE X 142      -1.027  -5.817   3.125  0.00  0.00            
ATOM   2283  C   HIE X 142      -3.027  -9.317   0.541  0.00  0.00            
ATOM   2284  O   HIE X 142      -4.065  -8.708   0.416  0.00  0.00            
ATOM   2285  N   ARG X 143      -2.520 -10.209  -0.306  0.00  0.00            
ATOM   2286  H   ARG X 143      -1.578 -10.549  -0.171  0.00  0.00            
ATOM   2287  CA  ARG X 143      -3.005 -10.596  -1.688  0.00  0.00            
ATOM   2288  HA  ARG X 143      -2.194 -11.176  -2.129  0.00  0.00            
ATOM   2289  CB  ARG X 143      -4.233 -11.453  -1.487  0.00  0.00            
ATOM   2290  HB2 ARG X 143      -4.590 -11.806  -2.455  0.00  0.00            
ATOM   2291  HB3 ARG X 143      -4.987 -10.859  -0.970  0.00  0.00            
ATOM   2292  CG  ARG X 143      -4.042 -12.692  -0.643  0.00  0.00            
ATOM   2293  HG2 ARG X 143      -3.134 -13.173  -1.006  0.00  0.00            
ATOM   2294  HG3 ARG X 143      -3.860 -12.432   0.400  0.00  0.00            
ATOM   2295  CD  ARG X 143      -5.103 -13.754  -0.690  0.00  0.00            
ATOM   2296  HD2 ARG X 143      -4.747 -14.417   0.099  0.00  0.00            
ATOM   2297  HD3 ARG X 143      -5.155 -14.198  -1.684  0.00  0.00            
ATOM   2298  NE  ARG X 143      -6.508 -13.297  -0.351  0.00  0.00            
ATOM   2299  HE  ARG X 143      -6.507 -12.598   0.378  0.00  0.00            
ATOM   2300  CZ  ARG X 143      -7.569 -13.448  -1.050  0.00  0.00            
ATOM   2301  NH1 ARG X 143      -7.652 -14.132  -2.131  0.00  0.00            
ATOM   2302 HH11 ARG X 143      -6.848 -14.657  -2.444  0.00  0.00            
ATOM   2303 HH12 ARG X 143      -8.577 -14.162  -2.536  0.00  0.00            
ATOM   2304  NH2 ARG X 143      -8.678 -12.842  -0.768  0.00  0.00            
ATOM   2305 HH21 ARG X 143      -8.724 -12.180  -0.007  0.00  0.00            
ATOM   2306 HH22 ARG X 143      -9.558 -13.074  -1.206  0.00  0.00            
ATOM   2307  C   ARG X 143      -3.227  -9.477  -2.655  0.00  0.00            
ATOM   2308  O   ARG X 143      -3.442  -9.810  -3.813  0.00  0.00            
ATOM   2309  N   ASP X 144      -3.157  -8.165  -2.280  0.00  0.00            
ATOM   2310  H   ASP X 144      -2.802  -7.917  -1.367  0.00  0.00            
ATOM   2311  CA  ASP X 144      -3.546  -7.069  -3.094  0.00  0.00            
ATOM   2312  HA  ASP X 144      -3.535  -7.399  -4.133  0.00  0.00            
ATOM   2313  CB  ASP X 144      -4.978  -6.684  -2.667  0.00  0.00            
ATOM   2314  HB2 ASP X 144      -5.019  -6.153  -1.716  0.00  0.00            
ATOM   2315  HB3 ASP X 144      -5.561  -7.594  -2.526  0.00  0.00            
ATOM   2316  CG  ASP X 144      -5.708  -5.802  -3.633  0.00  0.00            
ATOM   2317  OD1 ASP X 144      -5.685  -6.010  -4.909  0.00  0.00            
ATOM   2318  OD2 ASP X 144      -6.471  -4.926  -3.245  0.00  0.00            
ATOM   2319  C   ASP X 144      -2.522  -5.904  -3.153  0.00  0.00            
ATOM   2320  O   ASP X 144      -2.788  -4.711  -3.216  0.00  0.00            
ATOM   2321  N   LEU X 145      -1.269  -6.246  -2.958  0.00  0.00            
ATOM   2322  H   LEU X 145      -0.980  -7.202  -2.808  0.00  0.00            
ATOM   2323  CA  LEU X 145      -0.190  -5.252  -2.846  0.00  0.00            
ATOM   2324  HA  LEU X 145      -0.492  -4.390  -2.250  0.00  0.00            
ATOM   2325  CB  LEU X 145       1.031  -5.981  -2.173  0.00  0.00            
ATOM   2326  HB2 LEU X 145       0.799  -6.282  -1.152  0.00  0.00            
ATOM   2327  HB3 LEU X 145       1.323  -6.896  -2.688  0.00  0.00            
ATOM   2328  CG  LEU X 145       2.335  -5.158  -2.114  0.00  0.00            
ATOM   2329  HG  LEU X 145       2.400  -4.501  -2.981  0.00  0.00            
ATOM   2330  CD1 LEU X 145       2.238  -4.267  -0.823  0.00  0.00            
ATOM   2331 HD11 LEU X 145       3.180  -3.813  -0.515  0.00  0.00            
ATOM   2332 HD12 LEU X 145       1.715  -3.350  -1.096  0.00  0.00            
ATOM   2333 HD13 LEU X 145       1.712  -4.767  -0.009  0.00  0.00            
ATOM   2334  CD2 LEU X 145       3.561  -5.982  -2.005  0.00  0.00            
ATOM   2335 HD21 LEU X 145       3.794  -6.485  -2.944  0.00  0.00            
ATOM   2336 HD22 LEU X 145       3.494  -6.734  -1.219  0.00  0.00            
ATOM   2337 HD23 LEU X 145       4.344  -5.243  -1.835  0.00  0.00            
ATOM   2338  C   LEU X 145       0.149  -4.671  -4.229  0.00  0.00            
ATOM   2339  O   LEU X 145       0.658  -5.441  -4.966  0.00  0.00            
ATOM   2340  N   ALA X 146      -0.142  -3.383  -4.515  0.00  0.00            
ATOM   2341  H   ALA X 146      -0.417  -2.923  -3.659  0.00  0.00            
ATOM   2342  CA  ALA X 146       0.102  -2.648  -5.768  0.00  0.00            
ATOM   2343  HA  ALA X 146       0.875  -3.103  -6.388  0.00  0.00            
ATOM   2344  CB  ALA X 146      -1.215  -2.729  -6.569  0.00  0.00            
ATOM   2345  HB1 ALA X 146      -1.474  -3.703  -6.984  0.00  0.00            
ATOM   2346  HB2 ALA X 146      -2.069  -2.418  -5.968  0.00  0.00            
ATOM   2347  HB3 ALA X 146      -1.230  -1.952  -7.333  0.00  0.00            
ATOM   2348  C   ALA X 146       0.470  -1.199  -5.422  0.00  0.00            
ATOM   2349  O   ALA X 146       0.012  -0.747  -4.377  0.00  0.00            
ATOM   2350  N   ALA X 147       1.301  -0.480  -6.233  0.00  0.00            
ATOM   2351  H   ALA X 147       1.534  -0.855  -7.141  0.00  0.00            
ATOM   2352  CA  ALA X 147       1.476   0.965  -5.957  0.00  0.00            
ATOM   2353  HA  ALA X 147       2.114   0.992  -5.074  0.00  0.00            
ATOM   2354  CB  ALA X 147       2.135   1.502  -7.184  0.00  0.00            
ATOM   2355  HB1 ALA X 147       1.427   1.453  -8.012  0.00  0.00            
ATOM   2356  HB2 ALA X 147       2.471   2.519  -6.983  0.00  0.00            
ATOM   2357  HB3 ALA X 147       2.932   0.789  -7.395  0.00  0.00            
ATOM   2358  C   ALA X 147       0.129   1.767  -5.706  0.00  0.00            
ATOM   2359  O   ALA X 147       0.129   2.742  -4.936  0.00  0.00            
ATOM   2360  N   ARG X 148      -1.022   1.312  -6.228  0.00  0.00            
ATOM   2361  H   ARG X 148      -0.863   0.633  -6.958  0.00  0.00            
ATOM   2362  CA  ARG X 148      -2.381   1.904  -5.987  0.00  0.00            
ATOM   2363  HA  ARG X 148      -2.522   2.932  -6.323  0.00  0.00            
ATOM   2364  CB  ARG X 148      -3.462   1.053  -6.712  0.00  0.00            
ATOM   2365  HB2 ARG X 148      -3.371   1.304  -7.769  0.00  0.00            
ATOM   2366  HB3 ARG X 148      -3.340   0.021  -6.383  0.00  0.00            
ATOM   2367  CG  ARG X 148      -4.902   1.580  -6.559  0.00  0.00            
ATOM   2368  HG2 ARG X 148      -5.014   2.575  -6.990  0.00  0.00            
ATOM   2369  HG3 ARG X 148      -5.210   1.654  -5.516  0.00  0.00            
ATOM   2370  CD  ARG X 148      -5.917   0.653  -7.256  0.00  0.00            
ATOM   2371  HD2 ARG X 148      -6.793   1.163  -7.659  0.00  0.00            
ATOM   2372  HD3 ARG X 148      -5.500   0.397  -8.230  0.00  0.00            
ATOM   2373  NE  ARG X 148      -6.394  -0.506  -6.480  0.00  0.00            
ATOM   2374  HE  ARG X 148      -7.213  -0.396  -5.899  0.00  0.00            
ATOM   2375  CZ  ARG X 148      -5.885  -1.694  -6.437  0.00  0.00            
ATOM   2376  NH1 ARG X 148      -4.807  -2.102  -7.023  0.00  0.00            
ATOM   2377 HH11 ARG X 148      -4.258  -1.614  -7.716  0.00  0.00            
ATOM   2378 HH12 ARG X 148      -4.656  -3.096  -6.926  0.00  0.00            
ATOM   2379  NH2 ARG X 148      -6.500  -2.546  -5.667  0.00  0.00            
ATOM   2380 HH21 ARG X 148      -7.375  -2.374  -5.192  0.00  0.00            
ATOM   2381 HH22 ARG X 148      -6.304  -3.531  -5.774  0.00  0.00            
ATOM   2382  C   ARG X 148      -2.787   1.960  -4.541  0.00  0.00            
ATOM   2383  O   ARG X 148      -3.460   2.903  -4.023  0.00  0.00            
ATOM   2384  N   ASN X 149      -2.346   0.896  -3.849  0.00  0.00            
ATOM   2385  H   ASN X 149      -1.699   0.271  -4.307  0.00  0.00            
ATOM   2386  CA  ASN X 149      -2.673   0.659  -2.414  0.00  0.00            
ATOM   2387  HA  ASN X 149      -3.546   1.246  -2.128  0.00  0.00            
ATOM   2388  CB  ASN X 149      -2.929  -0.909  -2.225  0.00  0.00            
ATOM   2389  HB2 ASN X 149      -2.007  -1.397  -2.541  0.00  0.00            
ATOM   2390  HB3 ASN X 149      -3.297  -1.159  -1.230  0.00  0.00            
ATOM   2391  CG  ASN X 149      -4.149  -1.331  -3.113  0.00  0.00            
ATOM   2392  OD1 ASN X 149      -5.107  -0.642  -3.335  0.00  0.00            
ATOM   2393  ND2 ASN X 149      -4.144  -2.471  -3.755  0.00  0.00            
ATOM   2394 HD21 ASN X 149      -3.491  -3.210  -3.535  0.00  0.00            
ATOM   2395 HD22 ASN X 149      -4.885  -2.730  -4.391  0.00  0.00            
ATOM   2396  C   ASN X 149      -1.517   1.183  -1.426  0.00  0.00            
ATOM   2397  O   ASN X 149      -1.382   0.683  -0.297  0.00  0.00            
ATOM   2398  N   VAL X 150      -0.594   2.029  -1.925  0.00  0.00            
ATOM   2399  H   VAL X 150      -0.549   2.152  -2.926  0.00  0.00            
ATOM   2400  CA  VAL X 150       0.515   2.621  -1.075  0.00  0.00            
ATOM   2401  HA  VAL X 150       0.337   2.235  -0.071  0.00  0.00            
ATOM   2402  CB  VAL X 150       1.853   2.225  -1.627  0.00  0.00            
ATOM   2403  HB  VAL X 150       1.829   2.407  -2.702  0.00  0.00            
ATOM   2404  CG1 VAL X 150       3.005   2.925  -0.853  0.00  0.00            
ATOM   2405 HG11 VAL X 150       4.011   2.720  -1.219  0.00  0.00            
ATOM   2406 HG12 VAL X 150       2.848   3.999  -0.954  0.00  0.00            
ATOM   2407 HG13 VAL X 150       3.018   2.623   0.194  0.00  0.00            
ATOM   2408  CG2 VAL X 150       2.072   0.736  -1.476  0.00  0.00            
ATOM   2409 HG21 VAL X 150       1.243   0.162  -1.890  0.00  0.00            
ATOM   2410 HG22 VAL X 150       2.953   0.389  -2.015  0.00  0.00            
ATOM   2411 HG23 VAL X 150       2.129   0.469  -0.421  0.00  0.00            
ATOM   2412  C   VAL X 150       0.272   4.192  -1.121  0.00  0.00            
ATOM   2413  O   VAL X 150       0.106   4.764  -2.182  0.00  0.00            
ATOM   2414  N   LEU X 151       0.330   4.839   0.063  0.00  0.00            
ATOM   2415  H   LEU X 151       0.557   4.291   0.880  0.00  0.00            
ATOM   2416  CA  LEU X 151       0.264   6.314   0.166  0.00  0.00            
ATOM   2417  HA  LEU X 151       0.095   6.687  -0.844  0.00  0.00            
ATOM   2418  CB  LEU X 151      -0.884   6.628   1.181  0.00  0.00            
ATOM   2419  HB2 LEU X 151      -0.518   6.292   2.151  0.00  0.00            
ATOM   2420  HB3 LEU X 151      -1.023   7.709   1.172  0.00  0.00            
ATOM   2421  CG  LEU X 151      -2.202   5.943   1.041  0.00  0.00            
ATOM   2422  HG  LEU X 151      -2.126   4.866   1.191  0.00  0.00            
ATOM   2423  CD1 LEU X 151      -3.289   6.552   1.914  0.00  0.00            
ATOM   2424 HD11 LEU X 151      -4.117   5.845   1.868  0.00  0.00            
ATOM   2425 HD12 LEU X 151      -2.906   6.681   2.927  0.00  0.00            
ATOM   2426 HD13 LEU X 151      -3.518   7.550   1.538  0.00  0.00            
ATOM   2427  CD2 LEU X 151      -2.701   6.036  -0.439  0.00  0.00            
ATOM   2428 HD21 LEU X 151      -3.709   5.633  -0.344  0.00  0.00            
ATOM   2429 HD22 LEU X 151      -2.847   7.092  -0.667  0.00  0.00            
ATOM   2430 HD23 LEU X 151      -2.043   5.481  -1.107  0.00  0.00            
ATOM   2431  C   LEU X 151       1.607   7.072   0.533  0.00  0.00            
ATOM   2432  O   LEU X 151       2.377   6.497   1.246  0.00  0.00            
ATOM   2433  N   VAL X 152       1.770   8.271  -0.042  0.00  0.00            
ATOM   2434  H   VAL X 152       1.034   8.576  -0.664  0.00  0.00            
ATOM   2435  CA  VAL X 152       2.918   9.071   0.126  0.00  0.00            
ATOM   2436  HA  VAL X 152       3.741   8.473   0.516  0.00  0.00            
ATOM   2437  CB  VAL X 152       3.301   9.833  -1.164  0.00  0.00            
ATOM   2438  HB  VAL X 152       2.499  10.553  -1.325  0.00  0.00            
ATOM   2439  CG1 VAL X 152       4.550  10.674  -0.969  0.00  0.00            
ATOM   2440 HG11 VAL X 152       5.368   9.987  -0.755  0.00  0.00            
ATOM   2441 HG12 VAL X 152       4.401  11.467  -0.236  0.00  0.00            
ATOM   2442 HG13 VAL X 152       4.786  11.152  -1.920  0.00  0.00            
ATOM   2443  CG2 VAL X 152       3.586   8.776  -2.294  0.00  0.00            
ATOM   2444 HG21 VAL X 152       2.678   8.403  -2.767  0.00  0.00            
ATOM   2445 HG22 VAL X 152       4.229   9.188  -3.072  0.00  0.00            
ATOM   2446 HG23 VAL X 152       4.090   7.929  -1.828  0.00  0.00            
ATOM   2447  C   VAL X 152       2.680  10.176   1.173  0.00  0.00            
ATOM   2448  O   VAL X 152       1.689  10.870   1.079  0.00  0.00            
ATOM   2449  N   LYS X 153       3.528  10.292   2.201  0.00  0.00            
ATOM   2450  H   LYS X 153       4.271   9.633   2.385  0.00  0.00            
ATOM   2451  CA  LYS X 153       3.393  11.338   3.299  0.00  0.00            
ATOM   2452  HA  LYS X 153       2.395  11.768   3.212  0.00  0.00            
ATOM   2453  CB  LYS X 153       3.471  10.760   4.728  0.00  0.00            
ATOM   2454  HB2 LYS X 153       2.902   9.831   4.749  0.00  0.00            
ATOM   2455  HB3 LYS X 153       4.523  10.550   4.919  0.00  0.00            
ATOM   2456  CG  LYS X 153       3.052  11.825   5.761  0.00  0.00            
ATOM   2457  HG2 LYS X 153       3.836  12.575   5.868  0.00  0.00            
ATOM   2458  HG3 LYS X 153       2.095  12.253   5.465  0.00  0.00            
ATOM   2459  CD  LYS X 153       2.815  11.142   7.150  0.00  0.00            
ATOM   2460  HD2 LYS X 153       3.756  10.714   7.493  0.00  0.00            
ATOM   2461  HD3 LYS X 153       2.103  10.317   7.130  0.00  0.00            
ATOM   2462  CE  LYS X 153       2.449  12.066   8.282  0.00  0.00            
ATOM   2463  HE2 LYS X 153       3.095  12.941   8.202  0.00  0.00            
ATOM   2464  HE3 LYS X 153       1.412  12.309   8.051  0.00  0.00            
ATOM   2465  NZ  LYS X 153       2.560  11.292   9.594  0.00  0.00            
ATOM   2466  HZ1 LYS X 153       1.771  10.665   9.650  0.00  0.00            
ATOM   2467  HZ2 LYS X 153       2.399  11.885  10.395  0.00  0.00            
ATOM   2468  HZ3 LYS X 153       3.497  10.916   9.617  0.00  0.00            
ATOM   2469  C   LYS X 153       4.447  12.436   3.057  0.00  0.00            
ATOM   2470  O   LYS X 153       4.048  13.616   3.001  0.00  0.00            
ATOM   2471  N   THR X 154       5.731  12.040   2.728  0.00  0.00            
ATOM   2472  H   THR X 154       5.909  11.048   2.669  0.00  0.00            
ATOM   2473  CA  THR X 154       6.796  12.965   2.272  0.00  0.00            
ATOM   2474  HA  THR X 154       6.383  13.961   2.119  0.00  0.00            
ATOM   2475  CB  THR X 154       7.871  13.021   3.459  0.00  0.00            
ATOM   2476  HB  THR X 154       8.796  13.480   3.110  0.00  0.00            
ATOM   2477  CG2 THR X 154       7.339  13.736   4.697  0.00  0.00            
ATOM   2478 HG21 THR X 154       7.206  14.780   4.414  0.00  0.00            
ATOM   2479 HG22 THR X 154       6.383  13.357   5.059  0.00  0.00            
ATOM   2480 HG23 THR X 154       8.010  13.617   5.547  0.00  0.00            
ATOM   2481  OG1 THR X 154       8.263  11.728   3.874  0.00  0.00            
ATOM   2482  HG1 THR X 154       8.745  11.746   4.704  0.00  0.00            
ATOM   2483  C   THR X 154       7.406  12.405   1.004  0.00  0.00            
ATOM   2484  O   THR X 154       7.196  11.198   0.678  0.00  0.00            
ATOM   2485  N   PRO X 155       8.265  13.135   0.268  0.00  0.00            
ATOM   2486  CD  PRO X 155       8.490  14.559   0.334  0.00  0.00            
ATOM   2487  HD2 PRO X 155       7.496  15.007   0.358  0.00  0.00            
ATOM   2488  HD3 PRO X 155       9.044  14.825   1.233  0.00  0.00            
ATOM   2489  CG  PRO X 155       9.330  14.837  -0.966  0.00  0.00            
ATOM   2490  HG2 PRO X 155       9.917  15.752  -0.886  0.00  0.00            
ATOM   2491  HG3 PRO X 155       8.657  14.787  -1.822  0.00  0.00            
ATOM   2492  CB  PRO X 155      10.207  13.649  -0.999  0.00  0.00            
ATOM   2493  HB2 PRO X 155      10.970  13.659  -0.221  0.00  0.00            
ATOM   2494  HB3 PRO X 155      10.650  13.536  -1.989  0.00  0.00            
ATOM   2495  CA  PRO X 155       9.172  12.524  -0.654  0.00  0.00            
ATOM   2496  HA  PRO X 155       8.543  12.195  -1.481  0.00  0.00            
ATOM   2497  C   PRO X 155      10.005  11.341  -0.047  0.00  0.00            
ATOM   2498  O   PRO X 155      10.329  10.349  -0.679  0.00  0.00            
ATOM   2499  N   GLN X 156      10.376  11.486   1.205  0.00  0.00            
ATOM   2500  H   GLN X 156       9.917  12.233   1.705  0.00  0.00            
ATOM   2501  CA  GLN X 156      11.228  10.521   1.824  0.00  0.00            
ATOM   2502  HA  GLN X 156      11.918  10.136   1.073  0.00  0.00            
ATOM   2503  CB  GLN X 156      11.941  11.259   2.994  0.00  0.00            
ATOM   2504  HB2 GLN X 156      12.561  11.993   2.479  0.00  0.00            
ATOM   2505  HB3 GLN X 156      11.170  11.834   3.505  0.00  0.00            
ATOM   2506  CG  GLN X 156      12.635  10.570   4.173  0.00  0.00            
ATOM   2507  HG2 GLN X 156      12.207   9.596   4.410  0.00  0.00            
ATOM   2508  HG3 GLN X 156      12.573  11.152   5.092  0.00  0.00            
ATOM   2509  CD  GLN X 156      14.105  10.397   3.845  0.00  0.00            
ATOM   2510  OE1 GLN X 156      14.435   9.882   2.806  0.00  0.00            
ATOM   2511  NE2 GLN X 156      15.036  10.959   4.581  0.00  0.00            
ATOM   2512 HE21 GLN X 156      14.817  11.549   5.371  0.00  0.00            
ATOM   2513 HE22 GLN X 156      15.996  10.898   4.272  0.00  0.00            
ATOM   2514  C   GLN X 156      10.435   9.285   2.312  0.00  0.00            
ATOM   2515  O   GLN X 156      11.047   8.191   2.295  0.00  0.00            
ATOM   2516  N   HID X 157       9.145   9.323   2.565  0.00  0.00            
ATOM   2517  H   HID X 157       8.595  10.126   2.294  0.00  0.00            
ATOM   2518  CA  HID X 157       8.382   8.208   3.276  0.00  0.00            
ATOM   2519  HA  HID X 157       8.911   7.269   3.117  0.00  0.00            
ATOM   2520  CB  HID X 157       8.280   8.560   4.720  0.00  0.00            
ATOM   2521  HB2 HID X 157       7.810   9.534   4.859  0.00  0.00            
ATOM   2522  HB3 HID X 157       9.222   8.549   5.269  0.00  0.00            
ATOM   2523  CG  HID X 157       7.470   7.600   5.540  0.00  0.00            
ATOM   2524  ND1 HID X 157       7.890   6.419   6.035  0.00  0.00            
ATOM   2525  HD1 HID X 157       8.818   6.031   5.942  0.00  0.00            
ATOM   2526  CE1 HID X 157       6.901   5.755   6.612  0.00  0.00            
ATOM   2527  HE1 HID X 157       6.998   4.773   7.050  0.00  0.00            
ATOM   2528  NE2 HID X 157       5.742   6.490   6.589  0.00  0.00            
ATOM   2529  CD2 HID X 157       6.138   7.679   5.942  0.00  0.00            
ATOM   2530  HD2 HID X 157       5.448   8.502   5.824  0.00  0.00            
ATOM   2531  C   HID X 157       6.984   7.807   2.650  0.00  0.00            
ATOM   2532  O   HID X 157       6.137   8.642   2.340  0.00  0.00            
ATOM   2533  N   VAL X 158       6.778   6.476   2.688  0.00  0.00            
ATOM   2534  H   VAL X 158       7.510   5.931   3.120  0.00  0.00            
ATOM   2535  CA  VAL X 158       5.698   5.781   2.028  0.00  0.00            
ATOM   2536  HA  VAL X 158       4.998   6.559   1.723  0.00  0.00            
ATOM   2537  CB  VAL X 158       6.362   5.263   0.693  0.00  0.00            
ATOM   2538  HB  VAL X 158       5.555   4.766   0.155  0.00  0.00            
ATOM   2539  CG1 VAL X 158       6.921   6.363  -0.231  0.00  0.00            
ATOM   2540 HG11 VAL X 158       7.275   5.880  -1.142  0.00  0.00            
ATOM   2541 HG12 VAL X 158       6.164   7.072  -0.566  0.00  0.00            
ATOM   2542 HG13 VAL X 158       7.810   6.807   0.217  0.00  0.00            
ATOM   2543  CG2 VAL X 158       7.387   4.135   0.950  0.00  0.00            
ATOM   2544 HG21 VAL X 158       8.342   4.528   1.297  0.00  0.00            
ATOM   2545 HG22 VAL X 158       7.577   3.543   0.054  0.00  0.00            
ATOM   2546 HG23 VAL X 158       7.111   3.434   1.737  0.00  0.00            
ATOM   2547  C   VAL X 158       5.046   4.788   2.969  0.00  0.00            
ATOM   2548  O   VAL X 158       5.655   4.228   3.851  0.00  0.00            
ATOM   2549  N   LYS X 159       3.775   4.458   2.706  0.00  0.00            
ATOM   2550  H   LYS X 159       3.263   4.959   1.994  0.00  0.00            
ATOM   2551  CA  LYS X 159       2.924   3.619   3.540  0.00  0.00            
ATOM   2552  HA  LYS X 159       3.449   2.946   4.218  0.00  0.00            
ATOM   2553  CB  LYS X 159       2.034   4.543   4.486  0.00  0.00            
ATOM   2554  HB2 LYS X 159       1.429   3.932   5.156  0.00  0.00            
ATOM   2555  HB3 LYS X 159       1.364   5.195   3.925  0.00  0.00            
ATOM   2556  CG  LYS X 159       2.875   5.465   5.391  0.00  0.00            
ATOM   2557  HG2 LYS X 159       3.617   4.873   5.927  0.00  0.00            
ATOM   2558  HG3 LYS X 159       3.395   6.187   4.763  0.00  0.00            
ATOM   2559  CD  LYS X 159       2.058   6.363   6.349  0.00  0.00            
ATOM   2560  HD2 LYS X 159       1.464   7.017   5.710  0.00  0.00            
ATOM   2561  HD3 LYS X 159       1.336   5.769   6.909  0.00  0.00            
ATOM   2562  CE  LYS X 159       2.821   7.207   7.458  0.00  0.00            
ATOM   2563  HE2 LYS X 159       3.642   7.626   6.877  0.00  0.00            
ATOM   2564  HE3 LYS X 159       2.151   7.977   7.842  0.00  0.00            
ATOM   2565  NZ  LYS X 159       3.363   6.377   8.443  0.00  0.00            
ATOM   2566  HZ1 LYS X 159       3.901   6.908   9.112  0.00  0.00            
ATOM   2567  HZ2 LYS X 159       4.011   5.683   8.099  0.00  0.00            
ATOM   2568  HZ3 LYS X 159       2.691   5.850   8.982  0.00  0.00            
ATOM   2569  C   LYS X 159       1.949   2.717   2.733  0.00  0.00            
ATOM   2570  O   LYS X 159       1.086   3.222   1.999  0.00  0.00            
ATOM   2571  N   ILE X 160       1.905   1.421   3.013  0.00  0.00            
ATOM   2572  H   ILE X 160       2.370   1.110   3.855  0.00  0.00            
ATOM   2573  CA  ILE X 160       0.849   0.478   2.584  0.00  0.00            
ATOM   2574  HA  ILE X 160       0.886   0.629   1.505  0.00  0.00            
ATOM   2575  CB  ILE X 160       1.204  -0.962   2.930  0.00  0.00            
ATOM   2576  HB  ILE X 160       1.499  -0.880   3.976  0.00  0.00            
ATOM   2577  CG2 ILE X 160      -0.006  -1.998   2.859  0.00  0.00            
ATOM   2578 HG21 ILE X 160       0.315  -2.937   3.310  0.00  0.00            
ATOM   2579 HG22 ILE X 160      -0.282  -2.064   1.806  0.00  0.00            
ATOM   2580 HG23 ILE X 160      -0.822  -1.630   3.481  0.00  0.00            
ATOM   2581  CG1 ILE X 160       2.426  -1.480   2.095  0.00  0.00            
ATOM   2582 HG12 ILE X 160       2.061  -2.164   1.328  0.00  0.00            
ATOM   2583 HG13 ILE X 160       3.028  -0.740   1.568  0.00  0.00            
ATOM   2584  CD1 ILE X 160       3.367  -2.273   3.079  0.00  0.00            
ATOM   2585 HD11 ILE X 160       4.027  -1.539   3.542  0.00  0.00            
ATOM   2586 HD12 ILE X 160       2.778  -2.930   3.719  0.00  0.00            
ATOM   2587 HD13 ILE X 160       4.018  -2.875   2.445  0.00  0.00            
ATOM   2588  C   ILE X 160      -0.529   0.878   3.140  0.00  0.00            
ATOM   2589  O   ILE X 160      -0.510   1.349   4.286  0.00  0.00            
ATOM   2590  N   THR X 161      -1.650   0.716   2.488  0.00  0.00            
ATOM   2591  H   THR X 161      -1.556   0.395   1.535  0.00  0.00            
ATOM   2592  CA  THR X 161      -3.026   0.694   3.154  0.00  0.00            
ATOM   2593  HA  THR X 161      -2.949   0.412   4.204  0.00  0.00            
ATOM   2594  CB  THR X 161      -3.625   2.103   3.174  0.00  0.00            
ATOM   2595  HB  THR X 161      -2.851   2.838   3.394  0.00  0.00            
ATOM   2596  CG2 THR X 161      -4.260   2.482   1.826  0.00  0.00            
ATOM   2597 HG21 THR X 161      -4.307   3.564   1.708  0.00  0.00            
ATOM   2598 HG22 THR X 161      -3.530   2.220   1.060  0.00  0.00            
ATOM   2599 HG23 THR X 161      -5.226   2.015   1.631  0.00  0.00            
ATOM   2600  OG1 THR X 161      -4.671   2.210   4.115  0.00  0.00            
ATOM   2601  HG1 THR X 161      -4.603   3.160   4.241  0.00  0.00            
ATOM   2602  C   THR X 161      -3.899  -0.407   2.481  0.00  0.00            
ATOM   2603  O   THR X 161      -3.313  -1.356   1.863  0.00  0.00            
ATOM   2604  N   ASP X 162      -5.211  -0.444   2.681  0.00  0.00            
ATOM   2605  H   ASP X 162      -5.490   0.259   3.350  0.00  0.00            
ATOM   2606  CA  ASP X 162      -6.259  -1.155   1.954  0.00  0.00            
ATOM   2607  HA  ASP X 162      -7.223  -0.942   2.416  0.00  0.00            
ATOM   2608  CB  ASP X 162      -6.305  -0.667   0.419  0.00  0.00            
ATOM   2609  HB2 ASP X 162      -5.299  -0.667  -0.001  0.00  0.00            
ATOM   2610  HB3 ASP X 162      -6.800  -1.381  -0.239  0.00  0.00            
ATOM   2611  CG  ASP X 162      -6.997   0.690   0.258  0.00  0.00            
ATOM   2612  OD1 ASP X 162      -8.120   0.794   0.798  0.00  0.00            
ATOM   2613  OD2 ASP X 162      -6.632   1.514  -0.595  0.00  0.00            
ATOM   2614  C   ASP X 162      -6.091  -2.713   2.064  0.00  0.00            
ATOM   2615  O   ASP X 162      -5.400  -3.338   1.265  0.00  0.00            
ATOM   2616  N   PHE X 163      -6.898  -3.275   2.984  0.00  0.00            
ATOM   2617  H   PHE X 163      -7.453  -2.678   3.580  0.00  0.00            
ATOM   2618  CA  PHE X 163      -6.776  -4.626   3.482  0.00  0.00            
ATOM   2619  HA  PHE X 163      -5.933  -5.166   3.051  0.00  0.00            
ATOM   2620  CB  PHE X 163      -6.529  -4.610   5.048  0.00  0.00            
ATOM   2621  HB2 PHE X 163      -7.273  -4.018   5.581  0.00  0.00            
ATOM   2622  HB3 PHE X 163      -6.495  -5.644   5.390  0.00  0.00            
ATOM   2623  CG  PHE X 163      -5.197  -3.882   5.259  0.00  0.00            
ATOM   2624  CD1 PHE X 163      -5.231  -2.535   5.584  0.00  0.00            
ATOM   2625  HD1 PHE X 163      -6.192  -2.044   5.538  0.00  0.00            
ATOM   2626  CE1 PHE X 163      -4.061  -1.787   5.904  0.00  0.00            
ATOM   2627  HE1 PHE X 163      -4.101  -0.712   5.997  0.00  0.00            
ATOM   2628  CZ  PHE X 163      -2.822  -2.405   5.716  0.00  0.00            
ATOM   2629  HZ  PHE X 163      -1.904  -1.870   5.909  0.00  0.00            
ATOM   2630  CE2 PHE X 163      -2.780  -3.738   5.199  0.00  0.00            
ATOM   2631  HE2 PHE X 163      -1.830  -4.228   5.045  0.00  0.00            
ATOM   2632  CD2 PHE X 163      -3.947  -4.510   5.031  0.00  0.00            
ATOM   2633  HD2 PHE X 163      -3.992  -5.477   4.552  0.00  0.00            
ATOM   2634  C   PHE X 163      -8.031  -5.450   3.132  0.00  0.00            
ATOM   2635  O   PHE X 163      -8.265  -6.494   3.801  0.00  0.00            
ATOM   2636  N   GLY X 164      -8.811  -5.122   2.050  0.00  0.00            
ATOM   2637  H   GLY X 164      -8.549  -4.341   1.466  0.00  0.00            
ATOM   2638  CA  GLY X 164     -10.113  -5.764   1.690  0.00  0.00            
ATOM   2639  HA2 GLY X 164     -10.750  -5.753   2.574  0.00  0.00            
ATOM   2640  HA3 GLY X 164     -10.567  -5.105   0.949  0.00  0.00            
ATOM   2641  C   GLY X 164      -9.936  -7.198   1.059  0.00  0.00            
ATOM   2642  O   GLY X 164     -10.929  -7.875   1.069  0.00  0.00            
ATOM   2643  N   LEU X 165      -8.708  -7.702   0.643  0.00  0.00            
ATOM   2644  H   LEU X 165      -7.915  -7.092   0.779  0.00  0.00            
ATOM   2645  CA  LEU X 165      -8.307  -9.083   0.292  0.00  0.00            
ATOM   2646  HA  LEU X 165      -9.181  -9.733   0.349  0.00  0.00            
ATOM   2647  CB  LEU X 165      -7.739  -9.007  -1.127  0.00  0.00            
ATOM   2648  HB2 LEU X 165      -7.141  -8.100  -1.216  0.00  0.00            
ATOM   2649  HB3 LEU X 165      -7.163  -9.905  -1.353  0.00  0.00            
ATOM   2650  CG  LEU X 165      -8.936  -8.969  -2.084  0.00  0.00            
ATOM   2651  HG  LEU X 165      -9.625  -8.221  -1.692  0.00  0.00            
ATOM   2652  CD1 LEU X 165      -8.503  -8.628  -3.471  0.00  0.00            
ATOM   2653 HD11 LEU X 165      -7.925  -9.464  -3.865  0.00  0.00            
ATOM   2654 HD12 LEU X 165      -9.343  -8.408  -4.130  0.00  0.00            
ATOM   2655 HD13 LEU X 165      -7.976  -7.674  -3.439  0.00  0.00            
ATOM   2656  CD2 LEU X 165      -9.763 -10.200  -2.213  0.00  0.00            
ATOM   2657 HD21 LEU X 165     -10.297 -10.240  -1.264  0.00  0.00            
ATOM   2658 HD22 LEU X 165      -9.188 -11.074  -2.519  0.00  0.00            
ATOM   2659 HD23 LEU X 165     -10.486  -9.915  -2.977  0.00  0.00            
ATOM   2660  C   LEU X 165      -7.307  -9.613   1.304  0.00  0.00            
ATOM   2661  O   LEU X 165      -6.969 -10.802   1.110  0.00  0.00            
ATOM   2662  N   ALA X 166      -6.933  -8.958   2.344  0.00  0.00            
ATOM   2663  H   ALA X 166      -7.150  -7.977   2.450  0.00  0.00            
ATOM   2664  CA  ALA X 166      -5.970  -9.401   3.308  0.00  0.00            
ATOM   2665  HA  ALA X 166      -5.198 -10.059   2.908  0.00  0.00            
ATOM   2666  CB  ALA X 166      -5.389  -8.192   4.082  0.00  0.00            
ATOM   2667  HB1 ALA X 166      -6.130  -7.495   4.473  0.00  0.00            
ATOM   2668  HB2 ALA X 166      -4.640  -7.720   3.446  0.00  0.00            
ATOM   2669  HB3 ALA X 166      -4.866  -8.624   4.934  0.00  0.00            
ATOM   2670  C   ALA X 166      -6.668 -10.404   4.346  0.00  0.00            
ATOM   2671  O   ALA X 166      -7.881 -10.201   4.622  0.00  0.00            
ATOM   2672  N   LYS X 167      -5.970 -11.499   4.696  0.00  0.00            
ATOM   2673  H   LYS X 167      -5.004 -11.462   4.403  0.00  0.00            
ATOM   2674  CA  LYS X 167      -6.335 -12.627   5.612  0.00  0.00            
ATOM   2675  HA  LYS X 167      -7.198 -12.294   6.189  0.00  0.00            
ATOM   2676  CB  LYS X 167      -6.647 -13.900   4.807  0.00  0.00            
ATOM   2677  HB2 LYS X 167      -5.767 -14.115   4.201  0.00  0.00            
ATOM   2678  HB3 LYS X 167      -6.811 -14.675   5.557  0.00  0.00            
ATOM   2679  CG  LYS X 167      -7.921 -13.799   3.928  0.00  0.00            
ATOM   2680  HG2 LYS X 167      -7.829 -12.945   3.257  0.00  0.00            
ATOM   2681  HG3 LYS X 167      -7.988 -14.701   3.320  0.00  0.00            
ATOM   2682  CD  LYS X 167      -9.195 -13.468   4.759  0.00  0.00            
ATOM   2683  HD2 LYS X 167      -9.356 -12.391   4.731  0.00  0.00            
ATOM   2684  HD3 LYS X 167      -9.021 -13.700   5.810  0.00  0.00            
ATOM   2685  CE  LYS X 167     -10.395 -14.191   4.169  0.00  0.00            
ATOM   2686  HE2 LYS X 167     -10.557 -13.883   3.136  0.00  0.00            
ATOM   2687  HE3 LYS X 167     -10.214 -15.265   4.206  0.00  0.00            
ATOM   2688  NZ  LYS X 167     -11.631 -13.750   4.821  0.00  0.00            
ATOM   2689  HZ1 LYS X 167     -11.605 -14.070   5.779  0.00  0.00            
ATOM   2690  HZ2 LYS X 167     -11.775 -12.751   4.793  0.00  0.00            
ATOM   2691  HZ3 LYS X 167     -12.402 -14.262   4.418  0.00  0.00            
ATOM   2692  C   LYS X 167      -5.279 -13.047   6.641  0.00  0.00            
ATOM   2693  O   LYS X 167      -4.155 -13.381   6.317  0.00  0.00            
ATOM   2694  N   LEU X 168      -5.667 -13.086   7.851  0.00  0.00            
ATOM   2695  H   LEU X 168      -6.603 -12.745   8.014  0.00  0.00            
ATOM   2696  CA  LEU X 168      -4.856 -13.808   8.848  0.00  0.00            
ATOM   2697  HA  LEU X 168      -3.802 -13.549   8.758  0.00  0.00            
ATOM   2698  CB  LEU X 168      -5.349 -13.337  10.283  0.00  0.00            
ATOM   2699  HB2 LEU X 168      -4.854 -14.105  10.877  0.00  0.00            
ATOM   2700  HB3 LEU X 168      -6.419 -13.485  10.429  0.00  0.00            
ATOM   2701  CG  LEU X 168      -4.842 -11.956  10.890  0.00  0.00            
ATOM   2702  HG  LEU X 168      -5.113 -11.110  10.258  0.00  0.00            
ATOM   2703  CD1 LEU X 168      -5.286 -11.778  12.334  0.00  0.00            
ATOM   2704 HD11 LEU X 168      -6.283 -11.340  12.350  0.00  0.00            
ATOM   2705 HD12 LEU X 168      -5.150 -12.667  12.951  0.00  0.00            
ATOM   2706 HD13 LEU X 168      -4.766 -10.960  12.833  0.00  0.00            
ATOM   2707  CD2 LEU X 168      -3.295 -11.965  10.833  0.00  0.00            
ATOM   2708 HD21 LEU X 168      -2.888 -11.933   9.823  0.00  0.00            
ATOM   2709 HD22 LEU X 168      -2.938 -11.090  11.377  0.00  0.00            
ATOM   2710 HD23 LEU X 168      -2.897 -12.879  11.274  0.00  0.00            
ATOM   2711  C   LEU X 168      -4.817 -15.294   8.585  0.00  0.00            
ATOM   2712  O   LEU X 168      -5.823 -15.972   8.721  0.00  0.00            
ATOM   2713  N   LEU X 169      -3.595 -15.821   8.302  0.00  0.00            
ATOM   2714  H   LEU X 169      -2.776 -15.245   8.169  0.00  0.00            
ATOM   2715  CA  LEU X 169      -3.355 -17.196   8.616  0.00  0.00            
ATOM   2716  HA  LEU X 169      -4.040 -17.886   8.124  0.00  0.00            
ATOM   2717  CB  LEU X 169      -1.927 -17.545   8.215  0.00  0.00            
ATOM   2718  HB2 LEU X 169      -1.677 -18.578   8.454  0.00  0.00            
ATOM   2719  HB3 LEU X 169      -1.305 -16.888   8.823  0.00  0.00            
ATOM   2720  CG  LEU X 169      -1.583 -17.439   6.766  0.00  0.00            
ATOM   2721  HG  LEU X 169      -1.821 -16.451   6.371  0.00  0.00            
ATOM   2722  CD1 LEU X 169      -0.144 -17.758   6.550  0.00  0.00            
ATOM   2723 HD11 LEU X 169       0.072 -18.804   6.768  0.00  0.00            
ATOM   2724 HD12 LEU X 169       0.453 -17.157   7.236  0.00  0.00            
ATOM   2725 HD13 LEU X 169       0.158 -17.644   5.509  0.00  0.00            
ATOM   2726  CD2 LEU X 169      -2.382 -18.364   5.850  0.00  0.00            
ATOM   2727 HD21 LEU X 169      -2.156 -18.096   4.818  0.00  0.00            
ATOM   2728 HD22 LEU X 169      -3.437 -18.114   5.959  0.00  0.00            
ATOM   2729 HD23 LEU X 169      -2.133 -19.418   5.972  0.00  0.00            
ATOM   2730  C   LEU X 169      -3.498 -17.526  10.090  0.00  0.00            
ATOM   2731  O   LEU X 169      -3.333 -16.652  10.956  0.00  0.00            
ATOM   2732  N   GLY X 170      -3.904 -18.721  10.488  0.00  0.00            
ATOM   2733  H   GLY X 170      -4.287 -19.329   9.778  0.00  0.00            
ATOM   2734  CA  GLY X 170      -3.634 -19.267  11.823  0.00  0.00            
ATOM   2735  HA2 GLY X 170      -3.875 -18.520  12.580  0.00  0.00            
ATOM   2736  HA3 GLY X 170      -4.169 -20.190  12.046  0.00  0.00            
ATOM   2737  C   GLY X 170      -2.120 -19.495  12.179  0.00  0.00            
ATOM   2738  O   GLY X 170      -1.300 -19.462  11.253  0.00  0.00            
ATOM   2739  N   ALA X 171      -1.752 -19.731  13.455  0.00  0.00            
ATOM   2740  H   ALA X 171      -2.444 -19.816  14.186  0.00  0.00            
ATOM   2741  CA  ALA X 171      -0.413 -20.039  13.663  0.00  0.00            
ATOM   2742  HA  ALA X 171       0.146 -19.201  13.247  0.00  0.00            
ATOM   2743  CB  ALA X 171      -0.049 -19.909  15.205  0.00  0.00            
ATOM   2744  HB1 ALA X 171      -0.559 -20.575  15.901  0.00  0.00            
ATOM   2745  HB2 ALA X 171      -0.113 -18.854  15.472  0.00  0.00            
ATOM   2746  HB3 ALA X 171       1.000 -20.120  15.410  0.00  0.00            
ATOM   2747  C   ALA X 171      -0.058 -21.445  13.185  0.00  0.00            
ATOM   2748  O   ALA X 171       1.047 -21.664  12.698  0.00  0.00            
ATOM   2749  N   GLU X 172      -0.988 -22.415  13.323  0.00  0.00            
ATOM   2750  H   GLU X 172      -1.824 -22.142  13.821  0.00  0.00            
ATOM   2751  CA  GLU X 172      -0.976 -23.756  12.770  0.00  0.00            
ATOM   2752  HA  GLU X 172      -0.052 -24.255  13.061  0.00  0.00            
ATOM   2753  CB  GLU X 172      -2.080 -24.472  13.568  0.00  0.00            
ATOM   2754  HB2 GLU X 172      -2.000 -25.494  13.197  0.00  0.00            
ATOM   2755  HB3 GLU X 172      -1.843 -24.472  14.632  0.00  0.00            
ATOM   2756  CG  GLU X 172      -3.550 -24.093  13.391  0.00  0.00            
ATOM   2757  HG2 GLU X 172      -3.782 -24.049  12.327  0.00  0.00            
ATOM   2758  HG3 GLU X 172      -4.076 -24.992  13.712  0.00  0.00            
ATOM   2759  CD  GLU X 172      -4.131 -22.911  14.219  0.00  0.00            
ATOM   2760  OE1 GLU X 172      -5.342 -22.831  14.379  0.00  0.00            
ATOM   2761  OE2 GLU X 172      -3.393 -21.908  14.616  0.00  0.00            
ATOM   2762  C   GLU X 172      -1.039 -23.836  11.222  0.00  0.00            
ATOM   2763  O   GLU X 172      -0.730 -24.887  10.685  0.00  0.00            
ATOM   2764  N   GLU X 173      -1.245 -22.755  10.558  0.00  0.00            
ATOM   2765  H   GLU X 173      -0.952 -21.903  11.016  0.00  0.00            
ATOM   2766  CA  GLU X 173      -1.296 -22.658   9.091  0.00  0.00            
ATOM   2767  HA  GLU X 173      -1.770 -23.561   8.706  0.00  0.00            
ATOM   2768  CB  GLU X 173      -2.281 -21.658   8.597  0.00  0.00            
ATOM   2769  HB2 GLU X 173      -2.099 -20.639   8.938  0.00  0.00            
ATOM   2770  HB3 GLU X 173      -2.406 -21.656   7.514  0.00  0.00            
ATOM   2771  CG  GLU X 173      -3.640 -21.909   9.146  0.00  0.00            
ATOM   2772  HG2 GLU X 173      -3.636 -21.709  10.217  0.00  0.00            
ATOM   2773  HG3 GLU X 173      -4.290 -21.112   8.787  0.00  0.00            
ATOM   2774  CD  GLU X 173      -4.316 -23.185   8.690  0.00  0.00            
ATOM   2775  OE1 GLU X 173      -4.718 -23.911   9.588  0.00  0.00            
ATOM   2776  OE2 GLU X 173      -4.146 -23.588   7.526  0.00  0.00            
ATOM   2777  C   GLU X 173       0.011 -22.335   8.418  0.00  0.00            
ATOM   2778  O   GLU X 173       1.031 -22.071   9.079  0.00  0.00            
ATOM   2779  N   LYS X 174      -0.034 -22.295   7.048  0.00  0.00            
ATOM   2780  H   LYS X 174      -0.909 -22.483   6.580  0.00  0.00            
ATOM   2781  CA  LYS X 174       1.063 -21.750   6.182  0.00  0.00            
ATOM   2782  HA  LYS X 174       1.465 -20.972   6.832  0.00  0.00            
ATOM   2783  CB  LYS X 174       2.007 -22.901   5.910  0.00  0.00            
ATOM   2784  HB2 LYS X 174       2.935 -22.458   5.547  0.00  0.00            
ATOM   2785  HB3 LYS X 174       2.372 -23.330   6.844  0.00  0.00            
ATOM   2786  CG  LYS X 174       1.500 -23.940   4.886  0.00  0.00            
ATOM   2787  HG2 LYS X 174       0.471 -24.202   5.133  0.00  0.00            
ATOM   2788  HG3 LYS X 174       1.526 -23.434   3.920  0.00  0.00            
ATOM   2789  CD  LYS X 174       2.437 -25.203   4.817  0.00  0.00            
ATOM   2790  HD2 LYS X 174       3.464 -24.864   4.686  0.00  0.00            
ATOM   2791  HD3 LYS X 174       2.379 -25.672   5.799  0.00  0.00            
ATOM   2792  CE  LYS X 174       2.189 -26.237   3.724  0.00  0.00            
ATOM   2793  HE2 LYS X 174       2.480 -25.964   2.709  0.00  0.00            
ATOM   2794  HE3 LYS X 174       2.839 -27.074   3.978  0.00  0.00            
ATOM   2795  NZ  LYS X 174       0.822 -26.584   3.614  0.00  0.00            
ATOM   2796  HZ1 LYS X 174       0.217 -25.776   3.656  0.00  0.00            
ATOM   2797  HZ2 LYS X 174       0.612 -26.906   2.680  0.00  0.00            
ATOM   2798  HZ3 LYS X 174       0.713 -27.222   4.389  0.00  0.00            
ATOM   2799  C   LYS X 174       0.396 -21.073   4.965  0.00  0.00            
ATOM   2800  O   LYS X 174       0.860 -19.966   4.630  0.00  0.00            
ATOM   2801  N   GLU X 175      -0.643 -21.614   4.240  0.00  0.00            
ATOM   2802  H   GLU X 175      -1.015 -22.511   4.518  0.00  0.00            
ATOM   2803  CA  GLU X 175      -1.130 -20.919   3.015  0.00  0.00            
ATOM   2804  HA  GLU X 175      -0.764 -19.893   2.973  0.00  0.00            
ATOM   2805  CB  GLU X 175      -0.733 -21.609   1.704  0.00  0.00            
ATOM   2806  HB2 GLU X 175      -1.010 -20.981   0.857  0.00  0.00            
ATOM   2807  HB3 GLU X 175       0.354 -21.683   1.734  0.00  0.00            
ATOM   2808  CG  GLU X 175      -1.270 -22.942   1.476  0.00  0.00            
ATOM   2809  HG2 GLU X 175      -1.289 -23.104   0.398  0.00  0.00            
ATOM   2810  HG3 GLU X 175      -2.301 -23.019   1.821  0.00  0.00            
ATOM   2811  CD  GLU X 175      -0.573 -24.208   2.138  0.00  0.00            
ATOM   2812  OE1 GLU X 175       0.354 -24.834   1.516  0.00  0.00            
ATOM   2813  OE2 GLU X 175      -1.056 -24.506   3.234  0.00  0.00            
ATOM   2814  C   GLU X 175      -2.672 -20.763   3.006  0.00  0.00            
ATOM   2815  O   GLU X 175      -3.365 -21.572   3.581  0.00  0.00            
ATOM   2816  N   TYR X 176      -3.150 -19.615   2.555  0.00  0.00            
ATOM   2817  H   TYR X 176      -2.501 -18.988   2.101  0.00  0.00            
ATOM   2818  CA  TYR X 176      -4.571 -19.354   2.475  0.00  0.00            
ATOM   2819  HA  TYR X 176      -5.208 -19.870   3.194  0.00  0.00            
ATOM   2820  CB  TYR X 176      -4.864 -17.846   2.684  0.00  0.00            
ATOM   2821  HB2 TYR X 176      -4.386 -17.553   3.619  0.00  0.00            
ATOM   2822  HB3 TYR X 176      -4.378 -17.209   1.944  0.00  0.00            
ATOM   2823  CG  TYR X 176      -6.328 -17.571   2.753  0.00  0.00            
ATOM   2824  CD1 TYR X 176      -7.023 -17.801   3.914  0.00  0.00            
ATOM   2825  HD1 TYR X 176      -6.519 -18.038   4.839  0.00  0.00            
ATOM   2826  CE1 TYR X 176      -8.387 -17.596   4.053  0.00  0.00            
ATOM   2827  HE1 TYR X 176      -8.823 -17.711   5.034  0.00  0.00            
ATOM   2828  CZ  TYR X 176      -9.120 -17.197   2.945  0.00  0.00            
ATOM   2829  OH  TYR X 176     -10.475 -17.107   3.017  0.00  0.00            
ATOM   2830  HH  TYR X 176     -10.964 -16.517   2.440  0.00  0.00            
ATOM   2831  CE2 TYR X 176      -8.426 -16.957   1.656  0.00  0.00            
ATOM   2832  HE2 TYR X 176      -9.040 -16.668   0.816  0.00  0.00            
ATOM   2833  CD2 TYR X 176      -7.014 -17.085   1.649  0.00  0.00            
ATOM   2834  HD2 TYR X 176      -6.519 -16.789   0.736  0.00  0.00            
ATOM   2835  C   TYR X 176      -5.028 -19.757   1.028  0.00  0.00            
ATOM   2836  O   TYR X 176      -4.172 -19.952   0.138  0.00  0.00            
ATOM   2837  N   HIE X 177      -6.289 -20.095   0.730  0.00  0.00            
ATOM   2838  H   HIE X 177      -6.957 -20.096   1.488  0.00  0.00            
ATOM   2839  CA  HIE X 177      -6.864 -20.456  -0.545  0.00  0.00            
ATOM   2840  HA  HIE X 177      -6.368 -19.939  -1.366  0.00  0.00            
ATOM   2841  CB  HIE X 177      -6.738 -21.982  -0.782  0.00  0.00            
ATOM   2842  HB2 HIE X 177      -7.056 -22.491   0.127  0.00  0.00            
ATOM   2843  HB3 HIE X 177      -5.701 -22.212  -1.023  0.00  0.00            
ATOM   2844  CG  HIE X 177      -7.554 -22.648  -1.941  0.00  0.00            
ATOM   2845  ND1 HIE X 177      -8.894 -23.084  -1.814  0.00  0.00            
ATOM   2846  CE1 HIE X 177      -9.366 -23.534  -2.991  0.00  0.00            
ATOM   2847  HE1 HIE X 177     -10.352 -23.963  -3.101  0.00  0.00            
ATOM   2848  NE2 HIE X 177      -8.389 -23.317  -3.900  0.00  0.00            
ATOM   2849  HE2 HIE X 177      -8.594 -23.356  -4.888  0.00  0.00            
ATOM   2850  CD2 HIE X 177      -7.279 -22.687  -3.299  0.00  0.00            
ATOM   2851  HD2 HIE X 177      -6.322 -22.469  -3.751  0.00  0.00            
ATOM   2852  C   HIE X 177      -8.316 -19.992  -0.620  0.00  0.00            
ATOM   2853  O   HIE X 177      -9.123 -20.119   0.369  0.00  0.00            
ATOM   2854  N   ALA X 178      -8.738 -19.572  -1.840  0.00  0.00            
ATOM   2855  H   ALA X 178      -8.086 -19.461  -2.603  0.00  0.00            
ATOM   2856  CA  ALA X 178     -10.158 -19.434  -2.145  0.00  0.00            
ATOM   2857  HA  ALA X 178     -10.792 -20.173  -1.656  0.00  0.00            
ATOM   2858  CB  ALA X 178     -10.640 -18.094  -1.481  0.00  0.00            
ATOM   2859  HB1 ALA X 178      -9.984 -17.226  -1.557  0.00  0.00            
ATOM   2860  HB2 ALA X 178     -10.781 -18.185  -0.404  0.00  0.00            
ATOM   2861  HB3 ALA X 178     -11.551 -17.686  -1.918  0.00  0.00            
ATOM   2862  C   ALA X 178     -10.385 -19.406  -3.705  0.00  0.00            
ATOM   2863  O   ALA X 178      -9.703 -18.713  -4.430  0.00  0.00            
ATOM   2864  N   GLU X 179     -11.431 -20.002  -4.181  0.00  0.00            
ATOM   2865  H   GLU X 179     -11.984 -20.505  -3.501  0.00  0.00            
ATOM   2866  CA  GLU X 179     -11.883 -19.969  -5.590  0.00  0.00            
ATOM   2867  HA  GLU X 179     -11.086 -19.922  -6.333  0.00  0.00            
ATOM   2868  CB  GLU X 179     -12.512 -21.320  -6.024  0.00  0.00            
ATOM   2869  HB2 GLU X 179     -12.899 -21.159  -7.031  0.00  0.00            
ATOM   2870  HB3 GLU X 179     -13.345 -21.530  -5.353  0.00  0.00            
ATOM   2871  CG  GLU X 179     -11.560 -22.537  -5.976  0.00  0.00            
ATOM   2872  HG2 GLU X 179     -11.216 -22.592  -4.943  0.00  0.00            
ATOM   2873  HG3 GLU X 179     -12.090 -23.476  -6.130  0.00  0.00            
ATOM   2874  CD  GLU X 179     -10.346 -22.500  -6.917  0.00  0.00            
ATOM   2875  OE1 GLU X 179      -9.318 -23.134  -6.628  0.00  0.00            
ATOM   2876  OE2 GLU X 179     -10.622 -22.155  -8.075  0.00  0.00            
ATOM   2877  C   GLU X 179     -12.739 -18.749  -5.802  0.00  0.00            
ATOM   2878  O   GLU X 179     -13.340 -18.240  -4.797  0.00  0.00            
ATOM   2879  N   GLY X 180     -12.788 -18.205  -7.024  0.00  0.00            
ATOM   2880  H   GLY X 180     -12.245 -18.746  -7.682  0.00  0.00            
ATOM   2881  CA  GLY X 180     -13.383 -16.873  -7.352  0.00  0.00            
ATOM   2882  HA2 GLY X 180     -13.295 -16.768  -8.433  0.00  0.00            
ATOM   2883  HA3 GLY X 180     -14.400 -16.983  -6.977  0.00  0.00            
ATOM   2884  C   GLY X 180     -12.864 -15.635  -6.554  0.00  0.00            
ATOM   2885  O   GLY X 180     -11.644 -15.648  -6.216  0.00  0.00            
ATOM   2886  N   GLY X 181     -13.652 -14.564  -6.526  0.00  0.00            
ATOM   2887  H   GLY X 181     -14.533 -14.650  -7.014  0.00  0.00            
ATOM   2888  CA  GLY X 181     -13.251 -13.336  -5.845  0.00  0.00            
ATOM   2889  HA2 GLY X 181     -14.221 -12.912  -5.587  0.00  0.00            
ATOM   2890  HA3 GLY X 181     -12.717 -13.573  -4.925  0.00  0.00            
ATOM   2891  C   GLY X 181     -12.522 -12.371  -6.821  0.00  0.00            
ATOM   2892  O   GLY X 181     -12.252 -12.638  -8.008  0.00  0.00            
ATOM   2893  N   LYS X 182     -12.001 -11.320  -6.147  0.00  0.00            
ATOM   2894  H   LYS X 182     -12.160 -11.205  -5.156  0.00  0.00            
ATOM   2895  CA  LYS X 182     -11.435 -10.179  -6.801  0.00  0.00            
ATOM   2896  HA  LYS X 182     -11.812 -10.136  -7.823  0.00  0.00            
ATOM   2897  CB  LYS X 182     -11.945  -8.907  -6.099  0.00  0.00            
ATOM   2898  HB2 LYS X 182     -11.481  -8.112  -6.682  0.00  0.00            
ATOM   2899  HB3 LYS X 182     -11.523  -8.806  -5.099  0.00  0.00            
ATOM   2900  CG  LYS X 182     -13.473  -8.716  -6.229  0.00  0.00            
ATOM   2901  HG2 LYS X 182     -13.839  -8.735  -7.255  0.00  0.00            
ATOM   2902  HG3 LYS X 182     -13.927  -9.554  -5.699  0.00  0.00            
ATOM   2903  CD  LYS X 182     -13.755  -7.453  -5.494  0.00  0.00            
ATOM   2904  HD2 LYS X 182     -13.353  -7.552  -4.486  0.00  0.00            
ATOM   2905  HD3 LYS X 182     -13.366  -6.593  -6.038  0.00  0.00            
ATOM   2906  CE  LYS X 182     -15.223  -7.141  -5.187  0.00  0.00            
ATOM   2907  HE2 LYS X 182     -15.649  -6.942  -6.170  0.00  0.00            
ATOM   2908  HE3 LYS X 182     -15.611  -8.071  -4.772  0.00  0.00            
ATOM   2909  NZ  LYS X 182     -15.210  -6.037  -4.307  0.00  0.00            
ATOM   2910  HZ1 LYS X 182     -15.034  -6.356  -3.365  0.00  0.00            
ATOM   2911  HZ2 LYS X 182     -16.160  -5.702  -4.233  0.00  0.00            
ATOM   2912  HZ3 LYS X 182     -14.577  -5.290  -4.555  0.00  0.00            
ATOM   2913  C   LYS X 182      -9.927 -10.277  -6.974  0.00  0.00            
ATOM   2914  O   LYS X 182      -9.113  -9.371  -6.911  0.00  0.00            
ATOM   2915  N   VAL X 183      -9.427 -11.473  -7.208  0.00  0.00            
ATOM   2916  H   VAL X 183     -10.164 -12.162  -7.261  0.00  0.00            
ATOM   2917  CA  VAL X 183      -7.971 -11.815  -7.402  0.00  0.00            
ATOM   2918  HA  VAL X 183      -7.433 -11.518  -6.502  0.00  0.00            
ATOM   2919  CB  VAL X 183      -7.818 -13.353  -7.702  0.00  0.00            
ATOM   2920  HB  VAL X 183      -8.303 -13.499  -8.667  0.00  0.00            
ATOM   2921  CG1 VAL X 183      -6.443 -13.926  -7.818  0.00  0.00            
ATOM   2922 HG11 VAL X 183      -5.897 -13.741  -6.892  0.00  0.00            
ATOM   2923 HG12 VAL X 183      -6.439 -14.959  -8.166  0.00  0.00            
ATOM   2924 HG13 VAL X 183      -5.838 -13.430  -8.577  0.00  0.00            
ATOM   2925  CG2 VAL X 183      -8.562 -14.288  -6.793  0.00  0.00            
ATOM   2926 HG21 VAL X 183      -9.620 -14.054  -6.678  0.00  0.00            
ATOM   2927 HG22 VAL X 183      -8.401 -15.339  -7.036  0.00  0.00            
ATOM   2928 HG23 VAL X 183      -8.060 -14.110  -5.841  0.00  0.00            
ATOM   2929  C   VAL X 183      -7.274 -11.020  -8.597  0.00  0.00            
ATOM   2930  O   VAL X 183      -7.797 -11.021  -9.752  0.00  0.00            
ATOM   2931  N   PRO X 184      -6.094 -10.307  -8.305  0.00  0.00            
ATOM   2932  CD  PRO X 184      -5.561  -9.966  -7.006  0.00  0.00            
ATOM   2933  HD2 PRO X 184      -6.399  -9.637  -6.391  0.00  0.00            
ATOM   2934  HD3 PRO X 184      -5.039 -10.841  -6.619  0.00  0.00            
ATOM   2935  CG  PRO X 184      -4.456  -8.898  -7.211  0.00  0.00            
ATOM   2936  HG2 PRO X 184      -3.496  -9.388  -7.373  0.00  0.00            
ATOM   2937  HG3 PRO X 184      -4.339  -8.404  -6.247  0.00  0.00            
ATOM   2938  CB  PRO X 184      -4.795  -8.259  -8.528  0.00  0.00            
ATOM   2939  HB2 PRO X 184      -3.943  -7.902  -9.108  0.00  0.00            
ATOM   2940  HB3 PRO X 184      -5.567  -7.507  -8.366  0.00  0.00            
ATOM   2941  CA  PRO X 184      -5.407  -9.431  -9.296  0.00  0.00            
ATOM   2942  HA  PRO X 184      -6.151  -8.977  -9.951  0.00  0.00            
ATOM   2943  C   PRO X 184      -4.460 -10.238 -10.110  0.00  0.00            
ATOM   2944  O   PRO X 184      -3.340 -10.515  -9.637  0.00  0.00            
ATOM   2945  N   ILE X 185      -4.907 -10.769 -11.212  0.00  0.00            
ATOM   2946  H   ILE X 185      -5.800 -10.453 -11.562  0.00  0.00            
ATOM   2947  CA  ILE X 185      -4.188 -11.750 -12.074  0.00  0.00            
ATOM   2948  HA  ILE X 185      -4.124 -12.655 -11.470  0.00  0.00            
ATOM   2949  CB  ILE X 185      -5.015 -12.056 -13.345  0.00  0.00            
ATOM   2950  HB  ILE X 185      -5.487 -11.201 -13.829  0.00  0.00            
ATOM   2951  CG2 ILE X 185      -4.167 -12.790 -14.429  0.00  0.00            
ATOM   2952 HG21 ILE X 185      -4.770 -13.524 -14.963  0.00  0.00            
ATOM   2953 HG22 ILE X 185      -3.918 -12.057 -15.196  0.00  0.00            
ATOM   2954 HG23 ILE X 185      -3.306 -13.368 -14.092  0.00  0.00            
ATOM   2955  CG1 ILE X 185      -6.226 -12.916 -12.908  0.00  0.00            
ATOM   2956 HG12 ILE X 185      -6.886 -12.394 -12.216  0.00  0.00            
ATOM   2957 HG13 ILE X 185      -6.800 -12.936 -13.835  0.00  0.00            
ATOM   2958  CD1 ILE X 185      -6.003 -14.315 -12.314  0.00  0.00            
ATOM   2959 HD11 ILE X 185      -5.528 -14.931 -13.078  0.00  0.00            
ATOM   2960 HD12 ILE X 185      -6.946 -14.808 -12.082  0.00  0.00            
ATOM   2961 HD13 ILE X 185      -5.449 -14.227 -11.379  0.00  0.00            
ATOM   2962  C   ILE X 185      -2.845 -11.167 -12.526  0.00  0.00            
ATOM   2963  O   ILE X 185      -1.872 -11.952 -12.670  0.00  0.00            
ATOM   2964  N   LYS X 186      -2.798  -9.795 -12.689  0.00  0.00            
ATOM   2965  H   LYS X 186      -3.590  -9.212 -12.460  0.00  0.00            
ATOM   2966  CA  LYS X 186      -1.616  -9.148 -13.233  0.00  0.00            
ATOM   2967  HA  LYS X 186      -1.176  -9.887 -13.903  0.00  0.00            
ATOM   2968  CB  LYS X 186      -2.015  -7.938 -14.036  0.00  0.00            
ATOM   2969  HB2 LYS X 186      -1.168  -7.268 -14.183  0.00  0.00            
ATOM   2970  HB3 LYS X 186      -2.667  -7.382 -13.362  0.00  0.00            
ATOM   2971  CG  LYS X 186      -2.686  -8.259 -15.374  0.00  0.00            
ATOM   2972  HG2 LYS X 186      -1.935  -8.672 -16.048  0.00  0.00            
ATOM   2973  HG3 LYS X 186      -3.460  -9.023 -15.296  0.00  0.00            
ATOM   2974  CD  LYS X 186      -3.357  -7.026 -16.046  0.00  0.00            
ATOM   2975  HD2 LYS X 186      -2.707  -6.166 -15.891  0.00  0.00            
ATOM   2976  HD3 LYS X 186      -4.325  -6.877 -15.567  0.00  0.00            
ATOM   2977  CE  LYS X 186      -3.635  -7.411 -17.527  0.00  0.00            
ATOM   2978  HE2 LYS X 186      -2.773  -7.729 -18.114  0.00  0.00            
ATOM   2979  HE3 LYS X 186      -4.319  -8.260 -17.530  0.00  0.00            
ATOM   2980  NZ  LYS X 186      -4.317  -6.288 -18.234  0.00  0.00            
ATOM   2981  HZ1 LYS X 186      -3.751  -5.473 -18.048  0.00  0.00            
ATOM   2982  HZ2 LYS X 186      -5.221  -6.119 -17.816  0.00  0.00            
ATOM   2983  HZ3 LYS X 186      -4.369  -6.513 -19.217  0.00  0.00            
ATOM   2984  C   LYS X 186      -0.485  -8.977 -12.177  0.00  0.00            
ATOM   2985  O   LYS X 186       0.657  -8.857 -12.589  0.00  0.00            
ATOM   2986  N   TRP X 187      -0.769  -8.960 -10.870  0.00  0.00            
ATOM   2987  H   TRP X 187      -1.723  -9.027 -10.545  0.00  0.00            
ATOM   2988  CA  TRP X 187       0.174  -8.894  -9.749  0.00  0.00            
ATOM   2989  HA  TRP X 187       1.149  -8.590 -10.131  0.00  0.00            
ATOM   2990  CB  TRP X 187      -0.367  -7.788  -8.747  0.00  0.00            
ATOM   2991  HB2 TRP X 187      -1.413  -8.042  -8.579  0.00  0.00            
ATOM   2992  HB3 TRP X 187       0.217  -7.836  -7.828  0.00  0.00            
ATOM   2993  CG  TRP X 187      -0.265  -6.357  -9.121  0.00  0.00            
ATOM   2994  CD1 TRP X 187       0.697  -5.529  -8.705  0.00  0.00            
ATOM   2995  HD1 TRP X 187       1.452  -5.852  -8.003  0.00  0.00            
ATOM   2996  NE1 TRP X 187       0.802  -4.364  -9.450  0.00  0.00            
ATOM   2997  HE1 TRP X 187       1.520  -3.690  -9.224  0.00  0.00            
ATOM   2998  CE2 TRP X 187      -0.331  -4.267 -10.281  0.00  0.00            
ATOM   2999  CZ2 TRP X 187      -0.814  -3.216 -11.083  0.00  0.00            
ATOM   3000  HZ2 TRP X 187      -0.351  -2.260 -11.276  0.00  0.00            
ATOM   3001  CH2 TRP X 187      -1.825  -3.530 -11.979  0.00  0.00            
ATOM   3002  HH2 TRP X 187      -2.169  -2.815 -12.712  0.00  0.00            
ATOM   3003  CZ3 TRP X 187      -2.477  -4.785 -11.976  0.00  0.00            
ATOM   3004  HZ3 TRP X 187      -3.231  -5.015 -12.714  0.00  0.00            
ATOM   3005  CE3 TRP X 187      -2.033  -5.793 -11.087  0.00  0.00            
ATOM   3006  HE3 TRP X 187      -2.557  -6.736 -11.130  0.00  0.00            
ATOM   3007  CD2 TRP X 187      -0.953  -5.553 -10.184  0.00  0.00            
ATOM   3008  C   TRP X 187       0.337 -10.275  -9.013  0.00  0.00            
ATOM   3009  O   TRP X 187       1.271 -10.471  -8.184  0.00  0.00            
ATOM   3010  N   MET X 188      -0.543 -11.224  -9.239  0.00  0.00            
ATOM   3011  H   MET X 188      -1.300 -11.003  -9.870  0.00  0.00            
ATOM   3012  CA  MET X 188      -0.542 -12.494  -8.624  0.00  0.00            
ATOM   3013  HA  MET X 188      -0.370 -12.329  -7.560  0.00  0.00            
ATOM   3014  CB  MET X 188      -1.955 -13.075  -8.656  0.00  0.00            
ATOM   3015  HB2 MET X 188      -1.806 -14.122  -8.392  0.00  0.00            
ATOM   3016  HB3 MET X 188      -2.400 -12.996  -9.648  0.00  0.00            
ATOM   3017  CG  MET X 188      -2.811 -12.425  -7.538  0.00  0.00            
ATOM   3018  HG2 MET X 188      -2.270 -11.510  -7.298  0.00  0.00            
ATOM   3019  HG3 MET X 188      -3.801 -12.351  -7.989  0.00  0.00            
ATOM   3020  SD  MET X 188      -2.980 -13.502  -6.072  0.00  0.00            
ATOM   3021  CE  MET X 188      -1.920 -12.795  -4.810  0.00  0.00            
ATOM   3022  HE1 MET X 188      -0.918 -12.778  -5.240  0.00  0.00            
ATOM   3023  HE2 MET X 188      -1.940 -13.541  -4.016  0.00  0.00            
ATOM   3024  HE3 MET X 188      -2.234 -11.811  -4.463  0.00  0.00            
ATOM   3025  C   MET X 188       0.500 -13.577  -9.106  0.00  0.00            
ATOM   3026  O   MET X 188       0.843 -13.759 -10.258  0.00  0.00            
ATOM   3027  N   ALA X 189       0.915 -14.414  -8.153  0.00  0.00            
ATOM   3028  H   ALA X 189       0.613 -14.357  -7.191  0.00  0.00            
ATOM   3029  CA  ALA X 189       1.887 -15.533  -8.316  0.00  0.00            
ATOM   3030  HA  ALA X 189       2.713 -15.269  -8.976  0.00  0.00            
ATOM   3031  CB  ALA X 189       2.394 -16.060  -6.967  0.00  0.00            
ATOM   3032  HB1 ALA X 189       1.512 -16.398  -6.423  0.00  0.00            
ATOM   3033  HB2 ALA X 189       2.690 -15.142  -6.458  0.00  0.00            
ATOM   3034  HB3 ALA X 189       3.149 -16.837  -6.848  0.00  0.00            
ATOM   3035  C   ALA X 189       1.312 -16.716  -9.199  0.00  0.00            
ATOM   3036  O   ALA X 189       0.109 -16.856  -9.215  0.00  0.00            
ATOM   3037  N   LEU X 190       2.117 -17.446  -9.982  0.00  0.00            
ATOM   3038  H   LEU X 190       3.110 -17.261 -10.011  0.00  0.00            
ATOM   3039  CA  LEU X 190       1.524 -18.538 -10.748  0.00  0.00            
ATOM   3040  HA  LEU X 190       0.764 -18.122 -11.409  0.00  0.00            
ATOM   3041  CB  LEU X 190       2.659 -19.212 -11.581  0.00  0.00            
ATOM   3042  HB2 LEU X 190       3.279 -18.469 -12.081  0.00  0.00            
ATOM   3043  HB3 LEU X 190       3.311 -19.756 -10.897  0.00  0.00            
ATOM   3044  CG  LEU X 190       2.150 -20.258 -12.651  0.00  0.00            
ATOM   3045  HG  LEU X 190       1.360 -20.815 -12.146  0.00  0.00            
ATOM   3046  CD1 LEU X 190       1.516 -19.833 -14.010  0.00  0.00            
ATOM   3047 HD11 LEU X 190       0.654 -19.181 -13.874  0.00  0.00            
ATOM   3048 HD12 LEU X 190       1.129 -20.694 -14.556  0.00  0.00            
ATOM   3049 HD13 LEU X 190       2.260 -19.278 -14.580  0.00  0.00            
ATOM   3050  CD2 LEU X 190       3.288 -21.117 -13.004  0.00  0.00            
ATOM   3051 HD21 LEU X 190       2.978 -21.782 -13.810  0.00  0.00            
ATOM   3052 HD22 LEU X 190       3.600 -21.690 -12.131  0.00  0.00            
ATOM   3053 HD23 LEU X 190       4.085 -20.470 -13.369  0.00  0.00            
ATOM   3054  C   LEU X 190       0.659 -19.577  -9.993  0.00  0.00            
ATOM   3055  O   LEU X 190      -0.401 -20.013 -10.502  0.00  0.00            
ATOM   3056  N   GLU X 191       1.051 -20.033  -8.822  0.00  0.00            
ATOM   3057  H   GLU X 191       1.809 -19.595  -8.318  0.00  0.00            
ATOM   3058  CA  GLU X 191       0.167 -20.788  -7.871  0.00  0.00            
ATOM   3059  HA  GLU X 191      -0.069 -21.710  -8.402  0.00  0.00            
ATOM   3060  CB  GLU X 191       0.871 -21.272  -6.602  0.00  0.00            
ATOM   3061  HB2 GLU X 191       0.292 -21.989  -6.020  0.00  0.00            
ATOM   3062  HB3 GLU X 191       1.733 -21.847  -6.941  0.00  0.00            
ATOM   3063  CG  GLU X 191       1.440 -20.334  -5.525  0.00  0.00            
ATOM   3064  HG2 GLU X 191       0.587 -19.798  -5.108  0.00  0.00            
ATOM   3065  HG3 GLU X 191       1.717 -20.877  -4.621  0.00  0.00            
ATOM   3066  CD  GLU X 191       2.577 -19.372  -5.928  0.00  0.00            
ATOM   3067  OE1 GLU X 191       3.162 -19.435  -7.066  0.00  0.00            
ATOM   3068  OE2 GLU X 191       2.878 -18.447  -5.107  0.00  0.00            
ATOM   3069  C   GLU X 191      -1.136 -20.084  -7.424  0.00  0.00            
ATOM   3070  O   GLU X 191      -2.080 -20.768  -7.199  0.00  0.00            
ATOM   3071  N   SER X 192      -1.211 -18.744  -7.320  0.00  0.00            
ATOM   3072  H   SER X 192      -0.340 -18.248  -7.448  0.00  0.00            
ATOM   3073  CA  SER X 192      -2.397 -17.982  -6.954  0.00  0.00            
ATOM   3074  HA  SER X 192      -2.945 -18.301  -6.067  0.00  0.00            
ATOM   3075  CB  SER X 192      -1.947 -16.663  -6.397  0.00  0.00            
ATOM   3076  HB2 SER X 192      -1.497 -16.095  -7.211  0.00  0.00            
ATOM   3077  HB3 SER X 192      -2.745 -16.081  -5.935  0.00  0.00            
ATOM   3078  OG  SER X 192      -0.926 -16.816  -5.358  0.00  0.00            
ATOM   3079  HG  SER X 192      -1.226 -17.494  -4.747  0.00  0.00            
ATOM   3080  C   SER X 192      -3.376 -17.767  -8.179  0.00  0.00            
ATOM   3081  O   SER X 192      -4.579 -17.865  -7.967  0.00  0.00            
ATOM   3082  N   ILE X 193      -2.773 -17.677  -9.407  0.00  0.00            
ATOM   3083  H   ILE X 193      -1.778 -17.507  -9.372  0.00  0.00            
ATOM   3084  CA  ILE X 193      -3.388 -17.807 -10.679  0.00  0.00            
ATOM   3085  HA  ILE X 193      -4.175 -17.062 -10.798  0.00  0.00            
ATOM   3086  CB  ILE X 193      -2.443 -17.367 -11.833  0.00  0.00            
ATOM   3087  HB  ILE X 193      -1.573 -18.017 -11.737  0.00  0.00            
ATOM   3088  CG2 ILE X 193      -3.192 -17.519 -13.177  0.00  0.00            
ATOM   3089 HG21 ILE X 193      -2.675 -17.039 -14.008  0.00  0.00            
ATOM   3090 HG22 ILE X 193      -4.203 -17.113 -13.151  0.00  0.00            
ATOM   3091 HG23 ILE X 193      -3.177 -18.590 -13.380  0.00  0.00            
ATOM   3092  CG1 ILE X 193      -2.073 -15.874 -11.668  0.00  0.00            
ATOM   3093 HG12 ILE X 193      -2.985 -15.283 -11.749  0.00  0.00            
ATOM   3094 HG13 ILE X 193      -1.666 -15.740 -10.666  0.00  0.00            
ATOM   3095  CD1 ILE X 193      -0.915 -15.524 -12.636  0.00  0.00            
ATOM   3096 HD11 ILE X 193      -0.570 -14.588 -12.197  0.00  0.00            
ATOM   3097 HD12 ILE X 193      -0.131 -16.279 -12.684  0.00  0.00            
ATOM   3098 HD13 ILE X 193      -1.330 -15.384 -13.634  0.00  0.00            
ATOM   3099  C   ILE X 193      -3.969 -19.206 -10.829  0.00  0.00            
ATOM   3100  O   ILE X 193      -5.202 -19.188 -10.866  0.00  0.00            
ATOM   3101  N   LEU X 194      -3.112 -20.287 -10.890  0.00  0.00            
ATOM   3102  H   LEU X 194      -2.125 -20.074 -10.890  0.00  0.00            
ATOM   3103  CA  LEU X 194      -3.547 -21.644 -11.368  0.00  0.00            
ATOM   3104  HA  LEU X 194      -4.263 -21.589 -12.188  0.00  0.00            
ATOM   3105  CB  LEU X 194      -2.307 -22.398 -11.917  0.00  0.00            
ATOM   3106  HB2 LEU X 194      -1.658 -22.492 -11.046  0.00  0.00            
ATOM   3107  HB3 LEU X 194      -2.603 -23.442 -12.018  0.00  0.00            
ATOM   3108  CG  LEU X 194      -1.503 -21.967 -13.143  0.00  0.00            
ATOM   3109  HG  LEU X 194      -1.115 -20.964 -12.963  0.00  0.00            
ATOM   3110  CD1 LEU X 194      -0.366 -22.973 -13.276  0.00  0.00            
ATOM   3111 HD11 LEU X 194      -0.646 -23.996 -13.524  0.00  0.00            
ATOM   3112 HD12 LEU X 194       0.308 -22.754 -14.104  0.00  0.00            
ATOM   3113 HD13 LEU X 194       0.305 -22.933 -12.418  0.00  0.00            
ATOM   3114  CD2 LEU X 194      -2.332 -21.902 -14.370  0.00  0.00            
ATOM   3115 HD21 LEU X 194      -2.986 -21.034 -14.290  0.00  0.00            
ATOM   3116 HD22 LEU X 194      -1.679 -21.780 -15.234  0.00  0.00            
ATOM   3117 HD23 LEU X 194      -2.919 -22.796 -14.583  0.00  0.00            
ATOM   3118  C   LEU X 194      -4.172 -22.521 -10.254  0.00  0.00            
ATOM   3119  O   LEU X 194      -5.027 -23.311 -10.569  0.00  0.00            
ATOM   3120  N   HIE X 195      -3.693 -22.350  -8.984  0.00  0.00            
ATOM   3121  H   HIE X 195      -2.786 -21.938  -8.815  0.00  0.00            
ATOM   3122  CA  HIE X 195      -4.213 -23.183  -7.880  0.00  0.00            
ATOM   3123  HA  HIE X 195      -4.960 -23.849  -8.313  0.00  0.00            
ATOM   3124  CB  HIE X 195      -2.970 -24.039  -7.350  0.00  0.00            
ATOM   3125  HB2 HIE X 195      -2.302 -23.365  -6.813  0.00  0.00            
ATOM   3126  HB3 HIE X 195      -3.280 -24.886  -6.739  0.00  0.00            
ATOM   3127  CG  HIE X 195      -2.101 -24.582  -8.502  0.00  0.00            
ATOM   3128  ND1 HIE X 195      -0.757 -24.255  -8.775  0.00  0.00            
ATOM   3129  CE1 HIE X 195      -0.373 -24.891  -9.895  0.00  0.00            
ATOM   3130  HE1 HIE X 195       0.553 -24.739 -10.431  0.00  0.00            
ATOM   3131  NE2 HIE X 195      -1.345 -25.716 -10.227  0.00  0.00            
ATOM   3132  HE2 HIE X 195      -1.406 -26.279 -11.064  0.00  0.00            
ATOM   3133  CD2 HIE X 195      -2.418 -25.627  -9.307  0.00  0.00            
ATOM   3134  HD2 HIE X 195      -3.293 -26.259  -9.306  0.00  0.00            
ATOM   3135  C   HIE X 195      -4.865 -22.430  -6.730  0.00  0.00            
ATOM   3136  O   HIE X 195      -5.291 -23.099  -5.792  0.00  0.00            
ATOM   3137  N   ARG X 196      -4.889 -21.114  -6.762  0.00  0.00            
ATOM   3138  H   ARG X 196      -4.407 -20.728  -7.561  0.00  0.00            
ATOM   3139  CA  ARG X 196      -5.497 -20.168  -5.769  0.00  0.00            
ATOM   3140  HA  ARG X 196      -5.246 -19.183  -6.162  0.00  0.00            
ATOM   3141  CB  ARG X 196      -7.022 -20.310  -5.784  0.00  0.00            
ATOM   3142  HB2 ARG X 196      -7.332 -21.356  -5.787  0.00  0.00            
ATOM   3143  HB3 ARG X 196      -7.363 -19.828  -4.868  0.00  0.00            
ATOM   3144  CG  ARG X 196      -7.685 -19.479  -6.920  0.00  0.00            
ATOM   3145  HG2 ARG X 196      -8.752 -19.657  -6.785  0.00  0.00            
ATOM   3146  HG3 ARG X 196      -7.465 -18.417  -6.814  0.00  0.00            
ATOM   3147  CD  ARG X 196      -7.316 -19.911  -8.367  0.00  0.00            
ATOM   3148  HD2 ARG X 196      -6.229 -19.898  -8.458  0.00  0.00            
ATOM   3149  HD3 ARG X 196      -7.676 -19.127  -9.033  0.00  0.00            
ATOM   3150  NE  ARG X 196      -7.913 -21.196  -8.798  0.00  0.00            
ATOM   3151  HE  ARG X 196      -8.547 -21.702  -8.196  0.00  0.00            
ATOM   3152  CZ  ARG X 196      -7.822 -21.796  -9.954  0.00  0.00            
ATOM   3153  NH1 ARG X 196      -8.484 -22.835 -10.125  0.00  0.00            
ATOM   3154 HH11 ARG X 196      -9.182 -23.068  -9.433  0.00  0.00            
ATOM   3155 HH12 ARG X 196      -8.229 -23.397 -10.925  0.00  0.00            
ATOM   3156  NH2 ARG X 196      -7.125 -21.298 -10.915  0.00  0.00            
ATOM   3157 HH21 ARG X 196      -6.902 -20.329 -10.737  0.00  0.00            
ATOM   3158 HH22 ARG X 196      -6.768 -21.921 -11.626  0.00  0.00            
ATOM   3159  C   ARG X 196      -4.876 -20.274  -4.370  0.00  0.00            
ATOM   3160  O   ARG X 196      -5.538 -20.075  -3.357  0.00  0.00            
ATOM   3161  N   ILE X 197      -3.577 -20.706  -4.293  0.00  0.00            
ATOM   3162  H   ILE X 197      -3.056 -20.902  -5.135  0.00  0.00            
ATOM   3163  CA  ILE X 197      -2.768 -20.866  -3.053  0.00  0.00            
ATOM   3164  HA  ILE X 197      -3.519 -21.139  -2.311  0.00  0.00            
ATOM   3165  CB  ILE X 197      -1.768 -22.029  -3.273  0.00  0.00            
ATOM   3166  HB  ILE X 197      -1.608 -22.254  -4.327  0.00  0.00            
ATOM   3167  CG2 ILE X 197      -0.391 -21.829  -2.619  0.00  0.00            
ATOM   3168 HG21 ILE X 197       0.328 -22.644  -2.700  0.00  0.00            
ATOM   3169 HG22 ILE X 197       0.101 -20.990  -3.109  0.00  0.00            
ATOM   3170 HG23 ILE X 197      -0.603 -21.633  -1.567  0.00  0.00            
ATOM   3171  CG1 ILE X 197      -2.207 -23.337  -2.670  0.00  0.00            
ATOM   3172 HG12 ILE X 197      -1.388 -24.050  -2.571  0.00  0.00            
ATOM   3173 HG13 ILE X 197      -2.532 -23.175  -1.643  0.00  0.00            
ATOM   3174  CD1 ILE X 197      -3.420 -23.952  -3.363  0.00  0.00            
ATOM   3175 HD11 ILE X 197      -3.640 -24.941  -2.961  0.00  0.00            
ATOM   3176 HD12 ILE X 197      -4.254 -23.255  -3.289  0.00  0.00            
ATOM   3177 HD13 ILE X 197      -3.125 -24.056  -4.407  0.00  0.00            
ATOM   3178  C   ILE X 197      -2.128 -19.463  -2.799  0.00  0.00            
ATOM   3179  O   ILE X 197      -1.683 -18.781  -3.766  0.00  0.00            
ATOM   3180  N   TYR X 198      -2.025 -19.035  -1.584  0.00  0.00            
ATOM   3181  H   TYR X 198      -2.347 -19.585  -0.800  0.00  0.00            
ATOM   3182  CA  TYR X 198      -1.461 -17.680  -1.262  0.00  0.00            
ATOM   3183  HA  TYR X 198      -0.878 -17.339  -2.118  0.00  0.00            
ATOM   3184  CB  TYR X 198      -2.687 -16.730  -1.016  0.00  0.00            
ATOM   3185  HB2 TYR X 198      -2.322 -15.709  -1.127  0.00  0.00            
ATOM   3186  HB3 TYR X 198      -3.023 -16.829   0.016  0.00  0.00            
ATOM   3187  CG  TYR X 198      -3.888 -16.738  -2.003  0.00  0.00            
ATOM   3188  CD1 TYR X 198      -3.720 -16.257  -3.306  0.00  0.00            
ATOM   3189  HD1 TYR X 198      -2.731 -16.069  -3.696  0.00  0.00            
ATOM   3190  CE1 TYR X 198      -4.786 -16.137  -4.217  0.00  0.00            
ATOM   3191  HE1 TYR X 198      -4.644 -15.708  -5.199  0.00  0.00            
ATOM   3192  CZ  TYR X 198      -6.057 -16.539  -3.838  0.00  0.00            
ATOM   3193  OH  TYR X 198      -7.083 -16.393  -4.646  0.00  0.00            
ATOM   3194  HH  TYR X 198      -7.891 -16.837  -4.379  0.00  0.00            
ATOM   3195  CE2 TYR X 198      -6.271 -17.050  -2.531  0.00  0.00            
ATOM   3196  HE2 TYR X 198      -7.261 -17.246  -2.148  0.00  0.00            
ATOM   3197  CD2 TYR X 198      -5.197 -17.072  -1.594  0.00  0.00            
ATOM   3198  HD2 TYR X 198      -5.279 -17.523  -0.616  0.00  0.00            
ATOM   3199  C   TYR X 198      -0.535 -17.789  -0.054  0.00  0.00            
ATOM   3200  O   TYR X 198      -0.956 -18.188   1.074  0.00  0.00            
ATOM   3201  N   THR X 199       0.707 -17.352  -0.131  0.00  0.00            
ATOM   3202  H   THR X 199       1.054 -17.099  -1.045  0.00  0.00            
ATOM   3203  CA  THR X 199       1.733 -17.287   0.915  0.00  0.00            
ATOM   3204  HA  THR X 199       1.274 -17.412   1.895  0.00  0.00            
ATOM   3205  CB  THR X 199       2.881 -18.293   0.886  0.00  0.00            
ATOM   3206  HB  THR X 199       3.336 -18.330   1.875  0.00  0.00            
ATOM   3207  CG2 THR X 199       2.204 -19.673   0.690  0.00  0.00            
ATOM   3208 HG21 THR X 199       1.332 -19.760   1.339  0.00  0.00            
ATOM   3209 HG22 THR X 199       2.948 -20.446   0.887  0.00  0.00            
ATOM   3210 HG23 THR X 199       1.945 -19.747  -0.366  0.00  0.00            
ATOM   3211  OG1 THR X 199       3.837 -18.032  -0.041  0.00  0.00            
ATOM   3212  HG1 THR X 199       3.489 -18.217  -0.916  0.00  0.00            
ATOM   3213  C   THR X 199       2.414 -15.820   0.956  0.00  0.00            
ATOM   3214  O   THR X 199       2.257 -15.080  -0.028  0.00  0.00            
ATOM   3215  N   HIE X 200       3.197 -15.466   1.958  0.00  0.00            
ATOM   3216  H   HIE X 200       3.249 -16.112   2.732  0.00  0.00            
ATOM   3217  CA  HIE X 200       4.055 -14.325   1.844  0.00  0.00            
ATOM   3218  HA  HIE X 200       3.408 -13.472   1.637  0.00  0.00            
ATOM   3219  CB  HIE X 200       4.831 -13.983   3.125  0.00  0.00            
ATOM   3220  HB2 HIE X 200       5.631 -14.665   3.415  0.00  0.00            
ATOM   3221  HB3 HIE X 200       5.288 -12.993   3.122  0.00  0.00            
ATOM   3222  CG  HIE X 200       4.004 -13.910   4.393  0.00  0.00            
ATOM   3223  ND1 HIE X 200       3.500 -14.965   5.135  0.00  0.00            
ATOM   3224  CE1 HIE X 200       2.667 -14.351   5.967  0.00  0.00            
ATOM   3225  HE1 HIE X 200       2.075 -14.937   6.654  0.00  0.00            
ATOM   3226  NE2 HIE X 200       2.620 -13.071   5.768  0.00  0.00            
ATOM   3227  HE2 HIE X 200       2.039 -12.394   6.242  0.00  0.00            
ATOM   3228  CD2 HIE X 200       3.415 -12.753   4.699  0.00  0.00            
ATOM   3229  HD2 HIE X 200       3.638 -11.826   4.192  0.00  0.00            
ATOM   3230  C   HIE X 200       5.015 -14.399   0.636  0.00  0.00            
ATOM   3231  O   HIE X 200       5.395 -13.318   0.182  0.00  0.00            
ATOM   3232  N   GLN X 201       5.319 -15.580   0.012  0.00  0.00            
ATOM   3233  H   GLN X 201       4.970 -16.435   0.421  0.00  0.00            
ATOM   3234  CA  GLN X 201       6.142 -15.706  -1.209  0.00  0.00            
ATOM   3235  HA  GLN X 201       6.898 -14.939  -1.376  0.00  0.00            
ATOM   3236  CB  GLN X 201       6.878 -17.042  -1.158  0.00  0.00            
ATOM   3237  HB2 GLN X 201       6.238 -17.858  -1.494  0.00  0.00            
ATOM   3238  HB3 GLN X 201       7.610 -16.965  -1.962  0.00  0.00            
ATOM   3239  CG  GLN X 201       7.377 -17.528   0.256  0.00  0.00            
ATOM   3240  HG2 GLN X 201       6.573 -17.946   0.862  0.00  0.00            
ATOM   3241  HG3 GLN X 201       8.046 -18.348  -0.006  0.00  0.00            
ATOM   3242  CD  GLN X 201       8.135 -16.546   1.140  0.00  0.00            
ATOM   3243  OE1 GLN X 201       8.497 -15.412   0.744  0.00  0.00            
ATOM   3244  NE2 GLN X 201       8.285 -16.901   2.437  0.00  0.00            
ATOM   3245 HE21 GLN X 201       7.853 -17.733   2.813  0.00  0.00            
ATOM   3246 HE22 GLN X 201       8.623 -16.215   3.098  0.00  0.00            
ATOM   3247  C   GLN X 201       5.332 -15.629  -2.516  0.00  0.00            
ATOM   3248  O   GLN X 201       5.950 -15.630  -3.577  0.00  0.00            
ATOM   3249  N   SER X 202       3.998 -15.455  -2.378  0.00  0.00            
ATOM   3250  H   SER X 202       3.563 -15.486  -1.466  0.00  0.00            
ATOM   3251  CA  SER X 202       3.070 -15.003  -3.412  0.00  0.00            
ATOM   3252  HA  SER X 202       3.427 -15.266  -4.408  0.00  0.00            
ATOM   3253  CB  SER X 202       1.666 -15.659  -3.268  0.00  0.00            
ATOM   3254  HB2 SER X 202       1.188 -15.118  -2.452  0.00  0.00            
ATOM   3255  HB3 SER X 202       1.057 -15.656  -4.172  0.00  0.00            
ATOM   3256  OG  SER X 202       1.842 -17.049  -2.961  0.00  0.00            
ATOM   3257  HG  SER X 202       2.139 -17.524  -3.740  0.00  0.00            
ATOM   3258  C   SER X 202       2.902 -13.502  -3.367  0.00  0.00            
ATOM   3259  O   SER X 202       2.943 -12.892  -4.468  0.00  0.00            
ATOM   3260  N   ASP X 203       3.014 -12.869  -2.198  0.00  0.00            
ATOM   3261  H   ASP X 203       2.637 -13.384  -1.415  0.00  0.00            
ATOM   3262  CA  ASP X 203       3.186 -11.369  -1.983  0.00  0.00            
ATOM   3263  HA  ASP X 203       2.579 -10.861  -2.732  0.00  0.00            
ATOM   3264  CB  ASP X 203       2.777 -10.761  -0.617  0.00  0.00            
ATOM   3265  HB2 ASP X 203       2.909  -9.679  -0.633  0.00  0.00            
ATOM   3266  HB3 ASP X 203       3.352 -11.283   0.148  0.00  0.00            
ATOM   3267  CG  ASP X 203       1.379 -11.052  -0.142  0.00  0.00            
ATOM   3268  OD1 ASP X 203       1.122 -11.079   1.078  0.00  0.00            
ATOM   3269  OD2 ASP X 203       0.501 -11.297  -1.005  0.00  0.00            
ATOM   3270  C   ASP X 203       4.603 -10.891  -2.374  0.00  0.00            
ATOM   3271  O   ASP X 203       4.672  -9.852  -2.991  0.00  0.00            
ATOM   3272  N   VAL X 204       5.714 -11.678  -2.196  0.00  0.00            
ATOM   3273  H   VAL X 204       5.690 -12.406  -1.497  0.00  0.00            
ATOM   3274  CA  VAL X 204       7.000 -11.304  -2.914  0.00  0.00            
ATOM   3275  HA  VAL X 204       7.378 -10.365  -2.511  0.00  0.00            
ATOM   3276  CB  VAL X 204       8.049 -12.380  -2.516  0.00  0.00            
ATOM   3277  HB  VAL X 204       7.677 -13.371  -2.774  0.00  0.00            
ATOM   3278  CG1 VAL X 204       9.370 -12.087  -3.239  0.00  0.00            
ATOM   3279 HG11 VAL X 204       9.605 -11.024  -3.285  0.00  0.00            
ATOM   3280 HG12 VAL X 204      10.119 -12.708  -2.747  0.00  0.00            
ATOM   3281 HG13 VAL X 204       9.353 -12.459  -4.263  0.00  0.00            
ATOM   3282  CG2 VAL X 204       8.430 -12.152  -1.035  0.00  0.00            
ATOM   3283 HG21 VAL X 204       7.565 -12.427  -0.430  0.00  0.00            
ATOM   3284 HG22 VAL X 204       9.243 -12.802  -0.712  0.00  0.00            
ATOM   3285 HG23 VAL X 204       8.590 -11.079  -0.931  0.00  0.00            
ATOM   3286  C   VAL X 204       6.906 -11.273  -4.436  0.00  0.00            
ATOM   3287  O   VAL X 204       7.567 -10.339  -4.980  0.00  0.00            
ATOM   3288  N   TRP X 205       6.192 -12.179  -5.107  0.00  0.00            
ATOM   3289  H   TRP X 205       5.804 -12.911  -4.529  0.00  0.00            
ATOM   3290  CA  TRP X 205       5.886 -12.108  -6.549  0.00  0.00            
ATOM   3291  HA  TRP X 205       6.810 -11.950  -7.105  0.00  0.00            
ATOM   3292  CB  TRP X 205       5.172 -13.368  -7.055  0.00  0.00            
ATOM   3293  HB2 TRP X 205       5.759 -14.268  -6.876  0.00  0.00            
ATOM   3294  HB3 TRP X 205       4.197 -13.432  -6.572  0.00  0.00            
ATOM   3295  CG  TRP X 205       4.743 -13.366  -8.531  0.00  0.00            
ATOM   3296  CD1 TRP X 205       4.007 -12.346  -9.152  0.00  0.00            
ATOM   3297  HD1 TRP X 205       3.681 -11.482  -8.592  0.00  0.00            
ATOM   3298  NE1 TRP X 205       3.672 -12.690 -10.477  0.00  0.00            
ATOM   3299  HE1 TRP X 205       3.121 -12.081 -11.065  0.00  0.00            
ATOM   3300  CE2 TRP X 205       4.314 -13.846 -10.784  0.00  0.00            
ATOM   3301  CZ2 TRP X 205       4.294 -14.580 -11.983  0.00  0.00            
ATOM   3302  HZ2 TRP X 205       3.739 -14.155 -12.807  0.00  0.00            
ATOM   3303  CH2 TRP X 205       4.896 -15.860 -12.034  0.00  0.00            
ATOM   3304  HH2 TRP X 205       5.051 -16.343 -12.987  0.00  0.00            
ATOM   3305  CZ3 TRP X 205       5.478 -16.383 -10.900  0.00  0.00            
ATOM   3306  HZ3 TRP X 205       5.876 -17.383 -10.805  0.00  0.00            
ATOM   3307  CE3 TRP X 205       5.575 -15.586  -9.745  0.00  0.00            
ATOM   3308  HE3 TRP X 205       5.940 -15.912  -8.783  0.00  0.00            
ATOM   3309  CD2 TRP X 205       5.000 -14.312  -9.645  0.00  0.00            
ATOM   3310  C   TRP X 205       5.123 -10.772  -6.813  0.00  0.00            
ATOM   3311  O   TRP X 205       5.527  -9.988  -7.628  0.00  0.00            
ATOM   3312  N   SER X 206       4.095 -10.475  -6.049  0.00  0.00            
ATOM   3313  H   SER X 206       3.854 -11.169  -5.356  0.00  0.00            
ATOM   3314  CA  SER X 206       3.337  -9.236  -6.139  0.00  0.00            
ATOM   3315  HA  SER X 206       2.863  -9.267  -7.120  0.00  0.00            
ATOM   3316  CB  SER X 206       2.213  -9.255  -5.186  0.00  0.00            
ATOM   3317  HB2 SER X 206       1.504  -8.454  -5.398  0.00  0.00            
ATOM   3318  HB3 SER X 206       2.591  -9.122  -4.173  0.00  0.00            
ATOM   3319  OG  SER X 206       1.403 -10.395  -5.240  0.00  0.00            
ATOM   3320  HG  SER X 206       1.238 -10.589  -6.165  0.00  0.00            
ATOM   3321  C   SER X 206       4.279  -8.033  -5.997  0.00  0.00            
ATOM   3322  O   SER X 206       4.145  -7.028  -6.736  0.00  0.00            
ATOM   3323  N   TYR X 207       5.212  -8.033  -5.022  0.00  0.00            
ATOM   3324  H   TYR X 207       5.276  -8.788  -4.354  0.00  0.00            
ATOM   3325  CA  TYR X 207       6.276  -7.065  -4.717  0.00  0.00            
ATOM   3326  HA  TYR X 207       5.869  -6.068  -4.550  0.00  0.00            
ATOM   3327  CB  TYR X 207       6.944  -7.455  -3.431  0.00  0.00            
ATOM   3328  HB2 TYR X 207       6.256  -7.486  -2.586  0.00  0.00            
ATOM   3329  HB3 TYR X 207       7.366  -8.450  -3.574  0.00  0.00            
ATOM   3330  CG  TYR X 207       8.103  -6.575  -3.134  0.00  0.00            
ATOM   3331  CD1 TYR X 207       9.382  -6.738  -3.744  0.00  0.00            
ATOM   3332  HD1 TYR X 207       9.643  -7.559  -4.395  0.00  0.00            
ATOM   3333  CE1 TYR X 207      10.401  -5.803  -3.571  0.00  0.00            
ATOM   3334  HE1 TYR X 207      11.392  -5.938  -3.979  0.00  0.00            
ATOM   3335  CZ  TYR X 207      10.182  -4.699  -2.765  0.00  0.00            
ATOM   3336  OH  TYR X 207      11.119  -3.740  -2.606  0.00  0.00            
ATOM   3337  HH  TYR X 207      10.992  -3.283  -1.772  0.00  0.00            
ATOM   3338  CE2 TYR X 207       8.992  -4.609  -2.059  0.00  0.00            
ATOM   3339  HE2 TYR X 207       8.962  -3.827  -1.315  0.00  0.00            
ATOM   3340  CD2 TYR X 207       7.888  -5.441  -2.270  0.00  0.00            
ATOM   3341  HD2 TYR X 207       7.046  -5.267  -1.616  0.00  0.00            
ATOM   3342  C   TYR X 207       7.212  -6.869  -5.894  0.00  0.00            
ATOM   3343  O   TYR X 207       7.573  -5.756  -6.167  0.00  0.00            
ATOM   3344  N   GLY X 208       7.642  -7.881  -6.662  0.00  0.00            
ATOM   3345  H   GLY X 208       7.294  -8.789  -6.388  0.00  0.00            
ATOM   3346  CA  GLY X 208       8.566  -7.754  -7.745  0.00  0.00            
ATOM   3347  HA2 GLY X 208       8.764  -8.761  -8.113  0.00  0.00            
ATOM   3348  HA3 GLY X 208       9.411  -7.203  -7.332  0.00  0.00            
ATOM   3349  C   GLY X 208       7.860  -6.943  -8.866  0.00  0.00            
ATOM   3350  O   GLY X 208       8.441  -6.044  -9.487  0.00  0.00            
ATOM   3351  N   VAL X 209       6.529  -7.101  -9.042  0.00  0.00            
ATOM   3352  H   VAL X 209       6.068  -7.845  -8.536  0.00  0.00            
ATOM   3353  CA  VAL X 209       5.750  -6.243  -9.862  0.00  0.00            
ATOM   3354  HA  VAL X 209       6.343  -6.048 -10.756  0.00  0.00            
ATOM   3355  CB  VAL X 209       4.423  -6.909 -10.275  0.00  0.00            
ATOM   3356  HB  VAL X 209       3.774  -7.053  -9.411  0.00  0.00            
ATOM   3357  CG1 VAL X 209       3.648  -6.081 -11.304  0.00  0.00            
ATOM   3358 HG11 VAL X 209       2.630  -6.424 -11.486  0.00  0.00            
ATOM   3359 HG12 VAL X 209       3.567  -5.024 -11.048  0.00  0.00            
ATOM   3360 HG13 VAL X 209       4.173  -6.083 -12.259  0.00  0.00            
ATOM   3361  CG2 VAL X 209       4.598  -8.313 -10.926  0.00  0.00            
ATOM   3362 HG21 VAL X 209       3.679  -8.690 -11.374  0.00  0.00            
ATOM   3363 HG22 VAL X 209       5.002  -8.922 -10.117  0.00  0.00            
ATOM   3364 HG23 VAL X 209       5.435  -8.273 -11.623  0.00  0.00            
ATOM   3365  C   VAL X 209       5.499  -4.864  -9.269  0.00  0.00            
ATOM   3366  O   VAL X 209       5.502  -3.885  -9.983  0.00  0.00            
ATOM   3367  N   THR X 210       5.361  -4.860  -7.960  0.00  0.00            
ATOM   3368  H   THR X 210       5.184  -5.720  -7.460  0.00  0.00            
ATOM   3369  CA  THR X 210       5.140  -3.623  -7.163  0.00  0.00            
ATOM   3370  HA  THR X 210       4.270  -3.048  -7.478  0.00  0.00            
ATOM   3371  CB  THR X 210       5.073  -3.817  -5.633  0.00  0.00            
ATOM   3372  HB  THR X 210       6.039  -4.200  -5.305  0.00  0.00            
ATOM   3373  CG2 THR X 210       4.725  -2.443  -4.997  0.00  0.00            
ATOM   3374 HG21 THR X 210       5.570  -1.761  -5.095  0.00  0.00            
ATOM   3375 HG22 THR X 210       4.407  -2.510  -3.956  0.00  0.00            
ATOM   3376 HG23 THR X 210       3.971  -1.857  -5.524  0.00  0.00            
ATOM   3377  OG1 THR X 210       4.076  -4.697  -5.303  0.00  0.00            
ATOM   3378  HG1 THR X 210       4.045  -5.358  -5.998  0.00  0.00            
ATOM   3379  C   THR X 210       6.289  -2.586  -7.440  0.00  0.00            
ATOM   3380  O   THR X 210       6.053  -1.398  -7.620  0.00  0.00            
ATOM   3381  N   VAL X 211       7.537  -3.065  -7.595  0.00  0.00            
ATOM   3382  H   VAL X 211       7.565  -4.074  -7.576  0.00  0.00            
ATOM   3383  CA  VAL X 211       8.785  -2.259  -7.966  0.00  0.00            
ATOM   3384  HA  VAL X 211       8.705  -1.282  -7.488  0.00  0.00            
ATOM   3385  CB  VAL X 211      10.017  -2.879  -7.301  0.00  0.00            
ATOM   3386  HB  VAL X 211       9.838  -3.953  -7.329  0.00  0.00            
ATOM   3387  CG1 VAL X 211      11.423  -2.734  -8.004  0.00  0.00            
ATOM   3388 HG11 VAL X 211      12.223  -3.338  -7.577  0.00  0.00            
ATOM   3389 HG12 VAL X 211      11.263  -2.989  -9.052  0.00  0.00            
ATOM   3390 HG13 VAL X 211      11.748  -1.702  -7.873  0.00  0.00            
ATOM   3391  CG2 VAL X 211      10.155  -2.425  -5.866  0.00  0.00            
ATOM   3392 HG21 VAL X 211       9.395  -2.955  -5.291  0.00  0.00            
ATOM   3393 HG22 VAL X 211      10.057  -1.352  -5.699  0.00  0.00            
ATOM   3394 HG23 VAL X 211      11.112  -2.742  -5.451  0.00  0.00            
ATOM   3395  C   VAL X 211       8.885  -2.022  -9.468  0.00  0.00            
ATOM   3396  O   VAL X 211       9.411  -1.001  -9.802  0.00  0.00            
ATOM   3397  N   TRP X 212       8.393  -2.972 -10.282  0.00  0.00            
ATOM   3398  H   TRP X 212       8.075  -3.898 -10.034  0.00  0.00            
ATOM   3399  CA  TRP X 212       8.351  -2.712 -11.720  0.00  0.00            
ATOM   3400  HA  TRP X 212       9.372  -2.403 -11.945  0.00  0.00            
ATOM   3401  CB  TRP X 212       7.835  -3.968 -12.435  0.00  0.00            
ATOM   3402  HB2 TRP X 212       8.350  -4.848 -12.050  0.00  0.00            
ATOM   3403  HB3 TRP X 212       6.760  -4.038 -12.269  0.00  0.00            
ATOM   3404  CG  TRP X 212       7.924  -3.899 -13.973  0.00  0.00            
ATOM   3405  CD1 TRP X 212       8.974  -4.320 -14.695  0.00  0.00            
ATOM   3406  HD1 TRP X 212       9.882  -4.727 -14.277  0.00  0.00            
ATOM   3407  NE1 TRP X 212       8.736  -4.257 -16.085  0.00  0.00            
ATOM   3408  HE1 TRP X 212       9.434  -4.507 -16.770  0.00  0.00            
ATOM   3409  CE2 TRP X 212       7.507  -3.646 -16.263  0.00  0.00            
ATOM   3410  CZ2 TRP X 212       6.844  -3.189 -17.441  0.00  0.00            
ATOM   3411  HZ2 TRP X 212       7.409  -3.197 -18.362  0.00  0.00            
ATOM   3412  CH2 TRP X 212       5.565  -2.640 -17.345  0.00  0.00            
ATOM   3413  HH2 TRP X 212       5.076  -2.254 -18.226  0.00  0.00            
ATOM   3414  CZ3 TRP X 212       4.974  -2.564 -16.044  0.00  0.00            
ATOM   3415  HZ3 TRP X 212       3.986  -2.150 -15.906  0.00  0.00            
ATOM   3416  CE3 TRP X 212       5.642  -2.980 -14.846  0.00  0.00            
ATOM   3417  HE3 TRP X 212       5.323  -2.731 -13.844  0.00  0.00            
ATOM   3418  CD2 TRP X 212       6.950  -3.471 -14.956  0.00  0.00            
ATOM   3419  C   TRP X 212       7.426  -1.511 -12.005  0.00  0.00            
ATOM   3420  O   TRP X 212       7.827  -0.550 -12.719  0.00  0.00            
ATOM   3421  N   GLU X 213       6.250  -1.414 -11.355  0.00  0.00            
ATOM   3422  H   GLU X 213       5.949  -2.179 -10.769  0.00  0.00            
ATOM   3423  CA  GLU X 213       5.340  -0.307 -11.674  0.00  0.00            
ATOM   3424  HA  GLU X 213       5.339  -0.160 -12.754  0.00  0.00            
ATOM   3425  CB  GLU X 213       3.892  -0.712 -11.370  0.00  0.00            
ATOM   3426  HB2 GLU X 213       3.700  -1.701 -11.786  0.00  0.00            
ATOM   3427  HB3 GLU X 213       3.222  -0.028 -11.890  0.00  0.00            
ATOM   3428  CG  GLU X 213       3.497  -0.784  -9.896  0.00  0.00            
ATOM   3429  HG2 GLU X 213       3.958  -1.580  -9.311  0.00  0.00            
ATOM   3430  HG3 GLU X 213       3.712   0.200  -9.481  0.00  0.00            
ATOM   3431  CD  GLU X 213       2.023  -0.883  -9.802  0.00  0.00            
ATOM   3432  OE1 GLU X 213       1.270  -0.301 -10.554  0.00  0.00            
ATOM   3433  OE2 GLU X 213       1.518  -1.432  -8.788  0.00  0.00            
ATOM   3434  C   GLU X 213       5.795   1.030 -11.022  0.00  0.00            
ATOM   3435  O   GLU X 213       5.559   2.108 -11.630  0.00  0.00            
ATOM   3436  N   LEU X 214       6.646   0.962  -9.939  0.00  0.00            
ATOM   3437  H   LEU X 214       6.748   0.119  -9.393  0.00  0.00            
ATOM   3438  CA  LEU X 214       7.505   2.160  -9.537  0.00  0.00            
ATOM   3439  HA  LEU X 214       6.861   3.038  -9.502  0.00  0.00            
ATOM   3440  CB  LEU X 214       8.155   1.923  -8.182  0.00  0.00            
ATOM   3441  HB2 LEU X 214       8.787   2.806  -8.099  0.00  0.00            
ATOM   3442  HB3 LEU X 214       8.760   1.022  -8.289  0.00  0.00            
ATOM   3443  CG  LEU X 214       7.209   1.686  -6.962  0.00  0.00            
ATOM   3444  HG  LEU X 214       6.644   0.766  -7.109  0.00  0.00            
ATOM   3445  CD1 LEU X 214       8.001   1.605  -5.599  0.00  0.00            
ATOM   3446 HD11 LEU X 214       8.514   0.644  -5.566  0.00  0.00            
ATOM   3447 HD12 LEU X 214       7.397   1.724  -4.699  0.00  0.00            
ATOM   3448 HD13 LEU X 214       8.742   2.401  -5.671  0.00  0.00            
ATOM   3449  CD2 LEU X 214       6.200   2.821  -6.895  0.00  0.00            
ATOM   3450 HD21 LEU X 214       6.747   3.750  -6.730  0.00  0.00            
ATOM   3451 HD22 LEU X 214       5.482   2.572  -6.113  0.00  0.00            
ATOM   3452 HD23 LEU X 214       5.713   2.979  -7.857  0.00  0.00            
ATOM   3453  C   LEU X 214       8.519   2.486 -10.578  0.00  0.00            
ATOM   3454  O   LEU X 214       8.662   3.638 -11.039  0.00  0.00            
ATOM   3455  N   MET X 215       9.315   1.488 -11.064  0.00  0.00            
ATOM   3456  H   MET X 215       9.155   0.515 -10.847  0.00  0.00            
ATOM   3457  CA  MET X 215      10.477   1.793 -11.953  0.00  0.00            
ATOM   3458  HA  MET X 215      10.925   2.752 -11.690  0.00  0.00            
ATOM   3459  CB  MET X 215      11.512   0.678 -11.787  0.00  0.00            
ATOM   3460  HB2 MET X 215      10.999  -0.261 -11.995  0.00  0.00            
ATOM   3461  HB3 MET X 215      12.342   0.837 -12.476  0.00  0.00            
ATOM   3462  CG  MET X 215      12.213   0.386 -10.412  0.00  0.00            
ATOM   3463  HG2 MET X 215      13.018  -0.344 -10.485  0.00  0.00            
ATOM   3464  HG3 MET X 215      11.436  -0.042  -9.779  0.00  0.00            
ATOM   3465  SD  MET X 215      12.873   1.807  -9.557  0.00  0.00            
ATOM   3466  CE  MET X 215      12.958   1.242  -7.808  0.00  0.00            
ATOM   3467  HE1 MET X 215      13.216   2.133  -7.236  0.00  0.00            
ATOM   3468  HE2 MET X 215      13.736   0.485  -7.711  0.00  0.00            
ATOM   3469  HE3 MET X 215      11.944   0.963  -7.519  0.00  0.00            
ATOM   3470  C   MET X 215      10.150   2.113 -13.413  0.00  0.00            
ATOM   3471  O   MET X 215      11.023   2.435 -14.163  0.00  0.00            
ATOM   3472  N   THR X 216       8.854   2.000 -13.815  0.00  0.00            
ATOM   3473  H   THR X 216       8.195   1.568 -13.183  0.00  0.00            
ATOM   3474  CA  THR X 216       8.171   2.453 -15.025  0.00  0.00            
ATOM   3475  HA  THR X 216       8.849   2.742 -15.828  0.00  0.00            
ATOM   3476  CB  THR X 216       7.272   1.363 -15.488  0.00  0.00            
ATOM   3477  HB  THR X 216       6.733   1.624 -16.399  0.00  0.00            
ATOM   3478  CG2 THR X 216       8.081   0.096 -15.843  0.00  0.00            
ATOM   3479 HG21 THR X 216       8.490  -0.501 -15.027  0.00  0.00            
ATOM   3480 HG22 THR X 216       8.854   0.405 -16.547  0.00  0.00            
ATOM   3481 HG23 THR X 216       7.473  -0.476 -16.544  0.00  0.00            
ATOM   3482  OG1 THR X 216       6.313   1.000 -14.514  0.00  0.00            
ATOM   3483  HG1 THR X 216       6.694   0.344 -13.926  0.00  0.00            
ATOM   3484  C   THR X 216       7.259   3.700 -14.795  0.00  0.00            
ATOM   3485  O   THR X 216       6.315   3.910 -15.561  0.00  0.00            
ATOM   3486  N   PHE X 217       7.344   4.435 -13.674  0.00  0.00            
ATOM   3487  H   PHE X 217       8.106   4.130 -13.084  0.00  0.00            
ATOM   3488  CA  PHE X 217       6.641   5.716 -13.318  0.00  0.00            
ATOM   3489  HA  PHE X 217       6.843   5.877 -12.259  0.00  0.00            
ATOM   3490  CB  PHE X 217       7.262   6.784 -14.285  0.00  0.00            
ATOM   3491  HB2 PHE X 217       6.715   7.723 -14.201  0.00  0.00            
ATOM   3492  HB3 PHE X 217       7.141   6.415 -15.303  0.00  0.00            
ATOM   3493  CG  PHE X 217       8.697   7.088 -13.985  0.00  0.00            
ATOM   3494  CD1 PHE X 217       9.041   7.515 -12.675  0.00  0.00            
ATOM   3495  HD1 PHE X 217       8.259   7.665 -11.946  0.00  0.00            
ATOM   3496  CE1 PHE X 217      10.330   7.876 -12.448  0.00  0.00            
ATOM   3497  HE1 PHE X 217      10.727   8.247 -11.514  0.00  0.00            
ATOM   3498  CZ  PHE X 217      11.392   7.702 -13.414  0.00  0.00            
ATOM   3499  HZ  PHE X 217      12.392   7.935 -13.079  0.00  0.00            
ATOM   3500  CE2 PHE X 217      11.069   7.174 -14.686  0.00  0.00            
ATOM   3501  HE2 PHE X 217      11.899   6.959 -15.343  0.00  0.00            
ATOM   3502  CD2 PHE X 217       9.754   6.869 -14.935  0.00  0.00            
ATOM   3503  HD2 PHE X 217       9.497   6.377 -15.861  0.00  0.00            
ATOM   3504  C   PHE X 217       5.095   5.462 -13.471  0.00  0.00            
ATOM   3505  O   PHE X 217       4.454   6.321 -14.014  0.00  0.00            
ATOM   3506  N   GLY X 218       4.634   4.243 -13.203  0.00  0.00            
ATOM   3507  H   GLY X 218       5.136   3.543 -12.676  0.00  0.00            
ATOM   3508  CA  GLY X 218       3.230   3.897 -13.163  0.00  0.00            
ATOM   3509  HA2 GLY X 218       3.006   3.098 -12.456  0.00  0.00            
ATOM   3510  HA3 GLY X 218       2.681   4.778 -12.832  0.00  0.00            
ATOM   3511  C   GLY X 218       2.760   3.371 -14.537  0.00  0.00            
ATOM   3512  O   GLY X 218       1.607   3.577 -14.822  0.00  0.00            
ATOM   3513  N   SER X 219       3.514   2.675 -15.357  0.00  0.00            
ATOM   3514  H   SER X 219       4.468   2.566 -15.044  0.00  0.00            
ATOM   3515  CA  SER X 219       3.035   1.988 -16.532  0.00  0.00            
ATOM   3516  HA  SER X 219       2.356   2.657 -17.061  0.00  0.00            
ATOM   3517  CB  SER X 219       4.148   1.663 -17.507  0.00  0.00            
ATOM   3518  HB2 SER X 219       4.563   2.638 -17.763  0.00  0.00            
ATOM   3519  HB3 SER X 219       4.949   1.093 -17.038  0.00  0.00            
ATOM   3520  OG  SER X 219       3.597   0.997 -18.645  0.00  0.00            
ATOM   3521  HG  SER X 219       3.205   1.754 -19.086  0.00  0.00            
ATOM   3522  C   SER X 219       2.218   0.730 -16.066  0.00  0.00            
ATOM   3523  O   SER X 219       2.475   0.178 -14.997  0.00  0.00            
ATOM   3524  N   LYS X 220       1.374   0.234 -16.909  0.00  0.00            
ATOM   3525  H   LYS X 220       1.416   0.637 -17.835  0.00  0.00            
ATOM   3526  CA  LYS X 220       0.524  -0.883 -16.558  0.00  0.00            
ATOM   3527  HA  LYS X 220       0.234  -0.743 -15.516  0.00  0.00            
ATOM   3528  CB  LYS X 220      -0.776  -0.834 -17.386  0.00  0.00            
ATOM   3529  HB2 LYS X 220      -0.735  -0.774 -18.474  0.00  0.00            
ATOM   3530  HB3 LYS X 220      -1.160  -1.848 -17.278  0.00  0.00            
ATOM   3531  CG  LYS X 220      -1.989   0.072 -16.941  0.00  0.00            
ATOM   3532  HG2 LYS X 220      -1.586   1.054 -16.693  0.00  0.00            
ATOM   3533  HG3 LYS X 220      -2.460  -0.339 -16.048  0.00  0.00            
ATOM   3534  CD  LYS X 220      -3.037   0.153 -18.073  0.00  0.00            
ATOM   3535  HD2 LYS X 220      -2.565   0.483 -18.998  0.00  0.00            
ATOM   3536  HD3 LYS X 220      -3.478  -0.836 -18.197  0.00  0.00            
ATOM   3537  CE  LYS X 220      -4.269   1.135 -17.869  0.00  0.00            
ATOM   3538  HE2 LYS X 220      -4.859   0.773 -17.027  0.00  0.00            
ATOM   3539  HE3 LYS X 220      -3.940   2.173 -17.812  0.00  0.00            
ATOM   3540  NZ  LYS X 220      -5.120   1.115 -19.055  0.00  0.00            
ATOM   3541  HZ1 LYS X 220      -5.927   1.722 -19.039  0.00  0.00            
ATOM   3542  HZ2 LYS X 220      -5.576   0.216 -18.985  0.00  0.00            
ATOM   3543  HZ3 LYS X 220      -4.522   1.194 -19.866  0.00  0.00            
ATOM   3544  C   LYS X 220       1.209  -2.235 -16.774  0.00  0.00            
ATOM   3545  O   LYS X 220       1.636  -2.473 -17.910  0.00  0.00            
ATOM   3546  N   PRO X 221       1.284  -3.109 -15.762  0.00  0.00            
ATOM   3547  CD  PRO X 221       0.815  -2.970 -14.348  0.00  0.00            
ATOM   3548  HD2 PRO X 221      -0.218  -2.641 -14.241  0.00  0.00            
ATOM   3549  HD3 PRO X 221       1.404  -2.327 -13.694  0.00  0.00            
ATOM   3550  CG  PRO X 221       0.969  -4.416 -13.802  0.00  0.00            
ATOM   3551  HG2 PRO X 221       1.299  -4.476 -12.765  0.00  0.00            
ATOM   3552  HG3 PRO X 221       0.123  -5.084 -13.962  0.00  0.00            
ATOM   3553  CB  PRO X 221       2.092  -5.041 -14.700  0.00  0.00            
ATOM   3554  HB2 PRO X 221       2.080  -6.130 -14.652  0.00  0.00            
ATOM   3555  HB3 PRO X 221       3.044  -4.808 -14.224  0.00  0.00            
ATOM   3556  CA  PRO X 221       1.832  -4.441 -16.031  0.00  0.00            
ATOM   3557  HA  PRO X 221       2.829  -4.447 -16.471  0.00  0.00            
ATOM   3558  C   PRO X 221       0.912  -5.355 -16.965  0.00  0.00            
ATOM   3559  O   PRO X 221      -0.203  -5.638 -16.559  0.00  0.00            
ATOM   3560  N   TYR X 222       1.424  -5.878 -18.062  0.00  0.00            
ATOM   3561  H   TYR X 222       2.345  -5.623 -18.390  0.00  0.00            
ATOM   3562  CA  TYR X 222       0.603  -6.677 -19.039  0.00  0.00            
ATOM   3563  HA  TYR X 222       1.302  -6.901 -19.845  0.00  0.00            
ATOM   3564  CB  TYR X 222       0.231  -8.057 -18.498  0.00  0.00            
ATOM   3565  HB2 TYR X 222      -0.448  -7.928 -17.655  0.00  0.00            
ATOM   3566  HB3 TYR X 222      -0.373  -8.650 -19.186  0.00  0.00            
ATOM   3567  CG  TYR X 222       1.406  -8.913 -18.161  0.00  0.00            
ATOM   3568  CD1 TYR X 222       2.014  -9.742 -19.151  0.00  0.00            
ATOM   3569  HD1 TYR X 222       1.619  -9.735 -20.156  0.00  0.00            
ATOM   3570  CE1 TYR X 222       3.068 -10.568 -18.800  0.00  0.00            
ATOM   3571  HE1 TYR X 222       3.545 -11.124 -19.594  0.00  0.00            
ATOM   3572  CZ  TYR X 222       3.514 -10.563 -17.460  0.00  0.00            
ATOM   3573  OH  TYR X 222       4.606 -11.336 -17.247  0.00  0.00            
ATOM   3574  HH  TYR X 222       4.730 -11.429 -16.300  0.00  0.00            
ATOM   3575  CE2 TYR X 222       2.892  -9.810 -16.460  0.00  0.00            
ATOM   3576  HE2 TYR X 222       3.327  -9.818 -15.472  0.00  0.00            
ATOM   3577  CD2 TYR X 222       1.844  -8.907 -16.793  0.00  0.00            
ATOM   3578  HD2 TYR X 222       1.473  -8.198 -16.068  0.00  0.00            
ATOM   3579  C   TYR X 222      -0.483  -5.790 -19.667  0.00  0.00            
ATOM   3580  O   TYR X 222      -1.623  -6.255 -19.537  0.00  0.00            
ATOM   3581  N   ASP X 223      -0.329  -4.588 -20.210  0.00  0.00            
ATOM   3582  H   ASP X 223       0.633  -4.412 -20.462  0.00  0.00            
ATOM   3583  CA  ASP X 223      -1.354  -3.550 -20.479  0.00  0.00            
ATOM   3584  HA  ASP X 223      -1.886  -3.490 -19.529  0.00  0.00            
ATOM   3585  CB  ASP X 223      -0.741  -2.228 -20.843  0.00  0.00            
ATOM   3586  HB2 ASP X 223      -0.126  -1.976 -19.979  0.00  0.00            
ATOM   3587  HB3 ASP X 223      -0.204  -2.401 -21.776  0.00  0.00            
ATOM   3588  CG  ASP X 223      -1.757  -1.133 -20.942  0.00  0.00            
ATOM   3589  OD1 ASP X 223      -1.349  -0.047 -21.420  0.00  0.00            
ATOM   3590  OD2 ASP X 223      -2.994  -1.284 -20.756  0.00  0.00            
ATOM   3591  C   ASP X 223      -2.271  -4.021 -21.624  0.00  0.00            
ATOM   3592  O   ASP X 223      -1.848  -4.280 -22.743  0.00  0.00            
ATOM   3593  N   GLY X 224      -3.563  -4.074 -21.285  0.00  0.00            
ATOM   3594  H   GLY X 224      -3.859  -4.021 -20.321  0.00  0.00            
ATOM   3595  CA  GLY X 224      -4.647  -4.572 -22.168  0.00  0.00            
ATOM   3596  HA2 GLY X 224      -5.568  -4.401 -21.611  0.00  0.00            
ATOM   3597  HA3 GLY X 224      -4.646  -3.956 -23.067  0.00  0.00            
ATOM   3598  C   GLY X 224      -4.519  -6.079 -22.469  0.00  0.00            
ATOM   3599  O   GLY X 224      -5.469  -6.585 -23.106  0.00  0.00            
ATOM   3600  N   ILE X 225      -3.444  -6.831 -22.041  0.00  0.00            
ATOM   3601  H   ILE X 225      -2.600  -6.352 -21.761  0.00  0.00            
ATOM   3602  CA  ILE X 225      -3.309  -8.330 -22.276  0.00  0.00            
ATOM   3603  HA  ILE X 225      -3.491  -8.665 -23.297  0.00  0.00            
ATOM   3604  CB  ILE X 225      -1.778  -8.712 -21.916  0.00  0.00            
ATOM   3605  HB  ILE X 225      -1.626  -8.411 -20.880  0.00  0.00            
ATOM   3606  CG2 ILE X 225      -1.459 -10.227 -22.003  0.00  0.00            
ATOM   3607 HG21 ILE X 225      -0.598 -10.344 -21.344  0.00  0.00            
ATOM   3608 HG22 ILE X 225      -1.168 -10.545 -23.004  0.00  0.00            
ATOM   3609 HG23 ILE X 225      -2.265 -10.825 -21.577  0.00  0.00            
ATOM   3610  CG1 ILE X 225      -0.863  -8.007 -22.894  0.00  0.00            
ATOM   3611 HG12 ILE X 225      -1.235  -8.430 -23.827  0.00  0.00            
ATOM   3612 HG13 ILE X 225      -1.117  -6.952 -23.004  0.00  0.00            
ATOM   3613  CD1 ILE X 225       0.738  -8.226 -22.779  0.00  0.00            
ATOM   3614 HD11 ILE X 225       1.046  -9.267 -22.882  0.00  0.00            
ATOM   3615 HD12 ILE X 225       1.175  -7.748 -23.656  0.00  0.00            
ATOM   3616 HD13 ILE X 225       1.072  -7.697 -21.886  0.00  0.00            
ATOM   3617  C   ILE X 225      -4.398  -9.014 -21.427  0.00  0.00            
ATOM   3618  O   ILE X 225      -4.590  -8.648 -20.249  0.00  0.00            
ATOM   3619  N   PRO X 226      -5.117 -10.092 -21.857  0.00  0.00            
ATOM   3620  CD  PRO X 226      -5.284 -10.402 -23.295  0.00  0.00            
ATOM   3621  HD2 PRO X 226      -5.759  -9.522 -23.731  0.00  0.00            
ATOM   3622  HD3 PRO X 226      -4.403 -10.534 -23.923  0.00  0.00            
ATOM   3623  CG  PRO X 226      -6.178 -11.591 -23.351  0.00  0.00            
ATOM   3624  HG2 PRO X 226      -5.490 -12.436 -23.356  0.00  0.00            
ATOM   3625  HG3 PRO X 226      -6.877 -11.343 -24.149  0.00  0.00            
ATOM   3626  CB  PRO X 226      -6.910 -11.655 -22.042  0.00  0.00            
ATOM   3627  HB2 PRO X 226      -7.912 -11.259 -22.205  0.00  0.00            
ATOM   3628  HB3 PRO X 226      -7.017 -12.669 -21.656  0.00  0.00            
ATOM   3629  CA  PRO X 226      -6.165 -10.819 -21.035  0.00  0.00            
ATOM   3630  HA  PRO X 226      -6.918 -10.169 -20.589  0.00  0.00            
ATOM   3631  C   PRO X 226      -5.613 -11.730 -19.868  0.00  0.00            
ATOM   3632  O   PRO X 226      -4.599 -12.380 -20.024  0.00  0.00            
ATOM   3633  N   ALA X 227      -6.374 -11.925 -18.813  0.00  0.00            
ATOM   3634  H   ALA X 227      -7.261 -11.457 -18.696  0.00  0.00            
ATOM   3635  CA  ALA X 227      -6.049 -12.818 -17.717  0.00  0.00            
ATOM   3636  HA  ALA X 227      -5.073 -12.582 -17.291  0.00  0.00            
ATOM   3637  CB  ALA X 227      -7.184 -12.776 -16.687  0.00  0.00            
ATOM   3638  HB1 ALA X 227      -7.409 -11.797 -16.263  0.00  0.00            
ATOM   3639  HB2 ALA X 227      -7.002 -13.598 -15.994  0.00  0.00            
ATOM   3640  HB3 ALA X 227      -8.115 -13.111 -17.144  0.00  0.00            
ATOM   3641  C   ALA X 227      -5.893 -14.263 -18.121  0.00  0.00            
ATOM   3642  O   ALA X 227      -5.102 -15.019 -17.481  0.00  0.00            
ATOM   3643  N   SER X 228      -6.575 -14.687 -19.153  0.00  0.00            
ATOM   3644  H   SER X 228      -7.168 -14.082 -19.703  0.00  0.00            
ATOM   3645  CA  SER X 228      -6.302 -16.028 -19.719  0.00  0.00            
ATOM   3646  HA  SER X 228      -6.420 -16.823 -18.983  0.00  0.00            
ATOM   3647  CB  SER X 228      -7.354 -16.353 -20.807  0.00  0.00            
ATOM   3648  HB2 SER X 228      -7.130 -17.310 -21.277  0.00  0.00            
ATOM   3649  HB3 SER X 228      -8.308 -16.378 -20.280  0.00  0.00            
ATOM   3650  OG  SER X 228      -7.350 -15.334 -21.765  0.00  0.00            
ATOM   3651  HG  SER X 228      -8.210 -14.908 -21.767  0.00  0.00            
ATOM   3652  C   SER X 228      -4.928 -16.124 -20.440  0.00  0.00            
ATOM   3653  O   SER X 228      -4.422 -17.212 -20.341  0.00  0.00            
ATOM   3654  N   GLU X 229      -4.409 -15.082 -20.955  0.00  0.00            
ATOM   3655  H   GLU X 229      -4.835 -14.172 -20.850  0.00  0.00            
ATOM   3656  CA  GLU X 229      -3.109 -15.150 -21.805  0.00  0.00            
ATOM   3657  HA  GLU X 229      -3.130 -16.104 -22.332  0.00  0.00            
ATOM   3658  CB  GLU X 229      -2.821 -14.012 -22.848  0.00  0.00            
ATOM   3659  HB2 GLU X 229      -3.569 -13.968 -23.640  0.00  0.00            
ATOM   3660  HB3 GLU X 229      -2.810 -13.026 -22.384  0.00  0.00            
ATOM   3661  CG  GLU X 229      -1.507 -14.239 -23.577  0.00  0.00            
ATOM   3662  HG2 GLU X 229      -0.661 -14.477 -22.932  0.00  0.00            
ATOM   3663  HG3 GLU X 229      -1.182 -13.336 -24.094  0.00  0.00            
ATOM   3664  CD  GLU X 229      -1.627 -15.312 -24.634  0.00  0.00            
ATOM   3665  OE1 GLU X 229      -1.849 -16.476 -24.412  0.00  0.00            
ATOM   3666  OE2 GLU X 229      -1.399 -14.948 -25.812  0.00  0.00            
ATOM   3667  C   GLU X 229      -1.976 -15.298 -20.794  0.00  0.00            
ATOM   3668  O   GLU X 229      -1.194 -16.272 -20.761  0.00  0.00            
ATOM   3669  N   ILE X 230      -1.946 -14.414 -19.798  0.00  0.00            
ATOM   3670  H   ILE X 230      -2.699 -13.741 -19.787  0.00  0.00            
ATOM   3671  CA  ILE X 230      -1.160 -14.474 -18.589  0.00  0.00            
ATOM   3672  HA  ILE X 230      -0.140 -14.292 -18.926  0.00  0.00            
ATOM   3673  CB  ILE X 230      -1.576 -13.300 -17.632  0.00  0.00            
ATOM   3674  HB  ILE X 230      -2.659 -13.418 -17.669  0.00  0.00            
ATOM   3675  CG2 ILE X 230      -1.119 -13.507 -16.214  0.00  0.00            
ATOM   3676 HG21 ILE X 230      -1.320 -14.533 -15.904  0.00  0.00            
ATOM   3677 HG22 ILE X 230      -1.797 -12.887 -15.627  0.00  0.00            
ATOM   3678 HG23 ILE X 230      -0.064 -13.247 -16.134  0.00  0.00            
ATOM   3679  CG1 ILE X 230      -1.209 -11.903 -18.176  0.00  0.00            
ATOM   3680 HG12 ILE X 230      -1.380 -11.908 -19.252  0.00  0.00            
ATOM   3681 HG13 ILE X 230      -0.155 -11.638 -18.086  0.00  0.00            
ATOM   3682  CD1 ILE X 230      -2.183 -10.863 -17.554  0.00  0.00            
ATOM   3683 HD11 ILE X 230      -2.084  -9.969 -18.169  0.00  0.00            
ATOM   3684 HD12 ILE X 230      -2.010 -10.804 -16.479  0.00  0.00            
ATOM   3685 HD13 ILE X 230      -3.191 -11.201 -17.796  0.00  0.00            
ATOM   3686  C   ILE X 230      -1.199 -15.876 -17.964  0.00  0.00            
ATOM   3687  O   ILE X 230      -0.048 -16.325 -17.680  0.00  0.00            
ATOM   3688  N   SER X 231      -2.407 -16.489 -17.827  0.00  0.00            
ATOM   3689  H   SER X 231      -3.245 -15.997 -18.104  0.00  0.00            
ATOM   3690  CA  SER X 231      -2.474 -17.772 -17.057  0.00  0.00            
ATOM   3691  HA  SER X 231      -2.066 -17.761 -16.046  0.00  0.00            
ATOM   3692  CB  SER X 231      -3.860 -18.133 -16.828  0.00  0.00            
ATOM   3693  HB2 SER X 231      -4.464 -18.167 -17.735  0.00  0.00            
ATOM   3694  HB3 SER X 231      -3.890 -19.117 -16.362  0.00  0.00            
ATOM   3695  OG  SER X 231      -4.507 -17.104 -16.054  0.00  0.00            
ATOM   3696  HG  SER X 231      -4.703 -16.331 -16.588  0.00  0.00            
ATOM   3697  C   SER X 231      -1.698 -18.877 -17.791  0.00  0.00            
ATOM   3698  O   SER X 231      -1.342 -19.863 -17.166  0.00  0.00            
ATOM   3699  N   SER X 232      -1.384 -18.671 -19.100  0.00  0.00            
ATOM   3700  H   SER X 232      -1.806 -17.905 -19.606  0.00  0.00            
ATOM   3701  CA  SER X 232      -0.552 -19.549 -19.960  0.00  0.00            
ATOM   3702  HA  SER X 232      -0.452 -20.530 -19.495  0.00  0.00            
ATOM   3703  CB  SER X 232      -1.279 -19.685 -21.295  0.00  0.00            
ATOM   3704  HB2 SER X 232      -1.839 -18.801 -21.600  0.00  0.00            
ATOM   3705  HB3 SER X 232      -2.128 -20.366 -21.220  0.00  0.00            
ATOM   3706  OG  SER X 232      -0.557 -20.235 -22.371  0.00  0.00            
ATOM   3707  HG  SER X 232      -0.573 -19.728 -23.187  0.00  0.00            
ATOM   3708  C   SER X 232       0.912 -19.056 -20.301  0.00  0.00            
ATOM   3709  O   SER X 232       1.837 -19.897 -20.421  0.00  0.00            
ATOM   3710  N   ILE X 233       1.166 -17.716 -20.427  0.00  0.00            
ATOM   3711  H   ILE X 233       0.448 -17.014 -20.319  0.00  0.00            
ATOM   3712  CA  ILE X 233       2.505 -17.410 -20.831  0.00  0.00            
ATOM   3713  HA  ILE X 233       2.686 -18.216 -21.542  0.00  0.00            
ATOM   3714  CB  ILE X 233       2.486 -15.969 -21.541  0.00  0.00            
ATOM   3715  HB  ILE X 233       3.547 -15.781 -21.700  0.00  0.00            
ATOM   3716  CG2 ILE X 233       1.809 -16.063 -22.892  0.00  0.00            
ATOM   3717 HG21 ILE X 233       0.758 -16.294 -22.717  0.00  0.00            
ATOM   3718 HG22 ILE X 233       1.904 -15.126 -23.440  0.00  0.00            
ATOM   3719 HG23 ILE X 233       2.225 -16.869 -23.495  0.00  0.00            
ATOM   3720  CG1 ILE X 233       1.996 -14.908 -20.657  0.00  0.00            
ATOM   3721 HG12 ILE X 233       2.393 -15.143 -19.669  0.00  0.00            
ATOM   3722 HG13 ILE X 233       0.917 -15.004 -20.545  0.00  0.00            
ATOM   3723  CD1 ILE X 233       2.496 -13.520 -21.019  0.00  0.00            
ATOM   3724 HD11 ILE X 233       1.949 -13.199 -21.905  0.00  0.00            
ATOM   3725 HD12 ILE X 233       2.359 -12.898 -20.135  0.00  0.00            
ATOM   3726 HD13 ILE X 233       3.540 -13.441 -21.323  0.00  0.00            
ATOM   3727  C   ILE X 233       3.564 -17.530 -19.719  0.00  0.00            
ATOM   3728  O   ILE X 233       4.789 -17.752 -20.019  0.00  0.00            
ATOM   3729  N   LEU X 234       3.140 -17.445 -18.450  0.00  0.00            
ATOM   3730  H   LEU X 234       2.159 -17.273 -18.282  0.00  0.00            
ATOM   3731  CA  LEU X 234       3.951 -17.507 -17.270  0.00  0.00            
ATOM   3732  HA  LEU X 234       4.785 -16.817 -17.403  0.00  0.00            
ATOM   3733  CB  LEU X 234       3.118 -17.015 -16.132  0.00  0.00            
ATOM   3734  HB2 LEU X 234       2.333 -17.761 -16.005  0.00  0.00            
ATOM   3735  HB3 LEU X 234       3.708 -17.168 -15.228  0.00  0.00            
ATOM   3736  CG  LEU X 234       2.529 -15.518 -16.211  0.00  0.00            
ATOM   3737  HG  LEU X 234       2.039 -15.471 -17.183  0.00  0.00            
ATOM   3738  CD1 LEU X 234       1.590 -15.397 -14.987  0.00  0.00            
ATOM   3739 HD11 LEU X 234       1.919 -16.004 -14.143  0.00  0.00            
ATOM   3740 HD12 LEU X 234       0.551 -15.682 -15.155  0.00  0.00            
ATOM   3741 HD13 LEU X 234       1.653 -14.412 -14.525  0.00  0.00            
ATOM   3742  CD2 LEU X 234       3.695 -14.561 -15.892  0.00  0.00            
ATOM   3743 HD21 LEU X 234       3.389 -13.515 -15.901  0.00  0.00            
ATOM   3744 HD22 LEU X 234       4.225 -14.914 -15.007  0.00  0.00            
ATOM   3745 HD23 LEU X 234       4.362 -14.715 -16.741  0.00  0.00            
ATOM   3746  C   LEU X 234       4.678 -18.873 -17.042  0.00  0.00            
ATOM   3747  O   LEU X 234       5.940 -18.916 -16.863  0.00  0.00            
ATOM   3748  N   GLU X 235       3.927 -19.985 -17.246  0.00  0.00            
ATOM   3749  H   GLU X 235       2.939 -19.999 -17.456  0.00  0.00            
ATOM   3750  CA  GLU X 235       4.562 -21.285 -17.138  0.00  0.00            
ATOM   3751  HA  GLU X 235       5.401 -21.165 -16.452  0.00  0.00            
ATOM   3752  CB  GLU X 235       3.494 -22.318 -16.754  0.00  0.00            
ATOM   3753  HB2 GLU X 235       2.673 -21.893 -16.177  0.00  0.00            
ATOM   3754  HB3 GLU X 235       3.047 -22.482 -17.734  0.00  0.00            
ATOM   3755  CG  GLU X 235       3.907 -23.654 -16.084  0.00  0.00            
ATOM   3756  HG2 GLU X 235       4.929 -23.910 -16.365  0.00  0.00            
ATOM   3757  HG3 GLU X 235       3.929 -23.430 -15.017  0.00  0.00            
ATOM   3758  CD  GLU X 235       2.962 -24.869 -16.386  0.00  0.00            
ATOM   3759  OE1 GLU X 235       2.678 -25.718 -15.511  0.00  0.00            
ATOM   3760  OE2 GLU X 235       2.378 -24.965 -17.479  0.00  0.00            
ATOM   3761  C   GLU X 235       5.336 -21.666 -18.427  0.00  0.00            
ATOM   3762  O   GLU X 235       5.994 -22.703 -18.336  0.00  0.00            
ATOM   3763  N   LYS X 236       5.097 -20.949 -19.538  0.00  0.00            
ATOM   3764  H   LYS X 236       4.320 -20.307 -19.471  0.00  0.00            
ATOM   3765  CA  LYS X 236       5.754 -21.117 -20.877  0.00  0.00            
ATOM   3766  HA  LYS X 236       6.162 -22.123 -20.980  0.00  0.00            
ATOM   3767  CB  LYS X 236       4.854 -20.562 -21.963  0.00  0.00            
ATOM   3768  HB2 LYS X 236       4.470 -19.654 -21.498  0.00  0.00            
ATOM   3769  HB3 LYS X 236       5.542 -20.308 -22.770  0.00  0.00            
ATOM   3770  CG  LYS X 236       3.745 -21.546 -22.385  0.00  0.00            
ATOM   3771  HG2 LYS X 236       4.199 -22.399 -22.889  0.00  0.00            
ATOM   3772  HG3 LYS X 236       3.235 -21.924 -21.499  0.00  0.00            
ATOM   3773  CD  LYS X 236       2.718 -20.918 -23.337  0.00  0.00            
ATOM   3774  HD2 LYS X 236       2.337 -19.963 -22.976  0.00  0.00            
ATOM   3775  HD3 LYS X 236       3.095 -20.525 -24.281  0.00  0.00            
ATOM   3776  CE  LYS X 236       1.513 -21.837 -23.747  0.00  0.00            
ATOM   3777  HE2 LYS X 236       1.983 -22.807 -23.908  0.00  0.00            
ATOM   3778  HE3 LYS X 236       0.858 -22.064 -22.906  0.00  0.00            
ATOM   3779  NZ  LYS X 236       0.927 -21.395 -24.975  0.00  0.00            
ATOM   3780  HZ1 LYS X 236       0.181 -22.042 -25.187  0.00  0.00            
ATOM   3781  HZ2 LYS X 236       1.566 -21.415 -25.757  0.00  0.00            
ATOM   3782  HZ3 LYS X 236       0.415 -20.550 -24.766  0.00  0.00            
ATOM   3783  C   LYS X 236       7.075 -20.306 -20.826  0.00  0.00            
ATOM   3784  O   LYS X 236       7.860 -20.666 -21.653  0.00  0.00            
ATOM   3785  N   GLY X 237       7.261 -19.316 -19.957  0.00  0.00            
ATOM   3786  H   GLY X 237       6.392 -18.993 -19.556  0.00  0.00            
ATOM   3787  CA  GLY X 237       8.488 -18.697 -19.564  0.00  0.00            
ATOM   3788  HA2 GLY X 237       9.346 -19.266 -19.923  0.00  0.00            
ATOM   3789  HA3 GLY X 237       8.456 -18.601 -18.479  0.00  0.00            
ATOM   3790  C   GLY X 237       8.622 -17.205 -20.076  0.00  0.00            
ATOM   3791  O   GLY X 237       9.650 -16.590 -19.854  0.00  0.00            
ATOM   3792  N   GLU X 238       7.465 -16.633 -20.556  0.00  0.00            
ATOM   3793  H   GLU X 238       6.587 -17.131 -20.566  0.00  0.00            
ATOM   3794  CA  GLU X 238       7.469 -15.137 -20.776  0.00  0.00            
ATOM   3795  HA  GLU X 238       8.382 -14.872 -21.309  0.00  0.00            
ATOM   3796  CB  GLU X 238       6.292 -14.596 -21.662  0.00  0.00            
ATOM   3797  HB2 GLU X 238       6.339 -13.507 -21.636  0.00  0.00            
ATOM   3798  HB3 GLU X 238       5.407 -14.935 -21.123  0.00  0.00            
ATOM   3799  CG  GLU X 238       6.280 -15.187 -23.109  0.00  0.00            
ATOM   3800  HG2 GLU X 238       5.230 -15.246 -23.398  0.00  0.00            
ATOM   3801  HG3 GLU X 238       6.554 -16.242 -23.106  0.00  0.00            
ATOM   3802  CD  GLU X 238       6.901 -14.391 -24.172  0.00  0.00            
ATOM   3803  OE1 GLU X 238       6.738 -13.138 -24.199  0.00  0.00            
ATOM   3804  OE2 GLU X 238       7.485 -15.031 -25.086  0.00  0.00            
ATOM   3805  C   GLU X 238       7.484 -14.210 -19.461  0.00  0.00            
ATOM   3806  O   GLU X 238       7.058 -14.768 -18.444  0.00  0.00            
ATOM   3807  N   ARG X 239       7.935 -12.959 -19.468  0.00  0.00            
ATOM   3808  H   ARG X 239       8.274 -12.631 -20.361  0.00  0.00            
ATOM   3809  CA  ARG X 239       8.055 -12.106 -18.230  0.00  0.00            
ATOM   3810  HA  ARG X 239       7.263 -12.262 -17.496  0.00  0.00            
ATOM   3811  CB  ARG X 239       9.417 -12.537 -17.592  0.00  0.00            
ATOM   3812  HB2 ARG X 239       9.565 -11.806 -16.797  0.00  0.00            
ATOM   3813  HB3 ARG X 239      10.255 -12.364 -18.267  0.00  0.00            
ATOM   3814  CG  ARG X 239       9.678 -13.894 -16.924  0.00  0.00            
ATOM   3815  HG2 ARG X 239      10.723 -13.772 -16.640  0.00  0.00            
ATOM   3816  HG3 ARG X 239       9.579 -14.671 -17.682  0.00  0.00            
ATOM   3817  CD  ARG X 239       8.755 -14.198 -15.810  0.00  0.00            
ATOM   3818  HD2 ARG X 239       8.827 -13.319 -15.169  0.00  0.00            
ATOM   3819  HD3 ARG X 239       7.698 -14.257 -16.070  0.00  0.00            
ATOM   3820  NE  ARG X 239       9.128 -15.445 -15.133  0.00  0.00            
ATOM   3821  HE  ARG X 239       9.625 -15.419 -14.254  0.00  0.00            
ATOM   3822  CZ  ARG X 239       8.617 -16.575 -15.419  0.00  0.00            
ATOM   3823  NH1 ARG X 239       8.003 -16.921 -16.552  0.00  0.00            
ATOM   3824 HH11 ARG X 239       7.787 -16.165 -17.186  0.00  0.00            
ATOM   3825 HH12 ARG X 239       7.512 -17.802 -16.607  0.00  0.00            
ATOM   3826  NH2 ARG X 239       8.758 -17.614 -14.625  0.00  0.00            
ATOM   3827 HH21 ARG X 239       9.087 -17.404 -13.693  0.00  0.00            
ATOM   3828 HH22 ARG X 239       8.639 -18.557 -14.967  0.00  0.00            
ATOM   3829  C   ARG X 239       8.103 -10.543 -18.501  0.00  0.00            
ATOM   3830  O   ARG X 239       8.659 -10.107 -19.529  0.00  0.00            
ATOM   3831  N   LEU X 240       7.685  -9.711 -17.619  0.00  0.00            
ATOM   3832  H   LEU X 240       7.127 -10.156 -16.904  0.00  0.00            
ATOM   3833  CA  LEU X 240       7.768  -8.256 -17.800  0.00  0.00            
ATOM   3834  HA  LEU X 240       7.156  -8.066 -18.682  0.00  0.00            
ATOM   3835  CB  LEU X 240       7.152  -7.572 -16.486  0.00  0.00            
ATOM   3836  HB2 LEU X 240       7.713  -7.976 -15.643  0.00  0.00            
ATOM   3837  HB3 LEU X 240       7.335  -6.498 -16.520  0.00  0.00            
ATOM   3838  CG  LEU X 240       5.687  -7.732 -16.282  0.00  0.00            
ATOM   3839  HG  LEU X 240       5.442  -8.782 -16.439  0.00  0.00            
ATOM   3840  CD1 LEU X 240       5.256  -7.247 -14.913  0.00  0.00            
ATOM   3841 HD11 LEU X 240       5.194  -6.166 -15.035  0.00  0.00            
ATOM   3842 HD12 LEU X 240       5.940  -7.550 -14.120  0.00  0.00            
ATOM   3843 HD13 LEU X 240       4.279  -7.626 -14.612  0.00  0.00            
ATOM   3844  CD2 LEU X 240       4.972  -6.858 -17.352  0.00  0.00            
ATOM   3845 HD21 LEU X 240       5.234  -7.240 -18.338  0.00  0.00            
ATOM   3846 HD22 LEU X 240       5.257  -5.807 -17.310  0.00  0.00            
ATOM   3847 HD23 LEU X 240       3.896  -6.993 -17.246  0.00  0.00            
ATOM   3848  C   LEU X 240       9.194  -7.701 -18.022  0.00  0.00            
ATOM   3849  O   LEU X 240      10.118  -8.069 -17.259  0.00  0.00            
ATOM   3850  N   PRO X 241       9.477  -6.868 -19.036  0.00  0.00            
ATOM   3851  CD  PRO X 241       8.558  -6.490 -20.073  0.00  0.00            
ATOM   3852  HD2 PRO X 241       7.572  -6.129 -19.781  0.00  0.00            
ATOM   3853  HD3 PRO X 241       8.440  -7.341 -20.744  0.00  0.00            
ATOM   3854  CG  PRO X 241       9.430  -5.342 -20.829  0.00  0.00            
ATOM   3855  HG2 PRO X 241       9.114  -5.331 -21.872  0.00  0.00            
ATOM   3856  HG3 PRO X 241       9.492  -4.376 -20.328  0.00  0.00            
ATOM   3857  CB  PRO X 241      10.835  -5.906 -20.783  0.00  0.00            
ATOM   3858  HB2 PRO X 241      11.603  -5.164 -20.998  0.00  0.00            
ATOM   3859  HB3 PRO X 241      10.814  -6.773 -21.443  0.00  0.00            
ATOM   3860  CA  PRO X 241      10.871  -6.462 -19.345  0.00  0.00            
ATOM   3861  HA  PRO X 241      11.562  -7.305 -19.346  0.00  0.00            
ATOM   3862  C   PRO X 241      11.453  -5.389 -18.517  0.00  0.00            
ATOM   3863  O   PRO X 241      10.851  -4.488 -17.877  0.00  0.00            
ATOM   3864  N   GLN X 242      12.755  -5.288 -18.523  0.00  0.00            
ATOM   3865  H   GLN X 242      13.221  -6.041 -19.009  0.00  0.00            
ATOM   3866  CA  GLN X 242      13.632  -4.309 -17.826  0.00  0.00            
ATOM   3867  HA  GLN X 242      13.541  -4.452 -16.749  0.00  0.00            
ATOM   3868  CB  GLN X 242      15.091  -4.698 -18.196  0.00  0.00            
ATOM   3869  HB2 GLN X 242      15.279  -5.764 -18.066  0.00  0.00            
ATOM   3870  HB3 GLN X 242      15.218  -4.493 -19.259  0.00  0.00            
ATOM   3871  CG  GLN X 242      16.225  -3.940 -17.493  0.00  0.00            
ATOM   3872  HG2 GLN X 242      16.107  -2.857 -17.466  0.00  0.00            
ATOM   3873  HG3 GLN X 242      16.272  -4.231 -16.443  0.00  0.00            
ATOM   3874  CD  GLN X 242      17.550  -4.155 -18.180  0.00  0.00            
ATOM   3875  OE1 GLN X 242      17.639  -4.916 -19.139  0.00  0.00            
ATOM   3876  NE2 GLN X 242      18.551  -3.535 -17.673  0.00  0.00            
ATOM   3877 HE21 GLN X 242      18.423  -2.881 -16.914  0.00  0.00            
ATOM   3878 HE22 GLN X 242      19.364  -3.448 -18.266  0.00  0.00            
ATOM   3879  C   GLN X 242      13.214  -2.908 -18.263  0.00  0.00            
ATOM   3880  O   GLN X 242      13.191  -2.525 -19.483  0.00  0.00            
ATOM   3881  N   PRO X 243      12.915  -1.949 -17.308  0.00  0.00            
ATOM   3882  CD  PRO X 243      12.523  -2.285 -15.933  0.00  0.00            
ATOM   3883  HD2 PRO X 243      11.963  -3.217 -15.853  0.00  0.00            
ATOM   3884  HD3 PRO X 243      13.384  -2.382 -15.272  0.00  0.00            
ATOM   3885  CG  PRO X 243      11.588  -1.185 -15.362  0.00  0.00            
ATOM   3886  HG2 PRO X 243      11.710  -1.027 -14.291  0.00  0.00            
ATOM   3887  HG3 PRO X 243      10.539  -1.420 -15.543  0.00  0.00            
ATOM   3888  CB  PRO X 243      12.040  -0.019 -16.199  0.00  0.00            
ATOM   3889  HB2 PRO X 243      12.846   0.446 -15.632  0.00  0.00            
ATOM   3890  HB3 PRO X 243      11.225   0.697 -16.306  0.00  0.00            
ATOM   3891  CA  PRO X 243      12.526  -0.552 -17.580  0.00  0.00            
ATOM   3892  HA  PRO X 243      11.743  -0.591 -18.338  0.00  0.00            
ATOM   3893  C   PRO X 243      13.824   0.204 -17.948  0.00  0.00            
ATOM   3894  O   PRO X 243      14.976  -0.112 -17.585  0.00  0.00            
ATOM   3895  N   PRO X 244      13.742   1.369 -18.581  0.00  0.00            
ATOM   3896  CD  PRO X 244      12.521   1.870 -19.108  0.00  0.00            
ATOM   3897  HD2 PRO X 244      12.270   1.164 -19.900  0.00  0.00            
ATOM   3898  HD3 PRO X 244      11.716   1.910 -18.374  0.00  0.00            
ATOM   3899  CG  PRO X 244      12.871   3.250 -19.628  0.00  0.00            
ATOM   3900  HG2 PRO X 244      12.742   4.018 -18.864  0.00  0.00            
ATOM   3901  HG3 PRO X 244      12.142   3.562 -20.376  0.00  0.00            
ATOM   3902  CB  PRO X 244      14.294   3.339 -20.038  0.00  0.00            
ATOM   3903  HB2 PRO X 244      14.876   4.229 -19.800  0.00  0.00            
ATOM   3904  HB3 PRO X 244      14.364   2.991 -21.069  0.00  0.00            
ATOM   3905  CA  PRO X 244      14.852   2.211 -19.079  0.00  0.00            
ATOM   3906  HA  PRO X 244      15.476   1.553 -19.684  0.00  0.00            
ATOM   3907  C   PRO X 244      15.779   2.747 -18.020  0.00  0.00            
ATOM   3908  O   PRO X 244      17.010   2.865 -18.282  0.00  0.00            
ATOM   3909  N   ILE X 245      15.358   3.024 -16.771  0.00  0.00            
ATOM   3910  H   ILE X 245      14.356   3.070 -16.654  0.00  0.00            
ATOM   3911  CA  ILE X 245      16.272   3.630 -15.772  0.00  0.00            
ATOM   3912  HA  ILE X 245      17.074   4.180 -16.263  0.00  0.00            
ATOM   3913  CB  ILE X 245      15.541   4.664 -14.901  0.00  0.00            
ATOM   3914  HB  ILE X 245      16.295   5.274 -14.404  0.00  0.00            
ATOM   3915  CG2 ILE X 245      14.773   5.737 -15.697  0.00  0.00            
ATOM   3916 HG21 ILE X 245      14.548   6.588 -15.053  0.00  0.00            
ATOM   3917 HG22 ILE X 245      13.846   5.279 -16.043  0.00  0.00            
ATOM   3918 HG23 ILE X 245      15.305   6.068 -16.588  0.00  0.00            
ATOM   3919  CG1 ILE X 245      14.632   3.926 -13.853  0.00  0.00            
ATOM   3920 HG12 ILE X 245      15.323   3.472 -13.142  0.00  0.00            
ATOM   3921 HG13 ILE X 245      14.093   3.078 -14.275  0.00  0.00            
ATOM   3922  CD1 ILE X 245      13.674   4.748 -13.070  0.00  0.00            
ATOM   3923 HD11 ILE X 245      13.308   4.138 -12.244  0.00  0.00            
ATOM   3924 HD12 ILE X 245      12.794   4.984 -13.668  0.00  0.00            
ATOM   3925 HD13 ILE X 245      14.166   5.659 -12.726  0.00  0.00            
ATOM   3926  C   ILE X 245      16.961   2.575 -14.928  0.00  0.00            
ATOM   3927  O   ILE X 245      17.866   2.845 -14.133  0.00  0.00            
ATOM   3928  N   CYS X 246      16.530   1.297 -15.129  0.00  0.00            
ATOM   3929  H   CYS X 246      15.774   1.272 -15.798  0.00  0.00            
ATOM   3930  CA  CYS X 246      16.817   0.097 -14.363  0.00  0.00            
ATOM   3931  HA  CYS X 246      17.005   0.286 -13.306  0.00  0.00            
ATOM   3932  CB  CYS X 246      15.618  -0.849 -14.535  0.00  0.00            
ATOM   3933  HB2 CYS X 246      14.688  -0.330 -14.765  0.00  0.00            
ATOM   3934  HB3 CYS X 246      15.744  -1.498 -15.402  0.00  0.00            
ATOM   3935  SG  CYS X 246      15.482  -2.009 -13.159  0.00  0.00            
ATOM   3936  HG  CYS X 246      16.651  -2.629 -13.344  0.00  0.00            
ATOM   3937  C   CYS X 246      18.163  -0.516 -14.675  0.00  0.00            
ATOM   3938  O   CYS X 246      18.356  -0.920 -15.828  0.00  0.00            
ATOM   3939  N   THR X 247      19.118  -0.785 -13.736  0.00  0.00            
ATOM   3940  H   THR X 247      18.994  -0.461 -12.787  0.00  0.00            
ATOM   3941  CA  THR X 247      20.247  -1.722 -14.020  0.00  0.00            
ATOM   3942  HA  THR X 247      20.627  -1.541 -15.025  0.00  0.00            
ATOM   3943  CB  THR X 247      21.393  -1.449 -13.066  0.00  0.00            
ATOM   3944  HB  THR X 247      22.086  -2.273 -13.234  0.00  0.00            
ATOM   3945  CG2 THR X 247      22.148  -0.194 -13.328  0.00  0.00            
ATOM   3946 HG21 THR X 247      23.013  -0.112 -12.668  0.00  0.00            
ATOM   3947 HG22 THR X 247      22.467  -0.194 -14.370  0.00  0.00            
ATOM   3948 HG23 THR X 247      21.529   0.685 -13.151  0.00  0.00            
ATOM   3949  OG1 THR X 247      20.948  -1.434 -11.746  0.00  0.00            
ATOM   3950  HG1 THR X 247      20.595  -0.553 -11.599  0.00  0.00            
ATOM   3951  C   THR X 247      19.836  -3.200 -13.818  0.00  0.00            
ATOM   3952  O   THR X 247      18.757  -3.473 -13.235  0.00  0.00            
ATOM   3953  N   ILE X 248      20.588  -4.162 -14.396  0.00  0.00            
ATOM   3954  H   ILE X 248      21.404  -3.861 -14.911  0.00  0.00            
ATOM   3955  CA  ILE X 248      20.342  -5.571 -14.176  0.00  0.00            
ATOM   3956  HA  ILE X 248      19.311  -5.777 -14.464  0.00  0.00            
ATOM   3957  CB  ILE X 248      21.285  -6.226 -15.161  0.00  0.00            
ATOM   3958  HB  ILE X 248      20.937  -5.925 -16.149  0.00  0.00            
ATOM   3959  CG2 ILE X 248      22.760  -6.086 -14.961  0.00  0.00            
ATOM   3960 HG21 ILE X 248      23.022  -6.439 -13.964  0.00  0.00            
ATOM   3961 HG22 ILE X 248      23.265  -6.774 -15.639  0.00  0.00            
ATOM   3962 HG23 ILE X 248      23.030  -5.125 -15.398  0.00  0.00            
ATOM   3963  CG1 ILE X 248      20.971  -7.732 -15.159  0.00  0.00            
ATOM   3964 HG12 ILE X 248      21.310  -8.152 -14.211  0.00  0.00            
ATOM   3965 HG13 ILE X 248      21.566  -8.118 -15.986  0.00  0.00            
ATOM   3966  CD1 ILE X 248      19.480  -8.068 -15.445  0.00  0.00            
ATOM   3967 HD11 ILE X 248      19.143  -7.597 -16.368  0.00  0.00            
ATOM   3968 HD12 ILE X 248      19.380  -9.148 -15.560  0.00  0.00            
ATOM   3969 HD13 ILE X 248      18.891  -7.944 -14.536  0.00  0.00            
ATOM   3970  C   ILE X 248      20.611  -6.001 -12.775  0.00  0.00            
ATOM   3971  O   ILE X 248      20.056  -6.946 -12.243  0.00  0.00            
ATOM   3972  N   ASP X 249      21.366  -5.197 -12.015  0.00  0.00            
ATOM   3973  H   ASP X 249      21.883  -4.443 -12.443  0.00  0.00            
ATOM   3974  CA  ASP X 249      21.360  -5.407 -10.546  0.00  0.00            
ATOM   3975  HA  ASP X 249      21.682  -6.433 -10.372  0.00  0.00            
ATOM   3976  CB  ASP X 249      22.450  -4.506  -9.960  0.00  0.00            
ATOM   3977  HB2 ASP X 249      22.239  -3.463 -10.192  0.00  0.00            
ATOM   3978  HB3 ASP X 249      22.472  -4.574  -8.872  0.00  0.00            
ATOM   3979  CG  ASP X 249      23.812  -4.790 -10.614  0.00  0.00            
ATOM   3980  OD1 ASP X 249      24.295  -5.948 -10.478  0.00  0.00            
ATOM   3981  OD2 ASP X 249      24.352  -3.850 -11.266  0.00  0.00            
ATOM   3982  C   ASP X 249      20.006  -5.205  -9.844  0.00  0.00            
ATOM   3983  O   ASP X 249      19.760  -6.002  -8.928  0.00  0.00            
ATOM   3984  N   VAL X 250      19.224  -4.202 -10.266  0.00  0.00            
ATOM   3985  H   VAL X 250      19.562  -3.626 -11.023  0.00  0.00            
ATOM   3986  CA  VAL X 250      17.871  -4.117  -9.754  0.00  0.00            
ATOM   3987  HA  VAL X 250      17.831  -4.383  -8.698  0.00  0.00            
ATOM   3988  CB  VAL X 250      17.372  -2.699 -10.044  0.00  0.00            
ATOM   3989  HB  VAL X 250      17.389  -2.491 -11.114  0.00  0.00            
ATOM   3990  CG1 VAL X 250      15.882  -2.428  -9.688  0.00  0.00            
ATOM   3991 HG11 VAL X 250      15.204  -2.788 -10.461  0.00  0.00            
ATOM   3992 HG12 VAL X 250      15.575  -2.819  -8.718  0.00  0.00            
ATOM   3993 HG13 VAL X 250      15.676  -1.361  -9.603  0.00  0.00            
ATOM   3994  CG2 VAL X 250      18.097  -1.580  -9.232  0.00  0.00            
ATOM   3995 HG21 VAL X 250      17.852  -1.474  -8.176  0.00  0.00            
ATOM   3996 HG22 VAL X 250      19.171  -1.757  -9.295  0.00  0.00            
ATOM   3997 HG23 VAL X 250      17.982  -0.610  -9.716  0.00  0.00            
ATOM   3998  C   VAL X 250      16.807  -5.144 -10.348  0.00  0.00            
ATOM   3999  O   VAL X 250      16.019  -5.823  -9.636  0.00  0.00            
ATOM   4000  N   TYR X 251      16.964  -5.385 -11.675  0.00  0.00            
ATOM   4001  H   TYR X 251      17.826  -5.119 -12.131  0.00  0.00            
ATOM   4002  CA  TYR X 251      16.032  -6.183 -12.502  0.00  0.00            
ATOM   4003  HA  TYR X 251      15.068  -5.992 -12.029  0.00  0.00            
ATOM   4004  CB  TYR X 251      16.002  -5.718 -14.036  0.00  0.00            
ATOM   4005  HB2 TYR X 251      15.812  -4.650 -14.140  0.00  0.00            
ATOM   4006  HB3 TYR X 251      17.054  -5.783 -14.312  0.00  0.00            
ATOM   4007  CG  TYR X 251      15.187  -6.633 -14.988  0.00  0.00            
ATOM   4008  CD1 TYR X 251      15.721  -7.403 -16.026  0.00  0.00            
ATOM   4009  HD1 TYR X 251      16.747  -7.375 -16.359  0.00  0.00            
ATOM   4010  CE1 TYR X 251      14.818  -8.220 -16.866  0.00  0.00            
ATOM   4011  HE1 TYR X 251      15.140  -8.815 -17.708  0.00  0.00            
ATOM   4012  CZ  TYR X 251      13.408  -8.166 -16.617  0.00  0.00            
ATOM   4013  OH  TYR X 251      12.643  -8.893 -17.480  0.00  0.00            
ATOM   4014  HH  TYR X 251      11.767  -8.521 -17.355  0.00  0.00            
ATOM   4015  CE2 TYR X 251      12.888  -7.348 -15.642  0.00  0.00            
ATOM   4016  HE2 TYR X 251      11.824  -7.161 -15.613  0.00  0.00            
ATOM   4017  CD2 TYR X 251      13.773  -6.583 -14.820  0.00  0.00            
ATOM   4018  HD2 TYR X 251      13.343  -5.928 -14.076  0.00  0.00            
ATOM   4019  C   TYR X 251      16.168  -7.699 -12.257  0.00  0.00            
ATOM   4020  O   TYR X 251      15.148  -8.378 -12.197  0.00  0.00            
ATOM   4021  N   MET X 252      17.370  -8.234 -11.949  0.00  0.00            
ATOM   4022  H   MET X 252      18.177  -7.646 -12.098  0.00  0.00            
ATOM   4023  CA  MET X 252      17.541  -9.676 -11.737  0.00  0.00            
ATOM   4024  HA  MET X 252      17.132 -10.192 -12.606  0.00  0.00            
ATOM   4025  CB  MET X 252      19.056 -10.006 -11.671  0.00  0.00            
ATOM   4026  HB2 MET X 252      19.578  -9.331 -10.994  0.00  0.00            
ATOM   4027  HB3 MET X 252      19.432  -9.790 -12.670  0.00  0.00            
ATOM   4028  CG  MET X 252      19.344 -11.451 -11.345  0.00  0.00            
ATOM   4029  HG2 MET X 252      19.172 -11.659 -10.289  0.00  0.00            
ATOM   4030  HG3 MET X 252      20.410 -11.661 -11.437  0.00  0.00            
ATOM   4031  SD  MET X 252      18.357 -12.697 -12.228  0.00  0.00            
ATOM   4032  CE  MET X 252      18.831 -12.261 -13.981  0.00  0.00            
ATOM   4033  HE1 MET X 252      19.902 -12.324 -14.170  0.00  0.00            
ATOM   4034  HE2 MET X 252      18.364 -13.053 -14.566  0.00  0.00            
ATOM   4035  HE3 MET X 252      18.233 -11.372 -14.180  0.00  0.00            
ATOM   4036  C   MET X 252      16.811 -10.048 -10.404  0.00  0.00            
ATOM   4037  O   MET X 252      16.341 -11.195 -10.339  0.00  0.00            
ATOM   4038  N   ILE X 253      16.514  -9.197  -9.476  0.00  0.00            
ATOM   4039  H   ILE X 253      16.859  -8.249  -9.515  0.00  0.00            
ATOM   4040  CA  ILE X 253      15.662  -9.473  -8.245  0.00  0.00            
ATOM   4041  HA  ILE X 253      15.973 -10.422  -7.808  0.00  0.00            
ATOM   4042  CB  ILE X 253      15.948  -8.380  -7.074  0.00  0.00            
ATOM   4043  HB  ILE X 253      15.459  -7.496  -7.484  0.00  0.00            
ATOM   4044  CG2 ILE X 253      15.277  -8.940  -5.774  0.00  0.00            
ATOM   4045 HG21 ILE X 253      15.479  -8.258  -4.948  0.00  0.00            
ATOM   4046 HG22 ILE X 253      15.666  -9.932  -5.546  0.00  0.00            
ATOM   4047 HG23 ILE X 253      14.211  -8.968  -6.000  0.00  0.00            
ATOM   4048  CG1 ILE X 253      17.483  -8.162  -6.863  0.00  0.00            
ATOM   4049 HG12 ILE X 253      18.024  -9.103  -6.765  0.00  0.00            
ATOM   4050 HG13 ILE X 253      17.757  -7.599  -7.755  0.00  0.00            
ATOM   4051  CD1 ILE X 253      17.797  -7.134  -5.712  0.00  0.00            
ATOM   4052 HD11 ILE X 253      17.377  -7.563  -4.802  0.00  0.00            
ATOM   4053 HD12 ILE X 253      18.870  -7.003  -5.572  0.00  0.00            
ATOM   4054 HD13 ILE X 253      17.308  -6.169  -5.848  0.00  0.00            
ATOM   4055  C   ILE X 253      14.141  -9.600  -8.546  0.00  0.00            
ATOM   4056  O   ILE X 253      13.520 -10.571  -8.126  0.00  0.00            
ATOM   4057  N   MET X 254      13.578  -8.695  -9.394  0.00  0.00            
ATOM   4058  H   MET X 254      14.219  -8.008  -9.766  0.00  0.00            
ATOM   4059  CA  MET X 254      12.299  -8.948 -10.001  0.00  0.00            
ATOM   4060  HA  MET X 254      11.626  -8.939  -9.143  0.00  0.00            
ATOM   4061  CB  MET X 254      11.762  -7.850 -11.000  0.00  0.00            
ATOM   4062  HB2 MET X 254      12.212  -8.010 -11.980  0.00  0.00            
ATOM   4063  HB3 MET X 254      10.672  -7.835 -11.026  0.00  0.00            
ATOM   4064  CG  MET X 254      12.244  -6.412 -10.668  0.00  0.00            
ATOM   4065  HG2 MET X 254      13.319  -6.405 -10.487  0.00  0.00            
ATOM   4066  HG3 MET X 254      11.782  -6.145  -9.717  0.00  0.00            
ATOM   4067  SD  MET X 254      11.709  -5.122 -11.839  0.00  0.00            
ATOM   4068  CE  MET X 254      12.884  -3.895 -11.448  0.00  0.00            
ATOM   4069  HE1 MET X 254      13.006  -3.986 -10.369  0.00  0.00            
ATOM   4070  HE2 MET X 254      12.542  -2.891 -11.697  0.00  0.00            
ATOM   4071  HE3 MET X 254      13.800  -4.174 -11.969  0.00  0.00            
ATOM   4072  C   MET X 254      12.312 -10.369 -10.778  0.00  0.00            
ATOM   4073  O   MET X 254      11.378 -11.195 -10.517  0.00  0.00            
ATOM   4074  N   VAL X 255      13.259 -10.611 -11.662  0.00  0.00            
ATOM   4075  H   VAL X 255      13.866  -9.851 -11.936  0.00  0.00            
ATOM   4076  CA  VAL X 255      13.350 -11.904 -12.376  0.00  0.00            
ATOM   4077  HA  VAL X 255      12.501 -11.995 -13.054  0.00  0.00            
ATOM   4078  CB  VAL X 255      14.600 -12.146 -13.256  0.00  0.00            
ATOM   4079  HB  VAL X 255      15.500 -11.792 -12.754  0.00  0.00            
ATOM   4080  CG1 VAL X 255      14.818 -13.649 -13.674  0.00  0.00            
ATOM   4081 HG11 VAL X 255      13.844 -14.073 -13.918  0.00  0.00            
ATOM   4082 HG12 VAL X 255      15.451 -13.775 -14.552  0.00  0.00            
ATOM   4083 HG13 VAL X 255      15.141 -14.109 -12.740  0.00  0.00            
ATOM   4084  CG2 VAL X 255      14.618 -11.331 -14.570  0.00  0.00            
ATOM   4085 HG21 VAL X 255      15.256 -11.751 -15.348  0.00  0.00            
ATOM   4086 HG22 VAL X 255      14.960 -10.317 -14.363  0.00  0.00            
ATOM   4087 HG23 VAL X 255      13.613 -11.199 -14.971  0.00  0.00            
ATOM   4088  C   VAL X 255      13.218 -13.071 -11.361  0.00  0.00            
ATOM   4089  O   VAL X 255      12.257 -13.845 -11.545  0.00  0.00            
ATOM   4090  N   LYS X 256      13.990 -13.041 -10.277  0.00  0.00            
ATOM   4091  H   LYS X 256      14.714 -12.337 -10.277  0.00  0.00            
ATOM   4092  CA  LYS X 256      13.812 -13.971  -9.166  0.00  0.00            
ATOM   4093  HA  LYS X 256      13.908 -14.973  -9.584  0.00  0.00            
ATOM   4094  CB  LYS X 256      14.963 -13.898  -8.154  0.00  0.00            
ATOM   4095  HB2 LYS X 256      14.671 -14.648  -7.419  0.00  0.00            
ATOM   4096  HB3 LYS X 256      14.937 -12.862  -7.815  0.00  0.00            
ATOM   4097  CG  LYS X 256      16.348 -14.134  -8.742  0.00  0.00            
ATOM   4098  HG2 LYS X 256      16.474 -13.611  -9.690  0.00  0.00            
ATOM   4099  HG3 LYS X 256      16.362 -15.178  -9.052  0.00  0.00            
ATOM   4100  CD  LYS X 256      17.587 -13.928  -7.887  0.00  0.00            
ATOM   4101  HD2 LYS X 256      17.672 -12.885  -7.582  0.00  0.00            
ATOM   4102  HD3 LYS X 256      17.443 -14.566  -7.015  0.00  0.00            
ATOM   4103  CE  LYS X 256      18.885 -14.287  -8.748  0.00  0.00            
ATOM   4104  HE2 LYS X 256      19.038 -15.343  -8.973  0.00  0.00            
ATOM   4105  HE3 LYS X 256      18.773 -13.850  -9.740  0.00  0.00            
ATOM   4106  NZ  LYS X 256      20.128 -13.897  -8.062  0.00  0.00            
ATOM   4107  HZ1 LYS X 256      19.972 -12.902  -7.992  0.00  0.00            
ATOM   4108  HZ2 LYS X 256      20.144 -14.232  -7.109  0.00  0.00            
ATOM   4109  HZ3 LYS X 256      21.010 -14.038  -8.534  0.00  0.00            
ATOM   4110  C   LYS X 256      12.415 -13.916  -8.498  0.00  0.00            
ATOM   4111  O   LYS X 256      11.981 -14.972  -7.952  0.00  0.00            
ATOM   4112  N   CYS X 257      11.771 -12.781  -8.379  0.00  0.00            
ATOM   4113  H   CYS X 257      12.188 -11.917  -8.696  0.00  0.00            
ATOM   4114  CA  CYS X 257      10.425 -12.707  -7.815  0.00  0.00            
ATOM   4115  HA  CYS X 257      10.472 -13.213  -6.850  0.00  0.00            
ATOM   4116  CB  CYS X 257      10.106 -11.152  -7.545  0.00  0.00            
ATOM   4117  HB2 CYS X 257      10.295 -10.533  -8.423  0.00  0.00            
ATOM   4118  HB3 CYS X 257       9.032 -11.065  -7.381  0.00  0.00            
ATOM   4119  SG  CYS X 257      11.067 -10.453  -6.203  0.00  0.00            
ATOM   4120  HG  CYS X 257      12.244 -10.616  -6.814  0.00  0.00            
ATOM   4121  C   CYS X 257       9.316 -13.384  -8.632  0.00  0.00            
ATOM   4122  O   CYS X 257       8.320 -13.855  -8.077  0.00  0.00            
ATOM   4123  N   TRP X 258       9.525 -13.558  -9.973  0.00  0.00            
ATOM   4124  H   TRP X 258      10.306 -13.111 -10.431  0.00  0.00            
ATOM   4125  CA  TRP X 258       8.651 -14.286 -10.934  0.00  0.00            
ATOM   4126  HA  TRP X 258       7.636 -14.299 -10.538  0.00  0.00            
ATOM   4127  CB  TRP X 258       8.613 -13.449 -12.196  0.00  0.00            
ATOM   4128  HB2 TRP X 258       9.587 -13.624 -12.653  0.00  0.00            
ATOM   4129  HB3 TRP X 258       7.817 -13.838 -12.832  0.00  0.00            
ATOM   4130  CG  TRP X 258       8.230 -11.982 -12.069  0.00  0.00            
ATOM   4131  CD1 TRP X 258       7.296 -11.523 -11.224  0.00  0.00            
ATOM   4132  HD1 TRP X 258       6.729 -12.109 -10.516  0.00  0.00            
ATOM   4133  NE1 TRP X 258       7.078 -10.202 -11.407  0.00  0.00            
ATOM   4134  HE1 TRP X 258       6.453  -9.616 -10.872  0.00  0.00            
ATOM   4135  CE2 TRP X 258       8.100  -9.711 -12.200  0.00  0.00            
ATOM   4136  CZ2 TRP X 258       8.401  -8.391 -12.610  0.00  0.00            
ATOM   4137  HZ2 TRP X 258       7.851  -7.524 -12.274  0.00  0.00            
ATOM   4138  CH2 TRP X 258       9.445  -8.201 -13.545  0.00  0.00            
ATOM   4139  HH2 TRP X 258       9.654  -7.267 -14.044  0.00  0.00            
ATOM   4140  CZ3 TRP X 258      10.071  -9.365 -14.085  0.00  0.00            
ATOM   4141  HZ3 TRP X 258      10.977  -9.230 -14.656  0.00  0.00            
ATOM   4142  CE3 TRP X 258       9.820 -10.640 -13.574  0.00  0.00            
ATOM   4143  HE3 TRP X 258      10.373 -11.498 -13.927  0.00  0.00            
ATOM   4144  CD2 TRP X 258       8.785 -10.856 -12.663  0.00  0.00            
ATOM   4145  C   TRP X 258       8.960 -15.791 -11.112  0.00  0.00            
ATOM   4146  O   TRP X 258       8.585 -16.373 -12.097  0.00  0.00            
ATOM   4147  N   MET X 259       9.725 -16.453 -10.208  0.00  0.00            
ATOM   4148  H   MET X 259      10.213 -15.867  -9.545  0.00  0.00            
ATOM   4149  CA  MET X 259      10.091 -17.906 -10.275  0.00  0.00            
ATOM   4150  HA  MET X 259      10.336 -18.150 -11.309  0.00  0.00            
ATOM   4151  CB  MET X 259      11.134 -18.373  -9.247  0.00  0.00            
ATOM   4152  HB2 MET X 259      10.748 -18.180  -8.246  0.00  0.00            
ATOM   4153  HB3 MET X 259      11.261 -19.455  -9.282  0.00  0.00            
ATOM   4154  CG  MET X 259      12.483 -17.568  -9.469  0.00  0.00            
ATOM   4155  HG2 MET X 259      13.028 -17.511  -8.528  0.00  0.00            
ATOM   4156  HG3 MET X 259      12.395 -16.523  -9.769  0.00  0.00            
ATOM   4157  SD  MET X 259      13.447 -18.398 -10.716  0.00  0.00            
ATOM   4158  CE  MET X 259      15.111 -17.604 -10.744  0.00  0.00            
ATOM   4159  HE1 MET X 259      15.727 -18.285 -11.332  0.00  0.00            
ATOM   4160  HE2 MET X 259      15.072 -16.549 -11.016  0.00  0.00            
ATOM   4161  HE3 MET X 259      15.430 -17.797  -9.720  0.00  0.00            
ATOM   4162  C   MET X 259       8.854 -18.748 -10.030  0.00  0.00            
ATOM   4163  O   MET X 259       7.995 -18.387  -9.168  0.00  0.00            
ATOM   4164  N   ILE X 260       8.771 -19.846 -10.722  0.00  0.00            
ATOM   4165  H   ILE X 260       9.572 -20.096 -11.285  0.00  0.00            
ATOM   4166  CA  ILE X 260       7.712 -20.810 -10.504  0.00  0.00            
ATOM   4167  HA  ILE X 260       6.763 -20.278 -10.431  0.00  0.00            
ATOM   4168  CB  ILE X 260       7.654 -21.888 -11.600  0.00  0.00            
ATOM   4169  HB  ILE X 260       8.692 -22.215 -11.649  0.00  0.00            
ATOM   4170  CG2 ILE X 260       6.629 -22.950 -11.227  0.00  0.00            
ATOM   4171 HG21 ILE X 260       5.650 -22.490 -11.359  0.00  0.00            
ATOM   4172 HG22 ILE X 260       6.724 -23.310 -10.203  0.00  0.00            
ATOM   4173 HG23 ILE X 260       6.746 -23.900 -11.749  0.00  0.00            
ATOM   4174  CG1 ILE X 260       7.408 -21.235 -12.980  0.00  0.00            
ATOM   4175 HG12 ILE X 260       6.416 -20.790 -12.914  0.00  0.00            
ATOM   4176 HG13 ILE X 260       8.178 -20.472 -13.094  0.00  0.00            
ATOM   4177  CD1 ILE X 260       7.476 -22.114 -14.167  0.00  0.00            
ATOM   4178 HD11 ILE X 260       8.385 -22.714 -14.132  0.00  0.00            
ATOM   4179 HD12 ILE X 260       6.576 -22.728 -14.199  0.00  0.00            
ATOM   4180 HD13 ILE X 260       7.652 -21.609 -15.117  0.00  0.00            
ATOM   4181  C   ILE X 260       7.791 -21.388  -9.086  0.00  0.00            
ATOM   4182  O   ILE X 260       6.784 -21.384  -8.390  0.00  0.00            
ATOM   4183  N   ASP X 261       8.959 -21.783  -8.723  0.00  0.00            
ATOM   4184  H   ASP X 261       9.699 -21.831  -9.407  0.00  0.00            
ATOM   4185  CA  ASP X 261       9.461 -22.031  -7.367  0.00  0.00            
ATOM   4186  HA  ASP X 261       8.904 -22.872  -6.955  0.00  0.00            
ATOM   4187  CB  ASP X 261      10.908 -22.368  -7.415  0.00  0.00            
ATOM   4188  HB2 ASP X 261      11.044 -23.185  -8.124  0.00  0.00            
ATOM   4189  HB3 ASP X 261      11.481 -21.516  -7.779  0.00  0.00            
ATOM   4190  CG  ASP X 261      11.426 -22.862  -5.979  0.00  0.00            
ATOM   4191  OD1 ASP X 261      12.640 -22.980  -5.878  0.00  0.00            
ATOM   4192  OD2 ASP X 261      10.504 -23.144  -5.178  0.00  0.00            
ATOM   4193  C   ASP X 261       9.277 -20.819  -6.401  0.00  0.00            
ATOM   4194  O   ASP X 261       9.988 -19.819  -6.404  0.00  0.00            
ATOM   4195  N   ALA X 262       8.346 -21.049  -5.468  0.00  0.00            
ATOM   4196  H   ALA X 262       7.832 -21.915  -5.389  0.00  0.00            
ATOM   4197  CA  ALA X 262       8.098 -20.086  -4.490  0.00  0.00            
ATOM   4198  HA  ALA X 262       8.243 -19.125  -4.985  0.00  0.00            
ATOM   4199  CB  ALA X 262       6.719 -20.135  -3.785  0.00  0.00            
ATOM   4200  HB1 ALA X 262       5.994 -20.538  -4.492  0.00  0.00            
ATOM   4201  HB2 ALA X 262       6.414 -19.141  -3.456  0.00  0.00            
ATOM   4202  HB3 ALA X 262       6.743 -20.759  -2.891  0.00  0.00            
ATOM   4203  C   ALA X 262       9.233 -20.006  -3.416  0.00  0.00            
ATOM   4204  O   ALA X 262       9.478 -18.944  -2.839  0.00  0.00            
ATOM   4205  N   ASP X 263       9.966 -21.101  -3.267  0.00  0.00            
ATOM   4206  H   ASP X 263       9.778 -21.907  -3.846  0.00  0.00            
ATOM   4207  CA  ASP X 263      11.192 -20.989  -2.431  0.00  0.00            
ATOM   4208  HA  ASP X 263      10.821 -20.565  -1.498  0.00  0.00            
ATOM   4209  CB  ASP X 263      11.672 -22.394  -2.114  0.00  0.00            
ATOM   4210  HB2 ASP X 263      12.679 -22.426  -1.699  0.00  0.00            
ATOM   4211  HB3 ASP X 263      11.821 -22.870  -3.083  0.00  0.00            
ATOM   4212  CG  ASP X 263      10.660 -23.159  -1.203  0.00  0.00            
ATOM   4213  OD1 ASP X 263       9.545 -23.533  -1.599  0.00  0.00            
ATOM   4214  OD2 ASP X 263      10.973 -23.520  -0.047  0.00  0.00            
ATOM   4215  C   ASP X 263      12.352 -20.054  -2.964  0.00  0.00            
ATOM   4216  O   ASP X 263      13.214 -19.660  -2.193  0.00  0.00            
ATOM   4217  N   SER X 264      12.364 -19.747  -4.268  0.00  0.00            
ATOM   4218  H   SER X 264      11.529 -20.024  -4.765  0.00  0.00            
ATOM   4219  CA  SER X 264      13.441 -19.011  -4.997  0.00  0.00            
ATOM   4220  HA  SER X 264      14.401 -19.293  -4.565  0.00  0.00            
ATOM   4221  CB  SER X 264      13.379 -19.418  -6.467  0.00  0.00            
ATOM   4222  HB2 SER X 264      12.351 -19.355  -6.823  0.00  0.00            
ATOM   4223  HB3 SER X 264      14.034 -18.689  -6.943  0.00  0.00            
ATOM   4224  OG  SER X 264      13.951 -20.757  -6.526  0.00  0.00            
ATOM   4225  HG  SER X 264      13.303 -21.409  -6.250  0.00  0.00            
ATOM   4226  C   SER X 264      13.328 -17.472  -4.953  0.00  0.00            
ATOM   4227  O   SER X 264      14.335 -16.740  -5.102  0.00  0.00            
ATOM   4228  N   ARG X 265      12.107 -17.056  -4.703  0.00  0.00            
ATOM   4229  H   ARG X 265      11.367 -17.728  -4.847  0.00  0.00            
ATOM   4230  CA  ARG X 265      11.698 -15.712  -4.588  0.00  0.00            
ATOM   4231  HA  ARG X 265      12.036 -15.070  -5.402  0.00  0.00            
ATOM   4232  CB  ARG X 265      10.197 -15.649  -4.611  0.00  0.00            
ATOM   4233  HB2 ARG X 265       9.802 -16.119  -3.711  0.00  0.00            
ATOM   4234  HB3 ARG X 265       9.832 -14.623  -4.567  0.00  0.00            
ATOM   4235  CG  ARG X 265       9.593 -16.250  -5.850  0.00  0.00            
ATOM   4236  HG2 ARG X 265       9.757 -15.575  -6.691  0.00  0.00            
ATOM   4237  HG3 ARG X 265       9.938 -17.263  -6.057  0.00  0.00            
ATOM   4238  CD  ARG X 265       8.116 -16.274  -5.666  0.00  0.00            
ATOM   4239  HD2 ARG X 265       7.894 -16.835  -4.758  0.00  0.00            
ATOM   4240  HD3 ARG X 265       7.701 -15.270  -5.747  0.00  0.00            
ATOM   4241  NE  ARG X 265       7.391 -17.086  -6.650  0.00  0.00            
ATOM   4242  HE  ARG X 265       7.932 -17.362  -7.458  0.00  0.00            
ATOM   4243  CZ  ARG X 265       6.125 -17.526  -6.571  0.00  0.00            
ATOM   4244  NH1 ARG X 265       5.635 -18.343  -7.408  0.00  0.00            
ATOM   4245 HH11 ARG X 265       6.177 -18.596  -8.221  0.00  0.00            
ATOM   4246 HH12 ARG X 265       4.734 -18.748  -7.196  0.00  0.00            
ATOM   4247  NH2 ARG X 265       5.372 -17.338  -5.546  0.00  0.00            
ATOM   4248 HH21 ARG X 265       5.665 -16.638  -4.879  0.00  0.00            
ATOM   4249 HH22 ARG X 265       4.457 -17.745  -5.412  0.00  0.00            
ATOM   4250  C   ARG X 265      12.300 -15.058  -3.285  0.00  0.00            
ATOM   4251  O   ARG X 265      12.087 -15.538  -2.193  0.00  0.00            
ATOM   4252  N   PRO X 266      13.105 -13.995  -3.392  0.00  0.00            
ATOM   4253  CD  PRO X 266      13.308 -13.171  -4.479  0.00  0.00            
ATOM   4254  HD2 PRO X 266      12.324 -12.829  -4.802  0.00  0.00            
ATOM   4255  HD3 PRO X 266      13.858 -13.812  -5.167  0.00  0.00            
ATOM   4256  CG  PRO X 266      14.162 -12.009  -4.018  0.00  0.00            
ATOM   4257  HG2 PRO X 266      14.844 -11.814  -4.845  0.00  0.00            
ATOM   4258  HG3 PRO X 266      13.632 -11.058  -3.973  0.00  0.00            
ATOM   4259  CB  PRO X 266      14.981 -12.609  -2.820  0.00  0.00            
ATOM   4260  HB2 PRO X 266      15.762 -13.271  -3.194  0.00  0.00            
ATOM   4261  HB3 PRO X 266      15.461 -11.892  -2.154  0.00  0.00            
ATOM   4262  CA  PRO X 266      13.806 -13.515  -2.186  0.00  0.00            
ATOM   4263  HA  PRO X 266      14.393 -14.319  -1.743  0.00  0.00            
ATOM   4264  C   PRO X 266      12.970 -12.812  -1.034  0.00  0.00            
ATOM   4265  O   PRO X 266      12.130 -11.959  -1.297  0.00  0.00            
ATOM   4266  N   LYS X 267      13.136 -13.227   0.197  0.00  0.00            
ATOM   4267  H   LYS X 267      13.894 -13.868   0.381  0.00  0.00            
ATOM   4268  CA  LYS X 267      12.156 -12.927   1.254  0.00  0.00            
ATOM   4269  HA  LYS X 267      11.191 -13.028   0.758  0.00  0.00            
ATOM   4270  CB  LYS X 267      12.297 -13.960   2.426  0.00  0.00            
ATOM   4271  HB2 LYS X 267      13.321 -13.955   2.802  0.00  0.00            
ATOM   4272  HB3 LYS X 267      11.653 -13.860   3.300  0.00  0.00            
ATOM   4273  CG  LYS X 267      11.897 -15.391   1.957  0.00  0.00            
ATOM   4274  HG2 LYS X 267      10.891 -15.433   1.537  0.00  0.00            
ATOM   4275  HG3 LYS X 267      12.667 -15.696   1.249  0.00  0.00            
ATOM   4276  CD  LYS X 267      11.999 -16.497   3.020  0.00  0.00            
ATOM   4277  HD2 LYS X 267      12.993 -16.578   3.459  0.00  0.00            
ATOM   4278  HD3 LYS X 267      11.406 -16.175   3.876  0.00  0.00            
ATOM   4279  CE  LYS X 267      11.555 -17.848   2.533  0.00  0.00            
ATOM   4280  HE2 LYS X 267      10.515 -17.684   2.252  0.00  0.00            
ATOM   4281  HE3 LYS X 267      11.524 -18.545   3.371  0.00  0.00            
ATOM   4282  NZ  LYS X 267      12.318 -18.372   1.361  0.00  0.00            
ATOM   4283  HZ1 LYS X 267      13.295 -18.160   1.499  0.00  0.00            
ATOM   4284  HZ2 LYS X 267      12.177 -19.365   1.245  0.00  0.00            
ATOM   4285  HZ3 LYS X 267      11.976 -17.932   0.519  0.00  0.00            
ATOM   4286  C   LYS X 267      12.228 -11.534   1.791  0.00  0.00            
ATOM   4287  O   LYS X 267      13.234 -10.838   1.593  0.00  0.00            
ATOM   4288  N   PHE X 268      11.187 -11.119   2.431  0.00  0.00            
ATOM   4289  H   PHE X 268      10.445 -11.804   2.423  0.00  0.00            
ATOM   4290  CA  PHE X 268      11.058  -9.700   2.881  0.00  0.00            
ATOM   4291  HA  PHE X 268      11.235  -9.060   2.017  0.00  0.00            
ATOM   4292  CB  PHE X 268       9.695  -9.481   3.418  0.00  0.00            
ATOM   4293  HB2 PHE X 268       9.658  -8.408   3.605  0.00  0.00            
ATOM   4294  HB3 PHE X 268       9.366 -10.166   4.199  0.00  0.00            
ATOM   4295  CG  PHE X 268       8.561  -9.674   2.368  0.00  0.00            
ATOM   4296  CD1 PHE X 268       8.629  -8.946   1.209  0.00  0.00            
ATOM   4297  HD1 PHE X 268       9.437  -8.276   0.956  0.00  0.00            
ATOM   4298  CE1 PHE X 268       7.513  -8.923   0.287  0.00  0.00            
ATOM   4299  HE1 PHE X 268       7.558  -8.309  -0.600  0.00  0.00            
ATOM   4300  CZ  PHE X 268       6.357  -9.624   0.606  0.00  0.00            
ATOM   4301  HZ  PHE X 268       5.524  -9.538  -0.076  0.00  0.00            
ATOM   4302  CE2 PHE X 268       6.300 -10.332   1.836  0.00  0.00            
ATOM   4303  HE2 PHE X 268       5.373 -10.806   2.124  0.00  0.00            
ATOM   4304  CD2 PHE X 268       7.398 -10.349   2.714  0.00  0.00            
ATOM   4305  HD2 PHE X 268       7.302 -10.877   3.651  0.00  0.00            
ATOM   4306  C   PHE X 268      12.075  -9.146   3.884  0.00  0.00            
ATOM   4307  O   PHE X 268      12.572  -8.016   3.690  0.00  0.00            
ATOM   4308  N   ARG X 269      12.593  -9.999   4.736  0.00  0.00            
ATOM   4309  H   ARG X 269      12.081 -10.847   4.935  0.00  0.00            
ATOM   4310  CA  ARG X 269      13.726  -9.552   5.618  0.00  0.00            
ATOM   4311  HA  ARG X 269      13.401  -8.595   6.028  0.00  0.00            
ATOM   4312  CB  ARG X 269      13.791 -10.553   6.788  0.00  0.00            
ATOM   4313  HB2 ARG X 269      14.304 -10.067   7.618  0.00  0.00            
ATOM   4314  HB3 ARG X 269      12.764 -10.846   7.008  0.00  0.00            
ATOM   4315  CG  ARG X 269      14.486 -11.903   6.447  0.00  0.00            
ATOM   4316  HG2 ARG X 269      15.452 -11.818   5.948  0.00  0.00            
ATOM   4317  HG3 ARG X 269      14.790 -12.226   7.443  0.00  0.00            
ATOM   4318  CD  ARG X 269      13.757 -12.927   5.601  0.00  0.00            
ATOM   4319  HD2 ARG X 269      13.316 -12.494   4.704  0.00  0.00            
ATOM   4320  HD3 ARG X 269      14.571 -13.609   5.354  0.00  0.00            
ATOM   4321  NE  ARG X 269      12.632 -13.556   6.314  0.00  0.00            
ATOM   4322  HE  ARG X 269      11.809 -12.991   6.466  0.00  0.00            
ATOM   4323  CZ  ARG X 269      12.565 -14.824   6.666  0.00  0.00            
ATOM   4324  NH1 ARG X 269      11.553 -15.371   7.254  0.00  0.00            
ATOM   4325 HH11 ARG X 269      10.762 -14.815   7.547  0.00  0.00            
ATOM   4326 HH12 ARG X 269      11.465 -16.374   7.172  0.00  0.00            
ATOM   4327  NH2 ARG X 269      13.481 -15.688   6.310  0.00  0.00            
ATOM   4328 HH21 ARG X 269      14.408 -15.348   6.097  0.00  0.00            
ATOM   4329 HH22 ARG X 269      13.333 -16.671   6.486  0.00  0.00            
ATOM   4330  C   ARG X 269      15.007  -9.310   4.864  0.00  0.00            
ATOM   4331  O   ARG X 269      15.942  -8.603   5.252  0.00  0.00            
ATOM   4332  N   GLU X 270      15.163  -9.921   3.699  0.00  0.00            
ATOM   4333  H   GLU X 270      14.396 -10.509   3.403  0.00  0.00            
ATOM   4334  CA  GLU X 270      16.366  -9.788   2.853  0.00  0.00            
ATOM   4335  HA  GLU X 270      17.276  -9.567   3.411  0.00  0.00            
ATOM   4336  CB  GLU X 270      16.465 -11.140   2.039  0.00  0.00            
ATOM   4337  HB2 GLU X 270      16.430 -11.977   2.736  0.00  0.00            
ATOM   4338  HB3 GLU X 270      15.612 -11.198   1.364  0.00  0.00            
ATOM   4339  CG  GLU X 270      17.700 -11.345   1.181  0.00  0.00            
ATOM   4340  HG2 GLU X 270      17.814 -10.463   0.550  0.00  0.00            
ATOM   4341  HG3 GLU X 270      17.558 -12.197   0.516  0.00  0.00            
ATOM   4342  CD  GLU X 270      18.875 -11.713   2.073  0.00  0.00            
ATOM   4343  OE1 GLU X 270      20.030 -11.890   1.614  0.00  0.00            
ATOM   4344  OE2 GLU X 270      18.819 -11.755   3.343  0.00  0.00            
ATOM   4345  C   GLU X 270      16.292  -8.633   1.878  0.00  0.00            
ATOM   4346  O   GLU X 270      17.262  -7.930   1.667  0.00  0.00            
ATOM   4347  N   LEU X 271      15.063  -8.434   1.336  0.00  0.00            
ATOM   4348  H   LEU X 271      14.287  -9.049   1.536  0.00  0.00            
ATOM   4349  CA  LEU X 271      14.835  -7.275   0.368  0.00  0.00            
ATOM   4350  HA  LEU X 271      15.442  -7.492  -0.510  0.00  0.00            
ATOM   4351  CB  LEU X 271      13.396  -7.357   0.030  0.00  0.00            
ATOM   4352  HB2 LEU X 271      12.775  -7.635   0.882  0.00  0.00            
ATOM   4353  HB3 LEU X 271      13.028  -6.390  -0.313  0.00  0.00            
ATOM   4354  CG  LEU X 271      13.329  -8.280  -1.207  0.00  0.00            
ATOM   4355  HG  LEU X 271      13.876  -9.208  -1.039  0.00  0.00            
ATOM   4356  CD1 LEU X 271      11.900  -8.759  -1.357  0.00  0.00            
ATOM   4357 HD11 LEU X 271      11.864  -9.438  -2.209  0.00  0.00            
ATOM   4358 HD12 LEU X 271      11.503  -9.289  -0.491  0.00  0.00            
ATOM   4359 HD13 LEU X 271      11.206  -7.975  -1.657  0.00  0.00            
ATOM   4360  CD2 LEU X 271      13.763  -7.836  -2.573  0.00  0.00            
ATOM   4361 HD21 LEU X 271      14.821  -7.573  -2.594  0.00  0.00            
ATOM   4362 HD22 LEU X 271      13.165  -7.056  -3.042  0.00  0.00            
ATOM   4363 HD23 LEU X 271      13.717  -8.723  -3.205  0.00  0.00            
ATOM   4364  C   LEU X 271      15.136  -5.915   0.974  0.00  0.00            
ATOM   4365  O   LEU X 271      15.551  -4.955   0.313  0.00  0.00            
ATOM   4366  N   ILE X 272      15.017  -5.750   2.310  0.00  0.00            
ATOM   4367  H   ILE X 272      14.630  -6.528   2.826  0.00  0.00            
ATOM   4368  CA  ILE X 272      15.397  -4.490   3.114  0.00  0.00            
ATOM   4369  HA  ILE X 272      14.802  -3.652   2.751  0.00  0.00            
ATOM   4370  CB  ILE X 272      15.108  -4.791   4.651  0.00  0.00            
ATOM   4371  HB  ILE X 272      15.531  -5.778   4.839  0.00  0.00            
ATOM   4372  CG2 ILE X 272      15.696  -3.731   5.698  0.00  0.00            
ATOM   4373 HG21 ILE X 272      16.766  -3.600   5.536  0.00  0.00            
ATOM   4374 HG22 ILE X 272      15.404  -4.158   6.657  0.00  0.00            
ATOM   4375 HG23 ILE X 272      15.277  -2.733   5.572  0.00  0.00            
ATOM   4376  CG1 ILE X 272      13.619  -4.932   4.894  0.00  0.00            
ATOM   4377 HG12 ILE X 272      13.235  -3.958   4.593  0.00  0.00            
ATOM   4378 HG13 ILE X 272      13.201  -5.681   4.221  0.00  0.00            
ATOM   4379  CD1 ILE X 272      13.191  -5.322   6.284  0.00  0.00            
ATOM   4380 HD11 ILE X 272      13.724  -6.218   6.602  0.00  0.00            
ATOM   4381 HD12 ILE X 272      12.133  -5.561   6.393  0.00  0.00            
ATOM   4382 HD13 ILE X 272      13.290  -4.524   7.020  0.00  0.00            
ATOM   4383  C   ILE X 272      16.941  -4.328   2.932  0.00  0.00            
ATOM   4384  O   ILE X 272      17.430  -3.255   2.759  0.00  0.00            
ATOM   4385  N   ILE X 273      17.710  -5.384   3.123  0.00  0.00            
ATOM   4386  H   ILE X 273      17.192  -6.247   3.202  0.00  0.00            
ATOM   4387  CA  ILE X 273      19.201  -5.421   2.833  0.00  0.00            
ATOM   4388  HA  ILE X 273      19.646  -4.606   3.403  0.00  0.00            
ATOM   4389  CB  ILE X 273      19.800  -6.741   3.311  0.00  0.00            
ATOM   4390  HB  ILE X 273      19.246  -7.629   3.007  0.00  0.00            
ATOM   4391  CG2 ILE X 273      21.211  -6.887   2.734  0.00  0.00            
ATOM   4392 HG21 ILE X 273      21.715  -5.921   2.761  0.00  0.00            
ATOM   4393 HG22 ILE X 273      21.780  -7.474   3.455  0.00  0.00            
ATOM   4394 HG23 ILE X 273      21.162  -7.332   1.740  0.00  0.00            
ATOM   4395  CG1 ILE X 273      19.874  -6.723   4.847  0.00  0.00            
ATOM   4396 HG12 ILE X 273      20.053  -7.732   5.218  0.00  0.00            
ATOM   4397 HG13 ILE X 273      18.903  -6.401   5.222  0.00  0.00            
ATOM   4398  CD1 ILE X 273      20.822  -5.710   5.655  0.00  0.00            
ATOM   4399 HD11 ILE X 273      21.898  -5.852   5.549  0.00  0.00            
ATOM   4400 HD12 ILE X 273      20.620  -4.694   5.315  0.00  0.00            
ATOM   4401 HD13 ILE X 273      20.491  -5.698   6.694  0.00  0.00            
ATOM   4402  C   ILE X 273      19.431  -5.127   1.434  0.00  0.00            
ATOM   4403  O   ILE X 273      20.138  -4.189   1.106  0.00  0.00            
ATOM   4404  N   GLU X 274      18.920  -5.941   0.527  0.00  0.00            
ATOM   4405  H   GLU X 274      18.265  -6.648   0.829  0.00  0.00            
ATOM   4406  CA  GLU X 274      19.255  -5.860  -0.911  0.00  0.00            
ATOM   4407  HA  GLU X 274      20.333  -6.004  -0.987  0.00  0.00            
ATOM   4408  CB  GLU X 274      18.622  -6.994  -1.739  0.00  0.00            
ATOM   4409  HB2 GLU X 274      17.537  -7.003  -1.639  0.00  0.00            
ATOM   4410  HB3 GLU X 274      18.935  -6.971  -2.783  0.00  0.00            
ATOM   4411  CG  GLU X 274      18.918  -8.398  -1.272  0.00  0.00            
ATOM   4412  HG2 GLU X 274      18.176  -9.042  -1.745  0.00  0.00            
ATOM   4413  HG3 GLU X 274      18.700  -8.554  -0.215  0.00  0.00            
ATOM   4414  CD  GLU X 274      20.295  -8.940  -1.691  0.00  0.00            
ATOM   4415  OE1 GLU X 274      20.287  -9.811  -2.587  0.00  0.00            
ATOM   4416  OE2 GLU X 274      21.412  -8.477  -1.333  0.00  0.00            
ATOM   4417  C   GLU X 274      19.011  -4.463  -1.485  0.00  0.00            
ATOM   4418  O   GLU X 274      19.996  -3.874  -1.944  0.00  0.00            
ATOM   4419  N   PHE X 275      17.799  -3.893  -1.354  0.00  0.00            
ATOM   4420  H   PHE X 275      17.036  -4.397  -0.925  0.00  0.00            
ATOM   4421  CA  PHE X 275      17.641  -2.488  -1.814  0.00  0.00            
ATOM   4422  HA  PHE X 275      18.139  -2.394  -2.779  0.00  0.00            
ATOM   4423  CB  PHE X 275      16.177  -2.031  -1.947  0.00  0.00            
ATOM   4424  HB2 PHE X 275      15.542  -2.408  -1.145  0.00  0.00            
ATOM   4425  HB3 PHE X 275      16.137  -0.947  -2.054  0.00  0.00            
ATOM   4426  CG  PHE X 275      15.607  -2.618  -3.217  0.00  0.00            
ATOM   4427  CD1 PHE X 275      15.620  -1.779  -4.291  0.00  0.00            
ATOM   4428  HD1 PHE X 275      15.842  -0.727  -4.186  0.00  0.00            
ATOM   4429  CE1 PHE X 275      15.094  -2.253  -5.523  0.00  0.00            
ATOM   4430  HE1 PHE X 275      15.080  -1.536  -6.330  0.00  0.00            
ATOM   4431  CZ  PHE X 275      14.798  -3.568  -5.677  0.00  0.00            
ATOM   4432  HZ  PHE X 275      14.455  -3.987  -6.612  0.00  0.00            
ATOM   4433  CE2 PHE X 275      15.005  -4.446  -4.606  0.00  0.00            
ATOM   4434  HE2 PHE X 275      14.878  -5.514  -4.698  0.00  0.00            
ATOM   4435  CD2 PHE X 275      15.396  -4.024  -3.370  0.00  0.00            
ATOM   4436  HD2 PHE X 275      15.526  -4.700  -2.538  0.00  0.00            
ATOM   4437  C   PHE X 275      18.362  -1.419  -1.000  0.00  0.00            
ATOM   4438  O   PHE X 275      18.777  -0.476  -1.579  0.00  0.00            
ATOM   4439  N   SER X 276      18.587  -1.584   0.317  0.00  0.00            
ATOM   4440  H   SER X 276      18.229  -2.405   0.783  0.00  0.00            
ATOM   4441  CA  SER X 276      19.337  -0.640   1.142  0.00  0.00            
ATOM   4442  HA  SER X 276      19.046   0.376   0.876  0.00  0.00            
ATOM   4443  CB  SER X 276      18.898  -0.582   2.571  0.00  0.00            
ATOM   4444  HB2 SER X 276      19.314   0.292   3.073  0.00  0.00            
ATOM   4445  HB3 SER X 276      17.810  -0.574   2.629  0.00  0.00            
ATOM   4446  OG  SER X 276      19.290  -1.704   3.339  0.00  0.00            
ATOM   4447  HG  SER X 276      18.529  -2.284   3.257  0.00  0.00            
ATOM   4448  C   SER X 276      20.918  -0.742   0.921  0.00  0.00            
ATOM   4449  O   SER X 276      21.553   0.254   1.038  0.00  0.00            
ATOM   4450  N   LYS X 277      21.499  -1.844   0.289  0.00  0.00            
ATOM   4451  H   LYS X 277      20.897  -2.654   0.320  0.00  0.00            
ATOM   4452  CA  LYS X 277      22.859  -1.885  -0.231  0.00  0.00            
ATOM   4453  HA  LYS X 277      23.612  -1.581   0.496  0.00  0.00            
ATOM   4454  CB  LYS X 277      23.205  -3.307  -0.624  0.00  0.00            
ATOM   4455  HB2 LYS X 277      22.384  -3.726  -1.207  0.00  0.00            
ATOM   4456  HB3 LYS X 277      24.159  -3.310  -1.151  0.00  0.00            
ATOM   4457  CG  LYS X 277      23.350  -4.285   0.562  0.00  0.00            
ATOM   4458  HG2 LYS X 277      24.241  -4.150   1.175  0.00  0.00            
ATOM   4459  HG3 LYS X 277      22.610  -4.214   1.360  0.00  0.00            
ATOM   4460  CD  LYS X 277      23.440  -5.723   0.009  0.00  0.00            
ATOM   4461  HD2 LYS X 277      24.072  -5.626  -0.874  0.00  0.00            
ATOM   4462  HD3 LYS X 277      22.397  -5.932  -0.229  0.00  0.00            
ATOM   4463  CE  LYS X 277      23.948  -6.765   1.024  0.00  0.00            
ATOM   4464  HE2 LYS X 277      24.927  -6.449   1.381  0.00  0.00            
ATOM   4465  HE3 LYS X 277      23.261  -6.678   1.866  0.00  0.00            
ATOM   4466  NZ  LYS X 277      23.986  -8.108   0.475  0.00  0.00            
ATOM   4467  HZ1 LYS X 277      23.087  -8.411   0.128  0.00  0.00            
ATOM   4468  HZ2 LYS X 277      24.693  -8.057  -0.245  0.00  0.00            
ATOM   4469  HZ3 LYS X 277      24.379  -8.805   1.092  0.00  0.00            
ATOM   4470  C   LYS X 277      22.963  -0.995  -1.463  0.00  0.00            
ATOM   4471  O   LYS X 277      24.078  -0.402  -1.713  0.00  0.00            
ATOM   4472  N   MET X 278      21.907  -0.940  -2.278  0.00  0.00            
ATOM   4473  H   MET X 278      21.086  -1.387  -1.894  0.00  0.00            
ATOM   4474  CA  MET X 278      21.881  -0.214  -3.550  0.00  0.00            
ATOM   4475  HA  MET X 278      22.852  -0.376  -4.017  0.00  0.00            
ATOM   4476  CB  MET X 278      20.779  -0.682  -4.548  0.00  0.00            
ATOM   4477  HB2 MET X 278      19.831  -0.735  -4.011  0.00  0.00            
ATOM   4478  HB3 MET X 278      20.746   0.022  -5.380  0.00  0.00            
ATOM   4479  CG  MET X 278      21.224  -2.081  -5.125  0.00  0.00            
ATOM   4480  HG2 MET X 278      22.287  -2.001  -5.353  0.00  0.00            
ATOM   4481  HG3 MET X 278      21.258  -2.796  -4.303  0.00  0.00            
ATOM   4482  SD  MET X 278      20.227  -2.661  -6.462  0.00  0.00            
ATOM   4483  CE  MET X 278      18.722  -2.939  -5.572  0.00  0.00            
ATOM   4484  HE1 MET X 278      18.445  -1.937  -5.246  0.00  0.00            
ATOM   4485  HE2 MET X 278      17.928  -3.367  -6.184  0.00  0.00            
ATOM   4486  HE3 MET X 278      18.912  -3.496  -4.654  0.00  0.00            
ATOM   4487  C   MET X 278      21.872   1.342  -3.257  0.00  0.00            
ATOM   4488  O   MET X 278      22.580   2.092  -3.874  0.00  0.00            
ATOM   4489  N   ALA X 279      21.058   1.730  -2.293  0.00  0.00            
ATOM   4490  H   ALA X 279      20.403   1.048  -1.937  0.00  0.00            
ATOM   4491  CA  ALA X 279      20.713   3.062  -1.924  0.00  0.00            
ATOM   4492  HA  ALA X 279      20.354   3.653  -2.767  0.00  0.00            
ATOM   4493  CB  ALA X 279      19.589   2.936  -0.845  0.00  0.00            
ATOM   4494  HB1 ALA X 279      19.715   2.075  -0.189  0.00  0.00            
ATOM   4495  HB2 ALA X 279      18.631   2.887  -1.363  0.00  0.00            
ATOM   4496  HB3 ALA X 279      19.470   3.878  -0.310  0.00  0.00            
ATOM   4497  C   ALA X 279      21.932   3.810  -1.434  0.00  0.00            
ATOM   4498  O   ALA X 279      21.983   4.993  -1.224  0.00  0.00            
ATOM   4499  N   ARG X 280      22.990   3.069  -1.082  0.00  0.00            
ATOM   4500  H   ARG X 280      22.963   2.087  -1.315  0.00  0.00            
ATOM   4501  CA  ARG X 280      24.320   3.604  -0.732  0.00  0.00            
ATOM   4502  HA  ARG X 280      24.151   4.351   0.044  0.00  0.00            
ATOM   4503  CB  ARG X 280      25.182   2.550  -0.161  0.00  0.00            
ATOM   4504  HB2 ARG X 280      25.543   1.862  -0.926  0.00  0.00            
ATOM   4505  HB3 ARG X 280      25.949   3.034   0.443  0.00  0.00            
ATOM   4506  CG  ARG X 280      24.438   1.630   0.796  0.00  0.00            
ATOM   4507  HG2 ARG X 280      23.942   2.131   1.627  0.00  0.00            
ATOM   4508  HG3 ARG X 280      23.870   0.856   0.280  0.00  0.00            
ATOM   4509  CD  ARG X 280      25.514   0.912   1.652  0.00  0.00            
ATOM   4510  HD2 ARG X 280      26.014   1.568   2.364  0.00  0.00            
ATOM   4511  HD3 ARG X 280      26.292   0.481   1.021  0.00  0.00            
ATOM   4512  NE  ARG X 280      24.899  -0.148   2.453  0.00  0.00            
ATOM   4513  HE  ARG X 280      24.131   0.176   3.023  0.00  0.00            
ATOM   4514  CZ  ARG X 280      25.216  -1.432   2.501  0.00  0.00            
ATOM   4515  NH1 ARG X 280      24.492  -2.177   3.249  0.00  0.00            
ATOM   4516 HH11 ARG X 280      23.493  -2.060   3.344  0.00  0.00            
ATOM   4517 HH12 ARG X 280      24.841  -3.071   3.562  0.00  0.00            
ATOM   4518  NH2 ARG X 280      26.220  -2.028   1.911  0.00  0.00            
ATOM   4519 HH21 ARG X 280      26.956  -1.406   1.607  0.00  0.00            
ATOM   4520 HH22 ARG X 280      26.643  -2.874   2.266  0.00  0.00            
ATOM   4521  C   ARG X 280      25.047   4.276  -1.907  0.00  0.00            
ATOM   4522  O   ARG X 280      25.872   5.115  -1.683  0.00  0.00            
ATOM   4523  N   ASP X 281      24.801   3.856  -3.120  0.00  0.00            
ATOM   4524  H   ASP X 281      24.144   3.103  -3.270  0.00  0.00            
ATOM   4525  CA  ASP X 281      25.209   4.461  -4.355  0.00  0.00            
ATOM   4526  HA  ASP X 281      25.455   5.512  -4.205  0.00  0.00            
ATOM   4527  CB  ASP X 281      26.583   3.757  -4.651  0.00  0.00            
ATOM   4528  HB2 ASP X 281      27.143   3.788  -3.716  0.00  0.00            
ATOM   4529  HB3 ASP X 281      26.338   2.718  -4.870  0.00  0.00            
ATOM   4530  CG  ASP X 281      27.387   4.465  -5.698  0.00  0.00            
ATOM   4531  OD1 ASP X 281      26.780   5.226  -6.462  0.00  0.00            
ATOM   4532  OD2 ASP X 281      28.644   4.282  -5.680  0.00  0.00            
ATOM   4533  C   ASP X 281      24.083   4.448  -5.364  0.00  0.00            
ATOM   4534  O   ASP X 281      24.047   3.617  -6.298  0.00  0.00            
ATOM   4535  N   PRO X 282      23.123   5.396  -5.297  0.00  0.00            
ATOM   4536  CD  PRO X 282      23.115   6.538  -4.392  0.00  0.00            
ATOM   4537  HD2 PRO X 282      23.798   7.313  -4.739  0.00  0.00            
ATOM   4538  HD3 PRO X 282      23.441   6.237  -3.396  0.00  0.00            
ATOM   4539  CG  PRO X 282      21.709   7.013  -4.320  0.00  0.00            
ATOM   4540  HG2 PRO X 282      21.166   6.675  -3.438  0.00  0.00            
ATOM   4541  HG3 PRO X 282      21.698   8.103  -4.314  0.00  0.00            
ATOM   4542  CB  PRO X 282      20.994   6.489  -5.586  0.00  0.00            
ATOM   4543  HB2 PRO X 282      20.866   7.268  -6.337  0.00  0.00            
ATOM   4544  HB3 PRO X 282      20.002   6.176  -5.261  0.00  0.00            
ATOM   4545  CA  PRO X 282      21.903   5.425  -6.106  0.00  0.00            
ATOM   4546  HA  PRO X 282      21.349   4.491  -6.012  0.00  0.00            
ATOM   4547  C   PRO X 282      22.382   5.641  -7.592  0.00  0.00            
ATOM   4548  O   PRO X 282      21.696   5.196  -8.513  0.00  0.00            
ATOM   4549  N   GLN X 283      23.532   6.327  -7.852  0.00  0.00            
ATOM   4550  H   GLN X 283      24.061   6.610  -7.039  0.00  0.00            
ATOM   4551  CA  GLN X 283      24.077   6.610  -9.208  0.00  0.00            
ATOM   4552  HA  GLN X 283      23.329   7.084  -9.843  0.00  0.00            
ATOM   4553  CB  GLN X 283      25.382   7.470  -9.145  0.00  0.00            
ATOM   4554  HB2 GLN X 283      26.226   6.960  -8.681  0.00  0.00            
ATOM   4555  HB3 GLN X 283      25.721   7.532 -10.180  0.00  0.00            
ATOM   4556  CG  GLN X 283      25.270   8.866  -8.596  0.00  0.00            
ATOM   4557  HG2 GLN X 283      24.937   8.894  -7.559  0.00  0.00            
ATOM   4558  HG3 GLN X 283      26.218   9.401  -8.540  0.00  0.00            
ATOM   4559  CD  GLN X 283      24.260   9.702  -9.309  0.00  0.00            
ATOM   4560  OE1 GLN X 283      23.991   9.510 -10.486  0.00  0.00            
ATOM   4561  NE2 GLN X 283      23.506  10.551  -8.629  0.00  0.00            
ATOM   4562 HE21 GLN X 283      23.640  10.744  -7.647  0.00  0.00            
ATOM   4563 HE22 GLN X 283      22.896  11.084  -9.232  0.00  0.00            
ATOM   4564  C   GLN X 283      24.496   5.254  -9.920  0.00  0.00            
ATOM   4565  O   GLN X 283      24.554   5.205 -11.156  0.00  0.00            
ATOM   4566  N   ARG X 284      24.810   4.173  -9.247  0.00  0.00            
ATOM   4567  H   ARG X 284      24.716   4.201  -8.242  0.00  0.00            
ATOM   4568  CA  ARG X 284      25.337   2.903  -9.750  0.00  0.00            
ATOM   4569  HA  ARG X 284      25.831   3.101 -10.701  0.00  0.00            
ATOM   4570  CB  ARG X 284      26.272   2.349  -8.721  0.00  0.00            
ATOM   4571  HB2 ARG X 284      25.915   2.410  -7.693  0.00  0.00            
ATOM   4572  HB3 ARG X 284      27.246   2.834  -8.670  0.00  0.00            
ATOM   4573  CG  ARG X 284      26.592   0.835  -8.868  0.00  0.00            
ATOM   4574  HG2 ARG X 284      27.067   0.465  -7.959  0.00  0.00            
ATOM   4575  HG3 ARG X 284      25.609   0.377  -8.973  0.00  0.00            
ATOM   4576  CD  ARG X 284      27.562   0.584 -10.094  0.00  0.00            
ATOM   4577  HD2 ARG X 284      27.277   1.148 -10.981  0.00  0.00            
ATOM   4578  HD3 ARG X 284      28.550   0.952  -9.815  0.00  0.00            
ATOM   4579  NE  ARG X 284      27.765  -0.891 -10.434  0.00  0.00            
ATOM   4580  HE  ARG X 284      28.698  -1.273 -10.380  0.00  0.00            
ATOM   4581  CZ  ARG X 284      26.845  -1.814 -10.752  0.00  0.00            
ATOM   4582  NH1 ARG X 284      27.186  -3.069 -10.864  0.00  0.00            
ATOM   4583 HH11 ARG X 284      28.164  -3.287 -10.989  0.00  0.00            
ATOM   4584 HH12 ARG X 284      26.432  -3.727 -11.003  0.00  0.00            
ATOM   4585  NH2 ARG X 284      25.636  -1.532 -10.884  0.00  0.00            
ATOM   4586 HH21 ARG X 284      25.306  -0.579 -10.840  0.00  0.00            
ATOM   4587 HH22 ARG X 284      25.022  -2.321 -11.030  0.00  0.00            
ATOM   4588  C   ARG X 284      24.198   1.942 -10.093  0.00  0.00            
ATOM   4589  O   ARG X 284      24.468   1.039 -10.929  0.00  0.00            
ATOM   4590  N   TYR X 285      22.913   2.187  -9.662  0.00  0.00            
ATOM   4591  H   TYR X 285      22.701   2.991  -9.088  0.00  0.00            
ATOM   4592  CA  TYR X 285      21.836   1.172  -9.907  0.00  0.00            
ATOM   4593  HA  TYR X 285      22.126   0.463 -10.682  0.00  0.00            
ATOM   4594  CB  TYR X 285      21.409   0.415  -8.633  0.00  0.00            
ATOM   4595  HB2 TYR X 285      20.754  -0.399  -8.942  0.00  0.00            
ATOM   4596  HB3 TYR X 285      20.848   1.010  -7.912  0.00  0.00            
ATOM   4597  CG  TYR X 285      22.662  -0.084  -7.929  0.00  0.00            
ATOM   4598  CD1 TYR X 285      23.139   0.527  -6.764  0.00  0.00            
ATOM   4599  HD1 TYR X 285      22.748   1.455  -6.377  0.00  0.00            
ATOM   4600  CE1 TYR X 285      24.325  -0.002  -6.164  0.00  0.00            
ATOM   4601  HE1 TYR X 285      24.680   0.383  -5.220  0.00  0.00            
ATOM   4602  CZ  TYR X 285      24.983  -1.125  -6.679  0.00  0.00            
ATOM   4603  OH  TYR X 285      26.162  -1.598  -6.119  0.00  0.00            
ATOM   4604  HH  TYR X 285      26.682  -2.149  -6.709  0.00  0.00            
ATOM   4605  CE2 TYR X 285      24.479  -1.742  -7.819  0.00  0.00            
ATOM   4606  HE2 TYR X 285      24.869  -2.703  -8.122  0.00  0.00            
ATOM   4607  CD2 TYR X 285      23.301  -1.256  -8.378  0.00  0.00            
ATOM   4608  HD2 TYR X 285      22.932  -1.731  -9.275  0.00  0.00            
ATOM   4609  C   TYR X 285      20.612   1.742 -10.584  0.00  0.00            
ATOM   4610  O   TYR X 285      19.768   0.979 -11.075  0.00  0.00            
ATOM   4611  N   LEU X 286      20.452   3.047 -10.650  0.00  0.00            
ATOM   4612  H   LEU X 286      21.199   3.615 -10.278  0.00  0.00            
ATOM   4613  CA  LEU X 286      19.427   3.717 -11.439  0.00  0.00            
ATOM   4614  HA  LEU X 286      19.066   2.923 -12.093  0.00  0.00            
ATOM   4615  CB  LEU X 286      18.231   4.216 -10.595  0.00  0.00            
ATOM   4616  HB2 LEU X 286      17.443   4.622 -11.229  0.00  0.00            
ATOM   4617  HB3 LEU X 286      18.660   4.894  -9.857  0.00  0.00            
ATOM   4618  CG  LEU X 286      17.499   3.076  -9.758  0.00  0.00            
ATOM   4619  HG  LEU X 286      18.287   2.389  -9.448  0.00  0.00            
ATOM   4620  CD1 LEU X 286      16.663   3.623  -8.639  0.00  0.00            
ATOM   4621 HD11 LEU X 286      16.111   2.823  -8.146  0.00  0.00            
ATOM   4622 HD12 LEU X 286      17.246   4.237  -7.953  0.00  0.00            
ATOM   4623 HD13 LEU X 286      15.892   4.301  -9.005  0.00  0.00            
ATOM   4624  CD2 LEU X 286      16.549   2.199 -10.523  0.00  0.00            
ATOM   4625 HD21 LEU X 286      15.713   2.815 -10.854  0.00  0.00            
ATOM   4626 HD22 LEU X 286      16.986   1.917 -11.481  0.00  0.00            
ATOM   4627 HD23 LEU X 286      16.155   1.341  -9.977  0.00  0.00            
ATOM   4628  C   LEU X 286      19.983   4.856 -12.246  0.00  0.00            
ATOM   4629  O   LEU X 286      20.945   5.465 -11.819  0.00  0.00            
ATOM   4630  N   VAL X 287      19.441   5.037 -13.444  0.00  0.00            
ATOM   4631  H   VAL X 287      18.725   4.356 -13.651  0.00  0.00            
ATOM   4632  CA  VAL X 287      20.078   5.885 -14.466  0.00  0.00            
ATOM   4633  HA  VAL X 287      21.052   6.216 -14.106  0.00  0.00            
ATOM   4634  CB  VAL X 287      20.479   5.013 -15.762  0.00  0.00            
ATOM   4635  HB  VAL X 287      19.602   4.633 -16.286  0.00  0.00            
ATOM   4636  CG1 VAL X 287      21.211   5.928 -16.752  0.00  0.00            
ATOM   4637 HG11 VAL X 287      22.191   6.090 -16.302  0.00  0.00            
ATOM   4638 HG12 VAL X 287      20.701   6.875 -16.932  0.00  0.00            
ATOM   4639 HG13 VAL X 287      21.180   5.327 -17.660  0.00  0.00            
ATOM   4640  CG2 VAL X 287      21.405   3.835 -15.416  0.00  0.00            
ATOM   4641 HG21 VAL X 287      20.917   3.131 -14.743  0.00  0.00            
ATOM   4642 HG22 VAL X 287      22.258   4.210 -14.851  0.00  0.00            
ATOM   4643 HG23 VAL X 287      21.727   3.368 -16.347  0.00  0.00            
ATOM   4644  C   VAL X 287      19.223   7.132 -14.715  0.00  0.00            
ATOM   4645  O   VAL X 287      18.273   7.081 -15.528  0.00  0.00            
ATOM   4646  N   ILE X 288      19.443   8.249 -14.012  0.00  0.00            
ATOM   4647  H   ILE X 288      20.158   8.249 -13.299  0.00  0.00            
ATOM   4648  CA  ILE X 288      18.632   9.485 -14.147  0.00  0.00            
ATOM   4649  HA  ILE X 288      18.105   9.426 -15.099  0.00  0.00            
ATOM   4650  CB  ILE X 288      17.596   9.560 -13.070  0.00  0.00            
ATOM   4651  HB  ILE X 288      18.038   9.898 -12.132  0.00  0.00            
ATOM   4652  CG2 ILE X 288      16.604  10.745 -13.383  0.00  0.00            
ATOM   4653 HG21 ILE X 288      15.987  10.518 -14.252  0.00  0.00            
ATOM   4654 HG22 ILE X 288      17.162  11.671 -13.523  0.00  0.00            
ATOM   4655 HG23 ILE X 288      15.913  10.936 -12.562  0.00  0.00            
ATOM   4656  CG1 ILE X 288      16.780   8.320 -12.804  0.00  0.00            
ATOM   4657 HG12 ILE X 288      16.256   7.957 -13.688  0.00  0.00            
ATOM   4658 HG13 ILE X 288      17.406   7.503 -12.446  0.00  0.00            
ATOM   4659  CD1 ILE X 288      15.666   8.459 -11.792  0.00  0.00            
ATOM   4660 HD11 ILE X 288      14.816   9.029 -12.168  0.00  0.00            
ATOM   4661 HD12 ILE X 288      15.278   7.457 -11.608  0.00  0.00            
ATOM   4662 HD13 ILE X 288      16.081   8.938 -10.905  0.00  0.00            
ATOM   4663  C   ILE X 288      19.628  10.681 -14.281  0.00  0.00            
ATOM   4664  O   ILE X 288      20.393  10.810 -13.367  0.00  0.00            
ATOM   4665  N   GLN X 289      19.737  11.480 -15.339  0.00  0.00            
ATOM   4666  H   GLN X 289      19.031  11.406 -16.057  0.00  0.00            
ATOM   4667  CA  GLN X 289      20.656  12.638 -15.416  0.00  0.00            
ATOM   4668  HA  GLN X 289      21.646  12.185 -15.361  0.00  0.00            
ATOM   4669  CB  GLN X 289      20.564  13.467 -16.728  0.00  0.00            
ATOM   4670  HB2 GLN X 289      19.540  13.800 -16.901  0.00  0.00            
ATOM   4671  HB3 GLN X 289      21.180  14.363 -16.650  0.00  0.00            
ATOM   4672  CG  GLN X 289      20.902  12.694 -18.028  0.00  0.00            
ATOM   4673  HG2 GLN X 289      21.807  12.117 -17.834  0.00  0.00            
ATOM   4674  HG3 GLN X 289      20.073  12.062 -18.346  0.00  0.00            
ATOM   4675  CD  GLN X 289      21.305  13.728 -19.041  0.00  0.00            
ATOM   4676  OE1 GLN X 289      20.807  14.811 -19.043  0.00  0.00            
ATOM   4677  NE2 GLN X 289      22.187  13.444 -19.984  0.00  0.00            
ATOM   4678 HE21 GLN X 289      22.781  12.650 -19.794  0.00  0.00            
ATOM   4679 HE22 GLN X 289      22.372  14.166 -20.666  0.00  0.00            
ATOM   4680  C   GLN X 289      20.193  13.592 -14.316  0.00  0.00            
ATOM   4681  O   GLN X 289      18.955  13.750 -14.066  0.00  0.00            
ATOM   4682  N   GLY X 290      21.230  14.340 -13.841  0.00  0.00            
ATOM   4683  H   GLY X 290      22.101  14.205 -14.332  0.00  0.00            
ATOM   4684  CA  GLY X 290      21.021  15.404 -12.932  0.00  0.00            
ATOM   4685  HA2 GLY X 290      21.951  15.885 -12.631  0.00  0.00            
ATOM   4686  HA3 GLY X 290      20.338  16.069 -13.462  0.00  0.00            
ATOM   4687  C   GLY X 290      20.395  15.065 -11.615  0.00  0.00            
ATOM   4688  O   GLY X 290      20.341  16.005 -10.750  0.00  0.00            
ATOM   4689  N   ASP X 291      20.087  13.810 -11.289  0.00  0.00            
ATOM   4690  H   ASP X 291      20.483  13.075 -11.858  0.00  0.00            
ATOM   4691  CA  ASP X 291      19.400  13.428 -10.085  0.00  0.00            
ATOM   4692  HA  ASP X 291      18.505  14.049 -10.056  0.00  0.00            
ATOM   4693  CB  ASP X 291      18.992  11.999 -10.102  0.00  0.00            
ATOM   4694  HB2 ASP X 291      18.522  11.776 -11.060  0.00  0.00            
ATOM   4695  HB3 ASP X 291      18.265  11.772  -9.322  0.00  0.00            
ATOM   4696  CG  ASP X 291      20.090  10.945  -9.903  0.00  0.00            
ATOM   4697  OD1 ASP X 291      21.252  11.286 -10.184  0.00  0.00            
ATOM   4698  OD2 ASP X 291      19.813   9.744  -9.678  0.00  0.00            
ATOM   4699  C   ASP X 291      20.102  13.798  -8.770  0.00  0.00            
ATOM   4700  O   ASP X 291      19.440  14.089  -7.714  0.00  0.00            
ATOM   4701  N   GLU X 292      21.449  13.944  -8.783  0.00  0.00            
ATOM   4702  H   GLU X 292      21.948  13.637  -9.606  0.00  0.00            
ATOM   4703  CA  GLU X 292      22.197  14.316  -7.597  0.00  0.00            
ATOM   4704  HA  GLU X 292      21.878  13.678  -6.773  0.00  0.00            
ATOM   4705  CB  GLU X 292      23.664  14.140  -7.718  0.00  0.00            
ATOM   4706  HB2 GLU X 292      24.030  14.140  -6.691  0.00  0.00            
ATOM   4707  HB3 GLU X 292      23.668  13.174  -8.223  0.00  0.00            
ATOM   4708  CG  GLU X 292      24.380  15.153  -8.685  0.00  0.00            
ATOM   4709  HG2 GLU X 292      25.144  15.692  -8.125  0.00  0.00            
ATOM   4710  HG3 GLU X 292      23.650  15.868  -9.065  0.00  0.00            
ATOM   4711  CD  GLU X 292      24.800  14.385  -9.941  0.00  0.00            
ATOM   4712  OE1 GLU X 292      24.022  14.433 -10.915  0.00  0.00            
ATOM   4713  OE2 GLU X 292      25.947  13.814 -10.032  0.00  0.00            
ATOM   4714  C   GLU X 292      21.873  15.792  -7.188  0.00  0.00            
ATOM   4715  O   GLU X 292      22.171  16.182  -6.033  0.00  0.00            
ATOM   4716  N   ARG X 293      21.340  16.628  -8.086  0.00  0.00            
ATOM   4717  H   ARG X 293      21.170  16.176  -8.973  0.00  0.00            
ATOM   4718  CA  ARG X 293      20.880  17.961  -7.816  0.00  0.00            
ATOM   4719  HA  ARG X 293      20.911  18.067  -6.731  0.00  0.00            
ATOM   4720  CB  ARG X 293      21.948  18.966  -8.376  0.00  0.00            
ATOM   4721  HB2 ARG X 293      21.748  19.977  -8.020  0.00  0.00            
ATOM   4722  HB3 ARG X 293      22.859  18.646  -7.872  0.00  0.00            
ATOM   4723  CG  ARG X 293      22.165  18.855  -9.867  0.00  0.00            
ATOM   4724  HG2 ARG X 293      22.526  17.863 -10.140  0.00  0.00            
ATOM   4725  HG3 ARG X 293      21.215  19.132 -10.324  0.00  0.00            
ATOM   4726  CD  ARG X 293      23.275  19.851 -10.297  0.00  0.00            
ATOM   4727  HD2 ARG X 293      23.009  20.851  -9.956  0.00  0.00            
ATOM   4728  HD3 ARG X 293      23.328  19.996 -11.376  0.00  0.00            
ATOM   4729  NE  ARG X 293      24.551  19.552  -9.646  0.00  0.00            
ATOM   4730  HE  ARG X 293      24.987  20.154  -8.962  0.00  0.00            
ATOM   4731  CZ  ARG X 293      25.471  18.582  -9.916  0.00  0.00            
ATOM   4732  NH1 ARG X 293      25.135  17.664 -10.774  0.00  0.00            
ATOM   4733 HH11 ARG X 293      25.733  16.860 -10.901  0.00  0.00            
ATOM   4734 HH12 ARG X 293      24.291  17.761 -11.320  0.00  0.00            
ATOM   4735  NH2 ARG X 293      26.607  18.419  -9.259  0.00  0.00            
ATOM   4736 HH21 ARG X 293      26.848  19.131  -8.584  0.00  0.00            
ATOM   4737 HH22 ARG X 293      27.276  17.786  -9.673  0.00  0.00            
ATOM   4738  C   ARG X 293      19.420  18.198  -8.090  0.00  0.00            
ATOM   4739  O   ARG X 293      19.013  19.403  -8.045  0.00  0.00            
ATOM   4740  N   MET X 294      18.559  17.242  -8.394  0.00  0.00            
ATOM   4741  H   MET X 294      18.908  16.300  -8.283  0.00  0.00            
ATOM   4742  CA  MET X 294      17.082  17.450  -8.394  0.00  0.00            
ATOM   4743  HA  MET X 294      16.821  18.459  -8.714  0.00  0.00            
ATOM   4744  CB  MET X 294      16.474  16.433  -9.404  0.00  0.00            
ATOM   4745  HB2 MET X 294      16.632  15.435  -8.993  0.00  0.00            
ATOM   4746  HB3 MET X 294      15.412  16.666  -9.485  0.00  0.00            
ATOM   4747  CG  MET X 294      16.950  16.426 -10.835  0.00  0.00            
ATOM   4748  HG2 MET X 294      17.125  17.477 -11.068  0.00  0.00            
ATOM   4749  HG3 MET X 294      17.911  15.982 -11.095  0.00  0.00            
ATOM   4750  SD  MET X 294      15.713  15.712 -11.904  0.00  0.00            
ATOM   4751  CE  MET X 294      15.894  13.893 -11.566  0.00  0.00            
ATOM   4752  HE1 MET X 294      15.494  13.232 -12.335  0.00  0.00            
ATOM   4753  HE2 MET X 294      16.971  13.736 -11.616  0.00  0.00            
ATOM   4754  HE3 MET X 294      15.590  13.618 -10.556  0.00  0.00            
ATOM   4755  C   MET X 294      16.372  17.200  -7.017  0.00  0.00            
ATOM   4756  O   MET X 294      16.808  16.307  -6.336  0.00  0.00            
ATOM   4757  N   HIE X 295      15.324  17.938  -6.704  0.00  0.00            
ATOM   4758  H   HIE X 295      15.037  18.577  -7.431  0.00  0.00            
ATOM   4759  CA  HIE X 295      14.629  17.860  -5.424  0.00  0.00            
ATOM   4760  HA  HIE X 295      14.951  16.917  -4.981  0.00  0.00            
ATOM   4761  CB  HIE X 295      15.068  18.994  -4.410  0.00  0.00            
ATOM   4762  HB2 HIE X 295      14.811  19.994  -4.760  0.00  0.00            
ATOM   4763  HB3 HIE X 295      14.513  18.872  -3.480  0.00  0.00            
ATOM   4764  CG  HIE X 295      16.570  19.018  -4.081  0.00  0.00            
ATOM   4765  ND1 HIE X 295      17.269  18.127  -3.275  0.00  0.00            
ATOM   4766  CE1 HIE X 295      18.532  18.597  -3.289  0.00  0.00            
ATOM   4767  HE1 HIE X 295      19.333  18.117  -2.747  0.00  0.00            
ATOM   4768  NE2 HIE X 295      18.695  19.668  -4.067  0.00  0.00            
ATOM   4769  HE2 HIE X 295      19.539  20.214  -4.160  0.00  0.00            
ATOM   4770  CD2 HIE X 295      17.405  20.017  -4.414  0.00  0.00            
ATOM   4771  HD2 HIE X 295      17.110  20.913  -4.940  0.00  0.00            
ATOM   4772  C   HIE X 295      13.104  17.814  -5.533  0.00  0.00            
ATOM   4773  O   HIE X 295      12.490  18.504  -6.338  0.00  0.00            
ATOM   4774  N   LEU X 296      12.376  16.977  -4.724  0.00  0.00            
ATOM   4775  H   LEU X 296      12.854  16.433  -4.020  0.00  0.00            
ATOM   4776  CA  LEU X 296      10.893  16.977  -4.774  0.00  0.00            
ATOM   4777  HA  LEU X 296      10.640  17.216  -5.807  0.00  0.00            
ATOM   4778  CB  LEU X 296      10.430  15.570  -4.412  0.00  0.00            
ATOM   4779  HB2 LEU X 296      11.032  15.364  -3.527  0.00  0.00            
ATOM   4780  HB3 LEU X 296       9.376  15.498  -4.147  0.00  0.00            
ATOM   4781  CG  LEU X 296      10.802  14.479  -5.467  0.00  0.00            
ATOM   4782  HG  LEU X 296      11.864  14.524  -5.706  0.00  0.00            
ATOM   4783  CD1 LEU X 296      10.531  13.048  -4.988  0.00  0.00            
ATOM   4784 HD11 LEU X 296       9.479  12.935  -4.725  0.00  0.00            
ATOM   4785 HD12 LEU X 296      10.897  12.395  -5.780  0.00  0.00            
ATOM   4786 HD13 LEU X 296      11.200  12.811  -4.160  0.00  0.00            
ATOM   4787  CD2 LEU X 296       9.967  14.802  -6.794  0.00  0.00            
ATOM   4788 HD21 LEU X 296      10.298  15.744  -7.233  0.00  0.00            
ATOM   4789 HD22 LEU X 296       8.902  14.764  -6.568  0.00  0.00            
ATOM   4790 HD23 LEU X 296      10.235  14.020  -7.505  0.00  0.00            
ATOM   4791  C   LEU X 296      10.259  18.069  -3.926  0.00  0.00            
ATOM   4792  O   LEU X 296      10.903  18.471  -2.981  0.00  0.00            
ATOM   4793  N   PRO X 297       8.982  18.473  -4.138  0.00  0.00            
ATOM   4794  CD  PRO X 297       8.264  18.151  -5.344  0.00  0.00            
ATOM   4795  HD2 PRO X 297       8.939  18.291  -6.188  0.00  0.00            
ATOM   4796  HD3 PRO X 297       7.978  17.103  -5.438  0.00  0.00            
ATOM   4797  CG  PRO X 297       7.173  19.179  -5.332  0.00  0.00            
ATOM   4798  HG2 PRO X 297       6.263  18.906  -5.867  0.00  0.00            
ATOM   4799  HG3 PRO X 297       7.499  20.067  -5.874  0.00  0.00            
ATOM   4800  CB  PRO X 297       6.864  19.542  -3.844  0.00  0.00            
ATOM   4801  HB2 PRO X 297       6.539  20.582  -3.805  0.00  0.00            
ATOM   4802  HB3 PRO X 297       6.194  18.760  -3.488  0.00  0.00            
ATOM   4803  CA  PRO X 297       8.229  19.404  -3.238  0.00  0.00            
ATOM   4804  HA  PRO X 297       8.720  20.377  -3.281  0.00  0.00            
ATOM   4805  C   PRO X 297       8.248  18.884  -1.758  0.00  0.00            
ATOM   4806  O   PRO X 297       8.266  17.677  -1.490  0.00  0.00            
ATOM   4807  N   SER X 298       7.994  19.819  -0.816  0.00  0.00            
ATOM   4808  H   SER X 298       7.659  20.735  -1.079  0.00  0.00            
ATOM   4809  CA  SER X 298       8.039  19.681   0.669  0.00  0.00            
ATOM   4810  HA  SER X 298       8.368  18.707   1.033  0.00  0.00            
ATOM   4811  CB  SER X 298       8.946  20.778   1.299  0.00  0.00            
ATOM   4812  HB2 SER X 298       8.498  21.760   1.150  0.00  0.00            
ATOM   4813  HB3 SER X 298       9.005  20.564   2.367  0.00  0.00            
ATOM   4814  OG  SER X 298      10.240  20.860   0.787  0.00  0.00            
ATOM   4815  HG  SER X 298      10.174  21.392  -0.009  0.00  0.00            
ATOM   4816  C   SER X 298       6.592  19.772   1.115  0.00  0.00            
ATOM   4817  O   SER X 298       5.762  20.321   0.368  0.00  0.00            
ATOM   4818  N   PRO X 299       6.148  19.211   2.245  0.00  0.00            
ATOM   4819  CD  PRO X 299       6.901  18.386   3.194  0.00  0.00            
ATOM   4820  HD2 PRO X 299       7.452  19.049   3.862  0.00  0.00            
ATOM   4821  HD3 PRO X 299       7.694  17.804   2.725  0.00  0.00            
ATOM   4822  CG  PRO X 299       5.879  17.446   3.837  0.00  0.00            
ATOM   4823  HG2 PRO X 299       5.639  16.585   3.214  0.00  0.00            
ATOM   4824  HG3 PRO X 299       6.210  17.131   4.827  0.00  0.00            
ATOM   4825  CB  PRO X 299       4.630  18.316   3.965  0.00  0.00            
ATOM   4826  HB2 PRO X 299       4.642  18.865   4.906  0.00  0.00            
ATOM   4827  HB3 PRO X 299       3.714  17.728   4.034  0.00  0.00            
ATOM   4828  CA  PRO X 299       4.701  19.126   2.631  0.00  0.00            
ATOM   4829  HA  PRO X 299       4.290  18.536   1.812  0.00  0.00            
ATOM   4830  C   PRO X 299       3.875  20.463   2.642  0.00  0.00            
ATOM   4831  O   PRO X 299       2.650  20.455   2.453  0.00  0.00            
ATOM   4832  N   THR X 300       4.526  21.659   2.780  0.00  0.00            
ATOM   4833  H   THR X 300       5.532  21.578   2.767  0.00  0.00            
ATOM   4834  CA  THR X 300       3.932  22.994   2.470  0.00  0.00            
ATOM   4835  HA  THR X 300       3.085  23.139   3.141  0.00  0.00            
ATOM   4836  CB  THR X 300       4.945  24.043   2.821  0.00  0.00            
ATOM   4837  HB  THR X 300       4.535  24.975   2.434  0.00  0.00            
ATOM   4838  CG2 THR X 300       5.113  24.328   4.327  0.00  0.00            
ATOM   4839 HG21 THR X 300       5.770  25.185   4.476  0.00  0.00            
ATOM   4840 HG22 THR X 300       4.120  24.465   4.755  0.00  0.00            
ATOM   4841 HG23 THR X 300       5.513  23.422   4.781  0.00  0.00            
ATOM   4842  OG1 THR X 300       6.191  23.700   2.246  0.00  0.00            
ATOM   4843  HG1 THR X 300       6.141  23.696   1.288  0.00  0.00            
ATOM   4844  C   THR X 300       3.502  23.234   1.050  0.00  0.00            
ATOM   4845  O   THR X 300       2.687  24.042   0.797  0.00  0.00            
ATOM   4846  N   ASP X 301       3.980  22.407   0.178  0.00  0.00            
ATOM   4847  H   ASP X 301       4.806  21.863   0.383  0.00  0.00            
ATOM   4848  CA  ASP X 301       3.750  22.625  -1.285  0.00  0.00            
ATOM   4849  HA  ASP X 301       3.613  23.692  -1.461  0.00  0.00            
ATOM   4850  CB  ASP X 301       5.076  22.415  -2.006  0.00  0.00            
ATOM   4851  HB2 ASP X 301       5.234  21.350  -2.176  0.00  0.00            
ATOM   4852  HB3 ASP X 301       5.026  22.820  -3.017  0.00  0.00            
ATOM   4853  CG  ASP X 301       6.336  22.961  -1.250  0.00  0.00            
ATOM   4854  OD1 ASP X 301       6.220  23.919  -0.445  0.00  0.00            
ATOM   4855  OD2 ASP X 301       7.398  22.506  -1.698  0.00  0.00            
ATOM   4856  C   ASP X 301       2.505  21.846  -1.733  0.00  0.00            
ATOM   4857  O   ASP X 301       2.325  21.680  -2.921  0.00  0.00            
ATOM   4858  N   SER X 302       1.733  21.370  -0.743  0.00  0.00            
ATOM   4859  H   SER X 302       1.938  21.502   0.237  0.00  0.00            
ATOM   4860  CA  SER X 302       0.525  20.585  -1.037  0.00  0.00            
ATOM   4861  HA  SER X 302       0.720  20.114  -2.000  0.00  0.00            
ATOM   4862  CB  SER X 302       0.334  19.451  -0.053  0.00  0.00            
ATOM   4863  HB2 SER X 302       1.218  18.815  -0.103  0.00  0.00            
ATOM   4864  HB3 SER X 302       0.365  19.992   0.893  0.00  0.00            
ATOM   4865  OG  SER X 302      -0.843  18.638  -0.066  0.00  0.00            
ATOM   4866  HG  SER X 302      -0.640  17.728  -0.291  0.00  0.00            
ATOM   4867  C   SER X 302      -0.737  21.445  -1.109  0.00  0.00            
ATOM   4868  O   SER X 302      -0.915  22.242  -0.204  0.00  0.00            
ATOM   4869  N   ASN X 303      -1.732  21.215  -1.957  0.00  0.00            
ATOM   4870  H   ASN X 303      -1.616  20.438  -2.592  0.00  0.00            
ATOM   4871  CA  ASN X 303      -3.032  21.904  -1.892  0.00  0.00            
ATOM   4872  HA  ASN X 303      -2.899  22.981  -2.001  0.00  0.00            
ATOM   4873  CB  ASN X 303      -3.926  21.322  -3.049  0.00  0.00            
ATOM   4874  HB2 ASN X 303      -3.517  21.593  -4.022  0.00  0.00            
ATOM   4875  HB3 ASN X 303      -3.962  20.233  -3.050  0.00  0.00            
ATOM   4876  CG  ASN X 303      -5.332  21.983  -3.057  0.00  0.00            
ATOM   4877  OD1 ASN X 303      -6.303  21.304  -2.560  0.00  0.00            
ATOM   4878  ND2 ASN X 303      -5.443  23.240  -3.352  0.00  0.00            
ATOM   4879 HD21 ASN X 303      -4.616  23.740  -3.646  0.00  0.00            
ATOM   4880 HD22 ASN X 303      -6.351  23.659  -3.208  0.00  0.00            
ATOM   4881  C   ASN X 303      -3.724  21.644  -0.490  0.00  0.00            
ATOM   4882  O   ASN X 303      -4.476  22.477   0.005  0.00  0.00            
ATOM   4883  N   PHE X 304      -3.554  20.489   0.226  0.00  0.00            
ATOM   4884  H   PHE X 304      -2.973  19.771  -0.182  0.00  0.00            
ATOM   4885  CA  PHE X 304      -4.091  20.334   1.584  0.00  0.00            
ATOM   4886  HA  PHE X 304      -5.172  20.466   1.522  0.00  0.00            
ATOM   4887  CB  PHE X 304      -3.668  18.852   1.945  0.00  0.00            
ATOM   4888  HB2 PHE X 304      -2.602  18.626   1.943  0.00  0.00            
ATOM   4889  HB3 PHE X 304      -4.133  18.059   1.360  0.00  0.00            
ATOM   4890  CG  PHE X 304      -4.109  18.590   3.352  0.00  0.00            
ATOM   4891  CD1 PHE X 304      -3.271  18.830   4.486  0.00  0.00            
ATOM   4892  HD1 PHE X 304      -2.248  19.116   4.290  0.00  0.00            
ATOM   4893  CE1 PHE X 304      -3.783  18.750   5.774  0.00  0.00            
ATOM   4894  HE1 PHE X 304      -3.149  18.964   6.622  0.00  0.00            
ATOM   4895  CZ  PHE X 304      -5.154  18.486   6.033  0.00  0.00            
ATOM   4896  HZ  PHE X 304      -5.581  18.391   7.020  0.00  0.00            
ATOM   4897  CE2 PHE X 304      -5.994  18.166   4.914  0.00  0.00            
ATOM   4898  HE2 PHE X 304      -7.043  17.912   4.966  0.00  0.00            
ATOM   4899  CD2 PHE X 304      -5.472  18.281   3.619  0.00  0.00            
ATOM   4900  HD2 PHE X 304      -6.157  18.000   2.833  0.00  0.00            
ATOM   4901  C   PHE X 304      -3.585  21.428   2.641  0.00  0.00            
ATOM   4902  O   PHE X 304      -4.366  21.845   3.521  0.00  0.00            
ATOM   4903  N   TYR X 305      -2.292  21.828   2.506  0.00  0.00            
ATOM   4904  H   TYR X 305      -1.672  21.367   1.855  0.00  0.00            
ATOM   4905  CA  TYR X 305      -1.657  22.724   3.442  0.00  0.00            
ATOM   4906  HA  TYR X 305      -1.919  22.529   4.482  0.00  0.00            
ATOM   4907  CB  TYR X 305      -0.105  22.600   3.434  0.00  0.00            
ATOM   4908  HB2 TYR X 305       0.222  21.677   3.912  0.00  0.00            
ATOM   4909  HB3 TYR X 305       0.353  22.530   2.448  0.00  0.00            
ATOM   4910  CG  TYR X 305       0.581  23.845   4.057  0.00  0.00            
ATOM   4911  CD1 TYR X 305       0.951  23.895   5.377  0.00  0.00            
ATOM   4912  HD1 TYR X 305       0.629  23.075   6.001  0.00  0.00            
ATOM   4913  CE1 TYR X 305       1.565  25.078   5.871  0.00  0.00            
ATOM   4914  HE1 TYR X 305       1.787  25.122   6.927  0.00  0.00            
ATOM   4915  CZ  TYR X 305       1.907  26.138   5.019  0.00  0.00            
ATOM   4916  OH  TYR X 305       2.672  27.238   5.338  0.00  0.00            
ATOM   4917  HH  TYR X 305       2.785  27.242   6.292  0.00  0.00            
ATOM   4918  CE2 TYR X 305       1.572  26.042   3.662  0.00  0.00            
ATOM   4919  HE2 TYR X 305       1.813  26.814   2.946  0.00  0.00            
ATOM   4920  CD2 TYR X 305       0.923  24.869   3.192  0.00  0.00            
ATOM   4921  HD2 TYR X 305       0.744  24.784   2.130  0.00  0.00            
ATOM   4922  C   TYR X 305      -2.044  24.131   3.094  0.00  0.00            
ATOM   4923  O   TYR X 305      -2.251  24.901   4.055  0.00  0.00            
ATOM   4924  N   ARG X 306      -2.292  24.455   1.782  0.00  0.00            
ATOM   4925  H   ARG X 306      -2.129  23.735   1.093  0.00  0.00            
ATOM   4926  CA  ARG X 306      -2.744  25.728   1.261  0.00  0.00            
ATOM   4927  HA  ARG X 306      -2.300  26.542   1.834  0.00  0.00            
ATOM   4928  CB  ARG X 306      -2.371  25.747  -0.274  0.00  0.00            
ATOM   4929  HB2 ARG X 306      -2.688  24.823  -0.758  0.00  0.00            
ATOM   4930  HB3 ARG X 306      -2.983  26.552  -0.681  0.00  0.00            
ATOM   4931  CG  ARG X 306      -0.876  26.138  -0.493  0.00  0.00            
ATOM   4932  HG2 ARG X 306      -0.698  27.196  -0.304  0.00  0.00            
ATOM   4933  HG3 ARG X 306      -0.335  25.654   0.320  0.00  0.00            
ATOM   4934  CD  ARG X 306      -0.309  25.645  -1.856  0.00  0.00            
ATOM   4935  HD2 ARG X 306      -0.881  26.212  -2.590  0.00  0.00            
ATOM   4936  HD3 ARG X 306      -0.521  24.587  -2.007  0.00  0.00            
ATOM   4937  NE  ARG X 306       1.062  26.056  -1.954  0.00  0.00            
ATOM   4938  HE  ARG X 306       1.505  26.651  -1.268  0.00  0.00            
ATOM   4939  CZ  ARG X 306       1.904  25.854  -2.896  0.00  0.00            
ATOM   4940  NH1 ARG X 306       1.833  25.021  -3.846  0.00  0.00            
ATOM   4941 HH11 ARG X 306       0.949  24.604  -4.102  0.00  0.00            
ATOM   4942 HH12 ARG X 306       2.605  25.034  -4.498  0.00  0.00            
ATOM   4943  NH2 ARG X 306       3.025  26.514  -2.931  0.00  0.00            
ATOM   4944 HH21 ARG X 306       3.150  27.277  -2.282  0.00  0.00            
ATOM   4945 HH22 ARG X 306       3.725  26.325  -3.634  0.00  0.00            
ATOM   4946  C   ARG X 306      -4.233  25.863   1.548  0.00  0.00            
ATOM   4947  O   ARG X 306      -4.615  26.924   2.002  0.00  0.00            
ATOM   4948  N   ALA X 307      -4.995  24.842   1.431  0.00  0.00            
ATOM   4949  H   ALA X 307      -4.682  23.940   1.100  0.00  0.00            
ATOM   4950  CA  ALA X 307      -6.362  24.866   1.827  0.00  0.00            
ATOM   4951  HA  ALA X 307      -6.915  25.607   1.249  0.00  0.00            
ATOM   4952  CB  ALA X 307      -7.000  23.538   1.370  0.00  0.00            
ATOM   4953  HB1 ALA X 307      -6.894  23.325   0.306  0.00  0.00            
ATOM   4954  HB2 ALA X 307      -6.592  22.746   1.998  0.00  0.00            
ATOM   4955  HB3 ALA X 307      -8.076  23.611   1.531  0.00  0.00            
ATOM   4956  C   ALA X 307      -6.524  24.945   3.412  0.00  0.00            
ATOM   4957  O   ALA X 307      -7.254  25.761   3.817  0.00  0.00            
ATOM   4958  N   LEU X 308      -5.742  24.248   4.225  0.00  0.00            
ATOM   4959  H   LEU X 308      -5.123  23.559   3.822  0.00  0.00            
ATOM   4960  CA  LEU X 308      -5.788  24.239   5.709  0.00  0.00            
ATOM   4961  HA  LEU X 308      -6.837  24.186   6.004  0.00  0.00            
ATOM   4962  CB  LEU X 308      -5.078  22.999   6.293  0.00  0.00            
ATOM   4963  HB2 LEU X 308      -5.254  22.002   5.889  0.00  0.00            
ATOM   4964  HB3 LEU X 308      -4.021  23.259   6.228  0.00  0.00            
ATOM   4965  CG  LEU X 308      -5.261  22.772   7.828  0.00  0.00            
ATOM   4966  HG  LEU X 308      -5.131  23.642   8.473  0.00  0.00            
ATOM   4967  CD1 LEU X 308      -6.647  22.307   8.121  0.00  0.00            
ATOM   4968 HD11 LEU X 308      -6.775  22.039   9.170  0.00  0.00            
ATOM   4969 HD12 LEU X 308      -6.861  21.438   7.499  0.00  0.00            
ATOM   4970 HD13 LEU X 308      -7.379  23.108   8.017  0.00  0.00            
ATOM   4971  CD2 LEU X 308      -4.292  21.670   8.384  0.00  0.00            
ATOM   4972 HD21 LEU X 308      -3.250  21.985   8.339  0.00  0.00            
ATOM   4973 HD22 LEU X 308      -4.407  21.647   9.468  0.00  0.00            
ATOM   4974 HD23 LEU X 308      -4.434  20.676   7.958  0.00  0.00            
ATOM   4975  C   LEU X 308      -5.329  25.571   6.322  0.00  0.00            
ATOM   4976  O   LEU X 308      -5.824  25.910   7.368  0.00  0.00            
ATOM   4977  N   MET X 309      -4.387  26.296   5.636  0.00  0.00            
ATOM   4978  H   MET X 309      -4.116  25.871   4.760  0.00  0.00            
ATOM   4979  CA  MET X 309      -3.923  27.645   6.033  0.00  0.00            
ATOM   4980  HA  MET X 309      -3.686  27.616   7.096  0.00  0.00            
ATOM   4981  CB  MET X 309      -2.620  27.966   5.224  0.00  0.00            
ATOM   4982  HB2 MET X 309      -2.729  27.603   4.202  0.00  0.00            
ATOM   4983  HB3 MET X 309      -2.548  29.054   5.217  0.00  0.00            
ATOM   4984  CG  MET X 309      -1.337  27.348   5.884  0.00  0.00            
ATOM   4985  HG2 MET X 309      -1.490  26.272   5.967  0.00  0.00            
ATOM   4986  HG3 MET X 309      -0.496  27.518   5.211  0.00  0.00            
ATOM   4987  SD  MET X 309      -0.835  27.925   7.521  0.00  0.00            
ATOM   4988  CE  MET X 309       0.035  29.498   7.092  0.00  0.00            
ATOM   4989  HE1 MET X 309      -0.075  30.298   7.825  0.00  0.00            
ATOM   4990  HE2 MET X 309      -0.308  29.934   6.154  0.00  0.00            
ATOM   4991  HE3 MET X 309       1.111  29.324   7.097  0.00  0.00            
ATOM   4992  C   MET X 309      -4.979  28.762   5.927  0.00  0.00            
ATOM   4993  O   MET X 309      -4.624  29.972   6.125  0.00  0.00            
ATOM   4994  N   ASP X 310      -6.258  28.462   5.591  0.00  0.00            
ATOM   4995  H   ASP X 310      -6.486  27.504   5.364  0.00  0.00            
ATOM   4996  CA  ASP X 310      -7.465  29.251   5.754  0.00  0.00            
ATOM   4997  HA  ASP X 310      -7.169  30.300   5.737  0.00  0.00            
ATOM   4998  CB  ASP X 310      -8.290  29.103   4.479  0.00  0.00            
ATOM   4999  HB2 ASP X 310      -9.254  29.534   4.748  0.00  0.00            
ATOM   5000  HB3 ASP X 310      -8.419  28.044   4.253  0.00  0.00            
ATOM   5001  CG  ASP X 310      -7.791  29.699   3.169  0.00  0.00            
ATOM   5002  OD1 ASP X 310      -8.420  29.391   2.115  0.00  0.00            
ATOM   5003  OD2 ASP X 310      -6.764  30.420   3.115  0.00  0.00            
ATOM   5004  C   ASP X 310      -8.277  29.051   7.043  0.00  0.00            
ATOM   5005  O   ASP X 310      -9.106  29.936   7.302  0.00  0.00            
ATOM   5006  N   GLU X 311      -8.155  27.882   7.756  0.00  0.00            
ATOM   5007  H   GLU X 311      -7.448  27.205   7.508  0.00  0.00            
ATOM   5008  CA  GLU X 311      -9.050  27.368   8.808  0.00  0.00            
ATOM   5009  HA  GLU X 311     -10.038  27.754   8.557  0.00  0.00            
ATOM   5010  CB  GLU X 311      -9.049  25.805   8.727  0.00  0.00            
ATOM   5011  HB2 GLU X 311      -9.836  25.435   9.384  0.00  0.00            
ATOM   5012  HB3 GLU X 311      -8.020  25.584   9.011  0.00  0.00            
ATOM   5013  CG  GLU X 311      -9.504  25.246   7.422  0.00  0.00            
ATOM   5014  HG2 GLU X 311      -8.731  25.533   6.709  0.00  0.00            
ATOM   5015  HG3 GLU X 311      -9.362  24.166   7.369  0.00  0.00            
ATOM   5016  CD  GLU X 311     -10.969  25.619   7.054  0.00  0.00            
ATOM   5017  OE1 GLU X 311     -11.333  25.783   5.904  0.00  0.00            
ATOM   5018  OE2 GLU X 311     -11.796  25.769   8.017  0.00  0.00            
ATOM   5019  C   GLU X 311      -8.622  27.818  10.179  0.00  0.00            
ATOM   5020  O   GLU X 311      -7.426  27.754  10.564  0.00  0.00            
ATOM   5021  N   GLU X 312      -9.596  28.248  10.992  0.00  0.00            
ATOM   5022  H   GLU X 312     -10.563  28.060  10.772  0.00  0.00            
ATOM   5023  CA  GLU X 312      -9.247  28.495  12.403  0.00  0.00            
ATOM   5024  HA  GLU X 312      -8.418  29.203  12.376  0.00  0.00            
ATOM   5025  CB  GLU X 312     -10.473  29.253  12.909  0.00  0.00            
ATOM   5026  HB2 GLU X 312     -10.903  29.933  12.173  0.00  0.00            
ATOM   5027  HB3 GLU X 312     -11.268  28.536  13.115  0.00  0.00            
ATOM   5028  CG  GLU X 312     -10.228  30.026  14.184  0.00  0.00            
ATOM   5029  HG2 GLU X 312      -9.218  30.436  14.204  0.00  0.00            
ATOM   5030  HG3 GLU X 312     -10.938  30.852  14.226  0.00  0.00            
ATOM   5031  CD  GLU X 312     -10.501  29.221  15.455  0.00  0.00            
ATOM   5032  OE1 GLU X 312      -9.577  28.784  16.232  0.00  0.00            
ATOM   5033  OE2 GLU X 312     -11.656  29.182  15.938  0.00  0.00            
ATOM   5034  C   GLU X 312      -8.992  27.198  13.231  0.00  0.00            
ATOM   5035  O   GLU X 312      -8.251  27.144  14.223  0.00  0.00            
ATOM   5036  N   ASP X 313      -9.602  26.101  12.661  0.00  0.00            
ATOM   5037  H   ASP X 313     -10.004  26.269  11.750  0.00  0.00            
ATOM   5038  CA  ASP X 313      -9.402  24.746  13.078  0.00  0.00            
ATOM   5039  HA  ASP X 313      -9.632  24.619  14.135  0.00  0.00            
ATOM   5040  CB  ASP X 313     -10.357  23.804  12.205  0.00  0.00            
ATOM   5041  HB2 ASP X 313     -10.045  23.855  11.162  0.00  0.00            
ATOM   5042  HB3 ASP X 313     -10.338  22.757  12.510  0.00  0.00            
ATOM   5043  CG  ASP X 313     -11.821  24.129  12.397  0.00  0.00            
ATOM   5044  OD1 ASP X 313     -12.374  24.193  13.507  0.00  0.00            
ATOM   5045  OD2 ASP X 313     -12.547  24.157  11.398  0.00  0.00            
ATOM   5046  C   ASP X 313      -7.967  24.191  12.985  0.00  0.00            
ATOM   5047  O   ASP X 313      -7.605  23.199  13.513  0.00  0.00            
ATOM   5048  N   MET X 314      -7.110  24.882  12.229  0.00  0.00            
ATOM   5049  H   MET X 314      -7.482  25.641  11.677  0.00  0.00            
ATOM   5050  CA  MET X 314      -5.670  24.628  12.087  0.00  0.00            
ATOM   5051  HA  MET X 314      -5.571  23.623  11.676  0.00  0.00            
ATOM   5052  CB  MET X 314      -5.081  25.479  10.979  0.00  0.00            
ATOM   5053  HB2 MET X 314      -5.813  25.308  10.189  0.00  0.00            
ATOM   5054  HB3 MET X 314      -5.029  26.498  11.364  0.00  0.00            
ATOM   5055  CG  MET X 314      -3.697  25.253  10.428  0.00  0.00            
ATOM   5056  HG2 MET X 314      -3.483  24.197  10.267  0.00  0.00            
ATOM   5057  HG3 MET X 314      -3.569  25.743   9.462  0.00  0.00            
ATOM   5058  SD  MET X 314      -2.267  25.834  11.374  0.00  0.00            
ATOM   5059  CE  MET X 314      -2.209  27.602  10.965  0.00  0.00            
ATOM   5060  HE1 MET X 314      -1.341  28.097  11.401  0.00  0.00            
ATOM   5061  HE2 MET X 314      -3.097  28.183  11.212  0.00  0.00
[truncated: 15,726 more chars]
