# Supplementary material for: Structural Basis for the Functional Changes by EGFR Exon 20 Insertion Mutations
Source: Cancers (Basel). 2021 Mar 5;13(5):1120. doi: 10.3390/cancers13051120 (PMC7961794; doi:10.3390/cancers13051120)
Supplement: Supplementary file 1 [file cancers-13-01120-s001.zip › cancers-1093462-supply/FileS8.pdb]

REMARK	Active V769insASV EGFR at 300 ns
REMARK	To obtain the correct residue numbering add 696 to each residue
CRYST1   77.139   77.139   77.139  90.00  90.00  90.00 P 1           1
ATOM      1  N   GLU X   1      19.272  -8.818  13.190  0.00  0.00            
ATOM      2  H1  GLU X   1      19.437  -9.813  13.146  0.00  0.00            
ATOM      3  H2  GLU X   1      19.876  -8.237  12.626  0.00  0.00            
ATOM      4  H3  GLU X   1      19.362  -8.667  14.185  0.00  0.00            
ATOM      5  CA  GLU X   1      17.885  -8.488  12.856  0.00  0.00            
ATOM      6  HA  GLU X   1      17.692  -7.533  13.345  0.00  0.00            
ATOM      7  CB  GLU X   1      17.677  -8.315  11.299  0.00  0.00            
ATOM      8  HB2 GLU X   1      18.435  -7.815  10.696  0.00  0.00            
ATOM      9  HB3 GLU X   1      17.693  -9.355  10.974  0.00  0.00            
ATOM     10  CG  GLU X   1      16.324  -7.639  10.931  0.00  0.00            
ATOM     11  HG2 GLU X   1      16.121  -7.731   9.864  0.00  0.00            
ATOM     12  HG3 GLU X   1      15.489  -8.096  11.461  0.00  0.00            
ATOM     13  CD  GLU X   1      16.505  -6.210  11.378  0.00  0.00            
ATOM     14  OE1 GLU X   1      16.326  -5.879  12.547  0.00  0.00            
ATOM     15  OE2 GLU X   1      17.011  -5.420  10.539  0.00  0.00            
ATOM     16  C   GLU X   1      16.970  -9.537  13.447  0.00  0.00            
ATOM     17  O   GLU X   1      17.050 -10.681  13.053  0.00  0.00            
ATOM     18  N   ALA X   2      16.099  -9.127  14.432  0.00  0.00            
ATOM     19  H   ALA X   2      16.042  -8.184  14.790  0.00  0.00            
ATOM     20  CA  ALA X   2      15.256 -10.109  15.122  0.00  0.00            
ATOM     21  HA  ALA X   2      15.801 -11.050  15.201  0.00  0.00            
ATOM     22  CB  ALA X   2      15.091  -9.602  16.524  0.00  0.00            
ATOM     23  HB1 ALA X   2      14.780 -10.331  17.273  0.00  0.00            
ATOM     24  HB2 ALA X   2      14.228  -8.944  16.429  0.00  0.00            
ATOM     25  HB3 ALA X   2      15.934  -9.072  16.967  0.00  0.00            
ATOM     26  C   ALA X   2      13.905 -10.416  14.468  0.00  0.00            
ATOM     27  O   ALA X   2      13.372  -9.612  13.640  0.00  0.00            
ATOM     28  N   PRO X   3      13.271 -11.620  14.727  0.00  0.00            
ATOM     29  CD  PRO X   3      13.971 -12.773  15.195  0.00  0.00            
ATOM     30  HD2 PRO X   3      15.055 -12.770  15.086  0.00  0.00            
ATOM     31  HD3 PRO X   3      13.824 -12.789  16.275  0.00  0.00            
ATOM     32  CG  PRO X   3      13.362 -14.009  14.497  0.00  0.00            
ATOM     33  HG2 PRO X   3      13.533 -14.899  15.103  0.00  0.00            
ATOM     34  HG3 PRO X   3      13.909 -14.129  13.562  0.00  0.00            
ATOM     35  CB  PRO X   3      11.904 -13.561  14.274  0.00  0.00            
ATOM     36  HB2 PRO X   3      11.226 -13.803  15.092  0.00  0.00            
ATOM     37  HB3 PRO X   3      11.514 -14.039  13.375  0.00  0.00            
ATOM     38  CA  PRO X   3      12.078 -12.044  14.011  0.00  0.00            
ATOM     39  HA  PRO X   3      12.297 -11.773  12.979  0.00  0.00            
ATOM     40  C   PRO X   3      10.855 -11.081  14.259  0.00  0.00            
ATOM     41  O   PRO X   3      10.580 -10.812  15.459  0.00  0.00            
ATOM     42  N   ASN X   4      10.312 -10.581  13.155  0.00  0.00            
ATOM     43  H   ASN X   4      10.829 -10.732  12.300  0.00  0.00            
ATOM     44  CA  ASN X   4       9.287  -9.521  13.179  0.00  0.00            
ATOM     45  HA  ASN X   4       9.788  -8.716  13.717  0.00  0.00            
ATOM     46  CB  ASN X   4       9.160  -9.050  11.772  0.00  0.00            
ATOM     47  HB2 ASN X   4       8.382  -8.288  11.733  0.00  0.00            
ATOM     48  HB3 ASN X   4       8.757  -9.846  11.146  0.00  0.00            
ATOM     49  CG  ASN X   4      10.465  -8.567  11.156  0.00  0.00            
ATOM     50  OD1 ASN X   4      10.999  -7.501  11.432  0.00  0.00            
ATOM     51  ND2 ASN X   4      11.041  -9.498  10.406  0.00  0.00            
ATOM     52 HD21 ASN X   4      10.667 -10.436  10.390  0.00  0.00            
ATOM     53 HD22 ASN X   4      11.892  -9.296   9.901  0.00  0.00            
ATOM     54  C   ASN X   4       8.000  -9.935  13.755  0.00  0.00            
ATOM     55  O   ASN X   4       7.275  -9.064  14.244  0.00  0.00            
ATOM     56  N   GLN X   5       7.685 -11.175  14.020  0.00  0.00            
ATOM     57  H   GLN X   5       8.407 -11.859  13.845  0.00  0.00            
ATOM     58  CA  GLN X   5       6.425 -11.643  14.568  0.00  0.00            
ATOM     59  HA  GLN X   5       5.604 -11.177  14.022  0.00  0.00            
ATOM     60  CB  GLN X   5       6.221 -13.152  14.287  0.00  0.00            
ATOM     61  HB2 GLN X   5       5.188 -13.408  14.520  0.00  0.00            
ATOM     62  HB3 GLN X   5       6.835 -13.777  14.936  0.00  0.00            
ATOM     63  CG  GLN X   5       6.325 -13.702  12.833  0.00  0.00            
ATOM     64  HG2 GLN X   5       5.604 -14.519  12.808  0.00  0.00            
ATOM     65  HG3 GLN X   5       6.043 -12.889  12.164  0.00  0.00            
ATOM     66  CD  GLN X   5       7.709 -14.200  12.494  0.00  0.00            
ATOM     67  OE1 GLN X   5       8.673 -13.465  12.245  0.00  0.00            
ATOM     68  NE2 GLN X   5       8.030 -15.431  12.768  0.00  0.00            
ATOM     69 HE21 GLN X   5       7.297 -16.086  13.001  0.00  0.00            
ATOM     70 HE22 GLN X   5       9.025 -15.598  12.725  0.00  0.00            
ATOM     71  C   GLN X   5       6.325 -11.393  16.100  0.00  0.00            
ATOM     72  O   GLN X   5       7.000 -11.918  16.907  0.00  0.00            
ATOM     73  N   ALA X   6       5.374 -10.510  16.430  0.00  0.00            
ATOM     74  H   ALA X   6       4.715 -10.201  15.729  0.00  0.00            
ATOM     75  CA  ALA X   6       5.006 -10.149  17.836  0.00  0.00            
ATOM     76  HA  ALA X   6       5.784 -10.491  18.518  0.00  0.00            
ATOM     77  CB  ALA X   6       4.832  -8.632  17.814  0.00  0.00            
ATOM     78  HB1 ALA X   6       5.014  -8.307  18.838  0.00  0.00            
ATOM     79  HB2 ALA X   6       5.659  -8.179  17.267  0.00  0.00            
ATOM     80  HB3 ALA X   6       3.850  -8.389  17.408  0.00  0.00            
ATOM     81  C   ALA X   6       3.590 -10.745  18.284  0.00  0.00            
ATOM     82  O   ALA X   6       2.907 -11.513  17.632  0.00  0.00            
ATOM     83  N   LEU X   7       3.123 -10.332  19.416  0.00  0.00            
ATOM     84  H   LEU X   7       3.687  -9.756  20.023  0.00  0.00            
ATOM     85  CA  LEU X   7       1.776 -10.536  19.970  0.00  0.00            
ATOM     86  HA  LEU X   7       1.343 -11.326  19.357  0.00  0.00            
ATOM     87  CB  LEU X   7       1.927 -10.936  21.493  0.00  0.00            
ATOM     88  HB2 LEU X   7       2.553 -10.149  21.912  0.00  0.00            
ATOM     89  HB3 LEU X   7       2.562 -11.816  21.386  0.00  0.00            
ATOM     90  CG  LEU X   7       0.615 -11.146  22.420  0.00  0.00            
ATOM     91  HG  LEU X   7       0.072 -10.202  22.382  0.00  0.00            
ATOM     92  CD1 LEU X   7      -0.299 -12.229  21.961  0.00  0.00            
ATOM     93 HD11 LEU X   7      -0.552 -12.119  20.906  0.00  0.00            
ATOM     94 HD12 LEU X   7       0.212 -13.172  22.158  0.00  0.00            
ATOM     95 HD13 LEU X   7      -1.140 -12.225  22.654  0.00  0.00            
ATOM     96  CD2 LEU X   7       0.896 -11.270  23.913  0.00  0.00            
ATOM     97 HD21 LEU X   7       1.160 -12.315  24.075  0.00  0.00            
ATOM     98 HD22 LEU X   7      -0.029 -11.006  24.426  0.00  0.00            
ATOM     99 HD23 LEU X   7       1.666 -10.553  24.197  0.00  0.00            
ATOM    100  C   LEU X   7       0.883  -9.355  19.680  0.00  0.00            
ATOM    101  O   LEU X   7       1.147  -8.186  19.843  0.00  0.00            
ATOM    102  N   LEU X   8      -0.351  -9.622  19.244  0.00  0.00            
ATOM    103  H   LEU X   8      -0.516 -10.584  18.982  0.00  0.00            
ATOM    104  CA  LEU X   8      -1.343  -8.617  18.994  0.00  0.00            
ATOM    105  HA  LEU X   8      -0.891  -7.854  18.360  0.00  0.00            
ATOM    106  CB  LEU X   8      -2.467  -9.315  18.255  0.00  0.00            
ATOM    107  HB2 LEU X   8      -2.890 -10.084  18.901  0.00  0.00            
ATOM    108  HB3 LEU X   8      -2.071  -9.956  17.467  0.00  0.00            
ATOM    109  CG  LEU X   8      -3.618  -8.380  17.734  0.00  0.00            
ATOM    110  HG  LEU X   8      -4.024  -7.932  18.641  0.00  0.00            
ATOM    111  CD1 LEU X   8      -3.193  -7.275  16.745  0.00  0.00            
ATOM    112 HD11 LEU X   8      -4.039  -6.596  16.640  0.00  0.00            
ATOM    113 HD12 LEU X   8      -2.382  -6.681  17.167  0.00  0.00            
ATOM    114 HD13 LEU X   8      -2.899  -7.916  15.914  0.00  0.00            
ATOM    115  CD2 LEU X   8      -4.702  -9.220  17.136  0.00  0.00            
ATOM    116 HD21 LEU X   8      -5.449  -8.572  16.680  0.00  0.00            
ATOM    117 HD22 LEU X   8      -4.213  -9.852  16.394  0.00  0.00            
ATOM    118 HD23 LEU X   8      -5.075  -9.935  17.869  0.00  0.00            
ATOM    119  C   LEU X   8      -1.867  -7.926  20.269  0.00  0.00            
ATOM    120  O   LEU X   8      -2.319  -8.604  21.222  0.00  0.00            
ATOM    121  N   ARG X   9      -1.843  -6.563  20.321  0.00  0.00            
ATOM    122  H   ARG X   9      -1.543  -6.115  19.468  0.00  0.00            
ATOM    123  CA  ARG X   9      -2.303  -5.794  21.522  0.00  0.00            
ATOM    124  HA  ARG X   9      -2.219  -6.467  22.375  0.00  0.00            
ATOM    125  CB  ARG X   9      -1.361  -4.578  21.693  0.00  0.00            
ATOM    126  HB2 ARG X   9      -1.429  -3.795  20.938  0.00  0.00            
ATOM    127  HB3 ARG X   9      -1.753  -4.209  22.640  0.00  0.00            
ATOM    128  CG  ARG X   9       0.115  -5.003  21.919  0.00  0.00            
ATOM    129  HG2 ARG X   9       0.700  -4.100  21.743  0.00  0.00            
ATOM    130  HG3 ARG X   9       0.410  -5.633  21.080  0.00  0.00            
ATOM    131  CD  ARG X   9       0.332  -5.748  23.237  0.00  0.00            
ATOM    132  HD2 ARG X   9      -0.019  -6.734  22.934  0.00  0.00            
ATOM    133  HD3 ARG X   9      -0.389  -5.328  23.938  0.00  0.00            
ATOM    134  NE  ARG X   9       1.778  -5.758  23.577  0.00  0.00            
ATOM    135  HE  ARG X   9       2.472  -5.092  23.268  0.00  0.00            
ATOM    136  CZ  ARG X   9       2.387  -6.643  24.369  0.00  0.00            
ATOM    137  NH1 ARG X   9       1.800  -7.722  24.862  0.00  0.00            
ATOM    138 HH11 ARG X   9       0.803  -7.836  24.744  0.00  0.00            
ATOM    139 HH12 ARG X   9       2.261  -8.352  25.503  0.00  0.00            
ATOM    140  NH2 ARG X   9       3.693  -6.484  24.677  0.00  0.00            
ATOM    141 HH21 ARG X   9       4.241  -5.870  24.091  0.00  0.00            
ATOM    142 HH22 ARG X   9       4.139  -7.220  25.205  0.00  0.00            
ATOM    143  C   ARG X   9      -3.779  -5.241  21.408  0.00  0.00            
ATOM    144  O   ARG X   9      -4.250  -4.950  20.320  0.00  0.00            
ATOM    145  N   ILE X  10      -4.492  -5.173  22.545  0.00  0.00            
ATOM    146  H   ILE X  10      -4.003  -5.387  23.403  0.00  0.00            
ATOM    147  CA  ILE X  10      -5.852  -4.705  22.656  0.00  0.00            
ATOM    148  HA  ILE X  10      -6.263  -4.517  21.665  0.00  0.00            
ATOM    149  CB  ILE X  10      -6.722  -5.766  23.410  0.00  0.00            
ATOM    150  HB  ILE X  10      -6.389  -5.900  24.439  0.00  0.00            
ATOM    151  CG2 ILE X  10      -8.197  -5.277  23.380  0.00  0.00            
ATOM    152 HG21 ILE X  10      -8.582  -5.310  22.361  0.00  0.00            
ATOM    153 HG22 ILE X  10      -8.164  -4.387  24.008  0.00  0.00            
ATOM    154 HG23 ILE X  10      -8.805  -5.975  23.954  0.00  0.00            
ATOM    155  CG1 ILE X  10      -6.542  -7.137  22.782  0.00  0.00            
ATOM    156 HG12 ILE X  10      -6.781  -7.000  21.727  0.00  0.00            
ATOM    157 HG13 ILE X  10      -5.508  -7.481  22.790  0.00  0.00            
ATOM    158  CD1 ILE X  10      -7.198  -8.436  23.403  0.00  0.00            
ATOM    159 HD11 ILE X  10      -6.765  -9.282  22.870  0.00  0.00            
ATOM    160 HD12 ILE X  10      -6.806  -8.370  24.419  0.00  0.00            
ATOM    161 HD13 ILE X  10      -8.284  -8.396  23.328  0.00  0.00            
ATOM    162  C   ILE X  10      -5.793  -3.409  23.313  0.00  0.00            
ATOM    163  O   ILE X  10      -5.174  -3.205  24.350  0.00  0.00            
ATOM    164  N   LEU X  11      -6.362  -2.442  22.590  0.00  0.00            
ATOM    165  H   LEU X  11      -6.925  -2.680  21.786  0.00  0.00            
ATOM    166  CA  LEU X  11      -6.857  -1.155  23.244  0.00  0.00            
ATOM    167  HA  LEU X  11      -6.154  -0.816  24.006  0.00  0.00            
ATOM    168  CB  LEU X  11      -6.982  -0.104  22.137  0.00  0.00            
ATOM    169  HB2 LEU X  11      -7.567  -0.553  21.334  0.00  0.00            
ATOM    170  HB3 LEU X  11      -7.464   0.739  22.632  0.00  0.00            
ATOM    171  CG  LEU X  11      -5.670   0.427  21.500  0.00  0.00            
ATOM    172  HG  LEU X  11      -5.078   0.659  22.385  0.00  0.00            
ATOM    173  CD1 LEU X  11      -4.840  -0.548  20.611  0.00  0.00            
ATOM    174 HD11 LEU X  11      -5.548  -0.969  19.897  0.00  0.00            
ATOM    175 HD12 LEU X  11      -4.508  -1.276  21.351  0.00  0.00            
ATOM    176 HD13 LEU X  11      -4.036  -0.040  20.079  0.00  0.00            
ATOM    177  CD2 LEU X  11      -5.928   1.770  20.767  0.00  0.00            
ATOM    178 HD21 LEU X  11      -6.217   2.563  21.456  0.00  0.00            
ATOM    179 HD22 LEU X  11      -4.979   2.125  20.365  0.00  0.00            
ATOM    180 HD23 LEU X  11      -6.631   1.641  19.943  0.00  0.00            
ATOM    181  C   LEU X  11      -8.335  -1.340  23.818  0.00  0.00            
ATOM    182  O   LEU X  11      -9.098  -2.143  23.280  0.00  0.00            
ATOM    183  N   LYS X  12      -8.700  -0.509  24.777  0.00  0.00            
ATOM    184  H   LYS X  12      -8.003   0.031  25.270  0.00  0.00            
ATOM    185  CA  LYS X  12     -10.036  -0.507  25.422  0.00  0.00            
ATOM    186  HA  LYS X  12     -10.556  -1.444  25.221  0.00  0.00            
ATOM    187  CB  LYS X  12      -9.826  -0.315  26.993  0.00  0.00            
ATOM    188  HB2 LYS X  12      -9.165  -1.136  27.271  0.00  0.00            
ATOM    189  HB3 LYS X  12      -9.409   0.669  27.207  0.00  0.00            
ATOM    190  CG  LYS X  12     -11.148  -0.479  27.786  0.00  0.00            
ATOM    191  HG2 LYS X  12     -11.768   0.413  27.692  0.00  0.00            
ATOM    192  HG3 LYS X  12     -11.809  -1.283  27.463  0.00  0.00            
ATOM    193  CD  LYS X  12     -10.825  -0.577  29.190  0.00  0.00            
ATOM    194  HD2 LYS X  12     -10.396  -1.576  29.274  0.00  0.00            
ATOM    195  HD3 LYS X  12     -10.097   0.144  29.563  0.00  0.00            
ATOM    196  CE  LYS X  12     -12.065  -0.712  30.054  0.00  0.00            
ATOM    197  HE2 LYS X  12     -11.733  -1.044  31.038  0.00  0.00            
ATOM    198  HE3 LYS X  12     -12.710  -1.511  29.690  0.00  0.00            
ATOM    199  NZ  LYS X  12     -12.802   0.580  30.179  0.00  0.00            
ATOM    200  HZ1 LYS X  12     -13.466   0.574  29.418  0.00  0.00            
ATOM    201  HZ2 LYS X  12     -13.374   0.642  31.009  0.00  0.00            
ATOM    202  HZ3 LYS X  12     -12.231   1.409  30.257  0.00  0.00            
ATOM    203  C   LYS X  12     -10.901   0.585  24.847  0.00  0.00            
ATOM    204  O   LYS X  12     -10.313   1.590  24.407  0.00  0.00            
ATOM    205  N   GLU X  13     -12.201   0.479  24.970  0.00  0.00            
ATOM    206  H   GLU X  13     -12.626  -0.308  25.440  0.00  0.00            
ATOM    207  CA  GLU X  13     -13.095   1.458  24.336  0.00  0.00            
ATOM    208  HA  GLU X  13     -13.002   1.541  23.253  0.00  0.00            
ATOM    209  CB  GLU X  13     -14.581   0.937  24.528  0.00  0.00            
ATOM    210  HB2 GLU X  13     -15.190   1.486  23.810  0.00  0.00            
ATOM    211  HB3 GLU X  13     -14.705  -0.087  24.179  0.00  0.00            
ATOM    212  CG  GLU X  13     -15.143   1.042  25.944  0.00  0.00            
ATOM    213  HG2 GLU X  13     -14.938   2.030  26.358  0.00  0.00            
ATOM    214  HG3 GLU X  13     -16.231   1.042  25.873  0.00  0.00            
ATOM    215  CD  GLU X  13     -14.714   0.017  26.957  0.00  0.00            
ATOM    216  OE1 GLU X  13     -14.852   0.254  28.204  0.00  0.00            
ATOM    217  OE2 GLU X  13     -14.266  -1.086  26.556  0.00  0.00            
ATOM    218  C   GLU X  13     -12.952   2.851  25.014  0.00  0.00            
ATOM    219  O   GLU X  13     -13.740   3.746  24.606  0.00  0.00            
ATOM    220  N   THR X  14     -12.084   3.097  26.034  0.00  0.00            
ATOM    221  H   THR X  14     -11.449   2.425  26.440  0.00  0.00            
ATOM    222  CA  THR X  14     -11.914   4.398  26.745  0.00  0.00            
ATOM    223  HA  THR X  14     -12.732   4.993  26.339  0.00  0.00            
ATOM    224  CB  THR X  14     -12.174   4.171  28.222  0.00  0.00            
ATOM    225  HB  THR X  14     -12.009   5.145  28.684  0.00  0.00            
ATOM    226  CG2 THR X  14     -13.635   3.880  28.543  0.00  0.00            
ATOM    227 HG21 THR X  14     -14.300   4.607  28.076  0.00  0.00            
ATOM    228 HG22 THR X  14     -13.755   2.876  28.136  0.00  0.00            
ATOM    229 HG23 THR X  14     -13.734   3.963  29.625  0.00  0.00            
ATOM    230  OG1 THR X  14     -11.454   3.149  28.844  0.00  0.00            
ATOM    231  HG1 THR X  14     -10.524   3.324  29.005  0.00  0.00            
ATOM    232  C   THR X  14     -10.568   5.087  26.401  0.00  0.00            
ATOM    233  O   THR X  14     -10.475   6.311  26.542  0.00  0.00            
ATOM    234  N   GLU X  15      -9.597   4.348  25.894  0.00  0.00            
ATOM    235  H   GLU X  15      -9.839   3.500  25.402  0.00  0.00            
ATOM    236  CA  GLU X  15      -8.278   4.928  25.499  0.00  0.00            
ATOM    237  HA  GLU X  15      -8.153   5.805  26.135  0.00  0.00            
ATOM    238  CB  GLU X  15      -7.061   3.984  25.836  0.00  0.00            
ATOM    239  HB2 GLU X  15      -6.198   4.648  25.885  0.00  0.00            
ATOM    240  HB3 GLU X  15      -7.158   3.536  26.825  0.00  0.00            
ATOM    241  CG  GLU X  15      -6.938   2.930  24.810  0.00  0.00            
ATOM    242  HG2 GLU X  15      -7.924   2.467  24.779  0.00  0.00            
ATOM    243  HG3 GLU X  15      -6.730   3.389  23.843  0.00  0.00            
ATOM    244  CD  GLU X  15      -5.954   1.803  25.138  0.00  0.00            
ATOM    245  OE1 GLU X  15      -4.753   1.944  24.880  0.00  0.00            
ATOM    246  OE2 GLU X  15      -6.385   0.832  25.861  0.00  0.00            
ATOM    247  C   GLU X  15      -8.229   5.611  24.132  0.00  0.00            
ATOM    248  O   GLU X  15      -7.238   6.251  23.743  0.00  0.00            
ATOM    249  N   PHE X  16      -9.290   5.640  23.343  0.00  0.00            
ATOM    250  H   PHE X  16     -10.193   5.408  23.731  0.00  0.00            
ATOM    251  CA  PHE X  16      -9.318   6.294  21.987  0.00  0.00            
ATOM    252  HA  PHE X  16      -8.661   7.164  21.990  0.00  0.00            
ATOM    253  CB  PHE X  16      -8.820   5.277  20.916  0.00  0.00            
ATOM    254  HB2 PHE X  16      -8.648   5.854  20.007  0.00  0.00            
ATOM    255  HB3 PHE X  16      -7.851   5.003  21.332  0.00  0.00            
ATOM    256  CG  PHE X  16      -9.664   4.057  20.609  0.00  0.00            
ATOM    257  CD1 PHE X  16     -10.365   3.993  19.403  0.00  0.00            
ATOM    258  HD1 PHE X  16     -10.263   4.780  18.670  0.00  0.00            
ATOM    259  CE1 PHE X  16     -11.159   2.853  19.099  0.00  0.00            
ATOM    260  HE1 PHE X  16     -11.719   2.780  18.178  0.00  0.00            
ATOM    261  CZ  PHE X  16     -11.244   1.799  20.030  0.00  0.00            
ATOM    262  HZ  PHE X  16     -11.827   0.937  19.740  0.00  0.00            
ATOM    263  CE2 PHE X  16     -10.460   1.781  21.153  0.00  0.00            
ATOM    264  HE2 PHE X  16     -10.412   0.879  21.745  0.00  0.00            
ATOM    265  CD2 PHE X  16      -9.618   2.878  21.477  0.00  0.00            
ATOM    266  HD2 PHE X  16      -9.046   2.857  22.393  0.00  0.00            
ATOM    267  C   PHE X  16     -10.755   6.830  21.519  0.00  0.00            
ATOM    268  O   PHE X  16     -11.742   6.393  22.109  0.00  0.00            
ATOM    269  N   LYS X  17     -10.797   7.788  20.566  0.00  0.00            
ATOM    270  H   LYS X  17      -9.919   8.250  20.377  0.00  0.00            
ATOM    271  CA  LYS X  17     -12.071   8.261  20.035  0.00  0.00            
ATOM    272  HA  LYS X  17     -12.744   7.411  20.149  0.00  0.00            
ATOM    273  CB  LYS X  17     -12.522   9.515  20.947  0.00  0.00            
ATOM    274  HB2 LYS X  17     -12.261   9.465  22.004  0.00  0.00            
ATOM    275  HB3 LYS X  17     -12.022  10.373  20.498  0.00  0.00            
ATOM    276  CG  LYS X  17     -14.040   9.690  20.919  0.00  0.00            
ATOM    277  HG2 LYS X  17     -14.466   8.736  21.231  0.00  0.00            
ATOM    278  HG3 LYS X  17     -14.394   9.677  19.888  0.00  0.00            
ATOM    279  CD  LYS X  17     -14.635  10.829  21.769  0.00  0.00            
ATOM    280  HD2 LYS X  17     -13.990  11.668  21.506  0.00  0.00            
ATOM    281  HD3 LYS X  17     -15.657  10.992  21.426  0.00  0.00            
ATOM    282  CE  LYS X  17     -14.579  10.470  23.286  0.00  0.00            
ATOM    283  HE2 LYS X  17     -13.546  10.251  23.559  0.00  0.00            
ATOM    284  HE3 LYS X  17     -15.256   9.660  23.556  0.00  0.00            
ATOM    285  NZ  LYS X  17     -14.968  11.599  24.071  0.00  0.00            
ATOM    286  HZ1 LYS X  17     -15.030  11.325  25.041  0.00  0.00            
ATOM    287  HZ2 LYS X  17     -15.914  11.796  23.779  0.00  0.00            
ATOM    288  HZ3 LYS X  17     -14.385  12.406  23.897  0.00  0.00            
ATOM    289  C   LYS X  17     -12.051   8.665  18.613  0.00  0.00            
ATOM    290  O   LYS X  17     -11.125   9.382  18.181  0.00  0.00            
ATOM    291  N   LYS X  18     -13.015   8.286  17.816  0.00  0.00            
ATOM    292  H   LYS X  18     -13.762   7.774  18.264  0.00  0.00            
ATOM    293  CA  LYS X  18     -13.316   8.560  16.351  0.00  0.00            
ATOM    294  HA  LYS X  18     -12.446   8.250  15.771  0.00  0.00            
ATOM    295  CB  LYS X  18     -14.555   7.830  15.857  0.00  0.00            
ATOM    296  HB2 LYS X  18     -14.931   8.246  14.922  0.00  0.00            
ATOM    297  HB3 LYS X  18     -15.271   7.952  16.669  0.00  0.00            
ATOM    298  CG  LYS X  18     -14.395   6.299  15.526  0.00  0.00            
ATOM    299  HG2 LYS X  18     -13.714   6.219  14.679  0.00  0.00            
ATOM    300  HG3 LYS X  18     -13.918   5.829  16.385  0.00  0.00            
ATOM    301  CD  LYS X  18     -15.762   5.636  15.346  0.00  0.00            
ATOM    302  HD2 LYS X  18     -16.461   6.285  14.818  0.00  0.00            
ATOM    303  HD3 LYS X  18     -16.089   5.522  16.380  0.00  0.00            
ATOM    304  CE  LYS X  18     -15.671   4.272  14.684  0.00  0.00            
ATOM    305  HE2 LYS X  18     -15.249   4.410  13.689  0.00  0.00            
ATOM    306  HE3 LYS X  18     -15.062   3.759  15.428  0.00  0.00            
ATOM    307  NZ  LYS X  18     -16.996   3.574  14.729  0.00  0.00            
ATOM    308  HZ1 LYS X  18     -17.390   3.524  15.658  0.00  0.00            
ATOM    309  HZ2 LYS X  18     -16.836   2.637  14.386  0.00  0.00            
ATOM    310  HZ3 LYS X  18     -17.802   4.034  14.329  0.00  0.00            
ATOM    311  C   LYS X  18     -13.543  10.066  16.152  0.00  0.00            
ATOM    312  O   LYS X  18     -14.193  10.713  17.011  0.00  0.00            
ATOM    313  N   ILE X  19     -13.054  10.649  15.110  0.00  0.00            
ATOM    314  H   ILE X  19     -12.436  10.050  14.581  0.00  0.00            
ATOM    315  CA  ILE X  19     -13.204  12.143  14.830  0.00  0.00            
ATOM    316  HA  ILE X  19     -13.764  12.689  15.590  0.00  0.00            
ATOM    317  CB  ILE X  19     -11.735  12.759  14.774  0.00  0.00            
ATOM    318  HB  ILE X  19     -11.121  12.067  14.197  0.00  0.00            
ATOM    319  CG2 ILE X  19     -11.638  14.199  14.263  0.00  0.00            
ATOM    320 HG21 ILE X  19     -10.635  14.597  14.111  0.00  0.00            
ATOM    321 HG22 ILE X  19     -12.295  14.819  14.872  0.00  0.00            
ATOM    322 HG23 ILE X  19     -12.105  14.208  13.277  0.00  0.00            
ATOM    323  CG1 ILE X  19     -11.076  12.678  16.200  0.00  0.00            
ATOM    324 HG12 ILE X  19     -11.247  11.681  16.604  0.00  0.00            
ATOM    325 HG13 ILE X  19     -10.012  12.860  16.052  0.00  0.00            
ATOM    326  CD1 ILE X  19     -11.676  13.629  17.318  0.00  0.00            
ATOM    327 HD11 ILE X  19     -11.078  13.526  18.223  0.00  0.00            
ATOM    328 HD12 ILE X  19     -11.624  14.676  17.020  0.00  0.00            
ATOM    329 HD13 ILE X  19     -12.708  13.372  17.557  0.00  0.00            
ATOM    330  C   ILE X  19     -13.967  12.280  13.531  0.00  0.00            
ATOM    331  O   ILE X  19     -14.917  13.066  13.456  0.00  0.00            
ATOM    332  N   LYS X  20     -13.536  11.623  12.469  0.00  0.00            
ATOM    333  H   LYS X  20     -12.789  10.963  12.635  0.00  0.00            
ATOM    334  CA  LYS X  20     -14.121  11.772  11.080  0.00  0.00            
ATOM    335  HA  LYS X  20     -15.158  12.108  11.052  0.00  0.00            
ATOM    336  CB  LYS X  20     -13.225  12.739  10.262  0.00  0.00            
ATOM    337  HB2 LYS X  20     -13.165  13.719  10.734  0.00  0.00            
ATOM    338  HB3 LYS X  20     -12.173  12.474  10.163  0.00  0.00            
ATOM    339  CG  LYS X  20     -13.765  13.007   8.813  0.00  0.00            
ATOM    340  HG2 LYS X  20     -14.812  13.301   8.880  0.00  0.00            
ATOM    341  HG3 LYS X  20     -13.760  12.068   8.258  0.00  0.00            
ATOM    342  CD  LYS X  20     -12.973  13.946   7.880  0.00  0.00            
ATOM    343  HD2 LYS X  20     -12.821  14.943   8.292  0.00  0.00            
ATOM    344  HD3 LYS X  20     -12.060  13.438   7.567  0.00  0.00            
ATOM    345  CE  LYS X  20     -13.693  14.193   6.556  0.00  0.00            
ATOM    346  HE2 LYS X  20     -13.018  14.775   5.929  0.00  0.00            
ATOM    347  HE3 LYS X  20     -13.782  13.225   6.063  0.00  0.00            
ATOM    348  NZ  LYS X  20     -15.006  14.856   6.789  0.00  0.00            
ATOM    349  HZ1 LYS X  20     -15.257  15.364   5.954  0.00  0.00            
ATOM    350  HZ2 LYS X  20     -14.897  15.447   7.601  0.00  0.00            
ATOM    351  HZ3 LYS X  20     -15.722  14.248   7.161  0.00  0.00            
ATOM    352  C   LYS X  20     -14.058  10.357  10.360  0.00  0.00            
ATOM    353  O   LYS X  20     -13.049   9.668  10.581  0.00  0.00            
ATOM    354  N   VAL X  21     -14.938  10.076   9.395  0.00  0.00            
ATOM    355  H   VAL X  21     -15.748  10.679   9.382  0.00  0.00            
ATOM    356  CA  VAL X  21     -14.789   8.889   8.553  0.00  0.00            
ATOM    357  HA  VAL X  21     -14.405   8.034   9.109  0.00  0.00            
ATOM    358  CB  VAL X  21     -16.148   8.483   8.111  0.00  0.00            
ATOM    359  HB  VAL X  21     -16.656   9.315   7.623  0.00  0.00            
ATOM    360  CG1 VAL X  21     -16.153   7.400   6.972  0.00  0.00            
ATOM    361 HG11 VAL X  21     -15.612   6.536   7.359  0.00  0.00            
ATOM    362 HG12 VAL X  21     -15.701   7.832   6.079  0.00  0.00            
ATOM    363 HG13 VAL X  21     -17.172   7.064   6.782  0.00  0.00            
ATOM    364  CG2 VAL X  21     -17.094   7.860   9.151  0.00  0.00            
ATOM    365 HG21 VAL X  21     -17.201   8.569   9.972  0.00  0.00            
ATOM    366 HG22 VAL X  21     -18.070   7.690   8.696  0.00  0.00            
ATOM    367 HG23 VAL X  21     -16.643   6.911   9.440  0.00  0.00            
ATOM    368  C   VAL X  21     -13.886   9.250   7.327  0.00  0.00            
ATOM    369  O   VAL X  21     -14.166  10.141   6.489  0.00  0.00            
ATOM    370  N   LEU X  22     -12.740   8.510   7.226  0.00  0.00            
ATOM    371  H   LEU X  22     -12.751   7.584   7.631  0.00  0.00            
ATOM    372  CA  LEU X  22     -11.839   8.571   6.098  0.00  0.00            
ATOM    373  HA  LEU X  22     -11.880   9.616   5.793  0.00  0.00            
ATOM    374  CB  LEU X  22     -10.360   8.332   6.481  0.00  0.00            
ATOM    375  HB2 LEU X  22      -9.779   8.417   5.562  0.00  0.00            
ATOM    376  HB3 LEU X  22     -10.517   7.295   6.778  0.00  0.00            
ATOM    377  CG  LEU X  22      -9.756   9.257   7.558  0.00  0.00            
ATOM    378  HG  LEU X  22     -10.235   9.211   8.536  0.00  0.00            
ATOM    379  CD1 LEU X  22      -8.462   8.584   7.769  0.00  0.00            
ATOM    380 HD11 LEU X  22      -7.887   8.647   6.845  0.00  0.00            
ATOM    381 HD12 LEU X  22      -7.975   9.154   8.560  0.00  0.00            
ATOM    382 HD13 LEU X  22      -8.619   7.551   8.077  0.00  0.00            
ATOM    383  CD2 LEU X  22      -9.484  10.739   7.214  0.00  0.00            
ATOM    384 HD21 LEU X  22      -8.757  11.190   7.890  0.00  0.00            
ATOM    385 HD22 LEU X  22      -9.109  10.734   6.190  0.00  0.00            
ATOM    386 HD23 LEU X  22     -10.377  11.349   7.348  0.00  0.00            
ATOM    387  C   LEU X  22     -12.208   7.763   4.799  0.00  0.00            
ATOM    388  O   LEU X  22     -11.688   8.086   3.760  0.00  0.00            
ATOM    389  N   GLY X  23     -13.076   6.743   4.887  0.00  0.00            
ATOM    390  H   GLY X  23     -13.493   6.483   5.770  0.00  0.00            
ATOM    391  CA  GLY X  23     -13.605   6.118   3.714  0.00  0.00            
ATOM    392  HA2 GLY X  23     -14.144   6.847   3.109  0.00  0.00            
ATOM    393  HA3 GLY X  23     -12.823   5.693   3.086  0.00  0.00            
ATOM    394  C   GLY X  23     -14.676   4.979   3.970  0.00  0.00            
ATOM    395  O   GLY X  23     -14.794   4.412   5.039  0.00  0.00            
ATOM    396  N   SER X  24     -15.604   4.735   2.993  0.00  0.00            
ATOM    397  H   SER X  24     -15.626   5.336   2.182  0.00  0.00            
ATOM    398  CA  SER X  24     -16.570   3.646   3.086  0.00  0.00            
ATOM    399  HA  SER X  24     -16.234   3.012   3.907  0.00  0.00            
ATOM    400  CB  SER X  24     -17.932   4.238   3.619  0.00  0.00            
ATOM    401  HB2 SER X  24     -18.495   4.782   2.860  0.00  0.00            
ATOM    402  HB3 SER X  24     -17.606   5.008   4.318  0.00  0.00            
ATOM    403  OG  SER X  24     -18.734   3.217   4.274  0.00  0.00            
ATOM    404  HG  SER X  24     -18.946   3.526   5.158  0.00  0.00            
ATOM    405  C   SER X  24     -16.813   2.802   1.842  0.00  0.00            
ATOM    406  O   SER X  24     -16.710   3.257   0.669  0.00  0.00            
ATOM    407  N   GLY X  25     -17.244   1.563   2.009  0.00  0.00            
ATOM    408  H   GLY X  25     -17.138   1.103   2.902  0.00  0.00            
ATOM    409  CA  GLY X  25     -17.513   0.596   0.781  0.00  0.00            
ATOM    410  HA2 GLY X  25     -18.343   0.989   0.195  0.00  0.00            
ATOM    411  HA3 GLY X  25     -16.595   0.519   0.199  0.00  0.00            
ATOM    412  C   GLY X  25     -17.854  -0.804   1.258  0.00  0.00            
ATOM    413  O   GLY X  25     -18.057  -1.163   2.426  0.00  0.00            
ATOM    414  N   ALA X  26     -17.937  -1.771   0.318  0.00  0.00            
ATOM    415  H   ALA X  26     -17.627  -1.547  -0.617  0.00  0.00            
ATOM    416  CA  ALA X  26     -18.137  -3.235   0.653  0.00  0.00            
ATOM    417  HA  ALA X  26     -19.122  -3.271   1.119  0.00  0.00            
ATOM    418  CB  ALA X  26     -18.343  -4.022  -0.609  0.00  0.00            
ATOM    419  HB1 ALA X  26     -17.415  -4.187  -1.157  0.00  0.00            
ATOM    420  HB2 ALA X  26     -18.718  -5.012  -0.348  0.00  0.00            
ATOM    421  HB3 ALA X  26     -19.077  -3.583  -1.285  0.00  0.00            
ATOM    422  C   ALA X  26     -17.161  -3.940   1.635  0.00  0.00            
ATOM    423  O   ALA X  26     -17.523  -4.859   2.327  0.00  0.00            
ATOM    424  N   PHE X  27     -15.949  -3.453   1.694  0.00  0.00            
ATOM    425  H   PHE X  27     -15.572  -2.754   1.071  0.00  0.00            
ATOM    426  CA  PHE X  27     -14.982  -3.912   2.800  0.00  0.00            
ATOM    427  HA  PHE X  27     -14.969  -5.000   2.752  0.00  0.00            
ATOM    428  CB  PHE X  27     -13.596  -3.385   2.461  0.00  0.00            
ATOM    429  HB2 PHE X  27     -12.886  -3.903   3.106  0.00  0.00            
ATOM    430  HB3 PHE X  27     -13.372  -3.551   1.407  0.00  0.00            
ATOM    431  CG  PHE X  27     -13.408  -1.909   2.735  0.00  0.00            
ATOM    432  CD1 PHE X  27     -13.879  -0.999   1.841  0.00  0.00            
ATOM    433  HD1 PHE X  27     -14.058  -1.149   0.786  0.00  0.00            
ATOM    434  CE1 PHE X  27     -13.837   0.350   2.151  0.00  0.00            
ATOM    435  HE1 PHE X  27     -14.108   1.025   1.353  0.00  0.00            
ATOM    436  CZ  PHE X  27     -13.332   0.790   3.341  0.00  0.00            
ATOM    437  HZ  PHE X  27     -13.302   1.851   3.542  0.00  0.00            
ATOM    438  CE2 PHE X  27     -12.926  -0.149   4.257  0.00  0.00            
ATOM    439  HE2 PHE X  27     -12.589   0.175   5.231  0.00  0.00            
ATOM    440  CD2 PHE X  27     -13.049  -1.513   3.977  0.00  0.00            
ATOM    441  HD2 PHE X  27     -12.892  -2.269   4.733  0.00  0.00            
ATOM    442  C   PHE X  27     -15.390  -3.554   4.209  0.00  0.00            
ATOM    443  O   PHE X  27     -14.840  -4.141   5.135  0.00  0.00            
ATOM    444  N   GLY X  28     -16.169  -2.511   4.495  0.00  0.00            
ATOM    445  H   GLY X  28     -16.594  -2.000   3.734  0.00  0.00            
ATOM    446  CA  GLY X  28     -16.432  -1.875   5.796  0.00  0.00            
ATOM    447  HA2 GLY X  28     -17.472  -2.066   6.063  0.00  0.00            
ATOM    448  HA3 GLY X  28     -15.879  -2.291   6.638  0.00  0.00            
ATOM    449  C   GLY X  28     -16.182  -0.404   5.619  0.00  0.00            
ATOM    450  O   GLY X  28     -16.500   0.244   4.597  0.00  0.00            
ATOM    451  N   THR X  29     -15.569   0.214   6.622  0.00  0.00            
ATOM    452  H   THR X  29     -15.225  -0.448   7.303  0.00  0.00            
ATOM    453  CA  THR X  29     -15.285   1.664   6.715  0.00  0.00            
ATOM    454  HA  THR X  29     -15.282   2.138   5.733  0.00  0.00            
ATOM    455  CB  THR X  29     -16.460   2.275   7.575  0.00  0.00            
ATOM    456  HB  THR X  29     -16.338   1.967   8.613  0.00  0.00            
ATOM    457  CG2 THR X  29     -16.621   3.839   7.554  0.00  0.00            
ATOM    458 HG21 THR X  29     -15.725   4.338   7.923  0.00  0.00            
ATOM    459 HG22 THR X  29     -17.494   4.162   8.120  0.00  0.00            
ATOM    460 HG23 THR X  29     -16.700   4.074   6.492  0.00  0.00            
ATOM    461  OG1 THR X  29     -17.696   1.790   7.216  0.00  0.00            
ATOM    462  HG1 THR X  29     -17.808   0.952   7.671  0.00  0.00            
ATOM    463  C   THR X  29     -14.011   2.067   7.429  0.00  0.00            
ATOM    464  O   THR X  29     -13.493   1.265   8.179  0.00  0.00            
ATOM    465  N   VAL X  30     -13.517   3.234   7.168  0.00  0.00            
ATOM    466  H   VAL X  30     -13.835   3.738   6.352  0.00  0.00            
ATOM    467  CA  VAL X  30     -12.313   3.727   7.770  0.00  0.00            
ATOM    468  HA  VAL X  30     -12.026   3.053   8.578  0.00  0.00            
ATOM    469  CB  VAL X  30     -11.118   3.861   6.767  0.00  0.00            
ATOM    470  HB  VAL X  30     -11.301   4.621   6.007  0.00  0.00            
ATOM    471  CG1 VAL X  30      -9.786   4.289   7.466  0.00  0.00            
ATOM    472 HG11 VAL X  30      -9.012   4.167   6.709  0.00  0.00            
ATOM    473 HG12 VAL X  30      -9.587   3.658   8.332  0.00  0.00            
ATOM    474 HG13 VAL X  30      -9.911   5.343   7.713  0.00  0.00            
ATOM    475  CG2 VAL X  30     -10.922   2.558   5.988  0.00  0.00            
ATOM    476 HG21 VAL X  30     -10.940   1.755   6.724  0.00  0.00            
ATOM    477 HG22 VAL X  30      -9.991   2.505   5.422  0.00  0.00            
ATOM    478 HG23 VAL X  30     -11.807   2.384   5.377  0.00  0.00            
ATOM    479  C   VAL X  30     -12.596   5.104   8.331  0.00  0.00            
ATOM    480  O   VAL X  30     -13.365   5.853   7.802  0.00  0.00            
ATOM    481  N   TYR X  31     -11.979   5.376   9.475  0.00  0.00            
ATOM    482  H   TYR X  31     -11.399   4.641   9.851  0.00  0.00            
ATOM    483  CA  TYR X  31     -11.966   6.623  10.362  0.00  0.00            
ATOM    484  HA  TYR X  31     -12.510   7.387   9.807  0.00  0.00            
ATOM    485  CB  TYR X  31     -12.885   6.364  11.594  0.00  0.00            
ATOM    486  HB2 TYR X  31     -13.271   7.321  11.946  0.00  0.00            
ATOM    487  HB3 TYR X  31     -12.300   5.937  12.409  0.00  0.00            
ATOM    488  CG  TYR X  31     -14.086   5.422  11.491  0.00  0.00            
ATOM    489  CD1 TYR X  31     -13.832   4.022  11.424  0.00  0.00            
ATOM    490  HD1 TYR X  31     -12.860   3.589  11.606  0.00  0.00            
ATOM    491  CE1 TYR X  31     -14.907   3.126  11.244  0.00  0.00            
ATOM    492  HE1 TYR X  31     -14.690   2.068  11.259  0.00  0.00            
ATOM    493  CZ  TYR X  31     -16.246   3.593  11.155  0.00  0.00            
ATOM    494  OH  TYR X  31     -17.260   2.762  10.994  0.00  0.00            
ATOM    495  HH  TYR X  31     -17.298   1.966  11.529  0.00  0.00            
ATOM    496  CE2 TYR X  31     -16.481   4.980  11.224  0.00  0.00            
ATOM    497  HE2 TYR X  31     -17.468   5.418  11.214  0.00  0.00            
ATOM    498  CD2 TYR X  31     -15.424   5.861  11.382  0.00  0.00            
ATOM    499  HD2 TYR X  31     -15.639   6.903  11.573  0.00  0.00            
ATOM    500  C   TYR X  31     -10.546   7.119  10.733  0.00  0.00            
ATOM    501  O   TYR X  31      -9.648   6.297  10.769  0.00  0.00            
ATOM    502  N   LYS X  32     -10.475   8.377  11.162  0.00  0.00            
ATOM    503  H   LYS X  32     -11.373   8.837  11.182  0.00  0.00            
ATOM    504  CA  LYS X  32      -9.379   8.881  11.979  0.00  0.00            
ATOM    505  HA  LYS X  32      -8.596   8.126  12.056  0.00  0.00            
ATOM    506  CB  LYS X  32      -8.773  10.210  11.423  0.00  0.00            
ATOM    507  HB2 LYS X  32      -7.992  10.509  12.122  0.00  0.00            
ATOM    508  HB3 LYS X  32      -8.097  10.091  10.577  0.00  0.00            
ATOM    509  CG  LYS X  32      -9.563  11.427  11.350  0.00  0.00            
ATOM    510  HG2 LYS X  32     -10.161  11.705  12.218  0.00  0.00            
ATOM    511  HG3 LYS X  32     -10.332  11.237  10.601  0.00  0.00            
ATOM    512  CD  LYS X  32      -8.690  12.611  11.017  0.00  0.00            
ATOM    513  HD2 LYS X  32      -7.901  12.687  11.765  0.00  0.00            
ATOM    514  HD3 LYS X  32      -8.312  12.525   9.999  0.00  0.00            
ATOM    515  CE  LYS X  32      -9.490  13.897  11.071  0.00  0.00            
ATOM    516  HE2 LYS X  32     -10.075  13.940  10.153  0.00  0.00            
ATOM    517  HE3 LYS X  32     -10.121  13.921  11.959  0.00  0.00            
ATOM    518  NZ  LYS X  32      -8.660  15.072  11.243  0.00  0.00            
ATOM    519  HZ1 LYS X  32      -7.887  15.098  10.593  0.00  0.00            
ATOM    520  HZ2 LYS X  32      -9.243  15.897  11.278  0.00  0.00            
ATOM    521  HZ3 LYS X  32      -8.182  15.092  12.132  0.00  0.00            
ATOM    522  C   LYS X  32      -9.777   9.105  13.453  0.00  0.00            
ATOM    523  O   LYS X  32     -11.001   9.342  13.693  0.00  0.00            
ATOM    524  N   GLY X  33      -8.811   8.977  14.362  0.00  0.00            
ATOM    525  H   GLY X  33      -7.869   8.875  14.012  0.00  0.00            
ATOM    526  CA  GLY X  33      -8.958   9.313  15.743  0.00  0.00            
ATOM    527  HA2 GLY X  33      -9.690  10.116  15.825  0.00  0.00            
ATOM    528  HA3 GLY X  33      -9.446   8.532  16.325  0.00  0.00            
ATOM    529  C   GLY X  33      -7.642   9.724  16.413  0.00  0.00            
ATOM    530  O   GLY X  33      -6.606   9.869  15.790  0.00  0.00            
ATOM    531  N   LEU X  34      -7.694   9.823  17.781  0.00  0.00            
ATOM    532  H   LEU X  34      -8.561   9.661  18.274  0.00  0.00            
ATOM    533  CA  LEU X  34      -6.560  10.016  18.670  0.00  0.00            
ATOM    534  HA  LEU X  34      -5.672   9.901  18.048  0.00  0.00            
ATOM    535  CB  LEU X  34      -6.551  11.456  19.284  0.00  0.00            
ATOM    536  HB2 LEU X  34      -5.748  11.574  20.011  0.00  0.00            
ATOM    537  HB3 LEU X  34      -7.451  11.608  19.879  0.00  0.00            
ATOM    538  CG  LEU X  34      -6.312  12.640  18.310  0.00  0.00            
ATOM    539  HG  LEU X  34      -5.901  12.283  17.365  0.00  0.00            
ATOM    540  CD1 LEU X  34      -7.610  13.289  18.021  0.00  0.00            
ATOM    541 HD11 LEU X  34      -8.464  12.638  17.834  0.00  0.00            
ATOM    542 HD12 LEU X  34      -7.885  13.960  18.835  0.00  0.00            
ATOM    543 HD13 LEU X  34      -7.420  13.866  17.116  0.00  0.00            
ATOM    544  CD2 LEU X  34      -5.362  13.768  18.865  0.00  0.00            
ATOM    545 HD21 LEU X  34      -4.329  13.429  18.778  0.00  0.00            
ATOM    546 HD22 LEU X  34      -5.379  14.710  18.317  0.00  0.00            
ATOM    547 HD23 LEU X  34      -5.509  13.984  19.923  0.00  0.00            
ATOM    548  C   LEU X  34      -6.592   8.917  19.720  0.00  0.00            
ATOM    549  O   LEU X  34      -7.639   8.370  20.124  0.00  0.00            
ATOM    550  N   TRP X  35      -5.362   8.559  20.179  0.00  0.00            
ATOM    551  H   TRP X  35      -4.472   8.882  19.828  0.00  0.00            
ATOM    552  CA  TRP X  35      -5.157   7.519  21.217  0.00  0.00            
ATOM    553  HA  TRP X  35      -6.118   7.247  21.652  0.00  0.00            
ATOM    554  CB  TRP X  35      -4.447   6.349  20.483  0.00  0.00            
ATOM    555  HB2 TRP X  35      -3.672   6.714  19.809  0.00  0.00            
ATOM    556  HB3 TRP X  35      -5.235   5.901  19.877  0.00  0.00            
ATOM    557  CG  TRP X  35      -3.851   5.240  21.382  0.00  0.00            
ATOM    558  CD1 TRP X  35      -4.499   4.659  22.452  0.00  0.00            
ATOM    559  HD1 TRP X  35      -5.517   4.895  22.726  0.00  0.00            
ATOM    560  NE1 TRP X  35      -3.794   3.535  22.910  0.00  0.00            
ATOM    561  HE1 TRP X  35      -4.130   2.909  23.627  0.00  0.00            
ATOM    562  CE2 TRP X  35      -2.662   3.396  22.129  0.00  0.00            
ATOM    563  CZ2 TRP X  35      -1.613   2.451  22.210  0.00  0.00            
ATOM    564  HZ2 TRP X  35      -1.567   1.671  22.956  0.00  0.00            
ATOM    565  CH2 TRP X  35      -0.544   2.583  21.328  0.00  0.00            
ATOM    566  HH2 TRP X  35       0.241   1.841  21.328  0.00  0.00            
ATOM    567  CZ3 TRP X  35      -0.494   3.585  20.342  0.00  0.00            
ATOM    568  HZ3 TRP X  35       0.288   3.679  19.602  0.00  0.00            
ATOM    569  CE3 TRP X  35      -1.500   4.498  20.336  0.00  0.00            
ATOM    570  HE3 TRP X  35      -1.437   5.343  19.666  0.00  0.00            
ATOM    571  CD2 TRP X  35      -2.611   4.478  21.217  0.00  0.00            
ATOM    572  C   TRP X  35      -4.197   7.917  22.306  0.00  0.00            
ATOM    573  O   TRP X  35      -3.234   8.615  22.103  0.00  0.00            
ATOM    574  N   ILE X  36      -4.406   7.514  23.573  0.00  0.00            
ATOM    575  H   ILE X  36      -5.235   6.947  23.681  0.00  0.00            
ATOM    576  CA  ILE X  36      -3.741   8.002  24.758  0.00  0.00            
ATOM    577  HA  ILE X  36      -3.084   8.828  24.488  0.00  0.00            
ATOM    578  CB  ILE X  36      -4.815   8.533  25.752  0.00  0.00            
ATOM    579  HB  ILE X  36      -5.448   7.660  25.908  0.00  0.00            
ATOM    580  CG2 ILE X  36      -4.183   8.772  27.160  0.00  0.00            
ATOM    581 HG21 ILE X  36      -4.931   9.037  27.908  0.00  0.00            
ATOM    582 HG22 ILE X  36      -3.777   7.846  27.567  0.00  0.00            
ATOM    583 HG23 ILE X  36      -3.486   9.609  27.106  0.00  0.00            
ATOM    584  CG1 ILE X  36      -5.572   9.806  25.214  0.00  0.00            
ATOM    585 HG12 ILE X  36      -4.823  10.568  24.993  0.00  0.00            
ATOM    586 HG13 ILE X  36      -6.141   9.580  24.313  0.00  0.00            
ATOM    587  CD1 ILE X  36      -6.583  10.549  26.067  0.00  0.00            
ATOM    588 HD11 ILE X  36      -6.846  11.421  25.469  0.00  0.00            
ATOM    589 HD12 ILE X  36      -7.383   9.834  26.260  0.00  0.00            
ATOM    590 HD13 ILE X  36      -6.086  10.867  26.983  0.00  0.00            
ATOM    591  C   ILE X  36      -2.936   6.796  25.298  0.00  0.00            
ATOM    592  O   ILE X  36      -3.482   5.980  26.063  0.00  0.00            
ATOM    593  N   PRO X  37      -1.707   6.654  24.879  0.00  0.00            
ATOM    594  CD  PRO X  37      -1.002   7.416  23.820  0.00  0.00            
ATOM    595  HD2 PRO X  37      -0.993   8.494  23.980  0.00  0.00            
ATOM    596  HD3 PRO X  37      -1.335   7.075  22.840  0.00  0.00            
ATOM    597  CG  PRO X  37       0.467   6.848  23.873  0.00  0.00            
ATOM    598  HG2 PRO X  37       0.956   6.983  22.908  0.00  0.00            
ATOM    599  HG3 PRO X  37       0.940   7.298  24.746  0.00  0.00            
ATOM    600  CB  PRO X  37       0.203   5.419  24.209  0.00  0.00            
ATOM    601  HB2 PRO X  37       1.124   4.933  24.532  0.00  0.00            
ATOM    602  HB3 PRO X  37      -0.231   4.924  23.340  0.00  0.00            
ATOM    603  CA  PRO X  37      -0.902   5.398  25.251  0.00  0.00            
ATOM    604  HA  PRO X  37      -1.502   4.502  25.092  0.00  0.00            
ATOM    605  C   PRO X  37      -0.438   5.397  26.717  0.00  0.00            
ATOM    606  O   PRO X  37       0.398   6.216  27.086  0.00  0.00            
ATOM    607  N   GLU X  38      -1.005   4.439  27.441  0.00  0.00            
ATOM    608  H   GLU X  38      -1.666   3.917  26.882  0.00  0.00            
ATOM    609  CA  GLU X  38      -0.649   3.981  28.851  0.00  0.00            
ATOM    610  HA  GLU X  38      -1.368   3.195  29.081  0.00  0.00            
ATOM    611  CB  GLU X  38       0.734   3.312  28.761  0.00  0.00            
ATOM    612  HB2 GLU X  38       1.448   4.125  28.623  0.00  0.00            
ATOM    613  HB3 GLU X  38       1.037   2.819  29.684  0.00  0.00            
ATOM    614  CG  GLU X  38       0.942   2.303  27.567  0.00  0.00            
ATOM    615  HG2 GLU X  38       0.778   2.798  26.610  0.00  0.00            
ATOM    616  HG3 GLU X  38       1.903   1.800  27.673  0.00  0.00            
ATOM    617  CD  GLU X  38      -0.042   1.125  27.589  0.00  0.00            
ATOM    618  OE1 GLU X  38      -0.465   0.770  26.456  0.00  0.00            
ATOM    619  OE2 GLU X  38      -0.491   0.679  28.647  0.00  0.00            
ATOM    620  C   GLU X  38      -0.837   5.054  29.897  0.00  0.00            
ATOM    621  O   GLU X  38      -0.605   4.841  31.083  0.00  0.00            
ATOM    622  N   GLY X  39      -1.282   6.244  29.454  0.00  0.00            
ATOM    623  H   GLY X  39      -1.190   6.476  28.475  0.00  0.00            
ATOM    624  CA  GLY X  39      -1.491   7.373  30.362  0.00  0.00            
ATOM    625  HA2 GLY X  39      -1.952   7.039  31.292  0.00  0.00            
ATOM    626  HA3 GLY X  39      -2.259   8.019  29.937  0.00  0.00            
ATOM    627  C   GLY X  39      -0.339   8.270  30.682  0.00  0.00            
ATOM    628  O   GLY X  39      -0.550   9.144  31.502  0.00  0.00            
ATOM    629  N   GLU X  40       0.826   8.140  30.082  0.00  0.00            
ATOM    630  H   GLU X  40       0.980   7.332  29.497  0.00  0.00            
ATOM    631  CA  GLU X  40       1.982   8.988  30.331  0.00  0.00            
ATOM    632  HA  GLU X  40       1.903   9.451  31.314  0.00  0.00            
ATOM    633  CB  GLU X  40       3.274   8.088  30.242  0.00  0.00            
ATOM    634  HB2 GLU X  40       3.274   7.799  29.191  0.00  0.00            
ATOM    635  HB3 GLU X  40       4.160   8.687  30.453  0.00  0.00            
ATOM    636  CG  GLU X  40       3.227   6.846  31.232  0.00  0.00            
ATOM    637  HG2 GLU X  40       2.459   6.164  30.868  0.00  0.00            
ATOM    638  HG3 GLU X  40       4.177   6.312  31.279  0.00  0.00            
ATOM    639  CD  GLU X  40       2.873   7.242  32.700  0.00  0.00            
ATOM    640  OE1 GLU X  40       2.051   6.615  33.398  0.00  0.00            
ATOM    641  OE2 GLU X  40       3.433   8.254  33.174  0.00  0.00            
ATOM    642  C   GLU X  40       1.914  10.226  29.376  0.00  0.00            
ATOM    643  O   GLU X  40       2.766  10.384  28.478  0.00  0.00            
ATOM    644  N   LYS X  41       0.914  11.052  29.537  0.00  0.00            
ATOM    645  H   LYS X  41       0.180  10.790  30.180  0.00  0.00            
ATOM    646  CA  LYS X  41       0.656  12.421  29.045  0.00  0.00            
ATOM    647  HA  LYS X  41      -0.236  12.807  29.539  0.00  0.00            
ATOM    648  CB  LYS X  41       1.802  13.330  29.469  0.00  0.00            
ATOM    649  HB2 LYS X  41       1.526  14.353  29.212  0.00  0.00            
ATOM    650  HB3 LYS X  41       2.596  13.116  28.754  0.00  0.00            
ATOM    651  CG  LYS X  41       2.329  13.387  30.905  0.00  0.00            
ATOM    652  HG2 LYS X  41       1.514  13.736  31.538  0.00  0.00            
ATOM    653  HG3 LYS X  41       2.563  12.369  31.216  0.00  0.00            
ATOM    654  CD  LYS X  41       3.476  14.358  31.174  0.00  0.00            
ATOM    655  HD2 LYS X  41       3.603  14.270  32.253  0.00  0.00            
ATOM    656  HD3 LYS X  41       4.301  13.902  30.626  0.00  0.00            
ATOM    657  CE  LYS X  41       3.295  15.800  30.689  0.00  0.00            
ATOM    658  HE2 LYS X  41       3.191  15.816  29.604  0.00  0.00            
ATOM    659  HE3 LYS X  41       4.209  16.367  30.866  0.00  0.00            
ATOM    660  NZ  LYS X  41       2.168  16.529  31.326  0.00  0.00            
ATOM    661  HZ1 LYS X  41       2.246  16.401  32.325  0.00  0.00            
ATOM    662  HZ2 LYS X  41       1.226  16.298  31.046  0.00  0.00            
ATOM    663  HZ3 LYS X  41       2.175  17.524  31.151  0.00  0.00            
ATOM    664  C   LYS X  41       0.482  12.514  27.533  0.00  0.00            
ATOM    665  O   LYS X  41      -0.261  13.413  27.127  0.00  0.00            
ATOM    666  N   VAL X  42       1.202  11.750  26.679  0.00  0.00            
ATOM    667  H   VAL X  42       1.807  11.131  27.199  0.00  0.00            
ATOM    668  CA  VAL X  42       1.290  12.072  25.219  0.00  0.00            
ATOM    669  HA  VAL X  42       1.285  13.142  25.011  0.00  0.00            
ATOM    670  CB  VAL X  42       2.578  11.560  24.556  0.00  0.00            
ATOM    671  HB  VAL X  42       2.412  11.578  23.479  0.00  0.00            
ATOM    672  CG1 VAL X  42       3.825  12.395  24.872  0.00  0.00            
ATOM    673 HG11 VAL X  42       4.693  12.073  24.296  0.00  0.00            
ATOM    674 HG12 VAL X  42       3.652  13.401  24.488  0.00  0.00            
ATOM    675 HG13 VAL X  42       4.084  12.432  25.930  0.00  0.00            
ATOM    676  CG2 VAL X  42       2.900  10.077  24.904  0.00  0.00            
ATOM    677 HG21 VAL X  42       2.952   9.942  25.984  0.00  0.00            
ATOM    678 HG22 VAL X  42       3.820   9.833  24.374  0.00  0.00            
ATOM    679 HG23 VAL X  42       2.192   9.386  24.446  0.00  0.00            
ATOM    680  C   VAL X  42       0.064  11.466  24.540  0.00  0.00            
ATOM    681  O   VAL X  42      -0.663  10.714  25.168  0.00  0.00            
ATOM    682  N   LYS X  43      -0.199  11.820  23.241  0.00  0.00            
ATOM    683  H   LYS X  43       0.364  12.479  22.723  0.00  0.00            
ATOM    684  CA  LYS X  43      -1.191  11.068  22.377  0.00  0.00            
ATOM    685  HA  LYS X  43      -1.492  10.054  22.643  0.00  0.00            
ATOM    686  CB  LYS X  43      -2.567  11.806  22.600  0.00  0.00            
ATOM    687  HB2 LYS X  43      -3.208  11.256  21.911  0.00  0.00            
ATOM    688  HB3 LYS X  43      -2.972  11.670  23.603  0.00  0.00            
ATOM    689  CG  LYS X  43      -2.560  13.282  22.137  0.00  0.00            
ATOM    690  HG2 LYS X  43      -1.726  13.832  22.573  0.00  0.00            
ATOM    691  HG3 LYS X  43      -2.481  13.372  21.053  0.00  0.00            
ATOM    692  CD  LYS X  43      -3.863  13.907  22.591  0.00  0.00            
ATOM    693  HD2 LYS X  43      -4.711  13.354  22.185  0.00  0.00            
ATOM    694  HD3 LYS X  43      -3.880  13.947  23.680  0.00  0.00            
ATOM    695  CE  LYS X  43      -3.821  15.345  22.116  0.00  0.00            
ATOM    696  HE2 LYS X  43      -2.880  15.772  22.463  0.00  0.00            
ATOM    697  HE3 LYS X  43      -3.742  15.520  21.043  0.00  0.00            
ATOM    698  NZ  LYS X  43      -4.901  16.259  22.607  0.00  0.00            
ATOM    699  HZ1 LYS X  43      -4.538  17.202  22.592  0.00  0.00            
ATOM    700  HZ2 LYS X  43      -5.781  16.203  22.115  0.00  0.00            
ATOM    701  HZ3 LYS X  43      -5.134  16.163  23.585  0.00  0.00            
ATOM    702  C   LYS X  43      -0.763  10.929  20.919  0.00  0.00            
ATOM    703  O   LYS X  43      -0.175  11.867  20.303  0.00  0.00            
ATOM    704  N   ILE X  44      -1.141   9.790  20.295  0.00  0.00            
ATOM    705  H   ILE X  44      -1.759   9.162  20.789  0.00  0.00            
ATOM    706  CA  ILE X  44      -0.752   9.460  18.933  0.00  0.00            
ATOM    707  HA  ILE X  44       0.047  10.126  18.606  0.00  0.00            
ATOM    708  CB  ILE X  44      -0.041   8.056  18.886  0.00  0.00            
ATOM    709  HB  ILE X  44      -0.693   7.336  19.379  0.00  0.00            
ATOM    710  CG2 ILE X  44       0.077   7.725  17.370  0.00  0.00            
ATOM    711 HG21 ILE X  44       0.404   8.524  16.705  0.00  0.00            
ATOM    712 HG22 ILE X  44      -0.878   7.368  16.984  0.00  0.00            
ATOM    713 HG23 ILE X  44       0.766   6.906  17.167  0.00  0.00            
ATOM    714  CG1 ILE X  44       1.321   7.982  19.619  0.00  0.00            
ATOM    715 HG12 ILE X  44       1.260   8.226  20.679  0.00  0.00            
ATOM    716 HG13 ILE X  44       2.110   8.501  19.074  0.00  0.00            
ATOM    717  CD1 ILE X  44       1.720   6.521  19.730  0.00  0.00            
ATOM    718 HD11 ILE X  44       1.021   5.996  20.381  0.00  0.00            
ATOM    719 HD12 ILE X  44       1.757   5.941  18.807  0.00  0.00            
ATOM    720 HD13 ILE X  44       2.737   6.497  20.123  0.00  0.00            
ATOM    721  C   ILE X  44      -1.959   9.674  18.040  0.00  0.00            
ATOM    722  O   ILE X  44      -3.008   9.152  18.416  0.00  0.00            
ATOM    723  N   PRO X  45      -1.867  10.362  16.881  0.00  0.00            
ATOM    724  CD  PRO X  45      -0.785  11.252  16.481  0.00  0.00            
ATOM    725  HD2 PRO X  45      -0.415  11.742  17.382  0.00  0.00            
ATOM    726  HD3 PRO X  45      -0.010  10.611  16.060  0.00  0.00            
ATOM    727  CG  PRO X  45      -1.534  12.317  15.619  0.00  0.00            
ATOM    728  HG2 PRO X  45      -0.871  12.712  14.850  0.00  0.00            
ATOM    729  HG3 PRO X  45      -1.971  13.035  16.314  0.00  0.00            
ATOM    730  CB  PRO X  45      -2.661  11.463  14.942  0.00  0.00            
ATOM    731  HB2 PRO X  45      -3.500  12.139  14.779  0.00  0.00            
ATOM    732  HB3 PRO X  45      -2.221  11.168  13.989  0.00  0.00            
ATOM    733  CA  PRO X  45      -2.949  10.289  15.871  0.00  0.00            
ATOM    734  HA  PRO X  45      -3.903  10.553  16.327  0.00  0.00            
ATOM    735  C   PRO X  45      -3.073   8.905  15.294  0.00  0.00            
ATOM    736  O   PRO X  45      -2.038   8.399  14.790  0.00  0.00            
ATOM    737  N   VAL X  46      -4.238   8.314  15.235  0.00  0.00            
ATOM    738  H   VAL X  46      -4.965   8.841  15.698  0.00  0.00            
ATOM    739  CA  VAL X  46      -4.495   6.950  14.676  0.00  0.00            
ATOM    740  HA  VAL X  46      -3.602   6.605  14.153  0.00  0.00            
ATOM    741  CB  VAL X  46      -4.771   5.949  15.820  0.00  0.00            
ATOM    742  HB  VAL X  46      -4.845   4.968  15.349  0.00  0.00            
ATOM    743  CG1 VAL X  46      -3.693   5.866  16.928  0.00  0.00            
ATOM    744 HG11 VAL X  46      -3.852   6.742  17.557  0.00  0.00            
ATOM    745 HG12 VAL X  46      -2.705   5.879  16.467  0.00  0.00            
ATOM    746 HG13 VAL X  46      -3.837   5.077  17.666  0.00  0.00            
ATOM    747  CG2 VAL X  46      -6.134   6.202  16.455  0.00  0.00            
ATOM    748 HG21 VAL X  46      -6.267   5.460  17.242  0.00  0.00            
ATOM    749 HG22 VAL X  46      -6.240   7.154  16.975  0.00  0.00            
ATOM    750 HG23 VAL X  46      -6.896   6.158  15.677  0.00  0.00            
ATOM    751  C   VAL X  46      -5.580   6.941  13.579  0.00  0.00            
ATOM    752  O   VAL X  46      -6.433   7.856  13.436  0.00  0.00            
ATOM    753  N   ALA X  47      -5.479   5.852  12.726  0.00  0.00            
ATOM    754  H   ALA X  47      -4.725   5.205  12.909  0.00  0.00            
ATOM    755  CA  ALA X  47      -6.550   5.371  11.836  0.00  0.00            
ATOM    756  HA  ALA X  47      -7.262   6.194  11.774  0.00  0.00            
ATOM    757  CB  ALA X  47      -6.030   5.255  10.413  0.00  0.00            
ATOM    758  HB1 ALA X  47      -6.895   5.306   9.751  0.00  0.00            
ATOM    759  HB2 ALA X  47      -5.308   6.064  10.301  0.00  0.00            
ATOM    760  HB3 ALA X  47      -5.619   4.249  10.324  0.00  0.00            
ATOM    761  C   ALA X  47      -7.259   4.166  12.426  0.00  0.00            
ATOM    762  O   ALA X  47      -6.772   3.482  13.299  0.00  0.00            
ATOM    763  N   ILE X  48      -8.545   4.054  12.201  0.00  0.00            
ATOM    764  H   ILE X  48      -8.896   4.777  11.589  0.00  0.00            
ATOM    765  CA  ILE X  48      -9.446   3.071  12.675  0.00  0.00            
ATOM    766  HA  ILE X  48      -8.943   2.271  13.219  0.00  0.00            
ATOM    767  CB  ILE X  48     -10.444   3.719  13.655  0.00  0.00            
ATOM    768  HB  ILE X  48     -11.115   4.310  13.033  0.00  0.00            
ATOM    769  CG2 ILE X  48     -11.338   2.599  14.355  0.00  0.00            
ATOM    770 HG21 ILE X  48     -11.520   1.704  13.759  0.00  0.00            
ATOM    771 HG22 ILE X  48     -12.326   2.964  14.635  0.00  0.00            
ATOM    772 HG23 ILE X  48     -10.817   2.225  15.237  0.00  0.00            
ATOM    773  CG1 ILE X  48      -9.839   4.792  14.657  0.00  0.00            
ATOM    774 HG12 ILE X  48      -9.095   4.398  15.349  0.00  0.00            
ATOM    775 HG13 ILE X  48      -9.316   5.557  14.083  0.00  0.00            
ATOM    776  CD1 ILE X  48     -10.866   5.469  15.573  0.00  0.00            
ATOM    777 HD11 ILE X  48     -10.291   5.970  16.352  0.00  0.00            
ATOM    778 HD12 ILE X  48     -11.489   6.097  14.936  0.00  0.00            
ATOM    779 HD13 ILE X  48     -11.492   4.680  15.988  0.00  0.00            
ATOM    780  C   ILE X  48     -10.089   2.343  11.448  0.00  0.00            
ATOM    781  O   ILE X  48     -10.556   3.036  10.595  0.00  0.00            
ATOM    782  N   LYS X  49     -10.192   1.045  11.424  0.00  0.00            
ATOM    783  H   LYS X  49      -9.931   0.642  12.312  0.00  0.00            
ATOM    784  CA  LYS X  49     -10.929   0.182  10.543  0.00  0.00            
ATOM    785  HA  LYS X  49     -11.399   0.858   9.829  0.00  0.00            
ATOM    786  CB  LYS X  49      -9.849  -0.593   9.726  0.00  0.00            
ATOM    787  HB2 LYS X  49      -8.933  -0.047   9.500  0.00  0.00            
ATOM    788  HB3 LYS X  49      -9.456  -1.418  10.321  0.00  0.00            
ATOM    789  CG  LYS X  49     -10.341  -1.217   8.499  0.00  0.00            
ATOM    790  HG2 LYS X  49     -10.892  -0.597   7.792  0.00  0.00            
ATOM    791  HG3 LYS X  49     -11.014  -2.017   8.807  0.00  0.00            
ATOM    792  CD  LYS X  49      -9.154  -2.069   7.930  0.00  0.00            
ATOM    793  HD2 LYS X  49      -8.328  -1.383   7.737  0.00  0.00            
ATOM    794  HD3 LYS X  49      -8.899  -2.801   8.696  0.00  0.00            
ATOM    795  CE  LYS X  49      -9.592  -2.710   6.567  0.00  0.00            
ATOM    796  HE2 LYS X  49     -10.421  -3.404   6.701  0.00  0.00            
ATOM    797  HE3 LYS X  49     -10.056  -1.873   6.044  0.00  0.00            
ATOM    798  NZ  LYS X  49      -8.492  -3.350   5.841  0.00  0.00            
ATOM    799  HZ1 LYS X  49      -7.912  -2.680   5.357  0.00  0.00            
ATOM    800  HZ2 LYS X  49      -8.936  -3.976   5.185  0.00  0.00            
ATOM    801  HZ3 LYS X  49      -8.064  -3.978   6.506  0.00  0.00            
ATOM    802  C   LYS X  49     -11.927  -0.734  11.195  0.00  0.00            
ATOM    803  O   LYS X  49     -11.634  -1.372  12.194  0.00  0.00            
ATOM    804  N   GLU X  50     -13.040  -0.877  10.547  0.00  0.00            
ATOM    805  H   GLU X  50     -13.147  -0.450   9.638  0.00  0.00            
ATOM    806  CA  GLU X  50     -14.139  -1.767  10.953  0.00  0.00            
ATOM    807  HA  GLU X  50     -13.926  -2.387  11.824  0.00  0.00            
ATOM    808  CB  GLU X  50     -15.350  -0.841  11.429  0.00  0.00            
ATOM    809  HB2 GLU X  50     -15.458  -0.025  10.715  0.00  0.00            
ATOM    810  HB3 GLU X  50     -16.216  -1.503  11.424  0.00  0.00            
ATOM    811  CG  GLU X  50     -15.128  -0.362  12.878  0.00  0.00            
ATOM    812  HG2 GLU X  50     -14.958  -1.218  13.531  0.00  0.00            
ATOM    813  HG3 GLU X  50     -14.226   0.237  13.007  0.00  0.00            
ATOM    814  CD  GLU X  50     -16.319   0.467  13.400  0.00  0.00            
ATOM    815  OE1 GLU X  50     -17.339   0.790  12.756  0.00  0.00            
ATOM    816  OE2 GLU X  50     -16.175   0.994  14.544  0.00  0.00            
ATOM    817  C   GLU X  50     -14.620  -2.738   9.874  0.00  0.00            
ATOM    818  O   GLU X  50     -14.528  -2.417   8.673  0.00  0.00            
ATOM    819  N   LEU X  51     -15.323  -3.835  10.160  0.00  0.00            
ATOM    820  H   LEU X  51     -15.403  -4.196  11.100  0.00  0.00            
ATOM    821  CA  LEU X  51     -16.219  -4.478   9.206  0.00  0.00            
ATOM    822  HA  LEU X  51     -15.721  -4.385   8.241  0.00  0.00            
ATOM    823  CB  LEU X  51     -16.446  -5.965   9.504  0.00  0.00            
ATOM    824  HB2 LEU X  51     -16.968  -6.027  10.459  0.00  0.00            
ATOM    825  HB3 LEU X  51     -17.097  -6.517   8.826  0.00  0.00            
ATOM    826  CG  LEU X  51     -15.150  -6.712   9.630  0.00  0.00            
ATOM    827  HG  LEU X  51     -14.598  -6.268  10.458  0.00  0.00            
ATOM    828  CD1 LEU X  51     -15.356  -8.154   9.978  0.00  0.00            
ATOM    829 HD11 LEU X  51     -16.098  -8.290  10.764  0.00  0.00            
ATOM    830 HD12 LEU X  51     -14.445  -8.636  10.331  0.00  0.00            
ATOM    831 HD13 LEU X  51     -15.754  -8.709   9.129  0.00  0.00            
ATOM    832  CD2 LEU X  51     -14.291  -6.672   8.376  0.00  0.00            
ATOM    833 HD21 LEU X  51     -13.618  -7.527   8.324  0.00  0.00            
ATOM    834 HD22 LEU X  51     -13.715  -5.770   8.580  0.00  0.00            
ATOM    835 HD23 LEU X  51     -14.784  -6.613   7.405  0.00  0.00            
ATOM    836  C   LEU X  51     -17.537  -3.741   9.090  0.00  0.00            
ATOM    837  O   LEU X  51     -17.918  -2.822   9.845  0.00  0.00            
ATOM    838  N   ARG X  52     -18.344  -4.055   8.052  0.00  0.00            
ATOM    839  H   ARG X  52     -18.084  -4.774   7.391  0.00  0.00            
ATOM    840  CA  ARG X  52     -19.654  -3.528   7.620  0.00  0.00            
ATOM    841  HA  ARG X  52     -19.450  -2.467   7.477  0.00  0.00            
ATOM    842  CB  ARG X  52     -20.054  -4.081   6.228  0.00  0.00            
ATOM    843  HB2 ARG X  52     -20.179  -5.139   6.461  0.00  0.00            
ATOM    844  HB3 ARG X  52     -19.206  -4.140   5.546  0.00  0.00            
ATOM    845  CG  ARG X  52     -21.303  -3.594   5.423  0.00  0.00            
ATOM    846  HG2 ARG X  52     -21.467  -4.299   4.608  0.00  0.00            
ATOM    847  HG3 ARG X  52     -22.171  -3.608   6.082  0.00  0.00            
ATOM    848  CD  ARG X  52     -21.127  -2.191   4.677  0.00  0.00            
ATOM    849  HD2 ARG X  52     -20.155  -2.257   4.189  0.00  0.00            
ATOM    850  HD3 ARG X  52     -21.961  -2.115   3.979  0.00  0.00            
ATOM    851  NE  ARG X  52     -21.091  -1.131   5.595  0.00  0.00            
ATOM    852  HE  ARG X  52     -21.865  -1.133   6.244  0.00  0.00            
ATOM    853  CZ  ARG X  52     -20.283  -0.045   5.635  0.00  0.00            
ATOM    854  NH1 ARG X  52     -19.287   0.180   4.795  0.00  0.00            
ATOM    855 HH11 ARG X  52     -19.006  -0.479   4.083  0.00  0.00            
ATOM    856 HH12 ARG X  52     -18.697   0.988   4.936  0.00  0.00            
ATOM    857  NH2 ARG X  52     -20.522   0.810   6.553  0.00  0.00            
ATOM    858 HH21 ARG X  52     -21.283   0.608   7.185  0.00  0.00            
ATOM    859 HH22 ARG X  52     -19.904   1.609   6.549  0.00  0.00            
ATOM    860  C   ARG X  52     -20.825  -3.762   8.673  0.00  0.00            
ATOM    861  O   ARG X  52     -21.767  -4.554   8.480  0.00  0.00            
ATOM    862  N   GLU X  53     -20.779  -3.081   9.843  0.00  0.00            
ATOM    863  H   GLU X  53     -20.084  -2.354   9.938  0.00  0.00            
ATOM    864  CA  GLU X  53     -21.743  -3.278  11.014  0.00  0.00            
ATOM    865  HA  GLU X  53     -21.363  -2.882  11.956  0.00  0.00            
ATOM    866  CB  GLU X  53     -23.150  -2.673  10.710  0.00  0.00            
ATOM    867  HB2 GLU X  53     -23.588  -3.284   9.920  0.00  0.00            
ATOM    868  HB3 GLU X  53     -23.658  -2.755  11.671  0.00  0.00            
ATOM    869  CG  GLU X  53     -23.315  -1.239  10.250  0.00  0.00            
ATOM    870  HG2 GLU X  53     -24.294  -0.807  10.456  0.00  0.00            
ATOM    871  HG3 GLU X  53     -22.647  -0.670  10.897  0.00  0.00            
ATOM    872  CD  GLU X  53     -23.029  -0.846   8.780  0.00  0.00            
ATOM    873  OE1 GLU X  53     -23.202  -1.605   7.812  0.00  0.00            
ATOM    874  OE2 GLU X  53     -22.598   0.305   8.541  0.00  0.00            
ATOM    875  C   GLU X  53     -21.873  -4.771  11.509  0.00  0.00            
ATOM    876  O   GLU X  53     -22.843  -5.092  12.252  0.00  0.00            
ATOM    877  N   ALA X  54     -20.868  -5.649  11.225  0.00  0.00            
ATOM    878  H   ALA X  54     -20.098  -5.234  10.719  0.00  0.00            
ATOM    879  CA  ALA X  54     -20.819  -7.007  11.765  0.00  0.00            
ATOM    880  HA  ALA X  54     -21.647  -7.562  11.323  0.00  0.00            
ATOM    881  CB  ALA X  54     -19.593  -7.685  11.217  0.00  0.00            
ATOM    882  HB1 ALA X  54     -18.717  -7.249  11.697  0.00  0.00            
ATOM    883  HB2 ALA X  54     -19.625  -8.721  11.553  0.00  0.00            
ATOM    884  HB3 ALA X  54     -19.526  -7.552  10.137  0.00  0.00            
ATOM    885  C   ALA X  54     -20.839  -7.152  13.313  0.00  0.00            
ATOM    886  O   ALA X  54     -20.173  -6.343  13.928  0.00  0.00            
ATOM    887  N   THR X  55     -21.635  -8.112  13.850  0.00  0.00            
ATOM    888  H   THR X  55     -22.240  -8.591  13.198  0.00  0.00            
ATOM    889  CA  THR X  55     -21.615  -8.335  15.324  0.00  0.00            
ATOM    890  HA  THR X  55     -20.679  -7.956  15.735  0.00  0.00            
ATOM    891  CB  THR X  55     -22.825  -7.629  15.977  0.00  0.00            
ATOM    892  HB  THR X  55     -22.789  -7.868  17.040  0.00  0.00            
ATOM    893  CG2 THR X  55     -22.804  -6.087  15.850  0.00  0.00            
ATOM    894 HG21 THR X  55     -23.774  -5.681  16.138  0.00  0.00            
ATOM    895 HG22 THR X  55     -22.597  -5.830  14.811  0.00  0.00            
ATOM    896 HG23 THR X  55     -21.952  -5.681  16.395  0.00  0.00            
ATOM    897  OG1 THR X  55     -24.006  -8.157  15.381  0.00  0.00            
ATOM    898  HG1 THR X  55     -24.019  -7.875  14.464  0.00  0.00            
ATOM    899  C   THR X  55     -21.516  -9.808  15.776  0.00  0.00            
ATOM    900  O   THR X  55     -21.127 -10.024  16.909  0.00  0.00            
ATOM    901  N   SER X  56     -21.728 -10.843  14.920  0.00  0.00            
ATOM    902  H   SER X  56     -21.898 -10.615  13.951  0.00  0.00            
ATOM    903  CA  SER X  56     -21.343 -12.280  15.204  0.00  0.00            
ATOM    904  HA  SER X  56     -21.790 -12.572  16.154  0.00  0.00            
ATOM    905  CB  SER X  56     -21.930 -13.151  14.055  0.00  0.00            
ATOM    906  HB2 SER X  56     -23.014 -13.152  14.166  0.00  0.00            
ATOM    907  HB3 SER X  56     -21.672 -12.692  13.100  0.00  0.00            
ATOM    908  OG  SER X  56     -21.531 -14.454  13.962  0.00  0.00            
ATOM    909  HG  SER X  56     -22.191 -14.983  13.507  0.00  0.00            
ATOM    910  C   SER X  56     -19.875 -12.521  15.485  0.00  0.00            
ATOM    911  O   SER X  56     -19.058 -11.843  14.873  0.00  0.00            
ATOM    912  N   PRO X  57     -19.505 -13.437  16.438  0.00  0.00            
ATOM    913  CD  PRO X  57     -20.420 -14.363  17.134  0.00  0.00            
ATOM    914  HD2 PRO X  57     -21.051 -14.749  16.334  0.00  0.00            
ATOM    915  HD3 PRO X  57     -20.929 -13.904  17.981  0.00  0.00            
ATOM    916  CG  PRO X  57     -19.665 -15.536  17.697  0.00  0.00            
ATOM    917  HG2 PRO X  57     -19.483 -16.247  16.891  0.00  0.00            
ATOM    918  HG3 PRO X  57     -20.160 -15.880  18.606  0.00  0.00            
ATOM    919  CB  PRO X  57     -18.322 -14.859  17.871  0.00  0.00            
ATOM    920  HB2 PRO X  57     -17.547 -15.620  17.962  0.00  0.00            
ATOM    921  HB3 PRO X  57     -18.339 -14.321  18.818  0.00  0.00            
ATOM    922  CA  PRO X  57     -18.137 -13.803  16.777  0.00  0.00            
ATOM    923  HA  PRO X  57     -17.640 -12.926  17.190  0.00  0.00            
ATOM    924  C   PRO X  57     -17.309 -14.273  15.511  0.00  0.00            
ATOM    925  O   PRO X  57     -16.173 -13.880  15.248  0.00  0.00            
ATOM    926  N   LYS X  58     -18.053 -15.027  14.655  0.00  0.00            
ATOM    927  H   LYS X  58     -19.004 -15.220  14.936  0.00  0.00            
ATOM    928  CA  LYS X  58     -17.689 -15.417  13.286  0.00  0.00            
ATOM    929  HA  LYS X  58     -16.696 -15.865  13.313  0.00  0.00            
ATOM    930  CB  LYS X  58     -18.858 -16.382  12.848  0.00  0.00            
ATOM    931  HB2 LYS X  58     -19.788 -16.132  13.357  0.00  0.00            
ATOM    932  HB3 LYS X  58     -19.038 -16.366  11.773  0.00  0.00            
ATOM    933  CG  LYS X  58     -18.636 -17.857  13.249  0.00  0.00            
ATOM    934  HG2 LYS X  58     -17.636 -18.160  12.938  0.00  0.00            
ATOM    935  HG3 LYS X  58     -18.518 -17.883  14.333  0.00  0.00            
ATOM    936  CD  LYS X  58     -19.596 -18.965  12.709  0.00  0.00            
ATOM    937  HD2 LYS X  58     -19.012 -19.869  12.884  0.00  0.00            
ATOM    938  HD3 LYS X  58     -19.757 -18.796  11.644  0.00  0.00            
ATOM    939  CE  LYS X  58     -20.887 -18.957  13.531  0.00  0.00            
ATOM    940  HE2 LYS X  58     -20.646 -18.792  14.581  0.00  0.00            
ATOM    941  HE3 LYS X  58     -21.605 -18.250  13.117  0.00  0.00            
ATOM    942  NZ  LYS X  58     -21.513 -20.321  13.513  0.00  0.00            
ATOM    943  HZ1 LYS X  58     -21.258 -20.872  14.321  0.00  0.00            
ATOM    944  HZ2 LYS X  58     -21.362 -20.800  12.637  0.00  0.00            
ATOM    945  HZ3 LYS X  58     -22.466 -20.246  13.838  0.00  0.00            
ATOM    946  C   LYS X  58     -17.631 -14.323  12.272  0.00  0.00            
ATOM    947  O   LYS X  58     -16.719 -14.305  11.421  0.00  0.00            
ATOM    948  N   ALA X  59     -18.521 -13.340  12.237  0.00  0.00            
ATOM    949  H   ALA X  59     -19.194 -13.258  12.986  0.00  0.00            
ATOM    950  CA  ALA X  59     -18.487 -12.335  11.193  0.00  0.00            
ATOM    951  HA  ALA X  59     -18.450 -12.916  10.271  0.00  0.00            
ATOM    952  CB  ALA X  59     -19.831 -11.535  11.115  0.00  0.00            
ATOM    953  HB1 ALA X  59     -20.555 -12.345  11.027  0.00  0.00            
ATOM    954  HB2 ALA X  59     -19.914 -10.706  10.412  0.00  0.00            
ATOM    955  HB3 ALA X  59     -19.897 -11.109  12.116  0.00  0.00            
ATOM    956  C   ALA X  59     -17.265 -11.386  11.366  0.00  0.00            
ATOM    957  O   ALA X  59     -16.453 -11.179  10.471  0.00  0.00            
ATOM    958  N   ASN X  60     -17.107 -10.952  12.648  0.00  0.00            
ATOM    959  H   ASN X  60     -17.754 -11.305  13.339  0.00  0.00            
ATOM    960  CA  ASN X  60     -15.954 -10.140  13.227  0.00  0.00            
ATOM    961  HA  ASN X  60     -15.914  -9.348  12.479  0.00  0.00            
ATOM    962  CB  ASN X  60     -16.141  -9.573  14.683  0.00  0.00            
ATOM    963  HB2 ASN X  60     -16.540 -10.326  15.363  0.00  0.00            
ATOM    964  HB3 ASN X  60     -15.161  -9.183  14.958  0.00  0.00            
ATOM    965  CG  ASN X  60     -17.107  -8.373  14.568  0.00  0.00            
ATOM    966  OD1 ASN X  60     -16.756  -7.263  14.240  0.00  0.00            
ATOM    967  ND2 ASN X  60     -18.388  -8.551  14.845  0.00  0.00            
ATOM    968 HD21 ASN X  60     -18.724  -9.478  15.062  0.00  0.00            
ATOM    969 HD22 ASN X  60     -18.949  -7.715  14.765  0.00  0.00            
ATOM    970  C   ASN X  60     -14.566 -10.808  13.139  0.00  0.00            
ATOM    971  O   ASN X  60     -13.536 -10.110  13.042  0.00  0.00            
ATOM    972  N   LYS X  61     -14.506 -12.108  13.058  0.00  0.00            
ATOM    973  H   LYS X  61     -15.249 -12.630  13.500  0.00  0.00            
ATOM    974  CA  LYS X  61     -13.335 -12.852  12.698  0.00  0.00            
ATOM    975  HA  LYS X  61     -12.657 -12.822  13.551  0.00  0.00            
ATOM    976  CB  LYS X  61     -13.664 -14.352  12.456  0.00  0.00            
ATOM    977  HB2 LYS X  61     -13.924 -14.863  13.382  0.00  0.00            
ATOM    978  HB3 LYS X  61     -14.381 -14.389  11.635  0.00  0.00            
ATOM    979  CG  LYS X  61     -12.469 -15.073  11.893  0.00  0.00            
ATOM    980  HG2 LYS X  61     -11.556 -14.973  12.480  0.00  0.00            
ATOM    981  HG3 LYS X  61     -12.276 -14.674  10.898  0.00  0.00            
ATOM    982  CD  LYS X  61     -12.747 -16.583  11.723  0.00  0.00            
ATOM    983  HD2 LYS X  61     -13.290 -16.899  12.614  0.00  0.00            
ATOM    984  HD3 LYS X  61     -13.415 -16.757  10.880  0.00  0.00            
ATOM    985  CE  LYS X  61     -11.481 -17.399  11.641  0.00  0.00            
ATOM    986  HE2 LYS X  61     -11.789 -18.444  11.624  0.00  0.00            
ATOM    987  HE3 LYS X  61     -10.953 -17.205  12.575  0.00  0.00            
ATOM    988  NZ  LYS X  61     -10.605 -17.036  10.474  0.00  0.00            
ATOM    989  HZ1 LYS X  61      -9.717 -17.514  10.532  0.00  0.00            
ATOM    990  HZ2 LYS X  61     -10.197 -16.112  10.497  0.00  0.00            
ATOM    991  HZ3 LYS X  61     -11.028 -17.164   9.566  0.00  0.00            
ATOM    992  C   LYS X  61     -12.538 -12.266  11.534  0.00  0.00            
ATOM    993  O   LYS X  61     -11.307 -12.161  11.577  0.00  0.00            
ATOM    994  N   GLU X  62     -13.145 -11.833  10.455  0.00  0.00            
ATOM    995  H   GLU X  62     -14.154 -11.853  10.482  0.00  0.00            
ATOM    996  CA  GLU X  62     -12.425 -11.453   9.233  0.00  0.00            
ATOM    997  HA  GLU X  62     -11.741 -12.252   8.947  0.00  0.00            
ATOM    998  CB  GLU X  62     -13.454 -11.223   8.065  0.00  0.00            
ATOM    999  HB2 GLU X  62     -14.185 -10.491   8.407  0.00  0.00            
ATOM   1000  HB3 GLU X  62     -12.860 -10.900   7.210  0.00  0.00            
ATOM   1001  CG  GLU X  62     -14.181 -12.547   7.668  0.00  0.00            
ATOM   1002  HG2 GLU X  62     -14.890 -12.332   6.868  0.00  0.00            
ATOM   1003  HG3 GLU X  62     -14.638 -12.940   8.576  0.00  0.00            
ATOM   1004  CD  GLU X  62     -13.229 -13.595   7.057  0.00  0.00            
ATOM   1005  OE1 GLU X  62     -13.601 -14.773   6.975  0.00  0.00            
ATOM   1006  OE2 GLU X  62     -12.064 -13.311   6.621  0.00  0.00            
ATOM   1007  C   GLU X  62     -11.555 -10.246   9.350  0.00  0.00            
ATOM   1008  O   GLU X  62     -10.625 -10.097   8.501  0.00  0.00            
ATOM   1009  N   ILE X  63     -11.762  -9.358  10.285  0.00  0.00            
ATOM   1010  H   ILE X  63     -12.485  -9.627  10.937  0.00  0.00            
ATOM   1011  CA  ILE X  63     -10.883  -8.232  10.549  0.00  0.00            
ATOM   1012  HA  ILE X  63     -10.265  -8.004   9.680  0.00  0.00            
ATOM   1013  CB  ILE X  63     -11.627  -6.937  11.044  0.00  0.00            
ATOM   1014  HB  ILE X  63     -12.428  -6.733  10.333  0.00  0.00            
ATOM   1015  CG2 ILE X  63     -12.127  -6.980  12.425  0.00  0.00            
ATOM   1016 HG21 ILE X  63     -12.643  -7.920  12.616  0.00  0.00            
ATOM   1017 HG22 ILE X  63     -11.293  -6.875  13.119  0.00  0.00            
ATOM   1018 HG23 ILE X  63     -12.876  -6.205  12.587  0.00  0.00            
ATOM   1019  CG1 ILE X  63     -10.705  -5.736  10.923  0.00  0.00            
ATOM   1020 HG12 ILE X  63      -9.803  -5.731  11.535  0.00  0.00            
ATOM   1021 HG13 ILE X  63     -10.323  -5.800   9.904  0.00  0.00            
ATOM   1022  CD1 ILE X  63     -11.425  -4.426  11.052  0.00  0.00            
ATOM   1023 HD11 ILE X  63     -10.828  -3.580  10.716  0.00  0.00            
ATOM   1024 HD12 ILE X  63     -11.774  -4.346  12.082  0.00  0.00            
ATOM   1025 HD13 ILE X  63     -12.302  -4.420  10.404  0.00  0.00            
ATOM   1026  C   ILE X  63      -9.863  -8.676  11.604  0.00  0.00            
ATOM   1027  O   ILE X  63      -8.712  -8.276  11.453  0.00  0.00            
ATOM   1028  N   LEU X  64     -10.255  -9.432  12.619  0.00  0.00            
ATOM   1029  H   LEU X  64     -11.205  -9.773  12.584  0.00  0.00            
ATOM   1030  CA  LEU X  64      -9.361 -10.065  13.607  0.00  0.00            
ATOM   1031  HA  LEU X  64      -8.948  -9.227  14.168  0.00  0.00            
ATOM   1032  CB  LEU X  64     -10.120 -11.008  14.607  0.00  0.00            
ATOM   1033  HB2 LEU X  64     -10.708 -11.705  14.010  0.00  0.00            
ATOM   1034  HB3 LEU X  64      -9.429 -11.631  15.175  0.00  0.00            
ATOM   1035  CG  LEU X  64     -11.056 -10.232  15.629  0.00  0.00            
ATOM   1036  HG  LEU X  64     -11.651  -9.503  15.078  0.00  0.00            
ATOM   1037  CD1 LEU X  64     -11.998 -11.313  16.192  0.00  0.00            
ATOM   1038 HD11 LEU X  64     -11.438 -12.164  16.581  0.00  0.00            
ATOM   1039 HD12 LEU X  64     -12.826 -11.521  15.514  0.00  0.00            
ATOM   1040 HD13 LEU X  64     -12.405 -10.869  17.100  0.00  0.00            
ATOM   1041  CD2 LEU X  64     -10.227  -9.600  16.707  0.00  0.00            
ATOM   1042 HD21 LEU X  64      -9.501 -10.323  17.077  0.00  0.00            
ATOM   1043 HD22 LEU X  64     -10.902  -9.112  17.410  0.00  0.00            
ATOM   1044 HD23 LEU X  64      -9.618  -8.782  16.322  0.00  0.00            
ATOM   1045  C   LEU X  64      -8.241 -10.899  12.901  0.00  0.00            
ATOM   1046  O   LEU X  64      -7.037 -10.860  13.253  0.00  0.00            
ATOM   1047  N   ASP X  65      -8.559 -11.609  11.855  0.00  0.00            
ATOM   1048  H   ASP X  65      -9.552 -11.694  11.689  0.00  0.00            
ATOM   1049  CA  ASP X  65      -7.635 -12.284  10.928  0.00  0.00            
ATOM   1050  HA  ASP X  65      -7.219 -13.013  11.624  0.00  0.00            
ATOM   1051  CB  ASP X  65      -8.408 -12.971   9.738  0.00  0.00            
ATOM   1052  HB2 ASP X  65      -9.037 -12.213   9.270  0.00  0.00            
ATOM   1053  HB3 ASP X  65      -7.682 -13.334   9.010  0.00  0.00            
ATOM   1054  CG  ASP X  65      -9.276 -14.242  10.182  0.00  0.00            
ATOM   1055  OD1 ASP X  65      -9.326 -14.697  11.325  0.00  0.00            
ATOM   1056  OD2 ASP X  65      -9.844 -14.806   9.238  0.00  0.00            
ATOM   1057  C   ASP X  65      -6.584 -11.398  10.305  0.00  0.00            
ATOM   1058  O   ASP X  65      -5.364 -11.633  10.348  0.00  0.00            
ATOM   1059  N   GLU X  66      -7.093 -10.267   9.836  0.00  0.00            
ATOM   1060  H   GLU X  66      -7.993  -9.949  10.166  0.00  0.00            
ATOM   1061  CA  GLU X  66      -6.236  -9.280   9.231  0.00  0.00            
ATOM   1062  HA  GLU X  66      -5.708  -9.787   8.424  0.00  0.00            
ATOM   1063  CB  GLU X  66      -7.233  -8.352   8.604  0.00  0.00            
ATOM   1064  HB2 GLU X  66      -8.021  -8.858   8.047  0.00  0.00            
ATOM   1065  HB3 GLU X  66      -7.798  -7.765   9.328  0.00  0.00            
ATOM   1066  CG  GLU X  66      -6.406  -7.469   7.733  0.00  0.00            
ATOM   1067  HG2 GLU X  66      -5.860  -8.106   7.037  0.00  0.00            
ATOM   1068  HG3 GLU X  66      -5.699  -6.974   8.398  0.00  0.00            
ATOM   1069  CD  GLU X  66      -7.148  -6.286   7.061  0.00  0.00            
ATOM   1070  OE1 GLU X  66      -6.645  -5.137   7.080  0.00  0.00            
ATOM   1071  OE2 GLU X  66      -8.258  -6.626   6.567  0.00  0.00            
ATOM   1072  C   GLU X  66      -5.219  -8.739  10.283  0.00  0.00            
ATOM   1073  O   GLU X  66      -4.037  -8.629  10.000  0.00  0.00            
ATOM   1074  N   ALA X  67      -5.715  -8.442  11.466  0.00  0.00            
ATOM   1075  H   ALA X  67      -6.719  -8.514  11.550  0.00  0.00            
ATOM   1076  CA  ALA X  67      -4.913  -8.054  12.533  0.00  0.00            
ATOM   1077  HA  ALA X  67      -4.379  -7.131  12.307  0.00  0.00            
ATOM   1078  CB  ALA X  67      -5.795  -7.674  13.692  0.00  0.00            
ATOM   1079  HB1 ALA X  67      -6.714  -7.209  13.335  0.00  0.00            
ATOM   1080  HB2 ALA X  67      -6.118  -8.582  14.200  0.00  0.00            
ATOM   1081  HB3 ALA X  67      -5.274  -6.941  14.308  0.00  0.00            
ATOM   1082  C   ALA X  67      -3.846  -9.071  12.936  0.00  0.00            
ATOM   1083  O   ALA X  67      -2.676  -8.630  12.968  0.00  0.00            
ATOM   1084  N   TYR X  68      -4.173 -10.369  13.097  0.00  0.00            
ATOM   1085  H   TYR X  68      -5.119 -10.692  12.951  0.00  0.00            
ATOM   1086  CA  TYR X  68      -3.125 -11.328  13.531  0.00  0.00            
ATOM   1087  HA  TYR X  68      -2.610 -10.999  14.434  0.00  0.00            
ATOM   1088  CB  TYR X  68      -3.696 -12.746  13.819  0.00  0.00            
ATOM   1089  HB2 TYR X  68      -4.450 -12.985  13.069  0.00  0.00            
ATOM   1090  HB3 TYR X  68      -2.904 -13.494  13.781  0.00  0.00            
ATOM   1091  CG  TYR X  68      -4.278 -12.860  15.176  0.00  0.00            
ATOM   1092  CD1 TYR X  68      -5.639 -12.847  15.406  0.00  0.00            
ATOM   1093  HD1 TYR X  68      -6.325 -12.575  14.617  0.00  0.00            
ATOM   1094  CE1 TYR X  68      -6.141 -12.812  16.707  0.00  0.00            
ATOM   1095  HE1 TYR X  68      -7.184 -12.711  16.965  0.00  0.00            
ATOM   1096  CZ  TYR X  68      -5.250 -12.805  17.808  0.00  0.00            
ATOM   1097  OH  TYR X  68      -5.785 -12.914  19.047  0.00  0.00            
ATOM   1098  HH  TYR X  68      -5.292 -13.533  19.591  0.00  0.00            
ATOM   1099  CE2 TYR X  68      -3.830 -12.923  17.532  0.00  0.00            
ATOM   1100  HE2 TYR X  68      -3.127 -12.985  18.350  0.00  0.00            
ATOM   1101  CD2 TYR X  68      -3.338 -12.874  16.235  0.00  0.00            
ATOM   1102  HD2 TYR X  68      -2.282 -12.709  16.079  0.00  0.00            
ATOM   1103  C   TYR X  68      -1.964 -11.411  12.381  0.00  0.00            
ATOM   1104  O   TYR X  68      -0.799 -11.674  12.638  0.00  0.00            
ATOM   1105  N   VAL X  69      -2.348 -11.113  11.139  0.00  0.00            
ATOM   1106  H   VAL X  69      -3.308 -10.877  10.931  0.00  0.00            
ATOM   1107  CA  VAL X  69      -1.443 -11.066   9.976  0.00  0.00            
ATOM   1108  HA  VAL X  69      -0.639 -11.754  10.236  0.00  0.00            
ATOM   1109  CB  VAL X  69      -2.147 -11.463   8.692  0.00  0.00            
ATOM   1110  HB  VAL X  69      -3.207 -11.211   8.674  0.00  0.00            
ATOM   1111  CG1 VAL X  69      -1.428 -10.821   7.455  0.00  0.00            
ATOM   1112 HG11 VAL X  69      -0.410 -11.210   7.496  0.00  0.00            
ATOM   1113 HG12 VAL X  69      -1.870 -11.186   6.528  0.00  0.00            
ATOM   1114 HG13 VAL X  69      -1.506  -9.746   7.297  0.00  0.00            
ATOM   1115  CG2 VAL X  69      -2.069 -12.922   8.526  0.00  0.00            
ATOM   1116 HG21 VAL X  69      -2.770 -13.124   7.717  0.00  0.00            
ATOM   1117 HG22 VAL X  69      -1.057 -13.324   8.469  0.00  0.00            
ATOM   1118 HG23 VAL X  69      -2.434 -13.352   9.459  0.00  0.00            
ATOM   1119  C   VAL X  69      -0.653  -9.719   9.889  0.00  0.00            
ATOM   1120  O   VAL X  69       0.545  -9.673   9.569  0.00  0.00            
ATOM   1121  N   MET X  70      -1.235  -8.661  10.311  0.00  0.00            
ATOM   1122  H   MET X  70      -2.162  -8.721  10.709  0.00  0.00            
ATOM   1123  CA  MET X  70      -0.523  -7.454  10.567  0.00  0.00            
ATOM   1124  HA  MET X  70       0.077  -7.176   9.701  0.00  0.00            
ATOM   1125  CB  MET X  70      -1.480  -6.301  10.830  0.00  0.00            
ATOM   1126  HB2 MET X  70      -2.311  -6.740  11.381  0.00  0.00            
ATOM   1127  HB3 MET X  70      -0.937  -5.512  11.350  0.00  0.00            
ATOM   1128  CG  MET X  70      -2.063  -5.690   9.569  0.00  0.00            
ATOM   1129  HG2 MET X  70      -1.292  -5.668   8.798  0.00  0.00            
ATOM   1130  HG3 MET X  70      -2.766  -6.401   9.136  0.00  0.00            
ATOM   1131  SD  MET X  70      -2.827  -4.115   9.805  0.00  0.00            
ATOM   1132  CE  MET X  70      -1.486  -2.975   9.657  0.00  0.00            
ATOM   1133  HE1 MET X  70      -1.900  -1.978   9.502  0.00  0.00            
ATOM   1134  HE2 MET X  70      -0.897  -2.978  10.574  0.00  0.00            
ATOM   1135  HE3 MET X  70      -0.856  -3.159   8.787  0.00  0.00            
ATOM   1136  C   MET X  70       0.474  -7.619  11.770  0.00  0.00            
ATOM   1137  O   MET X  70       1.570  -7.242  11.662  0.00  0.00            
ATOM   1138  N   ALA X  71       0.138  -8.356  12.835  0.00  0.00            
ATOM   1139  H   ALA X  71      -0.808  -8.653  13.027  0.00  0.00            
ATOM   1140  CA  ALA X  71       1.079  -8.647  13.963  0.00  0.00            
ATOM   1141  HA  ALA X  71       1.592  -7.726  14.240  0.00  0.00            
ATOM   1142  CB  ALA X  71       0.307  -9.126  15.162  0.00  0.00            
ATOM   1143  HB1 ALA X  71      -0.488  -9.795  14.833  0.00  0.00            
ATOM   1144  HB2 ALA X  71      -0.057  -8.308  15.783  0.00  0.00            
ATOM   1145  HB3 ALA X  71       0.967  -9.757  15.758  0.00  0.00            
ATOM   1146  C   ALA X  71       2.202  -9.614  13.635  0.00  0.00            
ATOM   1147  O   ALA X  71       3.295  -9.432  14.106  0.00  0.00            
ATOM   1148  N   SER X  72       2.073 -10.528  12.629  0.00  0.00            
ATOM   1149  H   SER X  72       1.134 -10.547  12.257  0.00  0.00            
ATOM   1150  CA  SER X  72       3.108 -11.290  11.979  0.00  0.00            
ATOM   1151  HA  SER X  72       3.729 -11.774  12.732  0.00  0.00            
ATOM   1152  CB  SER X  72       2.501 -12.419  11.070  0.00  0.00            
ATOM   1153  HB2 SER X  72       1.672 -12.834  11.644  0.00  0.00            
ATOM   1154  HB3 SER X  72       2.201 -11.865  10.181  0.00  0.00            
ATOM   1155  OG  SER X  72       3.377 -13.493  10.813  0.00  0.00            
ATOM   1156  HG  SER X  72       3.271 -14.289  11.341  0.00  0.00            
ATOM   1157  C   SER X  72       4.070 -10.547  10.966  0.00  0.00            
ATOM   1158  O   SER X  72       5.183 -11.055  10.764  0.00  0.00            
ATOM   1159  N   VAL X  73       3.670  -9.399  10.391  0.00  0.00            
ATOM   1160  H   VAL X  73       2.809  -9.011  10.748  0.00  0.00            
ATOM   1161  CA  VAL X  73       4.507  -8.593   9.487  0.00  0.00            
ATOM   1162  HA  VAL X  73       5.548  -8.905   9.567  0.00  0.00            
ATOM   1163  CB  VAL X  73       4.058  -8.873   7.959  0.00  0.00            
ATOM   1164  HB  VAL X  73       4.880  -8.611   7.293  0.00  0.00            
ATOM   1165  CG1 VAL X  73       3.819 -10.360   7.625  0.00  0.00            
ATOM   1166 HG11 VAL X  73       4.723 -10.963   7.705  0.00  0.00            
ATOM   1167 HG12 VAL X  73       3.109 -10.787   8.333  0.00  0.00            
ATOM   1168 HG13 VAL X  73       3.557 -10.465   6.572  0.00  0.00            
ATOM   1169  CG2 VAL X  73       2.848  -7.989   7.531  0.00  0.00            
ATOM   1170 HG21 VAL X  73       2.120  -7.920   8.338  0.00  0.00            
ATOM   1171 HG22 VAL X  73       3.201  -7.015   7.192  0.00  0.00            
ATOM   1172 HG23 VAL X  73       2.390  -8.348   6.609  0.00  0.00            
ATOM   1173  C   VAL X  73       4.573  -7.075   9.684  0.00  0.00            
ATOM   1174  O   VAL X  73       5.385  -6.448   9.045  0.00  0.00            
ATOM   1175  N   ALA X  74       3.875  -6.461  10.593  0.00  0.00            
ATOM   1176  H   ALA X  74       3.276  -7.024  11.179  0.00  0.00            
ATOM   1177  CA  ALA X  74       3.802  -5.015  10.764  0.00  0.00            
ATOM   1178  HA  ALA X  74       4.773  -4.590  10.509  0.00  0.00            
ATOM   1179  CB  ALA X  74       2.865  -4.433   9.739  0.00  0.00            
ATOM   1180  HB1 ALA X  74       1.888  -4.865   9.954  0.00  0.00            
ATOM   1181  HB2 ALA X  74       2.811  -3.345   9.764  0.00  0.00            
ATOM   1182  HB3 ALA X  74       3.009  -4.775   8.714  0.00  0.00            
ATOM   1183  C   ALA X  74       3.612  -4.468  12.186  0.00  0.00            
ATOM   1184  O   ALA X  74       3.331  -3.246  12.387  0.00  0.00            
ATOM   1185  N   SER X  75       3.856  -5.302  13.174  0.00  0.00            
ATOM   1186  H   SER X  75       4.000  -6.270  12.922  0.00  0.00            
ATOM   1187  CA  SER X  75       4.171  -4.936  14.549  0.00  0.00            
ATOM   1188  HA  SER X  75       3.396  -4.208  14.789  0.00  0.00            
ATOM   1189  CB  SER X  75       4.090  -6.112  15.532  0.00  0.00            
ATOM   1190  HB2 SER X  75       3.303  -6.775  15.174  0.00  0.00            
ATOM   1191  HB3 SER X  75       5.028  -6.668  15.514  0.00  0.00            
ATOM   1192  OG  SER X  75       3.726  -5.692  16.819  0.00  0.00            
ATOM   1193  HG  SER X  75       4.564  -5.836  17.266  0.00  0.00            
ATOM   1194  C   SER X  75       5.544  -4.291  14.648  0.00  0.00            
ATOM   1195  O   SER X  75       5.794  -3.472  15.545  0.00  0.00            
ATOM   1196  N   VAL X  76       6.476  -4.778  13.871  0.00  0.00            
ATOM   1197  H   VAL X  76       6.126  -5.435  13.188  0.00  0.00            
ATOM   1198  CA  VAL X  76       7.758  -4.038  13.688  0.00  0.00            
ATOM   1199  HA  VAL X  76       8.282  -3.993  14.643  0.00  0.00            
ATOM   1200  CB  VAL X  76       8.688  -4.848  12.882  0.00  0.00            
ATOM   1201  HB  VAL X  76       8.702  -5.852  13.306  0.00  0.00            
ATOM   1202  CG1 VAL X  76       8.296  -5.006  11.391  0.00  0.00            
ATOM   1203 HG11 VAL X  76       7.383  -5.582  11.239  0.00  0.00            
ATOM   1204 HG12 VAL X  76       8.134  -4.059  10.875  0.00  0.00            
ATOM   1205 HG13 VAL X  76       9.084  -5.585  10.910  0.00  0.00            
ATOM   1206  CG2 VAL X  76      10.131  -4.360  13.086  0.00  0.00            
ATOM   1207 HG21 VAL X  76      10.819  -5.002  12.536  0.00  0.00            
ATOM   1208 HG22 VAL X  76      10.162  -3.320  12.762  0.00  0.00            
ATOM   1209 HG23 VAL X  76      10.424  -4.412  14.135  0.00  0.00            
ATOM   1210  C   VAL X  76       7.630  -2.604  13.127  0.00  0.00            
ATOM   1211  O   VAL X  76       6.744  -2.401  12.282  0.00  0.00            
ATOM   1212  N   ASP X  77       8.428  -1.622  13.560  0.00  0.00            
ATOM   1213  H   ASP X  77       9.062  -1.767  14.333  0.00  0.00            
ATOM   1214  CA  ASP X  77       8.403  -0.269  12.941  0.00  0.00            
ATOM   1215  HA  ASP X  77       7.349  -0.044  12.784  0.00  0.00            
ATOM   1216  CB  ASP X  77       8.974   0.793  13.893  0.00  0.00            
ATOM   1217  HB2 ASP X  77       8.935   1.776  13.424  0.00  0.00            
ATOM   1218  HB3 ASP X  77       8.293   0.871  14.741  0.00  0.00            
ATOM   1219  CG  ASP X  77      10.375   0.485  14.507  0.00  0.00            
ATOM   1220  OD1 ASP X  77      10.834   1.200  15.457  0.00  0.00            
ATOM   1221  OD2 ASP X  77      11.074  -0.480  14.152  0.00  0.00            
ATOM   1222  C   ASP X  77       9.096  -0.098  11.579  0.00  0.00            
ATOM   1223  O   ASP X  77       9.692   0.946  11.353  0.00  0.00            
ATOM   1224  N   ASN X  78       8.925  -1.064  10.630  0.00  0.00            
ATOM   1225  H   ASN X  78       8.274  -1.814  10.815  0.00  0.00            
ATOM   1226  CA  ASN X  78       9.652  -1.141   9.388  0.00  0.00            
ATOM   1227  HA  ASN X  78      10.706  -0.995   9.624  0.00  0.00            
ATOM   1228  CB  ASN X  78       9.285  -2.554   8.836  0.00  0.00            
ATOM   1229  HB2 ASN X  78       9.794  -3.275   9.476  0.00  0.00            
ATOM   1230  HB3 ASN X  78       8.209  -2.728   8.861  0.00  0.00            
ATOM   1231  CG  ASN X  78       9.756  -2.778   7.392  0.00  0.00            
ATOM   1232  OD1 ASN X  78       9.453  -2.074   6.476  0.00  0.00            
ATOM   1233  ND2 ASN X  78      10.147  -4.029   7.137  0.00  0.00            
ATOM   1234 HD21 ASN X  78      10.164  -4.678   7.911  0.00  0.00            
ATOM   1235 HD22 ASN X  78      10.028  -4.352   6.188  0.00  0.00            
ATOM   1236  C   ASN X  78       9.185  -0.059   8.436  0.00  0.00            
ATOM   1237  O   ASN X  78       7.971   0.128   8.311  0.00  0.00            
ATOM   1238  N   PRO X  79      10.081   0.647   7.736  0.00  0.00            
ATOM   1239  CD  PRO X  79      11.559   0.470   7.692  0.00  0.00            
ATOM   1240  HD2 PRO X  79      11.939  -0.551   7.648  0.00  0.00            
ATOM   1241  HD3 PRO X  79      12.030   1.023   8.505  0.00  0.00            
ATOM   1242  CG  PRO X  79      12.030   1.248   6.419  0.00  0.00            
ATOM   1243  HG2 PRO X  79      12.007   0.581   5.557  0.00  0.00            
ATOM   1244  HG3 PRO X  79      13.081   1.509   6.547  0.00  0.00            
ATOM   1245  CB  PRO X  79      11.094   2.433   6.321  0.00  0.00            
ATOM   1246  HB2 PRO X  79      11.021   2.816   5.303  0.00  0.00            
ATOM   1247  HB3 PRO X  79      11.401   3.232   6.995  0.00  0.00            
ATOM   1248  CA  PRO X  79       9.732   1.852   6.843  0.00  0.00            
ATOM   1249  HA  PRO X  79       9.362   2.597   7.548  0.00  0.00            
ATOM   1250  C   PRO X  79       8.589   1.622   5.858  0.00  0.00            
ATOM   1251  O   PRO X  79       7.735   2.580   5.682  0.00  0.00            
ATOM   1252  N   HIE X  80       8.531   0.513   5.090  0.00  0.00            
ATOM   1253  H   HIE X  80       9.239  -0.205   5.133  0.00  0.00            
ATOM   1254  CA  HIE X  80       7.603   0.481   3.961  0.00  0.00            
ATOM   1255  HA  HIE X  80       7.460   1.486   3.565  0.00  0.00            
ATOM   1256  CB  HIE X  80       8.165  -0.282   2.810  0.00  0.00            
ATOM   1257  HB2 HIE X  80       8.020  -1.345   3.001  0.00  0.00            
ATOM   1258  HB3 HIE X  80       7.556  -0.096   1.925  0.00  0.00            
ATOM   1259  CG  HIE X  80       9.636  -0.032   2.615  0.00  0.00            
ATOM   1260  ND1 HIE X  80      10.713  -0.465   3.418  0.00  0.00            
ATOM   1261  CE1 HIE X  80      11.810   0.147   2.881  0.00  0.00            
ATOM   1262  HE1 HIE X  80      12.770   0.197   3.372  0.00  0.00            
ATOM   1263  NE2 HIE X  80      11.443   1.046   1.980  0.00  0.00            
ATOM   1264  HE2 HIE X  80      12.109   1.484   1.360  0.00  0.00            
ATOM   1265  CD2 HIE X  80      10.113   1.010   1.848  0.00  0.00            
ATOM   1266  HD2 HIE X  80       9.498   1.646   1.228  0.00  0.00            
ATOM   1267  C   HIE X  80       6.234  -0.047   4.327  0.00  0.00            
ATOM   1268  O   HIE X  80       5.504  -0.442   3.405  0.00  0.00            
ATOM   1269  N   VAL X  81       5.766  -0.057   5.601  0.00  0.00            
ATOM   1270  H   VAL X  81       6.312   0.258   6.390  0.00  0.00            
ATOM   1271  CA  VAL X  81       4.551  -0.850   5.971  0.00  0.00            
ATOM   1272  HA  VAL X  81       3.834  -0.936   5.154  0.00  0.00            
ATOM   1273  CB  VAL X  81       4.832  -2.330   6.416  0.00  0.00            
ATOM   1274  HB  VAL X  81       3.866  -2.815   6.559  0.00  0.00            
ATOM   1275  CG1 VAL X  81       5.442  -3.032   5.187  0.00  0.00            
ATOM   1276 HG11 VAL X  81       6.530  -2.967   5.151  0.00  0.00            
ATOM   1277 HG12 VAL X  81       5.324  -4.114   5.258  0.00  0.00            
ATOM   1278 HG13 VAL X  81       5.031  -2.797   4.205  0.00  0.00            
ATOM   1279  CG2 VAL X  81       5.897  -2.610   7.506  0.00  0.00            
ATOM   1280 HG21 VAL X  81       5.615  -2.299   8.512  0.00  0.00            
ATOM   1281 HG22 VAL X  81       6.137  -3.672   7.460  0.00  0.00            
ATOM   1282 HG23 VAL X  81       6.781  -1.998   7.327  0.00  0.00            
ATOM   1283  C   VAL X  81       3.818  -0.064   7.037  0.00  0.00            
ATOM   1284  O   VAL X  81       4.454   0.273   8.055  0.00  0.00            
ATOM   1285  N   CYS X  82       2.531   0.096   6.964  0.00  0.00            
ATOM   1286  H   CYS X  82       2.181  -0.177   6.057  0.00  0.00            
ATOM   1287  CA  CYS X  82       1.622   0.777   7.876  0.00  0.00            
ATOM   1288  HA  CYS X  82       2.003   1.786   8.033  0.00  0.00            
ATOM   1289  CB  CYS X  82       0.217   0.753   7.180  0.00  0.00            
ATOM   1290  HB2 CYS X  82       0.243   1.036   6.128  0.00  0.00            
ATOM   1291  HB3 CYS X  82      -0.139  -0.270   7.299  0.00  0.00            
ATOM   1292  SG  CYS X  82      -0.949   1.969   7.983  0.00  0.00            
ATOM   1293  HG  CYS X  82      -2.041   1.592   7.312  0.00  0.00            
ATOM   1294  C   CYS X  82       1.602   0.012   9.180  0.00  0.00            
ATOM   1295  O   CYS X  82       1.321  -1.181   9.346  0.00  0.00            
ATOM   1296  N   ARG X  83       1.940   0.749  10.197  0.00  0.00            
ATOM   1297  H   ARG X  83       2.231   1.682   9.944  0.00  0.00            
ATOM   1298  CA  ARG X  83       2.096   0.257  11.563  0.00  0.00            
ATOM   1299  HA  ARG X  83       2.681  -0.662  11.529  0.00  0.00            
ATOM   1300  CB  ARG X  83       2.741   1.276  12.475  0.00  0.00            
ATOM   1301  HB2 ARG X  83       3.629   1.492  11.881  0.00  0.00            
ATOM   1302  HB3 ARG X  83       2.207   2.223  12.550  0.00  0.00            
ATOM   1303  CG  ARG X  83       3.070   0.982  14.012  0.00  0.00            
ATOM   1304  HG2 ARG X  83       3.525   1.857  14.475  0.00  0.00            
ATOM   1305  HG3 ARG X  83       2.166   0.713  14.559  0.00  0.00            
ATOM   1306  CD  ARG X  83       4.112  -0.150  14.162  0.00  0.00            
ATOM   1307  HD2 ARG X  83       3.685  -1.076  13.777  0.00  0.00            
ATOM   1308  HD3 ARG X  83       4.989   0.011  13.534  0.00  0.00            
ATOM   1309  NE  ARG X  83       4.584  -0.184  15.558  0.00  0.00            
ATOM   1310  HE  ARG X  83       3.872  -0.605  16.137  0.00  0.00            
ATOM   1311  CZ  ARG X  83       5.177   0.768  16.241  0.00  0.00            
ATOM   1312  NH1 ARG X  83       5.776   1.779  15.652  0.00  0.00            
ATOM   1313 HH11 ARG X  83       5.920   1.899  14.660  0.00  0.00            
ATOM   1314 HH12 ARG X  83       6.212   2.438  16.281  0.00  0.00            
ATOM   1315  NH2 ARG X  83       5.137   0.864  17.493  0.00  0.00            
ATOM   1316 HH21 ARG X  83       4.486   0.241  17.949  0.00  0.00            
ATOM   1317 HH22 ARG X  83       5.641   1.530  18.060  0.00  0.00            
ATOM   1318  C   ARG X  83       0.812  -0.119  12.184  0.00  0.00            
ATOM   1319  O   ARG X  83      -0.058   0.719  12.342  0.00  0.00            
ATOM   1320  N   LEU X  84       0.848  -1.331  12.722  0.00  0.00            
ATOM   1321  H   LEU X  84       1.686  -1.889  12.636  0.00  0.00            
ATOM   1322  CA  LEU X  84      -0.181  -1.865  13.633  0.00  0.00            
ATOM   1323  HA  LEU X  84      -1.136  -1.580  13.192  0.00  0.00            
ATOM   1324  CB  LEU X  84      -0.025  -3.382  13.822  0.00  0.00            
ATOM   1325  HB2 LEU X  84       0.008  -3.740  12.793  0.00  0.00            
ATOM   1326  HB3 LEU X  84       0.936  -3.621  14.279  0.00  0.00            
ATOM   1327  CG  LEU X  84      -1.066  -4.099  14.590  0.00  0.00            
ATOM   1328  HG  LEU X  84      -1.112  -3.753  15.622  0.00  0.00            
ATOM   1329  CD1 LEU X  84      -2.461  -4.001  14.065  0.00  0.00            
ATOM   1330 HD11 LEU X  84      -3.079  -4.829  14.411  0.00  0.00            
ATOM   1331 HD12 LEU X  84      -2.524  -3.838  12.989  0.00  0.00            
ATOM   1332 HD13 LEU X  84      -2.933  -3.077  14.399  0.00  0.00            
ATOM   1333  CD2 LEU X  84      -0.495  -5.571  14.613  0.00  0.00            
ATOM   1334 HD21 LEU X  84       0.361  -5.548  15.287  0.00  0.00            
ATOM   1335 HD22 LEU X  84      -1.302  -6.193  15.001  0.00  0.00            
ATOM   1336 HD23 LEU X  84      -0.331  -5.916  13.592  0.00  0.00            
ATOM   1337  C   LEU X  84      -0.027  -1.252  15.012  0.00  0.00            
ATOM   1338  O   LEU X  84       1.099  -1.239  15.568  0.00  0.00            
ATOM   1339  N   LEU X  85      -1.133  -0.819  15.595  0.00  0.00            
ATOM   1340  H   LEU X  85      -1.977  -0.869  15.043  0.00  0.00            
ATOM   1341  CA  LEU X  85      -1.112  -0.403  16.947  0.00  0.00            
ATOM   1342  HA  LEU X  85      -0.084  -0.524  17.288  0.00  0.00            
ATOM   1343  CB  LEU X  85      -1.535   1.080  17.054  0.00  0.00            
ATOM   1344  HB2 LEU X  85      -2.546   1.142  16.651  0.00  0.00            
ATOM   1345  HB3 LEU X  85      -1.491   1.297  18.121  0.00  0.00            
ATOM   1346  CG  LEU X  85      -0.688   2.089  16.245  0.00  0.00            
ATOM   1347  HG  LEU X  85      -0.698   1.821  15.189  0.00  0.00            
ATOM   1348  CD1 LEU X  85      -1.219   3.566  16.490  0.00  0.00            
ATOM   1349 HD11 LEU X  85      -0.847   4.150  15.648  0.00  0.00            
ATOM   1350 HD12 LEU X  85      -2.292   3.739  16.420  0.00  0.00            
ATOM   1351 HD13 LEU X  85      -0.919   3.910  17.480  0.00  0.00            
ATOM   1352  CD2 LEU X  85       0.786   2.070  16.682  0.00  0.00            
ATOM   1353 HD21 LEU X  85       1.357   2.850  16.178  0.00  0.00            
ATOM   1354 HD22 LEU X  85       1.140   1.081  16.392  0.00  0.00            
ATOM   1355 HD23 LEU X  85       0.823   2.108  17.771  0.00  0.00            
ATOM   1356  C   LEU X  85      -1.927  -1.322  17.853  0.00  0.00            
ATOM   1357  O   LEU X  85      -1.407  -1.779  18.839  0.00  0.00            
ATOM   1358  N   GLY X  86      -3.141  -1.751  17.448  0.00  0.00            
ATOM   1359  H   GLY X  86      -3.722  -1.420  16.691  0.00  0.00            
ATOM   1360  CA  GLY X  86      -3.871  -2.809  18.157  0.00  0.00            
ATOM   1361  HA2 GLY X  86      -3.834  -2.628  19.231  0.00  0.00            
ATOM   1362  HA3 GLY X  86      -3.396  -3.783  18.046  0.00  0.00            
ATOM   1363  C   GLY X  86      -5.341  -3.050  17.666  0.00  0.00            
ATOM   1364  O   GLY X  86      -5.884  -2.342  16.813  0.00  0.00            
ATOM   1365  N   ILE X  87      -6.087  -3.871  18.392  0.00  0.00            
ATOM   1366  H   ILE X  87      -5.580  -4.266  19.171  0.00  0.00            
ATOM   1367  CA  ILE X  87      -7.552  -3.948  18.117  0.00  0.00            
ATOM   1368  HA  ILE X  87      -7.888  -3.452  17.207  0.00  0.00            
ATOM   1369  CB  ILE X  87      -8.042  -5.411  17.891  0.00  0.00            
ATOM   1370  HB  ILE X  87      -9.130  -5.446  17.846  0.00  0.00            
ATOM   1371  CG2 ILE X  87      -7.748  -5.889  16.406  0.00  0.00            
ATOM   1372 HG21 ILE X  87      -8.310  -5.299  15.681  0.00  0.00            
ATOM   1373 HG22 ILE X  87      -8.015  -6.916  16.156  0.00  0.00            
ATOM   1374 HG23 ILE X  87      -6.687  -5.794  16.178  0.00  0.00            
ATOM   1375  CG1 ILE X  87      -7.404  -6.385  18.912  0.00  0.00            
ATOM   1376 HG12 ILE X  87      -6.327  -6.548  18.891  0.00  0.00            
ATOM   1377 HG13 ILE X  87      -7.636  -6.024  19.914  0.00  0.00            
ATOM   1378  CD1 ILE X  87      -8.010  -7.823  18.801  0.00  0.00            
ATOM   1379 HD11 ILE X  87      -7.815  -8.368  19.725  0.00  0.00            
ATOM   1380 HD12 ILE X  87      -7.605  -8.402  17.971  0.00  0.00            
ATOM   1381 HD13 ILE X  87      -9.088  -7.778  18.646  0.00  0.00            
ATOM   1382  C   ILE X  87      -8.376  -3.422  19.274  0.00  0.00            
ATOM   1383  O   ILE X  87      -7.855  -3.148  20.375  0.00  0.00            
ATOM   1384  N   CYS X  88      -9.696  -3.373  19.173  0.00  0.00            
ATOM   1385  H   CYS X  88     -10.122  -3.768  18.347  0.00  0.00            
ATOM   1386  CA  CYS X  88     -10.584  -3.207  20.261  0.00  0.00            
ATOM   1387  HA  CYS X  88     -10.102  -3.494  21.195  0.00  0.00            
ATOM   1388  CB  CYS X  88     -11.065  -1.795  20.367  0.00  0.00            
ATOM   1389  HB2 CYS X  88     -10.213  -1.116  20.414  0.00  0.00            
ATOM   1390  HB3 CYS X  88     -11.718  -1.512  19.542  0.00  0.00            
ATOM   1391  SG  CYS X  88     -12.031  -1.643  21.904  0.00  0.00            
ATOM   1392  HG  CYS X  88     -11.023  -1.701  22.779  0.00  0.00            
ATOM   1393  C   CYS X  88     -11.751  -4.111  19.997  0.00  0.00            
ATOM   1394  O   CYS X  88     -12.222  -4.238  18.859  0.00  0.00            
ATOM   1395  N   LEU X  89     -12.279  -4.699  21.083  0.00  0.00            
ATOM   1396  H   LEU X  89     -11.856  -4.614  21.996  0.00  0.00            
ATOM   1397  CA  LEU X  89     -13.338  -5.623  21.012  0.00  0.00            
ATOM   1398  HA  LEU X  89     -13.484  -6.137  20.062  0.00  0.00            
ATOM   1399  CB  LEU X  89     -13.092  -6.907  21.949  0.00  0.00            
ATOM   1400  HB2 LEU X  89     -13.223  -6.547  22.970  0.00  0.00            
ATOM   1401  HB3 LEU X  89     -13.833  -7.687  21.776  0.00  0.00            
ATOM   1402  CG  LEU X  89     -11.672  -7.483  21.900  0.00  0.00            
ATOM   1403  HG  LEU X  89     -10.897  -6.719  21.832  0.00  0.00            
ATOM   1404  CD1 LEU X  89     -11.426  -8.519  23.018  0.00  0.00            
ATOM   1405 HD11 LEU X  89     -10.609  -9.153  22.674  0.00  0.00            
ATOM   1406 HD12 LEU X  89     -12.293  -9.149  23.218  0.00  0.00            
ATOM   1407 HD13 LEU X  89     -11.191  -8.047  23.972  0.00  0.00            
ATOM   1408  CD2 LEU X  89     -11.619  -8.244  20.606  0.00  0.00            
ATOM   1409 HD21 LEU X  89     -12.493  -8.880  20.473  0.00  0.00            
ATOM   1410 HD22 LEU X  89     -10.748  -8.889  20.489  0.00  0.00            
ATOM   1411 HD23 LEU X  89     -11.566  -7.532  19.782  0.00  0.00            
ATOM   1412  C   LEU X  89     -14.736  -5.044  21.446  0.00  0.00            
ATOM   1413  O   LEU X  89     -15.582  -5.607  22.035  0.00  0.00            
ATOM   1414  N   THR X  90     -15.022  -3.901  20.898  0.00  0.00            
ATOM   1415  H   THR X  90     -14.312  -3.510  20.296  0.00  0.00            
ATOM   1416  CA  THR X  90     -16.360  -3.479  20.717  0.00  0.00            
ATOM   1417  HA  THR X  90     -16.849  -3.336  21.681  0.00  0.00            
ATOM   1418  CB  THR X  90     -16.387  -2.110  20.035  0.00  0.00            
ATOM   1419  HB  THR X  90     -17.433  -1.899  19.811  0.00  0.00            
ATOM   1420  CG2 THR X  90     -15.826  -1.121  21.050  0.00  0.00            
ATOM   1421 HG21 THR X  90     -14.757  -1.274  21.201  0.00  0.00            
ATOM   1422 HG22 THR X  90     -16.001  -0.090  20.744  0.00  0.00            
ATOM   1423 HG23 THR X  90     -16.271  -1.220  22.040  0.00  0.00            
ATOM   1424  OG1 THR X  90     -15.549  -2.032  18.907  0.00  0.00            
ATOM   1425  HG1 THR X  90     -15.977  -2.566  18.233  0.00  0.00            
ATOM   1426  C   THR X  90     -17.174  -4.435  19.811  0.00  0.00            
ATOM   1427  O   THR X  90     -16.529  -5.199  19.099  0.00  0.00            
ATOM   1428  N   SER X  91     -18.517  -4.412  19.831  0.00  0.00            
ATOM   1429  H   SER X  91     -18.868  -3.576  20.277  0.00  0.00            
ATOM   1430  CA  SER X  91     -19.515  -5.357  19.237  0.00  0.00            
ATOM   1431  HA  SER X  91     -19.352  -6.329  19.702  0.00  0.00            
ATOM   1432  CB  SER X  91     -21.022  -5.002  19.629  0.00  0.00            
ATOM   1433  HB2 SER X  91     -21.685  -5.662  19.069  0.00  0.00            
ATOM   1434  HB3 SER X  91     -21.121  -5.120  20.708  0.00  0.00            
ATOM   1435  OG  SER X  91     -21.419  -3.700  19.274  0.00  0.00            
ATOM   1436  HG  SER X  91     -21.820  -3.337  20.068  0.00  0.00            
ATOM   1437  C   SER X  91     -19.314  -5.512  17.726  0.00  0.00            
ATOM   1438  O   SER X  91     -19.130  -6.607  17.190  0.00  0.00            
ATOM   1439  N   THR X  92     -19.235  -4.418  16.953  0.00  0.00            
ATOM   1440  H   THR X  92     -19.636  -3.509  17.133  0.00  0.00            
ATOM   1441  CA  THR X  92     -18.351  -4.319  15.746  0.00  0.00            
ATOM   1442  HA  THR X  92     -18.330  -5.292  15.256  0.00  0.00            
ATOM   1443  CB  THR X  92     -18.998  -3.271  14.747  0.00  0.00            
ATOM   1444  HB  THR X  92     -18.922  -2.371  15.356  0.00  0.00            
ATOM   1445  CG2 THR X  92     -18.199  -2.947  13.490  0.00  0.00            
ATOM   1446 HG21 THR X  92     -17.250  -2.586  13.889  0.00  0.00            
ATOM   1447 HG22 THR X  92     -18.644  -2.084  12.996  0.00  0.00            
ATOM   1448 HG23 THR X  92     -18.172  -3.843  12.869  0.00  0.00            
ATOM   1449  OG1 THR X  92     -20.307  -3.579  14.383  0.00  0.00            
ATOM   1450  HG1 THR X  92     -20.359  -4.533  14.291  0.00  0.00            
ATOM   1451  C   THR X  92     -16.893  -3.926  16.150  0.00  0.00            
ATOM   1452  O   THR X  92     -16.673  -2.775  16.586  0.00  0.00            
ATOM   1453  N   VAL X  93     -15.957  -4.870  15.941  0.00  0.00            
ATOM   1454  H   VAL X  93     -16.302  -5.756  15.600  0.00  0.00            
ATOM   1455  CA  VAL X  93     -14.495  -4.740  16.231  0.00  0.00            
ATOM   1456  HA  VAL X  93     -14.423  -4.626  17.312  0.00  0.00            
ATOM   1457  CB  VAL X  93     -13.838  -6.139  15.916  0.00  0.00            
ATOM   1458  HB  VAL X  93     -14.156  -6.472  14.928  0.00  0.00            
ATOM   1459  CG1 VAL X  93     -12.293  -6.156  15.790  0.00  0.00            
ATOM   1460 HG11 VAL X  93     -11.979  -7.107  15.359  0.00  0.00            
ATOM   1461 HG12 VAL X  93     -11.913  -6.176  16.811  0.00  0.00            
ATOM   1462 HG13 VAL X  93     -11.907  -5.325  15.199  0.00  0.00            
ATOM   1463  CG2 VAL X  93     -14.184  -7.198  16.941  0.00  0.00            
ATOM   1464 HG21 VAL X  93     -13.892  -6.879  17.942  0.00  0.00            
ATOM   1465 HG22 VAL X  93     -15.257  -7.362  17.033  0.00  0.00            
ATOM   1466 HG23 VAL X  93     -13.718  -8.167  16.765  0.00  0.00            
ATOM   1467  C   VAL X  93     -13.900  -3.616  15.399  0.00  0.00            
ATOM   1468  O   VAL X  93     -14.223  -3.491  14.208  0.00  0.00            
ATOM   1469  N   GLN X  94     -12.938  -2.900  15.992  0.00  0.00            
ATOM   1470  H   GLN X  94     -12.795  -3.041  16.982  0.00  0.00            
ATOM   1471  CA  GLN X  94     -12.192  -1.867  15.412  0.00  0.00            
ATOM   1472  HA  GLN X  94     -12.479  -1.685  14.376  0.00  0.00            
ATOM   1473  CB  GLN X  94     -12.289  -0.544  16.177  0.00  0.00            
ATOM   1474  HB2 GLN X  94     -12.148  -0.756  17.237  0.00  0.00            
ATOM   1475  HB3 GLN X  94     -11.429   0.079  15.931  0.00  0.00            
ATOM   1476  CG  GLN X  94     -13.694   0.085  16.041  0.00  0.00            
ATOM   1477  HG2 GLN X  94     -13.700   0.662  15.116  0.00  0.00            
ATOM   1478  HG3 GLN X  94     -14.428  -0.709  15.906  0.00  0.00            
ATOM   1479  CD  GLN X  94     -14.028   1.058  17.154  0.00  0.00            
ATOM   1480  OE1 GLN X  94     -14.058   2.326  16.978  0.00  0.00            
ATOM   1481  NE2 GLN X  94     -14.216   0.617  18.379  0.00  0.00            
ATOM   1482 HE21 GLN X  94     -14.377  -0.374  18.483  0.00  0.00            
ATOM   1483 HE22 GLN X  94     -14.541   1.294  19.055  0.00  0.00            
ATOM   1484  C   GLN X  94     -10.736  -2.385  15.424  0.00  0.00            
ATOM   1485  O   GLN X  94     -10.285  -3.131  16.329  0.00  0.00            
ATOM   1486  N   LEU X  95      -9.960  -2.011  14.420  0.00  0.00            
ATOM   1487  H   LEU X  95     -10.349  -1.367  13.746  0.00  0.00            
ATOM   1488  CA  LEU X  95      -8.550  -2.381  14.177  0.00  0.00            
ATOM   1489  HA  LEU X  95      -8.113  -2.730  15.112  0.00  0.00            
ATOM   1490  CB  LEU X  95      -8.428  -3.417  13.037  0.00  0.00            
ATOM   1491  HB2 LEU X  95      -8.670  -4.407  13.423  0.00  0.00            
ATOM   1492  HB3 LEU X  95      -9.225  -3.156  12.341  0.00  0.00            
ATOM   1493  CG  LEU X  95      -7.047  -3.620  12.360  0.00  0.00            
ATOM   1494  HG  LEU X  95      -6.717  -2.670  11.938  0.00  0.00            
ATOM   1495  CD1 LEU X  95      -5.990  -3.970  13.373  0.00  0.00            
ATOM   1496 HD11 LEU X  95      -5.194  -4.498  12.849  0.00  0.00            
ATOM   1497 HD12 LEU X  95      -5.619  -3.030  13.782  0.00  0.00            
ATOM   1498 HD13 LEU X  95      -6.476  -4.687  14.035  0.00  0.00            
ATOM   1499  CD2 LEU X  95      -7.101  -4.568  11.137  0.00  0.00            
ATOM   1500 HD21 LEU X  95      -6.161  -4.541  10.587  0.00  0.00            
ATOM   1501 HD22 LEU X  95      -7.317  -5.538  11.584  0.00  0.00            
ATOM   1502 HD23 LEU X  95      -7.882  -4.324  10.417  0.00  0.00            
ATOM   1503  C   LEU X  95      -7.852  -1.041  13.909  0.00  0.00            
ATOM   1504  O   LEU X  95      -8.319  -0.276  13.057  0.00  0.00            
ATOM   1505  N   ILE X  96      -6.879  -0.752  14.818  0.00  0.00            
ATOM   1506  H   ILE X  96      -6.616  -1.588  15.320  0.00  0.00            
ATOM   1507  CA  ILE X  96      -6.074   0.519  15.029  0.00  0.00            
ATOM   1508  HA  ILE X  96      -6.624   1.226  14.407  0.00  0.00            
ATOM   1509  CB  ILE X  96      -6.160   0.890  16.510  0.00  0.00            
ATOM   1510  HB  ILE X  96      -5.595   0.105  17.014  0.00  0.00            
ATOM   1511  CG2 ILE X  96      -5.475   2.205  16.793  0.00  0.00            
ATOM   1512 HG21 ILE X  96      -5.894   3.010  16.189  0.00  0.00            
ATOM   1513 HG22 ILE X  96      -5.534   2.508  17.838  0.00  0.00            
ATOM   1514 HG23 ILE X  96      -4.401   2.101  16.639  0.00  0.00            
ATOM   1515  CG1 ILE X  96      -7.551   0.966  17.107  0.00  0.00            
ATOM   1516 HG12 ILE X  96      -7.605   1.735  17.877  0.00  0.00            
ATOM   1517 HG13 ILE X  96      -8.322   1.201  16.373  0.00  0.00            
ATOM   1518  CD1 ILE X  96      -8.007  -0.349  17.724  0.00  0.00            
ATOM   1519 HD11 ILE X  96      -8.782  -0.204  18.477  0.00  0.00            
ATOM   1520 HD12 ILE X  96      -8.345  -1.033  16.947  0.00  0.00            
ATOM   1521 HD13 ILE X  96      -7.168  -0.840  18.218  0.00  0.00            
ATOM   1522  C   ILE X  96      -4.679   0.467  14.472  0.00  0.00            
ATOM   1523  O   ILE X  96      -3.869  -0.430  14.804  0.00  0.00            
ATOM   1524  N   THR X  97      -4.331   1.503  13.769  0.00  0.00            
ATOM   1525  H   THR X  97      -5.089   2.130  13.542  0.00  0.00            
ATOM   1526  CA  THR X  97      -3.097   1.648  12.983  0.00  0.00            
ATOM   1527  HA  THR X  97      -2.350   1.020  13.470  0.00  0.00            
ATOM   1528  CB  THR X  97      -3.346   1.151  11.513  0.00  0.00            
ATOM   1529  HB  THR X  97      -2.425   1.405  10.988  0.00  0.00            
ATOM   1530  CG2 THR X  97      -3.603  -0.345  11.538  0.00  0.00            
ATOM   1531 HG21 THR X  97      -4.557  -0.648  11.970  0.00  0.00            
ATOM   1532 HG22 THR X  97      -3.624  -0.578  10.473  0.00  0.00            
ATOM   1533 HG23 THR X  97      -2.825  -0.921  12.038  0.00  0.00            
ATOM   1534  OG1 THR X  97      -4.345   1.896  10.888  0.00  0.00            
ATOM   1535  HG1 THR X  97      -5.091   1.293  10.899  0.00  0.00            
ATOM   1536  C   THR X  97      -2.752   3.164  12.933  0.00  0.00            
ATOM   1537  O   THR X  97      -3.503   4.024  13.317  0.00  0.00            
ATOM   1538  N   GLN X  98      -1.514   3.517  12.546  0.00  0.00            
ATOM   1539  H   GLN X  98      -0.886   2.785  12.249  0.00  0.00            
ATOM   1540  CA  GLN X  98      -1.058   4.919  12.302  0.00  0.00            
ATOM   1541  HA  GLN X  98      -1.365   5.487  13.180  0.00  0.00            
ATOM   1542  CB  GLN X  98       0.461   5.002  12.151  0.00  0.00            
ATOM   1543  HB2 GLN X  98       0.846   5.967  12.480  0.00  0.00            
ATOM   1544  HB3 GLN X  98       0.810   4.208  12.811  0.00  0.00            
ATOM   1545  CG  GLN X  98       0.924   4.711  10.707  0.00  0.00            
ATOM   1546  HG2 GLN X  98       0.643   5.551  10.071  0.00  0.00            
ATOM   1547  HG3 GLN X  98       0.430   3.806  10.352  0.00  0.00            
ATOM   1548  CD  GLN X  98       2.420   4.444  10.695  0.00  0.00            
ATOM   1549  OE1 GLN X  98       2.922   3.540  10.026  0.00  0.00            
ATOM   1550  NE2 GLN X  98       3.222   5.061  11.564  0.00  0.00            
ATOM   1551 HE21 GLN X  98       2.903   5.907  12.015  0.00  0.00            
ATOM   1552 HE22 GLN X  98       4.208   4.851  11.618  0.00  0.00            
ATOM   1553  C   GLN X  98      -1.843   5.617  11.152  0.00  0.00            
ATOM   1554  O   GLN X  98      -2.146   5.072  10.078  0.00  0.00            
ATOM   1555  N   LEU X  99      -2.024   6.948  11.341  0.00  0.00            
ATOM   1556  H   LEU X  99      -1.651   7.331  12.198  0.00  0.00            
ATOM   1557  CA  LEU X  99      -2.749   7.910  10.492  0.00  0.00            
ATOM   1558  HA  LEU X  99      -3.489   7.411   9.867  0.00  0.00            
ATOM   1559  CB  LEU X  99      -3.544   8.875  11.366  0.00  0.00            
ATOM   1560  HB2 LEU X  99      -2.859   9.485  11.954  0.00  0.00            
ATOM   1561  HB3 LEU X  99      -4.193   8.316  12.040  0.00  0.00            
ATOM   1562  CG  LEU X  99      -4.356   9.880  10.666  0.00  0.00            
ATOM   1563  HG  LEU X  99      -3.788  10.306   9.839  0.00  0.00            
ATOM   1564  CD1 LEU X  99      -5.575   9.136  10.108  0.00  0.00            
ATOM   1565 HD11 LEU X  99      -6.259   8.797  10.885  0.00  0.00            
ATOM   1566 HD12 LEU X  99      -6.159   9.911   9.610  0.00  0.00            
ATOM   1567 HD13 LEU X  99      -5.399   8.397   9.327  0.00  0.00            
ATOM   1568  CD2 LEU X  99      -4.968  10.926  11.548  0.00  0.00            
ATOM   1569 HD21 LEU X  99      -5.510  10.493  12.389  0.00  0.00            
ATOM   1570 HD22 LEU X  99      -4.122  11.409  12.037  0.00  0.00            
ATOM   1571 HD23 LEU X  99      -5.488  11.640  10.911  0.00  0.00            
ATOM   1572  C   LEU X  99      -1.784   8.709   9.537  0.00  0.00            
ATOM   1573  O   LEU X  99      -0.947   9.481  10.029  0.00  0.00            
ATOM   1574  N   MET X 100      -1.906   8.530   8.209  0.00  0.00            
ATOM   1575  H   MET X 100      -2.541   7.809   7.895  0.00  0.00            
ATOM   1576  CA  MET X 100      -0.987   9.094   7.220  0.00  0.00            
ATOM   1577  HA  MET X 100       0.029   9.220   7.592  0.00  0.00            
ATOM   1578  CB  MET X 100      -0.824   8.129   6.012  0.00  0.00            
ATOM   1579  HB2 MET X 100      -1.548   7.318   6.084  0.00  0.00            
ATOM   1580  HB3 MET X 100      -0.887   8.767   5.130  0.00  0.00            
ATOM   1581  CG  MET X 100       0.577   7.541   6.015  0.00  0.00            
ATOM   1582  HG2 MET X 100       0.691   6.856   5.175  0.00  0.00            
ATOM   1583  HG3 MET X 100       1.219   8.396   5.803  0.00  0.00            
ATOM   1584  SD  MET X 100       1.214   6.751   7.542  0.00  0.00            
ATOM   1585  CE  MET X 100       0.616   5.045   7.305  0.00  0.00            
ATOM   1586  HE1 MET X 100       0.662   4.641   6.293  0.00  0.00            
ATOM   1587  HE2 MET X 100      -0.396   5.052   7.709  0.00  0.00            
ATOM   1588  HE3 MET X 100       1.259   4.361   7.858  0.00  0.00            
ATOM   1589  C   MET X 100      -1.422  10.510   6.843  0.00  0.00            
ATOM   1590  O   MET X 100      -2.355  10.591   6.061  0.00  0.00            
ATOM   1591  N   PRO X 101      -0.692  11.631   7.173  0.00  0.00            
ATOM   1592  CD  PRO X 101       0.598  11.675   7.847  0.00  0.00            
ATOM   1593  HD2 PRO X 101       0.498  11.417   8.901  0.00  0.00            
ATOM   1594  HD3 PRO X 101       1.347  10.943   7.544  0.00  0.00            
ATOM   1595  CG  PRO X 101       1.098  13.065   7.706  0.00  0.00            
ATOM   1596  HG2 PRO X 101       1.661  13.187   6.781  0.00  0.00            
ATOM   1597  HG3 PRO X 101       1.612  13.483   8.572  0.00  0.00            
ATOM   1598  CB  PRO X 101      -0.212  13.819   7.745  0.00  0.00            
ATOM   1599  HB2 PRO X 101      -0.499  13.897   8.794  0.00  0.00            
ATOM   1600  HB3 PRO X 101      -0.040  14.714   7.148  0.00  0.00            
ATOM   1601  CA  PRO X 101      -1.233  12.974   6.932  0.00  0.00            
ATOM   1602  HA  PRO X 101      -2.247  13.002   7.332  0.00  0.00            
ATOM   1603  C   PRO X 101      -1.238  13.375   5.386  0.00  0.00            
ATOM   1604  O   PRO X 101      -1.812  14.400   5.054  0.00  0.00            
ATOM   1605  N   PHE X 102      -0.775  12.480   4.480  0.00  0.00            
ATOM   1606  H   PHE X 102      -0.387  11.594   4.771  0.00  0.00            
ATOM   1607  CA  PHE X 102      -1.039  12.615   3.054  0.00  0.00            
ATOM   1608  HA  PHE X 102      -1.672  13.483   2.870  0.00  0.00            
ATOM   1609  CB  PHE X 102       0.341  13.050   2.471  0.00  0.00            
ATOM   1610  HB2 PHE X 102       0.277  12.976   1.385  0.00  0.00            
ATOM   1611  HB3 PHE X 102       1.034  12.287   2.827  0.00  0.00            
ATOM   1612  CG  PHE X 102       0.897  14.400   2.871  0.00  0.00            
ATOM   1613  CD1 PHE X 102       0.284  15.600   2.470  0.00  0.00            
ATOM   1614  HD1 PHE X 102      -0.643  15.570   1.917  0.00  0.00            
ATOM   1615  CE1 PHE X 102       0.802  16.834   2.888  0.00  0.00            
ATOM   1616  HE1 PHE X 102       0.312  17.751   2.596  0.00  0.00            
ATOM   1617  CZ  PHE X 102       1.893  16.860   3.762  0.00  0.00            
ATOM   1618  HZ  PHE X 102       2.170  17.863   4.052  0.00  0.00            
ATOM   1619  CE2 PHE X 102       2.439  15.692   4.244  0.00  0.00            
ATOM   1620  HE2 PHE X 102       3.320  15.740   4.867  0.00  0.00            
ATOM   1621  CD2 PHE X 102       1.908  14.475   3.833  0.00  0.00            
ATOM   1622  HD2 PHE X 102       2.397  13.576   4.178  0.00  0.00            
ATOM   1623  C   PHE X 102      -1.830  11.537   2.330  0.00  0.00            
ATOM   1624  O   PHE X 102      -2.050  11.599   1.156  0.00  0.00            
ATOM   1625  N   GLY X 103      -2.248  10.545   3.146  0.00  0.00            
ATOM   1626  H   GLY X 103      -1.933  10.546   4.106  0.00  0.00            
ATOM   1627  CA  GLY X 103      -3.414   9.676   2.795  0.00  0.00            
ATOM   1628  HA2 GLY X 103      -4.197  10.315   2.389  0.00  0.00            
ATOM   1629  HA3 GLY X 103      -3.789   9.145   3.670  0.00  0.00            
ATOM   1630  C   GLY X 103      -2.999   8.749   1.719  0.00  0.00            
ATOM   1631  O   GLY X 103      -1.886   8.211   1.786  0.00  0.00            
ATOM   1632  N   CYS X 104      -3.931   8.337   0.832  0.00  0.00            
ATOM   1633  H   CYS X 104      -4.860   8.733   0.851  0.00  0.00            
ATOM   1634  CA  CYS X 104      -3.574   7.361  -0.167  0.00  0.00            
ATOM   1635  HA  CYS X 104      -2.987   6.556   0.276  0.00  0.00            
ATOM   1636  CB  CYS X 104      -4.906   6.709  -0.724  0.00  0.00            
ATOM   1637  HB2 CYS X 104      -5.515   6.290   0.077  0.00  0.00            
ATOM   1638  HB3 CYS X 104      -5.506   7.379  -1.341  0.00  0.00            
ATOM   1639  SG  CYS X 104      -4.387   5.293  -1.746  0.00  0.00            
ATOM   1640  HG  CYS X 104      -3.976   4.552  -0.713  0.00  0.00            
ATOM   1641  C   CYS X 104      -2.743   7.881  -1.349  0.00  0.00            
ATOM   1642  O   CYS X 104      -2.960   9.007  -1.766  0.00  0.00            
ATOM   1643  N   LEU X 105      -1.653   7.168  -1.620  0.00  0.00            
ATOM   1644  H   LEU X 105      -1.518   6.356  -1.036  0.00  0.00            
ATOM   1645  CA  LEU X 105      -0.670   7.535  -2.677  0.00  0.00            
ATOM   1646  HA  LEU X 105      -0.184   8.476  -2.418  0.00  0.00            
ATOM   1647  CB  LEU X 105       0.383   6.412  -2.881  0.00  0.00            
ATOM   1648  HB2 LEU X 105       0.940   6.187  -1.972  0.00  0.00            
ATOM   1649  HB3 LEU X 105      -0.179   5.513  -3.130  0.00  0.00            
ATOM   1650  CG  LEU X 105       1.445   6.706  -3.915  0.00  0.00            
ATOM   1651  HG  LEU X 105       0.995   7.156  -4.800  0.00  0.00            
ATOM   1652  CD1 LEU X 105       2.638   7.571  -3.479  0.00  0.00            
ATOM   1653 HD11 LEU X 105       2.258   8.521  -3.105  0.00  0.00            
ATOM   1654 HD12 LEU X 105       3.139   7.041  -2.669  0.00  0.00            
ATOM   1655 HD13 LEU X 105       3.298   7.858  -4.297  0.00  0.00            
ATOM   1656  CD2 LEU X 105       2.093   5.328  -4.247  0.00  0.00            
ATOM   1657 HD21 LEU X 105       2.733   5.402  -5.126  0.00  0.00            
ATOM   1658 HD22 LEU X 105       1.370   4.526  -4.397  0.00  0.00            
ATOM   1659 HD23 LEU X 105       2.812   5.058  -3.473  0.00  0.00            
ATOM   1660  C   LEU X 105      -1.374   7.705  -4.030  0.00  0.00            
ATOM   1661  O   LEU X 105      -0.970   8.614  -4.761  0.00  0.00            
ATOM   1662  N   LEU X 106      -2.418   6.932  -4.390  0.00  0.00            
ATOM   1663  H   LEU X 106      -2.745   6.178  -3.804  0.00  0.00            
ATOM   1664  CA  LEU X 106      -3.237   7.174  -5.569  0.00  0.00            
ATOM   1665  HA  LEU X 106      -2.570   7.125  -6.431  0.00  0.00            
ATOM   1666  CB  LEU X 106      -4.292   5.983  -5.638  0.00  0.00            
ATOM   1667  HB2 LEU X 106      -3.659   5.095  -5.642  0.00  0.00            
ATOM   1668  HB3 LEU X 106      -4.966   5.978  -4.782  0.00  0.00            
ATOM   1669  CG  LEU X 106      -5.153   6.024  -6.917  0.00  0.00            
ATOM   1670  HG  LEU X 106      -5.822   6.884  -6.946  0.00  0.00            
ATOM   1671  CD1 LEU X 106      -4.365   5.906  -8.216  0.00  0.00            
ATOM   1672 HD11 LEU X 106      -5.052   5.877  -9.062  0.00  0.00            
ATOM   1673 HD12 LEU X 106      -3.790   5.001  -8.021  0.00  0.00            
ATOM   1674 HD13 LEU X 106      -3.699   6.753  -8.379  0.00  0.00            
ATOM   1675  CD2 LEU X 106      -5.993   4.692  -6.923  0.00  0.00            
ATOM   1676 HD21 LEU X 106      -6.656   4.771  -6.062  0.00  0.00            
ATOM   1677 HD22 LEU X 106      -6.564   4.679  -7.851  0.00  0.00            
ATOM   1678 HD23 LEU X 106      -5.384   3.802  -6.764  0.00  0.00            
ATOM   1679  C   LEU X 106      -3.952   8.541  -5.585  0.00  0.00            
ATOM   1680  O   LEU X 106      -3.774   9.358  -6.464  0.00  0.00            
ATOM   1681  N   ASP X 107      -4.743   8.943  -4.582  0.00  0.00            
ATOM   1682  H   ASP X 107      -4.997   8.255  -3.888  0.00  0.00            
ATOM   1683  CA  ASP X 107      -5.373  10.300  -4.354  0.00  0.00            
ATOM   1684  HA  ASP X 107      -6.049  10.513  -5.183  0.00  0.00            
ATOM   1685  CB  ASP X 107      -6.116  10.259  -2.997  0.00  0.00            
ATOM   1686  HB2 ASP X 107      -5.458  10.064  -2.150  0.00  0.00            
ATOM   1687  HB3 ASP X 107      -6.525  11.269  -2.982  0.00  0.00            
ATOM   1688  CG  ASP X 107      -7.283   9.333  -2.886  0.00  0.00            
ATOM   1689  OD1 ASP X 107      -7.819   9.160  -1.759  0.00  0.00            
ATOM   1690  OD2 ASP X 107      -7.822   8.751  -3.880  0.00  0.00            
ATOM   1691  C   ASP X 107      -4.334  11.449  -4.357  0.00  0.00            
ATOM   1692  O   ASP X 107      -4.608  12.587  -4.744  0.00  0.00            
ATOM   1693  N   TYR X 108      -3.127  11.085  -3.999  0.00  0.00            
ATOM   1694  H   TYR X 108      -3.092  10.114  -3.725  0.00  0.00            
ATOM   1695  CA  TYR X 108      -1.957  11.914  -3.913  0.00  0.00            
ATOM   1696  HA  TYR X 108      -2.279  12.891  -3.553  0.00  0.00            
ATOM   1697  CB  TYR X 108      -0.937  11.290  -2.995  0.00  0.00            
ATOM   1698  HB2 TYR X 108      -1.384  10.939  -2.065  0.00  0.00            
ATOM   1699  HB3 TYR X 108      -0.481  10.480  -3.564  0.00  0.00            
ATOM   1700  CG  TYR X 108       0.242  12.200  -2.630  0.00  0.00            
ATOM   1701  CD1 TYR X 108       1.465  12.196  -3.313  0.00  0.00            
ATOM   1702  HD1 TYR X 108       1.647  11.608  -4.201  0.00  0.00            
ATOM   1703  CE1 TYR X 108       2.485  13.035  -2.863  0.00  0.00            
ATOM   1704  HE1 TYR X 108       3.467  12.871  -3.281  0.00  0.00            
ATOM   1705  CZ  TYR X 108       2.280  13.865  -1.767  0.00  0.00            
ATOM   1706  OH  TYR X 108       3.287  14.598  -1.260  0.00  0.00            
ATOM   1707  HH  TYR X 108       3.204  14.784  -0.322  0.00  0.00            
ATOM   1708  CE2 TYR X 108       1.024  13.791  -1.106  0.00  0.00            
ATOM   1709  HE2 TYR X 108       0.894  14.511  -0.311  0.00  0.00            
ATOM   1710  CD2 TYR X 108      -0.007  12.973  -1.542  0.00  0.00            
ATOM   1711  HD2 TYR X 108      -0.932  12.938  -0.986  0.00  0.00            
ATOM   1712  C   TYR X 108      -1.393  12.181  -5.265  0.00  0.00            
ATOM   1713  O   TYR X 108      -0.993  13.333  -5.547  0.00  0.00            
ATOM   1714  N   VAL X 109      -1.200  11.187  -6.128  0.00  0.00            
ATOM   1715  H   VAL X 109      -1.425  10.223  -5.928  0.00  0.00            
ATOM   1716  CA  VAL X 109      -0.676  11.400  -7.506  0.00  0.00            
ATOM   1717  HA  VAL X 109       0.064  12.190  -7.377  0.00  0.00            
ATOM   1718  CB  VAL X 109       0.037  10.093  -8.025  0.00  0.00            
ATOM   1719  HB  VAL X 109       0.377   9.499  -7.176  0.00  0.00            
ATOM   1720  CG1 VAL X 109      -0.948   9.316  -8.888  0.00  0.00            
ATOM   1721 HG11 VAL X 109      -1.110   9.791  -9.856  0.00  0.00            
ATOM   1722 HG12 VAL X 109      -1.876   9.124  -8.349  0.00  0.00            
ATOM   1723 HG13 VAL X 109      -0.540   8.348  -9.178  0.00  0.00            
ATOM   1724  CG2 VAL X 109       1.234  10.354  -8.912  0.00  0.00            
ATOM   1725 HG21 VAL X 109       1.374   9.548  -9.632  0.00  0.00            
ATOM   1726 HG22 VAL X 109       2.106  10.575  -8.296  0.00  0.00            
ATOM   1727 HG23 VAL X 109       0.934  11.167  -9.574  0.00  0.00            
ATOM   1728  C   VAL X 109      -1.653  12.007  -8.409  0.00  0.00            
ATOM   1729  O   VAL X 109      -1.291  12.639  -9.377  0.00  0.00            
ATOM   1730  N   ARG X 110      -2.951  11.773  -8.149  0.00  0.00            
ATOM   1731  H   ARG X 110      -3.150  11.038  -7.485  0.00  0.00            
ATOM   1732  CA  ARG X 110      -3.953  12.632  -8.771  0.00  0.00            
ATOM   1733  HA  ARG X 110      -3.803  12.620  -9.851  0.00  0.00            
ATOM   1734  CB  ARG X 110      -5.295  11.911  -8.515  0.00  0.00            
ATOM   1735  HB2 ARG X 110      -5.249  10.964  -9.052  0.00  0.00            
ATOM   1736  HB3 ARG X 110      -5.460  11.686  -7.461  0.00  0.00            
ATOM   1737  CG  ARG X 110      -6.586  12.489  -9.034  0.00  0.00            
ATOM   1738  HG2 ARG X 110      -6.672  13.526  -8.710  0.00  0.00            
ATOM   1739  HG3 ARG X 110      -6.521  12.494 -10.122  0.00  0.00            
ATOM   1740  CD  ARG X 110      -7.933  11.723  -8.803  0.00  0.00            
ATOM   1741  HD2 ARG X 110      -7.964  10.732  -9.255  0.00  0.00            
ATOM   1742  HD3 ARG X 110      -8.664  12.325  -9.343  0.00  0.00            
ATOM   1743  NE  ARG X 110      -8.553  11.624  -7.454  0.00  0.00            
ATOM   1744  HE  ARG X 110      -9.208  12.345  -7.188  0.00  0.00            
ATOM   1745  CZ  ARG X 110      -8.521  10.678  -6.504  0.00  0.00            
ATOM   1746  NH1 ARG X 110      -7.980   9.530  -6.628  0.00  0.00            
ATOM   1747 HH11 ARG X 110      -7.447   9.365  -7.470  0.00  0.00            
ATOM   1748 HH12 ARG X 110      -7.923   8.930  -5.817  0.00  0.00            
ATOM   1749  NH2 ARG X 110      -9.150  10.963  -5.376  0.00  0.00            
ATOM   1750 HH21 ARG X 110      -9.448  11.928  -5.355  0.00  0.00            
ATOM   1751 HH22 ARG X 110      -8.955  10.496  -4.502  0.00  0.00            
ATOM   1752  C   ARG X 110      -3.921  14.063  -8.244  0.00  0.00            
ATOM   1753  O   ARG X 110      -4.147  14.989  -9.008  0.00  0.00            
ATOM   1754  N   GLU X 111      -3.864  14.344  -6.925  0.00  0.00            
ATOM   1755  H   GLU X 111      -3.895  13.603  -6.239  0.00  0.00            
ATOM   1756  CA  GLU X 111      -3.746  15.691  -6.432  0.00  0.00            
ATOM   1757  HA  GLU X 111      -4.591  16.282  -6.783  0.00  0.00            
ATOM   1758  CB  GLU X 111      -3.716  15.677  -4.889  0.00  0.00            
ATOM   1759  HB2 GLU X 111      -4.574  15.163  -4.455  0.00  0.00            
ATOM   1760  HB3 GLU X 111      -2.842  15.121  -4.551  0.00  0.00            
ATOM   1761  CG  GLU X 111      -3.784  17.130  -4.271  0.00  0.00            
ATOM   1762  HG2 GLU X 111      -3.605  16.969  -3.208  0.00  0.00            
ATOM   1763  HG3 GLU X 111      -2.972  17.712  -4.709  0.00  0.00            
ATOM   1764  CD  GLU X 111      -5.124  17.820  -4.541  0.00  0.00            
ATOM   1765  OE1 GLU X 111      -5.192  19.069  -4.670  0.00  0.00            
ATOM   1766  OE2 GLU X 111      -6.153  17.112  -4.686  0.00  0.00            
ATOM   1767  C   GLU X 111      -2.444  16.486  -6.925  0.00  0.00            
ATOM   1768  O   GLU X 111      -2.639  17.602  -7.396  0.00  0.00            
ATOM   1769  N   HIE X 112      -1.231  16.004  -6.774  0.00  0.00            
ATOM   1770  H   HIE X 112      -1.019  15.179  -6.232  0.00  0.00            
ATOM   1771  CA  HIE X 112       0.063  16.780  -6.946  0.00  0.00            
ATOM   1772  HA  HIE X 112      -0.149  17.831  -6.747  0.00  0.00            
ATOM   1773  CB  HIE X 112       0.960  16.376  -5.753  0.00  0.00            
ATOM   1774  HB2 HIE X 112       1.885  16.942  -5.850  0.00  0.00            
ATOM   1775  HB3 HIE X 112       1.193  15.328  -5.944  0.00  0.00            
ATOM   1776  CG  HIE X 112       0.435  16.671  -4.308  0.00  0.00            
ATOM   1777  ND1 HIE X 112       0.281  17.931  -3.760  0.00  0.00            
ATOM   1778  CE1 HIE X 112      -0.521  17.704  -2.678  0.00  0.00            
ATOM   1779  HE1 HIE X 112      -0.943  18.415  -1.983  0.00  0.00            
ATOM   1780  NE2 HIE X 112      -0.706  16.415  -2.504  0.00  0.00            
ATOM   1781  HE2 HIE X 112      -1.166  16.106  -1.659  0.00  0.00            
ATOM   1782  CD2 HIE X 112      -0.223  15.722  -3.539  0.00  0.00            
ATOM   1783  HD2 HIE X 112      -0.335  14.672  -3.765  0.00  0.00            
ATOM   1784  C   HIE X 112       0.621  16.530  -8.396  0.00  0.00            
ATOM   1785  O   HIE X 112       1.844  16.751  -8.552  0.00  0.00            
ATOM   1786  N   LYS X 113      -0.228  16.107  -9.369  0.00  0.00            
ATOM   1787  H   LYS X 113      -1.213  16.166  -9.154  0.00  0.00            
ATOM   1788  CA  LYS X 113       0.175  15.630 -10.694  0.00  0.00            
ATOM   1789  HA  LYS X 113       0.782  14.744 -10.508  0.00  0.00            
ATOM   1790  CB  LYS X 113      -1.075  15.227 -11.488  0.00  0.00            
ATOM   1791  HB2 LYS X 113      -1.462  14.355 -10.961  0.00  0.00            
ATOM   1792  HB3 LYS X 113      -0.669  14.876 -12.437  0.00  0.00            
ATOM   1793  CG  LYS X 113      -2.035  16.370 -11.603  0.00  0.00            
ATOM   1794  HG2 LYS X 113      -2.341  16.788 -10.644  0.00  0.00            
ATOM   1795  HG3 LYS X 113      -1.553  17.172 -12.162  0.00  0.00            
ATOM   1796  CD  LYS X 113      -3.257  15.926 -12.347  0.00  0.00            
ATOM   1797  HD2 LYS X 113      -3.799  15.074 -11.935  0.00  0.00            
ATOM   1798  HD3 LYS X 113      -2.989  15.636 -13.363  0.00  0.00            
ATOM   1799  CE  LYS X 113      -4.371  16.937 -12.470  0.00  0.00            
ATOM   1800  HE2 LYS X 113      -5.194  16.421 -12.966  0.00  0.00            
ATOM   1801  HE3 LYS X 113      -4.704  17.117 -11.447  0.00  0.00            
ATOM   1802  NZ  LYS X 113      -4.050  18.221 -13.134  0.00  0.00            
ATOM   1803  HZ1 LYS X 113      -3.607  18.060 -14.027  0.00  0.00            
ATOM   1804  HZ2 LYS X 113      -4.834  18.856 -13.170  0.00  0.00            
ATOM   1805  HZ3 LYS X 113      -3.328  18.744 -12.659  0.00  0.00            
ATOM   1806  C   LYS X 113       1.052  16.661 -11.510  0.00  0.00            
ATOM   1807  O   LYS X 113       1.891  16.367 -12.303  0.00  0.00            
ATOM   1808  N   ASP X 114       0.775  18.011 -11.244  0.00  0.00            
ATOM   1809  H   ASP X 114       0.279  18.230 -10.392  0.00  0.00            
ATOM   1810  CA  ASP X 114       1.437  19.145 -11.979  0.00  0.00            
ATOM   1811  HA  ASP X 114       1.750  18.730 -12.937  0.00  0.00            
ATOM   1812  CB  ASP X 114       0.450  20.204 -12.443  0.00  0.00            
ATOM   1813  HB2 ASP X 114      -0.145  20.564 -11.603  0.00  0.00            
ATOM   1814  HB3 ASP X 114       1.020  21.042 -12.845  0.00  0.00            
ATOM   1815  CG  ASP X 114      -0.586  19.719 -13.430  0.00  0.00            
ATOM   1816  OD1 ASP X 114      -0.285  19.063 -14.467  0.00  0.00            
ATOM   1817  OD2 ASP X 114      -1.777  19.790 -13.028  0.00  0.00            
ATOM   1818  C   ASP X 114       2.725  19.655 -11.306  0.00  0.00            
ATOM   1819  O   ASP X 114       3.509  20.450 -11.878  0.00  0.00            
ATOM   1820  N   ASN X 115       2.978  19.155 -10.121  0.00  0.00            
ATOM   1821  H   ASN X 115       2.325  18.495  -9.724  0.00  0.00            
ATOM   1822  CA  ASN X 115       4.204  19.500  -9.328  0.00  0.00            
ATOM   1823  HA  ASN X 115       4.865  20.183  -9.862  0.00  0.00            
ATOM   1824  CB  ASN X 115       3.694  20.290  -8.127  0.00  0.00            
ATOM   1825  HB2 ASN X 115       4.569  20.511  -7.516  0.00  0.00            
ATOM   1826  HB3 ASN X 115       3.091  19.553  -7.596  0.00  0.00            
ATOM   1827  CG  ASN X 115       2.968  21.605  -8.310  0.00  0.00            
ATOM   1828  OD1 ASN X 115       1.783  21.748  -8.591  0.00  0.00            
ATOM   1829  ND2 ASN X 115       3.641  22.716  -8.150  0.00  0.00            
ATOM   1830 HD21 ASN X 115       4.641  22.725  -8.011  0.00  0.00            
ATOM   1831 HD22 ASN X 115       3.116  23.568  -8.290  0.00  0.00            
ATOM   1832  C   ASN X 115       5.126  18.226  -8.983  0.00  0.00            
ATOM   1833  O   ASN X 115       6.316  18.331  -8.649  0.00  0.00            
ATOM   1834  N   ILE X 116       4.614  17.062  -9.289  0.00  0.00            
ATOM   1835  H   ILE X 116       3.622  16.965  -9.456  0.00  0.00            
ATOM   1836  CA  ILE X 116       5.498  15.805  -9.171  0.00  0.00            
ATOM   1837  HA  ILE X 116       6.041  15.799  -8.226  0.00  0.00            
ATOM   1838  CB  ILE X 116       4.607  14.534  -9.155  0.00  0.00            
ATOM   1839  HB  ILE X 116       3.766  14.745  -9.816  0.00  0.00            
ATOM   1840  CG2 ILE X 116       5.330  13.256  -9.592  0.00  0.00            
ATOM   1841 HG21 ILE X 116       5.567  13.179 -10.653  0.00  0.00            
ATOM   1842 HG22 ILE X 116       4.678  12.389  -9.485  0.00  0.00            
ATOM   1843 HG23 ILE X 116       6.160  13.110  -8.902  0.00  0.00            
ATOM   1844  CG1 ILE X 116       4.059  14.299  -7.695  0.00  0.00            
ATOM   1845 HG12 ILE X 116       4.934  13.984  -7.125  0.00  0.00            
ATOM   1846 HG13 ILE X 116       3.850  15.294  -7.302  0.00  0.00            
ATOM   1847  CD1 ILE X 116       2.781  13.462  -7.534  0.00  0.00            
ATOM   1848 HD11 ILE X 116       2.955  12.405  -7.734  0.00  0.00            
ATOM   1849 HD12 ILE X 116       1.998  13.827  -8.199  0.00  0.00            
ATOM   1850 HD13 ILE X 116       2.426  13.557  -6.508  0.00  0.00            
ATOM   1851  C   ILE X 116       6.484  15.771 -10.303  0.00  0.00            
ATOM   1852  O   ILE X 116       6.105  15.791 -11.414  0.00  0.00            
ATOM   1853  N   GLY X 117       7.763  15.463  -9.992  0.00  0.00            
ATOM   1854  H   GLY X 117       8.055  15.496  -9.026  0.00  0.00            
ATOM   1855  CA  GLY X 117       8.871  15.190 -10.937  0.00  0.00            
ATOM   1856  HA2 GLY X 117       9.730  15.831 -10.739  0.00  0.00            
ATOM   1857  HA3 GLY X 117       8.614  15.498 -11.951  0.00  0.00            
ATOM   1858  C   GLY X 117       9.311  13.672 -10.882  0.00  0.00            
ATOM   1859  O   GLY X 117       8.993  12.860 -10.033  0.00  0.00            
ATOM   1860  N   SER X 118      10.103  13.372 -11.891  0.00  0.00            
ATOM   1861  H   SER X 118      10.353  14.095 -12.550  0.00  0.00            
ATOM   1862  CA  SER X 118      10.655  12.058 -12.170  0.00  0.00            
ATOM   1863  HA  SER X 118       9.832  11.412 -12.474  0.00  0.00            
ATOM   1864  CB  SER X 118      11.837  11.970 -13.133  0.00  0.00            
ATOM   1865  HB2 SER X 118      12.648  12.551 -12.693  0.00  0.00            
ATOM   1866  HB3 SER X 118      12.215  10.948 -13.166  0.00  0.00            
ATOM   1867  OG  SER X 118      11.514  12.423 -14.464  0.00  0.00            
ATOM   1868  HG  SER X 118      11.797  13.340 -14.424  0.00  0.00            
ATOM   1869  C   SER X 118      11.212  11.345 -10.908  0.00  0.00            
ATOM   1870  O   SER X 118      10.769  10.211 -10.622  0.00  0.00            
ATOM   1871  N   GLN X 119      12.120  12.011 -10.192  0.00  0.00            
ATOM   1872  H   GLN X 119      12.311  12.966 -10.463  0.00  0.00            
ATOM   1873  CA  GLN X 119      12.788  11.558  -9.047  0.00  0.00            
ATOM   1874  HA  GLN X 119      13.468  10.812  -9.459  0.00  0.00            
ATOM   1875  CB  GLN X 119      13.579  12.691  -8.387  0.00  0.00            
ATOM   1876  HB2 GLN X 119      12.983  13.577  -8.169  0.00  0.00            
ATOM   1877  HB3 GLN X 119      13.935  12.433  -7.390  0.00  0.00            
ATOM   1878  CG  GLN X 119      14.832  13.080  -9.136  0.00  0.00            
ATOM   1879  HG2 GLN X 119      15.183  14.054  -8.796  0.00  0.00            
ATOM   1880  HG3 GLN X 119      14.525  13.140 -10.180  0.00  0.00            
ATOM   1881  CD  GLN X 119      16.013  12.129  -9.040  0.00  0.00            
ATOM   1882  OE1 GLN X 119      15.859  11.069  -8.490  0.00  0.00            
ATOM   1883  NE2 GLN X 119      17.222  12.433  -9.560  0.00  0.00            
ATOM   1884 HE21 GLN X 119      17.289  13.257 -10.139  0.00  0.00            
ATOM   1885 HE22 GLN X 119      17.809  11.640  -9.778  0.00  0.00            
ATOM   1886  C   GLN X 119      11.805  10.971  -7.923  0.00  0.00            
ATOM   1887  O   GLN X 119      12.216  10.017  -7.282  0.00  0.00            
ATOM   1888  N   TYR X 120      10.641  11.608  -7.739  0.00  0.00            
ATOM   1889  H   TYR X 120      10.362  12.246  -8.471  0.00  0.00            
ATOM   1890  CA  TYR X 120       9.650  11.023  -6.796  0.00  0.00            
ATOM   1891  HA  TYR X 120      10.272  10.697  -5.962  0.00  0.00            
ATOM   1892  CB  TYR X 120       8.588  12.027  -6.444  0.00  0.00            
ATOM   1893  HB2 TYR X 120       8.027  11.618  -5.604  0.00  0.00            
ATOM   1894  HB3 TYR X 120       7.836  12.129  -7.227  0.00  0.00            
ATOM   1895  CG  TYR X 120       9.114  13.463  -6.180  0.00  0.00            
ATOM   1896  CD1 TYR X 120      10.242  13.712  -5.364  0.00  0.00            
ATOM   1897  HD1 TYR X 120      10.705  12.800  -5.016  0.00  0.00            
ATOM   1898  CE1 TYR X 120      10.656  15.062  -5.074  0.00  0.00            
ATOM   1899  HE1 TYR X 120      11.567  15.249  -4.526  0.00  0.00            
ATOM   1900  CZ  TYR X 120       9.858  16.128  -5.497  0.00  0.00            
ATOM   1901  OH  TYR X 120      10.229  17.387  -5.254  0.00  0.00            
ATOM   1902  HH  TYR X 120      10.830  17.429  -4.506  0.00  0.00            
ATOM   1903  CE2 TYR X 120       8.704  15.959  -6.311  0.00  0.00            
ATOM   1904  HE2 TYR X 120       8.154  16.798  -6.713  0.00  0.00            
ATOM   1905  CD2 TYR X 120       8.377  14.588  -6.599  0.00  0.00            
ATOM   1906  HD2 TYR X 120       7.442  14.396  -7.103  0.00  0.00            
ATOM   1907  C   TYR X 120       9.023   9.744  -7.298  0.00  0.00            
ATOM   1908  O   TYR X 120       9.046   8.781  -6.555  0.00  0.00            
ATOM   1909  N   LEU X 121       8.593   9.642  -8.539  0.00  0.00            
ATOM   1910  H   LEU X 121       8.786  10.394  -9.185  0.00  0.00            
ATOM   1911  CA  LEU X 121       8.077   8.406  -9.109  0.00  0.00            
ATOM   1912  HA  LEU X 121       7.187   8.061  -8.582  0.00  0.00            
ATOM   1913  CB  LEU X 121       7.563   8.673 -10.568  0.00  0.00            
ATOM   1914  HB2 LEU X 121       8.339   8.991 -11.264  0.00  0.00            
ATOM   1915  HB3 LEU X 121       7.210   7.706 -10.926  0.00  0.00            
ATOM   1916  CG  LEU X 121       6.461   9.787 -10.608  0.00  0.00            
ATOM   1917  HG  LEU X 121       6.602  10.479  -9.778  0.00  0.00            
ATOM   1918  CD1 LEU X 121       6.525  10.595 -11.964  0.00  0.00            
ATOM   1919 HD11 LEU X 121       7.422  11.210 -12.034  0.00  0.00            
ATOM   1920 HD12 LEU X 121       6.550   9.952 -12.844  0.00  0.00            
ATOM   1921 HD13 LEU X 121       5.687  11.292 -11.931  0.00  0.00            
ATOM   1922  CD2 LEU X 121       5.062   9.172 -10.596  0.00  0.00            
ATOM   1923 HD21 LEU X 121       4.222   9.854 -10.727  0.00  0.00            
ATOM   1924 HD22 LEU X 121       5.006   8.440 -11.401  0.00  0.00            
ATOM   1925 HD23 LEU X 121       4.940   8.731  -9.607  0.00  0.00            
ATOM   1926  C   LEU X 121       9.121   7.220  -8.979  0.00  0.00            
ATOM   1927  O   LEU X 121       8.805   6.229  -8.235  0.00  0.00            
ATOM   1928  N   LEU X 122      10.391   7.327  -9.315  0.00  0.00            
ATOM   1929  H   LEU X 122      10.582   8.238  -9.707  0.00  0.00            
ATOM   1930  CA  LEU X 122      11.342   6.240  -9.107  0.00  0.00            
ATOM   1931  HA  LEU X 122      10.869   5.394  -9.606  0.00  0.00            
ATOM   1932  CB  LEU X 122      12.668   6.638  -9.755  0.00  0.00            
ATOM   1933  HB2 LEU X 122      13.284   5.739  -9.719  0.00  0.00            
ATOM   1934  HB3 LEU X 122      13.014   7.422  -9.081  0.00  0.00            
ATOM   1935  CG  LEU X 122      12.580   7.085 -11.234  0.00  0.00            
ATOM   1936  HG  LEU X 122      11.826   7.870 -11.296  0.00  0.00            
ATOM   1937  CD1 LEU X 122      13.964   7.624 -11.610  0.00  0.00            
ATOM   1938 HD11 LEU X 122      13.869   7.800 -12.681  0.00  0.00            
ATOM   1939 HD12 LEU X 122      14.206   8.610 -11.215  0.00  0.00            
ATOM   1940 HD13 LEU X 122      14.766   6.981 -11.246  0.00  0.00            
ATOM   1941  CD2 LEU X 122      12.042   6.018 -12.215  0.00  0.00            
ATOM   1942 HD21 LEU X 122      12.225   6.453 -13.197  0.00  0.00            
ATOM   1943 HD22 LEU X 122      12.671   5.150 -12.016  0.00  0.00            
ATOM   1944 HD23 LEU X 122      11.025   5.769 -11.911  0.00  0.00            
ATOM   1945  C   LEU X 122      11.561   5.901  -7.643  0.00  0.00            
ATOM   1946  O   LEU X 122      11.858   4.773  -7.201  0.00  0.00            
ATOM   1947  N   ASN X 123      11.521   6.909  -6.791  0.00  0.00            
ATOM   1948  H   ASN X 123      11.219   7.839  -7.047  0.00  0.00            
ATOM   1949  CA  ASN X 123      11.658   6.691  -5.369  0.00  0.00            
ATOM   1950  HA  ASN X 123      12.589   6.147  -5.210  0.00  0.00            
ATOM   1951  CB  ASN X 123      11.706   8.051  -4.674  0.00  0.00            
ATOM   1952  HB2 ASN X 123      10.782   8.629  -4.661  0.00  0.00            
ATOM   1953  HB3 ASN X 123      12.393   8.678  -5.243  0.00  0.00            
ATOM   1954  CG  ASN X 123      12.134   7.923  -3.161  0.00  0.00            
ATOM   1955  OD1 ASN X 123      12.612   6.931  -2.731  0.00  0.00            
ATOM   1956  ND2 ASN X 123      12.163   9.014  -2.457  0.00  0.00            
ATOM   1957 HD21 ASN X 123      11.738   9.892  -2.721  0.00  0.00            
ATOM   1958 HD22 ASN X 123      12.580   8.960  -1.539  0.00  0.00            
ATOM   1959  C   ASN X 123      10.507   5.786  -4.816  0.00  0.00            
ATOM   1960  O   ASN X 123      10.696   4.790  -4.056  0.00  0.00            
ATOM   1961  N   TRP X 124       9.195   6.036  -5.183  0.00  0.00            
ATOM   1962  H   TRP X 124       9.137   6.715  -5.928  0.00  0.00            
ATOM   1963  CA  TRP X 124       8.049   5.317  -4.741  0.00  0.00            
ATOM   1964  HA  TRP X 124       8.113   5.203  -3.659  0.00  0.00            
ATOM   1965  CB  TRP X 124       6.819   6.111  -5.121  0.00  0.00            
ATOM   1966  HB2 TRP X 124       5.878   5.636  -4.842  0.00  0.00            
ATOM   1967  HB3 TRP X 124       6.875   6.235  -6.202  0.00  0.00            
ATOM   1968  CG  TRP X 124       6.691   7.492  -4.418  0.00  0.00            
ATOM   1969  CD1 TRP X 124       7.263   7.877  -3.270  0.00  0.00            
ATOM   1970  HD1 TRP X 124       7.928   7.283  -2.662  0.00  0.00            
ATOM   1971  NE1 TRP X 124       6.981   9.248  -3.017  0.00  0.00            
ATOM   1972  HE1 TRP X 124       7.291   9.793  -2.225  0.00  0.00            
ATOM   1973  CE2 TRP X 124       6.145   9.746  -4.006  0.00  0.00            
ATOM   1974  CZ2 TRP X 124       5.550  10.984  -4.275  0.00  0.00            
ATOM   1975  HZ2 TRP X 124       5.770  11.848  -3.666  0.00  0.00            
ATOM   1976  CH2 TRP X 124       4.684  11.137  -5.406  0.00  0.00            
ATOM   1977  HH2 TRP X 124       4.321  12.130  -5.629  0.00  0.00            
ATOM   1978  CZ3 TRP X 124       4.426   9.999  -6.209  0.00  0.00            
ATOM   1979  HZ3 TRP X 124       3.832  10.096  -7.105  0.00  0.00            
ATOM   1980  CE3 TRP X 124       5.087   8.812  -6.050  0.00  0.00            
ATOM   1981  HE3 TRP X 124       4.931   7.912  -6.626  0.00  0.00            
ATOM   1982  CD2 TRP X 124       5.839   8.640  -4.872  0.00  0.00            
ATOM   1983  C   TRP X 124       7.970   3.916  -5.395  0.00  0.00            
ATOM   1984  O   TRP X 124       7.554   2.977  -4.743  0.00  0.00            
ATOM   1985  N   CYS X 125       8.524   3.747  -6.622  0.00  0.00            
ATOM   1986  H   CYS X 125       9.004   4.493  -7.104  0.00  0.00            
ATOM   1987  CA  CYS X 125       8.715   2.452  -7.163  0.00  0.00            
ATOM   1988  HA  CYS X 125       7.803   1.856  -7.114  0.00  0.00            
ATOM   1989  CB  CYS X 125       9.229   2.603  -8.653  0.00  0.00            
ATOM   1990  HB2 CYS X 125       9.422   1.626  -9.097  0.00  0.00            
ATOM   1991  HB3 CYS X 125      10.183   3.130  -8.615  0.00  0.00            
ATOM   1992  SG  CYS X 125       8.038   3.464  -9.710  0.00  0.00            
ATOM   1993  HG  CYS X 125       8.010   4.594  -8.998  0.00  0.00            
ATOM   1994  C   CYS X 125       9.708   1.542  -6.459  0.00  0.00            
ATOM   1995  O   CYS X 125       9.461   0.342  -6.381  0.00  0.00            
ATOM   1996  N   VAL X 126      10.854   2.163  -5.979  0.00  0.00            
ATOM   1997  H   VAL X 126      11.037   3.119  -6.248  0.00  0.00            
ATOM   1998  CA  VAL X 126      11.691   1.430  -5.013  0.00  0.00            
ATOM   1999  HA  VAL X 126      11.827   0.440  -5.449  0.00  0.00            
ATOM   2000  CB  VAL X 126      13.100   2.080  -4.819  0.00  0.00            
ATOM   2001  HB  VAL X 126      13.009   3.134  -4.560  0.00  0.00            
ATOM   2002  CG1 VAL X 126      13.954   1.452  -3.817  0.00  0.00            
ATOM   2003 HG11 VAL X 126      13.430   1.448  -2.861  0.00  0.00            
ATOM   2004 HG12 VAL X 126      14.860   2.041  -3.675  0.00  0.00            
ATOM   2005 HG13 VAL X 126      14.271   0.429  -4.020  0.00  0.00            
ATOM   2006  CG2 VAL X 126      13.887   2.053  -6.039  0.00  0.00            
ATOM   2007 HG21 VAL X 126      13.372   2.673  -6.773  0.00  0.00            
ATOM   2008 HG22 VAL X 126      14.118   1.065  -6.439  0.00  0.00            
ATOM   2009 HG23 VAL X 126      14.927   2.362  -5.933  0.00  0.00            
ATOM   2010  C   VAL X 126      11.019   1.160  -3.704  0.00  0.00            
ATOM   2011  O   VAL X 126      11.049  -0.025  -3.240  0.00  0.00            
ATOM   2012  N   GLN X 127      10.356   2.137  -3.066  0.00  0.00            
ATOM   2013  H   GLN X 127      10.450   3.094  -3.378  0.00  0.00            
ATOM   2014  CA  GLN X 127       9.713   1.895  -1.716  0.00  0.00            
ATOM   2015  HA  GLN X 127      10.421   1.533  -0.971  0.00  0.00            
ATOM   2016  CB  GLN X 127       9.050   3.128  -1.262  0.00  0.00            
ATOM   2017  HB2 GLN X 127       8.564   3.645  -2.090  0.00  0.00            
ATOM   2018  HB3 GLN X 127       8.348   2.938  -0.450  0.00  0.00            
ATOM   2019  CG  GLN X 127      10.112   4.134  -0.814  0.00  0.00            
ATOM   2020  HG2 GLN X 127      10.732   3.712  -0.024  0.00  0.00            
ATOM   2021  HG3 GLN X 127      10.760   4.310  -1.672  0.00  0.00            
ATOM   2022  CD  GLN X 127       9.648   5.463  -0.244  0.00  0.00            
ATOM   2023  OE1 GLN X 127       8.831   5.533   0.710  0.00  0.00            
ATOM   2024  NE2 GLN X 127      10.127   6.608  -0.645  0.00  0.00            
ATOM   2025 HE21 GLN X 127      10.878   6.507  -1.313  0.00  0.00            
ATOM   2026 HE22 GLN X 127       9.922   7.426  -0.089  0.00  0.00            
ATOM   2027  C   GLN X 127       8.732   0.733  -1.773  0.00  0.00            
ATOM   2028  O   GLN X 127       8.715  -0.143  -0.847  0.00  0.00            
ATOM   2029  N   ILE X 128       8.049   0.546  -2.909  0.00  0.00            
ATOM   2030  H   ILE X 128       7.952   1.320  -3.551  0.00  0.00            
ATOM   2031  CA  ILE X 128       7.153  -0.612  -2.955  0.00  0.00            
ATOM   2032  HA  ILE X 128       6.534  -0.683  -2.060  0.00  0.00            
ATOM   2033  CB  ILE X 128       6.179  -0.390  -4.136  0.00  0.00            
ATOM   2034  HB  ILE X 128       6.884  -0.175  -4.939  0.00  0.00            
ATOM   2035  CG2 ILE X 128       5.248  -1.625  -4.306  0.00  0.00            
ATOM   2036 HG21 ILE X 128       4.573  -1.643  -3.451  0.00  0.00            
ATOM   2037 HG22 ILE X 128       4.757  -1.479  -5.268  0.00  0.00            
ATOM   2038 HG23 ILE X 128       5.841  -2.536  -4.379  0.00  0.00            
ATOM   2039  CG1 ILE X 128       5.330   0.870  -3.886  0.00  0.00            
ATOM   2040 HG12 ILE X 128       4.681   0.656  -3.037  0.00  0.00            
ATOM   2041 HG13 ILE X 128       5.886   1.745  -3.549  0.00  0.00            
ATOM   2042  CD1 ILE X 128       4.481   1.258  -5.027  0.00  0.00            
ATOM   2043 HD11 ILE X 128       4.332   2.335  -4.936  0.00  0.00            
ATOM   2044 HD12 ILE X 128       5.056   1.027  -5.923  0.00  0.00            
ATOM   2045 HD13 ILE X 128       3.487   0.813  -4.974  0.00  0.00            
ATOM   2046  C   ILE X 128       7.853  -1.936  -3.091  0.00  0.00            
ATOM   2047  O   ILE X 128       7.572  -2.948  -2.448  0.00  0.00            
ATOM   2048  N   ALA X 129       8.832  -1.944  -3.959  0.00  0.00            
ATOM   2049  H   ALA X 129       9.019  -1.108  -4.494  0.00  0.00            
ATOM   2050  CA  ALA X 129       9.777  -3.070  -4.225  0.00  0.00            
ATOM   2051  HA  ALA X 129       9.205  -3.909  -4.622  0.00  0.00            
ATOM   2052  CB  ALA X 129      10.752  -2.702  -5.315  0.00  0.00            
ATOM   2053  HB1 ALA X 129      10.165  -2.418  -6.188  0.00  0.00            
ATOM   2054  HB2 ALA X 129      11.365  -1.862  -4.986  0.00  0.00            
ATOM   2055  HB3 ALA X 129      11.303  -3.607  -5.571  0.00  0.00            
ATOM   2056  C   ALA X 129      10.411  -3.532  -2.874  0.00  0.00            
ATOM   2057  O   ALA X 129      10.225  -4.620  -2.447  0.00  0.00            
ATOM   2058  N   LYS X 130      11.016  -2.548  -2.124  0.00  0.00            
ATOM   2059  H   LYS X 130      11.091  -1.588  -2.427  0.00  0.00            
ATOM   2060  CA  LYS X 130      11.684  -2.830  -0.787  0.00  0.00            
ATOM   2061  HA  LYS X 130      12.369  -3.659  -0.961  0.00  0.00            
ATOM   2062  CB  LYS X 130      12.396  -1.532  -0.298  0.00  0.00            
ATOM   2063  HB2 LYS X 130      11.730  -0.941   0.330  0.00  0.00            
ATOM   2064  HB3 LYS X 130      12.621  -0.942  -1.187  0.00  0.00            
ATOM   2065  CG  LYS X 130      13.717  -1.893   0.410  0.00  0.00            
ATOM   2066  HG2 LYS X 130      13.498  -1.890   1.477  0.00  0.00            
ATOM   2067  HG3 LYS X 130      14.099  -2.910   0.321  0.00  0.00            
ATOM   2068  CD  LYS X 130      14.876  -0.972   0.100  0.00  0.00            
ATOM   2069  HD2 LYS X 130      15.159  -0.928  -0.952  0.00  0.00            
ATOM   2070  HD3 LYS X 130      14.595   0.060   0.307  0.00  0.00            
ATOM   2071  CE  LYS X 130      16.152  -1.222   0.951  0.00  0.00            
ATOM   2072  HE2 LYS X 130      15.927  -0.984   1.991  0.00  0.00            
ATOM   2073  HE3 LYS X 130      16.364  -2.260   0.695  0.00  0.00            
ATOM   2074  NZ  LYS X 130      17.278  -0.369   0.556  0.00  0.00            
ATOM   2075  HZ1 LYS X 130      17.151   0.506   1.044  0.00  0.00            
ATOM   2076  HZ2 LYS X 130      18.125  -0.801   0.899  0.00  0.00            
ATOM   2077  HZ3 LYS X 130      17.462  -0.349  -0.436  0.00  0.00            
ATOM   2078  C   LYS X 130      10.623  -3.373   0.250  0.00  0.00            
ATOM   2079  O   LYS X 130      10.962  -4.303   0.952  0.00  0.00            
ATOM   2080  N   GLY X 131       9.408  -2.792   0.202  0.00  0.00            
ATOM   2081  H   GLY X 131       9.396  -2.058  -0.491  0.00  0.00            
ATOM   2082  CA  GLY X 131       8.310  -3.286   1.019  0.00  0.00            
ATOM   2083  HA2 GLY X 131       7.422  -2.657   0.954  0.00  0.00            
ATOM   2084  HA3 GLY X 131       8.695  -3.217   2.036  0.00  0.00            
ATOM   2085  C   GLY X 131       7.896  -4.691   0.738  0.00  0.00            
ATOM   2086  O   GLY X 131       7.687  -5.534   1.651  0.00  0.00            
ATOM   2087  N   MET X 132       7.796  -5.036  -0.534  0.00  0.00            
ATOM   2088  H   MET X 132       7.784  -4.382  -1.304  0.00  0.00            
ATOM   2089  CA  MET X 132       7.488  -6.462  -0.890  0.00  0.00            
ATOM   2090  HA  MET X 132       6.634  -6.744  -0.274  0.00  0.00            
ATOM   2091  CB  MET X 132       7.013  -6.518  -2.343  0.00  0.00            
ATOM   2092  HB2 MET X 132       7.128  -7.557  -2.652  0.00  0.00            
ATOM   2093  HB3 MET X 132       7.662  -5.880  -2.944  0.00  0.00            
ATOM   2094  CG  MET X 132       5.536  -6.097  -2.589  0.00  0.00            
ATOM   2095  HG2 MET X 132       5.510  -5.014  -2.474  0.00  0.00            
ATOM   2096  HG3 MET X 132       5.280  -6.384  -3.609  0.00  0.00            
ATOM   2097  SD  MET X 132       4.341  -6.899  -1.528  0.00  0.00            
ATOM   2098  CE  MET X 132       3.998  -8.347  -2.527  0.00  0.00            
ATOM   2099  HE1 MET X 132       4.932  -8.750  -2.917  0.00  0.00            
ATOM   2100  HE2 MET X 132       3.212  -8.147  -3.255  0.00  0.00            
ATOM   2101  HE3 MET X 132       3.555  -9.065  -1.837  0.00  0.00            
ATOM   2102  C   MET X 132       8.621  -7.448  -0.694  0.00  0.00            
ATOM   2103  O   MET X 132       8.352  -8.636  -0.544  0.00  0.00            
ATOM   2104  N   ASN X 133       9.875  -7.021  -0.757  0.00  0.00            
ATOM   2105  H   ASN X 133      10.022  -6.072  -1.071  0.00  0.00            
ATOM   2106  CA  ASN X 133      11.052  -7.835  -0.585  0.00  0.00            
ATOM   2107  HA  ASN X 133      10.970  -8.694  -1.250  0.00  0.00            
ATOM   2108  CB  ASN X 133      12.212  -7.049  -1.195  0.00  0.00            
ATOM   2109  HB2 ASN X 133      12.070  -5.997  -0.951  0.00  0.00            
ATOM   2110  HB3 ASN X 133      12.249  -7.164  -2.278  0.00  0.00            
ATOM   2111  CG  ASN X 133      13.573  -7.398  -0.696  0.00  0.00            
ATOM   2112  OD1 ASN X 133      14.117  -6.814   0.209  0.00  0.00            
ATOM   2113  ND2 ASN X 133      14.127  -8.453  -1.240  0.00  0.00            
ATOM   2114 HD21 ASN X 133      13.499  -8.993  -1.818  0.00  0.00            
ATOM   2115 HD22 ASN X 133      15.035  -8.777  -0.940  0.00  0.00            
ATOM   2116  C   ASN X 133      11.296  -8.112   0.909  0.00  0.00            
ATOM   2117  O   ASN X 133      11.875  -9.138   1.210  0.00  0.00            
ATOM   2118  N   TYR X 134      10.889  -7.207   1.817  0.00  0.00            
ATOM   2119  H   TYR X 134      10.591  -6.292   1.510  0.00  0.00            
ATOM   2120  CA  TYR X 134      10.630  -7.580   3.225  0.00  0.00            
ATOM   2121  HA  TYR X 134      11.494  -8.025   3.717  0.00  0.00            
ATOM   2122  CB  TYR X 134      10.092  -6.331   3.983  0.00  0.00            
ATOM   2123  HB2 TYR X 134      11.023  -5.778   4.108  0.00  0.00            
ATOM   2124  HB3 TYR X 134       9.476  -5.713   3.330  0.00  0.00            
ATOM   2125  CG  TYR X 134       9.497  -6.591   5.334  0.00  0.00            
ATOM   2126  CD1 TYR X 134       8.213  -6.097   5.532  0.00  0.00            
ATOM   2127  HD1 TYR X 134       7.673  -5.598   4.741  0.00  0.00            
ATOM   2128  CE1 TYR X 134       7.700  -6.225   6.847  0.00  0.00            
ATOM   2129  HE1 TYR X 134       6.684  -5.934   7.068  0.00  0.00            
ATOM   2130  CZ  TYR X 134       8.450  -6.896   7.836  0.00  0.00            
ATOM   2131  OH  TYR X 134       7.878  -6.973   9.076  0.00  0.00            
ATOM   2132  HH  TYR X 134       6.967  -6.670   9.081  0.00  0.00            
ATOM   2133  CE2 TYR X 134       9.735  -7.412   7.607  0.00  0.00            
ATOM   2134  HE2 TYR X 134      10.261  -7.962   8.374  0.00  0.00            
ATOM   2135  CD2 TYR X 134      10.289  -7.273   6.295  0.00  0.00            
ATOM   2136  HD2 TYR X 134      11.253  -7.705   6.075  0.00  0.00            
ATOM   2137  C   TYR X 134       9.564  -8.679   3.304  0.00  0.00            
ATOM   2138  O   TYR X 134       9.852  -9.645   4.002  0.00  0.00            
ATOM   2139  N   LEU X 135       8.411  -8.581   2.574  0.00  0.00            
ATOM   2140  H   LEU X 135       8.314  -7.838   1.896  0.00  0.00            
ATOM   2141  CA  LEU X 135       7.307  -9.539   2.756  0.00  0.00            
ATOM   2142  HA  LEU X 135       7.102  -9.661   3.820  0.00  0.00            
ATOM   2143  CB  LEU X 135       6.017  -8.874   2.161  0.00  0.00            
ATOM   2144  HB2 LEU X 135       6.239  -8.629   1.122  0.00  0.00            
ATOM   2145  HB3 LEU X 135       5.244  -9.632   2.030  0.00  0.00            
ATOM   2146  CG  LEU X 135       5.462  -7.712   2.972  0.00  0.00            
ATOM   2147  HG  LEU X 135       6.318  -7.142   3.334  0.00  0.00            
ATOM   2148  CD1 LEU X 135       4.609  -6.828   2.069  0.00  0.00            
ATOM   2149 HD11 LEU X 135       4.275  -5.877   2.484  0.00  0.00            
ATOM   2150 HD12 LEU X 135       3.795  -7.443   1.685  0.00  0.00            
ATOM   2151 HD13 LEU X 135       5.258  -6.418   1.295  0.00  0.00            
ATOM   2152  CD2 LEU X 135       4.588  -8.183   4.162  0.00  0.00            
ATOM   2153 HD21 LEU X 135       3.845  -8.884   3.782  0.00  0.00            
ATOM   2154 HD22 LEU X 135       5.223  -8.740   4.852  0.00  0.00            
ATOM   2155 HD23 LEU X 135       4.189  -7.296   4.654  0.00  0.00            
ATOM   2156  C   LEU X 135       7.531 -10.903   2.133  0.00  0.00            
ATOM   2157  O   LEU X 135       6.912 -11.887   2.491  0.00  0.00            
ATOM   2158  N   GLU X 136       8.478 -11.001   1.177  0.00  0.00            
ATOM   2159  H   GLU X 136       8.712 -10.106   0.771  0.00  0.00            
ATOM   2160  CA  GLU X 136       9.094 -12.229   0.617  0.00  0.00            
ATOM   2161  HA  GLU X 136       8.305 -12.872   0.227  0.00  0.00            
ATOM   2162  CB  GLU X 136       9.998 -11.927  -0.484  0.00  0.00            
ATOM   2163  HB2 GLU X 136      10.695 -11.190  -0.085  0.00  0.00            
ATOM   2164  HB3 GLU X 136       9.479 -11.357  -1.255  0.00  0.00            
ATOM   2165  CG  GLU X 136      10.771 -13.068  -1.126  0.00  0.00            
ATOM   2166  HG2 GLU X 136      11.284 -12.631  -1.983  0.00  0.00            
ATOM   2167  HG3 GLU X 136      11.421 -13.388  -0.312  0.00  0.00            
ATOM   2168  CD  GLU X 136       9.894 -14.248  -1.568  0.00  0.00            
ATOM   2169  OE1 GLU X 136      10.396 -15.376  -1.264  0.00  0.00            
ATOM   2170  OE2 GLU X 136       8.862 -14.003  -2.193  0.00  0.00            
ATOM   2171  C   GLU X 136       9.879 -12.961   1.773  0.00  0.00            
ATOM   2172  O   GLU X 136       9.654 -14.164   1.990  0.00  0.00            
ATOM   2173  N   ASP X 137      10.639 -12.232   2.643  0.00  0.00            
ATOM   2174  H   ASP X 137      10.723 -11.231   2.534  0.00  0.00            
ATOM   2175  CA  ASP X 137      11.357 -12.780   3.756  0.00  0.00            
ATOM   2176  HA  ASP X 137      11.890 -13.679   3.447  0.00  0.00            
ATOM   2177  CB  ASP X 137      12.342 -11.759   4.366  0.00  0.00            
ATOM   2178  HB2 ASP X 137      12.826 -11.177   3.582  0.00  0.00            
ATOM   2179  HB3 ASP X 137      11.781 -11.042   4.966  0.00  0.00            
ATOM   2180  CG  ASP X 137      13.394 -12.348   5.350  0.00  0.00            
ATOM   2181  OD1 ASP X 137      13.697 -13.529   5.085  0.00  0.00            
ATOM   2182  OD2 ASP X 137      14.023 -11.743   6.232  0.00  0.00            
ATOM   2183  C   ASP X 137      10.296 -13.288   4.812  0.00  0.00            
ATOM   2184  O   ASP X 137      10.436 -14.365   5.422  0.00  0.00            
ATOM   2185  N   ARG X 138       9.210 -12.566   4.916  0.00  0.00            
ATOM   2186  H   ARG X 138       9.128 -11.698   4.405  0.00  0.00            
ATOM   2187  CA  ARG X 138       7.957 -13.070   5.573  0.00  0.00            
ATOM   2188  HA  ARG X 138       8.267 -13.604   6.471  0.00  0.00            
ATOM   2189  CB  ARG X 138       7.074 -11.895   5.927  0.00  0.00            
ATOM   2190  HB2 ARG X 138       6.028 -12.144   6.106  0.00  0.00            
ATOM   2191  HB3 ARG X 138       6.891 -11.339   5.007  0.00  0.00            
ATOM   2192  CG  ARG X 138       7.503 -10.837   6.904  0.00  0.00            
ATOM   2193  HG2 ARG X 138       6.704 -10.117   6.727  0.00  0.00            
ATOM   2194  HG3 ARG X 138       8.408 -10.395   6.488  0.00  0.00            
ATOM   2195  CD  ARG X 138       7.723 -11.376   8.345  0.00  0.00            
ATOM   2196  HD2 ARG X 138       8.661 -11.928   8.297  0.00  0.00            
ATOM   2197  HD3 ARG X 138       7.977 -10.485   8.918  0.00  0.00            
ATOM   2198  NE  ARG X 138       6.673 -12.248   8.902  0.00  0.00            
ATOM   2199  HE  ARG X 138       5.850 -11.809   9.288  0.00  0.00            
ATOM   2200  CZ  ARG X 138       6.737 -13.567   9.042  0.00  0.00            
ATOM   2201  NH1 ARG X 138       7.802 -14.231   8.873  0.00  0.00            
ATOM   2202 HH11 ARG X 138       8.654 -13.786   8.563  0.00  0.00            
ATOM   2203 HH12 ARG X 138       7.870 -15.222   9.058  0.00  0.00            
ATOM   2204  NH2 ARG X 138       5.689 -14.235   9.402  0.00  0.00            
ATOM   2205 HH21 ARG X 138       4.867 -13.717   9.679  0.00  0.00            
ATOM   2206 HH22 ARG X 138       5.829 -15.213   9.610  0.00  0.00            
ATOM   2207  C   ARG X 138       7.310 -14.216   4.898  0.00  0.00            
ATOM   2208  O   ARG X 138       6.649 -14.906   5.617  0.00  0.00            
ATOM   2209  N   ARG X 139       7.504 -14.489   3.633  0.00  0.00            
ATOM   2210  H   ARG X 139       8.203 -13.962   3.130  0.00  0.00            
ATOM   2211  CA  ARG X 139       6.817 -15.452   2.724  0.00  0.00            
ATOM   2212  HA  ARG X 139       7.055 -15.120   1.713  0.00  0.00            
ATOM   2213  CB  ARG X 139       7.211 -16.922   2.761  0.00  0.00            
ATOM   2214  HB2 ARG X 139       6.887 -17.426   3.672  0.00  0.00            
ATOM   2215  HB3 ARG X 139       6.667 -17.449   1.977  0.00  0.00            
ATOM   2216  CG  ARG X 139       8.733 -17.097   2.536  0.00  0.00            
ATOM   2217  HG2 ARG X 139       9.298 -16.721   3.389  0.00  0.00            
ATOM   2218  HG3 ARG X 139       8.885 -16.442   1.679  0.00  0.00            
ATOM   2219  CD  ARG X 139       9.244 -18.486   2.114  0.00  0.00            
ATOM   2220  HD2 ARG X 139      10.318 -18.449   1.931  0.00  0.00            
ATOM   2221  HD3 ARG X 139       9.049 -19.216   2.899  0.00  0.00            
ATOM   2222  NE  ARG X 139       8.544 -19.088   1.008  0.00  0.00            
ATOM   2223  HE  ARG X 139       8.753 -18.755   0.078  0.00  0.00            
ATOM   2224  CZ  ARG X 139       7.830 -20.197   0.943  0.00  0.00            
ATOM   2225  NH1 ARG X 139       7.482 -20.874   1.979  0.00  0.00            
ATOM   2226 HH11 ARG X 139       7.797 -20.581   2.893  0.00  0.00            
ATOM   2227 HH12 ARG X 139       7.082 -21.792   1.850  0.00  0.00            
ATOM   2228  NH2 ARG X 139       7.427 -20.565  -0.242  0.00  0.00            
ATOM   2229 HH21 ARG X 139       7.612 -20.036  -1.082  0.00  0.00            
ATOM   2230 HH22 ARG X 139       6.810 -21.361  -0.318  0.00  0.00            
ATOM   2231  C   ARG X 139       5.342 -15.155   2.751  0.00  0.00            
ATOM   2232  O   ARG X 139       4.451 -15.968   3.015  0.00  0.00            
ATOM   2233  N   LEU X 140       5.036 -13.933   2.375  0.00  0.00            
ATOM   2234  H   LEU X 140       5.753 -13.316   2.022  0.00  0.00            
ATOM   2235  CA  LEU X 140       3.629 -13.386   2.441  0.00  0.00            
ATOM   2236  HA  LEU X 140       2.951 -14.111   2.892  0.00  0.00            
ATOM   2237  CB  LEU X 140       3.606 -12.187   3.439  0.00  0.00            
ATOM   2238  HB2 LEU X 140       4.429 -11.533   3.150  0.00  0.00            
ATOM   2239  HB3 LEU X 140       3.814 -12.511   4.459  0.00  0.00            
ATOM   2240  CG  LEU X 140       2.322 -11.409   3.604  0.00  0.00            
ATOM   2241  HG  LEU X 140       2.460 -10.841   4.524  0.00  0.00            
ATOM   2242  CD1 LEU X 140       1.750 -10.460   2.526  0.00  0.00            
ATOM   2243 HD11 LEU X 140       1.067 -10.998   1.869  0.00  0.00            
ATOM   2244 HD12 LEU X 140       2.672 -10.057   2.108  0.00  0.00            
ATOM   2245 HD13 LEU X 140       1.325  -9.554   2.959  0.00  0.00            
ATOM   2246  CD2 LEU X 140       1.198 -12.391   3.876  0.00  0.00            
ATOM   2247 HD21 LEU X 140       0.848 -12.968   3.020  0.00  0.00            
ATOM   2248 HD22 LEU X 140       0.330 -11.877   4.290  0.00  0.00            
ATOM   2249 HD23 LEU X 140       1.526 -13.081   4.653  0.00  0.00            
ATOM   2250  C   LEU X 140       3.259 -12.966   1.072  0.00  0.00            
ATOM   2251  O   LEU X 140       3.791 -12.004   0.618  0.00  0.00            
ATOM   2252  N   VAL X 141       2.316 -13.673   0.385  0.00  0.00            
ATOM   2253  H   VAL X 141       1.805 -14.411   0.848  0.00  0.00            
ATOM   2254  CA  VAL X 141       1.864 -13.155  -0.962  0.00  0.00            
ATOM   2255  HA  VAL X 141       2.675 -12.747  -1.565  0.00  0.00            
ATOM   2256  CB  VAL X 141       1.305 -14.407  -1.735  0.00  0.00            
ATOM   2257  HB  VAL X 141       0.557 -14.854  -1.080  0.00  0.00            
ATOM   2258  CG1 VAL X 141       0.578 -14.104  -2.993  0.00  0.00            
ATOM   2259 HG11 VAL X 141      -0.344 -13.593  -2.717  0.00  0.00            
ATOM   2260 HG12 VAL X 141       0.305 -14.994  -3.559  0.00  0.00            
ATOM   2261 HG13 VAL X 141       1.050 -13.375  -3.653  0.00  0.00            
ATOM   2262  CG2 VAL X 141       2.491 -15.329  -2.071  0.00  0.00            
ATOM   2263 HG21 VAL X 141       2.131 -16.245  -2.540  0.00  0.00            
ATOM   2264 HG22 VAL X 141       3.157 -14.855  -2.792  0.00  0.00            
ATOM   2265 HG23 VAL X 141       3.046 -15.636  -1.185  0.00  0.00            
ATOM   2266  C   VAL X 141       0.749 -12.147  -0.608  0.00  0.00            
ATOM   2267  O   VAL X 141       0.045 -12.483   0.397  0.00  0.00            
ATOM   2268  N   HIE X 142       0.672 -11.045  -1.285  0.00  0.00            
ATOM   2269  H   HIE X 142       1.309 -10.838  -2.041  0.00  0.00            
ATOM   2270  CA  HIE X 142      -0.161  -9.938  -0.801  0.00  0.00            
ATOM   2271  HA  HIE X 142      -0.261  -9.930   0.284  0.00  0.00            
ATOM   2272  CB  HIE X 142       0.487  -8.567  -1.197  0.00  0.00            
ATOM   2273  HB2 HIE X 142       1.528  -8.511  -0.880  0.00  0.00            
ATOM   2274  HB3 HIE X 142       0.391  -8.584  -2.282  0.00  0.00            
ATOM   2275  CG  HIE X 142      -0.256  -7.355  -0.717  0.00  0.00            
ATOM   2276  ND1 HIE X 142      -1.582  -7.062  -1.014  0.00  0.00            
ATOM   2277  CE1 HIE X 142      -1.823  -5.922  -0.358  0.00  0.00            
ATOM   2278  HE1 HIE X 142      -2.761  -5.388  -0.351  0.00  0.00            
ATOM   2279  NE2 HIE X 142      -0.739  -5.424   0.242  0.00  0.00            
ATOM   2280  HE2 HIE X 142      -0.675  -4.622   0.852  0.00  0.00            
ATOM   2281  CD2 HIE X 142       0.265  -6.351   0.029  0.00  0.00            
ATOM   2282  HD2 HIE X 142       1.259  -6.420   0.447  0.00  0.00            
ATOM   2283  C   HIE X 142      -1.555 -10.034  -1.347  0.00  0.00            
ATOM   2284  O   HIE X 142      -2.504  -9.978  -0.620  0.00  0.00            
ATOM   2285  N   ARG X 143      -1.639 -10.265  -2.696  0.00  0.00            
ATOM   2286  H   ARG X 143      -0.727 -10.232  -3.129  0.00  0.00            
ATOM   2287  CA  ARG X 143      -2.726 -10.487  -3.605  0.00  0.00            
ATOM   2288  HA  ARG X 143      -2.377 -10.300  -4.621  0.00  0.00            
ATOM   2289  CB  ARG X 143      -3.183 -11.991  -3.597  0.00  0.00            
ATOM   2290  HB2 ARG X 143      -2.386 -12.735  -3.584  0.00  0.00            
ATOM   2291  HB3 ARG X 143      -3.708 -12.118  -4.543  0.00  0.00            
ATOM   2292  CG  ARG X 143      -4.114 -12.392  -2.429  0.00  0.00            
ATOM   2293  HG2 ARG X 143      -3.561 -12.744  -1.558  0.00  0.00            
ATOM   2294  HG3 ARG X 143      -4.635 -11.494  -2.098  0.00  0.00            
ATOM   2295  CD  ARG X 143      -5.056 -13.547  -2.882  0.00  0.00            
ATOM   2296  HD2 ARG X 143      -4.425 -14.394  -3.152  0.00  0.00            
ATOM   2297  HD3 ARG X 143      -5.512 -13.229  -3.819  0.00  0.00            
ATOM   2298  NE  ARG X 143      -6.130 -13.827  -1.877  0.00  0.00            
ATOM   2299  HE  ARG X 143      -5.825 -13.896  -0.916  0.00  0.00            
ATOM   2300  CZ  ARG X 143      -7.378 -13.887  -2.107  0.00  0.00            
ATOM   2301  NH1 ARG X 143      -7.963 -13.586  -3.234  0.00  0.00            
ATOM   2302 HH11 ARG X 143      -7.390 -13.183  -3.963  0.00  0.00            
ATOM   2303 HH12 ARG X 143      -8.912 -13.908  -3.355  0.00  0.00            
ATOM   2304  NH2 ARG X 143      -8.165 -14.454  -1.209  0.00  0.00            
ATOM   2305 HH21 ARG X 143      -7.889 -14.397  -0.240  0.00  0.00            
ATOM   2306 HH22 ARG X 143      -9.130 -14.593  -1.473  0.00  0.00            
ATOM   2307  C   ARG X 143      -3.881  -9.447  -3.522  0.00  0.00            
ATOM   2308  O   ARG X 143      -4.992  -9.682  -3.938  0.00  0.00            
ATOM   2309  N   ASP X 144      -3.464  -8.221  -3.244  0.00  0.00            
ATOM   2310  H   ASP X 144      -2.477  -8.093  -3.075  0.00  0.00            
ATOM   2311  CA  ASP X 144      -4.219  -7.014  -3.334  0.00  0.00            
ATOM   2312  HA  ASP X 144      -4.860  -6.989  -4.215  0.00  0.00            
ATOM   2313  CB  ASP X 144      -5.180  -6.851  -2.143  0.00  0.00            
ATOM   2314  HB2 ASP X 144      -4.563  -6.526  -1.305  0.00  0.00            
ATOM   2315  HB3 ASP X 144      -5.582  -7.810  -1.818  0.00  0.00            
ATOM   2316  CG  ASP X 144      -6.342  -5.925  -2.405  0.00  0.00            
ATOM   2317  OD1 ASP X 144      -6.784  -5.749  -3.562  0.00  0.00            
ATOM   2318  OD2 ASP X 144      -6.850  -5.435  -1.374  0.00  0.00            
ATOM   2319  C   ASP X 144      -3.299  -5.775  -3.647  0.00  0.00            
ATOM   2320  O   ASP X 144      -3.636  -4.647  -3.248  0.00  0.00            
ATOM   2321  N   LEU X 145      -2.050  -5.924  -4.152  0.00  0.00            
ATOM   2322  H   LEU X 145      -1.753  -6.885  -4.247  0.00  0.00            
ATOM   2323  CA  LEU X 145      -1.070  -4.851  -4.371  0.00  0.00            
ATOM   2324  HA  LEU X 145      -0.949  -4.308  -3.434  0.00  0.00            
ATOM   2325  CB  LEU X 145       0.258  -5.474  -4.820  0.00  0.00            
ATOM   2326  HB2 LEU X 145       0.486  -6.166  -4.010  0.00  0.00            
ATOM   2327  HB3 LEU X 145       0.019  -6.093  -5.685  0.00  0.00            
ATOM   2328  CG  LEU X 145       1.374  -4.449  -4.985  0.00  0.00            
ATOM   2329  HG  LEU X 145       1.140  -3.743  -5.782  0.00  0.00            
ATOM   2330  CD1 LEU X 145       1.731  -3.778  -3.665  0.00  0.00            
ATOM   2331 HD11 LEU X 145       1.838  -4.492  -2.848  0.00  0.00            
ATOM   2332 HD12 LEU X 145       2.693  -3.277  -3.774  0.00  0.00            
ATOM   2333 HD13 LEU X 145       1.032  -2.980  -3.414  0.00  0.00            
ATOM   2334  CD2 LEU X 145       2.599  -5.253  -5.452  0.00  0.00            
ATOM   2335 HD21 LEU X 145       2.818  -6.107  -4.811  0.00  0.00            
ATOM   2336 HD22 LEU X 145       3.413  -4.545  -5.297  0.00  0.00            
ATOM   2337 HD23 LEU X 145       2.528  -5.530  -6.503  0.00  0.00            
ATOM   2338  C   LEU X 145      -1.610  -3.864  -5.382  0.00  0.00            
ATOM   2339  O   LEU X 145      -1.785  -4.166  -6.573  0.00  0.00            
ATOM   2340  N   ALA X 146      -1.720  -2.603  -5.001  0.00  0.00            
ATOM   2341  H   ALA X 146      -1.528  -2.290  -4.061  0.00  0.00            
ATOM   2342  CA  ALA X 146      -2.455  -1.584  -5.679  0.00  0.00            
ATOM   2343  HA  ALA X 146      -2.347  -1.679  -6.759  0.00  0.00            
ATOM   2344  CB  ALA X 146      -3.968  -1.790  -5.405  0.00  0.00            
ATOM   2345  HB1 ALA X 146      -4.210  -1.434  -4.403  0.00  0.00            
ATOM   2346  HB2 ALA X 146      -4.686  -1.187  -5.960  0.00  0.00            
ATOM   2347  HB3 ALA X 146      -4.162  -2.862  -5.367  0.00  0.00            
ATOM   2348  C   ALA X 146      -1.935  -0.241  -5.094  0.00  0.00            
ATOM   2349  O   ALA X 146      -1.642  -0.174  -3.868  0.00  0.00            
ATOM   2350  N   ALA X 147      -1.920   0.826  -5.886  0.00  0.00            
ATOM   2351  H   ALA X 147      -1.943   0.624  -6.876  0.00  0.00            
ATOM   2352  CA  ALA X 147      -1.567   2.201  -5.462  0.00  0.00            
ATOM   2353  HA  ALA X 147      -0.710   2.134  -4.793  0.00  0.00            
ATOM   2354  CB  ALA X 147      -1.214   3.096  -6.655  0.00  0.00            
ATOM   2355  HB1 ALA X 147      -2.066   3.179  -7.330  0.00  0.00            
ATOM   2356  HB2 ALA X 147      -0.989   4.086  -6.258  0.00  0.00            
ATOM   2357  HB3 ALA X 147      -0.476   2.731  -7.370  0.00  0.00            
ATOM   2358  C   ALA X 147      -2.657   2.823  -4.567  0.00  0.00            
ATOM   2359  O   ALA X 147      -2.296   3.635  -3.786  0.00  0.00            
ATOM   2360  N   ARG X 148      -3.866   2.298  -4.649  0.00  0.00            
ATOM   2361  H   ARG X 148      -3.984   1.710  -5.461  0.00  0.00            
ATOM   2362  CA  ARG X 148      -4.857   2.354  -3.535  0.00  0.00            
ATOM   2363  HA  ARG X 148      -5.339   3.326  -3.431  0.00  0.00            
ATOM   2364  CB  ARG X 148      -5.941   1.403  -4.048  0.00  0.00            
ATOM   2365  HB2 ARG X 148      -5.981   1.571  -5.124  0.00  0.00            
ATOM   2366  HB3 ARG X 148      -5.517   0.409  -3.905  0.00  0.00            
ATOM   2367  CG  ARG X 148      -7.259   1.463  -3.326  0.00  0.00            
ATOM   2368  HG2 ARG X 148      -7.748   2.430  -3.445  0.00  0.00            
ATOM   2369  HG3 ARG X 148      -7.100   1.277  -2.263  0.00  0.00            
ATOM   2370  CD  ARG X 148      -8.287   0.485  -3.837  0.00  0.00            
ATOM   2371  HD2 ARG X 148      -9.284   0.925  -3.818  0.00  0.00            
ATOM   2372  HD3 ARG X 148      -8.046   0.242  -4.872  0.00  0.00            
ATOM   2373  NE  ARG X 148      -8.276  -0.782  -3.105  0.00  0.00            
ATOM   2374  HE  ARG X 148      -8.277  -0.615  -2.109  0.00  0.00            
ATOM   2375  CZ  ARG X 148      -7.903  -1.997  -3.560  0.00  0.00            
ATOM   2376  NH1 ARG X 148      -7.610  -2.179  -4.772  0.00  0.00            
ATOM   2377 HH11 ARG X 148      -7.735  -1.371  -5.364  0.00  0.00            
ATOM   2378 HH12 ARG X 148      -7.511  -3.052  -5.271  0.00  0.00            
ATOM   2379  NH2 ARG X 148      -7.881  -3.037  -2.781  0.00  0.00            
ATOM   2380 HH21 ARG X 148      -8.113  -2.886  -1.810  0.00  0.00            
ATOM   2381 HH22 ARG X 148      -7.576  -3.938  -3.123  0.00  0.00            
ATOM   2382  C   ARG X 148      -4.434   1.912  -2.136  0.00  0.00            
ATOM   2383  O   ARG X 148      -5.104   2.313  -1.234  0.00  0.00            
ATOM   2384  N   ASN X 149      -3.475   1.002  -1.970  0.00  0.00            
ATOM   2385  H   ASN X 149      -3.090   0.543  -2.783  0.00  0.00            
ATOM   2386  CA  ASN X 149      -3.065   0.433  -0.694  0.00  0.00            
ATOM   2387  HA  ASN X 149      -3.739   0.803   0.079  0.00  0.00            
ATOM   2388  CB  ASN X 149      -3.220  -1.161  -0.850  0.00  0.00            
ATOM   2389  HB2 ASN X 149      -2.509  -1.429  -1.632  0.00  0.00            
ATOM   2390  HB3 ASN X 149      -2.940  -1.664   0.075  0.00  0.00            
ATOM   2391  CG  ASN X 149      -4.639  -1.699  -1.196  0.00  0.00            
ATOM   2392  OD1 ASN X 149      -5.625  -0.960  -1.250  0.00  0.00            
ATOM   2393  ND2 ASN X 149      -4.696  -2.994  -1.453  0.00  0.00            
ATOM   2394 HD21 ASN X 149      -3.922  -3.628  -1.592  0.00  0.00            
ATOM   2395 HD22 ASN X 149      -5.651  -3.320  -1.490  0.00  0.00            
ATOM   2396  C   ASN X 149      -1.663   0.791  -0.220  0.00  0.00            
ATOM   2397  O   ASN X 149      -1.169   0.184   0.704  0.00  0.00            
ATOM   2398  N   VAL X 150      -1.070   1.814  -0.867  0.00  0.00            
ATOM   2399  H   VAL X 150      -1.424   2.128  -1.759  0.00  0.00            
ATOM   2400  CA  VAL X 150       0.100   2.626  -0.348  0.00  0.00            
ATOM   2401  HA  VAL X 150       0.517   2.065   0.489  0.00  0.00            
ATOM   2402  CB  VAL X 150       1.223   2.722  -1.380  0.00  0.00            
ATOM   2403  HB  VAL X 150       0.856   3.366  -2.179  0.00  0.00            
ATOM   2404  CG1 VAL X 150       2.524   3.254  -0.769  0.00  0.00            
ATOM   2405 HG11 VAL X 150       2.819   2.528  -0.011  0.00  0.00            
ATOM   2406 HG12 VAL X 150       3.312   3.279  -1.522  0.00  0.00            
ATOM   2407 HG13 VAL X 150       2.350   4.260  -0.387  0.00  0.00            
ATOM   2408  CG2 VAL X 150       1.583   1.356  -1.979  0.00  0.00            
ATOM   2409 HG21 VAL X 150       0.890   1.071  -2.770  0.00  0.00            
ATOM   2410 HG22 VAL X 150       2.547   1.341  -2.488  0.00  0.00            
ATOM   2411 HG23 VAL X 150       1.540   0.489  -1.319  0.00  0.00            
ATOM   2412  C   VAL X 150      -0.316   3.950   0.204  0.00  0.00            
ATOM   2413  O   VAL X 150      -0.969   4.725  -0.474  0.00  0.00            
ATOM   2414  N   LEU X 151       0.169   4.199   1.419  0.00  0.00            
ATOM   2415  H   LEU X 151       0.749   3.507   1.872  0.00  0.00            
ATOM   2416  CA  LEU X 151      -0.195   5.404   2.211  0.00  0.00            
ATOM   2417  HA  LEU X 151      -0.997   5.929   1.691  0.00  0.00            
ATOM   2418  CB  LEU X 151      -0.801   4.923   3.456  0.00  0.00            
ATOM   2419  HB2 LEU X 151      -0.132   4.226   3.962  0.00  0.00            
ATOM   2420  HB3 LEU X 151      -0.947   5.856   4.000  0.00  0.00            
ATOM   2421  CG  LEU X 151      -2.158   4.169   3.351  0.00  0.00            
ATOM   2422  HG  LEU X 151      -1.817   3.241   2.891  0.00  0.00            
ATOM   2423  CD1 LEU X 151      -2.508   3.904   4.811  0.00  0.00            
ATOM   2424 HD11 LEU X 151      -3.560   3.709   5.020  0.00  0.00            
ATOM   2425 HD12 LEU X 151      -1.785   3.226   5.265  0.00  0.00            
ATOM   2426 HD13 LEU X 151      -2.412   4.876   5.295  0.00  0.00            
ATOM   2427  CD2 LEU X 151      -3.303   4.850   2.570  0.00  0.00            
ATOM   2428 HD21 LEU X 151      -4.170   4.233   2.804  0.00  0.00            
ATOM   2429 HD22 LEU X 151      -3.383   5.891   2.883  0.00  0.00            
ATOM   2430 HD23 LEU X 151      -3.114   4.791   1.498  0.00  0.00            
ATOM   2431  C   LEU X 151       1.012   6.307   2.409  0.00  0.00            
ATOM   2432  O   LEU X 151       2.138   5.902   2.479  0.00  0.00            
ATOM   2433  N   VAL X 152       0.876   7.655   2.480  0.00  0.00            
ATOM   2434  H   VAL X 152      -0.024   8.107   2.555  0.00  0.00            
ATOM   2435  CA  VAL X 152       1.980   8.539   2.487  0.00  0.00            
ATOM   2436  HA  VAL X 152       2.937   8.066   2.268  0.00  0.00            
ATOM   2437  CB  VAL X 152       1.877   9.541   1.278  0.00  0.00            
ATOM   2438  HB  VAL X 152       1.015  10.162   1.519  0.00  0.00            
ATOM   2439  CG1 VAL X 152       3.072  10.428   1.155  0.00  0.00            
ATOM   2440 HG11 VAL X 152       3.036  10.954   0.201  0.00  0.00            
ATOM   2441 HG12 VAL X 152       4.043   9.933   1.171  0.00  0.00            
ATOM   2442 HG13 VAL X 152       2.910  11.278   1.817  0.00  0.00            
ATOM   2443  CG2 VAL X 152       1.601   8.664   0.047  0.00  0.00            
ATOM   2444 HG21 VAL X 152       0.571   8.307   0.064  0.00  0.00            
ATOM   2445 HG22 VAL X 152       1.922   9.264  -0.804  0.00  0.00            
ATOM   2446 HG23 VAL X 152       2.197   7.754   0.113  0.00  0.00            
ATOM   2447  C   VAL X 152       2.025   9.353   3.770  0.00  0.00            
ATOM   2448  O   VAL X 152       0.991  10.008   4.121  0.00  0.00            
ATOM   2449  N   LYS X 153       3.104   9.304   4.538  0.00  0.00            
ATOM   2450  H   LYS X 153       3.828   8.688   4.198  0.00  0.00            
ATOM   2451  CA  LYS X 153       3.279  10.178   5.717  0.00  0.00            
ATOM   2452  HA  LYS X 153       2.289  10.600   5.893  0.00  0.00            
ATOM   2453  CB  LYS X 153       3.621   9.454   7.099  0.00  0.00            
ATOM   2454  HB2 LYS X 153       3.908  10.251   7.785  0.00  0.00            
ATOM   2455  HB3 LYS X 153       2.714   9.018   7.519  0.00  0.00            
ATOM   2456  CG  LYS X 153       4.866   8.494   7.006  0.00  0.00            
ATOM   2457  HG2 LYS X 153       4.683   7.736   6.245  0.00  0.00            
ATOM   2458  HG3 LYS X 153       5.687   9.170   6.767  0.00  0.00            
ATOM   2459  CD  LYS X 153       5.176   7.790   8.361  0.00  0.00            
ATOM   2460  HD2 LYS X 153       6.246   7.586   8.311  0.00  0.00            
ATOM   2461  HD3 LYS X 153       4.571   6.890   8.474  0.00  0.00            
ATOM   2462  CE  LYS X 153       4.936   8.695   9.645  0.00  0.00            
ATOM   2463  HE2 LYS X 153       4.865   9.711   9.255  0.00  0.00            
ATOM   2464  HE3 LYS X 153       3.993   8.466  10.140  0.00  0.00            
ATOM   2465  NZ  LYS X 153       5.985   8.692  10.614  0.00  0.00            
ATOM   2466  HZ1 LYS X 153       6.128   7.743  10.929  0.00  0.00            
ATOM   2467  HZ2 LYS X 153       5.741   9.346  11.344  0.00  0.00            
ATOM   2468  HZ3 LYS X 153       6.872   8.926  10.190  0.00  0.00            
ATOM   2469  C   LYS X 153       4.204  11.363   5.417  0.00  0.00            
ATOM   2470  O   LYS X 153       3.923  12.410   5.922  0.00  0.00            
ATOM   2471  N   THR X 154       5.249  11.157   4.650  0.00  0.00            
ATOM   2472  H   THR X 154       5.348  10.220   4.286  0.00  0.00            
ATOM   2473  CA  THR X 154       6.006  12.267   4.045  0.00  0.00            
ATOM   2474  HA  THR X 154       5.434  13.176   4.234  0.00  0.00            
ATOM   2475  CB  THR X 154       7.303  12.522   4.726  0.00  0.00            
ATOM   2476  HB  THR X 154       7.469  13.591   4.593  0.00  0.00            
ATOM   2477  CG2 THR X 154       7.405  12.455   6.275  0.00  0.00            
ATOM   2478 HG21 THR X 154       6.585  13.046   6.682  0.00  0.00            
ATOM   2479 HG22 THR X 154       7.285  11.449   6.676  0.00  0.00            
ATOM   2480 HG23 THR X 154       8.350  12.845   6.655  0.00  0.00            
ATOM   2481  OG1 THR X 154       8.387  11.764   4.097  0.00  0.00            
ATOM   2482  HG1 THR X 154       9.127  12.375   4.081  0.00  0.00            
ATOM   2483  C   THR X 154       6.231  12.160   2.482  0.00  0.00            
ATOM   2484  O   THR X 154       6.040  11.054   2.026  0.00  0.00            
ATOM   2485  N   PRO X 155       6.653  13.186   1.732  0.00  0.00            
ATOM   2486  CD  PRO X 155       6.692  14.536   2.103  0.00  0.00            
ATOM   2487  HD2 PRO X 155       5.757  14.796   2.597  0.00  0.00            
ATOM   2488  HD3 PRO X 155       7.557  14.568   2.765  0.00  0.00            
ATOM   2489  CG  PRO X 155       6.880  15.268   0.825  0.00  0.00            
ATOM   2490  HG2 PRO X 155       7.389  16.194   1.093  0.00  0.00            
ATOM   2491  HG3 PRO X 155       6.035  15.399   0.148  0.00  0.00            
ATOM   2492  CB  PRO X 155       7.884  14.401   0.113  0.00  0.00            
ATOM   2493  HB2 PRO X 155       8.897  14.457   0.513  0.00  0.00            
ATOM   2494  HB3 PRO X 155       7.981  14.546  -0.963  0.00  0.00            
ATOM   2495  CA  PRO X 155       7.321  13.003   0.402  0.00  0.00            
ATOM   2496  HA  PRO X 155       6.525  12.728  -0.290  0.00  0.00            
ATOM   2497  C   PRO X 155       8.368  11.806   0.337  0.00  0.00            
ATOM   2498  O   PRO X 155       8.545  11.215  -0.720  0.00  0.00            
ATOM   2499  N   GLN X 156       9.130  11.592   1.439  0.00  0.00            
ATOM   2500  H   GLN X 156       8.915  12.057   2.309  0.00  0.00            
ATOM   2501  CA  GLN X 156      10.114  10.479   1.469  0.00  0.00            
ATOM   2502  HA  GLN X 156      10.463  10.245   0.463  0.00  0.00            
ATOM   2503  CB  GLN X 156      11.243  10.959   2.304  0.00  0.00            
ATOM   2504  HB2 GLN X 156      11.778  11.817   1.898  0.00  0.00            
ATOM   2505  HB3 GLN X 156      10.794  11.301   3.237  0.00  0.00            
ATOM   2506  CG  GLN X 156      12.301   9.870   2.556  0.00  0.00            
ATOM   2507  HG2 GLN X 156      11.923   9.030   3.138  0.00  0.00            
ATOM   2508  HG3 GLN X 156      13.058  10.403   3.132  0.00  0.00            
ATOM   2509  CD  GLN X 156      12.860   9.264   1.236  0.00  0.00            
ATOM   2510  OE1 GLN X 156      12.910   9.868   0.154  0.00  0.00            
ATOM   2511  NE2 GLN X 156      13.387   8.074   1.365  0.00  0.00            
ATOM   2512 HE21 GLN X 156      13.372   7.461   2.168  0.00  0.00            
ATOM   2513 HE22 GLN X 156      13.873   7.756   0.539  0.00  0.00            
ATOM   2514  C   GLN X 156       9.571   9.135   1.996  0.00  0.00            
ATOM   2515  O   GLN X 156      10.115   8.123   1.643  0.00  0.00            
ATOM   2516  N   HID X 157       8.454   9.079   2.679  0.00  0.00            
ATOM   2517  H   HID X 157       7.841   9.878   2.752  0.00  0.00            
ATOM   2518  CA  HID X 157       7.852   7.846   3.254  0.00  0.00            
ATOM   2519  HA  HID X 157       8.485   6.985   3.041  0.00  0.00            
ATOM   2520  CB  HID X 157       7.864   7.895   4.744  0.00  0.00            
ATOM   2521  HB2 HID X 157       7.578   6.966   5.238  0.00  0.00            
ATOM   2522  HB3 HID X 157       7.247   8.726   5.085  0.00  0.00            
ATOM   2523  CG  HID X 157       9.259   8.130   5.350  0.00  0.00            
ATOM   2524  ND1 HID X 157       9.690   9.351   5.836  0.00  0.00            
ATOM   2525  HD1 HID X 157       9.147  10.196   5.942  0.00  0.00            
ATOM   2526  CE1 HID X 157      10.989   9.293   6.116  0.00  0.00            
ATOM   2527  HE1 HID X 157      11.587  10.129   6.446  0.00  0.00            
ATOM   2528  NE2 HID X 157      11.393   8.018   5.933  0.00  0.00            
ATOM   2529  CD2 HID X 157      10.338   7.284   5.366  0.00  0.00            
ATOM   2530  HD2 HID X 157      10.470   6.287   4.971  0.00  0.00            
ATOM   2531  C   HID X 157       6.445   7.449   2.787  0.00  0.00            
ATOM   2532  O   HID X 157       5.411   8.080   3.214  0.00  0.00            
ATOM   2533  N   VAL X 158       6.394   6.264   2.175  0.00  0.00            
ATOM   2534  H   VAL X 158       7.257   5.823   1.889  0.00  0.00            
ATOM   2535  CA  VAL X 158       5.178   5.648   1.635  0.00  0.00            
ATOM   2536  HA  VAL X 158       4.338   6.213   2.040  0.00  0.00            
ATOM   2537  CB  VAL X 158       4.942   5.789   0.101  0.00  0.00            
ATOM   2538  HB  VAL X 158       3.897   5.654  -0.175  0.00  0.00            
ATOM   2539  CG1 VAL X 158       5.252   7.214  -0.400  0.00  0.00            
ATOM   2540 HG11 VAL X 158       6.329   7.379  -0.388  0.00  0.00            
ATOM   2541 HG12 VAL X 158       4.973   7.302  -1.450  0.00  0.00            
ATOM   2542 HG13 VAL X 158       4.676   7.893   0.228  0.00  0.00            
ATOM   2543  CG2 VAL X 158       5.714   4.787  -0.750  0.00  0.00            
ATOM   2544 HG21 VAL X 158       5.208   3.824  -0.693  0.00  0.00            
ATOM   2545 HG22 VAL X 158       6.736   4.669  -0.391  0.00  0.00            
ATOM   2546 HG23 VAL X 158       5.790   5.115  -1.787  0.00  0.00            
ATOM   2547  C   VAL X 158       5.096   4.156   2.126  0.00  0.00            
ATOM   2548  O   VAL X 158       6.088   3.425   2.110  0.00  0.00            
ATOM   2549  N   LYS X 159       3.931   3.705   2.611  0.00  0.00            
ATOM   2550  H   LYS X 159       3.150   4.341   2.532  0.00  0.00            
ATOM   2551  CA  LYS X 159       3.757   2.505   3.491  0.00  0.00            
ATOM   2552  HA  LYS X 159       4.670   1.920   3.600  0.00  0.00            
ATOM   2553  CB  LYS X 159       3.478   2.919   4.958  0.00  0.00            
ATOM   2554  HB2 LYS X 159       3.298   1.960   5.443  0.00  0.00            
ATOM   2555  HB3 LYS X 159       2.627   3.597   5.019  0.00  0.00            
ATOM   2556  CG  LYS X 159       4.696   3.460   5.710  0.00  0.00            
ATOM   2557  HG2 LYS X 159       5.509   2.748   5.570  0.00  0.00            
ATOM   2558  HG3 LYS X 159       4.930   4.444   5.302  0.00  0.00            
ATOM   2559  CD  LYS X 159       4.373   3.645   7.166  0.00  0.00            
ATOM   2560  HD2 LYS X 159       3.572   4.383   7.207  0.00  0.00            
ATOM   2561  HD3 LYS X 159       4.025   2.742   7.667  0.00  0.00            
ATOM   2562  CE  LYS X 159       5.642   4.051   7.857  0.00  0.00            
ATOM   2563  HE2 LYS X 159       6.492   3.671   7.289  0.00  0.00            
ATOM   2564  HE3 LYS X 159       5.655   5.128   7.691  0.00  0.00            
ATOM   2565  NZ  LYS X 159       5.739   3.689   9.276  0.00  0.00            
ATOM   2566  HZ1 LYS X 159       5.967   2.718   9.433  0.00  0.00            
ATOM   2567  HZ2 LYS X 159       4.892   3.907   9.781  0.00  0.00            
ATOM   2568  HZ3 LYS X 159       6.362   4.326   9.753  0.00  0.00            
ATOM   2569  C   LYS X 159       2.634   1.593   2.938  0.00  0.00            
ATOM   2570  O   LYS X 159       1.482   2.108   2.828  0.00  0.00            
ATOM   2571  N   ILE X 160       2.902   0.337   2.635  0.00  0.00            
ATOM   2572  H   ILE X 160       3.861   0.026   2.703  0.00  0.00            
ATOM   2573  CA  ILE X 160       1.912  -0.626   2.153  0.00  0.00            
ATOM   2574  HA  ILE X 160       1.393  -0.134   1.330  0.00  0.00            
ATOM   2575  CB  ILE X 160       2.703  -1.824   1.537  0.00  0.00            
ATOM   2576  HB  ILE X 160       3.320  -2.286   2.306  0.00  0.00            
ATOM   2577  CG2 ILE X 160       1.740  -2.876   1.008  0.00  0.00            
ATOM   2578 HG21 ILE X 160       2.316  -3.717   0.623  0.00  0.00            
ATOM   2579 HG22 ILE X 160       1.179  -2.357   0.230  0.00  0.00            
ATOM   2580 HG23 ILE X 160       1.092  -3.243   1.804  0.00  0.00            
ATOM   2581  CG1 ILE X 160       3.590  -1.197   0.370  0.00  0.00            
ATOM   2582 HG12 ILE X 160       3.012  -0.416  -0.123  0.00  0.00            
ATOM   2583 HG13 ILE X 160       4.390  -0.681   0.902  0.00  0.00            
ATOM   2584  CD1 ILE X 160       4.133  -2.134  -0.662  0.00  0.00            
ATOM   2585 HD11 ILE X 160       3.201  -2.312  -1.197  0.00  0.00            
ATOM   2586 HD12 ILE X 160       4.946  -1.651  -1.204  0.00  0.00            
ATOM   2587 HD13 ILE X 160       4.604  -3.045  -0.293  0.00  0.00            
ATOM   2588  C   ILE X 160       0.862  -0.932   3.225  0.00  0.00            
ATOM   2589  O   ILE X 160       1.290  -0.965   4.371  0.00  0.00            
ATOM   2590  N   THR X 161      -0.429  -1.285   2.899  0.00  0.00            
ATOM   2591  H   THR X 161      -0.762  -1.185   1.951  0.00  0.00            
ATOM   2592  CA  THR X 161      -1.420  -1.802   3.901  0.00  0.00            
ATOM   2593  HA  THR X 161      -0.809  -2.285   4.665  0.00  0.00            
ATOM   2594  CB  THR X 161      -2.191  -0.580   4.430  0.00  0.00            
ATOM   2595  HB  THR X 161      -1.494   0.209   4.710  0.00  0.00            
ATOM   2596  CG2 THR X 161      -3.125   0.053   3.401  0.00  0.00            
ATOM   2597 HG21 THR X 161      -2.570   0.388   2.525  0.00  0.00            
ATOM   2598 HG22 THR X 161      -3.957  -0.570   3.073  0.00  0.00            
ATOM   2599 HG23 THR X 161      -3.597   0.930   3.845  0.00  0.00            
ATOM   2600  OG1 THR X 161      -2.921  -0.889   5.604  0.00  0.00            
ATOM   2601  HG1 THR X 161      -3.339  -0.183   6.104  0.00  0.00            
ATOM   2602  C   THR X 161      -2.300  -2.841   3.263  0.00  0.00            
ATOM   2603  O   THR X 161      -2.066  -3.264   2.125  0.00  0.00            
ATOM   2604  N   ASP X 162      -3.420  -3.144   3.861  0.00  0.00            
ATOM   2605  H   ASP X 162      -3.683  -2.724   4.742  0.00  0.00            
ATOM   2606  CA  ASP X 162      -4.411  -4.044   3.393  0.00  0.00            
ATOM   2607  HA  ASP X 162      -5.054  -4.224   4.254  0.00  0.00            
ATOM   2608  CB  ASP X 162      -5.368  -3.261   2.419  0.00  0.00            
ATOM   2609  HB2 ASP X 162      -4.925  -2.665   1.620  0.00  0.00            
ATOM   2610  HB3 ASP X 162      -6.052  -3.920   1.884  0.00  0.00            
ATOM   2611  CG  ASP X 162      -6.258  -2.260   3.046  0.00  0.00            
ATOM   2612  OD1 ASP X 162      -7.011  -1.658   2.250  0.00  0.00            
ATOM   2613  OD2 ASP X 162      -6.372  -2.176   4.308  0.00  0.00            
ATOM   2614  C   ASP X 162      -3.950  -5.453   2.983  0.00  0.00            
ATOM   2615  O   ASP X 162      -3.979  -5.839   1.827  0.00  0.00            
ATOM   2616  N   PHE X 163      -3.401  -6.159   3.976  0.00  0.00            
ATOM   2617  H   PHE X 163      -3.299  -5.646   4.840  0.00  0.00            
ATOM   2618  CA  PHE X 163      -3.035  -7.590   3.915  0.00  0.00            
ATOM   2619  HA  PHE X 163      -2.549  -7.742   2.952  0.00  0.00            
ATOM   2620  CB  PHE X 163      -1.954  -7.843   4.938  0.00  0.00            
ATOM   2621  HB2 PHE X 163      -2.434  -7.595   5.885  0.00  0.00            
ATOM   2622  HB3 PHE X 163      -1.585  -8.867   4.991  0.00  0.00            
ATOM   2623  CG  PHE X 163      -0.787  -6.888   4.666  0.00  0.00            
ATOM   2624  CD1 PHE X 163       0.014  -7.137   3.467  0.00  0.00            
ATOM   2625  HD1 PHE X 163      -0.302  -7.786   2.664  0.00  0.00            
ATOM   2626  CE1 PHE X 163       1.148  -6.308   3.332  0.00  0.00            
ATOM   2627  HE1 PHE X 163       1.779  -6.505   2.478  0.00  0.00            
ATOM   2628  CZ  PHE X 163       1.447  -5.246   4.299  0.00  0.00            
ATOM   2629  HZ  PHE X 163       2.313  -4.647   4.060  0.00  0.00            
ATOM   2630  CE2 PHE X 163       0.559  -4.974   5.363  0.00  0.00            
ATOM   2631  HE2 PHE X 163       0.666  -4.136   6.036  0.00  0.00            
ATOM   2632  CD2 PHE X 163      -0.569  -5.706   5.527  0.00  0.00            
ATOM   2633  HD2 PHE X 163      -1.344  -5.420   6.222  0.00  0.00            
ATOM   2634  C   PHE X 163      -4.234  -8.539   4.253  0.00  0.00            
ATOM   2635  O   PHE X 163      -4.130  -9.688   4.691  0.00  0.00            
ATOM   2636  N   GLY X 164      -5.401  -7.988   4.062  0.00  0.00            
ATOM   2637  H   GLY X 164      -5.379  -7.143   3.510  0.00  0.00            
ATOM   2638  CA  GLY X 164      -6.687  -8.598   4.187  0.00  0.00            
ATOM   2639  HA2 GLY X 164      -6.873  -9.005   5.181  0.00  0.00            
ATOM   2640  HA3 GLY X 164      -7.307  -7.701   4.201  0.00  0.00            
ATOM   2641  C   GLY X 164      -7.058  -9.743   3.215  0.00  0.00            
ATOM   2642  O   GLY X 164      -8.037 -10.454   3.522  0.00  0.00            
ATOM   2643  N   LEU X 165      -6.310  -9.902   2.074  0.00  0.00            
ATOM   2644  H   LEU X 165      -5.532  -9.288   1.878  0.00  0.00            
ATOM   2645  CA  LEU X 165      -6.464 -10.995   1.131  0.00  0.00            
ATOM   2646  HA  LEU X 165      -7.177 -11.731   1.503  0.00  0.00            
ATOM   2647  CB  LEU X 165      -6.907 -10.459  -0.238  0.00  0.00            
ATOM   2648  HB2 LEU X 165      -6.363  -9.573  -0.563  0.00  0.00            
ATOM   2649  HB3 LEU X 165      -6.806 -11.252  -0.979  0.00  0.00            
ATOM   2650  CG  LEU X 165      -8.403 -10.115  -0.390  0.00  0.00            
ATOM   2651  HG  LEU X 165      -8.749  -9.512   0.449  0.00  0.00            
ATOM   2652  CD1 LEU X 165      -8.750  -9.237  -1.580  0.00  0.00            
ATOM   2653 HD11 LEU X 165      -9.808  -8.975  -1.583  0.00  0.00            
ATOM   2654 HD12 LEU X 165      -8.076  -8.382  -1.645  0.00  0.00            
ATOM   2655 HD13 LEU X 165      -8.559  -9.816  -2.483  0.00  0.00            
ATOM   2656  CD2 LEU X 165      -9.367 -11.300  -0.442  0.00  0.00            
ATOM   2657 HD21 LEU X 165      -9.440 -11.695  -1.455  0.00  0.00            
ATOM   2658 HD22 LEU X 165     -10.391 -11.003  -0.214  0.00  0.00            
ATOM   2659 HD23 LEU X 165      -9.248 -12.027   0.361  0.00  0.00            
ATOM   2660  C   LEU X 165      -5.158 -11.782   1.083  0.00  0.00            
ATOM   2661  O   LEU X 165      -5.091 -12.732   0.350  0.00  0.00            
ATOM   2662  N   ALA X 166      -4.100 -11.296   1.721  0.00  0.00            
ATOM   2663  H   ALA X 166      -4.183 -10.411   2.200  0.00  0.00            
ATOM   2664  CA  ALA X 166      -2.876 -11.987   1.829  0.00  0.00            
ATOM   2665  HA  ALA X 166      -2.445 -12.052   0.830  0.00  0.00            
ATOM   2666  CB  ALA X 166      -1.863 -11.127   2.659  0.00  0.00            
ATOM   2667  HB1 ALA X 166      -1.802 -10.116   2.257  0.00  0.00            
ATOM   2668  HB2 ALA X 166      -0.950 -11.706   2.520  0.00  0.00            
ATOM   2669  HB3 ALA X 166      -2.129 -11.118   3.716  0.00  0.00            
ATOM   2670  C   ALA X 166      -2.954 -13.409   2.477  0.00  0.00            
ATOM   2671  O   ALA X 166      -3.943 -13.825   3.052  0.00  0.00            
ATOM   2672  N   LYS X 167      -1.834 -14.146   2.335  0.00  0.00            
ATOM   2673  H   LYS X 167      -1.120 -13.697   1.779  0.00  0.00            
ATOM   2674  CA  LYS X 167      -1.428 -15.553   2.846  0.00  0.00            
ATOM   2675  HA  LYS X 167      -1.883 -15.532   3.836  0.00  0.00            
ATOM   2676  CB  LYS X 167      -2.051 -16.638   1.877  0.00  0.00            
ATOM   2677  HB2 LYS X 167      -3.122 -16.457   1.793  0.00  0.00            
ATOM   2678  HB3 LYS X 167      -1.673 -16.461   0.870  0.00  0.00            
ATOM   2679  CG  LYS X 167      -1.840 -18.063   2.495  0.00  0.00            
ATOM   2680  HG2 LYS X 167      -0.824 -18.405   2.691  0.00  0.00            
ATOM   2681  HG3 LYS X 167      -2.276 -18.004   3.492  0.00  0.00            
ATOM   2682  CD  LYS X 167      -2.635 -19.048   1.622  0.00  0.00            
ATOM   2683  HD2 LYS X 167      -2.062 -19.056   0.695  0.00  0.00            
ATOM   2684  HD3 LYS X 167      -3.674 -18.723   1.561  0.00  0.00            
ATOM   2685  CE  LYS X 167      -2.632 -20.533   2.130  0.00  0.00            
ATOM   2686  HE2 LYS X 167      -1.583 -20.826   2.159  0.00  0.00            
ATOM   2687  HE3 LYS X 167      -3.018 -20.421   3.143  0.00  0.00            
ATOM   2688  NZ  LYS X 167      -3.450 -21.482   1.352  0.00  0.00            
ATOM   2689  HZ1 LYS X 167      -4.415 -21.195   1.265  0.00  0.00            
ATOM   2690  HZ2 LYS X 167      -3.011 -21.703   0.469  0.00  0.00            
ATOM   2691  HZ3 LYS X 167      -3.644 -22.326   1.871  0.00  0.00            
ATOM   2692  C   LYS X 167       0.042 -15.808   3.117  0.00  0.00            
ATOM   2693  O   LYS X 167       0.851 -15.737   2.215  0.00  0.00            
ATOM   2694  N   LEU X 168       0.366 -16.025   4.428  0.00  0.00            
ATOM   2695  H   LEU X 168      -0.399 -16.057   5.086  0.00  0.00            
ATOM   2696  CA  LEU X 168       1.693 -16.459   4.921  0.00  0.00            
ATOM   2697  HA  LEU X 168       2.465 -15.763   4.593  0.00  0.00            
ATOM   2698  CB  LEU X 168       1.724 -16.566   6.484  0.00  0.00            
ATOM   2699  HB2 LEU X 168       2.495 -17.219   6.891  0.00  0.00            
ATOM   2700  HB3 LEU X 168       0.764 -16.974   6.800  0.00  0.00            
ATOM   2701  CG  LEU X 168       1.831 -15.101   7.021  0.00  0.00            
ATOM   2702  HG  LEU X 168       1.222 -14.406   6.443  0.00  0.00            
ATOM   2703  CD1 LEU X 168       1.485 -15.095   8.492  0.00  0.00            
ATOM   2704 HD11 LEU X 168       1.464 -14.048   8.793  0.00  0.00            
ATOM   2705 HD12 LEU X 168       0.539 -15.580   8.736  0.00  0.00            
ATOM   2706 HD13 LEU X 168       2.202 -15.615   9.128  0.00  0.00            
ATOM   2707  CD2 LEU X 168       3.158 -14.433   6.919  0.00  0.00            
ATOM   2708 HD21 LEU X 168       3.288 -14.073   5.898  0.00  0.00            
ATOM   2709 HD22 LEU X 168       3.311 -13.587   7.589  0.00  0.00            
ATOM   2710 HD23 LEU X 168       3.891 -15.226   7.069  0.00  0.00            
ATOM   2711  C   LEU X 168       1.935 -17.992   4.359  0.00  0.00            
ATOM   2712  O   LEU X 168       1.205 -18.876   4.701  0.00  0.00            
ATOM   2713  N   LEU X 169       2.838 -18.170   3.377  0.00  0.00            
ATOM   2714  H   LEU X 169       3.484 -17.431   3.137  0.00  0.00            
ATOM   2715  CA  LEU X 169       3.014 -19.528   2.772  0.00  0.00            
ATOM   2716  HA  LEU X 169       2.092 -19.988   2.419  0.00  0.00            
ATOM   2717  CB  LEU X 169       3.926 -19.432   1.534  0.00  0.00            
ATOM   2718  HB2 LEU X 169       4.108 -20.411   1.090  0.00  0.00            
ATOM   2719  HB3 LEU X 169       4.836 -18.998   1.947  0.00  0.00            
ATOM   2720  CG  LEU X 169       3.384 -18.444   0.431  0.00  0.00            
ATOM   2721  HG  LEU X 169       3.272 -17.489   0.944  0.00  0.00            
ATOM   2722  CD1 LEU X 169       4.249 -18.449  -0.810  0.00  0.00            
ATOM   2723 HD11 LEU X 169       5.250 -18.058  -0.624  0.00  0.00            
ATOM   2724 HD12 LEU X 169       3.745 -17.877  -1.589  0.00  0.00            
ATOM   2725 HD13 LEU X 169       4.568 -19.413  -1.206  0.00  0.00            
ATOM   2726  CD2 LEU X 169       1.997 -18.850  -0.070  0.00  0.00            
ATOM   2727 HD21 LEU X 169       1.302 -18.841   0.770  0.00  0.00            
ATOM   2728 HD22 LEU X 169       2.015 -19.785  -0.631  0.00  0.00            
ATOM   2729 HD23 LEU X 169       1.726 -18.046  -0.755  0.00  0.00            
ATOM   2730  C   LEU X 169       3.575 -20.548   3.806  0.00  0.00            
ATOM   2731  O   LEU X 169       4.444 -20.224   4.660  0.00  0.00            
ATOM   2732  N   GLY X 170       3.139 -21.797   3.680  0.00  0.00            
ATOM   2733  H   GLY X 170       2.430 -21.971   2.982  0.00  0.00            
ATOM   2734  CA  GLY X 170       3.707 -22.976   4.323  0.00  0.00            
ATOM   2735  HA2 GLY X 170       3.670 -22.766   5.392  0.00  0.00            
ATOM   2736  HA3 GLY X 170       3.154 -23.899   4.148  0.00  0.00            
ATOM   2737  C   GLY X 170       5.154 -23.244   3.967  0.00  0.00            
ATOM   2738  O   GLY X 170       5.495 -22.878   2.837  0.00  0.00            
ATOM   2739  N   ALA X 171       5.973 -23.918   4.757  0.00  0.00            
ATOM   2740  H   ALA X 171       5.619 -24.136   5.677  0.00  0.00            
ATOM   2741  CA  ALA X 171       7.347 -24.311   4.387  0.00  0.00            
ATOM   2742  HA  ALA X 171       7.718 -23.380   3.957  0.00  0.00            
ATOM   2743  CB  ALA X 171       8.116 -24.866   5.661  0.00  0.00            
ATOM   2744  HB1 ALA X 171       9.028 -25.287   5.238  0.00  0.00            
ATOM   2745  HB2 ALA X 171       7.563 -25.612   6.232  0.00  0.00            
ATOM   2746  HB3 ALA X 171       8.214 -23.994   6.308  0.00  0.00            
ATOM   2747  C   ALA X 171       7.347 -25.414   3.241  0.00  0.00            
ATOM   2748  O   ALA X 171       8.343 -25.523   2.527  0.00  0.00            
ATOM   2749  N   GLU X 172       6.274 -26.117   2.968  0.00  0.00            
ATOM   2750  H   GLU X 172       5.493 -26.011   3.599  0.00  0.00            
ATOM   2751  CA  GLU X 172       6.072 -26.999   1.775  0.00  0.00            
ATOM   2752  HA  GLU X 172       7.004 -27.374   1.353  0.00  0.00            
ATOM   2753  CB  GLU X 172       5.227 -28.132   2.341  0.00  0.00            
ATOM   2754  HB2 GLU X 172       5.108 -28.898   1.574  0.00  0.00            
ATOM   2755  HB3 GLU X 172       5.741 -28.655   3.148  0.00  0.00            
ATOM   2756  CG  GLU X 172       3.774 -27.798   2.814  0.00  0.00            
ATOM   2757  HG2 GLU X 172       3.477 -26.900   2.271  0.00  0.00            
ATOM   2758  HG3 GLU X 172       3.044 -28.443   2.325  0.00  0.00            
ATOM   2759  CD  GLU X 172       3.585 -27.862   4.277  0.00  0.00            
ATOM   2760  OE1 GLU X 172       4.065 -26.914   4.972  0.00  0.00            
ATOM   2761  OE2 GLU X 172       2.865 -28.787   4.827  0.00  0.00            
ATOM   2762  C   GLU X 172       5.346 -26.403   0.623  0.00  0.00            
ATOM   2763  O   GLU X 172       5.006 -27.189  -0.266  0.00  0.00            
ATOM   2764  N   GLU X 173       5.008 -25.129   0.575  0.00  0.00            
ATOM   2765  H   GLU X 173       5.395 -24.490   1.256  0.00  0.00            
ATOM   2766  CA  GLU X 173       4.164 -24.454  -0.380  0.00  0.00            
ATOM   2767  HA  GLU X 173       3.888 -25.218  -1.107  0.00  0.00            
ATOM   2768  CB  GLU X 173       2.996 -23.993   0.510  0.00  0.00            
ATOM   2769  HB2 GLU X 173       2.471 -24.904   0.796  0.00  0.00            
ATOM   2770  HB3 GLU X 173       3.358 -23.536   1.431  0.00  0.00            
ATOM   2771  CG  GLU X 173       1.989 -23.056  -0.174  0.00  0.00            
ATOM   2772  HG2 GLU X 173       1.266 -22.699   0.558  0.00  0.00            
ATOM   2773  HG3 GLU X 173       2.518 -22.243  -0.672  0.00  0.00            
ATOM   2774  CD  GLU X 173       1.164 -23.790  -1.215  0.00  0.00            
ATOM   2775  OE1 GLU X 173      -0.077 -23.751  -1.176  0.00  0.00            
ATOM   2776  OE2 GLU X 173       1.772 -24.264  -2.250  0.00  0.00            
ATOM   2777  C   GLU X 173       4.864 -23.361  -1.192  0.00  0.00            
ATOM   2778  O   GLU X 173       5.528 -22.501  -0.552  0.00  0.00            
ATOM   2779  N   LYS X 174       4.543 -23.207  -2.503  0.00  0.00            
ATOM   2780  H   LYS X 174       3.906 -23.904  -2.859  0.00  0.00            
ATOM   2781  CA  LYS X 174       4.825 -22.155  -3.393  0.00  0.00            
ATOM   2782  HA  LYS X 174       5.288 -21.381  -2.781  0.00  0.00            
ATOM   2783  CB  LYS X 174       5.864 -22.740  -4.363  0.00  0.00            
ATOM   2784  HB2 LYS X 174       5.574 -23.727  -4.725  0.00  0.00            
ATOM   2785  HB3 LYS X 174       6.036 -22.106  -5.233  0.00  0.00            
ATOM   2786  CG  LYS X 174       7.207 -22.885  -3.555  0.00  0.00            
ATOM   2787  HG2 LYS X 174       7.617 -21.885  -3.412  0.00  0.00            
ATOM   2788  HG3 LYS X 174       7.185 -23.434  -2.613  0.00  0.00            
ATOM   2789  CD  LYS X 174       8.256 -23.701  -4.314  0.00  0.00            
ATOM   2790  HD2 LYS X 174       8.584 -22.936  -5.017  0.00  0.00            
ATOM   2791  HD3 LYS X 174       9.075 -23.886  -3.619  0.00  0.00            
ATOM   2792  CE  LYS X 174       7.870 -25.082  -4.886  0.00  0.00            
ATOM   2793  HE2 LYS X 174       7.381 -25.621  -4.075  0.00  0.00            
ATOM   2794  HE3 LYS X 174       7.087 -24.939  -5.631  0.00  0.00            
ATOM   2795  NZ  LYS X 174       8.966 -25.779  -5.560  0.00  0.00            
ATOM   2796  HZ1 LYS X 174       9.579 -26.144  -4.845  0.00  0.00            
ATOM   2797  HZ2 LYS X 174       8.662 -26.578  -6.098  0.00  0.00            
ATOM   2798  HZ3 LYS X 174       9.432 -25.133  -6.180  0.00  0.00            
ATOM   2799  C   LYS X 174       3.728 -21.428  -4.119  0.00  0.00            
ATOM   2800  O   LYS X 174       4.045 -20.422  -4.813  0.00  0.00            
ATOM   2801  N   GLU X 175       2.416 -21.903  -4.103  0.00  0.00            
ATOM   2802  H   GLU X 175       2.102 -22.623  -3.469  0.00  0.00            
ATOM   2803  CA  GLU X 175       1.407 -21.075  -4.820  0.00  0.00            
ATOM   2804  HA  GLU X 175       1.691 -20.023  -4.802  0.00  0.00            
ATOM   2805  CB  GLU X 175       1.339 -21.465  -6.323  0.00  0.00            
ATOM   2806  HB2 GLU X 175       0.643 -20.698  -6.663  0.00  0.00            
ATOM   2807  HB3 GLU X 175       2.362 -21.370  -6.688  0.00  0.00            
ATOM   2808  CG  GLU X 175       0.805 -22.829  -6.781  0.00  0.00            
ATOM   2809  HG2 GLU X 175       1.213 -23.074  -7.761  0.00  0.00            
ATOM   2810  HG3 GLU X 175      -0.278 -22.742  -6.865  0.00  0.00            
ATOM   2811  CD  GLU X 175       1.069 -24.044  -5.923  0.00  0.00            
ATOM   2812  OE1 GLU X 175       0.113 -24.678  -5.478  0.00  0.00            
ATOM   2813  OE2 GLU X 175       2.214 -24.424  -5.863  0.00  0.00            
ATOM   2814  C   GLU X 175       0.052 -21.324  -4.173  0.00  0.00            
ATOM   2815  O   GLU X 175      -0.316 -22.313  -3.558  0.00  0.00            
ATOM   2816  N   TYR X 176      -0.853 -20.339  -4.289  0.00  0.00            
ATOM   2817  H   TYR X 176      -0.727 -19.534  -4.886  0.00  0.00            
ATOM   2818  CA  TYR X 176      -2.204 -20.314  -3.674  0.00  0.00            
ATOM   2819  HA  TYR X 176      -2.392 -21.282  -3.209  0.00  0.00            
ATOM   2820  CB  TYR X 176      -2.268 -19.233  -2.558  0.00  0.00            
ATOM   2821  HB2 TYR X 176      -1.531 -19.478  -1.794  0.00  0.00            
ATOM   2822  HB3 TYR X 176      -1.881 -18.280  -2.920  0.00  0.00            
ATOM   2823  CG  TYR X 176      -3.593 -18.847  -1.825  0.00  0.00            
ATOM   2824  CD1 TYR X 176      -4.489 -19.807  -1.377  0.00  0.00            
ATOM   2825  HD1 TYR X 176      -4.285 -20.855  -1.538  0.00  0.00            
ATOM   2826  CE1 TYR X 176      -5.651 -19.356  -0.628  0.00  0.00            
ATOM   2827  HE1 TYR X 176      -6.318 -20.124  -0.264  0.00  0.00            
ATOM   2828  CZ  TYR X 176      -5.868 -17.938  -0.402  0.00  0.00            
ATOM   2829  OH  TYR X 176      -6.958 -17.602   0.272  0.00  0.00            
ATOM   2830  HH  TYR X 176      -6.810 -16.725   0.633  0.00  0.00            
ATOM   2831  CE2 TYR X 176      -4.894 -17.019  -0.852  0.00  0.00            
ATOM   2832  HE2 TYR X 176      -5.075 -15.958  -0.756  0.00  0.00            
ATOM   2833  CD2 TYR X 176      -3.752 -17.483  -1.597  0.00  0.00            
ATOM   2834  HD2 TYR X 176      -3.047 -16.735  -1.930  0.00  0.00            
ATOM   2835  C   TYR X 176      -3.318 -20.204  -4.732  0.00  0.00            
ATOM   2836  O   TYR X 176      -3.186 -19.612  -5.780  0.00  0.00            
ATOM   2837  N   HIE X 177      -4.550 -20.728  -4.430  0.00  0.00            
ATOM   2838  H   HIE X 177      -4.665 -21.221  -3.556  0.00  0.00            
ATOM   2839  CA  HIE X 177      -5.718 -20.619  -5.345  0.00  0.00            
ATOM   2840  HA  HIE X 177      -5.478 -19.822  -6.049  0.00  0.00            
ATOM   2841  CB  HIE X 177      -5.952 -21.961  -5.921  0.00  0.00            
ATOM   2842  HB2 HIE X 177      -5.715 -22.659  -5.118  0.00  0.00            
ATOM   2843  HB3 HIE X 177      -5.309 -22.157  -6.779  0.00  0.00            
ATOM   2844  CG  HIE X 177      -7.413 -22.117  -6.296  0.00  0.00            
ATOM   2845  ND1 HIE X 177      -8.495 -22.747  -5.585  0.00  0.00            
ATOM   2846  CE1 HIE X 177      -9.616 -22.358  -6.256  0.00  0.00            
ATOM   2847  HE1 HIE X 177     -10.601 -22.756  -6.059  0.00  0.00            
ATOM   2848  NE2 HIE X 177      -9.285 -21.720  -7.304  0.00  0.00            
ATOM   2849  HE2 HIE X 177      -9.941 -21.640  -8.068  0.00  0.00            
ATOM   2850  CD2 HIE X 177      -7.926 -21.638  -7.461  0.00  0.00            
ATOM   2851  HD2 HIE X 177      -7.411 -21.121  -8.258  0.00  0.00            
ATOM   2852  C   HIE X 177      -6.855 -20.087  -4.426  0.00  0.00            
ATOM   2853  O   HIE X 177      -7.146 -20.695  -3.387  0.00  0.00            
ATOM   2854  N   ALA X 178      -7.464 -18.941  -4.779  0.00  0.00            
ATOM   2855  H   ALA X 178      -7.088 -18.506  -5.610  0.00  0.00            
ATOM   2856  CA  ALA X 178      -8.661 -18.413  -4.084  0.00  0.00            
ATOM   2857  HA  ALA X 178      -9.087 -19.152  -3.406  0.00  0.00            
ATOM   2858  CB  ALA X 178      -8.167 -17.178  -3.255  0.00  0.00            
ATOM   2859  HB1 ALA X 178      -7.784 -16.470  -3.991  0.00  0.00            
ATOM   2860  HB2 ALA X 178      -7.335 -17.428  -2.596  0.00  0.00            
ATOM   2861  HB3 ALA X 178      -8.926 -16.841  -2.549  0.00  0.00            
ATOM   2862  C   ALA X 178      -9.811 -17.938  -5.058  0.00  0.00            
ATOM   2863  O   ALA X 178      -9.611 -17.274  -6.033  0.00  0.00            
ATOM   2864  N   GLU X 179     -10.975 -18.527  -4.683  0.00  0.00            
ATOM   2865  H   GLU X 179     -11.046 -19.025  -3.807  0.00  0.00            
ATOM   2866  CA  GLU X 179     -12.193 -18.400  -5.448  0.00  0.00            
ATOM   2867  HA  GLU X 179     -12.008 -18.231  -6.509  0.00  0.00            
ATOM   2868  CB  GLU X 179     -12.966 -19.749  -5.285  0.00  0.00            
ATOM   2869  HB2 GLU X 179     -12.193 -20.504  -5.425  0.00  0.00            
ATOM   2870  HB3 GLU X 179     -13.564 -19.857  -6.190  0.00  0.00            
ATOM   2871  CG  GLU X 179     -13.911 -20.016  -4.153  0.00  0.00            
ATOM   2872  HG2 GLU X 179     -14.695 -19.265  -4.244  0.00  0.00            
ATOM   2873  HG3 GLU X 179     -14.344 -21.011  -4.255  0.00  0.00            
ATOM   2874  CD  GLU X 179     -13.347 -19.902  -2.733  0.00  0.00            
ATOM   2875  OE1 GLU X 179     -12.100 -20.084  -2.719  0.00  0.00            
ATOM   2876  OE2 GLU X 179     -14.011 -19.634  -1.702  0.00  0.00            
ATOM   2877  C   GLU X 179     -13.024 -17.219  -5.130  0.00  0.00            
ATOM   2878  O   GLU X 179     -12.743 -16.678  -4.054  0.00  0.00            
ATOM   2879  N   GLY X 180     -13.940 -16.778  -6.011  0.00  0.00            
ATOM   2880  H   GLY X 180     -14.207 -17.376  -6.780  0.00  0.00            
ATOM   2881  CA  GLY X 180     -14.758 -15.658  -5.696  0.00  0.00            
ATOM   2882  HA2 GLY X 180     -15.298 -15.288  -6.568  0.00  0.00            
ATOM   2883  HA3 GLY X 180     -15.417 -15.965  -4.884  0.00  0.00            
ATOM   2884  C   GLY X 180     -13.917 -14.447  -5.341  0.00  0.00            
ATOM   2885  O   GLY X 180     -12.944 -14.096  -6.035  0.00  0.00            
ATOM   2886  N   GLY X 181     -14.401 -13.734  -4.325  0.00  0.00            
ATOM   2887  H   GLY X 181     -15.019 -14.109  -3.619  0.00  0.00            
ATOM   2888  CA  GLY X 181     -13.600 -12.583  -3.835  0.00  0.00            
ATOM   2889  HA2 GLY X 181     -13.745 -12.509  -2.757  0.00  0.00            
ATOM   2890  HA3 GLY X 181     -12.564 -12.920  -3.848  0.00  0.00            
ATOM   2891  C   GLY X 181     -13.638 -11.234  -4.618  0.00  0.00            
ATOM   2892  O   GLY X 181     -12.991 -10.230  -4.247  0.00  0.00            
ATOM   2893  N   LYS X 182     -14.490 -11.137  -5.579  0.00  0.00            
ATOM   2894  H   LYS X 182     -15.009 -11.976  -5.795  0.00  0.00            
ATOM   2895  CA  LYS X 182     -14.732  -9.909  -6.373  0.00  0.00            
ATOM   2896  HA  LYS X 182     -15.118 -10.287  -7.319  0.00  0.00            
ATOM   2897  CB  LYS X 182     -15.836  -9.163  -5.630  0.00  0.00            
ATOM   2898  HB2 LYS X 182     -15.351  -8.691  -4.776  0.00  0.00            
ATOM   2899  HB3 LYS X 182     -16.576  -9.854  -5.225  0.00  0.00            
ATOM   2900  CG  LYS X 182     -16.537  -8.030  -6.285  0.00  0.00            
ATOM   2901  HG2 LYS X 182     -15.925  -7.273  -6.774  0.00  0.00            
ATOM   2902  HG3 LYS X 182     -17.193  -8.371  -7.086  0.00  0.00            
ATOM   2903  CD  LYS X 182     -17.351  -7.305  -5.197  0.00  0.00            
ATOM   2904  HD2 LYS X 182     -18.099  -7.981  -4.784  0.00  0.00            
ATOM   2905  HD3 LYS X 182     -16.643  -7.018  -4.420  0.00  0.00            
ATOM   2906  CE  LYS X 182     -17.977  -6.008  -5.663  0.00  0.00            
ATOM   2907  HE2 LYS X 182     -18.568  -6.176  -6.563  0.00  0.00            
ATOM   2908  HE3 LYS X 182     -18.742  -5.688  -4.954  0.00  0.00            
ATOM   2909  NZ  LYS X 182     -16.956  -4.941  -5.840  0.00  0.00            
ATOM   2910  HZ1 LYS X 182     -17.389  -4.047  -6.026  0.00  0.00            
ATOM   2911  HZ2 LYS X 182     -16.395  -5.254  -6.618  0.00  0.00            
ATOM   2912  HZ3 LYS X 182     -16.331  -4.903  -5.047  0.00  0.00            
ATOM   2913  C   LYS X 182     -13.467  -9.182  -6.770  0.00  0.00            
ATOM   2914  O   LYS X 182     -13.420  -7.958  -6.797  0.00  0.00            
ATOM   2915  N   VAL X 183     -12.428 -10.031  -7.029  0.00  0.00            
ATOM   2916  H   VAL X 183     -12.589 -11.027  -6.983  0.00  0.00            
ATOM   2917  CA  VAL X 183     -11.111  -9.541  -7.352  0.00  0.00            
ATOM   2918  HA  VAL X 183     -10.806  -8.880  -6.541  0.00  0.00            
ATOM   2919  CB  VAL X 183     -10.019 -10.602  -7.352  0.00  0.00            
ATOM   2920  HB  VAL X 183     -10.225 -11.248  -8.206  0.00  0.00            
ATOM   2921  CG1 VAL X 183      -8.592 -10.112  -7.538  0.00  0.00            
ATOM   2922 HG11 VAL X 183      -7.893 -10.925  -7.732  0.00  0.00            
ATOM   2923 HG12 VAL X 183      -8.505  -9.478  -8.420  0.00  0.00            
ATOM   2924 HG13 VAL X 183      -8.340  -9.579  -6.621  0.00  0.00            
ATOM   2925  CG2 VAL X 183     -10.115 -11.505  -6.075  0.00  0.00            
ATOM   2926 HG21 VAL X 183     -10.991 -12.153  -6.069  0.00  0.00            
ATOM   2927 HG22 VAL X 183      -9.307 -12.232  -6.159  0.00  0.00            
ATOM   2928 HG23 VAL X 183      -9.932 -10.829  -5.239  0.00  0.00            
ATOM   2929  C   VAL X 183     -11.163  -8.647  -8.659  0.00  0.00            
ATOM   2930  O   VAL X 183     -11.712  -9.048  -9.689  0.00  0.00            
ATOM   2931  N   PRO X 184     -10.731  -7.397  -8.577  0.00  0.00            
ATOM   2932  CD  PRO X 184     -10.155  -6.766  -7.395  0.00  0.00            
ATOM   2933  HD2 PRO X 184     -10.684  -6.891  -6.450  0.00  0.00            
ATOM   2934  HD3 PRO X 184      -9.085  -6.970  -7.427  0.00  0.00            
ATOM   2935  CG  PRO X 184     -10.350  -5.232  -7.657  0.00  0.00            
ATOM   2936  HG2 PRO X 184      -9.566  -4.668  -7.152  0.00  0.00            
ATOM   2937  HG3 PRO X 184     -11.328  -4.871  -7.341  0.00  0.00            
ATOM   2938  CB  PRO X 184     -10.233  -5.092  -9.178  0.00  0.00            
ATOM   2939  HB2 PRO X 184      -9.203  -4.878  -9.464  0.00  0.00            
ATOM   2940  HB3 PRO X 184     -10.819  -4.241  -9.525  0.00  0.00            
ATOM   2941  CA  PRO X 184     -10.799  -6.381  -9.696  0.00  0.00            
ATOM   2942  HA  PRO X 184     -11.867  -6.201  -9.826  0.00  0.00            
ATOM   2943  C   PRO X 184     -10.090  -6.849 -11.044  0.00  0.00            
ATOM   2944  O   PRO X 184      -8.883  -6.901 -11.075  0.00  0.00            
ATOM   2945  N   ILE X 185     -10.787  -7.273 -12.065  0.00  0.00            
ATOM   2946  H   ILE X 185     -11.776  -7.336 -11.866  0.00  0.00            
ATOM   2947  CA  ILE X 185     -10.317  -7.984 -13.261  0.00  0.00            
ATOM   2948  HA  ILE X 185      -9.733  -8.817 -12.870  0.00  0.00            
ATOM   2949  CB  ILE X 185     -11.486  -8.556 -14.101  0.00  0.00            
ATOM   2950  HB  ILE X 185     -12.196  -9.049 -13.437  0.00  0.00            
ATOM   2951  CG2 ILE X 185     -12.357  -7.420 -14.679  0.00  0.00            
ATOM   2952 HG21 ILE X 185     -11.750  -6.890 -15.413  0.00  0.00            
ATOM   2953 HG22 ILE X 185     -13.173  -7.813 -15.286  0.00  0.00            
ATOM   2954 HG23 ILE X 185     -12.691  -6.655 -13.978  0.00  0.00            
ATOM   2955  CG1 ILE X 185     -11.121  -9.589 -15.206  0.00  0.00            
ATOM   2956 HG12 ILE X 185     -10.666  -8.920 -15.937  0.00  0.00            
ATOM   2957 HG13 ILE X 185     -10.392 -10.293 -14.807  0.00  0.00            
ATOM   2958  CD1 ILE X 185     -12.291 -10.319 -15.901  0.00  0.00            
ATOM   2959 HD11 ILE X 185     -12.603  -9.724 -16.760  0.00  0.00            
ATOM   2960 HD12 ILE X 185     -13.016 -10.510 -15.110  0.00  0.00            
ATOM   2961 HD13 ILE X 185     -11.924 -11.295 -16.219  0.00  0.00            
ATOM   2962  C   ILE X 185      -9.358  -7.116 -14.082  0.00  0.00            
ATOM   2963  O   ILE X 185      -8.361  -7.592 -14.642  0.00  0.00            
ATOM   2964  N   LYS X 186      -9.636  -5.778 -14.067  0.00  0.00            
ATOM   2965  H   LYS X 186     -10.420  -5.424 -13.538  0.00  0.00            
ATOM   2966  CA  LYS X 186      -8.679  -4.897 -14.808  0.00  0.00            
ATOM   2967  HA  LYS X 186      -8.585  -5.353 -15.793  0.00  0.00            
ATOM   2968  CB  LYS X 186      -9.300  -3.529 -15.088  0.00  0.00            
ATOM   2969  HB2 LYS X 186      -8.568  -3.058 -15.742  0.00  0.00            
ATOM   2970  HB3 LYS X 186      -9.433  -2.888 -14.216  0.00  0.00            
ATOM   2971  CG  LYS X 186     -10.589  -3.694 -15.931  0.00  0.00            
ATOM   2972  HG2 LYS X 186     -10.290  -4.232 -16.831  0.00  0.00            
ATOM   2973  HG3 LYS X 186     -11.249  -4.367 -15.384  0.00  0.00            
ATOM   2974  CD  LYS X 186     -11.362  -2.489 -16.444  0.00  0.00            
ATOM   2975  HD2 LYS X 186     -10.711  -1.873 -17.064  0.00  0.00            
ATOM   2976  HD3 LYS X 186     -11.737  -1.932 -15.585  0.00  0.00            
ATOM   2977  CE  LYS X 186     -12.533  -2.912 -17.337  0.00  0.00            
ATOM   2978  HE2 LYS X 186     -12.202  -3.639 -18.078  0.00  0.00            
ATOM   2979  HE3 LYS X 186     -13.260  -3.409 -16.695  0.00  0.00            
ATOM   2980  NZ  LYS X 186     -13.111  -1.764 -18.050  0.00  0.00            
ATOM   2981  HZ1 LYS X 186     -12.357  -1.227 -18.453  0.00  0.00            
ATOM   2982  HZ2 LYS X 186     -13.547  -1.143 -17.384  0.00  0.00            
ATOM   2983  HZ3 LYS X 186     -13.827  -2.044 -18.706  0.00  0.00            
ATOM   2984  C   LYS X 186      -7.321  -4.825 -14.171  0.00  0.00            
ATOM   2985  O   LYS X 186      -6.444  -4.288 -14.862  0.00  0.00            
ATOM   2986  N   TRP X 187      -7.143  -5.155 -12.895  0.00  0.00            
ATOM   2987  H   TRP X 187      -7.986  -5.453 -12.425  0.00  0.00            
ATOM   2988  CA  TRP X 187      -5.858  -5.112 -12.152  0.00  0.00            
ATOM   2989  HA  TRP X 187      -5.003  -4.665 -12.658  0.00  0.00            
ATOM   2990  CB  TRP X 187      -6.155  -4.393 -10.834  0.00  0.00            
ATOM   2991  HB2 TRP X 187      -6.949  -4.955 -10.341  0.00  0.00            
ATOM   2992  HB3 TRP X 187      -5.263  -4.455 -10.210  0.00  0.00            
ATOM   2993  CG  TRP X 187      -6.486  -2.913 -10.825  0.00  0.00            
ATOM   2994  CD1 TRP X 187      -5.535  -1.935 -10.732  0.00  0.00            
ATOM   2995  HD1 TRP X 187      -4.478  -2.130 -10.625  0.00  0.00            
ATOM   2996  NE1 TRP X 187      -6.151  -0.728 -10.584  0.00  0.00            
ATOM   2997  HE1 TRP X 187      -5.639   0.124 -10.405  0.00  0.00            
ATOM   2998  CE2 TRP X 187      -7.469  -0.826 -10.851  0.00  0.00            
ATOM   2999  CZ2 TRP X 187      -8.476   0.148 -10.885  0.00  0.00            
ATOM   3000  HZ2 TRP X 187      -8.322   1.204 -10.724  0.00  0.00            
ATOM   3001  CH2 TRP X 187      -9.757  -0.281 -11.165  0.00  0.00            
ATOM   3002  HH2 TRP X 187     -10.550   0.446 -11.069  0.00  0.00            
ATOM   3003  CZ3 TRP X 187     -10.018  -1.595 -11.428  0.00  0.00            
ATOM   3004  HZ3 TRP X 187     -11.076  -1.790 -11.518  0.00  0.00            
ATOM   3005  CE3 TRP X 187      -9.068  -2.587 -11.310  0.00  0.00            
ATOM   3006  HE3 TRP X 187      -9.355  -3.589 -11.590  0.00  0.00            
ATOM   3007  CD2 TRP X 187      -7.756  -2.228 -10.994  0.00  0.00            
ATOM   3008  C   TRP X 187      -5.209  -6.510 -11.832  0.00  0.00            
ATOM   3009  O   TRP X 187      -4.017  -6.602 -11.714  0.00  0.00            
ATOM   3010  N   MET X 188      -6.003  -7.548 -11.537  0.00  0.00            
ATOM   3011  H   MET X 188      -7.004  -7.420 -11.503  0.00  0.00            
ATOM   3012  CA  MET X 188      -5.516  -8.905 -11.302  0.00  0.00            
ATOM   3013  HA  MET X 188      -4.847  -8.839 -10.444  0.00  0.00            
ATOM   3014  CB  MET X 188      -6.674  -9.820 -10.879  0.00  0.00            
ATOM   3015  HB2 MET X 188      -7.244  -9.121 -10.268  0.00  0.00            
ATOM   3016  HB3 MET X 188      -6.291 -10.577 -10.195  0.00  0.00            
ATOM   3017  CG  MET X 188      -7.549 -10.315 -12.030  0.00  0.00            
ATOM   3018  HG2 MET X 188      -7.756  -9.526 -12.753  0.00  0.00            
ATOM   3019  HG3 MET X 188      -7.069 -11.192 -12.464  0.00  0.00            
ATOM   3020  SD  MET X 188      -9.186 -10.941 -11.660  0.00  0.00            
ATOM   3021  CE  MET X 188      -8.739 -12.518 -10.874  0.00  0.00            
ATOM   3022  HE1 MET X 188      -8.364 -12.315  -9.871  0.00  0.00            
ATOM   3023  HE2 MET X 188      -7.946 -13.002 -11.443  0.00  0.00            
ATOM   3024  HE3 MET X 188      -9.537 -13.254 -10.773  0.00  0.00            
ATOM   3025  C   MET X 188      -4.768  -9.613 -12.447  0.00  0.00            
ATOM   3026  O   MET X 188      -5.064  -9.485 -13.624  0.00  0.00            
ATOM   3027  N   ALA X 189      -3.749 -10.412 -12.083  0.00  0.00            
ATOM   3028  H   ALA X 189      -3.630 -10.483 -11.083  0.00  0.00            
ATOM   3029  CA  ALA X 189      -2.905 -11.167 -12.922  0.00  0.00            
ATOM   3030  HA  ALA X 189      -2.356 -10.506 -13.593  0.00  0.00            
ATOM   3031  CB  ALA X 189      -1.752 -11.770 -12.049  0.00  0.00            
ATOM   3032  HB1 ALA X 189      -0.861 -11.873 -12.668  0.00  0.00            
ATOM   3033  HB2 ALA X 189      -1.969 -12.752 -11.631  0.00  0.00            
ATOM   3034  HB3 ALA X 189      -1.548 -11.142 -11.182  0.00  0.00            
ATOM   3035  C   ALA X 189      -3.641 -12.273 -13.746  0.00  0.00            
ATOM   3036  O   ALA X 189      -4.774 -12.718 -13.347  0.00  0.00            
ATOM   3037  N   LEU X 190      -3.060 -12.647 -14.880  0.00  0.00            
ATOM   3038  H   LEU X 190      -2.319 -12.087 -15.274  0.00  0.00            
ATOM   3039  CA  LEU X 190      -3.834 -13.513 -15.785  0.00  0.00            
ATOM   3040  HA  LEU X 190      -4.802 -13.071 -16.021  0.00  0.00            
ATOM   3041  CB  LEU X 190      -3.180 -13.617 -17.192  0.00  0.00            
ATOM   3042  HB2 LEU X 190      -3.062 -12.577 -17.493  0.00  0.00            
ATOM   3043  HB3 LEU X 190      -2.238 -14.164 -17.229  0.00  0.00            
ATOM   3044  CG  LEU X 190      -4.126 -14.241 -18.330  0.00  0.00            
ATOM   3045  HG  LEU X 190      -4.201 -15.310 -18.134  0.00  0.00            
ATOM   3046  CD1 LEU X 190      -5.443 -13.455 -18.504  0.00  0.00            
ATOM   3047 HD11 LEU X 190      -6.160 -13.554 -17.690  0.00  0.00            
ATOM   3048 HD12 LEU X 190      -5.914 -13.548 -19.483  0.00  0.00            
ATOM   3049 HD13 LEU X 190      -5.145 -12.410 -18.427  0.00  0.00            
ATOM   3050  CD2 LEU X 190      -3.466 -14.342 -19.672  0.00  0.00            
ATOM   3051 HD21 LEU X 190      -4.116 -15.034 -20.209  0.00  0.00            
ATOM   3052 HD22 LEU X 190      -2.411 -14.604 -19.593  0.00  0.00            
ATOM   3053 HD23 LEU X 190      -3.457 -13.368 -20.162  0.00  0.00            
ATOM   3054  C   LEU X 190      -4.043 -15.010 -15.211  0.00  0.00            
ATOM   3055  O   LEU X 190      -5.006 -15.643 -15.683  0.00  0.00            
ATOM   3056  N   GLU X 191      -3.178 -15.616 -14.409  0.00  0.00            
ATOM   3057  H   GLU X 191      -2.216 -15.335 -14.279  0.00  0.00            
ATOM   3058  CA  GLU X 191      -3.426 -16.955 -13.879  0.00  0.00            
ATOM   3059  HA  GLU X 191      -3.668 -17.643 -14.689  0.00  0.00            
ATOM   3060  CB  GLU X 191      -2.135 -17.601 -13.185  0.00  0.00            
ATOM   3061  HB2 GLU X 191      -2.503 -18.428 -12.578  0.00  0.00            
ATOM   3062  HB3 GLU X 191      -1.406 -18.003 -13.889  0.00  0.00            
ATOM   3063  CG  GLU X 191      -1.352 -16.684 -12.156  0.00  0.00            
ATOM   3064  HG2 GLU X 191      -2.139 -16.339 -11.486  0.00  0.00            
ATOM   3065  HG3 GLU X 191      -0.670 -17.225 -11.499  0.00  0.00            
ATOM   3066  CD  GLU X 191      -0.560 -15.560 -12.812  0.00  0.00            
ATOM   3067  OE1 GLU X 191      -0.406 -15.633 -14.014  0.00  0.00            
ATOM   3068  OE2 GLU X 191      -0.079 -14.662 -12.087  0.00  0.00            
ATOM   3069  C   GLU X 191      -4.544 -16.948 -12.827  0.00  0.00            
ATOM   3070  O   GLU X 191      -5.339 -17.861 -12.715  0.00  0.00            
ATOM   3071  N   SER X 192      -4.708 -15.765 -12.138  0.00  0.00            
ATOM   3072  H   SER X 192      -3.886 -15.177 -12.146  0.00  0.00            
ATOM   3073  CA  SER X 192      -5.886 -15.450 -11.335  0.00  0.00            
ATOM   3074  HA  SER X 192      -5.958 -16.235 -10.582  0.00  0.00            
ATOM   3075  CB  SER X 192      -5.712 -14.121 -10.651  0.00  0.00            
ATOM   3076  HB2 SER X 192      -5.839 -13.300 -11.357  0.00  0.00            
ATOM   3077  HB3 SER X 192      -6.506 -13.966  -9.920  0.00  0.00            
ATOM   3078  OG  SER X 192      -4.417 -14.024 -10.207  0.00  0.00            
ATOM   3079  HG  SER X 192      -4.320 -14.851  -9.730  0.00  0.00            
ATOM   3080  C   SER X 192      -7.132 -15.506 -12.124  0.00  0.00            
ATOM   3081  O   SER X 192      -8.198 -15.901 -11.602  0.00  0.00            
ATOM   3082  N   ILE X 193      -7.071 -15.119 -13.368  0.00  0.00            
ATOM   3083  H   ILE X 193      -6.165 -14.909 -13.763  0.00  0.00            
ATOM   3084  CA  ILE X 193      -8.248 -15.180 -14.294  0.00  0.00            
ATOM   3085  HA  ILE X 193      -9.133 -14.888 -13.728  0.00  0.00            
ATOM   3086  CB  ILE X 193      -8.108 -14.082 -15.354  0.00  0.00            
ATOM   3087  HB  ILE X 193      -7.124 -14.218 -15.801  0.00  0.00            
ATOM   3088  CG2 ILE X 193      -9.259 -14.127 -16.397  0.00  0.00            
ATOM   3089 HG21 ILE X 193      -9.399 -15.117 -16.832  0.00  0.00            
ATOM   3090 HG22 ILE X 193      -9.151 -13.555 -17.318  0.00  0.00            
ATOM   3091 HG23 ILE X 193     -10.157 -13.937 -15.809  0.00  0.00            
ATOM   3092  CG1 ILE X 193      -8.161 -12.687 -14.705  0.00  0.00            
ATOM   3093 HG12 ILE X 193      -9.184 -12.373 -14.497  0.00  0.00            
ATOM   3094 HG13 ILE X 193      -7.750 -12.794 -13.701  0.00  0.00            
ATOM   3095  CD1 ILE X 193      -7.637 -11.574 -15.562  0.00  0.00            
ATOM   3096 HD11 ILE X 193      -6.564 -11.467 -15.404  0.00  0.00            
ATOM   3097 HD12 ILE X 193      -7.838 -11.832 -16.602  0.00  0.00            
ATOM   3098 HD13 ILE X 193      -8.117 -10.654 -15.229  0.00  0.00            
ATOM   3099  C   ILE X 193      -8.394 -16.615 -14.774  0.00  0.00            
ATOM   3100  O   ILE X 193      -9.455 -17.272 -14.694  0.00  0.00            
ATOM   3101  N   LEU X 194      -7.373 -17.115 -15.453  0.00  0.00            
ATOM   3102  H   LEU X 194      -6.550 -16.559 -15.639  0.00  0.00            
ATOM   3103  CA  LEU X 194      -7.461 -18.497 -16.073  0.00  0.00            
ATOM   3104  HA  LEU X 194      -8.358 -18.432 -16.689  0.00  0.00            
ATOM   3105  CB  LEU X 194      -6.269 -18.695 -17.088  0.00  0.00            
ATOM   3106  HB2 LEU X 194      -5.312 -18.433 -16.639  0.00  0.00            
ATOM   3107  HB3 LEU X 194      -6.233 -19.738 -17.404  0.00  0.00            
ATOM   3108  CG  LEU X 194      -6.358 -17.809 -18.367  0.00  0.00            
ATOM   3109  HG  LEU X 194      -6.507 -16.795 -17.996  0.00  0.00            
ATOM   3110  CD1 LEU X 194      -5.042 -17.843 -19.129  0.00  0.00            
ATOM   3111 HD11 LEU X 194      -5.004 -18.856 -19.532  0.00  0.00            
ATOM   3112 HD12 LEU X 194      -5.035 -17.077 -19.904  0.00  0.00            
ATOM   3113 HD13 LEU X 194      -4.305 -17.576 -18.372  0.00  0.00            
ATOM   3114  CD2 LEU X 194      -7.581 -18.231 -19.251  0.00  0.00            
ATOM   3115 HD21 LEU X 194      -7.441 -19.266 -19.563  0.00  0.00            
ATOM   3116 HD22 LEU X 194      -8.555 -18.123 -18.773  0.00  0.00            
ATOM   3117 HD23 LEU X 194      -7.632 -17.620 -20.152  0.00  0.00            
ATOM   3118  C   LEU X 194      -7.709 -19.629 -15.097  0.00  0.00            
ATOM   3119  O   LEU X 194      -8.480 -20.515 -15.370  0.00  0.00            
ATOM   3120  N   HIE X 195      -7.118 -19.576 -13.902  0.00  0.00            
ATOM   3121  H   HIE X 195      -6.619 -18.735 -13.649  0.00  0.00            
ATOM   3122  CA  HIE X 195      -7.015 -20.760 -12.991  0.00  0.00            
ATOM   3123  HA  HIE X 195      -7.845 -21.432 -13.212  0.00  0.00            
ATOM   3124  CB  HIE X 195      -5.581 -21.453 -13.076  0.00  0.00            
ATOM   3125  HB2 HIE X 195      -4.963 -20.622 -12.735  0.00  0.00            
ATOM   3126  HB3 HIE X 195      -5.519 -22.320 -12.419  0.00  0.00            
ATOM   3127  CG  HIE X 195      -5.248 -21.839 -14.525  0.00  0.00            
ATOM   3128  ND1 HIE X 195      -5.988 -22.698 -15.340  0.00  0.00            
ATOM   3129  CE1 HIE X 195      -5.475 -22.613 -16.602  0.00  0.00            
ATOM   3130  HE1 HIE X 195      -5.828 -23.203 -17.436  0.00  0.00            
ATOM   3131  NE2 HIE X 195      -4.447 -21.764 -16.562  0.00  0.00            
ATOM   3132  HE2 HIE X 195      -3.771 -21.620 -17.299  0.00  0.00            
ATOM   3133  CD2 HIE X 195      -4.292 -21.244 -15.332  0.00  0.00            
ATOM   3134  HD2 HIE X 195      -3.491 -20.614 -14.974  0.00  0.00            
ATOM   3135  C   HIE X 195      -7.327 -20.341 -11.494  0.00  0.00            
ATOM   3136  O   HIE X 195      -7.172 -21.148 -10.635  0.00  0.00            
ATOM   3137  N   ARG X 196      -7.544 -19.024 -11.255  0.00  0.00            
ATOM   3138  H   ARG X 196      -7.336 -18.413 -12.032  0.00  0.00            
ATOM   3139  CA  ARG X 196      -7.725 -18.481  -9.857  0.00  0.00            
ATOM   3140  HA  ARG X 196      -7.926 -17.410  -9.883  0.00  0.00            
ATOM   3141  CB  ARG X 196      -9.056 -19.002  -9.216  0.00  0.00            
ATOM   3142  HB2 ARG X 196      -9.035 -20.088  -9.303  0.00  0.00            
ATOM   3143  HB3 ARG X 196      -9.186 -18.761  -8.161  0.00  0.00            
ATOM   3144  CG  ARG X 196     -10.322 -18.431  -9.800  0.00  0.00            
ATOM   3145  HG2 ARG X 196     -11.171 -18.960  -9.367  0.00  0.00            
ATOM   3146  HG3 ARG X 196     -10.542 -17.409  -9.490  0.00  0.00            
ATOM   3147  CD  ARG X 196     -10.401 -18.540 -11.381  0.00  0.00            
ATOM   3148  HD2 ARG X 196     -10.342 -19.541 -11.807  0.00  0.00            
ATOM   3149  HD3 ARG X 196      -9.645 -17.933 -11.877  0.00  0.00            
ATOM   3150  NE  ARG X 196     -11.651 -17.924 -11.846  0.00  0.00            
ATOM   3151  HE  ARG X 196     -12.497 -18.476 -11.877  0.00  0.00            
ATOM   3152  CZ  ARG X 196     -11.883 -16.680 -12.170  0.00  0.00            
ATOM   3153  NH1 ARG X 196     -13.049 -16.410 -12.712  0.00  0.00            
ATOM   3154 HH11 ARG X 196     -13.711 -17.118 -12.995  0.00  0.00            
ATOM   3155 HH12 ARG X 196     -13.262 -15.444 -12.914  0.00  0.00            
ATOM   3156  NH2 ARG X 196     -11.052 -15.725 -12.084  0.00  0.00            
ATOM   3157 HH21 ARG X 196     -10.126 -15.908 -11.724  0.00  0.00            
ATOM   3158 HH22 ARG X 196     -11.425 -14.789 -12.141  0.00  0.00            
ATOM   3159  C   ARG X 196      -6.475 -18.691  -8.957  0.00  0.00            
ATOM   3160  O   ARG X 196      -6.623 -18.713  -7.723  0.00  0.00            
ATOM   3161  N   ILE X 197      -5.242 -18.833  -9.499  0.00  0.00            
ATOM   3162  H   ILE X 197      -5.252 -18.543 -10.467  0.00  0.00            
ATOM   3163  CA  ILE X 197      -3.958 -18.938  -8.751  0.00  0.00            
ATOM   3164  HA  ILE X 197      -4.188 -19.476  -7.831  0.00  0.00            
ATOM   3165  CB  ILE X 197      -2.981 -19.773  -9.547  0.00  0.00            
ATOM   3166  HB  ILE X 197      -2.934 -19.551 -10.613  0.00  0.00            
ATOM   3167  CG2 ILE X 197      -1.554 -19.621  -9.080  0.00  0.00            
ATOM   3168 HG21 ILE X 197      -1.171 -18.619  -9.275  0.00  0.00            
ATOM   3169 HG22 ILE X 197      -1.358 -19.811  -8.025  0.00  0.00            
ATOM   3170 HG23 ILE X 197      -0.913 -20.262  -9.685  0.00  0.00            
ATOM   3171  CG1 ILE X 197      -3.493 -21.217  -9.548  0.00  0.00            
ATOM   3172 HG12 ILE X 197      -3.512 -21.615  -8.534  0.00  0.00            
ATOM   3173 HG13 ILE X 197      -4.458 -21.180 -10.053  0.00  0.00            
ATOM   3174  CD1 ILE X 197      -2.829 -22.189 -10.541  0.00  0.00            
ATOM   3175 HD11 ILE X 197      -1.923 -22.521 -10.034  0.00  0.00            
ATOM   3176 HD12 ILE X 197      -3.463 -23.076 -10.551  0.00  0.00            
ATOM   3177 HD13 ILE X 197      -2.723 -21.837 -11.567  0.00  0.00            
ATOM   3178  C   ILE X 197      -3.458 -17.533  -8.440  0.00  0.00            
ATOM   3179  O   ILE X 197      -3.703 -16.552  -9.178  0.00  0.00            
ATOM   3180  N   TYR X 198      -2.730 -17.391  -7.301  0.00  0.00            
ATOM   3181  H   TYR X 198      -2.547 -18.211  -6.740  0.00  0.00            
ATOM   3182  CA  TYR X 198      -1.958 -16.214  -6.912  0.00  0.00            
ATOM   3183  HA  TYR X 198      -1.884 -15.613  -7.818  0.00  0.00            
ATOM   3184  CB  TYR X 198      -2.705 -15.612  -5.689  0.00  0.00            
ATOM   3185  HB2 TYR X 198      -2.077 -14.746  -5.480  0.00  0.00            
ATOM   3186  HB3 TYR X 198      -2.697 -16.216  -4.782  0.00  0.00            
ATOM   3187  CG  TYR X 198      -4.117 -15.171  -5.971  0.00  0.00            
ATOM   3188  CD1 TYR X 198      -4.228 -14.010  -6.787  0.00  0.00            
ATOM   3189  HD1 TYR X 198      -3.328 -13.464  -7.028  0.00  0.00            
ATOM   3190  CE1 TYR X 198      -5.475 -13.767  -7.358  0.00  0.00            
ATOM   3191  HE1 TYR X 198      -5.555 -13.027  -8.141  0.00  0.00            
ATOM   3192  CZ  TYR X 198      -6.671 -14.480  -7.040  0.00  0.00            
ATOM   3193  OH  TYR X 198      -7.845 -14.091  -7.592  0.00  0.00            
ATOM   3194  HH  TYR X 198      -8.639 -14.608  -7.437  0.00  0.00            
ATOM   3195  CE2 TYR X 198      -6.523 -15.594  -6.156  0.00  0.00            
ATOM   3196  HE2 TYR X 198      -7.377 -16.240  -6.016  0.00  0.00            
ATOM   3197  CD2 TYR X 198      -5.219 -15.943  -5.646  0.00  0.00            
ATOM   3198  HD2 TYR X 198      -5.032 -16.889  -5.161  0.00  0.00            
ATOM   3199  C   TYR X 198      -0.516 -16.647  -6.372  0.00  0.00            
ATOM   3200  O   TYR X 198      -0.369 -17.410  -5.350  0.00  0.00            
ATOM   3201  N   THR X 199       0.540 -16.173  -7.061  0.00  0.00            
ATOM   3202  H   THR X 199       0.317 -15.492  -7.773  0.00  0.00            
ATOM   3203  CA  THR X 199       1.933 -16.245  -6.553  0.00  0.00            
ATOM   3204  HA  THR X 199       1.948 -16.808  -5.620  0.00  0.00            
ATOM   3205  CB  THR X 199       2.815 -16.922  -7.601  0.00  0.00            
ATOM   3206  HB  THR X 199       3.823 -16.942  -7.188  0.00  0.00            
ATOM   3207  CG2 THR X 199       2.385 -18.325  -7.798  0.00  0.00            
ATOM   3208 HG21 THR X 199       1.421 -18.357  -8.307  0.00  0.00            
ATOM   3209 HG22 THR X 199       2.308 -18.777  -6.810  0.00  0.00            
ATOM   3210 HG23 THR X 199       3.106 -18.861  -8.415  0.00  0.00            
ATOM   3211  OG1 THR X 199       2.842 -16.283  -8.906  0.00  0.00            
ATOM   3212  HG1 THR X 199       2.079 -16.639  -9.367  0.00  0.00            
ATOM   3213  C   THR X 199       2.524 -14.882  -6.108  0.00  0.00            
ATOM   3214  O   THR X 199       1.920 -13.810  -6.226  0.00  0.00            
ATOM   3215  N   HIE X 200       3.775 -14.954  -5.666  0.00  0.00            
ATOM   3216  H   HIE X 200       4.207 -15.862  -5.574  0.00  0.00            
ATOM   3217  CA  HIE X 200       4.655 -13.868  -5.448  0.00  0.00            
ATOM   3218  HA  HIE X 200       4.136 -13.168  -4.794  0.00  0.00            
ATOM   3219  CB  HIE X 200       5.918 -14.274  -4.738  0.00  0.00            
ATOM   3220  HB2 HIE X 200       6.539 -13.393  -4.576  0.00  0.00            
ATOM   3221  HB3 HIE X 200       5.710 -14.710  -3.761  0.00  0.00            
ATOM   3222  CG  HIE X 200       6.755 -15.306  -5.518  0.00  0.00            
ATOM   3223  ND1 HIE X 200       6.472 -16.678  -5.483  0.00  0.00            
ATOM   3224  CE1 HIE X 200       7.425 -17.254  -6.267  0.00  0.00            
ATOM   3225  HE1 HIE X 200       7.477 -18.305  -6.508  0.00  0.00            
ATOM   3226  NE2 HIE X 200       8.287 -16.302  -6.729  0.00  0.00            
ATOM   3227  HE2 HIE X 200       9.039 -16.583  -7.343  0.00  0.00            
ATOM   3228  CD2 HIE X 200       7.894 -15.076  -6.192  0.00  0.00            
ATOM   3229  HD2 HIE X 200       8.378 -14.114  -6.269  0.00  0.00            
ATOM   3230  C   HIE X 200       4.918 -13.154  -6.803  0.00  0.00            
ATOM   3231  O   HIE X 200       4.854 -11.955  -6.973  0.00  0.00            
ATOM   3232  N   GLN X 201       5.211 -13.905  -7.862  0.00  0.00            
ATOM   3233  H   GLN X 201       5.249 -14.910  -7.773  0.00  0.00            
ATOM   3234  CA  GLN X 201       5.294 -13.384  -9.215  0.00  0.00            
ATOM   3235  HA  GLN X 201       5.949 -12.512  -9.240  0.00  0.00            
ATOM   3236  CB  GLN X 201       5.976 -14.412 -10.192  0.00  0.00            
ATOM   3237  HB2 GLN X 201       5.340 -15.282 -10.353  0.00  0.00            
ATOM   3238  HB3 GLN X 201       5.855 -13.959 -11.176  0.00  0.00            
ATOM   3239  CG  GLN X 201       7.402 -14.906  -9.829  0.00  0.00            
ATOM   3240  HG2 GLN X 201       7.415 -15.409  -8.863  0.00  0.00            
ATOM   3241  HG3 GLN X 201       7.687 -15.442 -10.735  0.00  0.00            
ATOM   3242  CD  GLN X 201       8.251 -13.636  -9.736  0.00  0.00            
ATOM   3243  OE1 GLN X 201       8.648 -13.113  -8.720  0.00  0.00            
ATOM   3244  NE2 GLN X 201       8.632 -13.083 -10.849  0.00  0.00            
ATOM   3245 HE21 GLN X 201       8.462 -13.548 -11.729  0.00  0.00            
ATOM   3246 HE22 GLN X 201       9.161 -12.223 -10.835  0.00  0.00            
ATOM   3247  C   GLN X 201       3.923 -12.930  -9.800  0.00  0.00            
ATOM   3248  O   GLN X 201       3.905 -12.019 -10.598  0.00  0.00            
ATOM   3249  N   SER X 202       2.738 -13.324  -9.366  0.00  0.00            
ATOM   3250  H   SER X 202       2.710 -14.243  -8.947  0.00  0.00            
ATOM   3251  CA  SER X 202       1.494 -12.569  -9.439  0.00  0.00            
ATOM   3252  HA  SER X 202       1.323 -12.246 -10.466  0.00  0.00            
ATOM   3253  CB  SER X 202       0.244 -13.404  -9.046  0.00  0.00            
ATOM   3254  HB2 SER X 202       0.195 -13.495  -7.961  0.00  0.00            
ATOM   3255  HB3 SER X 202      -0.684 -12.923  -9.358  0.00  0.00            
ATOM   3256  OG  SER X 202       0.244 -14.688  -9.530  0.00  0.00            
ATOM   3257  HG  SER X 202       0.080 -14.703 -10.475  0.00  0.00            
ATOM   3258  C   SER X 202       1.435 -11.237  -8.684  0.00  0.00            
ATOM   3259  O   SER X 202       0.921 -10.238  -9.194  0.00  0.00            
ATOM   3260  N   ASP X 203       1.992 -11.136  -7.540  0.00  0.00            
ATOM   3261  H   ASP X 203       2.327 -11.926  -7.006  0.00  0.00            
ATOM   3262  CA  ASP X 203       2.226  -9.759  -7.054  0.00  0.00            
ATOM   3263  HA  ASP X 203       1.257  -9.264  -6.998  0.00  0.00            
ATOM   3264  CB  ASP X 203       2.772  -9.847  -5.622  0.00  0.00            
ATOM   3265  HB2 ASP X 203       2.988  -8.839  -5.268  0.00  0.00            
ATOM   3266  HB3 ASP X 203       3.745 -10.339  -5.624  0.00  0.00            
ATOM   3267  CG  ASP X 203       1.867 -10.306  -4.486  0.00  0.00            
ATOM   3268  OD1 ASP X 203       2.394 -10.892  -3.487  0.00  0.00            
ATOM   3269  OD2 ASP X 203       0.639 -10.182  -4.659  0.00  0.00            
ATOM   3270  C   ASP X 203       3.166  -8.959  -7.989  0.00  0.00            
ATOM   3271  O   ASP X 203       2.851  -7.775  -8.182  0.00  0.00            
ATOM   3272  N   VAL X 204       4.098  -9.561  -8.656  0.00  0.00            
ATOM   3273  H   VAL X 204       4.150 -10.564  -8.550  0.00  0.00            
ATOM   3274  CA  VAL X 204       4.883  -8.938  -9.703  0.00  0.00            
ATOM   3275  HA  VAL X 204       5.351  -8.036  -9.307  0.00  0.00            
ATOM   3276  CB  VAL X 204       6.084  -9.802 -10.243  0.00  0.00            
ATOM   3277  HB  VAL X 204       5.888 -10.693 -10.838  0.00  0.00            
ATOM   3278  CG1 VAL X 204       6.820  -9.009 -11.273  0.00  0.00            
ATOM   3279 HG11 VAL X 204       7.664  -9.597 -11.632  0.00  0.00            
ATOM   3280 HG12 VAL X 204       6.234  -8.890 -12.185  0.00  0.00            
ATOM   3281 HG13 VAL X 204       7.114  -8.031 -10.893  0.00  0.00            
ATOM   3282  CG2 VAL X 204       7.085 -10.029  -9.111  0.00  0.00            
ATOM   3283 HG21 VAL X 204       8.022 -10.539  -9.334  0.00  0.00            
ATOM   3284 HG22 VAL X 204       7.487  -9.138  -8.630  0.00  0.00            
ATOM   3285 HG23 VAL X 204       6.641 -10.569  -8.275  0.00  0.00            
ATOM   3286  C   VAL X 204       4.070  -8.435 -10.869  0.00  0.00            
ATOM   3287  O   VAL X 204       4.170  -7.273 -11.301  0.00  0.00            
ATOM   3288  N   TRP X 205       3.026  -9.204 -11.268  0.00  0.00            
ATOM   3289  H   TRP X 205       2.844 -10.011 -10.689  0.00  0.00            
ATOM   3290  CA  TRP X 205       2.033  -8.675 -12.199  0.00  0.00            
ATOM   3291  HA  TRP X 205       2.498  -8.542 -13.176  0.00  0.00            
ATOM   3292  CB  TRP X 205       0.984  -9.778 -12.474  0.00  0.00            
ATOM   3293  HB2 TRP X 205       1.403 -10.753 -12.725  0.00  0.00            
ATOM   3294  HB3 TRP X 205       0.569  -9.939 -11.479  0.00  0.00            
ATOM   3295  CG  TRP X 205       0.008  -9.353 -13.518  0.00  0.00            
ATOM   3296  CD1 TRP X 205      -1.040  -8.500 -13.293  0.00  0.00            
ATOM   3297  HD1 TRP X 205      -1.401  -8.042 -12.384  0.00  0.00            
ATOM   3298  NE1 TRP X 205      -1.670  -8.157 -14.516  0.00  0.00            
ATOM   3299  HE1 TRP X 205      -2.304  -7.387 -14.676  0.00  0.00            
ATOM   3300  CE2 TRP X 205      -1.228  -9.029 -15.519  0.00  0.00            
ATOM   3301  CZ2 TRP X 205      -1.737  -9.252 -16.770  0.00  0.00            
ATOM   3302  HZ2 TRP X 205      -2.663  -8.792 -17.082  0.00  0.00            
ATOM   3303  CH2 TRP X 205      -1.017 -10.120 -17.647  0.00  0.00            
ATOM   3304  HH2 TRP X 205      -1.309 -10.324 -18.667  0.00  0.00            
ATOM   3305  CZ3 TRP X 205       0.118 -10.845 -17.167  0.00  0.00            
ATOM   3306  HZ3 TRP X 205       0.623 -11.598 -17.754  0.00  0.00            
ATOM   3307  CE3 TRP X 205       0.515 -10.663 -15.795  0.00  0.00            
ATOM   3308  HE3 TRP X 205       1.243 -11.317 -15.339  0.00  0.00            
ATOM   3309  CD2 TRP X 205      -0.101  -9.715 -14.964  0.00  0.00            
ATOM   3310  C   TRP X 205       1.460  -7.393 -11.707  0.00  0.00            
ATOM   3311  O   TRP X 205       1.385  -6.409 -12.420  0.00  0.00            
ATOM   3312  N   SER X 206       0.980  -7.352 -10.415  0.00  0.00            
ATOM   3313  H   SER X 206       1.082  -8.192  -9.864  0.00  0.00            
ATOM   3314  CA  SER X 206       0.267  -6.241  -9.789  0.00  0.00            
ATOM   3315  HA  SER X 206      -0.637  -6.059 -10.371  0.00  0.00            
ATOM   3316  CB  SER X 206      -0.135  -6.505  -8.341  0.00  0.00            
ATOM   3317  HB2 SER X 206      -0.850  -5.760  -7.990  0.00  0.00            
ATOM   3318  HB3 SER X 206       0.782  -6.427  -7.758  0.00  0.00            
ATOM   3319  OG  SER X 206      -0.702  -7.773  -8.042  0.00  0.00            
ATOM   3320  HG  SER X 206      -1.580  -7.812  -8.428  0.00  0.00            
ATOM   3321  C   SER X 206       1.118  -4.947  -9.637  0.00  0.00            
ATOM   3322  O   SER X 206       0.670  -3.796  -9.839  0.00  0.00            
ATOM   3323  N   TYR X 207       2.407  -5.123  -9.259  0.00  0.00            
ATOM   3324  H   TYR X 207       2.687  -6.048  -8.965  0.00  0.00            
ATOM   3325  CA  TYR X 207       3.396  -4.083  -9.229  0.00  0.00            
ATOM   3326  HA  TYR X 207       3.004  -3.343  -8.531  0.00  0.00            
ATOM   3327  CB  TYR X 207       4.644  -4.692  -8.678  0.00  0.00            
ATOM   3328  HB2 TYR X 207       4.435  -5.184  -7.728  0.00  0.00            
ATOM   3329  HB3 TYR X 207       4.917  -5.518  -9.335  0.00  0.00            
ATOM   3330  CG  TYR X 207       5.812  -3.691  -8.619  0.00  0.00            
ATOM   3331  CD1 TYR X 207       6.538  -3.525  -9.788  0.00  0.00            
ATOM   3332  HD1 TYR X 207       6.219  -4.109 -10.638  0.00  0.00            
ATOM   3333  CE1 TYR X 207       7.639  -2.744  -9.695  0.00  0.00            
ATOM   3334  HE1 TYR X 207       8.067  -2.393 -10.623  0.00  0.00            
ATOM   3335  CZ  TYR X 207       8.079  -2.086  -8.525  0.00  0.00            
ATOM   3336  OH  TYR X 207       9.139  -1.216  -8.488  0.00  0.00            
ATOM   3337  HH  TYR X 207       9.175  -0.740  -7.655  0.00  0.00            
ATOM   3338  CE2 TYR X 207       7.368  -2.260  -7.358  0.00  0.00            
ATOM   3339  HE2 TYR X 207       7.524  -1.730  -6.430  0.00  0.00            
ATOM   3340  CD2 TYR X 207       6.192  -3.024  -7.417  0.00  0.00            
ATOM   3341  HD2 TYR X 207       5.703  -3.255  -6.482  0.00  0.00            
ATOM   3342  C   TYR X 207       3.554  -3.454 -10.576  0.00  0.00            
ATOM   3343  O   TYR X 207       3.757  -2.248 -10.606  0.00  0.00            
ATOM   3344  N   GLY X 208       3.404  -4.221 -11.657  0.00  0.00            
ATOM   3345  H   GLY X 208       3.255  -5.217 -11.580  0.00  0.00            
ATOM   3346  CA  GLY X 208       3.405  -3.702 -13.030  0.00  0.00            
ATOM   3347  HA2 GLY X 208       3.239  -4.560 -13.681  0.00  0.00            
ATOM   3348  HA3 GLY X 208       4.400  -3.293 -13.201  0.00  0.00            
ATOM   3349  C   GLY X 208       2.253  -2.683 -13.280  0.00  0.00            
ATOM   3350  O   GLY X 208       2.467  -1.579 -13.731  0.00  0.00            
ATOM   3351  N   VAL X 209       1.046  -3.034 -12.890  0.00  0.00            
ATOM   3352  H   VAL X 209       0.963  -3.955 -12.485  0.00  0.00            
ATOM   3353  CA  VAL X 209      -0.209  -2.302 -12.906  0.00  0.00            
ATOM   3354  HA  VAL X 209      -0.384  -1.924 -13.913  0.00  0.00            
ATOM   3355  CB  VAL X 209      -1.335  -3.161 -12.481  0.00  0.00            
ATOM   3356  HB  VAL X 209      -1.216  -3.408 -11.426  0.00  0.00            
ATOM   3357  CG1 VAL X 209      -2.686  -2.488 -12.713  0.00  0.00            
ATOM   3358 HG11 VAL X 209      -2.656  -1.528 -12.197  0.00  0.00            
ATOM   3359 HG12 VAL X 209      -2.850  -2.345 -13.781  0.00  0.00            
ATOM   3360 HG13 VAL X 209      -3.461  -3.035 -12.176  0.00  0.00            
ATOM   3361  CG2 VAL X 209      -1.449  -4.436 -13.293  0.00  0.00            
ATOM   3362 HG21 VAL X 209      -1.486  -4.256 -14.367  0.00  0.00            
ATOM   3363 HG22 VAL X 209      -2.337  -5.020 -13.048  0.00  0.00            
ATOM   3364 HG23 VAL X 209      -0.596  -5.103 -13.175  0.00  0.00            
ATOM   3365  C   VAL X 209      -0.038  -1.065 -12.020  0.00  0.00            
ATOM   3366  O   VAL X 209      -0.385   0.072 -12.391  0.00  0.00            
ATOM   3367  N   THR X 210       0.616  -1.163 -10.872  0.00  0.00            
ATOM   3368  H   THR X 210       1.044  -2.077 -10.860  0.00  0.00            
ATOM   3369  CA  THR X 210       0.693  -0.147  -9.838  0.00  0.00            
ATOM   3370  HA  THR X 210      -0.171   0.501  -9.691  0.00  0.00            
ATOM   3371  CB  THR X 210       0.940  -0.875  -8.528  0.00  0.00            
ATOM   3372  HB  THR X 210       1.767  -1.570  -8.672  0.00  0.00            
ATOM   3373  CG2 THR X 210       1.226   0.065  -7.306  0.00  0.00            
ATOM   3374 HG21 THR X 210       0.321   0.663  -7.198  0.00  0.00            
ATOM   3375 HG22 THR X 210       2.086   0.709  -7.488  0.00  0.00            
ATOM   3376 HG23 THR X 210       1.264  -0.529  -6.393  0.00  0.00            
ATOM   3377  OG1 THR X 210      -0.170  -1.688  -8.198  0.00  0.00            
ATOM   3378  HG1 THR X 210      -0.086  -2.560  -8.590  0.00  0.00            
ATOM   3379  C   THR X 210       1.851   0.899 -10.105  0.00  0.00            
ATOM   3380  O   THR X 210       1.608   2.101  -9.840  0.00  0.00            
ATOM   3381  N   VAL X 211       3.012   0.505 -10.626  0.00  0.00            
ATOM   3382  H   VAL X 211       3.164  -0.491 -10.690  0.00  0.00            
ATOM   3383  CA  VAL X 211       3.961   1.422 -11.271  0.00  0.00            
ATOM   3384  HA  VAL X 211       4.401   2.197 -10.643  0.00  0.00            
ATOM   3385  CB  VAL X 211       5.099   0.602 -11.841  0.00  0.00            
ATOM   3386  HB  VAL X 211       4.571  -0.286 -12.188  0.00  0.00            
ATOM   3387  CG1 VAL X 211       6.059   1.183 -12.878  0.00  0.00            
ATOM   3388 HG11 VAL X 211       6.775   0.450 -13.249  0.00  0.00            
ATOM   3389 HG12 VAL X 211       5.388   1.534 -13.662  0.00  0.00            
ATOM   3390 HG13 VAL X 211       6.636   2.050 -12.554  0.00  0.00            
ATOM   3391  CG2 VAL X 211       5.978   0.191 -10.679  0.00  0.00            
ATOM   3392 HG21 VAL X 211       6.627   0.949 -10.239  0.00  0.00            
ATOM   3393 HG22 VAL X 211       6.586  -0.676 -10.937  0.00  0.00            
ATOM   3394 HG23 VAL X 211       5.389  -0.244  -9.871  0.00  0.00            
ATOM   3395  C   VAL X 211       3.265   2.198 -12.378  0.00  0.00            
ATOM   3396  O   VAL X 211       3.441   3.372 -12.550  0.00  0.00            
ATOM   3397  N   TRP X 212       2.516   1.439 -13.236  0.00  0.00            
ATOM   3398  H   TRP X 212       2.574   0.431 -13.239  0.00  0.00            
ATOM   3399  CA  TRP X 212       1.872   2.024 -14.376  0.00  0.00            
ATOM   3400  HA  TRP X 212       2.632   2.427 -15.045  0.00  0.00            
ATOM   3401  CB  TRP X 212       1.284   0.919 -15.268  0.00  0.00            
ATOM   3402  HB2 TRP X 212       2.011   0.154 -15.543  0.00  0.00            
ATOM   3403  HB3 TRP X 212       0.538   0.359 -14.705  0.00  0.00            
ATOM   3404  CG  TRP X 212       0.530   1.394 -16.432  0.00  0.00            
ATOM   3405  CD1 TRP X 212       1.061   1.494 -17.669  0.00  0.00            
ATOM   3406  HD1 TRP X 212       2.070   1.171 -17.881  0.00  0.00            
ATOM   3407  NE1 TRP X 212       0.183   2.025 -18.569  0.00  0.00            
ATOM   3408  HE1 TRP X 212       0.458   2.127 -19.535  0.00  0.00            
ATOM   3409  CE2 TRP X 212      -1.070   2.207 -18.034  0.00  0.00            
ATOM   3410  CZ2 TRP X 212      -2.290   2.737 -18.563  0.00  0.00            
ATOM   3411  HZ2 TRP X 212      -2.384   3.037 -19.596  0.00  0.00            
ATOM   3412  CH2 TRP X 212      -3.384   2.824 -17.721  0.00  0.00            
ATOM   3413  HH2 TRP X 212      -4.303   3.299 -18.030  0.00  0.00            
ATOM   3414  CZ3 TRP X 212      -3.258   2.503 -16.371  0.00  0.00            
ATOM   3415  HZ3 TRP X 212      -4.113   2.651 -15.727  0.00  0.00            
ATOM   3416  CE3 TRP X 212      -2.033   2.007 -15.881  0.00  0.00            
ATOM   3417  HE3 TRP X 212      -1.859   1.745 -14.848  0.00  0.00            
ATOM   3418  CD2 TRP X 212      -0.901   1.810 -16.672  0.00  0.00            
ATOM   3419  C   TRP X 212       0.841   3.075 -13.912  0.00  0.00            
ATOM   3420  O   TRP X 212       0.663   4.133 -14.512  0.00  0.00            
ATOM   3421  N   GLU X 213       0.094   2.814 -12.809  0.00  0.00            
ATOM   3422  H   GLU X 213       0.173   1.883 -12.426  0.00  0.00            
ATOM   3423  CA  GLU X 213      -0.849   3.815 -12.298  0.00  0.00            
ATOM   3424  HA  GLU X 213      -1.512   4.046 -13.132  0.00  0.00            
ATOM   3425  CB  GLU X 213      -1.711   3.218 -11.098  0.00  0.00            
ATOM   3426  HB2 GLU X 213      -2.027   3.962 -10.366  0.00  0.00            
ATOM   3427  HB3 GLU X 213      -1.067   2.534 -10.545  0.00  0.00            
ATOM   3428  CG  GLU X 213      -3.020   2.585 -11.650  0.00  0.00            
ATOM   3429  HG2 GLU X 213      -3.568   3.343 -12.210  0.00  0.00            
ATOM   3430  HG3 GLU X 213      -2.819   1.807 -12.388  0.00  0.00            
ATOM   3431  CD  GLU X 213      -3.708   1.869 -10.447  0.00  0.00            
ATOM   3432  OE1 GLU X 213      -4.985   1.768 -10.363  0.00  0.00            
ATOM   3433  OE2 GLU X 213      -3.019   1.268  -9.606  0.00  0.00            
ATOM   3434  C   GLU X 213      -0.168   5.076 -11.785  0.00  0.00            
ATOM   3435  O   GLU X 213      -0.607   6.189 -12.101  0.00  0.00            
ATOM   3436  N   LEU X 214       1.032   5.028 -11.169  0.00  0.00            
ATOM   3437  H   LEU X 214       1.417   4.160 -10.826  0.00  0.00            
ATOM   3438  CA  LEU X 214       1.818   6.237 -10.905  0.00  0.00            
ATOM   3439  HA  LEU X 214       1.193   6.889 -10.295  0.00  0.00            
ATOM   3440  CB  LEU X 214       3.032   5.974 -10.033  0.00  0.00            
ATOM   3441  HB2 LEU X 214       3.621   6.879  -9.886  0.00  0.00            
ATOM   3442  HB3 LEU X 214       3.628   5.239 -10.573  0.00  0.00            
ATOM   3443  CG  LEU X 214       2.783   5.490  -8.586  0.00  0.00            
ATOM   3444  HG  LEU X 214       2.341   4.495  -8.635  0.00  0.00            
ATOM   3445  CD1 LEU X 214       4.053   5.220  -7.877  0.00  0.00            
ATOM   3446 HD11 LEU X 214       4.539   4.410  -8.421  0.00  0.00            
ATOM   3447 HD12 LEU X 214       3.944   4.816  -6.870  0.00  0.00            
ATOM   3448 HD13 LEU X 214       4.689   6.103  -7.822  0.00  0.00            
ATOM   3449  CD2 LEU X 214       1.852   6.479  -7.830  0.00  0.00            
ATOM   3450 HD21 LEU X 214       2.177   7.519  -7.831  0.00  0.00            
ATOM   3451 HD22 LEU X 214       1.717   6.123  -6.809  0.00  0.00            
ATOM   3452 HD23 LEU X 214       0.888   6.440  -8.336  0.00  0.00            
ATOM   3453  C   LEU X 214       2.207   6.964 -12.212  0.00  0.00            
ATOM   3454  O   LEU X 214       2.170   8.189 -12.298  0.00  0.00            
ATOM   3455  N   MET X 215       2.576   6.263 -13.275  0.00  0.00            
ATOM   3456  H   MET X 215       2.313   5.292 -13.366  0.00  0.00            
ATOM   3457  CA  MET X 215       3.174   6.920 -14.443  0.00  0.00            
ATOM   3458  HA  MET X 215       3.597   7.888 -14.174  0.00  0.00            
ATOM   3459  CB  MET X 215       4.198   5.950 -15.040  0.00  0.00            
ATOM   3460  HB2 MET X 215       3.842   4.920 -15.005  0.00  0.00            
ATOM   3461  HB3 MET X 215       4.419   6.149 -16.088  0.00  0.00            
ATOM   3462  CG  MET X 215       5.458   5.854 -14.127  0.00  0.00            
ATOM   3463  HG2 MET X 215       5.253   5.628 -13.081  0.00  0.00            
ATOM   3464  HG3 MET X 215       5.933   6.835 -14.145  0.00  0.00            
ATOM   3465  SD  MET X 215       6.665   4.698 -14.806  0.00  0.00            
ATOM   3466  CE  MET X 215       7.485   4.474 -13.275  0.00  0.00            
ATOM   3467  HE1 MET X 215       7.914   3.472 -13.280  0.00  0.00            
ATOM   3468  HE2 MET X 215       6.738   4.616 -12.494  0.00  0.00            
ATOM   3469  HE3 MET X 215       8.220   5.280 -13.282  0.00  0.00            
ATOM   3470  C   MET X 215       2.104   7.412 -15.423  0.00  0.00            
ATOM   3471  O   MET X 215       2.412   8.173 -16.348  0.00  0.00            
ATOM   3472  N   THR X 216       0.842   7.066 -15.315  0.00  0.00            
ATOM   3473  H   THR X 216       0.489   6.429 -14.615  0.00  0.00            
ATOM   3474  CA  THR X 216      -0.236   7.752 -15.983  0.00  0.00            
ATOM   3475  HA  THR X 216       0.066   8.020 -16.995  0.00  0.00            
ATOM   3476  CB  THR X 216      -1.457   6.876 -16.141  0.00  0.00            
ATOM   3477  HB  THR X 216      -2.340   7.424 -16.469  0.00  0.00            
ATOM   3478  CG2 THR X 216      -1.204   5.633 -17.036  0.00  0.00            
ATOM   3479 HG21 THR X 216      -2.087   5.280 -17.569  0.00  0.00            
ATOM   3480 HG22 THR X 216      -0.822   4.722 -16.575  0.00  0.00            
ATOM   3481 HG23 THR X 216      -0.412   5.891 -17.739  0.00  0.00            
ATOM   3482  OG1 THR X 216      -1.852   6.299 -14.957  0.00  0.00            
ATOM   3483  HG1 THR X 216      -1.186   5.610 -14.908  0.00  0.00            
ATOM   3484  C   THR X 216      -0.700   8.974 -15.234  0.00  0.00            
ATOM   3485  O   THR X 216      -1.603   9.695 -15.641  0.00  0.00            
ATOM   3486  N   PHE X 217      -0.208   9.218 -13.987  0.00  0.00            
ATOM   3487  H   PHE X 217       0.645   8.723 -13.771  0.00  0.00            
ATOM   3488  CA  PHE X 217      -0.791   9.963 -12.921  0.00  0.00            
ATOM   3489  HA  PHE X 217      -0.147   9.804 -12.057  0.00  0.00            
ATOM   3490  CB  PHE X 217      -0.642  11.520 -13.184  0.00  0.00            
ATOM   3491  HB2 PHE X 217      -1.152  12.218 -12.519  0.00  0.00            
ATOM   3492  HB3 PHE X 217      -1.099  11.743 -14.148  0.00  0.00            
ATOM   3493  CG  PHE X 217       0.785  11.829 -13.377  0.00  0.00            
ATOM   3494  CD1 PHE X 217       1.509  12.153 -12.249  0.00  0.00            
ATOM   3495  HD1 PHE X 217       1.124  12.291 -11.250  0.00  0.00            
ATOM   3496  CE1 PHE X 217       2.922  12.384 -12.449  0.00  0.00            
ATOM   3497  HE1 PHE X 217       3.588  12.687 -11.656  0.00  0.00            
ATOM   3498  CZ  PHE X 217       3.472  12.361 -13.712  0.00  0.00            
ATOM   3499  HZ  PHE X 217       4.500  12.662 -13.849  0.00  0.00            
ATOM   3500  CE2 PHE X 217       2.649  12.145 -14.814  0.00  0.00            
ATOM   3501  HE2 PHE X 217       3.053  12.227 -15.812  0.00  0.00            
ATOM   3502  CD2 PHE X 217       1.308  11.851 -14.686  0.00  0.00            
ATOM   3503  HD2 PHE X 217       0.652  11.561 -15.494  0.00  0.00            
ATOM   3504  C   PHE X 217      -2.170   9.538 -12.324  0.00  0.00            
ATOM   3505  O   PHE X 217      -3.088  10.326 -12.130  0.00  0.00            
ATOM   3506  N   GLY X 218      -2.400   8.203 -12.134  0.00  0.00            
ATOM   3507  H   GLY X 218      -1.650   7.548 -12.301  0.00  0.00            
ATOM   3508  CA  GLY X 218      -3.570   7.646 -11.480  0.00  0.00            
ATOM   3509  HA2 GLY X 218      -3.248   6.796 -10.879  0.00  0.00            
ATOM   3510  HA3 GLY X 218      -3.827   8.387 -10.724  0.00  0.00            
ATOM   3511  C   GLY X 218      -4.819   7.365 -12.371  0.00  0.00            
ATOM   3512  O   GLY X 218      -5.934   7.419 -11.821  0.00  0.00            
ATOM   3513  N   SER X 219      -4.702   7.069 -13.637  0.00  0.00            
ATOM   3514  H   SER X 219      -3.757   7.127 -13.990  0.00  0.00            
ATOM   3515  CA  SER X 219      -5.625   6.561 -14.599  0.00  0.00            
ATOM   3516  HA  SER X 219      -6.486   7.213 -14.452  0.00  0.00            
ATOM   3517  CB  SER X 219      -5.091   6.681 -16.038  0.00  0.00            
ATOM   3518  HB2 SER X 219      -4.685   7.653 -16.317  0.00  0.00            
ATOM   3519  HB3 SER X 219      -4.332   5.901 -16.109  0.00  0.00            
ATOM   3520  OG  SER X 219      -6.221   6.282 -16.830  0.00  0.00            
ATOM   3521  HG  SER X 219      -6.327   6.922 -17.538  0.00  0.00            
ATOM   3522  C   SER X 219      -6.114   5.118 -14.401  0.00  0.00            
ATOM   3523  O   SER X 219      -5.483   4.371 -13.688  0.00  0.00            
ATOM   3524  N   LYS X 220      -7.389   4.837 -14.761  0.00  0.00            
ATOM   3525  H   LYS X 220      -7.691   5.523 -15.438  0.00  0.00            
ATOM   3526  CA  LYS X 220      -8.044   3.564 -14.662  0.00  0.00            
ATOM   3527  HA  LYS X 220      -7.951   3.079 -13.690  0.00  0.00            
ATOM   3528  CB  LYS X 220      -9.566   3.794 -14.898  0.00  0.00            
ATOM   3529  HB2 LYS X 220      -9.705   4.287 -15.860  0.00  0.00            
ATOM   3530  HB3 LYS X 220      -9.964   2.791 -15.054  0.00  0.00            
ATOM   3531  CG  LYS X 220     -10.371   4.580 -13.875  0.00  0.00            
ATOM   3532  HG2 LYS X 220     -10.052   5.622 -13.827  0.00  0.00            
ATOM   3533  HG3 LYS X 220     -10.222   4.086 -12.914  0.00  0.00            
ATOM   3534  CD  LYS X 220     -11.893   4.438 -14.153  0.00  0.00            
ATOM   3535  HD2 LYS X 220     -12.287   3.422 -14.157  0.00  0.00            
ATOM   3536  HD3 LYS X 220     -12.525   4.909 -13.400  0.00  0.00            
ATOM   3537  CE  LYS X 220     -12.385   5.100 -15.444  0.00  0.00            
ATOM   3538  HE2 LYS X 220     -11.751   4.679 -16.225  0.00  0.00            
ATOM   3539  HE3 LYS X 220     -13.367   4.739 -15.749  0.00  0.00            
ATOM   3540  NZ  LYS X 220     -12.302   6.613 -15.343  0.00  0.00            
ATOM   3541  HZ1 LYS X 220     -12.357   6.861 -16.320  0.00  0.00            
ATOM   3542  HZ2 LYS X 220     -11.462   7.023 -14.961  0.00  0.00            
ATOM   3543  HZ3 LYS X 220     -13.109   6.984 -14.861  0.00  0.00            
ATOM   3544  C   LYS X 220      -7.514   2.617 -15.742  0.00  0.00            
ATOM   3545  O   LYS X 220      -7.485   2.987 -16.933  0.00  0.00            
ATOM   3546  N   PRO X 221      -6.991   1.431 -15.434  0.00  0.00            
ATOM   3547  CD  PRO X 221      -6.534   1.067 -14.078  0.00  0.00            
ATOM   3548  HD2 PRO X 221      -7.323   0.586 -13.500  0.00  0.00            
ATOM   3549  HD3 PRO X 221      -6.162   2.011 -13.680  0.00  0.00            
ATOM   3550  CG  PRO X 221      -5.492   0.023 -14.290  0.00  0.00            
ATOM   3551  HG2 PRO X 221      -4.495   0.464 -14.308  0.00  0.00            
ATOM   3552  HG3 PRO X 221      -5.599  -0.743 -13.522  0.00  0.00            
ATOM   3553  CB  PRO X 221      -5.865  -0.664 -15.607  0.00  0.00            
ATOM   3554  HB2 PRO X 221      -6.571  -1.467 -15.393  0.00  0.00            
ATOM   3555  HB3 PRO X 221      -5.021  -0.970 -16.226  0.00  0.00            
ATOM   3556  CA  PRO X 221      -6.591   0.411 -16.399  0.00  0.00            
ATOM   3557  HA  PRO X 221      -5.887   1.016 -16.971  0.00  0.00            
ATOM   3558  C   PRO X 221      -7.657  -0.178 -17.301  0.00  0.00            
ATOM   3559  O   PRO X 221      -8.817  -0.183 -16.822  0.00  0.00            
ATOM   3560  N   TYR X 222      -7.390  -0.733 -18.496  0.00  0.00            
ATOM   3561  H   TYR X 222      -6.423  -0.754 -18.786  0.00  0.00            
ATOM   3562  CA  TYR X 222      -8.503  -1.128 -19.452  0.00  0.00            
ATOM   3563  HA  TYR X 222      -8.070  -0.927 -20.432  0.00  0.00            
ATOM   3564  CB  TYR X 222      -8.615  -2.687 -19.476  0.00  0.00            
ATOM   3565  HB2 TYR X 222      -9.070  -2.901 -18.508  0.00  0.00            
ATOM   3566  HB3 TYR X 222      -9.323  -2.937 -20.266  0.00  0.00            
ATOM   3567  CG  TYR X 222      -7.338  -3.535 -19.544  0.00  0.00            
ATOM   3568  CD1 TYR X 222      -6.616  -3.392 -20.723  0.00  0.00            
ATOM   3569  HD1 TYR X 222      -6.989  -2.737 -21.497  0.00  0.00            
ATOM   3570  CE1 TYR X 222      -5.361  -4.060 -20.871  0.00  0.00            
ATOM   3571  HE1 TYR X 222      -4.890  -3.938 -21.835  0.00  0.00            
ATOM   3572  CZ  TYR X 222      -4.778  -4.766 -19.748  0.00  0.00            
ATOM   3573  OH  TYR X 222      -3.551  -5.260 -19.835  0.00  0.00            
ATOM   3574  HH  TYR X 222      -3.209  -5.643 -19.025  0.00  0.00            
ATOM   3575  CE2 TYR X 222      -5.591  -4.984 -18.582  0.00  0.00            
ATOM   3576  HE2 TYR X 222      -5.314  -5.719 -17.842  0.00  0.00            
ATOM   3577  CD2 TYR X 222      -6.898  -4.308 -18.434  0.00  0.00            
ATOM   3578  HD2 TYR X 222      -7.485  -4.422 -17.534  0.00  0.00            
ATOM   3579  C   TYR X 222      -9.741  -0.273 -19.500  0.00  0.00            
ATOM   3580  O   TYR X 222     -10.829  -0.818 -19.424  0.00  0.00            
ATOM   3581  N   ASP X 223      -9.561   1.014 -19.783  0.00  0.00            
ATOM   3582  H   ASP X 223      -8.650   1.436 -19.896  0.00  0.00            
ATOM   3583  CA  ASP X 223     -10.654   2.003 -19.784  0.00  0.00            
ATOM   3584  HA  ASP X 223     -11.151   1.860 -18.825  0.00  0.00            
ATOM   3585  CB  ASP X 223     -10.194   3.420 -19.872  0.00  0.00            
ATOM   3586  HB2 ASP X 223      -9.217   3.395 -19.390  0.00  0.00            
ATOM   3587  HB3 ASP X 223      -9.934   3.586 -20.918  0.00  0.00            
ATOM   3588  CG  ASP X 223     -11.215   4.379 -19.193  0.00  0.00            
ATOM   3589  OD1 ASP X 223     -11.128   5.600 -19.398  0.00  0.00            
ATOM   3590  OD2 ASP X 223     -12.194   3.934 -18.577  0.00  0.00            
ATOM   3591  C   ASP X 223     -11.708   1.718 -20.905  0.00  0.00            
ATOM   3592  O   ASP X 223     -11.280   1.301 -22.007  0.00  0.00            
ATOM   3593  N   GLY X 224     -12.957   1.865 -20.549  0.00  0.00            
ATOM   3594  H   GLY X 224     -13.172   2.143 -19.602  0.00  0.00            
ATOM   3595  CA  GLY X 224     -14.092   1.701 -21.532  0.00  0.00            
ATOM   3596  HA2 GLY X 224     -15.030   1.870 -21.002  0.00  0.00            
ATOM   3597  HA3 GLY X 224     -14.049   2.461 -22.312  0.00  0.00            
ATOM   3598  C   GLY X 224     -14.401   0.359 -22.214  0.00  0.00            
ATOM   3599  O   GLY X 224     -15.501   0.188 -22.729  0.00  0.00            
ATOM   3600  N   ILE X 225     -13.392  -0.559 -22.244  0.00  0.00            
ATOM   3601  H   ILE X 225     -12.519  -0.151 -21.942  0.00  0.00            
ATOM   3602  CA  ILE X 225     -13.242  -1.964 -22.683  0.00  0.00            
ATOM   3603  HA  ILE X 225     -13.563  -2.051 -23.721  0.00  0.00            
ATOM   3604  CB  ILE X 225     -11.791  -2.412 -22.522  0.00  0.00            
ATOM   3605  HB  ILE X 225     -11.375  -2.090 -21.567  0.00  0.00            
ATOM   3606  CG2 ILE X 225     -11.700  -3.972 -22.696  0.00  0.00            
ATOM   3607 HG21 ILE X 225     -10.685  -4.370 -22.691  0.00  0.00            
ATOM   3608 HG22 ILE X 225     -12.074  -4.247 -23.681  0.00  0.00            
ATOM   3609 HG23 ILE X 225     -12.339  -4.481 -21.974  0.00  0.00            
ATOM   3610  CG1 ILE X 225     -10.956  -1.730 -23.581  0.00  0.00            
ATOM   3611 HG12 ILE X 225     -11.147  -2.173 -24.558  0.00  0.00            
ATOM   3612 HG13 ILE X 225     -11.192  -0.666 -23.611  0.00  0.00            
ATOM   3613  CD1 ILE X 225      -9.476  -1.822 -23.279  0.00  0.00            
ATOM   3614 HD11 ILE X 225      -9.176  -2.860 -23.422  0.00  0.00            
ATOM   3615 HD12 ILE X 225      -8.969  -1.308 -24.095  0.00  0.00            
ATOM   3616 HD13 ILE X 225      -9.123  -1.410 -22.334  0.00  0.00            
ATOM   3617  C   ILE X 225     -14.212  -2.730 -21.752  0.00  0.00            
ATOM   3618  O   ILE X 225     -13.982  -2.755 -20.530  0.00  0.00            
ATOM   3619  N   PRO X 226     -15.272  -3.401 -22.307  0.00  0.00            
ATOM   3620  CD  PRO X 226     -15.691  -3.581 -23.657  0.00  0.00            
ATOM   3621  HD2 PRO X 226     -15.619  -2.599 -24.125  0.00  0.00            
ATOM   3622  HD3 PRO X 226     -15.012  -4.326 -24.071  0.00  0.00            
ATOM   3623  CG  PRO X 226     -17.137  -4.084 -23.666  0.00  0.00            
ATOM   3624  HG2 PRO X 226     -17.218  -4.830 -24.456  0.00  0.00            
ATOM   3625  HG3 PRO X 226     -17.812  -3.238 -23.800  0.00  0.00            
ATOM   3626  CB  PRO X 226     -17.184  -4.817 -22.309  0.00  0.00            
ATOM   3627  HB2 PRO X 226     -18.218  -4.696 -21.984  0.00  0.00            
ATOM   3628  HB3 PRO X 226     -16.940  -5.874 -22.404  0.00  0.00            
ATOM   3629  CA  PRO X 226     -16.183  -4.120 -21.378  0.00  0.00            
ATOM   3630  HA  PRO X 226     -16.628  -3.484 -20.613  0.00  0.00            
ATOM   3631  C   PRO X 226     -15.349  -5.219 -20.556  0.00  0.00            
ATOM   3632  O   PRO X 226     -14.379  -5.715 -21.120  0.00  0.00            
ATOM   3633  N   ALA X 227     -15.785  -5.583 -19.325  0.00  0.00            
ATOM   3634  H   ALA X 227     -16.596  -5.117 -18.945  0.00  0.00            
ATOM   3635  CA  ALA X 227     -15.061  -6.532 -18.472  0.00  0.00            
ATOM   3636  HA  ALA X 227     -13.988  -6.345 -18.512  0.00  0.00            
ATOM   3637  CB  ALA X 227     -15.349  -6.396 -17.020  0.00  0.00            
ATOM   3638  HB1 ALA X 227     -16.428  -6.440 -16.873  0.00  0.00            
ATOM   3639  HB2 ALA X 227     -14.997  -5.400 -16.751  0.00  0.00            
ATOM   3640  HB3 ALA X 227     -14.868  -7.159 -16.408  0.00  0.00            
ATOM   3641  C   ALA X 227     -15.223  -7.974 -19.013  0.00  0.00            
ATOM   3642  O   ALA X 227     -14.478  -8.876 -18.616  0.00  0.00            
ATOM   3643  N   SER X 228     -16.190  -8.243 -19.903  0.00  0.00            
ATOM   3644  H   SER X 228     -16.871  -7.501 -19.981  0.00  0.00            
ATOM   3645  CA  SER X 228     -16.423  -9.481 -20.657  0.00  0.00            
ATOM   3646  HA  SER X 228     -16.342 -10.319 -19.964  0.00  0.00            
ATOM   3647  CB  SER X 228     -17.820  -9.353 -21.328  0.00  0.00            
ATOM   3648  HB2 SER X 228     -17.986 -10.289 -21.862  0.00  0.00            
ATOM   3649  HB3 SER X 228     -18.610  -9.352 -20.577  0.00  0.00            
ATOM   3650  OG  SER X 228     -17.924  -8.308 -22.220  0.00  0.00            
ATOM   3651  HG  SER X 228     -17.572  -8.626 -23.055  0.00  0.00            
ATOM   3652  C   SER X 228     -15.337  -9.737 -21.621  0.00  0.00            
ATOM   3653  O   SER X 228     -15.372 -10.863 -22.161  0.00  0.00            
ATOM   3654  N   GLU X 229     -14.447  -8.820 -21.918  0.00  0.00            
ATOM   3655  H   GLU X 229     -14.504  -7.892 -21.522  0.00  0.00            
ATOM   3656  CA  GLU X 229     -13.524  -9.031 -23.023  0.00  0.00            
ATOM   3657  HA  GLU X 229     -13.692  -9.944 -23.594  0.00  0.00            
ATOM   3658  CB  GLU X 229     -13.629  -7.839 -23.949  0.00  0.00            
ATOM   3659  HB2 GLU X 229     -13.167  -6.994 -23.441  0.00  0.00            
ATOM   3660  HB3 GLU X 229     -13.026  -8.124 -24.811  0.00  0.00            
ATOM   3661  CG  GLU X 229     -15.012  -7.461 -24.367  0.00  0.00            
ATOM   3662  HG2 GLU X 229     -15.031  -6.591 -25.024  0.00  0.00            
ATOM   3663  HG3 GLU X 229     -15.657  -7.178 -23.535  0.00  0.00            
ATOM   3664  CD  GLU X 229     -15.765  -8.666 -25.020  0.00  0.00            
ATOM   3665  OE1 GLU X 229     -16.859  -8.991 -24.557  0.00  0.00            
ATOM   3666  OE2 GLU X 229     -15.186  -9.306 -25.964  0.00  0.00            
ATOM   3667  C   GLU X 229     -12.108  -9.230 -22.512  0.00  0.00            
ATOM   3668  O   GLU X 229     -11.202  -9.701 -23.233  0.00  0.00            
ATOM   3669  N   ILE X 230     -11.844  -8.763 -21.283  0.00  0.00            
ATOM   3670  H   ILE X 230     -12.620  -8.365 -20.773  0.00  0.00            
ATOM   3671  CA  ILE X 230     -10.597  -8.687 -20.556  0.00  0.00            
ATOM   3672  HA  ILE X 230      -9.797  -8.086 -20.988  0.00  0.00            
ATOM   3673  CB  ILE X 230     -10.816  -8.086 -19.158  0.00  0.00            
ATOM   3674  HB  ILE X 230     -11.598  -8.714 -18.733  0.00  0.00            
ATOM   3675  CG2 ILE X 230      -9.543  -8.277 -18.182  0.00  0.00            
ATOM   3676 HG21 ILE X 230      -9.580  -7.574 -17.350  0.00  0.00            
ATOM   3677 HG22 ILE X 230      -8.672  -8.110 -18.815  0.00  0.00            
ATOM   3678 HG23 ILE X 230      -9.614  -9.341 -17.956  0.00  0.00            
ATOM   3679  CG1 ILE X 230     -11.241  -6.595 -19.144  0.00  0.00            
ATOM   3680 HG12 ILE X 230     -11.576  -6.370 -18.131  0.00  0.00            
ATOM   3681 HG13 ILE X 230     -12.115  -6.471 -19.783  0.00  0.00            
ATOM   3682  CD1 ILE X 230     -10.188  -5.618 -19.741  0.00  0.00            
ATOM   3683 HD11 ILE X 230      -9.855  -5.989 -20.710  0.00  0.00            
ATOM   3684 HD12 ILE X 230      -9.427  -5.630 -18.960  0.00  0.00            
ATOM   3685 HD13 ILE X 230     -10.611  -4.614 -19.742  0.00  0.00            
ATOM   3686  C   ILE X 230      -9.962 -10.096 -20.634  0.00  0.00            
ATOM   3687  O   ILE X 230      -8.804 -10.131 -21.119  0.00  0.00            
ATOM   3688  N   SER X 231     -10.586 -11.198 -20.189  0.00  0.00            
ATOM   3689  H   SER X 231     -11.545 -11.128 -19.880  0.00  0.00            
ATOM   3690  CA  SER X 231      -9.903 -12.495 -20.131  0.00  0.00            
ATOM   3691  HA  SER X 231      -9.115 -12.501 -19.378  0.00  0.00            
ATOM   3692  CB  SER X 231     -10.889 -13.554 -19.596  0.00  0.00            
ATOM   3693  HB2 SER X 231     -11.724 -13.929 -20.188  0.00  0.00            
ATOM   3694  HB3 SER X 231     -10.306 -14.403 -19.237  0.00  0.00            
ATOM   3695  OG  SER X 231     -11.416 -12.981 -18.380  0.00  0.00            
ATOM   3696  HG  SER X 231     -12.089 -12.328 -18.584  0.00  0.00            
ATOM   3697  C   SER X 231      -9.517 -13.057 -21.534  0.00  0.00            
ATOM   3698  O   SER X 231      -8.682 -14.013 -21.674  0.00  0.00            
ATOM   3699  N   SER X 232     -10.039 -12.509 -22.600  0.00  0.00            
ATOM   3700  H   SER X 232     -10.572 -11.654 -22.526  0.00  0.00            
ATOM   3701  CA  SER X 232      -9.620 -12.953 -23.921  0.00  0.00            
ATOM   3702  HA  SER X 232      -9.211 -13.960 -23.841  0.00  0.00            
ATOM   3703  CB  SER X 232     -10.750 -13.155 -24.941  0.00  0.00            
ATOM   3704  HB2 SER X 232     -11.261 -14.090 -24.712  0.00  0.00            
ATOM   3705  HB3 SER X 232     -10.235 -13.136 -25.902  0.00  0.00            
ATOM   3706  OG  SER X 232     -11.782 -12.192 -24.894  0.00  0.00            
ATOM   3707  HG  SER X 232     -12.387 -12.307 -24.157  0.00  0.00            
ATOM   3708  C   SER X 232      -8.514 -12.067 -24.407  0.00  0.00            
ATOM   3709  O   SER X 232      -7.572 -12.672 -24.961  0.00  0.00            
ATOM   3710  N   ILE X 233      -8.665 -10.771 -24.320  0.00  0.00            
ATOM   3711  H   ILE X 233      -9.558 -10.407 -24.019  0.00  0.00            
ATOM   3712  CA  ILE X 233      -7.641  -9.841 -24.898  0.00  0.00            
ATOM   3713  HA  ILE X 233      -7.588 -10.077 -25.961  0.00  0.00            
ATOM   3714  CB  ILE X 233      -8.075  -8.346 -24.944  0.00  0.00            
ATOM   3715  HB  ILE X 233      -7.295  -7.706 -25.355  0.00  0.00            
ATOM   3716  CG2 ILE X 233      -9.292  -8.341 -25.981  0.00  0.00            
ATOM   3717 HG21 ILE X 233      -8.861  -8.686 -26.920  0.00  0.00            
ATOM   3718 HG22 ILE X 233     -10.000  -9.090 -25.624  0.00  0.00            
ATOM   3719 HG23 ILE X 233      -9.678  -7.332 -26.124  0.00  0.00            
ATOM   3720  CG1 ILE X 233      -8.423  -7.707 -23.586  0.00  0.00            
ATOM   3721 HG12 ILE X 233      -7.591  -7.870 -22.901  0.00  0.00            
ATOM   3722 HG13 ILE X 233      -9.352  -8.139 -23.212  0.00  0.00            
ATOM   3723  CD1 ILE X 233      -8.615  -6.256 -23.730  0.00  0.00            
ATOM   3724 HD11 ILE X 233      -9.527  -5.959 -24.249  0.00  0.00            
ATOM   3725 HD12 ILE X 233      -8.652  -5.816 -22.734  0.00  0.00            
ATOM   3726 HD13 ILE X 233      -7.764  -5.875 -24.294  0.00  0.00            
ATOM   3727  C   ILE X 233      -6.270  -9.950 -24.278  0.00  0.00            
ATOM   3728  O   ILE X 233      -5.286 -10.082 -25.019  0.00  0.00            
ATOM   3729  N   LEU X 234      -6.231 -10.082 -22.938  0.00  0.00            
ATOM   3730  H   LEU X 234      -7.114 -10.167 -22.454  0.00  0.00            
ATOM   3731  CA  LEU X 234      -4.987 -10.515 -22.194  0.00  0.00            
ATOM   3732  HA  LEU X 234      -4.157  -9.832 -22.378  0.00  0.00            
ATOM   3733  CB  LEU X 234      -5.287 -10.676 -20.692  0.00  0.00            
ATOM   3734  HB2 LEU X 234      -6.126 -11.372 -20.659  0.00  0.00            
ATOM   3735  HB3 LEU X 234      -4.346 -11.038 -20.280  0.00  0.00            
ATOM   3736  CG  LEU X 234      -5.719  -9.384 -19.852  0.00  0.00            
ATOM   3737  HG  LEU X 234      -6.523  -8.871 -20.380  0.00  0.00            
ATOM   3738  CD1 LEU X 234      -6.312  -9.808 -18.436  0.00  0.00            
ATOM   3739 HD11 LEU X 234      -6.466  -8.863 -17.915  0.00  0.00            
ATOM   3740 HD12 LEU X 234      -5.511 -10.339 -17.922  0.00  0.00            
ATOM   3741 HD13 LEU X 234      -7.314 -10.232 -18.510  0.00  0.00            
ATOM   3742  CD2 LEU X 234      -4.543  -8.468 -19.693  0.00  0.00            
ATOM   3743 HD21 LEU X 234      -4.671  -7.739 -18.893  0.00  0.00            
ATOM   3744 HD22 LEU X 234      -3.553  -8.805 -19.385  0.00  0.00            
ATOM   3745 HD23 LEU X 234      -4.393  -7.988 -20.660  0.00  0.00            
ATOM   3746  C   LEU X 234      -4.490 -11.835 -22.729  0.00  0.00            
ATOM   3747  O   LEU X 234      -3.305 -12.000 -22.977  0.00  0.00            
ATOM   3748  N   GLU X 235      -5.362 -12.801 -23.054  0.00  0.00            
ATOM   3749  H   GLU X 235      -6.332 -12.573 -22.889  0.00  0.00            
ATOM   3750  CA  GLU X 235      -4.921 -14.071 -23.520  0.00  0.00            
ATOM   3751  HA  GLU X 235      -4.055 -14.320 -22.906  0.00  0.00            
ATOM   3752  CB  GLU X 235      -5.980 -15.147 -23.127  0.00  0.00            
ATOM   3753  HB2 GLU X 235      -6.170 -15.017 -22.062  0.00  0.00            
ATOM   3754  HB3 GLU X 235      -6.901 -14.943 -23.673  0.00  0.00            
ATOM   3755  CG  GLU X 235      -5.568 -16.647 -23.249  0.00  0.00            
ATOM   3756  HG2 GLU X 235      -4.518 -16.806 -23.005  0.00  0.00            
ATOM   3757  HG3 GLU X 235      -6.087 -17.217 -22.478  0.00  0.00            
ATOM   3758  CD  GLU X 235      -5.818 -17.258 -24.589  0.00  0.00            
ATOM   3759  OE1 GLU X 235      -5.326 -16.728 -25.576  0.00  0.00            
ATOM   3760  OE2 GLU X 235      -6.578 -18.226 -24.625  0.00  0.00            
ATOM   3761  C   GLU X 235      -4.421 -13.927 -24.975  0.00  0.00            
ATOM   3762  O   GLU X 235      -3.354 -14.462 -25.244  0.00  0.00            
ATOM   3763  N   LYS X 236      -5.030 -13.107 -25.867  0.00  0.00            
ATOM   3764  H   LYS X 236      -5.820 -12.614 -25.476  0.00  0.00            
ATOM   3765  CA  LYS X 236      -4.477 -12.809 -27.217  0.00  0.00            
ATOM   3766  HA  LYS X 236      -4.294 -13.622 -27.920  0.00  0.00            
ATOM   3767  CB  LYS X 236      -5.594 -12.081 -27.904  0.00  0.00            
ATOM   3768  HB2 LYS X 236      -6.381 -12.822 -28.045  0.00  0.00            
ATOM   3769  HB3 LYS X 236      -5.950 -11.260 -27.282  0.00  0.00            
ATOM   3770  CG  LYS X 236      -5.336 -11.464 -29.307  0.00  0.00            
ATOM   3771  HG2 LYS X 236      -4.745 -10.551 -29.234  0.00  0.00            
ATOM   3772  HG3 LYS X 236      -4.674 -12.179 -29.796  0.00  0.00            
ATOM   3773  CD  LYS X 236      -6.600 -11.259 -30.018  0.00  0.00            
ATOM   3774  HD2 LYS X 236      -7.344 -12.030 -29.815  0.00  0.00            
ATOM   3775  HD3 LYS X 236      -6.934 -10.283 -29.665  0.00  0.00            
ATOM   3776  CE  LYS X 236      -6.372 -11.330 -31.578  0.00  0.00            
ATOM   3777  HE2 LYS X 236      -5.344 -11.186 -31.911  0.00  0.00            
ATOM   3778  HE3 LYS X 236      -6.756 -12.283 -31.940  0.00  0.00            
ATOM   3779  NZ  LYS X 236      -7.128 -10.311 -32.367  0.00  0.00            
ATOM   3780  HZ1 LYS X 236      -8.049 -10.194 -31.970  0.00  0.00            
ATOM   3781  HZ2 LYS X 236      -7.252 -10.514 -33.348  0.00  0.00            
ATOM   3782  HZ3 LYS X 236      -6.631  -9.440 -32.246  0.00  0.00            
ATOM   3783  C   LYS X 236      -3.156 -12.024 -27.291  0.00  0.00            
ATOM   3784  O   LYS X 236      -2.571 -11.768 -28.363  0.00  0.00            
ATOM   3785  N   GLY X 237      -2.537 -11.713 -26.178  0.00  0.00            
ATOM   3786  H   GLY X 237      -2.869 -12.188 -25.350  0.00  0.00            
ATOM   3787  CA  GLY X 237      -1.223 -10.982 -26.042  0.00  0.00            
ATOM   3788  HA2 GLY X 237      -0.635 -10.991 -26.960  0.00  0.00            
ATOM   3789  HA3 GLY X 237      -0.595 -11.425 -25.270  0.00  0.00            
ATOM   3790  C   GLY X 237      -1.420  -9.510 -25.632  0.00  0.00            
ATOM   3791  O   GLY X 237      -0.355  -8.838 -25.505  0.00  0.00            
ATOM   3792  N   GLU X 238      -2.652  -8.967 -25.561  0.00  0.00            
ATOM   3793  H   GLU X 238      -3.491  -9.513 -25.689  0.00  0.00            
ATOM   3794  CA  GLU X 238      -2.910  -7.508 -25.364  0.00  0.00            
ATOM   3795  HA  GLU X 238      -2.322  -7.066 -26.169  0.00  0.00            
ATOM   3796  CB  GLU X 238      -4.377  -7.144 -25.617  0.00  0.00            
ATOM   3797  HB2 GLU X 238      -4.934  -7.417 -24.721  0.00  0.00            
ATOM   3798  HB3 GLU X 238      -4.778  -7.771 -26.414  0.00  0.00            
ATOM   3799  CG  GLU X 238      -4.634  -5.682 -25.897  0.00  0.00            
ATOM   3800  HG2 GLU X 238      -4.231  -4.960 -25.186  0.00  0.00            
ATOM   3801  HG3 GLU X 238      -5.724  -5.670 -25.914  0.00  0.00            
ATOM   3802  CD  GLU X 238      -4.303  -5.227 -27.320  0.00  0.00            
ATOM   3803  OE1 GLU X 238      -4.578  -6.001 -28.229  0.00  0.00            
ATOM   3804  OE2 GLU X 238      -3.528  -4.249 -27.534  0.00  0.00            
ATOM   3805  C   GLU X 238      -2.508  -7.070 -23.974  0.00  0.00            
ATOM   3806  O   GLU X 238      -2.655  -7.794 -23.028  0.00  0.00            
ATOM   3807  N   ARG X 239      -1.943  -5.859 -23.883  0.00  0.00            
ATOM   3808  H   ARG X 239      -1.841  -5.252 -24.684  0.00  0.00            
ATOM   3809  CA  ARG X 239      -1.448  -5.192 -22.638  0.00  0.00            
ATOM   3810  HA  ARG X 239      -2.020  -5.705 -21.865  0.00  0.00            
ATOM   3811  CB  ARG X 239       0.086  -5.477 -22.563  0.00  0.00            
ATOM   3812  HB2 ARG X 239       0.662  -4.846 -21.886  0.00  0.00            
ATOM   3813  HB3 ARG X 239       0.552  -5.291 -23.531  0.00  0.00            
ATOM   3814  CG  ARG X 239       0.410  -6.948 -22.264  0.00  0.00            
ATOM   3815  HG2 ARG X 239       1.486  -7.083 -22.155  0.00  0.00            
ATOM   3816  HG3 ARG X 239       0.145  -7.549 -23.133  0.00  0.00            
ATOM   3817  CD  ARG X 239      -0.109  -7.600 -21.025  0.00  0.00            
ATOM   3818  HD2 ARG X 239       0.262  -7.107 -20.127  0.00  0.00            
ATOM   3819  HD3 ARG X 239      -1.189  -7.452 -21.055  0.00  0.00            
ATOM   3820  NE  ARG X 239       0.198  -9.049 -20.889  0.00  0.00            
ATOM   3821  HE  ARG X 239       1.016  -9.233 -20.327  0.00  0.00            
ATOM   3822  CZ  ARG X 239      -0.243 -10.160 -21.497  0.00  0.00            
ATOM   3823  NH1 ARG X 239      -1.281 -10.082 -22.280  0.00  0.00            
ATOM   3824 HH11 ARG X 239      -1.765  -9.204 -22.408  0.00  0.00            
ATOM   3825 HH12 ARG X 239      -1.686 -10.935 -22.638  0.00  0.00            
ATOM   3826  NH2 ARG X 239       0.431 -11.229 -21.469  0.00  0.00            
ATOM   3827 HH21 ARG X 239       1.174 -11.237 -20.785  0.00  0.00            
ATOM   3828 HH22 ARG X 239       0.311 -11.875 -22.236  0.00  0.00            
ATOM   3829  C   ARG X 239      -1.761  -3.720 -22.567  0.00  0.00            
ATOM   3830  O   ARG X 239      -1.906  -3.115 -23.664  0.00  0.00            
ATOM   3831  N   LEU X 240      -1.816  -3.203 -21.324  0.00  0.00            
ATOM   3832  H   LEU X 240      -1.701  -3.891 -20.594  0.00  0.00            
ATOM   3833  CA  LEU X 240      -1.810  -1.796 -20.967  0.00  0.00            
ATOM   3834  HA  LEU X 240      -2.852  -1.551 -21.176  0.00  0.00            
ATOM   3835  CB  LEU X 240      -1.571  -1.550 -19.428  0.00  0.00            
ATOM   3836  HB2 LEU X 240      -0.658  -2.018 -19.059  0.00  0.00            
ATOM   3837  HB3 LEU X 240      -1.253  -0.508 -19.432  0.00  0.00            
ATOM   3838  CG  LEU X 240      -2.602  -1.851 -18.363  0.00  0.00            
ATOM   3839  HG  LEU X 240      -2.545  -2.939 -18.373  0.00  0.00            
ATOM   3840  CD1 LEU X 240      -2.197  -1.445 -16.910  0.00  0.00            
ATOM   3841 HD11 LEU X 240      -1.110  -1.383 -16.856  0.00  0.00            
ATOM   3842 HD12 LEU X 240      -2.585  -2.151 -16.175  0.00  0.00            
ATOM   3843 HD13 LEU X 240      -2.567  -0.481 -16.562  0.00  0.00            
ATOM   3844  CD2 LEU X 240      -4.125  -1.523 -18.716  0.00  0.00            
ATOM   3845 HD21 LEU X 240      -4.189  -0.440 -18.820  0.00  0.00            
ATOM   3846 HD22 LEU X 240      -4.905  -1.930 -18.073  0.00  0.00            
ATOM   3847 HD23 LEU X 240      -4.386  -1.986 -19.668  0.00  0.00            
ATOM   3848  C   LEU X 240      -0.828  -0.944 -21.849  0.00  0.00            
ATOM   3849  O   LEU X 240       0.236  -1.476 -22.180  0.00  0.00            
ATOM   3850  N   PRO X 241      -1.274   0.236 -22.361  0.00  0.00            
ATOM   3851  CD  PRO X 241      -2.672   0.688 -22.327  0.00  0.00            
ATOM   3852  HD2 PRO X 241      -3.146   0.662 -21.346  0.00  0.00            
ATOM   3853  HD3 PRO X 241      -3.348   0.116 -22.962  0.00  0.00            
ATOM   3854  CG  PRO X 241      -2.596   2.029 -23.046  0.00  0.00            
ATOM   3855  HG2 PRO X 241      -3.502   2.386 -23.536  0.00  0.00            
ATOM   3856  HG3 PRO X 241      -2.291   2.854 -22.403  0.00  0.00            
ATOM   3857  CB  PRO X 241      -1.441   1.805 -24.026  0.00  0.00            
ATOM   3858  HB2 PRO X 241      -1.022   2.764 -24.331  0.00  0.00            
ATOM   3859  HB3 PRO X 241      -1.735   1.230 -24.904  0.00  0.00            
ATOM   3860  CA  PRO X 241      -0.435   0.988 -23.236  0.00  0.00            
ATOM   3861  HA  PRO X 241       0.188   0.346 -23.859  0.00  0.00            
ATOM   3862  C   PRO X 241       0.572   1.863 -22.501  0.00  0.00            
ATOM   3863  O   PRO X 241       0.353   2.382 -21.426  0.00  0.00            
ATOM   3864  N   GLN X 242       1.710   2.051 -23.139  0.00  0.00            
ATOM   3865  H   GLN X 242       1.895   1.601 -24.024  0.00  0.00            
ATOM   3866  CA  GLN X 242       2.768   2.930 -22.602  0.00  0.00            
ATOM   3867  HA  GLN X 242       3.332   2.379 -21.850  0.00  0.00            
ATOM   3868  CB  GLN X 242       3.711   3.167 -23.819  0.00  0.00            
ATOM   3869  HB2 GLN X 242       4.089   2.202 -24.156  0.00  0.00            
ATOM   3870  HB3 GLN X 242       3.167   3.642 -24.636  0.00  0.00            
ATOM   3871  CG  GLN X 242       4.932   3.957 -23.402  0.00  0.00            
ATOM   3872  HG2 GLN X 242       4.685   5.018 -23.367  0.00  0.00            
ATOM   3873  HG3 GLN X 242       5.302   3.572 -22.452  0.00  0.00            
ATOM   3874  CD  GLN X 242       6.057   3.652 -24.433  0.00  0.00            
ATOM   3875  OE1 GLN X 242       6.235   2.510 -24.992  0.00  0.00            
ATOM   3876  NE2 GLN X 242       6.852   4.636 -24.712  0.00  0.00            
ATOM   3877 HE21 GLN X 242       6.617   5.542 -24.332  0.00  0.00            
ATOM   3878 HE22 GLN X 242       7.510   4.452 -25.456  0.00  0.00            
ATOM   3879  C   GLN X 242       2.291   4.316 -22.054  0.00  0.00            
ATOM   3880  O   GLN X 242       1.582   5.058 -22.756  0.00  0.00            
ATOM   3881  N   PRO X 243       2.738   4.719 -20.846  0.00  0.00            
ATOM   3882  CD  PRO X 243       3.252   3.914 -19.750  0.00  0.00            
ATOM   3883  HD2 PRO X 243       2.813   2.920 -19.831  0.00  0.00            
ATOM   3884  HD3 PRO X 243       4.340   3.987 -19.773  0.00  0.00            
ATOM   3885  CG  PRO X 243       2.736   4.597 -18.453  0.00  0.00            
ATOM   3886  HG2 PRO X 243       3.458   4.438 -17.652  0.00  0.00            
ATOM   3887  HG3 PRO X 243       1.784   4.245 -18.057  0.00  0.00            
ATOM   3888  CB  PRO X 243       2.691   6.046 -18.879  0.00  0.00            
ATOM   3889  HB2 PRO X 243       3.733   6.356 -18.791  0.00  0.00            
ATOM   3890  HB3 PRO X 243       2.030   6.698 -18.308  0.00  0.00            
ATOM   3891  CA  PRO X 243       2.342   6.067 -20.314  0.00  0.00            
ATOM   3892  HA  PRO X 243       1.260   6.188 -20.354  0.00  0.00            
ATOM   3893  C   PRO X 243       3.009   7.250 -20.951  0.00  0.00            
ATOM   3894  O   PRO X 243       4.133   7.128 -21.389  0.00  0.00            
ATOM   3895  N   PRO X 244       2.337   8.445 -21.111  0.00  0.00            
ATOM   3896  CD  PRO X 244       0.906   8.673 -20.850  0.00  0.00            
ATOM   3897  HD2 PRO X 244       0.272   7.953 -21.368  0.00  0.00            
ATOM   3898  HD3 PRO X 244       0.776   8.619 -19.770  0.00  0.00            
ATOM   3899  CG  PRO X 244       0.514  10.065 -21.301  0.00  0.00            
ATOM   3900  HG2 PRO X 244      -0.088  10.573 -20.547  0.00  0.00            
ATOM   3901  HG3 PRO X 244       0.026   9.926 -22.266  0.00  0.00            
ATOM   3902  CB  PRO X 244       1.848  10.775 -21.501  0.00  0.00            
ATOM   3903  HB2 PRO X 244       2.141  11.340 -20.615  0.00  0.00            
ATOM   3904  HB3 PRO X 244       1.766  11.456 -22.348  0.00  0.00            
ATOM   3905  CA  PRO X 244       2.873   9.606 -21.828  0.00  0.00            
ATOM   3906  HA  PRO X 244       2.757   9.508 -22.908  0.00  0.00            
ATOM   3907  C   PRO X 244       4.295  10.004 -21.467  0.00  0.00            
ATOM   3908  O   PRO X 244       5.042  10.290 -22.418  0.00  0.00            
ATOM   3909  N   ILE X 245       4.797   9.874 -20.240  0.00  0.00            
ATOM   3910  H   ILE X 245       4.155   9.717 -19.476  0.00  0.00            
ATOM   3911  CA  ILE X 245       6.085  10.379 -19.724  0.00  0.00            
ATOM   3912  HA  ILE X 245       6.331  11.249 -20.332  0.00  0.00            
ATOM   3913  CB  ILE X 245       6.022  10.834 -18.212  0.00  0.00            
ATOM   3914  HB  ILE X 245       7.002  11.192 -17.897  0.00  0.00            
ATOM   3915  CG2 ILE X 245       5.109  11.940 -18.094  0.00  0.00            
ATOM   3916 HG21 ILE X 245       4.102  11.528 -18.148  0.00  0.00            
ATOM   3917 HG22 ILE X 245       5.194  12.672 -18.897  0.00  0.00            
ATOM   3918 HG23 ILE X 245       5.269  12.504 -17.174  0.00  0.00            
ATOM   3919  CG1 ILE X 245       5.682   9.721 -17.175  0.00  0.00            
ATOM   3920 HG12 ILE X 245       6.215   8.829 -17.505  0.00  0.00            
ATOM   3921 HG13 ILE X 245       4.621   9.470 -17.143  0.00  0.00            
ATOM   3922  CD1 ILE X 245       6.027  10.170 -15.721  0.00  0.00            
ATOM   3923 HD11 ILE X 245       6.795  10.941 -15.782  0.00  0.00            
ATOM   3924 HD12 ILE X 245       6.247   9.246 -15.188  0.00  0.00            
ATOM   3925 HD13 ILE X 245       5.129  10.562 -15.242  0.00  0.00            
ATOM   3926  C   ILE X 245       7.191   9.352 -19.851  0.00  0.00            
ATOM   3927  O   ILE X 245       8.364   9.656 -19.824  0.00  0.00            
ATOM   3928  N   CYS X 246       6.831   8.105 -20.066  0.00  0.00            
ATOM   3929  H   CYS X 246       5.856   7.858 -20.153  0.00  0.00            
ATOM   3930  CA  CYS X 246       7.755   7.019 -20.153  0.00  0.00            
ATOM   3931  HA  CYS X 246       8.526   7.118 -19.388  0.00  0.00            
ATOM   3932  CB  CYS X 246       7.042   5.651 -20.005  0.00  0.00            
ATOM   3933  HB2 CYS X 246       6.061   5.601 -20.477  0.00  0.00            
ATOM   3934  HB3 CYS X 246       7.670   4.905 -20.492  0.00  0.00            
ATOM   3935  SG  CYS X 246       6.880   5.332 -18.259  0.00  0.00            
ATOM   3936  HG  CYS X 246       8.174   5.561 -18.020  0.00  0.00            
ATOM   3937  C   CYS X 246       8.644   7.098 -21.410  0.00  0.00            
ATOM   3938  O   CYS X 246       8.092   7.415 -22.434  0.00  0.00            
ATOM   3939  N   THR X 247       9.923   6.655 -21.462  0.00  0.00            
ATOM   3940  H   THR X 247      10.411   6.504 -20.590  0.00  0.00            
ATOM   3941  CA  THR X 247      10.490   5.983 -22.621  0.00  0.00            
ATOM   3942  HA  THR X 247      10.204   6.447 -23.565  0.00  0.00            
ATOM   3943  CB  THR X 247      12.016   6.053 -22.552  0.00  0.00            
ATOM   3944  HB  THR X 247      12.470   5.495 -23.371  0.00  0.00            
ATOM   3945  CG2 THR X 247      12.528   7.472 -22.817  0.00  0.00            
ATOM   3946 HG21 THR X 247      12.071   7.789 -23.754  0.00  0.00            
ATOM   3947 HG22 THR X 247      12.111   8.103 -22.033  0.00  0.00            
ATOM   3948 HG23 THR X 247      13.612   7.473 -22.932  0.00  0.00            
ATOM   3949  OG1 THR X 247      12.562   5.476 -21.384  0.00  0.00            
ATOM   3950  HG1 THR X 247      13.420   5.137 -21.650  0.00  0.00            
ATOM   3951  C   THR X 247      10.111   4.531 -22.679  0.00  0.00            
ATOM   3952  O   THR X 247       9.617   4.009 -21.702  0.00  0.00            
ATOM   3953  N   ILE X 248      10.278   3.888 -23.783  0.00  0.00            
ATOM   3954  H   ILE X 248      10.464   4.550 -24.523  0.00  0.00            
ATOM   3955  CA  ILE X 248      10.159   2.415 -23.970  0.00  0.00            
ATOM   3956  HA  ILE X 248       9.147   2.018 -23.892  0.00  0.00            
ATOM   3957  CB  ILE X 248      10.630   1.935 -25.352  0.00  0.00            
ATOM   3958  HB  ILE X 248      10.124   2.654 -25.997  0.00  0.00            
ATOM   3959  CG2 ILE X 248      12.076   2.359 -25.713  0.00  0.00            
ATOM   3960 HG21 ILE X 248      12.352   2.351 -26.767  0.00  0.00            
ATOM   3961 HG22 ILE X 248      12.308   3.346 -25.314  0.00  0.00            
ATOM   3962 HG23 ILE X 248      12.786   1.636 -25.312  0.00  0.00            
ATOM   3963  CG1 ILE X 248      10.081   0.499 -25.781  0.00  0.00            
ATOM   3964 HG12 ILE X 248       9.103   0.330 -25.331  0.00  0.00            
ATOM   3965 HG13 ILE X 248      10.741  -0.222 -25.298  0.00  0.00            
ATOM   3966  CD1 ILE X 248       9.980   0.264 -27.340  0.00  0.00            
ATOM   3967 HD11 ILE X 248      10.985   0.315 -27.759  0.00  0.00            
ATOM   3968 HD12 ILE X 248       9.643  -0.760 -27.499  0.00  0.00            
ATOM   3969 HD13 ILE X 248       9.295   0.903 -27.897  0.00  0.00            
ATOM   3970  C   ILE X 248      10.935   1.630 -22.904  0.00  0.00            
ATOM   3971  O   ILE X 248      10.484   0.497 -22.548  0.00  0.00            
ATOM   3972  N   ASP X 249      12.044   2.122 -22.380  0.00  0.00            
ATOM   3973  H   ASP X 249      12.417   3.001 -22.708  0.00  0.00            
ATOM   3974  CA  ASP X 249      12.913   1.399 -21.396  0.00  0.00            
ATOM   3975  HA  ASP X 249      13.122   0.390 -21.750  0.00  0.00            
ATOM   3976  CB  ASP X 249      14.258   2.035 -21.201  0.00  0.00            
ATOM   3977  HB2 ASP X 249      14.188   2.857 -20.488  0.00  0.00            
ATOM   3978  HB3 ASP X 249      15.044   1.413 -20.773  0.00  0.00            
ATOM   3979  CG  ASP X 249      14.865   2.753 -22.424  0.00  0.00            
ATOM   3980  OD1 ASP X 249      14.769   4.008 -22.562  0.00  0.00            
ATOM   3981  OD2 ASP X 249      15.525   2.098 -23.227  0.00  0.00            
ATOM   3982  C   ASP X 249      12.250   1.187 -19.973  0.00  0.00            
ATOM   3983  O   ASP X 249      12.566   0.233 -19.322  0.00  0.00            
ATOM   3984  N   VAL X 250      11.394   2.179 -19.548  0.00  0.00            
ATOM   3985  H   VAL X 250      11.251   2.965 -20.165  0.00  0.00            
ATOM   3986  CA  VAL X 250      10.739   2.032 -18.268  0.00  0.00            
ATOM   3987  HA  VAL X 250      11.355   1.434 -17.596  0.00  0.00            
ATOM   3988  CB  VAL X 250      10.574   3.322 -17.470  0.00  0.00            
ATOM   3989  HB  VAL X 250       9.703   3.230 -16.822  0.00  0.00            
ATOM   3990  CG1 VAL X 250      11.809   3.629 -16.630  0.00  0.00            
ATOM   3991 HG11 VAL X 250      12.711   3.562 -17.238  0.00  0.00            
ATOM   3992 HG12 VAL X 250      11.711   4.558 -16.068  0.00  0.00            
ATOM   3993 HG13 VAL X 250      11.884   2.863 -15.858  0.00  0.00            
ATOM   3994  CG2 VAL X 250      10.425   4.560 -18.383  0.00  0.00            
ATOM   3995 HG21 VAL X 250      10.190   5.421 -17.757  0.00  0.00            
ATOM   3996 HG22 VAL X 250      11.319   4.834 -18.941  0.00  0.00            
ATOM   3997 HG23 VAL X 250       9.600   4.372 -19.070  0.00  0.00            
ATOM   3998  C   VAL X 250       9.364   1.363 -18.492  0.00  0.00            
ATOM   3999  O   VAL X 250       9.047   0.545 -17.571  0.00  0.00            
ATOM   4000  N   TYR X 251       8.735   1.455 -19.644  0.00  0.00            
ATOM   4001  H   TYR X 251       9.115   2.031 -20.381  0.00  0.00            
ATOM   4002  CA  TYR X 251       7.555   0.606 -20.003  0.00  0.00            
ATOM   4003  HA  TYR X 251       6.763   0.556 -19.256  0.00  0.00            
ATOM   4004  CB  TYR X 251       6.897   1.157 -21.275  0.00  0.00            
ATOM   4005  HB2 TYR X 251       6.318   2.018 -20.941  0.00  0.00            
ATOM   4006  HB3 TYR X 251       7.703   1.382 -21.974  0.00  0.00            
ATOM   4007  CG  TYR X 251       5.843   0.320 -21.878  0.00  0.00            
ATOM   4008  CD1 TYR X 251       5.874  -0.117 -23.257  0.00  0.00            
ATOM   4009  HD1 TYR X 251       6.780   0.146 -23.782  0.00  0.00            
ATOM   4010  CE1 TYR X 251       4.753  -0.676 -23.894  0.00  0.00            
ATOM   4011  HE1 TYR X 251       4.826  -0.944 -24.938  0.00  0.00            
ATOM   4012  CZ  TYR X 251       3.657  -0.949 -23.070  0.00  0.00            
ATOM   4013  OH  TYR X 251       2.631  -1.624 -23.701  0.00  0.00            
ATOM   4014  HH  TYR X 251       1.847  -1.820 -23.183  0.00  0.00            
ATOM   4015  CE2 TYR X 251       3.679  -0.673 -21.723  0.00  0.00            
ATOM   4016  HE2 TYR X 251       2.853  -0.991 -21.104  0.00  0.00            
ATOM   4017  CD2 TYR X 251       4.743   0.029 -21.118  0.00  0.00            
ATOM   4018  HD2 TYR X 251       4.690   0.258 -20.064  0.00  0.00            
ATOM   4019  C   TYR X 251       7.947  -0.804 -20.183  0.00  0.00            
ATOM   4020  O   TYR X 251       7.166  -1.695 -19.752  0.00  0.00            
ATOM   4021  N   MET X 252       9.169  -1.107 -20.669  0.00  0.00            
ATOM   4022  H   MET X 252       9.811  -0.416 -21.030  0.00  0.00            
ATOM   4023  CA  MET X 252       9.611  -2.485 -20.847  0.00  0.00            
ATOM   4024  HA  MET X 252       8.944  -3.113 -21.438  0.00  0.00            
ATOM   4025  CB  MET X 252      10.930  -2.519 -21.626  0.00  0.00            
ATOM   4026  HB2 MET X 252      11.658  -1.934 -21.064  0.00  0.00            
ATOM   4027  HB3 MET X 252      10.769  -2.033 -22.588  0.00  0.00            
ATOM   4028  CG  MET X 252      11.386  -3.931 -21.785  0.00  0.00            
ATOM   4029  HG2 MET X 252      11.661  -4.324 -20.806  0.00  0.00            
ATOM   4030  HG3 MET X 252      12.308  -3.972 -22.365  0.00  0.00            
ATOM   4031  SD  MET X 252      10.256  -5.161 -22.589  0.00  0.00            
ATOM   4032  CE  MET X 252      10.069  -4.547 -24.226  0.00  0.00            
ATOM   4033  HE1 MET X 252      11.077  -4.309 -24.564  0.00  0.00            
ATOM   4034  HE2 MET X 252       9.591  -5.312 -24.839  0.00  0.00            
ATOM   4035  HE3 MET X 252       9.520  -3.607 -24.273  0.00  0.00            
ATOM   4036  C   MET X 252       9.683  -3.217 -19.485  0.00  0.00            
ATOM   4037  O   MET X 252       9.267  -4.404 -19.394  0.00  0.00            
ATOM   4038  N   ILE X 253      10.089  -2.516 -18.417  0.00  0.00            
ATOM   4039  H   ILE X 253      10.382  -1.558 -18.552  0.00  0.00            
ATOM   4040  CA  ILE X 253       9.989  -3.125 -17.038  0.00  0.00            
ATOM   4041  HA  ILE X 253      10.646  -3.994 -17.048  0.00  0.00            
ATOM   4042  CB  ILE X 253      10.458  -2.076 -15.966  0.00  0.00            
ATOM   4043  HB  ILE X 253       9.686  -1.312 -16.048  0.00  0.00            
ATOM   4044  CG2 ILE X 253      10.485  -2.711 -14.524  0.00  0.00            
ATOM   4045 HG21 ILE X 253      10.923  -2.138 -13.707  0.00  0.00            
ATOM   4046 HG22 ILE X 253      10.971  -3.680 -14.638  0.00  0.00            
ATOM   4047 HG23 ILE X 253       9.486  -2.927 -14.145  0.00  0.00            
ATOM   4048  CG1 ILE X 253      11.917  -1.470 -16.241  0.00  0.00            
ATOM   4049 HG12 ILE X 253      12.728  -2.091 -15.862  0.00  0.00            
ATOM   4050 HG13 ILE X 253      11.905  -1.112 -17.271  0.00  0.00            
ATOM   4051  CD1 ILE X 253      12.199  -0.227 -15.381  0.00  0.00            
ATOM   4052 HD11 ILE X 253      11.282   0.362 -15.396  0.00  0.00            
ATOM   4053 HD12 ILE X 253      12.433  -0.539 -14.363  0.00  0.00            
ATOM   4054 HD13 ILE X 253      13.016   0.383 -15.766  0.00  0.00            
ATOM   4055  C   ILE X 253       8.591  -3.561 -16.703  0.00  0.00            
ATOM   4056  O   ILE X 253       8.417  -4.658 -16.099  0.00  0.00            
ATOM   4057  N   MET X 254       7.563  -2.809 -17.035  0.00  0.00            
ATOM   4058  H   MET X 254       7.739  -2.026 -17.648  0.00  0.00            
ATOM   4059  CA  MET X 254       6.112  -3.187 -16.764  0.00  0.00            
ATOM   4060  HA  MET X 254       6.031  -3.457 -15.711  0.00  0.00            
ATOM   4061  CB  MET X 254       5.199  -1.902 -16.929  0.00  0.00            
ATOM   4062  HB2 MET X 254       5.288  -1.562 -17.960  0.00  0.00            
ATOM   4063  HB3 MET X 254       4.172  -2.199 -16.718  0.00  0.00            
ATOM   4064  CG  MET X 254       5.552  -0.751 -16.002  0.00  0.00            
ATOM   4065  HG2 MET X 254       6.577  -0.397 -16.105  0.00  0.00            
ATOM   4066  HG3 MET X 254       5.379  -1.079 -14.977  0.00  0.00            
ATOM   4067  SD  MET X 254       4.635   0.749 -16.250  0.00  0.00            
ATOM   4068  CE  MET X 254       5.972   1.982 -16.488  0.00  0.00            
ATOM   4069  HE1 MET X 254       6.715   1.636 -17.207  0.00  0.00            
ATOM   4070  HE2 MET X 254       6.566   2.088 -15.580  0.00  0.00            
ATOM   4071  HE3 MET X 254       5.560   2.954 -16.760  0.00  0.00            
ATOM   4072  C   MET X 254       5.658  -4.303 -17.657  0.00  0.00            
ATOM   4073  O   MET X 254       4.991  -5.199 -17.172  0.00  0.00            
ATOM   4074  N   VAL X 255       5.983  -4.323 -18.904  0.00  0.00            
ATOM   4075  H   VAL X 255       6.509  -3.542 -19.270  0.00  0.00            
ATOM   4076  CA  VAL X 255       5.696  -5.404 -19.847  0.00  0.00            
ATOM   4077  HA  VAL X 255       4.625  -5.558 -19.980  0.00  0.00            
ATOM   4078  CB  VAL X 255       6.188  -4.969 -21.266  0.00  0.00            
ATOM   4079  HB  VAL X 255       7.169  -4.511 -21.141  0.00  0.00            
ATOM   4080  CG1 VAL X 255       6.404  -6.148 -22.211  0.00  0.00            
ATOM   4081 HG11 VAL X 255       5.429  -6.495 -22.555  0.00  0.00            
ATOM   4082 HG12 VAL X 255       6.857  -5.693 -23.092  0.00  0.00            
ATOM   4083 HG13 VAL X 255       7.087  -6.923 -21.864  0.00  0.00            
ATOM   4084  CG2 VAL X 255       5.247  -3.940 -21.885  0.00  0.00            
ATOM   4085 HG21 VAL X 255       5.017  -3.207 -21.111  0.00  0.00            
ATOM   4086 HG22 VAL X 255       4.348  -4.510 -22.120  0.00  0.00            
ATOM   4087 HG23 VAL X 255       5.709  -3.399 -22.710  0.00  0.00            
ATOM   4088  C   VAL X 255       6.414  -6.657 -19.369  0.00  0.00            
ATOM   4089  O   VAL X 255       5.842  -7.767 -19.571  0.00  0.00            
ATOM   4090  N   LYS X 256       7.639  -6.621 -18.708  0.00  0.00            
ATOM   4091  H   LYS X 256       8.006  -5.698 -18.528  0.00  0.00            
ATOM   4092  CA  LYS X 256       8.272  -7.760 -18.166  0.00  0.00            
ATOM   4093  HA  LYS X 256       8.220  -8.558 -18.907  0.00  0.00            
ATOM   4094  CB  LYS X 256       9.773  -7.488 -17.849  0.00  0.00            
ATOM   4095  HB2 LYS X 256      10.187  -8.303 -17.255  0.00  0.00            
ATOM   4096  HB3 LYS X 256       9.843  -6.587 -17.239  0.00  0.00            
ATOM   4097  CG  LYS X 256      10.622  -7.427 -19.113  0.00  0.00            
ATOM   4098  HG2 LYS X 256      10.325  -6.622 -19.785  0.00  0.00            
ATOM   4099  HG3 LYS X 256      10.425  -8.303 -19.731  0.00  0.00            
ATOM   4100  CD  LYS X 256      12.153  -7.365 -18.775  0.00  0.00            
ATOM   4101  HD2 LYS X 256      12.399  -6.652 -17.989  0.00  0.00            
ATOM   4102  HD3 LYS X 256      12.380  -8.331 -18.323  0.00  0.00            
ATOM   4103  CE  LYS X 256      12.885  -7.106 -20.103  0.00  0.00            
ATOM   4104  HE2 LYS X 256      12.909  -8.017 -20.701  0.00  0.00            
ATOM   4105  HE3 LYS X 256      12.494  -6.225 -20.612  0.00  0.00            
ATOM   4106  NZ  LYS X 256      14.318  -6.830 -19.770  0.00  0.00            
ATOM   4107  HZ1 LYS X 256      14.507  -6.051 -19.156  0.00  0.00            
ATOM   4108  HZ2 LYS X 256      14.854  -7.611 -19.418  0.00  0.00            
ATOM   4109  HZ3 LYS X 256      14.749  -6.619 -20.659  0.00  0.00            
ATOM   4110  C   LYS X 256       7.495  -8.255 -16.930  0.00  0.00            
ATOM   4111  O   LYS X 256       7.372  -9.423 -16.682  0.00  0.00            
ATOM   4112  N   CYS X 257       6.752  -7.375 -16.256  0.00  0.00            
ATOM   4113  H   CYS X 257       6.828  -6.382 -16.423  0.00  0.00            
ATOM   4114  CA  CYS X 257       5.783  -7.774 -15.184  0.00  0.00            
ATOM   4115  HA  CYS X 257       6.315  -8.515 -14.587  0.00  0.00            
ATOM   4116  CB  CYS X 257       5.455  -6.557 -14.306  0.00  0.00            
ATOM   4117  HB2 CYS X 257       4.974  -5.772 -14.890  0.00  0.00            
ATOM   4118  HB3 CYS X 257       4.696  -6.904 -13.605  0.00  0.00            
ATOM   4119  SG  CYS X 257       6.884  -5.873 -13.457  0.00  0.00            
ATOM   4120  HG  CYS X 257       7.529  -5.560 -14.584  0.00  0.00            
ATOM   4121  C   CYS X 257       4.491  -8.406 -15.764  0.00  0.00            
ATOM   4122  O   CYS X 257       3.987  -9.310 -15.192  0.00  0.00            
ATOM   4123  N   TRP X 258       3.920  -7.973 -16.902  0.00  0.00            
ATOM   4124  H   TRP X 258       4.330  -7.211 -17.422  0.00  0.00            
ATOM   4125  CA  TRP X 258       2.807  -8.667 -17.440  0.00  0.00            
ATOM   4126  HA  TRP X 258       2.243  -9.080 -16.603  0.00  0.00            
ATOM   4127  CB  TRP X 258       1.926  -7.705 -18.189  0.00  0.00            
ATOM   4128  HB2 TRP X 258       2.394  -7.313 -19.092  0.00  0.00            
ATOM   4129  HB3 TRP X 258       1.045  -8.272 -18.491  0.00  0.00            
ATOM   4130  CG  TRP X 258       1.526  -6.516 -17.375  0.00  0.00            
ATOM   4131  CD1 TRP X 258       0.996  -6.496 -16.133  0.00  0.00            
ATOM   4132  HD1 TRP X 258       0.889  -7.389 -15.534  0.00  0.00            
ATOM   4133  NE1 TRP X 258       0.785  -5.192 -15.716  0.00  0.00            
ATOM   4134  HE1 TRP X 258       0.468  -4.919 -14.797  0.00  0.00            
ATOM   4135  CE2 TRP X 258       1.244  -4.304 -16.694  0.00  0.00            
ATOM   4136  CZ2 TRP X 258       1.445  -2.937 -16.792  0.00  0.00            
ATOM   4137  HZ2 TRP X 258       1.313  -2.401 -15.864  0.00  0.00            
ATOM   4138  CH2 TRP X 258       1.925  -2.394 -17.982  0.00  0.00            
ATOM   4139  HH2 TRP X 258       2.233  -1.363 -18.076  0.00  0.00            
ATOM   4140  CZ3 TRP X 258       2.024  -3.153 -19.138  0.00  0.00            
ATOM   4141  HZ3 TRP X 258       2.387  -2.718 -20.057  0.00  0.00            
ATOM   4142  CE3 TRP X 258       1.909  -4.533 -19.000  0.00  0.00            
ATOM   4143  HE3 TRP X 258       2.203  -5.237 -19.764  0.00  0.00            
ATOM   4144  CD2 TRP X 258       1.644  -5.165 -17.725  0.00  0.00            
ATOM   4145  C   TRP X 258       3.115  -9.892 -18.362  0.00  0.00            
ATOM   4146  O   TRP X 258       2.281 -10.349 -19.128  0.00  0.00            
ATOM   4147  N   MET X 259       4.284 -10.543 -18.199  0.00  0.00            
ATOM   4148  H   MET X 259       5.052 -10.181 -17.653  0.00  0.00            
ATOM   4149  CA  MET X 259       4.551 -11.727 -19.038  0.00  0.00            
ATOM   4150  HA  MET X 259       4.361 -11.364 -20.047  0.00  0.00            
ATOM   4151  CB  MET X 259       5.992 -12.191 -18.875  0.00  0.00            
ATOM   4152  HB2 MET X 259       6.260 -12.183 -17.818  0.00  0.00            
ATOM   4153  HB3 MET X 259       6.088 -13.257 -19.083  0.00  0.00            
ATOM   4154  CG  MET X 259       6.996 -11.355 -19.598  0.00  0.00            
ATOM   4155  HG2 MET X 259       7.997 -11.551 -19.213  0.00  0.00            
ATOM   4156  HG3 MET X 259       6.799 -10.313 -19.345  0.00  0.00            
ATOM   4157  SD  MET X 259       7.019 -11.509 -21.413  0.00  0.00            
ATOM   4158  CE  MET X 259       7.778  -9.866 -21.854  0.00  0.00            
ATOM   4159  HE1 MET X 259       6.978  -9.144 -22.017  0.00  0.00            
ATOM   4160  HE2 MET X 259       8.453  -9.443 -21.110  0.00  0.00            
ATOM   4161  HE3 MET X 259       8.281 -10.129 -22.785  0.00  0.00            
ATOM   4162  C   MET X 259       3.618 -12.972 -18.875  0.00  0.00            
ATOM   4163  O   MET X 259       3.110 -13.228 -17.725  0.00  0.00            
ATOM   4164  N   ILE X 260       3.263 -13.684 -19.907  0.00  0.00            
ATOM   4165  H   ILE X 260       3.472 -13.345 -20.836  0.00  0.00            
ATOM   4166  CA  ILE X 260       2.226 -14.725 -19.877  0.00  0.00            
ATOM   4167  HA  ILE X 260       1.321 -14.250 -19.499  0.00  0.00            
ATOM   4168  CB  ILE X 260       1.961 -15.240 -21.368  0.00  0.00            
ATOM   4169  HB  ILE X 260       1.566 -14.393 -21.928  0.00  0.00            
ATOM   4170  CG2 ILE X 260       3.277 -15.552 -22.049  0.00  0.00            
ATOM   4171 HG21 ILE X 260       3.894 -14.657 -22.131  0.00  0.00            
ATOM   4172 HG22 ILE X 260       3.070 -16.117 -22.957  0.00  0.00            
ATOM   4173 HG23 ILE X 260       3.752 -16.328 -21.449  0.00  0.00            
ATOM   4174  CG1 ILE X 260       0.923 -16.389 -21.517  0.00  0.00            
ATOM   4175 HG12 ILE X 260       0.872 -16.841 -22.507  0.00  0.00            
ATOM   4176 HG13 ILE X 260       1.257 -17.221 -20.895  0.00  0.00            
ATOM   4177  CD1 ILE X 260      -0.521 -15.968 -21.053  0.00  0.00            
ATOM   4178 HD11 ILE X 260      -1.066 -16.863 -21.353  0.00  0.00            
ATOM   4179 HD12 ILE X 260      -0.627 -15.608 -20.030  0.00  0.00            
ATOM   4180 HD13 ILE X 260      -0.771 -15.183 -21.767  0.00  0.00            
ATOM   4181  C   ILE X 260       2.534 -15.969 -18.945  0.00  0.00            
ATOM   4182  O   ILE X 260       1.619 -16.433 -18.304  0.00  0.00            
ATOM   4183  N   ASP X 261       3.778 -16.456 -18.733  0.00  0.00            
ATOM   4184  H   ASP X 261       4.532 -15.998 -19.225  0.00  0.00            
ATOM   4185  CA  ASP X 261       4.156 -17.281 -17.587  0.00  0.00            
ATOM   4186  HA  ASP X 261       3.199 -17.717 -17.301  0.00  0.00            
ATOM   4187  CB  ASP X 261       4.875 -18.542 -18.055  0.00  0.00            
ATOM   4188  HB2 ASP X 261       4.262 -19.007 -18.828  0.00  0.00            
ATOM   4189  HB3 ASP X 261       5.816 -18.284 -18.541  0.00  0.00            
ATOM   4190  CG  ASP X 261       5.140 -19.522 -16.889  0.00  0.00            
ATOM   4191  OD1 ASP X 261       6.297 -20.012 -16.768  0.00  0.00            
ATOM   4192  OD2 ASP X 261       4.288 -19.629 -15.980  0.00  0.00            
ATOM   4193  C   ASP X 261       4.745 -16.556 -16.345  0.00  0.00            
ATOM   4194  O   ASP X 261       5.409 -15.563 -16.493  0.00  0.00            
ATOM   4195  N   ALA X 262       4.443 -17.038 -15.130  0.00  0.00            
ATOM   4196  H   ALA X 262       4.047 -17.966 -15.079  0.00  0.00            
ATOM   4197  CA  ALA X 262       4.883 -16.498 -13.821  0.00  0.00            
ATOM   4198  HA  ALA X 262       4.582 -15.454 -13.738  0.00  0.00            
ATOM   4199  CB  ALA X 262       3.994 -17.198 -12.721  0.00  0.00            
ATOM   4200  HB1 ALA X 262       2.970 -16.825 -12.745  0.00  0.00            
ATOM   4201  HB2 ALA X 262       4.511 -17.062 -11.771  0.00  0.00            
ATOM   4202  HB3 ALA X 262       3.891 -18.279 -12.816  0.00  0.00            
ATOM   4203  C   ALA X 262       6.445 -16.536 -13.622  0.00  0.00            
ATOM   4204  O   ALA X 262       7.020 -15.578 -13.109  0.00  0.00            
ATOM   4205  N   ASP X 263       7.117 -17.616 -14.075  0.00  0.00            
ATOM   4206  H   ASP X 263       6.671 -18.331 -14.632  0.00  0.00            
ATOM   4207  CA  ASP X 263       8.585 -17.723 -13.963  0.00  0.00            
ATOM   4208  HA  ASP X 263       8.785 -17.518 -12.911  0.00  0.00            
ATOM   4209  CB  ASP X 263       8.960 -19.139 -14.390  0.00  0.00            
ATOM   4210  HB2 ASP X 263       8.828 -19.092 -15.471  0.00  0.00            
ATOM   4211  HB3 ASP X 263       8.225 -19.892 -14.105  0.00  0.00            
ATOM   4212  CG  ASP X 263      10.367 -19.494 -14.102  0.00  0.00            
ATOM   4213  OD1 ASP X 263      10.905 -20.189 -14.988  0.00  0.00            
ATOM   4214  OD2 ASP X 263      10.857 -19.172 -13.007  0.00  0.00            
ATOM   4215  C   ASP X 263       9.336 -16.749 -14.875  0.00  0.00            
ATOM   4216  O   ASP X 263      10.433 -16.288 -14.641  0.00  0.00            
ATOM   4217  N   SER X 264       8.785 -16.384 -16.049  0.00  0.00            
ATOM   4218  H   SER X 264       7.886 -16.780 -16.286  0.00  0.00            
ATOM   4219  CA  SER X 264       9.252 -15.289 -16.964  0.00  0.00            
ATOM   4220  HA  SER X 264      10.247 -15.609 -17.275  0.00  0.00            
ATOM   4221  CB  SER X 264       8.268 -15.173 -18.164  0.00  0.00            
ATOM   4222  HB2 SER X 264       7.258 -14.950 -17.819  0.00  0.00            
ATOM   4223  HB3 SER X 264       8.653 -14.410 -18.840  0.00  0.00            
ATOM   4224  OG  SER X 264       8.235 -16.429 -18.827  0.00  0.00            
ATOM   4225  HG  SER X 264       9.037 -16.511 -19.348  0.00  0.00            
ATOM   4226  C   SER X 264       9.439 -13.944 -16.355  0.00  0.00            
ATOM   4227  O   SER X 264      10.038 -13.007 -16.992  0.00  0.00            
ATOM   4228  N   ARG X 265       8.949 -13.658 -15.140  0.00  0.00            
ATOM   4229  H   ARG X 265       8.393 -14.359 -14.669  0.00  0.00            
ATOM   4230  CA  ARG X 265       8.680 -12.297 -14.758  0.00  0.00            
ATOM   4231  HA  ARG X 265       8.465 -11.648 -15.607  0.00  0.00            
ATOM   4232  CB  ARG X 265       7.352 -12.317 -14.054  0.00  0.00            
ATOM   4233  HB2 ARG X 265       7.371 -13.149 -13.350  0.00  0.00            
ATOM   4234  HB3 ARG X 265       7.275 -11.350 -13.557  0.00  0.00            
ATOM   4235  CG  ARG X 265       6.143 -12.414 -15.031  0.00  0.00            
ATOM   4236  HG2 ARG X 265       6.060 -11.579 -15.726  0.00  0.00            
ATOM   4237  HG3 ARG X 265       6.187 -13.348 -15.591  0.00  0.00            
ATOM   4238  CD  ARG X 265       4.829 -12.508 -14.226  0.00  0.00            
ATOM   4239  HD2 ARG X 265       4.983 -13.152 -13.360  0.00  0.00            
ATOM   4240  HD3 ARG X 265       4.574 -11.530 -13.817  0.00  0.00            
ATOM   4241  NE  ARG X 265       3.706 -13.099 -14.946  0.00  0.00            
ATOM   4242  HE  ARG X 265       3.726 -13.090 -15.956  0.00  0.00            
ATOM   4243  CZ  ARG X 265       2.638 -13.601 -14.429  0.00  0.00            
ATOM   4244  NH1 ARG X 265       1.629 -14.156 -15.097  0.00  0.00            
ATOM   4245 HH11 ARG X 265       1.718 -14.289 -16.094  0.00  0.00            
ATOM   4246 HH12 ARG X 265       0.929 -14.668 -14.578  0.00  0.00            
ATOM   4247  NH2 ARG X 265       2.307 -13.528 -13.140  0.00  0.00            
ATOM   4248 HH21 ARG X 265       2.988 -12.987 -12.628  0.00  0.00            
ATOM   4249 HH22 ARG X 265       1.500 -13.941 -12.694  0.00  0.00            
ATOM   4250  C   ARG X 265       9.841 -11.804 -13.958  0.00  0.00            
ATOM   4251  O   ARG X 265      10.541 -12.691 -13.365  0.00  0.00            
ATOM   4252  N   PRO X 266      10.129 -10.542 -13.816  0.00  0.00            
ATOM   4253  CD  PRO X 266       9.440  -9.463 -14.600  0.00  0.00            
ATOM   4254  HD2 PRO X 266       8.363  -9.441 -14.435  0.00  0.00            
ATOM   4255  HD3 PRO X 266       9.698  -9.614 -15.648  0.00  0.00            
ATOM   4256  CG  PRO X 266      10.002  -8.145 -14.067  0.00  0.00            
ATOM   4257  HG2 PRO X 266      10.253  -7.472 -14.888  0.00  0.00            
ATOM   4258  HG3 PRO X 266       9.215  -7.663 -13.487  0.00  0.00            
ATOM   4259  CB  PRO X 266      11.283  -8.504 -13.328  0.00  0.00            
ATOM   4260  HB2 PRO X 266      12.062  -8.464 -14.090  0.00  0.00            
ATOM   4261  HB3 PRO X 266      11.484  -7.819 -12.505  0.00  0.00            
ATOM   4262  CA  PRO X 266      11.203 -10.009 -12.951  0.00  0.00            
ATOM   4263  HA  PRO X 266      12.133 -10.529 -13.182  0.00  0.00            
ATOM   4264  C   PRO X 266      10.952 -10.177 -11.460  0.00  0.00            
ATOM   4265  O   PRO X 266       9.836 -10.573 -11.137  0.00  0.00            
ATOM   4266  N   LYS X 267      11.884  -9.776 -10.605  0.00  0.00            
ATOM   4267  H   LYS X 267      12.782  -9.509 -10.983  0.00  0.00            
ATOM   4268  CA  LYS X 267      11.758  -9.998  -9.173  0.00  0.00            
ATOM   4269  HA  LYS X 267      10.736 -10.290  -8.933  0.00  0.00            
ATOM   4270  CB  LYS X 267      12.760 -11.078  -8.685  0.00  0.00            
ATOM   4271  HB2 LYS X 267      13.788 -10.847  -8.963  0.00  0.00            
ATOM   4272  HB3 LYS X 267      12.739 -11.017  -7.597  0.00  0.00            
ATOM   4273  CG  LYS X 267      12.399 -12.573  -8.970  0.00  0.00            
ATOM   4274  HG2 LYS X 267      13.194 -13.105  -8.448  0.00  0.00            
ATOM   4275  HG3 LYS X 267      11.398 -12.804  -8.603  0.00  0.00            
ATOM   4276  CD  LYS X 267      12.409 -12.934 -10.437  0.00  0.00            
ATOM   4277  HD2 LYS X 267      11.513 -12.546 -10.922  0.00  0.00            
ATOM   4278  HD3 LYS X 267      13.271 -12.689 -11.059  0.00  0.00            
ATOM   4279  CE  LYS X 267      12.278 -14.468 -10.676  0.00  0.00            
ATOM   4280  HE2 LYS X 267      11.290 -14.849 -10.416  0.00  0.00            
ATOM   4281  HE3 LYS X 267      13.064 -15.062 -10.209  0.00  0.00            
ATOM   4282  NZ  LYS X 267      12.208 -14.778 -12.099  0.00  0.00            
ATOM   4283  HZ1 LYS X 267      13.064 -14.449 -12.523  0.00  0.00            
ATOM   4284  HZ2 LYS X 267      12.103 -15.771 -12.255  0.00  0.00            
ATOM   4285  HZ3 LYS X 267      11.476 -14.384 -12.672  0.00  0.00            
ATOM   4286  C   LYS X 267      11.953  -8.701  -8.370  0.00  0.00            
ATOM   4287  O   LYS X 267      12.710  -7.904  -8.842  0.00  0.00            
ATOM   4288  N   PHE X 268      11.373  -8.538  -7.176  0.00  0.00            
ATOM   4289  H   PHE X 268      10.771  -9.279  -6.845  0.00  0.00            
ATOM   4290  CA  PHE X 268      11.471  -7.281  -6.399  0.00  0.00            
ATOM   4291  HA  PHE X 268      11.016  -6.445  -6.930  0.00  0.00            
ATOM   4292  CB  PHE X 268      10.588  -7.300  -5.124  0.00  0.00            
ATOM   4293  HB2 PHE X 268      10.708  -6.294  -4.723  0.00  0.00            
ATOM   4294  HB3 PHE X 268      10.937  -8.054  -4.418  0.00  0.00            
ATOM   4295  CG  PHE X 268       9.127  -7.468  -5.502  0.00  0.00            
ATOM   4296  CD1 PHE X 268       8.418  -6.395  -6.179  0.00  0.00            
ATOM   4297  HD1 PHE X 268       8.974  -5.548  -6.553  0.00  0.00            
ATOM   4298  CE1 PHE X 268       7.023  -6.458  -6.350  0.00  0.00            
ATOM   4299  HE1 PHE X 268       6.425  -5.632  -6.708  0.00  0.00            
ATOM   4300  CZ  PHE X 268       6.383  -7.686  -6.051  0.00  0.00            
ATOM   4301  HZ  PHE X 268       5.326  -7.758  -6.258  0.00  0.00            
ATOM   4302  CE2 PHE X 268       7.004  -8.754  -5.412  0.00  0.00            
ATOM   4303  HE2 PHE X 268       6.480  -9.680  -5.227  0.00  0.00            
ATOM   4304  CD2 PHE X 268       8.390  -8.631  -5.159  0.00  0.00            
ATOM   4305  HD2 PHE X 268       8.899  -9.389  -4.583  0.00  0.00            
ATOM   4306  C   PHE X 268      12.907  -7.068  -5.946  0.00  0.00            
ATOM   4307  O   PHE X 268      13.311  -5.912  -5.825  0.00  0.00            
ATOM   4308  N   ARG X 269      13.710  -8.089  -5.756  0.00  0.00            
ATOM   4309  H   ARG X 269      13.339  -9.027  -5.794  0.00  0.00            
ATOM   4310  CA  ARG X 269      15.183  -7.974  -5.460  0.00  0.00            
ATOM   4311  HA  ARG X 269      15.338  -7.483  -4.499  0.00  0.00            
ATOM   4312  CB  ARG X 269      15.686  -9.438  -5.374  0.00  0.00            
ATOM   4313  HB2 ARG X 269      15.007 -10.044  -4.774  0.00  0.00            
ATOM   4314  HB3 ARG X 269      15.801  -9.874  -6.366  0.00  0.00            
ATOM   4315  CG  ARG X 269      17.002  -9.567  -4.720  0.00  0.00            
ATOM   4316  HG2 ARG X 269      17.745  -8.996  -5.277  0.00  0.00            
ATOM   4317  HG3 ARG X 269      17.018  -9.165  -3.707  0.00  0.00            
ATOM   4318  CD  ARG X 269      17.575 -10.976  -4.652  0.00  0.00            
ATOM   4319  HD2 ARG X 269      18.508 -10.918  -4.091  0.00  0.00            
ATOM   4320  HD3 ARG X 269      16.953 -11.470  -3.906  0.00  0.00            
ATOM   4321  NE  ARG X 269      17.695 -11.757  -5.949  0.00  0.00            
ATOM   4322  HE  ARG X 269      17.145 -12.588  -6.112  0.00  0.00            
ATOM   4323  CZ  ARG X 269      18.577 -11.401  -6.869  0.00  0.00            
ATOM   4324  NH1 ARG X 269      18.478 -11.856  -8.061  0.00  0.00            
ATOM   4325 HH11 ARG X 269      17.725 -12.460  -8.358  0.00  0.00            
ATOM   4326 HH12 ARG X 269      19.045 -11.554  -8.840  0.00  0.00            
ATOM   4327  NH2 ARG X 269      19.566 -10.561  -6.616  0.00  0.00            
ATOM   4328 HH21 ARG X 269      19.657 -10.050  -5.749  0.00  0.00            
ATOM   4329 HH22 ARG X 269      20.185 -10.341  -7.384  0.00  0.00            
ATOM   4330  C   ARG X 269      15.991  -7.231  -6.496  0.00  0.00            
ATOM   4331  O   ARG X 269      16.691  -6.275  -6.236  0.00  0.00            
ATOM   4332  N   GLU X 270      15.925  -7.635  -7.749  0.00  0.00            
ATOM   4333  H   GLU X 270      15.124  -8.193  -8.008  0.00  0.00            
ATOM   4334  CA  GLU X 270      16.551  -6.919  -8.861  0.00  0.00            
ATOM   4335  HA  GLU X 270      17.597  -6.710  -8.635  0.00  0.00            
ATOM   4336  CB  GLU X 270      16.613  -7.752 -10.137  0.00  0.00            
ATOM   4337  HB2 GLU X 270      15.616  -7.800 -10.575  0.00  0.00            
ATOM   4338  HB3 GLU X 270      17.126  -7.085 -10.829  0.00  0.00            
ATOM   4339  CG  GLU X 270      17.253  -9.116 -10.003  0.00  0.00            
ATOM   4340  HG2 GLU X 270      16.967  -9.627 -10.922  0.00  0.00            
ATOM   4341  HG3 GLU X 270      16.827  -9.646  -9.151  0.00  0.00            
ATOM   4342  CD  GLU X 270      18.777  -9.055  -9.752  0.00  0.00            
ATOM   4343  OE1 GLU X 270      19.425 -10.130  -9.920  0.00  0.00            
ATOM   4344  OE2 GLU X 270      19.419  -8.097  -9.378  0.00  0.00            
ATOM   4345  C   GLU X 270      15.784  -5.651  -9.258  0.00  0.00            
ATOM   4346  O   GLU X 270      16.356  -4.746  -9.827  0.00  0.00            
ATOM   4347  N   LEU X 271      14.498  -5.507  -8.833  0.00  0.00            
ATOM   4348  H   LEU X 271      14.017  -6.284  -8.403  0.00  0.00            
ATOM   4349  CA  LEU X 271      13.740  -4.229  -8.957  0.00  0.00            
ATOM   4350  HA  LEU X 271      14.050  -3.779  -9.901  0.00  0.00            
ATOM   4351  CB  LEU X 271      12.232  -4.457  -8.997  0.00  0.00            
ATOM   4352  HB2 LEU X 271      11.983  -5.150  -8.194  0.00  0.00            
ATOM   4353  HB3 LEU X 271      11.707  -3.504  -9.060  0.00  0.00            
ATOM   4354  CG  LEU X 271      11.772  -5.057 -10.286  0.00  0.00            
ATOM   4355  HG  LEU X 271      12.237  -6.042 -10.273  0.00  0.00            
ATOM   4356  CD1 LEU X 271      10.288  -5.195 -10.369  0.00  0.00            
ATOM   4357 HD11 LEU X 271       9.827  -5.810  -9.596  0.00  0.00            
ATOM   4358 HD12 LEU X 271       9.873  -4.187 -10.383  0.00  0.00            
ATOM   4359 HD13 LEU X 271       9.993  -5.636 -11.321  0.00  0.00            
ATOM   4360  CD2 LEU X 271      12.292  -4.296 -11.533  0.00  0.00            
ATOM   4361 HD21 LEU X 271      13.340  -4.562 -11.676  0.00  0.00            
ATOM   4362 HD22 LEU X 271      12.257  -3.225 -11.333  0.00  0.00            
ATOM   4363 HD23 LEU X 271      11.758  -4.524 -12.455  0.00  0.00            
ATOM   4364  C   LEU X 271      14.198  -3.118  -7.991  0.00  0.00            
ATOM   4365  O   LEU X 271      14.286  -1.994  -8.423  0.00  0.00            
ATOM   4366  N   ILE X 272      14.497  -3.501  -6.725  0.00  0.00            
ATOM   4367  H   ILE X 272      14.072  -4.330  -6.335  0.00  0.00            
ATOM   4368  CA  ILE X 272      15.164  -2.574  -5.722  0.00  0.00            
ATOM   4369  HA  ILE X 272      14.431  -1.852  -5.360  0.00  0.00            
ATOM   4370  CB  ILE X 272      15.704  -3.278  -4.423  0.00  0.00            
ATOM   4371  HB  ILE X 272      16.207  -4.177  -4.778  0.00  0.00            
ATOM   4372  CG2 ILE X 272      16.707  -2.404  -3.683  0.00  0.00            
ATOM   4373 HG21 ILE X 272      16.400  -1.368  -3.537  0.00  0.00            
ATOM   4374 HG22 ILE X 272      17.675  -2.420  -4.185  0.00  0.00            
ATOM   4375 HG23 ILE X 272      16.994  -2.808  -2.712  0.00  0.00            
ATOM   4376  CG1 ILE X 272      14.558  -3.624  -3.437  0.00  0.00            
ATOM   4377 HG12 ILE X 272      14.287  -2.696  -2.933  0.00  0.00            
ATOM   4378 HG13 ILE X 272      13.702  -4.010  -3.989  0.00  0.00            
ATOM   4379  CD1 ILE X 272      14.809  -4.710  -2.503  0.00  0.00            
ATOM   4380 HD11 ILE X 272      14.295  -4.754  -1.542  0.00  0.00            
ATOM   4381 HD12 ILE X 272      15.807  -4.542  -2.100  0.00  0.00            
ATOM   4382 HD13 ILE X 272      14.773  -5.692  -2.975  0.00  0.00            
ATOM   4383  C   ILE X 272      16.333  -1.882  -6.448  0.00  0.00            
ATOM   4384  O   ILE X 272      16.418  -0.665  -6.508  0.00  0.00            
ATOM   4385  N   ILE X 273      17.281  -2.670  -7.010  0.00  0.00            
ATOM   4386  H   ILE X 273      17.133  -3.633  -6.743  0.00  0.00            
ATOM   4387  CA  ILE X 273      18.472  -2.269  -7.711  0.00  0.00            
ATOM   4388  HA  ILE X 273      19.053  -1.641  -7.036  0.00  0.00            
ATOM   4389  CB  ILE X 273      19.362  -3.454  -7.939  0.00  0.00            
ATOM   4390  HB  ILE X 273      18.720  -4.195  -8.415  0.00  0.00            
ATOM   4391  CG2 ILE X 273      20.495  -3.046  -8.892  0.00  0.00            
ATOM   4392 HG21 ILE X 273      20.118  -2.688  -9.850  0.00  0.00            
ATOM   4393 HG22 ILE X 273      21.130  -2.315  -8.392  0.00  0.00            
ATOM   4394 HG23 ILE X 273      21.206  -3.820  -9.181  0.00  0.00            
ATOM   4395  CG1 ILE X 273      19.687  -4.173  -6.650  0.00  0.00            
ATOM   4396 HG12 ILE X 273      18.755  -4.268  -6.092  0.00  0.00            
ATOM   4397 HG13 ILE X 273      20.340  -3.629  -5.967  0.00  0.00            
ATOM   4398  CD1 ILE X 273      20.339  -5.522  -6.886  0.00  0.00            
ATOM   4399 HD11 ILE X 273      21.329  -5.329  -7.300  0.00  0.00            
ATOM   4400 HD12 ILE X 273      20.425  -5.989  -5.905  0.00  0.00            
ATOM   4401 HD13 ILE X 273      19.716  -6.190  -7.481  0.00  0.00            
ATOM   4402  C   ILE X 273      18.075  -1.425  -8.987  0.00  0.00            
ATOM   4403  O   ILE X 273      18.708  -0.383  -9.109  0.00  0.00            
ATOM   4404  N   GLU X 274      17.242  -1.882  -9.915  0.00  0.00            
ATOM   4405  H   GLU X 274      16.865  -2.817  -9.861  0.00  0.00            
ATOM   4406  CA  GLU X 274      16.914  -1.155 -11.193  0.00  0.00            
ATOM   4407  HA  GLU X 274      17.872  -0.999 -11.690  0.00  0.00            
ATOM   4408  CB  GLU X 274      15.984  -1.996 -12.074  0.00  0.00            
ATOM   4409  HB2 GLU X 274      16.216  -3.061 -12.087  0.00  0.00            
ATOM   4410  HB3 GLU X 274      14.996  -1.846 -11.640  0.00  0.00            
ATOM   4411  CG  GLU X 274      15.844  -1.613 -13.533  0.00  0.00            
ATOM   4412  HG2 GLU X 274      15.584  -0.558 -13.623  0.00  0.00            
ATOM   4413  HG3 GLU X 274      14.987  -2.206 -13.853  0.00  0.00            
ATOM   4414  CD  GLU X 274      17.056  -1.994 -14.422  0.00  0.00            
ATOM   4415  OE1 GLU X 274      16.820  -2.391 -15.582  0.00  0.00            
ATOM   4416  OE2 GLU X 274      18.230  -1.761 -14.023  0.00  0.00            
ATOM   4417  C   GLU X 274      16.475   0.286 -10.890  0.00  0.00            
ATOM   4418  O   GLU X 274      17.203   1.216 -11.290  0.00  0.00            
ATOM   4419  N   PHE X 275      15.363   0.430 -10.148  0.00  0.00            
ATOM   4420  H   PHE X 275      14.828  -0.392  -9.908  0.00  0.00            
ATOM   4421  CA  PHE X 275      14.801   1.747  -9.942  0.00  0.00            
ATOM   4422  HA  PHE X 275      14.739   2.224 -10.920  0.00  0.00            
ATOM   4423  CB  PHE X 275      13.343   1.598  -9.409  0.00  0.00            
ATOM   4424  HB2 PHE X 275      13.223   0.961  -8.533  0.00  0.00            
ATOM   4425  HB3 PHE X 275      12.998   2.574  -9.068  0.00  0.00            
ATOM   4426  CG  PHE X 275      12.397   1.105 -10.443  0.00  0.00            
ATOM   4427  CD1 PHE X 275      11.631  -0.101 -10.312  0.00  0.00            
ATOM   4428  HD1 PHE X 275      11.707  -0.667  -9.396  0.00  0.00            
ATOM   4429  CE1 PHE X 275      10.683  -0.470 -11.260  0.00  0.00            
ATOM   4430  HE1 PHE X 275       9.999  -1.257 -10.978  0.00  0.00            
ATOM   4431  CZ  PHE X 275      10.472   0.329 -12.438  0.00  0.00            
ATOM   4432  HZ  PHE X 275       9.693   0.051 -13.133  0.00  0.00            
ATOM   4433  CE2 PHE X 275      11.261   1.448 -12.627  0.00  0.00            
ATOM   4434  HE2 PHE X 275      11.282   1.963 -13.576  0.00  0.00            
ATOM   4435  CD2 PHE X 275      12.197   1.841 -11.625  0.00  0.00            
ATOM   4436  HD2 PHE X 275      12.892   2.621 -11.899  0.00  0.00            
ATOM   4437  C   PHE X 275      15.638   2.719  -9.139  0.00  0.00            
ATOM   4438  O   PHE X 275      15.496   3.954  -9.364  0.00  0.00            
ATOM   4439  N   SER X 276      16.574   2.192  -8.365  0.00  0.00            
ATOM   4440  H   SER X 276      16.658   1.186  -8.395  0.00  0.00            
ATOM   4441  CA  SER X 276      17.533   3.082  -7.728  0.00  0.00            
ATOM   4442  HA  SER X 276      17.065   4.040  -7.504  0.00  0.00            
ATOM   4443  CB  SER X 276      17.865   2.584  -6.302  0.00  0.00            
ATOM   4444  HB2 SER X 276      18.719   3.199  -6.018  0.00  0.00            
ATOM   4445  HB3 SER X 276      17.051   2.794  -5.608  0.00  0.00            
ATOM   4446  OG  SER X 276      18.349   1.285  -6.274  0.00  0.00            
ATOM   4447  HG  SER X 276      17.661   0.617  -6.331  0.00  0.00            
ATOM   4448  C   SER X 276      18.792   3.417  -8.512  0.00  0.00            
ATOM   4449  O   SER X 276      19.397   4.517  -8.327  0.00  0.00            
ATOM   4450  N   LYS X 277      19.104   2.548  -9.525  0.00  0.00            
ATOM   4451  H   LYS X 277      18.697   1.623  -9.521  0.00  0.00            
ATOM   4452  CA  LYS X 277      20.135   2.843 -10.529  0.00  0.00            
ATOM   4453  HA  LYS X 277      21.021   3.267 -10.057  0.00  0.00            
ATOM   4454  CB  LYS X 277      20.563   1.600 -11.242  0.00  0.00            
ATOM   4455  HB2 LYS X 277      19.709   0.972 -11.498  0.00  0.00            
ATOM   4456  HB3 LYS X 277      21.025   1.860 -12.194  0.00  0.00            
ATOM   4457  CG  LYS X 277      21.698   0.911 -10.403  0.00  0.00            
ATOM   4458  HG2 LYS X 277      22.558   1.580 -10.431  0.00  0.00            
ATOM   4459  HG3 LYS X 277      21.446   0.925  -9.342  0.00  0.00            
ATOM   4460  CD  LYS X 277      22.152  -0.494 -10.957  0.00  0.00            
ATOM   4461  HD2 LYS X 277      21.272  -1.116 -11.121  0.00  0.00            
ATOM   4462  HD3 LYS X 277      22.763  -0.983 -10.198  0.00  0.00            
ATOM   4463  CE  LYS X 277      22.929  -0.452 -12.274  0.00  0.00            
ATOM   4464  HE2 LYS X 277      22.583   0.375 -12.893  0.00  0.00            
ATOM   4465  HE3 LYS X 277      23.991  -0.352 -12.053  0.00  0.00            
ATOM   4466  NZ  LYS X 277      22.700  -1.671 -13.052  0.00  0.00            
ATOM   4467  HZ1 LYS X 277      21.772  -2.046 -12.915  0.00  0.00            
ATOM   4468  HZ2 LYS X 277      22.830  -1.560 -14.047  0.00  0.00            
ATOM   4469  HZ3 LYS X 277      23.271  -2.466 -12.803  0.00  0.00            
ATOM   4470  C   LYS X 277      19.656   3.847 -11.543  0.00  0.00            
ATOM   4471  O   LYS X 277      20.342   4.795 -11.965  0.00  0.00            
ATOM   4472  N   MET X 278      18.380   3.760 -11.919  0.00  0.00            
ATOM   4473  H   MET X 278      17.915   2.931 -11.577  0.00  0.00            
ATOM   4474  CA  MET X 278      17.589   4.751 -12.735  0.00  0.00            
ATOM   4475  HA  MET X 278      18.048   4.943 -13.705  0.00  0.00            
ATOM   4476  CB  MET X 278      16.140   4.191 -12.956  0.00  0.00            
ATOM   4477  HB2 MET X 278      15.735   3.731 -12.054  0.00  0.00            
ATOM   4478  HB3 MET X 278      15.352   4.871 -13.282  0.00  0.00            
ATOM   4479  CG  MET X 278      16.150   3.113 -14.050  0.00  0.00            
ATOM   4480  HG2 MET X 278      16.982   3.295 -14.730  0.00  0.00            
ATOM   4481  HG3 MET X 278      16.369   2.160 -13.569  0.00  0.00            
ATOM   4482  SD  MET X 278      14.641   3.044 -15.109  0.00  0.00            
ATOM   4483  CE  MET X 278      15.214   2.059 -16.477  0.00  0.00            
ATOM   4484  HE1 MET X 278      14.441   1.906 -17.229  0.00  0.00            
ATOM   4485  HE2 MET X 278      16.075   2.583 -16.891  0.00  0.00            
ATOM   4486  HE3 MET X 278      15.645   1.153 -16.050  0.00  0.00            
ATOM   4487  C   MET X 278      17.516   6.254 -12.146  0.00  0.00            
ATOM   4488  O   MET X 278      17.246   7.185 -12.924  0.00  0.00            
ATOM   4489  N   ALA X 279      17.661   6.403 -10.778  0.00  0.00            
ATOM   4490  H   ALA X 279      17.680   5.579 -10.194  0.00  0.00            
ATOM   4491  CA  ALA X 279      17.649   7.626 -10.052  0.00  0.00            
ATOM   4492  HA  ALA X 279      16.834   8.224 -10.460  0.00  0.00            
ATOM   4493  CB  ALA X 279      17.476   7.358  -8.530  0.00  0.00            
ATOM   4494  HB1 ALA X 279      18.305   6.809  -8.082  0.00  0.00            
ATOM   4495  HB2 ALA X 279      16.565   6.771  -8.408  0.00  0.00            
ATOM   4496  HB3 ALA X 279      17.486   8.320  -8.018  0.00  0.00            
ATOM   4497  C   ALA X 279      18.885   8.562 -10.381  0.00  0.00            
ATOM   4498  O   ALA X 279      18.772   9.727 -10.102  0.00  0.00            
ATOM   4499  N   ARG X 280      20.004   7.985 -10.853  0.00  0.00            
ATOM   4500  H   ARG X 280      20.043   6.976 -10.861  0.00  0.00            
ATOM   4501  CA  ARG X 280      21.146   8.811 -11.382  0.00  0.00            
ATOM   4502  HA  ARG X 280      21.600   9.379 -10.570  0.00  0.00            
ATOM   4503  CB  ARG X 280      22.367   7.914 -11.752  0.00  0.00            
ATOM   4504  HB2 ARG X 280      22.120   7.253 -12.583  0.00  0.00            
ATOM   4505  HB3 ARG X 280      23.230   8.538 -11.985  0.00  0.00            
ATOM   4506  CG  ARG X 280      22.685   7.050 -10.525  0.00  0.00            
ATOM   4507  HG2 ARG X 280      23.057   7.582  -9.649  0.00  0.00            
ATOM   4508  HG3 ARG X 280      21.841   6.400 -10.294  0.00  0.00            
ATOM   4509  CD  ARG X 280      23.829   6.105 -10.942  0.00  0.00            
ATOM   4510  HD2 ARG X 280      24.604   6.788 -11.290  0.00  0.00            
ATOM   4511  HD3 ARG X 280      23.381   5.601 -11.798  0.00  0.00            
ATOM   4512  NE  ARG X 280      24.221   5.073  -9.978  0.00  0.00            
ATOM   4513  HE  ARG X 280      24.029   5.317  -9.016  0.00  0.00            
ATOM   4514  CZ  ARG X 280      24.843   3.963 -10.224  0.00  0.00            
ATOM   4515  NH1 ARG X 280      24.984   3.153  -9.211  0.00  0.00            
ATOM   4516 HH11 ARG X 280      24.459   3.364  -8.374  0.00  0.00            
ATOM   4517 HH12 ARG X 280      25.210   2.190  -9.418  0.00  0.00            
ATOM   4518  NH2 ARG X 280      25.287   3.660 -11.425  0.00  0.00            
ATOM   4519 HH21 ARG X 280      25.260   4.341 -12.171  0.00  0.00            
ATOM   4520 HH22 ARG X 280      25.669   2.753 -11.653  0.00  0.00            
ATOM   4521  C   ARG X 280      20.747   9.826 -12.445  0.00  0.00            
ATOM   4522  O   ARG X 280      21.085  11.012 -12.386  0.00  0.00            
ATOM   4523  N   ASP X 281      19.985   9.345 -13.458  0.00  0.00            
ATOM   4524  H   ASP X 281      19.748   8.367 -13.370  0.00  0.00            
ATOM   4525  CA  ASP X 281      19.712  10.060 -14.677  0.00  0.00            
ATOM   4526  HA  ASP X 281      19.947  11.120 -14.589  0.00  0.00            
ATOM   4527  CB  ASP X 281      20.755   9.594 -15.798  0.00  0.00            
ATOM   4528  HB2 ASP X 281      20.676   8.518 -15.952  0.00  0.00            
ATOM   4529  HB3 ASP X 281      20.545  10.184 -16.689  0.00  0.00            
ATOM   4530  CG  ASP X 281      22.128   9.936 -15.496  0.00  0.00            
ATOM   4531  OD1 ASP X 281      22.497  11.121 -15.670  0.00  0.00            
ATOM   4532  OD2 ASP X 281      22.919   9.029 -15.057  0.00  0.00            
ATOM   4533  C   ASP X 281      18.235   9.873 -15.185  0.00  0.00            
ATOM   4534  O   ASP X 281      18.092   9.380 -16.354  0.00  0.00            
ATOM   4535  N   PRO X 282      17.238  10.220 -14.383  0.00  0.00            
ATOM   4536  CD  PRO X 282      17.358  10.853 -13.087  0.00  0.00            
ATOM   4537  HD2 PRO X 282      17.600  11.908 -13.215  0.00  0.00            
ATOM   4538  HD3 PRO X 282      18.080  10.366 -12.431  0.00  0.00            
ATOM   4539  CG  PRO X 282      16.047  10.714 -12.431  0.00  0.00            
ATOM   4540  HG2 PRO X 282      16.039   9.808 -11.824  0.00  0.00            
ATOM   4541  HG3 PRO X 282      15.826  11.470 -11.677  0.00  0.00            
ATOM   4542  CB  PRO X 282      15.005  10.741 -13.518  0.00  0.00            
ATOM   4543  HB2 PRO X 282      14.637  11.728 -13.795  0.00  0.00            
ATOM   4544  HB3 PRO X 282      14.126  10.134 -13.300  0.00  0.00            
ATOM   4545  CA  PRO X 282      15.803  10.056 -14.661  0.00  0.00            
ATOM   4546  HA  PRO X 282      15.493   9.012 -14.619  0.00  0.00            
ATOM   4547  C   PRO X 282      15.305  10.622 -16.009  0.00  0.00            
ATOM   4548  O   PRO X 282      14.434   9.997 -16.669  0.00  0.00            
ATOM   4549  N   GLN X 283      15.974  11.712 -16.518  0.00  0.00            
ATOM   4550  H   GLN X 283      16.717  12.093 -15.950  0.00  0.00            
ATOM   4551  CA  GLN X 283      15.591  12.333 -17.762  0.00  0.00            
ATOM   4552  HA  GLN X 283      14.531  12.197 -17.980  0.00  0.00            
ATOM   4553  CB  GLN X 283      15.953  13.833 -17.554  0.00  0.00            
ATOM   4554  HB2 GLN X 283      17.042  13.887 -17.530  0.00  0.00            
ATOM   4555  HB3 GLN X 283      15.743  14.403 -18.459  0.00  0.00            
ATOM   4556  CG  GLN X 283      15.125  14.550 -16.453  0.00  0.00            
ATOM   4557  HG2 GLN X 283      15.145  15.633 -16.570  0.00  0.00            
ATOM   4558  HG3 GLN X 283      14.086  14.278 -16.637  0.00  0.00            
ATOM   4559  CD  GLN X 283      15.618  14.311 -15.108  0.00  0.00            
ATOM   4560  OE1 GLN X 283      16.814  13.939 -14.873  0.00  0.00            
ATOM   4561  NE2 GLN X 283      14.828  14.423 -14.069  0.00  0.00            
ATOM   4562 HE21 GLN X 283      13.864  14.653 -14.260  0.00  0.00            
ATOM   4563 HE22 GLN X 283      15.123  14.420 -13.103  0.00  0.00            
ATOM   4564  C   GLN X 283      16.166  11.696 -18.947  0.00  0.00            
ATOM   4565  O   GLN X 283      15.712  11.988 -20.008  0.00  0.00            
ATOM   4566  N   ARG X 284      17.029  10.650 -18.857  0.00  0.00            
ATOM   4567  H   ARG X 284      17.583  10.591 -18.014  0.00  0.00            
ATOM   4568  CA  ARG X 284      17.194   9.562 -19.836  0.00  0.00            
ATOM   4569  HA  ARG X 284      17.183  10.020 -20.825  0.00  0.00            
ATOM   4570  CB  ARG X 284      18.579   8.858 -19.702  0.00  0.00            
ATOM   4571  HB2 ARG X 284      18.608   8.050 -20.433  0.00  0.00            
ATOM   4572  HB3 ARG X 284      18.403   8.303 -18.781  0.00  0.00            
ATOM   4573  CG  ARG X 284      19.848   9.679 -19.577  0.00  0.00            
ATOM   4574  HG2 ARG X 284      19.994  10.538 -20.232  0.00  0.00            
ATOM   4575  HG3 ARG X 284      19.810  10.044 -18.551  0.00  0.00            
ATOM   4576  CD  ARG X 284      21.058   8.828 -19.873  0.00  0.00            
ATOM   4577  HD2 ARG X 284      21.022   7.963 -19.211  0.00  0.00            
ATOM   4578  HD3 ARG X 284      20.782   8.493 -20.873  0.00  0.00            
ATOM   4579  NE  ARG X 284      22.363   9.494 -19.857  0.00  0.00            
ATOM   4580  HE  ARG X 284      22.285  10.391 -19.399  0.00  0.00            
ATOM   4581  CZ  ARG X 284      23.394   8.931 -20.369  0.00  0.00            
ATOM   4582  NH1 ARG X 284      24.405   9.655 -20.632  0.00  0.00            
ATOM   4583 HH11 ARG X 284      24.365  10.532 -20.133  0.00  0.00            
ATOM   4584 HH12 ARG X 284      25.284   9.203 -20.839  0.00  0.00            
ATOM   4585  NH2 ARG X 284      23.463   7.766 -20.973  0.00  0.00            
ATOM   4586 HH21 ARG X 284      22.603   7.241 -20.897  0.00  0.00            
ATOM   4587 HH22 ARG X 284      24.096   7.671 -21.754  0.00  0.00            
ATOM   4588  C   ARG X 284      16.070   8.527 -19.873  0.00  0.00            
ATOM   4589  O   ARG X 284      16.004   7.911 -20.946  0.00  0.00            
ATOM   4590  N   TYR X 285      15.134   8.390 -18.874  0.00  0.00            
ATOM   4591  H   TYR X 285      15.327   9.037 -18.123  0.00  0.00            
ATOM   4592  CA  TYR X 285      14.034   7.391 -18.924  0.00  0.00            
ATOM   4593  HA  TYR X 285      14.188   6.712 -19.763  0.00  0.00            
ATOM   4594  CB  TYR X 285      14.224   6.410 -17.738  0.00  0.00            
ATOM   4595  HB2 TYR X 285      13.636   5.523 -17.974  0.00  0.00            
ATOM   4596  HB3 TYR X 285      13.864   6.851 -16.809  0.00  0.00            
ATOM   4597  CG  TYR X 285      15.722   5.997 -17.530  0.00  0.00            
ATOM   4598  CD1 TYR X 285      16.540   6.594 -16.504  0.00  0.00            
ATOM   4599  HD1 TYR X 285      16.097   7.334 -15.854  0.00  0.00            
ATOM   4600  CE1 TYR X 285      17.837   6.273 -16.301  0.00  0.00            
ATOM   4601  HE1 TYR X 285      18.497   6.811 -15.638  0.00  0.00            
ATOM   4602  CZ  TYR X 285      18.410   5.264 -17.075  0.00  0.00            
ATOM   4603  OH  TYR X 285      19.737   4.901 -16.828  0.00  0.00            
ATOM   4604  HH  TYR X 285      20.131   5.136 -15.985  0.00  0.00            
ATOM   4605  CE2 TYR X 285      17.709   4.638 -18.185  0.00  0.00            
ATOM   4606  HE2 TYR X 285      18.184   3.856 -18.760  0.00  0.00            
ATOM   4607  CD2 TYR X 285      16.357   5.088 -18.441  0.00  0.00            
ATOM   4608  HD2 TYR X 285      15.763   4.797 -19.295  0.00  0.00            
ATOM   4609  C   TYR X 285      12.570   8.118 -18.943  0.00  0.00            
ATOM   4610  O   TYR X 285      11.544   7.541 -19.327  0.00  0.00            
ATOM   4611  N   LEU X 286      12.442   9.382 -18.493  0.00  0.00            
ATOM   4612  H   LEU X 286      13.224   9.782 -17.994  0.00  0.00            
ATOM   4613  CA  LEU X 286      11.134   9.978 -18.150  0.00  0.00            
ATOM   4614  HA  LEU X 286      10.356   9.388 -18.635  0.00  0.00            
ATOM   4615  CB  LEU X 286      10.880   9.861 -16.667  0.00  0.00            
ATOM   4616  HB2 LEU X 286       9.935  10.349 -16.431  0.00  0.00            
ATOM   4617  HB3 LEU X 286      11.689  10.420 -16.196  0.00  0.00            
ATOM   4618  CG  LEU X 286      10.741   8.424 -16.148  0.00  0.00            
ATOM   4619  HG  LEU X 286      11.543   7.777 -16.505  0.00  0.00            
ATOM   4620  CD1 LEU X 286      10.866   8.521 -14.612  0.00  0.00            
ATOM   4621 HD11 LEU X 286      10.181   9.294 -14.262  0.00  0.00            
ATOM   4622 HD12 LEU X 286      10.631   7.519 -14.254  0.00  0.00            
ATOM   4623 HD13 LEU X 286      11.893   8.736 -14.317  0.00  0.00            
ATOM   4624  CD2 LEU X 286       9.285   7.987 -16.525  0.00  0.00            
ATOM   4625 HD21 LEU X 286       8.618   8.701 -16.042  0.00  0.00            
ATOM   4626 HD22 LEU X 286       9.207   7.967 -17.612  0.00  0.00            
ATOM   4627 HD23 LEU X 286       9.043   6.971 -16.212  0.00  0.00            
ATOM   4628  C   LEU X 286      11.049  11.472 -18.599  0.00  0.00            
ATOM   4629  O   LEU X 286      11.961  12.265 -18.571  0.00  0.00            
ATOM   4630  N   VAL X 287       9.906  11.821 -19.134  0.00  0.00            
ATOM   4631  H   VAL X 287       9.266  11.091 -19.412  0.00  0.00            
ATOM   4632  CA  VAL X 287       9.611  13.092 -19.797  0.00  0.00            
ATOM   4633  HA  VAL X 287      10.470  13.746 -19.647  0.00  0.00            
ATOM   4634  CB  VAL X 287       9.310  12.837 -21.243  0.00  0.00            
ATOM   4635  HB  VAL X 287       8.517  12.094 -21.332  0.00  0.00            
ATOM   4636  CG1 VAL X 287       9.028  14.164 -22.031  0.00  0.00            
ATOM   4637 HG11 VAL X 287       9.774  14.910 -21.758  0.00  0.00            
ATOM   4638 HG12 VAL X 287       7.992  14.372 -21.762  0.00  0.00            
ATOM   4639 HG13 VAL X 287       9.111  14.008 -23.107  0.00  0.00            
ATOM   4640  CG2 VAL X 287      10.576  12.099 -21.888  0.00  0.00            
ATOM   4641 HG21 VAL X 287      10.661  11.105 -21.449  0.00  0.00            
ATOM   4642 HG22 VAL X 287      11.480  12.687 -21.732  0.00  0.00            
ATOM   4643 HG23 VAL X 287      10.455  11.954 -22.961  0.00  0.00            
ATOM   4644  C   VAL X 287       8.464  13.818 -19.119  0.00  0.00            
ATOM   4645  O   VAL X 287       7.283  13.616 -19.426  0.00  0.00            
ATOM   4646  N   ILE X 288       8.747  14.645 -18.123  0.00  0.00            
ATOM   4647  H   ILE X 288       9.698  14.876 -17.875  0.00  0.00            
ATOM   4648  CA  ILE X 288       7.765  15.497 -17.402  0.00  0.00            
ATOM   4649  HA  ILE X 288       6.728  15.296 -17.674  0.00  0.00            
ATOM   4650  CB  ILE X 288       7.857  15.205 -15.919  0.00  0.00            
ATOM   4651  HB  ILE X 288       8.923  15.192 -15.693  0.00  0.00            
ATOM   4652  CG2 ILE X 288       7.277  16.382 -15.148  0.00  0.00            
ATOM   4653 HG21 ILE X 288       6.300  16.665 -15.540  0.00  0.00            
ATOM   4654 HG22 ILE X 288       8.011  17.185 -15.225  0.00  0.00            
ATOM   4655 HG23 ILE X 288       7.312  16.133 -14.088  0.00  0.00            
ATOM   4656  CG1 ILE X 288       7.246  13.849 -15.580  0.00  0.00            
ATOM   4657 HG12 ILE X 288       6.182  13.994 -15.392  0.00  0.00            
ATOM   4658 HG13 ILE X 288       7.400  13.167 -16.417  0.00  0.00            
ATOM   4659  CD1 ILE X 288       7.887  13.212 -14.260  0.00  0.00            
ATOM   4660 HD11 ILE X 288       8.916  12.871 -14.373  0.00  0.00            
ATOM   4661 HD12 ILE X 288       7.836  13.950 -13.459  0.00  0.00            
ATOM   4662 HD13 ILE X 288       7.226  12.371 -14.049  0.00  0.00            
ATOM   4663  C   ILE X 288       8.054  16.927 -17.709  0.00  0.00            
ATOM   4664  O   ILE X 288       9.244  17.363 -17.860  0.00  0.00            
ATOM   4665  N   GLN X 289       6.997  17.680 -18.022  0.00  0.00            
ATOM   4666  H   GLN X 289       6.080  17.257 -17.997  0.00  0.00            
ATOM   4667  CA  GLN X 289       7.106  19.196 -18.020  0.00  0.00            
ATOM   4668  HA  GLN X 289       8.025  19.545 -18.492  0.00  0.00            
ATOM   4669  CB  GLN X 289       5.866  19.676 -18.881  0.00  0.00            
ATOM   4670  HB2 GLN X 289       5.967  19.241 -19.876  0.00  0.00            
ATOM   4671  HB3 GLN X 289       4.929  19.354 -18.426  0.00  0.00            
ATOM   4672  CG  GLN X 289       5.786  21.260 -19.059  0.00  0.00            
ATOM   4673  HG2 GLN X 289       5.546  21.568 -18.041  0.00  0.00            
ATOM   4674  HG3 GLN X 289       6.750  21.601 -19.436  0.00  0.00            
ATOM   4675  CD  GLN X 289       4.794  21.783 -20.022  0.00  0.00            
ATOM   4676  OE1 GLN X 289       3.686  21.322 -20.194  0.00  0.00            
ATOM   4677  NE2 GLN X 289       5.171  22.803 -20.752  0.00  0.00            
ATOM   4678 HE21 GLN X 289       6.023  23.324 -20.598  0.00  0.00            
ATOM   4679 HE22 GLN X 289       4.543  23.145 -21.465  0.00  0.00            
ATOM   4680  C   GLN X 289       7.252  19.845 -16.588  0.00  0.00            
ATOM   4681  O   GLN X 289       6.463  19.442 -15.760  0.00  0.00            
ATOM   4682  N   GLY X 290       8.222  20.782 -16.421  0.00  0.00            
ATOM   4683  H   GLY X 290       8.741  20.988 -17.263  0.00  0.00            
ATOM   4684  CA  GLY X 290       8.655  21.389 -15.117  0.00  0.00            
ATOM   4685  HA2 GLY X 290       9.336  22.217 -15.315  0.00  0.00            
ATOM   4686  HA3 GLY X 290       7.795  21.742 -14.547  0.00  0.00            
ATOM   4687  C   GLY X 290       9.338  20.318 -14.186  0.00  0.00            
ATOM   4688  O   GLY X 290       9.350  20.526 -13.008  0.00  0.00            
ATOM   4689  N   ASP X 291       9.956  19.317 -14.769  0.00  0.00            
ATOM   4690  H   ASP X 291       9.957  19.158 -15.766  0.00  0.00            
ATOM   4691  CA  ASP X 291      10.646  18.303 -14.002  0.00  0.00            
ATOM   4692  HA  ASP X 291       9.914  17.825 -13.351  0.00  0.00            
ATOM   4693  CB  ASP X 291      11.116  17.207 -14.990  0.00  0.00            
ATOM   4694  HB2 ASP X 291      12.024  17.524 -15.503  0.00  0.00            
ATOM   4695  HB3 ASP X 291      10.342  16.997 -15.728  0.00  0.00            
ATOM   4696  CG  ASP X 291      11.526  15.885 -14.368  0.00  0.00            
ATOM   4697  OD1 ASP X 291      11.137  15.622 -13.199  0.00  0.00            
ATOM   4698  OD2 ASP X 291      12.303  15.062 -14.945  0.00  0.00            
ATOM   4699  C   ASP X 291      11.794  18.790 -13.047  0.00  0.00            
ATOM   4700  O   ASP X 291      12.062  18.231 -11.987  0.00  0.00            
ATOM   4701  N   GLU X 292      12.462  19.845 -13.371  0.00  0.00            
ATOM   4702  H   GLU X 292      12.275  20.196 -14.300  0.00  0.00            
ATOM   4703  CA  GLU X 292      13.443  20.545 -12.525  0.00  0.00            
ATOM   4704  HA  GLU X 292      14.157  19.876 -12.044  0.00  0.00            
ATOM   4705  CB  GLU X 292      14.260  21.389 -13.501  0.00  0.00            
ATOM   4706  HB2 GLU X 292      14.367  20.925 -14.481  0.00  0.00            
ATOM   4707  HB3 GLU X 292      13.609  22.219 -13.778  0.00  0.00            
ATOM   4708  CG  GLU X 292      15.613  21.904 -12.987  0.00  0.00            
ATOM   4709  HG2 GLU X 292      15.482  22.314 -11.986  0.00  0.00            
ATOM   4710  HG3 GLU X 292      15.976  22.545 -13.790  0.00  0.00            
ATOM   4711  CD  GLU X 292      16.638  20.732 -12.924  0.00  0.00            
ATOM   4712  OE1 GLU X 292      17.044  20.191 -13.973  0.00  0.00            
ATOM   4713  OE2 GLU X 292      17.041  20.359 -11.785  0.00  0.00            
ATOM   4714  C   GLU X 292      12.761  21.372 -11.457  0.00  0.00            
ATOM   4715  O   GLU X 292      13.255  21.395 -10.327  0.00  0.00            
ATOM   4716  N   ARG X 293      11.639  22.058 -11.717  0.00  0.00            
ATOM   4717  H   ARG X 293      11.165  21.933 -12.599  0.00  0.00            
ATOM   4718  CA  ARG X 293      10.764  22.861 -10.809  0.00  0.00            
ATOM   4719  HA  ARG X 293      11.437  23.260 -10.050  0.00  0.00            
ATOM   4720  CB  ARG X 293      10.127  24.076 -11.594  0.00  0.00            
ATOM   4721  HB2 ARG X 293      10.807  24.358 -12.397  0.00  0.00            
ATOM   4722  HB3 ARG X 293       9.240  23.781 -12.155  0.00  0.00            
ATOM   4723  CG  ARG X 293       9.947  25.167 -10.603  0.00  0.00            
ATOM   4724  HG2 ARG X 293       9.309  24.711  -9.846  0.00  0.00            
ATOM   4725  HG3 ARG X 293      10.931  25.516 -10.291  0.00  0.00            
ATOM   4726  CD  ARG X 293       9.300  26.390 -11.225  0.00  0.00            
ATOM   4727  HD2 ARG X 293       8.250  26.252 -11.485  0.00  0.00            
ATOM   4728  HD3 ARG X 293       9.737  26.609 -12.199  0.00  0.00            
ATOM   4729  NE  ARG X 293       9.428  27.491 -10.326  0.00  0.00            
ATOM   4730  HE  ARG X 293       8.671  27.918  -9.810  0.00  0.00            
ATOM   4731  CZ  ARG X 293      10.551  28.101 -10.092  0.00  0.00            
ATOM   4732  NH1 ARG X 293      11.602  27.977 -10.804  0.00  0.00            
ATOM   4733 HH11 ARG X 293      12.487  28.326 -10.464  0.00  0.00            
ATOM   4734 HH12 ARG X 293      11.562  27.462 -11.672  0.00  0.00            
ATOM   4735  NH2 ARG X 293      10.570  28.979  -9.105  0.00  0.00            
ATOM   4736 HH21 ARG X 293       9.795  29.001  -8.457  0.00  0.00            
ATOM   4737 HH22 ARG X 293      11.402  29.473  -8.815  0.00  0.00            
ATOM   4738  C   ARG X 293       9.775  21.917 -10.202  0.00  0.00            
ATOM   4739  O   ARG X 293       8.611  22.301  -9.991  0.00  0.00            
ATOM   4740  N   MET X 294      10.203  20.804  -9.678  0.00  0.00            
ATOM   4741  H   MET X 294      11.197  20.645  -9.762  0.00  0.00            
ATOM   4742  CA  MET X 294       9.326  19.940  -8.858  0.00  0.00            
ATOM   4743  HA  MET X 294       8.329  19.904  -9.297  0.00  0.00            
ATOM   4744  CB  MET X 294       9.864  18.424  -8.907  0.00  0.00            
ATOM   4745  HB2 MET X 294       9.247  17.849  -8.216  0.00  0.00            
ATOM   4746  HB3 MET X 294       9.806  18.011  -9.914  0.00  0.00            
ATOM   4747  CG  MET X 294      11.346  18.280  -8.386  0.00  0.00            
ATOM   4748  HG2 MET X 294      12.021  18.832  -9.039  0.00  0.00            
ATOM   4749  HG3 MET X 294      11.438  18.614  -7.352  0.00  0.00            
ATOM   4750  SD  MET X 294      11.910  16.540  -8.630  0.00  0.00            
ATOM   4751  CE  MET X 294      13.746  16.829  -8.470  0.00  0.00            
ATOM   4752  HE1 MET X 294      14.361  16.167  -9.080  0.00  0.00            
ATOM   4753  HE2 MET X 294      13.896  17.874  -8.744  0.00  0.00            
ATOM   4754  HE3 MET X 294      14.136  16.764  -7.454  0.00  0.00            
ATOM   4755  C   MET X 294       9.092  20.349  -7.417  0.00  0.00            
ATOM   4756  O   MET X 294       9.947  20.969  -6.801  0.00  0.00            
ATOM   4757  N   HIE X 295       7.899  20.063  -6.845  0.00  0.00            
ATOM   4758  H   HIE X 295       7.361  19.459  -7.450  0.00  0.00            
ATOM   4759  CA  HIE X 295       7.552  20.294  -5.451  0.00  0.00            
ATOM   4760  HA  HIE X 295       8.422  20.282  -4.794  0.00  0.00            
ATOM   4761  CB  HIE X 295       6.760  21.605  -5.360  0.00  0.00            
ATOM   4762  HB2 HIE X 295       7.457  22.375  -5.692  0.00  0.00            
ATOM   4763  HB3 HIE X 295       5.904  21.542  -6.031  0.00  0.00            
ATOM   4764  CG  HIE X 295       6.203  21.866  -3.955  0.00  0.00            
ATOM   4765  ND1 HIE X 295       4.896  21.658  -3.529  0.00  0.00            
ATOM   4766  CE1 HIE X 295       4.801  22.178  -2.245  0.00  0.00            
ATOM   4767  HE1 HIE X 295       3.878  22.252  -1.689  0.00  0.00            
ATOM   4768  NE2 HIE X 295       6.070  22.559  -1.918  0.00  0.00            
ATOM   4769  HE2 HIE X 295       6.342  22.873  -0.997  0.00  0.00            
ATOM   4770  CD2 HIE X 295       6.960  22.373  -2.961  0.00  0.00            
ATOM   4771  HD2 HIE X 295       8.029  22.490  -3.064  0.00  0.00            
ATOM   4772  C   HIE X 295       6.637  19.265  -4.880  0.00  0.00            
ATOM   4773  O   HIE X 295       5.667  18.883  -5.579  0.00  0.00            
ATOM   4774  N   LEU X 296       6.813  18.920  -3.642  0.00  0.00            
ATOM   4775  H   LEU X 296       7.616  19.276  -3.143  0.00  0.00            
ATOM   4776  CA  LEU X 296       5.765  18.353  -2.789  0.00  0.00            
ATOM   4777  HA  LEU X 296       4.834  18.519  -3.330  0.00  0.00            
ATOM   4778  CB  LEU X 296       6.040  16.806  -2.556  0.00  0.00            
ATOM   4779  HB2 LEU X 296       6.915  16.712  -1.913  0.00  0.00            
ATOM   4780  HB3 LEU X 296       5.132  16.366  -2.143  0.00  0.00            
ATOM   4781  CG  LEU X 296       6.050  15.993  -3.844  0.00  0.00            
ATOM   4782  HG  LEU X 296       6.842  16.398  -4.473  0.00  0.00            
ATOM   4783  CD1 LEU X 296       6.433  14.539  -3.541  0.00  0.00            
ATOM   4784 HD11 LEU X 296       7.440  14.450  -3.136  0.00  0.00            
ATOM   4785 HD12 LEU X 296       5.593  14.172  -2.951  0.00  0.00            
ATOM   4786 HD13 LEU X 296       6.592  14.033  -4.493  0.00  0.00            
ATOM   4787  CD2 LEU X 296       4.781  15.913  -4.597  0.00  0.00            
ATOM   4788 HD21 LEU X 296       4.057  15.383  -3.978  0.00  0.00            
ATOM   4789 HD22 LEU X 296       4.968  15.167  -5.370  0.00  0.00            
ATOM   4790 HD23 LEU X 296       4.532  16.845  -5.105  0.00  0.00            
ATOM   4791  C   LEU X 296       5.621  19.023  -1.427  0.00  0.00            
ATOM   4792  O   LEU X 296       6.642  19.565  -0.935  0.00  0.00            
ATOM   4793  N   PRO X 297       4.447  19.046  -0.821  0.00  0.00            
ATOM   4794  CD  PRO X 297       3.198  18.377  -1.265  0.00  0.00            
ATOM   4795  HD2 PRO X 297       2.756  18.936  -2.089  0.00  0.00            
ATOM   4796  HD3 PRO X 297       3.264  17.300  -1.417  0.00  0.00            
ATOM   4797  CG  PRO X 297       2.119  18.569  -0.138  0.00  0.00            
ATOM   4798  HG2 PRO X 297       1.932  17.626   0.375  0.00  0.00            
ATOM   4799  HG3 PRO X 297       1.180  19.008  -0.474  0.00  0.00            
ATOM   4800  CB  PRO X 297       2.831  19.600   0.771  0.00  0.00            
ATOM   4801  HB2 PRO X 297       2.405  20.562   0.486  0.00  0.00            
ATOM   4802  HB3 PRO X 297       2.701  19.470   1.845  0.00  0.00            
ATOM   4803  CA  PRO X 297       4.364  19.574   0.556  0.00  0.00            
ATOM   4804  HA  PRO X 297       4.656  20.616   0.684  0.00  0.00            
ATOM   4805  C   PRO X 297       5.097  18.693   1.542  0.00  0.00            
ATOM   4806  O   PRO X 297       5.116  17.470   1.556  0.00  0.00            
ATOM   4807  N   SER X 298       5.623  19.343   2.536  0.00  0.00            
ATOM   4808  H   SER X 298       5.522  20.348   2.571  0.00  0.00            
ATOM   4809  CA  SER X 298       6.130  18.716   3.751  0.00  0.00            
ATOM   4810  HA  SER X 298       6.456  17.709   3.491  0.00  0.00            
ATOM   4811  CB  SER X 298       7.336  19.607   4.149  0.00  0.00            
ATOM   4812  HB2 SER X 298       7.798  19.072   4.979  0.00  0.00            
ATOM   4813  HB3 SER X 298       7.964  19.842   3.290  0.00  0.00            
ATOM   4814  OG  SER X 298       7.053  20.790   4.815  0.00  0.00            
ATOM   4815  HG  SER X 298       6.531  21.295   4.187  0.00  0.00            
ATOM   4816  C   SER X 298       5.124  18.552   4.892  0.00  0.00            
ATOM   4817  O   SER X 298       4.079  19.201   4.868  0.00  0.00            
ATOM   4818  N   PRO X 299       5.370  17.685   5.894  0.00  0.00            
ATOM   4819  CD  PRO X 299       6.498  16.881   6.100  0.00  0.00            
ATOM   4820  HD2 PRO X 299       7.218  17.419   6.717  0.00  0.00            
ATOM   4821  HD3 PRO X 299       6.996  16.581   5.178  0.00  0.00            
ATOM   4822  CG  PRO X 299       5.985  15.646   6.793  0.00  0.00            
ATOM   4823  HG2 PRO X 299       5.449  15.089   6.024  0.00  0.00            
ATOM   4824  HG3 PRO X 299       6.776  15.087   7.291  0.00  0.00            
ATOM   4825  CB  PRO X 299       5.052  16.323   7.857  0.00  0.00            
ATOM   4826  HB2 PRO X 299       5.503  16.698   8.776  0.00  0.00            
ATOM   4827  HB3 PRO X 299       4.236  15.631   8.069  0.00  0.00            
ATOM   4828  CA  PRO X 299       4.465  17.529   7.002  0.00  0.00            
ATOM   4829  HA  PRO X 299       3.474  17.202   6.685  0.00  0.00            
ATOM   4830  C   PRO X 299       4.162  18.806   7.896  0.00  0.00            
ATOM   4831  O   PRO X 299       3.076  18.976   8.377  0.00  0.00            
ATOM   4832  N   THR X 300       5.080  19.707   7.974  0.00  0.00            
ATOM   4833  H   THR X 300       6.008  19.613   7.588  0.00  0.00            
ATOM   4834  CA  THR X 300       4.765  21.099   8.588  0.00  0.00            
ATOM   4835  HA  THR X 300       4.519  20.996   9.644  0.00  0.00            
ATOM   4836  CB  THR X 300       6.098  21.861   8.624  0.00  0.00            
ATOM   4837  HB  THR X 300       6.489  21.893   7.608  0.00  0.00            
ATOM   4838  CG2 THR X 300       6.010  23.316   9.120  0.00  0.00            
ATOM   4839 HG21 THR X 300       6.998  23.717   9.348  0.00  0.00            
ATOM   4840 HG22 THR X 300       5.483  23.962   8.419  0.00  0.00            
ATOM   4841 HG23 THR X 300       5.446  23.265  10.051  0.00  0.00            
ATOM   4842  OG1 THR X 300       7.012  21.249   9.478  0.00  0.00            
ATOM   4843  HG1 THR X 300       7.216  20.356   9.190  0.00  0.00            
ATOM   4844  C   THR X 300       3.637  21.777   7.893  0.00  0.00            
ATOM   4845  O   THR X 300       2.784  22.442   8.443  0.00  0.00            
ATOM   4846  N   ASP X 301       3.622  21.650   6.565  0.00  0.00            
ATOM   4847  H   ASP X 301       4.280  21.005   6.151  0.00  0.00            
ATOM   4848  CA  ASP X 301       2.517  22.183   5.755  0.00  0.00            
ATOM   4849  HA  ASP X 301       2.183  23.193   5.994  0.00  0.00            
ATOM   4850  CB  ASP X 301       3.118  22.438   4.344  0.00  0.00            
ATOM   4851  HB2 ASP X 301       2.918  21.583   3.697  0.00  0.00            
ATOM   4852  HB3 ASP X 301       2.520  23.244   3.919  0.00  0.00            
ATOM   4853  CG  ASP X 301       4.609  22.753   4.217  0.00  0.00            
ATOM   4854  OD1 ASP X 301       5.274  22.151   3.353  0.00  0.00            
ATOM   4855  OD2 ASP X 301       5.029  23.761   4.864  0.00  0.00            
ATOM   4856  C   ASP X 301       1.303  21.236   5.503  0.00  0.00            
ATOM   4857  O   ASP X 301       0.357  21.565   4.757  0.00  0.00            
ATOM   4858  N   SER X 302       1.276  20.014   6.037  0.00  0.00            
ATOM   4859  H   SER X 302       1.993  19.753   6.698  0.00  0.00            
ATOM   4860  CA  SER X 302       0.109  19.139   6.008  0.00  0.00            
ATOM   4861  HA  SER X 302      -0.117  18.779   5.004  0.00  0.00            
ATOM   4862  CB  SER X 302       0.279  17.875   6.817  0.00  0.00            
ATOM   4863  HB2 SER X 302       1.074  17.252   6.406  0.00  0.00            
ATOM   4864  HB3 SER X 302       0.641  18.241   7.777  0.00  0.00            
ATOM   4865  OG  SER X 302      -0.961  17.181   6.853  0.00  0.00            
ATOM   4866  HG  SER X 302      -1.198  16.913   5.962  0.00  0.00            
ATOM   4867  C   SER X 302      -1.151  19.837   6.560  0.00  0.00            
ATOM   4868  O   SER X 302      -1.049  20.373   7.652  0.00  0.00            
ATOM   4869  N   ASN X 303      -2.276  19.595   5.925  0.00  0.00            
ATOM   4870  H   ASN X 303      -2.181  19.056   5.076  0.00  0.00            
ATOM   4871  CA  ASN X 303      -3.662  19.980   6.397  0.00  0.00            
ATOM   4872  HA  ASN X 303      -3.744  21.019   6.714  0.00  0.00            
ATOM   4873  CB  ASN X 303      -4.767  19.675   5.294  0.00  0.00            
ATOM   4874  HB2 ASN X 303      -4.612  18.634   5.013  0.00  0.00            
ATOM   4875  HB3 ASN X 303      -5.799  19.813   5.619  0.00  0.00            
ATOM   4876  CG  ASN X 303      -4.498  20.475   4.065  0.00  0.00            
ATOM   4877  OD1 ASN X 303      -4.006  21.572   4.088  0.00  0.00            
ATOM   4878  ND2 ASN X 303      -5.170  20.083   2.983  0.00  0.00            
ATOM   4879 HD21 ASN X 303      -5.796  19.291   2.993  0.00  0.00            
ATOM   4880 HD22 ASN X 303      -4.964  20.597   2.138  0.00  0.00            
ATOM   4881  C   ASN X 303      -4.122  19.147   7.686  0.00  0.00            
ATOM   4882  O   ASN X 303      -4.863  19.704   8.467  0.00  0.00            
ATOM   4883  N   PHE X 304      -3.610  17.958   7.849  0.00  0.00            
ATOM   4884  H   PHE X 304      -2.943  17.577   7.193  0.00  0.00            
ATOM   4885  CA  PHE X 304      -3.870  17.147   9.013  0.00  0.00            
ATOM   4886  HA  PHE X 304      -4.916  16.955   9.251  0.00  0.00            
ATOM   4887  CB  PHE X 304      -3.245  15.758   8.854  0.00  0.00            
ATOM   4888  HB2 PHE X 304      -2.893  15.404   9.823  0.00  0.00            
ATOM   4889  HB3 PHE X 304      -2.318  15.778   8.281  0.00  0.00            
ATOM   4890  CG  PHE X 304      -4.091  14.694   8.171  0.00  0.00            
ATOM   4891  CD1 PHE X 304      -4.793  14.933   6.950  0.00  0.00            
ATOM   4892  HD1 PHE X 304      -4.641  15.884   6.462  0.00  0.00            
ATOM   4893  CE1 PHE X 304      -5.659  14.005   6.388  0.00  0.00            
ATOM   4894  HE1 PHE X 304      -6.250  14.342   5.549  0.00  0.00            
ATOM   4895  CZ  PHE X 304      -5.812  12.702   6.914  0.00  0.00            
ATOM   4896  HZ  PHE X 304      -6.524  12.029   6.459  0.00  0.00            
ATOM   4897  CE2 PHE X 304      -5.111  12.425   8.114  0.00  0.00            
ATOM   4898  HE2 PHE X 304      -5.216  11.431   8.522  0.00  0.00            
ATOM   4899  CD2 PHE X 304      -4.337  13.477   8.745  0.00  0.00            
ATOM   4900  HD2 PHE X 304      -3.847  13.394   9.704  0.00  0.00            
ATOM   4901  C   PHE X 304      -3.340  17.889  10.293  0.00  0.00            
ATOM   4902  O   PHE X 304      -3.999  17.982  11.346  0.00  0.00            
ATOM   4903  N   TYR X 305      -2.120  18.302  10.146  0.00  0.00            
ATOM   4904  H   TYR X 305      -1.714  18.178   9.230  0.00  0.00            
ATOM   4905  CA  TYR X 305      -1.263  18.796  11.239  0.00  0.00            
ATOM   4906  HA  TYR X 305      -1.343  18.127  12.096  0.00  0.00            
ATOM   4907  CB  TYR X 305       0.215  18.770  10.618  0.00  0.00            
ATOM   4908  HB2 TYR X 305       0.559  17.744  10.491  0.00  0.00            
ATOM   4909  HB3 TYR X 305       0.217  19.247   9.638  0.00  0.00            
ATOM   4910  CG  TYR X 305       1.278  19.433  11.396  0.00  0.00            
ATOM   4911  CD1 TYR X 305       1.799  18.884  12.596  0.00  0.00            
ATOM   4912  HD1 TYR X 305       1.324  18.023  13.041  0.00  0.00            
ATOM   4913  CE1 TYR X 305       2.798  19.581  13.268  0.00  0.00            
ATOM   4914  HE1 TYR X 305       3.113  19.304  14.263  0.00  0.00            
ATOM   4915  CZ  TYR X 305       3.296  20.745  12.779  0.00  0.00            
ATOM   4916  OH  TYR X 305       4.384  21.326  13.365  0.00  0.00            
ATOM   4917  HH  TYR X 305       4.572  20.949  14.227  0.00  0.00            
ATOM   4918  CE2 TYR X 305       2.839  21.295  11.554  0.00  0.00            
ATOM   4919  HE2 TYR X 305       3.265  22.202  11.151  0.00  0.00            
ATOM   4920  CD2 TYR X 305       1.825  20.641  10.896  0.00  0.00            
ATOM   4921  HD2 TYR X 305       1.438  20.895   9.920  0.00  0.00            
ATOM   4922  C   TYR X 305      -1.729  20.213  11.559  0.00  0.00            
ATOM   4923  O   TYR X 305      -1.954  20.561  12.714  0.00  0.00            
ATOM   4924  N   ARG X 306      -2.002  21.069  10.542  0.00  0.00            
ATOM   4925  H   ARG X 306      -1.900  20.765   9.584  0.00  0.00            
ATOM   4926  CA  ARG X 306      -2.501  22.482  10.705  0.00  0.00            
ATOM   4927  HA  ARG X 306      -1.978  23.040  11.482  0.00  0.00            
ATOM   4928  CB  ARG X 306      -2.503  23.302   9.354  0.00  0.00            
ATOM   4929  HB2 ARG X 306      -3.030  22.732   8.588  0.00  0.00            
ATOM   4930  HB3 ARG X 306      -2.947  24.286   9.508  0.00  0.00            
ATOM   4931  CG  ARG X 306      -1.173  23.684   8.723  0.00  0.00            
ATOM   4932  HG2 ARG X 306      -0.594  22.833   8.365  0.00  0.00            
ATOM   4933  HG3 ARG X 306      -1.425  24.396   7.937  0.00  0.00            
ATOM   4934  CD  ARG X 306      -0.263  24.288   9.804  0.00  0.00            
ATOM   4935  HD2 ARG X 306       0.019  23.655  10.645  0.00  0.00            
ATOM   4936  HD3 ARG X 306      -0.768  25.106  10.319  0.00  0.00            
ATOM   4937  NE  ARG X 306       1.046  24.764   9.291  0.00  0.00            
ATOM   4938  HE  ARG X 306       1.483  24.211   8.568  0.00  0.00            
ATOM   4939  CZ  ARG X 306       1.853  25.630   9.838  0.00  0.00            
ATOM   4940  NH1 ARG X 306       1.492  26.402  10.827  0.00  0.00            
ATOM   4941 HH11 ARG X 306       0.554  26.323  11.191  0.00  0.00            
ATOM   4942 HH12 ARG X 306       2.147  27.061  11.223  0.00  0.00            
ATOM   4943  NH2 ARG X 306       3.041  25.747   9.326  0.00  0.00            
ATOM   4944 HH21 ARG X 306       3.329  25.234   8.505  0.00  0.00            
ATOM   4945 HH22 ARG X 306       3.576  26.595   9.448  0.00  0.00            
ATOM   4946  C   ARG X 306      -3.915  22.518  11.315  0.00  0.00            
ATOM   4947  O   ARG X 306      -4.122  23.324  12.204  0.00  0.00            
ATOM   4948  N   ALA X 307      -4.736  21.504  11.079  0.00  0.00            
ATOM   4949  H   ALA X 307      -4.641  20.948  10.241  0.00  0.00            
ATOM   4950  CA  ALA X 307      -6.009  21.314  11.751  0.00  0.00            
ATOM   4951  HA  ALA X 307      -6.536  22.264  11.660  0.00  0.00            
ATOM   4952  CB  ALA X 307      -6.862  20.298  10.968  0.00  0.00            
ATOM   4953  HB1 ALA X 307      -6.388  19.321  10.871  0.00  0.00            
ATOM   4954  HB2 ALA X 307      -7.720  20.097  11.610  0.00  0.00            
ATOM   4955  HB3 ALA X 307      -7.204  20.741  10.033  0.00  0.00            
ATOM   4956  C   ALA X 307      -5.892  20.957  13.221  0.00  0.00            
ATOM   4957  O   ALA X 307      -6.548  21.588  14.055  0.00  0.00            
ATOM   4958  N   LEU X 308      -5.000  20.005  13.519  0.00  0.00            
ATOM   4959  H   LEU X 308      -4.596  19.397  12.822  0.00  0.00            
ATOM   4960  CA  LEU X 308      -4.603  19.865  14.922  0.00  0.00            
ATOM   4961  HA  LEU X 308      -5.521  19.569  15.430  0.00  0.00            
ATOM   4962  CB  LEU X 308      -3.581  18.790  15.157  0.00  0.00            
ATOM   4963  HB2 LEU X 308      -2.752  18.851  14.453  0.00  0.00            
ATOM   4964  HB3 LEU X 308      -3.115  19.052  16.107  0.00  0.00            
ATOM   4965  CG  LEU X 308      -4.138  17.416  15.028  0.00  0.00            
ATOM   4966  HG  LEU X 308      -4.841  17.314  14.201  0.00  0.00            
ATOM   4967  CD1 LEU X 308      -2.917  16.454  14.821  0.00  0.00            
ATOM   4968 HD11 LEU X 308      -2.473  16.355  15.812  0.00  0.00            
ATOM   4969 HD12 LEU X 308      -2.118  16.804  14.167  0.00  0.00            
ATOM   4970 HD13 LEU X 308      -3.365  15.518  14.489  0.00  0.00            
ATOM   4971  CD2 LEU X 308      -4.764  16.964  16.291  0.00  0.00            
ATOM   4972 HD21 LEU X 308      -5.102  15.928  16.261  0.00  0.00            
ATOM   4973 HD22 LEU X 308      -4.133  17.075  17.173  0.00  0.00            
ATOM   4974 HD23 LEU X 308      -5.622  17.620  16.439  0.00  0.00            
ATOM   4975  C   LEU X 308      -4.141  21.210  15.560  0.00  0.00            
ATOM   4976  O   LEU X 308      -4.512  21.537  16.657  0.00  0.00            
ATOM   4977  N   MET X 309      -3.359  21.971  14.787  0.00  0.00            
ATOM   4978  H   MET X 309      -3.015  21.535  13.944  0.00  0.00            
ATOM   4979  CA  MET X 309      -2.794  23.333  15.242  0.00  0.00            
ATOM   4980  HA  MET X 309      -2.475  23.125  16.264  0.00  0.00            
ATOM   4981  CB  MET X 309      -1.583  23.713  14.517  0.00  0.00            
ATOM   4982  HB2 MET X 309      -1.102  22.800  14.168  0.00  0.00            
ATOM   4983  HB3 MET X 309      -1.982  24.094  13.577  0.00  0.00            
ATOM   4984  CG  MET X 309      -0.646  24.791  15.143  0.00  0.00            
ATOM   4985  HG2 MET X 309      -1.200  25.713  15.315  0.00  0.00            
ATOM   4986  HG3 MET X 309      -0.255  24.374  16.071  0.00  0.00            
ATOM   4987  SD  MET X 309       0.886  25.173  14.104  0.00  0.00            
ATOM   4988  CE  MET X 309       1.753  23.671  14.545  0.00  0.00            
ATOM   4989  HE1 MET X 309       1.144  22.782  14.379  0.00  0.00            
ATOM   4990  HE2 MET X 309       2.165  23.752  15.551  0.00  0.00            
ATOM   4991  HE3 MET X 309       2.584  23.500  13.860  0.00  0.00            
ATOM   4992  C   MET X 309      -3.894  24.441  15.261  0.00  0.00            
ATOM   4993  O   MET X 309      -3.571  25.582  15.763  0.00  0.00            
ATOM   4994  N   ASP X 310      -5.155  24.227  14.771  0.00  0.00            
ATOM   4995  H   ASP X 310      -5.170  23.324  14.319  0.00  0.00            
ATOM   4996  CA  ASP X 310      -6.389  24.995  15.021  0.00  0.00            
ATOM   4997  HA  ASP X 310      -6.072  26.037  15.008  0.00  0.00            
ATOM   4998  CB  ASP X 310      -7.284  24.865  13.864  0.00  0.00            
ATOM   4999  HB2 ASP X 310      -8.184  25.443  14.071  0.00  0.00            
ATOM   5000  HB3 ASP X 310      -7.737  23.877  13.782  0.00  0.00            
ATOM   5001  CG  ASP X 310      -6.763  25.301  12.529  0.00  0.00            
ATOM   5002  OD1 ASP X 310      -7.293  24.767  11.544  0.00  0.00            
ATOM   5003  OD2 ASP X 310      -5.956  26.202  12.463  0.00  0.00            
ATOM   5004  C   ASP X 310      -7.118  24.705  16.304  0.00  0.00            
ATOM   5005  O   ASP X 310      -7.892  25.517  16.747  0.00  0.00            
ATOM   5006  N   GLU X 311      -6.940  23.563  16.995  0.00  0.00            
ATOM   5007  H   GLU X 311      -6.215  22.976  16.608  0.00  0.00            
ATOM   5008  CA  GLU X 311      -7.427  23.219  18.355  0.00  0.00            
ATOM   5009  HA  GLU X 311      -8.492  23.450  18.378  0.00  0.00            
ATOM   5010  CB  GLU X 311      -7.154  21.758  18.746  0.00  0.00            
ATOM   5011  HB2 GLU X 311      -7.523  21.538  19.748  0.00  0.00            
ATOM   5012  HB3 GLU X 311      -6.087  21.664  18.947  0.00  0.00            
ATOM   5013  CG  GLU X 311      -7.597  20.686  17.700  0.00  0.00            
ATOM   5014  HG2 GLU X 311      -7.184  20.902  16.715  0.00  0.00            
ATOM   5015  HG3 GLU X 311      -7.006  19.777  17.821  0.00  0.00            
ATOM   5016  CD  GLU X 311      -9.081  20.338  17.513  0.00  0.00            
ATOM   5017  OE1 GLU X 311      -9.343  19.247  17.037  0.00  0.00            
ATOM   5018  OE2 GLU X 311     -10.017  21.195  17.780  0.00  0.00            
ATOM   5019  C   GLU X 311      -6.696  24.096  19.455  0.00  0.00            
ATOM   5020  O   GLU X 311      -5.726  24.856  19.112  0.00  0.00            
ATOM   5021  N   GLU X 312      -7.189  24.036  20.654  0.00  0.00            
ATOM   5022  H   GLU X 312      -8.039  23.495  20.731  0.00  0.00            
ATOM   5023  CA  GLU X 312      -6.741  24.749  21.817  0.00  0.00            
ATOM   5024  HA  GLU X 312      -6.625  25.814  21.618  0.00  0.00            
ATOM   5025  CB  GLU X 312      -7.782  24.604  22.954  0.00  0.00            
ATOM   5026  HB2 GLU X 312      -7.406  25.209  23.778  0.00  0.00            
ATOM   5027  HB3 GLU X 312      -8.725  25.126  22.789  0.00  0.00            
ATOM   5028  CG  GLU X 312      -7.983  23.192  23.511  0.00  0.00            
ATOM   5029  HG2 GLU X 312      -7.077  22.728  23.903  0.00  0.00            
ATOM   5030  HG3 GLU X 312      -8.470  23.337  24.475  0.00  0.00            
ATOM   5031  CD  GLU X 312      -8.762  22.216  22.635  0.00  0.00            
ATOM   5032  OE1 GLU X 312      -9.230  22.462  21.511  0.00  0.00            
ATOM   5033  OE2 GLU X 312      -8.993  21.079  23.083  0.00  0.00            
ATOM   5034  C   GLU X 312      -5.302  24.392  22.279  0.00  0.00            
ATOM   5035  O   GLU X 312      -4.511  25.207  22.662  0.00  0.00            
ATOM   5036  N   ASP X 313      -4.952  23.078  22.037  0.00  0.00            
ATOM   5037  H   ASP X 313      -5.627  22.463  21.606  0.00  0.00            
ATOM   5038  CA  ASP X 313      -3.663  22.490  22.324  0.00  0.00            
ATOM   5039  HA  ASP X 313      -2.830  23.142  22.063  0.00  0.00            
ATOM   5040  CB  ASP X 313      -3.554  22.219  23.776  0.00  0.00            
ATOM   5041  HB2 ASP X 313      -3.875  23.101  24.329  0.00  0.00            
ATOM   5042  HB3 ASP X 313      -4.118  21.361  24.142  0.00  0.00            
ATOM   5043  CG  ASP X 313      -2.107  21.788  23.939  0.00  0.00            
ATOM   5044  OD1 ASP X 313      -1.966  20.520  24.194  0.00  0.00            
ATOM   5045  OD2 ASP X 313      -1.196  22.598  23.719  0.00  0.00            
ATOM   5046  C   ASP X 313      -3.434  21.219  21.504  0.00  0.00            
ATOM   5047  O   ASP X 313      -4.312  20.334  21.406  0.00  0.00            
ATOM   5048  N   MET X 314      -2.283  21.122  20.849  0.00  0.00            
ATOM   5049  H   MET X 314      -1.683  21.924  20.976  0.00  0.00            
ATOM   5050  CA  MET X 314      -1.704  19.822  20.398  0.00  0.00            
ATOM   5051  HA  MET X 314      -2.422  19.048  20.668  0.00  0.00            
ATOM   5052  CB  MET X 314      -1.710  19.908  18.878  0.00  0.00            
ATOM   5053  HB2 MET X 314      -1.532  18.886  18.542  0.00  0.00            
ATOM   5054  HB3 MET X 314      -2.700  20.215  18.541  0.00  0.00            
ATOM   5055  CG  MET X 314      -0.624  20.761  18.205  0.00  0.00            
ATOM   5056  HG2 MET X 314      -1.106  21.728  18.347  0.00  0.00            
ATOM   5057  HG3 MET X 314       0.349  20.662  18.685  0.00  0.00            
ATOM   5058  SD  MET X 314      -0.516  20.633  16.448  0.00  0.00            
ATOM   5059  CE  MET X 314       0.040  18.858  16.297  0.00  0.00            
ATOM   5060  HE1 MET X 314       0.856  18.689  16.999  0.00  0.00
[truncated: 15,805 more chars]
