# Supplementary material for: Structural Basis for the Functional Changes by EGFR Exon 20 Insertion Mutations
Source: Cancers (Basel). 2021 Mar 5;13(5):1120. doi: 10.3390/cancers13051120 (PMC7961794; doi:10.3390/cancers13051120)
Supplement: Supplementary file 1 [file cancers-13-01120-s001.zip › cancers-1093462-supply/FileS9.pdb]

REMARK	Active V769insASV EGFR at 500 ns
REMARK	To obtain the correct residue numbering add 696 to each residue
CRYST1   77.113   77.113   77.113  90.00  90.00  90.00 P 1           1
ATOM      1  N   GLU X   1     -17.604  21.005   0.173  0.00  0.00            
ATOM      2  H1  GLU X   1     -18.250  21.031   0.950  0.00  0.00            
ATOM      3  H2  GLU X   1     -16.727  21.443   0.416  0.00  0.00            
ATOM      4  H3  GLU X   1     -18.021  21.421  -0.647  0.00  0.00            
ATOM      5  CA  GLU X   1     -17.397  19.585  -0.115  0.00  0.00            
ATOM      6  HA  GLU X   1     -16.979  19.583  -1.121  0.00  0.00            
ATOM      7  CB  GLU X   1     -16.523  18.809   0.883  0.00  0.00            
ATOM      8  HB2 GLU X   1     -16.791  19.176   1.874  0.00  0.00            
ATOM      9  HB3 GLU X   1     -16.826  17.763   0.840  0.00  0.00            
ATOM     10  CG  GLU X   1     -15.035  18.996   0.712  0.00  0.00            
ATOM     11  HG2 GLU X   1     -14.509  18.095   1.029  0.00  0.00            
ATOM     12  HG3 GLU X   1     -14.805  18.994  -0.353  0.00  0.00            
ATOM     13  CD  GLU X   1     -14.449  20.277   1.355  0.00  0.00            
ATOM     14  OE1 GLU X   1     -13.226  20.328   1.533  0.00  0.00            
ATOM     15  OE2 GLU X   1     -15.207  21.249   1.591  0.00  0.00            
ATOM     16  C   GLU X   1     -18.775  18.941  -0.166  0.00  0.00            
ATOM     17  O   GLU X   1     -19.590  19.146   0.748  0.00  0.00            
ATOM     18  N   ALA X   2     -19.097  18.214  -1.227  0.00  0.00            
ATOM     19  H   ALA X   2     -18.369  18.045  -1.906  0.00  0.00            
ATOM     20  CA  ALA X   2     -20.475  17.755  -1.584  0.00  0.00            
ATOM     21  HA  ALA X   2     -21.070  18.666  -1.653  0.00  0.00            
ATOM     22  CB  ALA X   2     -20.274  17.140  -3.002  0.00  0.00            
ATOM     23  HB1 ALA X   2     -19.504  16.369  -2.992  0.00  0.00            
ATOM     24  HB2 ALA X   2     -19.964  18.038  -3.537  0.00  0.00            
ATOM     25  HB3 ALA X   2     -21.226  16.939  -3.493  0.00  0.00            
ATOM     26  C   ALA X   2     -21.016  16.846  -0.574  0.00  0.00            
ATOM     27  O   ALA X   2     -20.313  16.008  -0.018  0.00  0.00            
ATOM     28  N   PRO X   3     -22.361  16.903  -0.352  0.00  0.00            
ATOM     29  CD  PRO X   3     -23.317  17.505  -1.242  0.00  0.00            
ATOM     30  HD2 PRO X   3     -23.295  18.593  -1.187  0.00  0.00            
ATOM     31  HD3 PRO X   3     -23.255  17.113  -2.257  0.00  0.00            
ATOM     32  CG  PRO X   3     -24.654  17.185  -0.648  0.00  0.00            
ATOM     33  HG2 PRO X   3     -25.157  16.536  -1.364  0.00  0.00            
ATOM     34  HG3 PRO X   3     -25.214  18.111  -0.518  0.00  0.00            
ATOM     35  CB  PRO X   3     -24.494  16.392   0.602  0.00  0.00            
ATOM     36  HB2 PRO X   3     -25.225  15.591   0.492  0.00  0.00            
ATOM     37  HB3 PRO X   3     -24.748  17.027   1.451  0.00  0.00            
ATOM     38  CA  PRO X   3     -23.015  16.054   0.688  0.00  0.00            
ATOM     39  HA  PRO X   3     -22.636  16.384   1.655  0.00  0.00            
ATOM     40  C   PRO X   3     -22.817  14.532   0.612  0.00  0.00            
ATOM     41  O   PRO X   3     -23.119  13.770   1.551  0.00  0.00            
ATOM     42  N   ASN X   4     -22.379  13.958  -0.584  0.00  0.00            
ATOM     43  H   ASN X   4     -22.257  14.565  -1.382  0.00  0.00            
ATOM     44  CA  ASN X   4     -22.052  12.521  -0.690  0.00  0.00            
ATOM     45  HA  ASN X   4     -22.175  11.971   0.243  0.00  0.00            
ATOM     46  CB  ASN X   4     -22.917  11.891  -1.745  0.00  0.00            
ATOM     47  HB2 ASN X   4     -22.686  10.826  -1.751  0.00  0.00            
ATOM     48  HB3 ASN X   4     -22.686  12.327  -2.717  0.00  0.00            
ATOM     49  CG  ASN X   4     -24.381  12.032  -1.450  0.00  0.00            
ATOM     50  OD1 ASN X   4     -24.966  11.388  -0.566  0.00  0.00            
ATOM     51  ND2 ASN X   4     -25.025  12.991  -2.081  0.00  0.00            
ATOM     52 HD21 ASN X   4     -24.529  13.585  -2.729  0.00  0.00            
ATOM     53 HD22 ASN X   4     -26.020  13.109  -1.950  0.00  0.00            
ATOM     54  C   ASN X   4     -20.549  12.308  -0.998  0.00  0.00            
ATOM     55  O   ASN X   4     -20.149  11.344  -1.693  0.00  0.00            
ATOM     56  N   GLN X   5     -19.703  13.214  -0.592  0.00  0.00            
ATOM     57  H   GLN X   5     -20.147  14.076  -0.310  0.00  0.00            
ATOM     58  CA  GLN X   5     -18.191  13.193  -0.724  0.00  0.00            
ATOM     59  HA  GLN X   5     -17.909  13.180  -1.777  0.00  0.00            
ATOM     60  CB  GLN X   5     -17.621  14.504  -0.170  0.00  0.00            
ATOM     61  HB2 GLN X   5     -17.941  14.574   0.870  0.00  0.00            
ATOM     62  HB3 GLN X   5     -18.059  15.293  -0.781  0.00  0.00            
ATOM     63  CG  GLN X   5     -16.029  14.577  -0.249  0.00  0.00            
ATOM     64  HG2 GLN X   5     -15.743  15.441   0.351  0.00  0.00            
ATOM     65  HG3 GLN X   5     -15.353  13.774   0.043  0.00  0.00            
ATOM     66  CD  GLN X   5     -15.617  14.901  -1.690  0.00  0.00            
ATOM     67  OE1 GLN X   5     -16.350  15.288  -2.558  0.00  0.00            
ATOM     68  NE2 GLN X   5     -14.372  14.839  -1.993  0.00  0.00            
ATOM     69 HE21 GLN X   5     -13.721  14.557  -1.275  0.00  0.00            
ATOM     70 HE22 GLN X   5     -14.048  15.185  -2.885  0.00  0.00            
ATOM     71  C   GLN X   5     -17.406  12.025  -0.098  0.00  0.00            
ATOM     72  O   GLN X   5     -16.755  11.280  -0.874  0.00  0.00            
ATOM     73  N   ALA X   6     -17.619  11.847   1.208  0.00  0.00            
ATOM     74  H   ALA X   6     -18.407  12.283   1.667  0.00  0.00            
ATOM     75  CA  ALA X   6     -16.933  10.790   2.043  0.00  0.00            
ATOM     76  HA  ALA X   6     -16.374  10.112   1.399  0.00  0.00            
ATOM     77  CB  ALA X   6     -15.935  11.542   2.928  0.00  0.00            
ATOM     78  HB1 ALA X   6     -16.515  12.232   3.541  0.00  0.00            
ATOM     79  HB2 ALA X   6     -15.431  10.872   3.625  0.00  0.00            
ATOM     80  HB3 ALA X   6     -15.189  12.010   2.286  0.00  0.00            
ATOM     81  C   ALA X   6     -17.876   9.905   2.900  0.00  0.00            
ATOM     82  O   ALA X   6     -17.762   8.671   2.804  0.00  0.00            
ATOM     83  N   LEU X   7     -18.704  10.550   3.631  0.00  0.00            
ATOM     84  H   LEU X   7     -18.661  11.557   3.574  0.00  0.00            
ATOM     85  CA  LEU X   7     -19.746   9.978   4.510  0.00  0.00            
ATOM     86  HA  LEU X   7     -20.132  10.814   5.094  0.00  0.00            
ATOM     87  CB  LEU X   7     -21.044   9.473   3.721  0.00  0.00            
ATOM     88  HB2 LEU X   7     -21.655   8.858   4.382  0.00  0.00            
ATOM     89  HB3 LEU X   7     -20.743   8.673   3.044  0.00  0.00            
ATOM     90  CG  LEU X   7     -21.899  10.434   2.937  0.00  0.00            
ATOM     91  HG  LEU X   7     -21.184  11.045   2.386  0.00  0.00            
ATOM     92  CD1 LEU X   7     -22.715   9.739   1.849  0.00  0.00            
ATOM     93 HD11 LEU X   7     -21.925   9.370   1.196  0.00  0.00            
ATOM     94 HD12 LEU X   7     -23.348   8.920   2.193  0.00  0.00            
ATOM     95 HD13 LEU X   7     -23.301  10.409   1.220  0.00  0.00            
ATOM     96  CD2 LEU X   7     -22.745  11.276   3.875  0.00  0.00            
ATOM     97 HD21 LEU X   7     -22.176  12.010   4.445  0.00  0.00            
ATOM     98 HD22 LEU X   7     -23.228  10.592   4.573  0.00  0.00            
ATOM     99 HD23 LEU X   7     -23.534  11.753   3.295  0.00  0.00            
ATOM    100  C   LEU X   7     -19.283   8.920   5.563  0.00  0.00            
ATOM    101  O   LEU X   7     -19.514   7.712   5.527  0.00  0.00            
ATOM    102  N   LEU X   8     -18.303   9.295   6.355  0.00  0.00            
ATOM    103  H   LEU X   8     -18.006  10.250   6.498  0.00  0.00            
ATOM    104  CA  LEU X   8     -17.721   8.398   7.347  0.00  0.00            
ATOM    105  HA  LEU X   8     -17.326   7.569   6.760  0.00  0.00            
ATOM    106  CB  LEU X   8     -16.565   9.154   8.016  0.00  0.00            
ATOM    107  HB2 LEU X   8     -16.321   8.650   8.951  0.00  0.00            
ATOM    108  HB3 LEU X   8     -16.923  10.134   8.331  0.00  0.00            
ATOM    109  CG  LEU X   8     -15.287   9.394   7.210  0.00  0.00            
ATOM    110  HG  LEU X   8     -15.439   9.806   6.212  0.00  0.00            
ATOM    111  CD1 LEU X   8     -14.373  10.332   7.909  0.00  0.00            
ATOM    112 HD11 LEU X   8     -14.812  11.326   7.825  0.00  0.00            
ATOM    113 HD12 LEU X   8     -14.329  10.103   8.974  0.00  0.00            
ATOM    114 HD13 LEU X   8     -13.375  10.358   7.471  0.00  0.00            
ATOM    115  CD2 LEU X   8     -14.644   8.024   7.068  0.00  0.00            
ATOM    116 HD21 LEU X   8     -14.504   7.584   8.056  0.00  0.00            
ATOM    117 HD22 LEU X   8     -15.224   7.359   6.428  0.00  0.00            
ATOM    118 HD23 LEU X   8     -13.684   8.121   6.562  0.00  0.00            
ATOM    119  C   LEU X   8     -18.733   7.905   8.403  0.00  0.00            
ATOM    120  O   LEU X   8     -19.330   8.699   9.113  0.00  0.00            
ATOM    121  N   ARG X   9     -18.867   6.611   8.430  0.00  0.00            
ATOM    122  H   ARG X   9     -18.463   6.069   7.679  0.00  0.00            
ATOM    123  CA  ARG X   9     -19.680   5.848   9.411  0.00  0.00            
ATOM    124  HA  ARG X   9     -20.589   6.447   9.479  0.00  0.00            
ATOM    125  CB  ARG X   9     -19.937   4.386   8.972  0.00  0.00            
ATOM    126  HB2 ARG X   9     -20.183   4.315   7.913  0.00  0.00            
ATOM    127  HB3 ARG X   9     -19.093   3.706   9.086  0.00  0.00            
ATOM    128  CG  ARG X   9     -21.047   3.702   9.885  0.00  0.00            
ATOM    129  HG2 ARG X   9     -21.986   4.141   9.548  0.00  0.00            
ATOM    130  HG3 ARG X   9     -20.790   3.949  10.915  0.00  0.00            
ATOM    131  CD  ARG X   9     -21.168   2.159   9.639  0.00  0.00            
ATOM    132  HD2 ARG X   9     -20.311   1.557   9.941  0.00  0.00            
ATOM    133  HD3 ARG X   9     -21.186   2.046   8.555  0.00  0.00            
ATOM    134  NE  ARG X   9     -22.375   1.713  10.289  0.00  0.00            
ATOM    135  HE  ARG X   9     -22.983   2.394  10.723  0.00  0.00            
ATOM    136  CZ  ARG X   9     -22.876   0.533  10.433  0.00  0.00            
ATOM    137  NH1 ARG X   9     -22.232  -0.582  10.053  0.00  0.00            
ATOM    138 HH11 ARG X   9     -21.426  -0.584   9.443  0.00  0.00            
ATOM    139 HH12 ARG X   9     -22.609  -1.490  10.283  0.00  0.00            
ATOM    140  NH2 ARG X   9     -23.946   0.327  11.130  0.00  0.00            
ATOM    141 HH21 ARG X   9     -24.502   1.074  11.522  0.00  0.00            
ATOM    142 HH22 ARG X   9     -24.197  -0.631  11.331  0.00  0.00            
ATOM    143  C   ARG X   9     -19.091   5.932  10.765  0.00  0.00            
ATOM    144  O   ARG X   9     -18.029   5.364  10.972  0.00  0.00            
ATOM    145  N   ILE X  10     -19.707   6.558  11.729  0.00  0.00            
ATOM    146  H   ILE X  10     -20.449   7.184  11.449  0.00  0.00            
ATOM    147  CA  ILE X  10     -19.260   6.471  13.164  0.00  0.00            
ATOM    148  HA  ILE X  10     -18.172   6.418  13.122  0.00  0.00            
ATOM    149  CB  ILE X  10     -19.579   7.639  14.038  0.00  0.00            
ATOM    150  HB  ILE X  10     -20.650   7.757  13.872  0.00  0.00            
ATOM    151  CG2 ILE X  10     -19.474   7.308  15.520  0.00  0.00            
ATOM    152 HG21 ILE X  10     -19.834   8.119  16.154  0.00  0.00            
ATOM    153 HG22 ILE X  10     -18.471   6.932  15.720  0.00  0.00            
ATOM    154 HG23 ILE X  10     -20.137   6.482  15.780  0.00  0.00            
ATOM    155  CG1 ILE X  10     -18.723   8.843  13.676  0.00  0.00            
ATOM    156 HG12 ILE X  10     -18.891   9.581  14.460  0.00  0.00            
ATOM    157 HG13 ILE X  10     -17.651   8.706  13.820  0.00  0.00            
ATOM    158  CD1 ILE X  10     -19.017   9.515  12.314  0.00  0.00            
ATOM    159 HD11 ILE X  10     -18.470  10.450  12.197  0.00  0.00            
ATOM    160 HD12 ILE X  10     -18.765   8.928  11.431  0.00  0.00            
ATOM    161 HD13 ILE X  10     -20.082   9.750  12.288  0.00  0.00            
ATOM    162  C   ILE X  10     -19.619   5.086  13.730  0.00  0.00            
ATOM    163  O   ILE X  10     -20.781   4.738  13.744  0.00  0.00            
ATOM    164  N   LEU X  11     -18.621   4.353  14.294  0.00  0.00            
ATOM    165  H   LEU X  11     -17.719   4.804  14.236  0.00  0.00            
ATOM    166  CA  LEU X  11     -18.809   3.199  15.122  0.00  0.00            
ATOM    167  HA  LEU X  11     -19.862   2.918  15.154  0.00  0.00            
ATOM    168  CB  LEU X  11     -17.827   2.072  14.719  0.00  0.00            
ATOM    169  HB2 LEU X  11     -16.767   2.309  14.817  0.00  0.00            
ATOM    170  HB3 LEU X  11     -18.051   1.203  15.337  0.00  0.00            
ATOM    171  CG  LEU X  11     -17.847   1.624  13.229  0.00  0.00            
ATOM    172  HG  LEU X  11     -17.693   2.454  12.539  0.00  0.00            
ATOM    173  CD1 LEU X  11     -16.705   0.602  12.991  0.00  0.00            
ATOM    174 HD11 LEU X  11     -16.760  -0.243  13.677  0.00  0.00            
ATOM    175 HD12 LEU X  11     -15.768   1.158  13.025  0.00  0.00            
ATOM    176 HD13 LEU X  11     -16.827   0.182  11.993  0.00  0.00            
ATOM    177  CD2 LEU X  11     -19.128   0.865  12.833  0.00  0.00            
ATOM    178 HD21 LEU X  11     -19.368   0.126  13.597  0.00  0.00            
ATOM    179 HD22 LEU X  11     -20.009   1.506  12.865  0.00  0.00            
ATOM    180 HD23 LEU X  11     -19.012   0.467  11.825  0.00  0.00            
ATOM    181  C   LEU X  11     -18.459   3.482  16.628  0.00  0.00            
ATOM    182  O   LEU X  11     -17.516   4.215  16.889  0.00  0.00            
ATOM    183  N   LYS X  12     -19.255   2.836  17.475  0.00  0.00            
ATOM    184  H   LYS X  12     -19.877   2.182  17.022  0.00  0.00            
ATOM    185  CA  LYS X  12     -18.934   2.785  18.951  0.00  0.00            
ATOM    186  HA  LYS X  12     -18.724   3.790  19.318  0.00  0.00            
ATOM    187  CB  LYS X  12     -20.194   2.226  19.641  0.00  0.00            
ATOM    188  HB2 LYS X  12     -21.018   2.794  19.210  0.00  0.00            
ATOM    189  HB3 LYS X  12     -20.378   1.164  19.477  0.00  0.00            
ATOM    190  CG  LYS X  12     -19.988   2.450  21.171  0.00  0.00            
ATOM    191  HG2 LYS X  12     -19.217   1.759  21.512  0.00  0.00            
ATOM    192  HG3 LYS X  12     -19.589   3.422  21.463  0.00  0.00            
ATOM    193  CD  LYS X  12     -21.317   2.166  21.869  0.00  0.00            
ATOM    194  HD2 LYS X  12     -21.971   3.036  21.818  0.00  0.00            
ATOM    195  HD3 LYS X  12     -21.795   1.333  21.354  0.00  0.00            
ATOM    196  CE  LYS X  12     -21.162   1.721  23.349  0.00  0.00            
ATOM    197  HE2 LYS X  12     -20.451   0.896  23.392  0.00  0.00            
ATOM    198  HE3 LYS X  12     -22.122   1.342  23.699  0.00  0.00            
ATOM    199  NZ  LYS X  12     -20.607   2.793  24.161  0.00  0.00            
ATOM    200  HZ1 LYS X  12     -20.648   2.691  25.165  0.00  0.00            
ATOM    201  HZ2 LYS X  12     -19.665   3.058  23.912  0.00  0.00            
ATOM    202  HZ3 LYS X  12     -21.150   3.641  24.076  0.00  0.00            
ATOM    203  C   LYS X  12     -17.774   1.869  19.243  0.00  0.00            
ATOM    204  O   LYS X  12     -17.663   0.752  18.778  0.00  0.00            
ATOM    205  N   GLU X  13     -16.898   2.254  20.174  0.00  0.00            
ATOM    206  H   GLU X  13     -17.046   3.207  20.475  0.00  0.00            
ATOM    207  CA  GLU X  13     -15.722   1.484  20.553  0.00  0.00            
ATOM    208  HA  GLU X  13     -15.065   1.428  19.685  0.00  0.00            
ATOM    209  CB  GLU X  13     -15.088   2.194  21.737  0.00  0.00            
ATOM    210  HB2 GLU X  13     -14.317   1.530  22.127  0.00  0.00            
ATOM    211  HB3 GLU X  13     -14.574   3.128  21.508  0.00  0.00            
ATOM    212  CG  GLU X  13     -15.915   2.469  22.947  0.00  0.00            
ATOM    213  HG2 GLU X  13     -16.341   1.519  23.269  0.00  0.00            
ATOM    214  HG3 GLU X  13     -15.278   2.694  23.803  0.00  0.00            
ATOM    215  CD  GLU X  13     -16.998   3.571  22.818  0.00  0.00            
ATOM    216  OE1 GLU X  13     -17.785   3.605  23.745  0.00  0.00            
ATOM    217  OE2 GLU X  13     -17.081   4.292  21.814  0.00  0.00            
ATOM    218  C   GLU X  13     -15.981   0.027  21.068  0.00  0.00            
ATOM    219  O   GLU X  13     -15.052  -0.736  21.076  0.00  0.00            
ATOM    220  N   THR X  14     -17.122  -0.220  21.579  0.00  0.00            
ATOM    221  H   THR X  14     -17.698   0.602  21.691  0.00  0.00            
ATOM    222  CA  THR X  14     -17.455  -1.463  22.334  0.00  0.00            
ATOM    223  HA  THR X  14     -16.538  -1.721  22.865  0.00  0.00            
ATOM    224  CB  THR X  14     -18.694  -1.319  23.180  0.00  0.00            
ATOM    225  HB  THR X  14     -18.965  -2.289  23.598  0.00  0.00            
ATOM    226  CG2 THR X  14     -18.487  -0.315  24.315  0.00  0.00            
ATOM    227 HG21 THR X  14     -18.256   0.685  23.950  0.00  0.00            
ATOM    228 HG22 THR X  14     -19.343  -0.138  24.966  0.00  0.00            
ATOM    229 HG23 THR X  14     -17.697  -0.601  25.009  0.00  0.00            
ATOM    230  OG1 THR X  14     -19.862  -0.896  22.471  0.00  0.00            
ATOM    231  HG1 THR X  14     -20.287  -1.639  22.037  0.00  0.00            
ATOM    232  C   THR X  14     -17.568  -2.726  21.509  0.00  0.00            
ATOM    233  O   THR X  14     -17.334  -3.798  21.971  0.00  0.00            
ATOM    234  N   GLU X  15     -17.783  -2.526  20.209  0.00  0.00            
ATOM    235  H   GLU X  15     -17.769  -1.562  19.910  0.00  0.00            
ATOM    236  CA  GLU X  15     -18.156  -3.652  19.227  0.00  0.00            
ATOM    237  HA  GLU X  15     -18.753  -4.425  19.710  0.00  0.00            
ATOM    238  CB  GLU X  15     -19.073  -3.075  18.082  0.00  0.00            
ATOM    239  HB2 GLU X  15     -18.533  -2.526  17.311  0.00  0.00            
ATOM    240  HB3 GLU X  15     -19.526  -3.858  17.474  0.00  0.00            
ATOM    241  CG  GLU X  15     -20.281  -2.236  18.685  0.00  0.00            
ATOM    242  HG2 GLU X  15     -19.934  -1.385  19.272  0.00  0.00            
ATOM    243  HG3 GLU X  15     -20.890  -1.740  17.929  0.00  0.00            
ATOM    244  CD  GLU X  15     -21.088  -3.047  19.694  0.00  0.00            
ATOM    245  OE1 GLU X  15     -21.517  -2.499  20.718  0.00  0.00            
ATOM    246  OE2 GLU X  15     -21.242  -4.278  19.438  0.00  0.00            
ATOM    247  C   GLU X  15     -16.931  -4.394  18.663  0.00  0.00            
ATOM    248  O   GLU X  15     -17.059  -5.369  17.914  0.00  0.00            
ATOM    249  N   PHE X  16     -15.711  -3.956  19.039  0.00  0.00            
ATOM    250  H   PHE X  16     -15.624  -3.195  19.698  0.00  0.00            
ATOM    251  CA  PHE X  16     -14.477  -4.531  18.334  0.00  0.00            
ATOM    252  HA  PHE X  16     -14.652  -5.569  18.052  0.00  0.00            
ATOM    253  CB  PHE X  16     -14.081  -3.685  17.087  0.00  0.00            
ATOM    254  HB2 PHE X  16     -13.213  -4.120  16.591  0.00  0.00            
ATOM    255  HB3 PHE X  16     -14.902  -3.766  16.375  0.00  0.00            
ATOM    256  CG  PHE X  16     -13.846  -2.230  17.366  0.00  0.00            
ATOM    257  CD1 PHE X  16     -12.563  -1.811  17.735  0.00  0.00            
ATOM    258  HD1 PHE X  16     -11.774  -2.527  17.908  0.00  0.00            
ATOM    259  CE1 PHE X  16     -12.245  -0.471  17.936  0.00  0.00            
ATOM    260  HE1 PHE X  16     -11.245  -0.260  18.287  0.00  0.00            
ATOM    261  CZ  PHE X  16     -13.254   0.533  17.847  0.00  0.00            
ATOM    262  HZ  PHE X  16     -13.017   1.560  18.082  0.00  0.00            
ATOM    263  CE2 PHE X  16     -14.528   0.194  17.355  0.00  0.00            
ATOM    264  HE2 PHE X  16     -15.265   0.960  17.168  0.00  0.00            
ATOM    265  CD2 PHE X  16     -14.819  -1.212  17.121  0.00  0.00            
ATOM    266  HD2 PHE X  16     -15.773  -1.457  16.677  0.00  0.00            
ATOM    267  C   PHE X  16     -13.317  -4.522  19.335  0.00  0.00            
ATOM    268  O   PHE X  16     -13.257  -3.602  20.115  0.00  0.00            
ATOM    269  N   LYS X  17     -12.390  -5.479  19.221  0.00  0.00            
ATOM    270  H   LYS X  17     -12.641  -6.287  18.670  0.00  0.00            
ATOM    271  CA  LYS X  17     -11.151  -5.574  20.024  0.00  0.00            
ATOM    272  HA  LYS X  17     -10.954  -4.690  20.630  0.00  0.00            
ATOM    273  CB  LYS X  17     -11.492  -6.745  21.075  0.00  0.00            
ATOM    274  HB2 LYS X  17     -10.652  -6.812  21.767  0.00  0.00            
ATOM    275  HB3 LYS X  17     -12.399  -6.632  21.669  0.00  0.00            
ATOM    276  CG  LYS X  17     -11.506  -8.133  20.441  0.00  0.00            
ATOM    277  HG2 LYS X  17     -10.497  -8.522  20.299  0.00  0.00            
ATOM    278  HG3 LYS X  17     -12.060  -8.074  19.504  0.00  0.00            
ATOM    279  CD  LYS X  17     -12.215  -9.232  21.296  0.00  0.00            
ATOM    280  HD2 LYS X  17     -11.636  -9.336  22.213  0.00  0.00            
ATOM    281  HD3 LYS X  17     -13.237  -8.934  21.531  0.00  0.00            
ATOM    282  CE  LYS X  17     -12.297 -10.511  20.470  0.00  0.00            
ATOM    283  HE2 LYS X  17     -11.342 -11.032  20.414  0.00  0.00            
ATOM    284  HE3 LYS X  17     -12.589 -10.273  19.447  0.00  0.00            
ATOM    285  NZ  LYS X  17     -13.342 -11.409  21.067  0.00  0.00            
ATOM    286  HZ1 LYS X  17     -13.443 -12.238  20.499  0.00  0.00            
ATOM    287  HZ2 LYS X  17     -14.251 -10.977  20.980  0.00  0.00            
ATOM    288  HZ3 LYS X  17     -13.161 -11.717  22.012  0.00  0.00            
ATOM    289  C   LYS X  17      -9.877  -5.706  19.180  0.00  0.00            
ATOM    290  O   LYS X  17      -9.952  -6.342  18.129  0.00  0.00            
ATOM    291  N   LYS X  18      -8.809  -5.178  19.794  0.00  0.00            
ATOM    292  H   LYS X  18      -9.006  -4.588  20.590  0.00  0.00            
ATOM    293  CA  LYS X  18      -7.399  -5.459  19.424  0.00  0.00            
ATOM    294  HA  LYS X  18      -7.361  -5.557  18.340  0.00  0.00            
ATOM    295  CB  LYS X  18      -6.544  -4.215  19.848  0.00  0.00            
ATOM    296  HB2 LYS X  18      -5.502  -4.535  19.832  0.00  0.00            
ATOM    297  HB3 LYS X  18      -6.628  -3.995  20.912  0.00  0.00            
ATOM    298  CG  LYS X  18      -6.835  -2.822  19.209  0.00  0.00            
ATOM    299  HG2 LYS X  18      -6.532  -2.929  18.167  0.00  0.00            
ATOM    300  HG3 LYS X  18      -7.919  -2.735  19.292  0.00  0.00            
ATOM    301  CD  LYS X  18      -6.236  -1.611  19.972  0.00  0.00            
ATOM    302  HD2 LYS X  18      -5.157  -1.726  20.074  0.00  0.00            
ATOM    303  HD3 LYS X  18      -6.722  -1.554  20.946  0.00  0.00            
ATOM    304  CE  LYS X  18      -6.426  -0.370  19.223  0.00  0.00            
ATOM    305  HE2 LYS X  18      -5.682  -0.357  18.427  0.00  0.00            
ATOM    306  HE3 LYS X  18      -7.397  -0.446  18.733  0.00  0.00            
ATOM    307  NZ  LYS X  18      -6.237   0.797  20.072  0.00  0.00            
ATOM    308  HZ1 LYS X  18      -7.034   0.988  20.662  0.00  0.00            
ATOM    309  HZ2 LYS X  18      -6.062   1.670  19.594  0.00  0.00            
ATOM    310  HZ3 LYS X  18      -5.521   0.578  20.749  0.00  0.00            
ATOM    311  C   LYS X  18      -6.897  -6.784  19.984  0.00  0.00            
ATOM    312  O   LYS X  18      -7.183  -7.052  21.126  0.00  0.00            
ATOM    313  N   ILE X  19      -6.270  -7.646  19.173  0.00  0.00            
ATOM    314  H   ILE X  19      -6.260  -7.459  18.180  0.00  0.00            
ATOM    315  CA  ILE X  19      -5.798  -8.992  19.580  0.00  0.00            
ATOM    316  HA  ILE X  19      -6.036  -9.168  20.629  0.00  0.00            
ATOM    317  CB  ILE X  19      -6.663 -10.130  18.909  0.00  0.00            
ATOM    318  HB  ILE X  19      -6.275 -11.016  19.411  0.00  0.00            
ATOM    319  CG2 ILE X  19      -8.167 -10.032  19.257  0.00  0.00            
ATOM    320 HG21 ILE X  19      -8.573  -9.103  18.856  0.00  0.00            
ATOM    321 HG22 ILE X  19      -8.333 -10.162  20.326  0.00  0.00            
ATOM    322 HG23 ILE X  19      -8.665 -10.915  18.856  0.00  0.00            
ATOM    323  CG1 ILE X  19      -6.481 -10.227  17.332  0.00  0.00            
ATOM    324 HG12 ILE X  19      -7.376 -10.626  16.854  0.00  0.00            
ATOM    325 HG13 ILE X  19      -6.164  -9.270  16.917  0.00  0.00            
ATOM    326  CD1 ILE X  19      -5.381 -11.236  17.074  0.00  0.00            
ATOM    327 HD11 ILE X  19      -5.456 -11.632  16.061  0.00  0.00            
ATOM    328 HD12 ILE X  19      -4.394 -10.794  17.206  0.00  0.00            
ATOM    329 HD13 ILE X  19      -5.538 -12.155  17.641  0.00  0.00            
ATOM    330  C   ILE X  19      -4.275  -9.178  19.437  0.00  0.00            
ATOM    331  O   ILE X  19      -3.725 -10.051  20.087  0.00  0.00            
ATOM    332  N   LYS X  20      -3.594  -8.392  18.595  0.00  0.00            
ATOM    333  H   LYS X  20      -4.085  -7.599  18.209  0.00  0.00            
ATOM    334  CA  LYS X  20      -2.150  -8.197  18.425  0.00  0.00            
ATOM    335  HA  LYS X  20      -1.705  -7.978  19.395  0.00  0.00            
ATOM    336  CB  LYS X  20      -1.477  -9.534  17.794  0.00  0.00            
ATOM    337  HB2 LYS X  20      -2.026 -10.400  18.164  0.00  0.00            
ATOM    338  HB3 LYS X  20      -1.518  -9.496  16.705  0.00  0.00            
ATOM    339  CG  LYS X  20      -0.047  -9.807  18.273  0.00  0.00            
ATOM    340  HG2 LYS X  20       0.449  -8.837  18.293  0.00  0.00            
ATOM    341  HG3 LYS X  20       0.388 -10.530  17.582  0.00  0.00            
ATOM    342  CD  LYS X  20       0.030 -10.453  19.650  0.00  0.00            
ATOM    343  HD2 LYS X  20      -0.541  -9.769  20.278  0.00  0.00            
ATOM    344  HD3 LYS X  20      -0.487 -11.412  19.662  0.00  0.00            
ATOM    345  CE  LYS X  20       1.408 -10.542  20.215  0.00  0.00            
ATOM    346  HE2 LYS X  20       1.798  -9.524  20.182  0.00  0.00            
ATOM    347  HE3 LYS X  20       1.276 -10.932  21.224  0.00  0.00            
ATOM    348  NZ  LYS X  20       2.326 -11.373  19.424  0.00  0.00            
ATOM    349  HZ1 LYS X  20       2.468 -11.020  18.488  0.00  0.00            
ATOM    350  HZ2 LYS X  20       2.062 -12.335  19.270  0.00  0.00            
ATOM    351  HZ3 LYS X  20       3.220 -11.551  19.858  0.00  0.00            
ATOM    352  C   LYS X  20      -1.814  -6.989  17.514  0.00  0.00            
ATOM    353  O   LYS X  20      -2.600  -6.689  16.660  0.00  0.00            
ATOM    354  N   VAL X  21      -0.620  -6.361  17.730  0.00  0.00            
ATOM    355  H   VAL X  21       0.049  -6.737  18.387  0.00  0.00            
ATOM    356  CA  VAL X  21      -0.131  -5.324  16.863  0.00  0.00            
ATOM    357  HA  VAL X  21      -0.823  -4.504  16.674  0.00  0.00            
ATOM    358  CB  VAL X  21       1.122  -4.597  17.439  0.00  0.00            
ATOM    359  HB  VAL X  21       1.836  -5.379  17.698  0.00  0.00            
ATOM    360  CG1 VAL X  21       1.846  -3.575  16.549  0.00  0.00            
ATOM    361 HG11 VAL X  21       2.277  -3.979  15.633  0.00  0.00            
ATOM    362 HG12 VAL X  21       2.582  -3.028  17.139  0.00  0.00            
ATOM    363 HG13 VAL X  21       1.124  -2.791  16.320  0.00  0.00            
ATOM    364  CG2 VAL X  21       0.689  -4.048  18.806  0.00  0.00            
ATOM    365 HG21 VAL X  21       0.219  -4.653  19.582  0.00  0.00            
ATOM    366 HG22 VAL X  21       1.636  -3.665  19.187  0.00  0.00            
ATOM    367 HG23 VAL X  21       0.078  -3.154  18.675  0.00  0.00            
ATOM    368  C   VAL X  21       0.278  -5.939  15.480  0.00  0.00            
ATOM    369  O   VAL X  21       0.539  -7.139  15.289  0.00  0.00            
ATOM    370  N   LEU X  22       0.037  -5.124  14.497  0.00  0.00            
ATOM    371  H   LEU X  22      -0.488  -4.306  14.770  0.00  0.00            
ATOM    372  CA  LEU X  22       0.265  -5.310  13.022  0.00  0.00            
ATOM    373  HA  LEU X  22       0.424  -6.367  12.810  0.00  0.00            
ATOM    374  CB  LEU X  22      -1.029  -4.869  12.329  0.00  0.00            
ATOM    375  HB2 LEU X  22      -1.182  -3.794  12.427  0.00  0.00            
ATOM    376  HB3 LEU X  22      -1.824  -5.457  12.789  0.00  0.00            
ATOM    377  CG  LEU X  22      -1.084  -5.202  10.812  0.00  0.00            
ATOM    378  HG  LEU X  22      -0.211  -4.732  10.360  0.00  0.00            
ATOM    379  CD1 LEU X  22      -1.048  -6.700  10.606  0.00  0.00            
ATOM    380 HD11 LEU X  22      -0.048  -6.995  10.287  0.00  0.00            
ATOM    381 HD12 LEU X  22      -1.219  -7.142  11.587  0.00  0.00            
ATOM    382 HD13 LEU X  22      -1.669  -7.043   9.778  0.00  0.00            
ATOM    383  CD2 LEU X  22      -2.381  -4.587  10.223  0.00  0.00            
ATOM    384 HD21 LEU X  22      -2.403  -3.498  10.184  0.00  0.00            
ATOM    385 HD22 LEU X  22      -2.425  -4.893   9.178  0.00  0.00            
ATOM    386 HD23 LEU X  22      -3.269  -4.955  10.737  0.00  0.00            
ATOM    387  C   LEU X  22       1.501  -4.563  12.479  0.00  0.00            
ATOM    388  O   LEU X  22       2.046  -5.049  11.472  0.00  0.00            
ATOM    389  N   GLY X  23       1.824  -3.452  13.105  0.00  0.00            
ATOM    390  H   GLY X  23       1.268  -3.144  13.890  0.00  0.00            
ATOM    391  CA  GLY X  23       2.509  -2.425  12.428  0.00  0.00            
ATOM    392  HA2 GLY X  23       3.513  -2.699  12.105  0.00  0.00            
ATOM    393  HA3 GLY X  23       1.847  -2.147  11.608  0.00  0.00            
ATOM    394  C   GLY X  23       2.736  -1.277  13.266  0.00  0.00            
ATOM    395  O   GLY X  23       1.877  -1.067  14.112  0.00  0.00            
ATOM    396  N   SER X  24       3.861  -0.604  13.184  0.00  0.00            
ATOM    397  H   SER X  24       4.561  -0.943  12.540  0.00  0.00            
ATOM    398  CA  SER X  24       4.256   0.307  14.245  0.00  0.00            
ATOM    399  HA  SER X  24       3.333   0.859  14.424  0.00  0.00            
ATOM    400  CB  SER X  24       4.802  -0.439  15.441  0.00  0.00            
ATOM    401  HB2 SER X  24       5.780  -0.850  15.189  0.00  0.00            
ATOM    402  HB3 SER X  24       4.211  -1.334  15.635  0.00  0.00            
ATOM    403  OG  SER X  24       4.930   0.345  16.596  0.00  0.00            
ATOM    404  HG  SER X  24       5.757   0.813  16.458  0.00  0.00            
ATOM    405  C   SER X  24       5.332   1.340  13.927  0.00  0.00            
ATOM    406  O   SER X  24       6.189   1.004  13.109  0.00  0.00            
ATOM    407  N   GLY X  25       5.261   2.608  14.303  0.00  0.00            
ATOM    408  H   GLY X  25       4.679   2.903  15.074  0.00  0.00            
ATOM    409  CA  GLY X  25       6.402   3.596  14.100  0.00  0.00            
ATOM    410  HA2 GLY X  25       7.381   3.132  14.222  0.00  0.00            
ATOM    411  HA3 GLY X  25       6.525   3.902  13.062  0.00  0.00            
ATOM    412  C   GLY X  25       6.314   4.792  15.056  0.00  0.00            
ATOM    413  O   GLY X  25       5.517   4.770  15.996  0.00  0.00            
ATOM    414  N   ALA X  26       7.164   5.832  14.859  0.00  0.00            
ATOM    415  H   ALA X  26       7.840   5.868  14.110  0.00  0.00            
ATOM    416  CA  ALA X  26       7.353   7.010  15.667  0.00  0.00            
ATOM    417  HA  ALA X  26       7.665   6.731  16.673  0.00  0.00            
ATOM    418  CB  ALA X  26       8.434   7.854  15.059  0.00  0.00            
ATOM    419  HB1 ALA X  26       9.380   7.313  15.086  0.00  0.00            
ATOM    420  HB2 ALA X  26       8.094   8.076  14.048  0.00  0.00            
ATOM    421  HB3 ALA X  26       8.582   8.785  15.605  0.00  0.00            
ATOM    422  C   ALA X  26       6.120   7.920  15.772  0.00  0.00            
ATOM    423  O   ALA X  26       6.070   8.865  16.647  0.00  0.00            
ATOM    424  N   PHE X  27       5.100   7.757  14.944  0.00  0.00            
ATOM    425  H   PHE X  27       5.326   7.138  14.179  0.00  0.00            
ATOM    426  CA  PHE X  27       3.847   8.568  14.868  0.00  0.00            
ATOM    427  HA  PHE X  27       3.919   9.312  15.661  0.00  0.00            
ATOM    428  CB  PHE X  27       3.793   9.501  13.584  0.00  0.00            
ATOM    429  HB2 PHE X  27       3.420   8.882  12.768  0.00  0.00            
ATOM    430  HB3 PHE X  27       3.059  10.273  13.814  0.00  0.00            
ATOM    431  CG  PHE X  27       5.074  10.094  13.244  0.00  0.00            
ATOM    432  CD1 PHE X  27       5.430  11.375  13.792  0.00  0.00            
ATOM    433  HD1 PHE X  27       4.731  11.951  14.380  0.00  0.00            
ATOM    434  CE1 PHE X  27       6.675  11.852  13.507  0.00  0.00            
ATOM    435  HE1 PHE X  27       6.843  12.863  13.848  0.00  0.00            
ATOM    436  CZ  PHE X  27       7.578  11.211  12.725  0.00  0.00            
ATOM    437  HZ  PHE X  27       8.488  11.763  12.543  0.00  0.00            
ATOM    438  CE2 PHE X  27       7.308   9.950  12.152  0.00  0.00            
ATOM    439  HE2 PHE X  27       8.088   9.471  11.580  0.00  0.00            
ATOM    440  CD2 PHE X  27       6.014   9.363  12.440  0.00  0.00            
ATOM    441  HD2 PHE X  27       5.799   8.366  12.084  0.00  0.00            
ATOM    442  C   PHE X  27       2.619   7.779  15.191  0.00  0.00            
ATOM    443  O   PHE X  27       1.546   8.371  15.228  0.00  0.00            
ATOM    444  N   GLY X  28       2.717   6.443  15.226  0.00  0.00            
ATOM    445  H   GLY X  28       3.536   5.925  14.942  0.00  0.00            
ATOM    446  CA  GLY X  28       1.492   5.640  15.227  0.00  0.00            
ATOM    447  HA2 GLY X  28       0.870   5.967  16.061  0.00  0.00            
ATOM    448  HA3 GLY X  28       0.916   5.846  14.325  0.00  0.00            
ATOM    449  C   GLY X  28       1.637   4.186  15.340  0.00  0.00            
ATOM    450  O   GLY X  28       2.723   3.624  15.374  0.00  0.00            
ATOM    451  N   THR X  29       0.465   3.473  15.466  0.00  0.00            
ATOM    452  H   THR X  29      -0.466   3.852  15.568  0.00  0.00            
ATOM    453  CA  THR X  29       0.437   1.973  15.484  0.00  0.00            
ATOM    454  HA  THR X  29       1.341   1.538  15.058  0.00  0.00            
ATOM    455  CB  THR X  29       0.432   1.514  16.962  0.00  0.00            
ATOM    456  HB  THR X  29      -0.584   1.701  17.310  0.00  0.00            
ATOM    457  CG2 THR X  29       0.753   0.023  17.145  0.00  0.00            
ATOM    458 HG21 THR X  29      -0.052  -0.686  16.957  0.00  0.00            
ATOM    459 HG22 THR X  29       1.188  -0.167  18.127  0.00  0.00            
ATOM    460 HG23 THR X  29       1.429  -0.245  16.333  0.00  0.00            
ATOM    461  OG1 THR X  29       1.377   2.174  17.789  0.00  0.00            
ATOM    462  HG1 THR X  29       1.188   3.114  17.844  0.00  0.00            
ATOM    463  C   THR X  29      -0.756   1.438  14.771  0.00  0.00            
ATOM    464  O   THR X  29      -1.745   2.196  14.760  0.00  0.00            
ATOM    465  N   VAL X  30      -0.778   0.182  14.329  0.00  0.00            
ATOM    466  H   VAL X  30       0.101  -0.314  14.351  0.00  0.00            
ATOM    467  CA  VAL X  30      -1.899  -0.614  13.758  0.00  0.00            
ATOM    468  HA  VAL X  30      -2.857  -0.141  13.977  0.00  0.00            
ATOM    469  CB  VAL X  30      -1.784  -0.814  12.203  0.00  0.00            
ATOM    470  HB  VAL X  30      -1.151  -1.668  11.962  0.00  0.00            
ATOM    471  CG1 VAL X  30      -3.051  -1.174  11.561  0.00  0.00            
ATOM    472 HG11 VAL X  30      -3.459  -2.141  11.856  0.00  0.00            
ATOM    473 HG12 VAL X  30      -2.836  -1.236  10.495  0.00  0.00            
ATOM    474 HG13 VAL X  30      -3.791  -0.387  11.712  0.00  0.00            
ATOM    475  CG2 VAL X  30      -1.196   0.473  11.527  0.00  0.00            
ATOM    476 HG21 VAL X  30      -0.184   0.610  11.908  0.00  0.00            
ATOM    477 HG22 VAL X  30      -1.836   1.351  11.606  0.00  0.00            
ATOM    478 HG23 VAL X  30      -1.074   0.194  10.480  0.00  0.00            
ATOM    479  C   VAL X  30      -2.001  -1.945  14.513  0.00  0.00            
ATOM    480  O   VAL X  30      -0.999  -2.593  14.928  0.00  0.00            
ATOM    481  N   TYR X  31      -3.208  -2.539  14.667  0.00  0.00            
ATOM    482  H   TYR X  31      -4.002  -2.037  14.296  0.00  0.00            
ATOM    483  CA  TYR X  31      -3.533  -3.719  15.521  0.00  0.00            
ATOM    484  HA  TYR X  31      -2.665  -4.356  15.691  0.00  0.00            
ATOM    485  CB  TYR X  31      -4.201  -3.238  16.825  0.00  0.00            
ATOM    486  HB2 TYR X  31      -4.340  -4.127  17.442  0.00  0.00            
ATOM    487  HB3 TYR X  31      -5.242  -2.957  16.662  0.00  0.00            
ATOM    488  CG  TYR X  31      -3.410  -2.263  17.573  0.00  0.00            
ATOM    489  CD1 TYR X  31      -3.672  -0.863  17.346  0.00  0.00            
ATOM    490  HD1 TYR X  31      -4.269  -0.582  16.491  0.00  0.00            
ATOM    491  CE1 TYR X  31      -3.008   0.116  18.136  0.00  0.00            
ATOM    492  HE1 TYR X  31      -3.129   1.179  17.983  0.00  0.00            
ATOM    493  CZ  TYR X  31      -2.027  -0.283  19.065  0.00  0.00            
ATOM    494  OH  TYR X  31      -1.339   0.700  19.689  0.00  0.00            
ATOM    495  HH  TYR X  31      -1.857   1.488  19.868  0.00  0.00            
ATOM    496  CE2 TYR X  31      -1.847  -1.603  19.377  0.00  0.00            
ATOM    497  HE2 TYR X  31      -1.133  -1.840  20.153  0.00  0.00            
ATOM    498  CD2 TYR X  31      -2.582  -2.563  18.667  0.00  0.00            
ATOM    499  HD2 TYR X  31      -2.492  -3.601  18.951  0.00  0.00            
ATOM    500  C   TYR X  31      -4.465  -4.586  14.663  0.00  0.00            
ATOM    501  O   TYR X  31      -5.520  -4.129  14.203  0.00  0.00            
ATOM    502  N   LYS X  32      -4.124  -5.800  14.500  0.00  0.00            
ATOM    503  H   LYS X  32      -3.264  -6.073  14.954  0.00  0.00            
ATOM    504  CA  LYS X  32      -5.188  -6.806  14.068  0.00  0.00            
ATOM    505  HA  LYS X  32      -5.591  -6.656  13.066  0.00  0.00            
ATOM    506  CB  LYS X  32      -4.485  -8.187  14.166  0.00  0.00            
ATOM    507  HB2 LYS X  32      -4.320  -8.421  15.218  0.00  0.00            
ATOM    508  HB3 LYS X  32      -5.272  -8.799  13.726  0.00  0.00            
ATOM    509  CG  LYS X  32      -3.177  -8.428  13.355  0.00  0.00            
ATOM    510  HG2 LYS X  32      -2.467  -8.150  14.134  0.00  0.00            
ATOM    511  HG3 LYS X  32      -3.115  -7.782  12.479  0.00  0.00            
ATOM    512  CD  LYS X  32      -2.827  -9.897  13.060  0.00  0.00            
ATOM    513  HD2 LYS X  32      -2.872 -10.484  13.978  0.00  0.00            
ATOM    514  HD3 LYS X  32      -3.518 -10.410  12.391  0.00  0.00            
ATOM    515  CE  LYS X  32      -1.385  -9.925  12.519  0.00  0.00            
ATOM    516  HE2 LYS X  32      -1.361  -9.360  11.587  0.00  0.00            
ATOM    517  HE3 LYS X  32      -0.719  -9.438  13.231  0.00  0.00            
ATOM    518  NZ  LYS X  32      -0.932 -11.298  12.320  0.00  0.00            
ATOM    519  HZ1 LYS X  32      -1.323 -11.635  11.451  0.00  0.00            
ATOM    520  HZ2 LYS X  32       0.078 -11.321  12.305  0.00  0.00            
ATOM    521  HZ3 LYS X  32      -1.274 -11.901  13.055  0.00  0.00            
ATOM    522  C   LYS X  32      -6.348  -6.763  15.054  0.00  0.00            
ATOM    523  O   LYS X  32      -6.127  -6.573  16.244  0.00  0.00            
ATOM    524  N   GLY X  33      -7.572  -7.032  14.636  0.00  0.00            
ATOM    525  H   GLY X  33      -7.820  -6.896  13.667  0.00  0.00            
ATOM    526  CA  GLY X  33      -8.714  -7.133  15.501  0.00  0.00            
ATOM    527  HA2 GLY X  33      -8.473  -7.723  16.385  0.00  0.00            
ATOM    528  HA3 GLY X  33      -8.858  -6.108  15.841  0.00  0.00            
ATOM    529  C   GLY X  33      -9.925  -7.940  14.957  0.00  0.00            
ATOM    530  O   GLY X  33      -9.881  -8.534  13.877  0.00  0.00            
ATOM    531  N   LEU X  34     -10.931  -8.054  15.772  0.00  0.00            
ATOM    532  H   LEU X  34     -10.863  -7.467  16.591  0.00  0.00            
ATOM    533  CA  LEU X  34     -12.235  -8.505  15.323  0.00  0.00            
ATOM    534  HA  LEU X  34     -12.160  -8.610  14.241  0.00  0.00            
ATOM    535  CB  LEU X  34     -12.641  -9.892  15.890  0.00  0.00            
ATOM    536  HB2 LEU X  34     -13.629 -10.212  15.559  0.00  0.00            
ATOM    537  HB3 LEU X  34     -12.754  -9.741  16.964  0.00  0.00            
ATOM    538  CG  LEU X  34     -11.613 -11.035  15.566  0.00  0.00            
ATOM    539  HG  LEU X  34     -11.241 -10.906  14.550  0.00  0.00            
ATOM    540  CD1 LEU X  34     -10.500 -11.138  16.578  0.00  0.00            
ATOM    541 HD11 LEU X  34     -10.012 -10.182  16.766  0.00  0.00            
ATOM    542 HD12 LEU X  34     -10.874 -11.724  17.417  0.00  0.00            
ATOM    543 HD13 LEU X  34      -9.694 -11.722  16.132  0.00  0.00            
ATOM    544  CD2 LEU X  34     -12.422 -12.378  15.699  0.00  0.00            
ATOM    545 HD21 LEU X  34     -13.079 -12.257  16.561  0.00  0.00            
ATOM    546 HD22 LEU X  34     -13.095 -12.467  14.846  0.00  0.00            
ATOM    547 HD23 LEU X  34     -11.771 -13.252  15.685  0.00  0.00            
ATOM    548  C   LEU X  34     -13.381  -7.436  15.619  0.00  0.00            
ATOM    549  O   LEU X  34     -13.357  -6.838  16.655  0.00  0.00            
ATOM    550  N   TRP X  35     -14.327  -7.254  14.719  0.00  0.00            
ATOM    551  H   TRP X  35     -14.340  -7.813  13.878  0.00  0.00            
ATOM    552  CA  TRP X  35     -15.572  -6.458  14.784  0.00  0.00            
ATOM    553  HA  TRP X  35     -15.646  -5.972  15.757  0.00  0.00            
ATOM    554  CB  TRP X  35     -15.502  -5.293  13.841  0.00  0.00            
ATOM    555  HB2 TRP X  35     -15.211  -5.805  12.923  0.00  0.00            
ATOM    556  HB3 TRP X  35     -14.671  -4.664  14.160  0.00  0.00            
ATOM    557  CG  TRP X  35     -16.720  -4.418  13.601  0.00  0.00            
ATOM    558  CD1 TRP X  35     -17.524  -3.838  14.555  0.00  0.00            
ATOM    559  HD1 TRP X  35     -17.427  -3.958  15.624  0.00  0.00            
ATOM    560  NE1 TRP X  35     -18.478  -3.060  13.927  0.00  0.00            
ATOM    561  HE1 TRP X  35     -19.096  -2.474  14.470  0.00  0.00            
ATOM    562  CE2 TRP X  35     -18.438  -3.077  12.517  0.00  0.00            
ATOM    563  CZ2 TRP X  35     -19.157  -2.534  11.481  0.00  0.00            
ATOM    564  HZ2 TRP X  35     -19.994  -1.901  11.735  0.00  0.00            
ATOM    565  CH2 TRP X  35     -18.768  -2.776  10.184  0.00  0.00            
ATOM    566  HH2 TRP X  35     -19.270  -2.195   9.425  0.00  0.00            
ATOM    567  CZ3 TRP X  35     -17.704  -3.685   9.941  0.00  0.00            
ATOM    568  HZ3 TRP X  35     -17.326  -3.915   8.956  0.00  0.00            
ATOM    569  CE3 TRP X  35     -17.000  -4.271  10.991  0.00  0.00            
ATOM    570  HE3 TRP X  35     -16.074  -4.784  10.775  0.00  0.00            
ATOM    571  CD2 TRP X  35     -17.365  -4.004  12.320  0.00  0.00            
ATOM    572  C   TRP X  35     -16.836  -7.275  14.605  0.00  0.00            
ATOM    573  O   TRP X  35     -16.927  -8.122  13.718  0.00  0.00            
ATOM    574  N   ILE X  36     -17.892  -6.915  15.382  0.00  0.00            
ATOM    575  H   ILE X  36     -17.825  -6.289  16.171  0.00  0.00            
ATOM    576  CA  ILE X  36     -19.290  -7.446  15.302  0.00  0.00            
ATOM    577  HA  ILE X  36     -19.132  -8.427  14.853  0.00  0.00            
ATOM    578  CB  ILE X  36     -19.779  -7.802  16.694  0.00  0.00            
ATOM    579  HB  ILE X  36     -19.835  -6.852  17.226  0.00  0.00            
ATOM    580  CG2 ILE X  36     -21.181  -8.379  16.629  0.00  0.00            
ATOM    581 HG21 ILE X  36     -21.670  -8.389  17.603  0.00  0.00            
ATOM    582 HG22 ILE X  36     -21.750  -7.784  15.914  0.00  0.00            
ATOM    583 HG23 ILE X  36     -21.172  -9.388  16.216  0.00  0.00            
ATOM    584  CG1 ILE X  36     -18.724  -8.719  17.380  0.00  0.00            
ATOM    585 HG12 ILE X  36     -18.655  -9.620  16.770  0.00  0.00            
ATOM    586 HG13 ILE X  36     -17.742  -8.251  17.448  0.00  0.00            
ATOM    587  CD1 ILE X  36     -19.212  -9.170  18.751  0.00  0.00            
ATOM    588 HD11 ILE X  36     -18.343  -9.650  19.201  0.00  0.00            
ATOM    589 HD12 ILE X  36     -19.468  -8.301  19.357  0.00  0.00            
ATOM    590 HD13 ILE X  36     -19.986  -9.925  18.619  0.00  0.00            
ATOM    591  C   ILE X  36     -20.182  -6.456  14.506  0.00  0.00            
ATOM    592  O   ILE X  36     -20.518  -5.341  15.010  0.00  0.00            
ATOM    593  N   PRO X  37     -20.450  -6.666  13.223  0.00  0.00            
ATOM    594  CD  PRO X  37     -19.924  -7.819  12.440  0.00  0.00            
ATOM    595  HD2 PRO X  37     -20.037  -8.796  12.909  0.00  0.00            
ATOM    596  HD3 PRO X  37     -18.860  -7.709  12.231  0.00  0.00            
ATOM    597  CG  PRO X  37     -20.723  -7.758  11.163  0.00  0.00            
ATOM    598  HG2 PRO X  37     -20.382  -8.342  10.307  0.00  0.00            
ATOM    599  HG3 PRO X  37     -21.566  -8.387  11.449  0.00  0.00            
ATOM    600  CB  PRO X  37     -21.046  -6.266  10.960  0.00  0.00            
ATOM    601  HB2 PRO X  37     -21.823  -6.115  10.210  0.00  0.00            
ATOM    602  HB3 PRO X  37     -20.190  -5.841  10.437  0.00  0.00            
ATOM    603  CA  PRO X  37     -21.313  -5.813  12.411  0.00  0.00            
ATOM    604  HA  PRO X  37     -21.084  -4.764  12.597  0.00  0.00            
ATOM    605  C   PRO X  37     -22.764  -5.954  12.910  0.00  0.00            
ATOM    606  O   PRO X  37     -23.248  -7.084  13.130  0.00  0.00            
ATOM    607  N   GLU X  38     -23.447  -4.821  13.043  0.00  0.00            
ATOM    608  H   GLU X  38     -22.980  -4.032  12.619  0.00  0.00            
ATOM    609  CA  GLU X  38     -24.887  -4.623  13.315  0.00  0.00            
ATOM    610  HA  GLU X  38     -25.023  -3.564  13.537  0.00  0.00            
ATOM    611  CB  GLU X  38     -25.723  -4.866  12.061  0.00  0.00            
ATOM    612  HB2 GLU X  38     -25.819  -5.946  11.950  0.00  0.00            
ATOM    613  HB3 GLU X  38     -26.718  -4.423  12.103  0.00  0.00            
ATOM    614  CG  GLU X  38     -25.142  -4.188  10.769  0.00  0.00            
ATOM    615  HG2 GLU X  38     -24.250  -4.734  10.460  0.00  0.00            
ATOM    616  HG3 GLU X  38     -25.854  -4.308   9.953  0.00  0.00            
ATOM    617  CD  GLU X  38     -24.820  -2.743  11.000  0.00  0.00            
ATOM    618  OE1 GLU X  38     -25.593  -1.913  10.499  0.00  0.00            
ATOM    619  OE2 GLU X  38     -23.789  -2.363  11.632  0.00  0.00            
ATOM    620  C   GLU X  38     -25.519  -5.340  14.507  0.00  0.00            
ATOM    621  O   GLU X  38     -26.723  -5.619  14.459  0.00  0.00            
ATOM    622  N   GLY X  39     -24.700  -5.701  15.472  0.00  0.00            
ATOM    623  H   GLY X  39     -23.726  -5.440  15.412  0.00  0.00            
ATOM    624  CA  GLY X  39     -24.988  -6.532  16.657  0.00  0.00            
ATOM    625  HA2 GLY X  39     -25.855  -6.070  17.130  0.00  0.00            
ATOM    626  HA3 GLY X  39     -24.074  -6.523  17.251  0.00  0.00            
ATOM    627  C   GLY X  39     -25.219  -8.032  16.382  0.00  0.00            
ATOM    628  O   GLY X  39     -25.701  -8.726  17.229  0.00  0.00            
ATOM    629  N   GLU X  40     -24.979  -8.489  15.182  0.00  0.00            
ATOM    630  H   GLU X  40     -24.486  -7.861  14.562  0.00  0.00            
ATOM    631  CA  GLU X  40     -25.304  -9.784  14.646  0.00  0.00            
ATOM    632  HA  GLU X  40     -26.316 -10.007  14.985  0.00  0.00            
ATOM    633  CB  GLU X  40     -25.332  -9.698  13.130  0.00  0.00            
ATOM    634  HB2 GLU X  40     -25.904  -8.835  12.790  0.00  0.00            
ATOM    635  HB3 GLU X  40     -24.268  -9.578  12.927  0.00  0.00            
ATOM    636  CG  GLU X  40     -25.949 -10.839  12.355  0.00  0.00            
ATOM    637  HG2 GLU X  40     -25.886 -10.630  11.287  0.00  0.00            
ATOM    638  HG3 GLU X  40     -25.259 -11.658  12.558  0.00  0.00            
ATOM    639  CD  GLU X  40     -27.402 -11.187  12.803  0.00  0.00            
ATOM    640  OE1 GLU X  40     -28.235 -10.288  13.069  0.00  0.00            
ATOM    641  OE2 GLU X  40     -27.660 -12.428  12.693  0.00  0.00            
ATOM    642  C   GLU X  40     -24.514 -11.013  15.238  0.00  0.00            
ATOM    643  O   GLU X  40     -24.660 -12.148  14.852  0.00  0.00            
ATOM    644  N   LYS X  41     -23.741 -10.752  16.325  0.00  0.00            
ATOM    645  H   LYS X  41     -23.996  -9.919  16.835  0.00  0.00            
ATOM    646  CA  LYS X  41     -22.767 -11.745  16.988  0.00  0.00            
ATOM    647  HA  LYS X  41     -22.345 -11.126  17.780  0.00  0.00            
ATOM    648  CB  LYS X  41     -23.424 -12.829  17.780  0.00  0.00            
ATOM    649  HB2 LYS X  41     -22.626 -13.224  18.409  0.00  0.00            
ATOM    650  HB3 LYS X  41     -23.865 -13.611  17.162  0.00  0.00            
ATOM    651  CG  LYS X  41     -24.428 -12.411  18.840  0.00  0.00            
ATOM    652  HG2 LYS X  41     -23.957 -11.751  19.568  0.00  0.00            
ATOM    653  HG3 LYS X  41     -25.198 -11.943  18.227  0.00  0.00            
ATOM    654  CD  LYS X  41     -24.965 -13.647  19.614  0.00  0.00            
ATOM    655  HD2 LYS X  41     -25.379 -14.410  18.955  0.00  0.00            
ATOM    656  HD3 LYS X  41     -24.221 -14.188  20.199  0.00  0.00            
ATOM    657  CE  LYS X  41     -26.087 -13.302  20.567  0.00  0.00            
ATOM    658  HE2 LYS X  41     -26.981 -13.007  20.018  0.00  0.00            
ATOM    659  HE3 LYS X  41     -25.857 -12.460  21.221  0.00  0.00            
ATOM    660  NZ  LYS X  41     -26.495 -14.536  21.391  0.00  0.00            
ATOM    661  HZ1 LYS X  41     -26.808 -15.316  20.831  0.00  0.00            
ATOM    662  HZ2 LYS X  41     -27.117 -14.313  22.155  0.00  0.00            
ATOM    663  HZ3 LYS X  41     -25.752 -14.938  21.945  0.00  0.00            
ATOM    664  C   LYS X  41     -21.635 -12.244  16.070  0.00  0.00            
ATOM    665  O   LYS X  41     -20.508 -12.467  16.546  0.00  0.00            
ATOM    666  N   VAL X  42     -21.863 -12.457  14.781  0.00  0.00            
ATOM    667  H   VAL X  42     -22.798 -12.241  14.469  0.00  0.00            
ATOM    668  CA  VAL X  42     -20.773 -12.847  13.796  0.00  0.00            
ATOM    669  HA  VAL X  42     -20.377 -13.816  14.099  0.00  0.00            
ATOM    670  CB  VAL X  42     -21.469 -12.985  12.433  0.00  0.00            
ATOM    671  HB  VAL X  42     -20.690 -13.356  11.767  0.00  0.00            
ATOM    672  CG1 VAL X  42     -22.548 -13.984  12.473  0.00  0.00            
ATOM    673 HG11 VAL X  42     -22.069 -14.800  13.014  0.00  0.00            
ATOM    674 HG12 VAL X  42     -23.455 -13.541  12.884  0.00  0.00            
ATOM    675 HG13 VAL X  42     -22.754 -14.308  11.453  0.00  0.00            
ATOM    676  CG2 VAL X  42     -21.860 -11.654  11.843  0.00  0.00            
ATOM    677 HG21 VAL X  42     -22.469 -11.852  10.961  0.00  0.00            
ATOM    678 HG22 VAL X  42     -20.994 -11.038  11.603  0.00  0.00            
ATOM    679 HG23 VAL X  42     -22.521 -11.186  12.574  0.00  0.00            
ATOM    680  C   VAL X  42     -19.626 -11.805  13.783  0.00  0.00            
ATOM    681  O   VAL X  42     -19.751 -10.685  14.221  0.00  0.00            
ATOM    682  N   LYS X  43     -18.444 -12.255  13.288  0.00  0.00            
ATOM    683  H   LYS X  43     -18.428 -13.187  12.897  0.00  0.00            
ATOM    684  CA  LYS X  43     -17.233 -11.525  13.447  0.00  0.00            
ATOM    685  HA  LYS X  43     -17.461 -10.514  13.783  0.00  0.00            
ATOM    686  CB  LYS X  43     -16.338 -12.204  14.549  0.00  0.00            
ATOM    687  HB2 LYS X  43     -16.431 -13.290  14.527  0.00  0.00            
ATOM    688  HB3 LYS X  43     -15.271 -11.984  14.561  0.00  0.00            
ATOM    689  CG  LYS X  43     -16.912 -11.710  15.920  0.00  0.00            
ATOM    690  HG2 LYS X  43     -16.852 -10.628  16.039  0.00  0.00            
ATOM    691  HG3 LYS X  43     -17.980 -11.927  15.936  0.00  0.00            
ATOM    692  CD  LYS X  43     -16.244 -12.423  17.142  0.00  0.00            
ATOM    693  HD2 LYS X  43     -16.187 -13.508  17.051  0.00  0.00            
ATOM    694  HD3 LYS X  43     -15.259 -12.019  17.374  0.00  0.00            
ATOM    695  CE  LYS X  43     -17.057 -12.119  18.448  0.00  0.00            
ATOM    696  HE2 LYS X  43     -16.398 -12.438  19.256  0.00  0.00            
ATOM    697  HE3 LYS X  43     -17.133 -11.037  18.553  0.00  0.00            
ATOM    698  NZ  LYS X  43     -18.352 -12.801  18.533  0.00  0.00            
ATOM    699  HZ1 LYS X  43     -18.842 -12.521  19.371  0.00  0.00            
ATOM    700  HZ2 LYS X  43     -18.964 -12.611  17.753  0.00  0.00            
ATOM    701  HZ3 LYS X  43     -18.172 -13.788  18.651  0.00  0.00            
ATOM    702  C   LYS X  43     -16.618 -11.322  12.063  0.00  0.00            
ATOM    703  O   LYS X  43     -16.514 -12.178  11.213  0.00  0.00            
ATOM    704  N   ILE X  44     -16.134 -10.069  11.865  0.00  0.00            
ATOM    705  H   ILE X  44     -16.202  -9.472  12.677  0.00  0.00            
ATOM    706  CA  ILE X  44     -15.475  -9.498  10.633  0.00  0.00            
ATOM    707  HA  ILE X  44     -15.448 -10.325   9.922  0.00  0.00            
ATOM    708  CB  ILE X  44     -16.163  -8.261  10.060  0.00  0.00            
ATOM    709  HB  ILE X  44     -16.342  -7.541  10.858  0.00  0.00            
ATOM    710  CG2 ILE X  44     -15.176  -7.588   9.067  0.00  0.00            
ATOM    711 HG21 ILE X  44     -14.564  -8.319   8.540  0.00  0.00            
ATOM    712 HG22 ILE X  44     -14.493  -7.000   9.681  0.00  0.00            
ATOM    713 HG23 ILE X  44     -15.715  -7.022   8.306  0.00  0.00            
ATOM    714  CG1 ILE X  44     -17.470  -8.497   9.406  0.00  0.00            
ATOM    715 HG12 ILE X  44     -17.916  -7.539   9.139  0.00  0.00            
ATOM    716 HG13 ILE X  44     -18.185  -8.886  10.131  0.00  0.00            
ATOM    717  CD1 ILE X  44     -17.355  -9.384   8.185  0.00  0.00            
ATOM    718 HD11 ILE X  44     -18.364  -9.619   7.845  0.00  0.00            
ATOM    719 HD12 ILE X  44     -16.893  -8.871   7.341  0.00  0.00            
ATOM    720 HD13 ILE X  44     -16.779 -10.294   8.349  0.00  0.00            
ATOM    721  C   ILE X  44     -14.067  -9.112  11.032  0.00  0.00            
ATOM    722  O   ILE X  44     -13.899  -8.180  11.783  0.00  0.00            
ATOM    723  N   PRO X  45     -12.981  -9.736  10.500  0.00  0.00            
ATOM    724  CD  PRO X  45     -12.945 -10.931   9.656  0.00  0.00            
ATOM    725  HD2 PRO X  45     -13.794 -11.606   9.757  0.00  0.00            
ATOM    726  HD3 PRO X  45     -12.789 -10.562   8.642  0.00  0.00            
ATOM    727  CG  PRO X  45     -11.579 -11.550  10.051  0.00  0.00            
ATOM    728  HG2 PRO X  45     -11.186 -12.109   9.201  0.00  0.00            
ATOM    729  HG3 PRO X  45     -11.782 -12.100  10.970  0.00  0.00            
ATOM    730  CB  PRO X  45     -10.691 -10.385  10.295  0.00  0.00            
ATOM    731  HB2 PRO X  45      -9.912 -10.660  11.007  0.00  0.00            
ATOM    732  HB3 PRO X  45     -10.264 -10.016   9.363  0.00  0.00            
ATOM    733  CA  PRO X  45     -11.609  -9.286  10.923  0.00  0.00            
ATOM    734  HA  PRO X  45     -11.322  -9.363  11.972  0.00  0.00            
ATOM    735  C   PRO X  45     -11.342  -7.869  10.358  0.00  0.00            
ATOM    736  O   PRO X  45     -11.595  -7.541   9.185  0.00  0.00            
ATOM    737  N   VAL X  46     -10.739  -7.087  11.254  0.00  0.00            
ATOM    738  H   VAL X  46     -10.580  -7.447  12.184  0.00  0.00            
ATOM    739  CA  VAL X  46     -10.385  -5.641  10.916  0.00  0.00            
ATOM    740  HA  VAL X  46     -10.369  -5.590   9.828  0.00  0.00            
ATOM    741  CB  VAL X  46     -11.428  -4.716  11.518  0.00  0.00            
ATOM    742  HB  VAL X  46     -11.232  -3.739  11.078  0.00  0.00            
ATOM    743  CG1 VAL X  46     -12.911  -5.074  11.092  0.00  0.00            
ATOM    744 HG11 VAL X  46     -13.319  -5.837  11.754  0.00  0.00            
ATOM    745 HG12 VAL X  46     -12.891  -5.498  10.089  0.00  0.00            
ATOM    746 HG13 VAL X  46     -13.601  -4.232  11.160  0.00  0.00            
ATOM    747  CG2 VAL X  46     -11.459  -4.620  13.064  0.00  0.00            
ATOM    748 HG21 VAL X  46     -11.466  -5.591  13.560  0.00  0.00            
ATOM    749 HG22 VAL X  46     -10.549  -4.116  13.389  0.00  0.00            
ATOM    750 HG23 VAL X  46     -12.321  -4.002  13.313  0.00  0.00            
ATOM    751  C   VAL X  46      -9.004  -5.311  11.408  0.00  0.00            
ATOM    752  O   VAL X  46      -8.573  -5.831  12.403  0.00  0.00            
ATOM    753  N   ALA X  47      -8.282  -4.500  10.636  0.00  0.00            
ATOM    754  H   ALA X  47      -8.862  -4.096   9.914  0.00  0.00            
ATOM    755  CA  ALA X  47      -7.181  -3.726  11.217  0.00  0.00            
ATOM    756  HA  ALA X  47      -6.670  -4.277  12.007  0.00  0.00            
ATOM    757  CB  ALA X  47      -6.167  -3.479  10.123  0.00  0.00            
ATOM    758  HB1 ALA X  47      -5.671  -4.342   9.677  0.00  0.00            
ATOM    759  HB2 ALA X  47      -6.819  -2.961   9.420  0.00  0.00            
ATOM    760  HB3 ALA X  47      -5.357  -2.810  10.414  0.00  0.00            
ATOM    761  C   ALA X  47      -7.574  -2.396  11.813  0.00  0.00            
ATOM    762  O   ALA X  47      -8.223  -1.659  11.054  0.00  0.00            
ATOM    763  N   ILE X  48      -7.200  -2.051  13.027  0.00  0.00            
ATOM    764  H   ILE X  48      -6.713  -2.747  13.573  0.00  0.00            
ATOM    765  CA  ILE X  48      -7.409  -0.751  13.588  0.00  0.00            
ATOM    766  HA  ILE X  48      -8.124  -0.152  13.024  0.00  0.00            
ATOM    767  CB  ILE X  48      -7.947  -0.914  15.110  0.00  0.00            
ATOM    768  HB  ILE X  48      -7.186  -1.303  15.786  0.00  0.00            
ATOM    769  CG2 ILE X  48      -8.424   0.456  15.612  0.00  0.00            
ATOM    770 HG21 ILE X  48      -7.734   1.259  15.352  0.00  0.00            
ATOM    771 HG22 ILE X  48      -8.263   0.421  16.689  0.00  0.00            
ATOM    772 HG23 ILE X  48      -9.412   0.779  15.282  0.00  0.00            
ATOM    773  CG1 ILE X  48      -9.175  -1.923  15.167  0.00  0.00            
ATOM    774 HG12 ILE X  48      -9.901  -1.543  15.886  0.00  0.00            
ATOM    775 HG13 ILE X  48      -9.608  -1.944  14.167  0.00  0.00            
ATOM    776  CD1 ILE X  48      -8.784  -3.318  15.564  0.00  0.00            
ATOM    777 HD11 ILE X  48      -8.438  -3.844  14.674  0.00  0.00            
ATOM    778 HD12 ILE X  48      -8.061  -3.464  16.366  0.00  0.00            
ATOM    779 HD13 ILE X  48      -9.667  -3.818  15.961  0.00  0.00            
ATOM    780  C   ILE X  48      -6.151   0.062  13.656  0.00  0.00            
ATOM    781  O   ILE X  48      -5.129  -0.453  14.101  0.00  0.00            
ATOM    782  N   LYS X  49      -6.122   1.308  13.260  0.00  0.00            
ATOM    783  H   LYS X  49      -7.049   1.634  13.025  0.00  0.00            
ATOM    784  CA  LYS X  49      -4.998   2.236  13.291  0.00  0.00            
ATOM    785  HA  LYS X  49      -4.056   1.751  13.546  0.00  0.00            
ATOM    786  CB  LYS X  49      -4.727   2.685  11.823  0.00  0.00            
ATOM    787  HB2 LYS X  49      -4.452   1.807  11.239  0.00  0.00            
ATOM    788  HB3 LYS X  49      -5.631   3.147  11.425  0.00  0.00            
ATOM    789  CG  LYS X  49      -3.673   3.792  11.648  0.00  0.00            
ATOM    790  HG2 LYS X  49      -2.699   3.320  11.778  0.00  0.00            
ATOM    791  HG3 LYS X  49      -3.846   4.656  12.290  0.00  0.00            
ATOM    792  CD  LYS X  49      -3.683   4.168  10.201  0.00  0.00            
ATOM    793  HD2 LYS X  49      -3.478   3.261   9.631  0.00  0.00            
ATOM    794  HD3 LYS X  49      -4.638   4.589   9.889  0.00  0.00            
ATOM    795  CE  LYS X  49      -2.509   5.091   9.906  0.00  0.00            
ATOM    796  HE2 LYS X  49      -2.769   6.020  10.412  0.00  0.00            
ATOM    797  HE3 LYS X  49      -1.627   4.725  10.433  0.00  0.00            
ATOM    798  NZ  LYS X  49      -2.179   5.284   8.471  0.00  0.00            
ATOM    799  HZ1 LYS X  49      -1.485   6.006   8.343  0.00  0.00            
ATOM    800  HZ2 LYS X  49      -2.971   5.559   7.909  0.00  0.00            
ATOM    801  HZ3 LYS X  49      -1.740   4.497   8.014  0.00  0.00            
ATOM    802  C   LYS X  49      -5.248   3.387  14.269  0.00  0.00            
ATOM    803  O   LYS X  49      -6.373   3.798  14.446  0.00  0.00            
ATOM    804  N   GLU X  50      -4.178   3.915  14.853  0.00  0.00            
ATOM    805  H   GLU X  50      -3.317   3.392  14.786  0.00  0.00            
ATOM    806  CA  GLU X  50      -4.249   5.208  15.656  0.00  0.00            
ATOM    807  HA  GLU X  50      -5.068   5.759  15.194  0.00  0.00            
ATOM    808  CB  GLU X  50      -4.659   4.933  17.108  0.00  0.00            
ATOM    809  HB2 GLU X  50      -5.025   5.897  17.461  0.00  0.00            
ATOM    810  HB3 GLU X  50      -5.583   4.359  17.038  0.00  0.00            
ATOM    811  CG  GLU X  50      -3.598   4.139  17.914  0.00  0.00            
ATOM    812  HG2 GLU X  50      -3.208   3.313  17.319  0.00  0.00            
ATOM    813  HG3 GLU X  50      -2.773   4.822  18.118  0.00  0.00            
ATOM    814  CD  GLU X  50      -4.046   3.519  19.273  0.00  0.00            
ATOM    815  OE1 GLU X  50      -5.299   3.463  19.538  0.00  0.00            
ATOM    816  OE2 GLU X  50      -3.191   2.877  19.998  0.00  0.00            
ATOM    817  C   GLU X  50      -2.872   5.951  15.648  0.00  0.00            
ATOM    818  O   GLU X  50      -1.931   5.415  15.037  0.00  0.00            
ATOM    819  N   LEU X  51      -2.827   7.172  16.210  0.00  0.00            
ATOM    820  H   LEU X  51      -3.504   7.507  16.882  0.00  0.00            
ATOM    821  CA  LEU X  51      -1.657   8.052  16.281  0.00  0.00            
ATOM    822  HA  LEU X  51      -0.824   7.656  15.701  0.00  0.00            
ATOM    823  CB  LEU X  51      -2.024   9.403  15.545  0.00  0.00            
ATOM    824  HB2 LEU X  51      -2.816   9.872  16.129  0.00  0.00            
ATOM    825  HB3 LEU X  51      -1.126  10.012  15.449  0.00  0.00            
ATOM    826  CG  LEU X  51      -2.494   9.210  14.095  0.00  0.00            
ATOM    827  HG  LEU X  51      -3.415   8.635  14.002  0.00  0.00            
ATOM    828  CD1 LEU X  51      -2.769  10.637  13.520  0.00  0.00            
ATOM    829 HD11 LEU X  51      -3.239  10.691  12.538  0.00  0.00            
ATOM    830 HD12 LEU X  51      -1.826  11.183  13.486  0.00  0.00            
ATOM    831 HD13 LEU X  51      -3.462  11.142  14.193  0.00  0.00            
ATOM    832  CD2 LEU X  51      -1.317   8.693  13.237  0.00  0.00            
ATOM    833 HD21 LEU X  51      -0.428   9.313  13.359  0.00  0.00            
ATOM    834 HD22 LEU X  51      -1.587   8.630  12.183  0.00  0.00            
ATOM    835 HD23 LEU X  51      -1.070   7.687  13.577  0.00  0.00            
ATOM    836  C   LEU X  51      -1.153   8.135  17.736  0.00  0.00            
ATOM    837  O   LEU X  51      -1.925   8.040  18.679  0.00  0.00            
ATOM    838  N   ARG X  52       0.229   8.260  17.870  0.00  0.00            
ATOM    839  H   ARG X  52       0.764   8.258  17.014  0.00  0.00            
ATOM    840  CA  ARG X  52       0.875   8.640  19.126  0.00  0.00            
ATOM    841  HA  ARG X  52       0.426   8.061  19.933  0.00  0.00            
ATOM    842  CB  ARG X  52       2.337   8.349  19.054  0.00  0.00            
ATOM    843  HB2 ARG X  52       2.926   8.707  19.899  0.00  0.00            
ATOM    844  HB3 ARG X  52       2.825   8.823  18.202  0.00  0.00            
ATOM    845  CG  ARG X  52       2.638   6.901  18.849  0.00  0.00            
ATOM    846  HG2 ARG X  52       2.004   6.207  19.401  0.00  0.00            
ATOM    847  HG3 ARG X  52       2.399   6.610  17.826  0.00  0.00            
ATOM    848  CD  ARG X  52       4.124   6.534  19.132  0.00  0.00            
ATOM    849  HD2 ARG X  52       4.763   7.322  18.733  0.00  0.00            
ATOM    850  HD3 ARG X  52       4.469   6.468  20.164  0.00  0.00            
ATOM    851  NE  ARG X  52       4.440   5.268  18.584  0.00  0.00            
ATOM    852  HE  ARG X  52       5.027   5.351  17.766  0.00  0.00            
ATOM    853  CZ  ARG X  52       4.085   4.007  18.911  0.00  0.00            
ATOM    854  NH1 ARG X  52       3.503   3.772  20.034  0.00  0.00            
ATOM    855 HH11 ARG X  52       3.517   4.516  20.717  0.00  0.00            
ATOM    856 HH12 ARG X  52       2.928   2.960  20.204  0.00  0.00            
ATOM    857  NH2 ARG X  52       4.261   2.962  18.159  0.00  0.00            
ATOM    858 HH21 ARG X  52       4.528   3.117  17.198  0.00  0.00            
ATOM    859 HH22 ARG X  52       4.009   2.005  18.358  0.00  0.00            
ATOM    860  C   ARG X  52       0.608  10.053  19.535  0.00  0.00            
ATOM    861  O   ARG X  52       0.515  10.928  18.656  0.00  0.00            
ATOM    862  N   GLU X  53       0.533  10.264  20.804  0.00  0.00            
ATOM    863  H   GLU X  53       0.557   9.460  21.415  0.00  0.00            
ATOM    864  CA  GLU X  53       0.207  11.486  21.474  0.00  0.00            
ATOM    865  HA  GLU X  53       0.139  11.262  22.538  0.00  0.00            
ATOM    866  CB  GLU X  53       1.384  12.447  21.296  0.00  0.00            
ATOM    867  HB2 GLU X  53       1.211  12.887  20.315  0.00  0.00            
ATOM    868  HB3 GLU X  53       1.191  13.258  21.998  0.00  0.00            
ATOM    869  CG  GLU X  53       2.815  11.955  21.561  0.00  0.00            
ATOM    870  HG2 GLU X  53       2.796  11.589  22.587  0.00  0.00            
ATOM    871  HG3 GLU X  53       3.064  11.106  20.924  0.00  0.00            
ATOM    872  CD  GLU X  53       3.803  13.128  21.188  0.00  0.00            
ATOM    873  OE1 GLU X  53       5.037  12.868  21.088  0.00  0.00            
ATOM    874  OE2 GLU X  53       3.374  14.281  21.054  0.00  0.00            
ATOM    875  C   GLU X  53      -1.160  12.118  21.165  0.00  0.00            
ATOM    876  O   GLU X  53      -1.506  12.980  21.990  0.00  0.00            
ATOM    877  N   ALA X  54      -1.831  11.773  20.090  0.00  0.00            
ATOM    878  H   ALA X  54      -1.473  11.004  19.541  0.00  0.00            
ATOM    879  CA  ALA X  54      -3.019  12.503  19.538  0.00  0.00            
ATOM    880  HA  ALA X  54      -2.709  13.545  19.458  0.00  0.00            
ATOM    881  CB  ALA X  54      -3.245  11.935  18.132  0.00  0.00            
ATOM    882  HB1 ALA X  54      -2.279  11.966  17.629  0.00  0.00            
ATOM    883  HB2 ALA X  54      -3.490  10.876  18.208  0.00  0.00            
ATOM    884  HB3 ALA X  54      -3.983  12.504  17.566  0.00  0.00            
ATOM    885  C   ALA X  54      -4.261  12.376  20.489  0.00  0.00            
ATOM    886  O   ALA X  54      -4.793  11.277  20.623  0.00  0.00            
ATOM    887  N   THR X  55      -4.489  13.389  21.300  0.00  0.00            
ATOM    888  H   THR X  55      -3.850  14.163  21.190  0.00  0.00            
ATOM    889  CA  THR X  55      -5.539  13.482  22.290  0.00  0.00            
ATOM    890  HA  THR X  55      -6.406  12.864  22.056  0.00  0.00            
ATOM    891  CB  THR X  55      -4.969  13.106  23.690  0.00  0.00            
ATOM    892  HB  THR X  55      -5.831  13.114  24.357  0.00  0.00            
ATOM    893  CG2 THR X  55      -4.445  11.736  23.644  0.00  0.00            
ATOM    894 HG21 THR X  55      -3.597  11.459  23.018  0.00  0.00            
ATOM    895 HG22 THR X  55      -5.316  11.130  23.395  0.00  0.00            
ATOM    896 HG23 THR X  55      -4.120  11.343  24.608  0.00  0.00            
ATOM    897  OG1 THR X  55      -3.945  14.042  24.134  0.00  0.00            
ATOM    898  HG1 THR X  55      -3.417  14.362  23.398  0.00  0.00            
ATOM    899  C   THR X  55      -6.268  14.799  22.326  0.00  0.00            
ATOM    900  O   THR X  55      -7.490  14.827  22.497  0.00  0.00            
ATOM    901  N   SER X  56      -5.643  15.903  21.898  0.00  0.00            
ATOM    902  H   SER X  56      -4.633  15.890  21.893  0.00  0.00            
ATOM    903  CA  SER X  56      -6.380  17.109  21.449  0.00  0.00            
ATOM    904  HA  SER X  56      -7.022  17.509  22.234  0.00  0.00            
ATOM    905  CB  SER X  56      -5.354  18.191  21.050  0.00  0.00            
ATOM    906  HB2 SER X  56      -4.875  18.690  21.893  0.00  0.00            
ATOM    907  HB3 SER X  56      -4.582  17.762  20.412  0.00  0.00            
ATOM    908  OG  SER X  56      -6.053  19.218  20.368  0.00  0.00            
ATOM    909  HG  SER X  56      -6.222  19.844  21.076  0.00  0.00            
ATOM    910  C   SER X  56      -7.162  16.756  20.189  0.00  0.00            
ATOM    911  O   SER X  56      -6.741  15.916  19.364  0.00  0.00            
ATOM    912  N   PRO X  57      -8.430  17.278  20.033  0.00  0.00            
ATOM    913  CD  PRO X  57      -9.212  18.042  21.000  0.00  0.00            
ATOM    914  HD2 PRO X  57      -8.738  19.023  21.035  0.00  0.00            
ATOM    915  HD3 PRO X  57      -9.287  17.670  22.022  0.00  0.00            
ATOM    916  CG  PRO X  57     -10.561  18.189  20.357  0.00  0.00            
ATOM    917  HG2 PRO X  57     -11.004  19.121  20.706  0.00  0.00            
ATOM    918  HG3 PRO X  57     -11.208  17.347  20.606  0.00  0.00            
ATOM    919  CB  PRO X  57     -10.355  18.122  18.786  0.00  0.00            
ATOM    920  HB2 PRO X  57     -10.105  19.143  18.498  0.00  0.00            
ATOM    921  HB3 PRO X  57     -11.194  17.829  18.156  0.00  0.00            
ATOM    922  CA  PRO X  57      -9.132  17.233  18.738  0.00  0.00            
ATOM    923  HA  PRO X  57      -9.367  16.181  18.573  0.00  0.00            
ATOM    924  C   PRO X  57      -8.271  17.669  17.577  0.00  0.00            
ATOM    925  O   PRO X  57      -8.372  17.046  16.494  0.00  0.00            
ATOM    926  N   LYS X  58      -7.356  18.659  17.750  0.00  0.00            
ATOM    927  H   LYS X  58      -7.341  19.090  18.663  0.00  0.00            
ATOM    928  CA  LYS X  58      -6.652  19.196  16.614  0.00  0.00            
ATOM    929  HA  LYS X  58      -7.261  19.457  15.749  0.00  0.00            
ATOM    930  CB  LYS X  58      -5.999  20.453  17.230  0.00  0.00            
ATOM    931  HB2 LYS X  58      -6.762  21.039  17.741  0.00  0.00            
ATOM    932  HB3 LYS X  58      -5.242  20.298  17.999  0.00  0.00            
ATOM    933  CG  LYS X  58      -5.349  21.424  16.171  0.00  0.00            
ATOM    934  HG2 LYS X  58      -4.778  22.219  16.652  0.00  0.00            
ATOM    935  HG3 LYS X  58      -4.572  20.822  15.700  0.00  0.00            
ATOM    936  CD  LYS X  58      -6.238  22.199  15.165  0.00  0.00            
ATOM    937  HD2 LYS X  58      -6.761  21.487  14.526  0.00  0.00            
ATOM    938  HD3 LYS X  58      -5.604  22.782  14.497  0.00  0.00            
ATOM    939  CE  LYS X  58      -7.269  23.110  15.881  0.00  0.00            
ATOM    940  HE2 LYS X  58      -7.983  22.515  16.451  0.00  0.00            
ATOM    941  HE3 LYS X  58      -6.721  23.705  16.612  0.00  0.00            
ATOM    942  NZ  LYS X  58      -7.954  24.025  14.972  0.00  0.00            
ATOM    943  HZ1 LYS X  58      -8.746  24.471  15.412  0.00  0.00            
ATOM    944  HZ2 LYS X  58      -8.255  23.535  14.142  0.00  0.00            
ATOM    945  HZ3 LYS X  58      -7.395  24.806  14.658  0.00  0.00            
ATOM    946  C   LYS X  58      -5.491  18.226  16.137  0.00  0.00            
ATOM    947  O   LYS X  58      -5.288  18.119  14.931  0.00  0.00            
ATOM    948  N   ALA X  59      -4.962  17.416  17.076  0.00  0.00            
ATOM    949  H   ALA X  59      -5.435  17.484  17.965  0.00  0.00            
ATOM    950  CA  ALA X  59      -4.035  16.348  16.712  0.00  0.00            
ATOM    951  HA  ALA X  59      -3.332  16.821  16.027  0.00  0.00            
ATOM    952  CB  ALA X  59      -3.374  15.939  18.061  0.00  0.00            
ATOM    953  HB1 ALA X  59      -4.071  15.461  18.750  0.00  0.00            
ATOM    954  HB2 ALA X  59      -2.932  16.786  18.584  0.00  0.00            
ATOM    955  HB3 ALA X  59      -2.580  15.213  17.888  0.00  0.00            
ATOM    956  C   ALA X  59      -4.696  15.192  16.035  0.00  0.00            
ATOM    957  O   ALA X  59      -4.294  14.777  14.953  0.00  0.00            
ATOM    958  N   ASN X  60      -5.834  14.726  16.520  0.00  0.00            
ATOM    959  H   ASN X  60      -6.107  15.007  17.451  0.00  0.00            
ATOM    960  CA  ASN X  60      -6.514  13.593  15.958  0.00  0.00            
ATOM    961  HA  ASN X  60      -5.776  12.807  15.795  0.00  0.00            
ATOM    962  CB  ASN X  60      -7.569  12.993  16.916  0.00  0.00            
ATOM    963  HB2 ASN X  60      -8.134  13.808  17.370  0.00  0.00            
ATOM    964  HB3 ASN X  60      -8.114  12.292  16.284  0.00  0.00            
ATOM    965  CG  ASN X  60      -6.958  12.121  17.919  0.00  0.00            
ATOM    966  OD1 ASN X  60      -6.485  11.037  17.644  0.00  0.00            
ATOM    967  ND2 ASN X  60      -7.182  12.542  19.169  0.00  0.00            
ATOM    968 HD21 ASN X  60      -7.770  13.338  19.375  0.00  0.00            
ATOM    969 HD22 ASN X  60      -6.875  11.952  19.929  0.00  0.00            
ATOM    970  C   ASN X  60      -7.112  13.975  14.541  0.00  0.00            
ATOM    971  O   ASN X  60      -7.576  13.138  13.822  0.00  0.00            
ATOM    972  N   LYS X  61      -7.129  15.226  14.089  0.00  0.00            
ATOM    973  H   LYS X  61      -6.955  15.864  14.852  0.00  0.00            
ATOM    974  CA  LYS X  61      -7.561  15.749  12.781  0.00  0.00            
ATOM    975  HA  LYS X  61      -8.627  15.533  12.711  0.00  0.00            
ATOM    976  CB  LYS X  61      -7.444  17.292  12.764  0.00  0.00            
ATOM    977  HB2 LYS X  61      -7.921  17.618  13.688  0.00  0.00            
ATOM    978  HB3 LYS X  61      -6.397  17.577  12.872  0.00  0.00            
ATOM    979  CG  LYS X  61      -8.002  17.869  11.459  0.00  0.00            
ATOM    980  HG2 LYS X  61      -8.811  17.297  11.005  0.00  0.00            
ATOM    981  HG3 LYS X  61      -7.243  17.893  10.678  0.00  0.00            
ATOM    982  CD  LYS X  61      -8.540  19.306  11.520  0.00  0.00            
ATOM    983  HD2 LYS X  61      -9.349  19.404  12.245  0.00  0.00            
ATOM    984  HD3 LYS X  61      -7.689  19.894  11.863  0.00  0.00            
ATOM    985  CE  LYS X  61      -9.104  19.734  10.144  0.00  0.00            
ATOM    986  HE2 LYS X  61      -9.565  20.719  10.223  0.00  0.00            
ATOM    987  HE3 LYS X  61      -9.746  18.980   9.688  0.00  0.00            
ATOM    988  NZ  LYS X  61      -8.001  19.950   9.256  0.00  0.00            
ATOM    989  HZ1 LYS X  61      -8.210  20.375   8.364  0.00  0.00            
ATOM    990  HZ2 LYS X  61      -7.549  19.104   8.937  0.00  0.00            
ATOM    991  HZ3 LYS X  61      -7.351  20.589   9.689  0.00  0.00            
ATOM    992  C   LYS X  61      -6.808  15.068  11.617  0.00  0.00            
ATOM    993  O   LYS X  61      -7.320  14.984  10.486  0.00  0.00            
ATOM    994  N   GLU X  62      -5.583  14.585  11.833  0.00  0.00            
ATOM    995  H   GLU X  62      -5.354  14.718  12.808  0.00  0.00            
ATOM    996  CA  GLU X  62      -4.659  13.895  10.926  0.00  0.00            
ATOM    997  HA  GLU X  62      -4.610  14.408   9.965  0.00  0.00            
ATOM    998  CB  GLU X  62      -3.282  13.796  11.608  0.00  0.00            
ATOM    999  HB2 GLU X  62      -3.101  14.731  12.139  0.00  0.00            
ATOM   1000  HB3 GLU X  62      -3.328  13.008  12.360  0.00  0.00            
ATOM   1001  CG  GLU X  62      -1.978  13.522  10.783  0.00  0.00            
ATOM   1002  HG2 GLU X  62      -2.022  12.471  10.496  0.00  0.00            
ATOM   1003  HG3 GLU X  62      -1.052  13.613  11.350  0.00  0.00            
ATOM   1004  CD  GLU X  62      -1.845  14.631   9.726  0.00  0.00            
ATOM   1005  OE1 GLU X  62      -2.067  14.291   8.560  0.00  0.00            
ATOM   1006  OE2 GLU X  62      -1.568  15.793  10.052  0.00  0.00            
ATOM   1007  C   GLU X  62      -5.236  12.539  10.481  0.00  0.00            
ATOM   1008  O   GLU X  62      -5.299  12.322   9.253  0.00  0.00            
ATOM   1009  N   ILE X  63      -5.619  11.606  11.373  0.00  0.00            
ATOM   1010  H   ILE X  63      -5.529  11.840  12.352  0.00  0.00            
ATOM   1011  CA  ILE X  63      -6.325  10.391  11.023  0.00  0.00            
ATOM   1012  HA  ILE X  63      -5.737   9.917  10.237  0.00  0.00            
ATOM   1013  CB  ILE X  63      -6.292   9.432  12.269  0.00  0.00            
ATOM   1014  HB  ILE X  63      -5.241   9.335  12.538  0.00  0.00            
ATOM   1015  CG2 ILE X  63      -6.989  10.031  13.490  0.00  0.00            
ATOM   1016 HG21 ILE X  63      -8.075  10.025  13.397  0.00  0.00            
ATOM   1017 HG22 ILE X  63      -6.734   9.442  14.370  0.00  0.00            
ATOM   1018 HG23 ILE X  63      -6.565  11.022  13.655  0.00  0.00            
ATOM   1019  CG1 ILE X  63      -6.840   8.032  12.021  0.00  0.00            
ATOM   1020 HG12 ILE X  63      -7.927   8.029  12.113  0.00  0.00            
ATOM   1021 HG13 ILE X  63      -6.669   7.776  10.976  0.00  0.00            
ATOM   1022  CD1 ILE X  63      -6.084   6.908  12.706  0.00  0.00            
ATOM   1023 HD11 ILE X  63      -5.017   7.087  12.840  0.00  0.00            
ATOM   1024 HD12 ILE X  63      -6.261   5.977  12.167  0.00  0.00            
ATOM   1025 HD13 ILE X  63      -6.507   6.744  13.696  0.00  0.00            
ATOM   1026  C   ILE X  63      -7.766  10.554  10.464  0.00  0.00            
ATOM   1027  O   ILE X  63      -8.234   9.802   9.632  0.00  0.00            
ATOM   1028  N   LEU X  64      -8.407  11.592  10.883  0.00  0.00            
ATOM   1029  H   LEU X  64      -7.937  12.211  11.529  0.00  0.00            
ATOM   1030  CA  LEU X  64      -9.743  12.027  10.364  0.00  0.00            
ATOM   1031  HA  LEU X  64     -10.396  11.155  10.325  0.00  0.00            
ATOM   1032  CB  LEU X  64     -10.411  12.976  11.324  0.00  0.00            
ATOM   1033  HB2 LEU X  64      -9.815  13.886  11.402  0.00  0.00            
ATOM   1034  HB3 LEU X  64     -11.353  13.358  10.930  0.00  0.00            
ATOM   1035  CG  LEU X  64     -10.669  12.296  12.656  0.00  0.00            
ATOM   1036  HG  LEU X  64      -9.793  11.704  12.921  0.00  0.00            
ATOM   1037  CD1 LEU X  64     -11.008  13.392  13.686  0.00  0.00            
ATOM   1038 HD11 LEU X  64     -11.161  13.010  14.695  0.00  0.00            
ATOM   1039 HD12 LEU X  64     -11.971  13.856  13.477  0.00  0.00            
ATOM   1040 HD13 LEU X  64     -10.161  14.078  13.704  0.00  0.00            
ATOM   1041  CD2 LEU X  64     -11.942  11.436  12.599  0.00  0.00            
ATOM   1042 HD21 LEU X  64     -11.882  10.635  11.863  0.00  0.00            
ATOM   1043 HD22 LEU X  64     -12.771  12.072  12.290  0.00  0.00            
ATOM   1044 HD23 LEU X  64     -12.097  10.936  13.555  0.00  0.00            
ATOM   1045  C   LEU X  64      -9.680  12.547   8.869  0.00  0.00            
ATOM   1046  O   LEU X  64     -10.581  12.226   8.077  0.00  0.00            
ATOM   1047  N   ASP X  65      -8.645  13.304   8.490  0.00  0.00            
ATOM   1048  H   ASP X  65      -8.034  13.634   9.224  0.00  0.00            
ATOM   1049  CA  ASP X  65      -8.475  13.967   7.147  0.00  0.00            
ATOM   1050  HA  ASP X  65      -9.452  14.244   6.753  0.00  0.00            
ATOM   1051  CB  ASP X  65      -7.555  15.182   7.246  0.00  0.00            
ATOM   1052  HB2 ASP X  65      -6.778  15.033   7.996  0.00  0.00            
ATOM   1053  HB3 ASP X  65      -7.070  15.376   6.290  0.00  0.00            
ATOM   1054  CG  ASP X  65      -8.311  16.490   7.552  0.00  0.00            
ATOM   1055  OD1 ASP X  65      -7.645  17.450   7.974  0.00  0.00            
ATOM   1056  OD2 ASP X  65      -9.492  16.656   7.243  0.00  0.00            
ATOM   1057  C   ASP X  65      -7.879  12.929   6.171  0.00  0.00            
ATOM   1058  O   ASP X  65      -8.149  12.898   4.972  0.00  0.00            
ATOM   1059  N   GLU X  66      -7.040  12.006   6.700  0.00  0.00            
ATOM   1060  H   GLU X  66      -6.758  12.189   7.653  0.00  0.00            
ATOM   1061  CA  GLU X  66      -6.772  10.735   6.048  0.00  0.00            
ATOM   1062  HA  GLU X  66      -6.337  10.873   5.059  0.00  0.00            
ATOM   1063  CB  GLU X  66      -5.697   9.987   6.924  0.00  0.00            
ATOM   1064  HB2 GLU X  66      -4.701  10.407   6.782  0.00  0.00            
ATOM   1065  HB3 GLU X  66      -5.907  10.168   7.978  0.00  0.00            
ATOM   1066  CG  GLU X  66      -5.604   8.466   6.555  0.00  0.00            
ATOM   1067  HG2 GLU X  66      -5.604   8.423   5.466  0.00  0.00            
ATOM   1068  HG3 GLU X  66      -6.538   7.969   6.819  0.00  0.00            
ATOM   1069  CD  GLU X  66      -4.327   7.800   7.126  0.00  0.00            
ATOM   1070  OE1 GLU X  66      -3.655   8.327   8.019  0.00  0.00            
ATOM   1071  OE2 GLU X  66      -3.986   6.683   6.663  0.00  0.00            
ATOM   1072  C   GLU X  66      -7.996   9.860   5.805  0.00  0.00            
ATOM   1073  O   GLU X  66      -8.127   9.310   4.705  0.00  0.00            
ATOM   1074  N   ALA X  67      -8.880   9.751   6.766  0.00  0.00            
ATOM   1075  H   ALA X  67      -8.593  10.144   7.651  0.00  0.00            
ATOM   1076  CA  ALA X  67     -10.189   9.017   6.639  0.00  0.00            
ATOM   1077  HA  ALA X  67      -9.861   8.041   6.281  0.00  0.00            
ATOM   1078  CB  ALA X  67     -10.805   8.722   8.068  0.00  0.00            
ATOM   1079  HB1 ALA X  67     -11.449   7.846   7.999  0.00  0.00            
ATOM   1080  HB2 ALA X  67     -10.004   8.521   8.778  0.00  0.00            
ATOM   1081  HB3 ALA X  67     -11.262   9.675   8.334  0.00  0.00            
ATOM   1082  C   ALA X  67     -11.188   9.654   5.576  0.00  0.00            
ATOM   1083  O   ALA X  67     -11.847   8.960   4.812  0.00  0.00            
ATOM   1084  N   TYR X  68     -11.244  11.007   5.465  0.00  0.00            
ATOM   1085  H   TYR X  68     -10.718  11.515   6.162  0.00  0.00            
ATOM   1086  CA  TYR X  68     -12.090  11.742   4.590  0.00  0.00            
ATOM   1087  HA  TYR X  68     -13.124  11.425   4.726  0.00  0.00            
ATOM   1088  CB  TYR X  68     -12.230  13.153   5.200  0.00  0.00            
ATOM   1089  HB2 TYR X  68     -12.137  13.210   6.285  0.00  0.00            
ATOM   1090  HB3 TYR X  68     -11.349  13.607   4.746  0.00  0.00            
ATOM   1091  CG  TYR X  68     -13.407  13.949   4.773  0.00  0.00            
ATOM   1092  CD1 TYR X  68     -13.297  14.904   3.694  0.00  0.00            
ATOM   1093  HD1 TYR X  68     -12.332  15.215   3.321  0.00  0.00            
ATOM   1094  CE1 TYR X  68     -14.386  15.715   3.320  0.00  0.00            
ATOM   1095  HE1 TYR X  68     -14.212  16.439   2.538  0.00  0.00            
ATOM   1096  CZ  TYR X  68     -15.645  15.558   3.966  0.00  0.00            
ATOM   1097  OH  TYR X  68     -16.697  16.313   3.511  0.00  0.00            
ATOM   1098  HH  TYR X  68     -17.476  16.221   4.064  0.00  0.00            
ATOM   1099  CE2 TYR X  68     -15.772  14.563   4.969  0.00  0.00            
ATOM   1100  HE2 TYR X  68     -16.704  14.493   5.510  0.00  0.00            
ATOM   1101  CD2 TYR X  68     -14.630  13.916   5.456  0.00  0.00            
ATOM   1102  HD2 TYR X  68     -14.853  13.291   6.308  0.00  0.00            
ATOM   1103  C   TYR X  68     -11.670  11.639   3.087  0.00  0.00            
ATOM   1104  O   TYR X  68     -12.450  11.729   2.160  0.00  0.00            
ATOM   1105  N   VAL X  69     -10.387  11.488   2.812  0.00  0.00            
ATOM   1106  H   VAL X  69      -9.725  11.634   3.561  0.00  0.00            
ATOM   1107  CA  VAL X  69      -9.825  11.304   1.470  0.00  0.00            
ATOM   1108  HA  VAL X  69     -10.489  11.738   0.722  0.00  0.00            
ATOM   1109  CB  VAL X  69      -8.538  12.099   1.232  0.00  0.00            
ATOM   1110  HB  VAL X  69      -8.577  13.049   1.765  0.00  0.00            
ATOM   1111  CG1 VAL X  69      -7.292  11.373   1.751  0.00  0.00            
ATOM   1112 HG11 VAL X  69      -7.544  10.836   2.665  0.00  0.00            
ATOM   1113 HG12 VAL X  69      -6.910  10.636   1.044  0.00  0.00            
ATOM   1114 HG13 VAL X  69      -6.504  12.119   1.862  0.00  0.00            
ATOM   1115  CG2 VAL X  69      -8.333  12.485  -0.169  0.00  0.00            
ATOM   1116 HG21 VAL X  69      -9.182  13.053  -0.547  0.00  0.00            
ATOM   1117 HG22 VAL X  69      -7.390  13.011  -0.319  0.00  0.00            
ATOM   1118 HG23 VAL X  69      -8.247  11.563  -0.744  0.00  0.00            
ATOM   1119  C   VAL X  69      -9.570   9.905   1.066  0.00  0.00            
ATOM   1120  O   VAL X  69      -9.823   9.503  -0.069  0.00  0.00            
ATOM   1121  N   MET X  70      -9.411   9.026   2.086  0.00  0.00            
ATOM   1122  H   MET X  70      -9.111   9.406   2.972  0.00  0.00            
ATOM   1123  CA  MET X  70      -9.547   7.578   1.815  0.00  0.00            
ATOM   1124  HA  MET X  70      -8.807   7.306   1.062  0.00  0.00            
ATOM   1125  CB  MET X  70      -9.098   6.833   3.053  0.00  0.00            
ATOM   1126  HB2 MET X  70      -8.111   7.201   3.334  0.00  0.00            
ATOM   1127  HB3 MET X  70      -9.836   7.227   3.751  0.00  0.00            
ATOM   1128  CG  MET X  70      -8.988   5.324   3.131  0.00  0.00            
ATOM   1129  HG2 MET X  70      -9.969   4.856   3.049  0.00  0.00            
ATOM   1130  HG3 MET X  70      -8.330   4.935   2.354  0.00  0.00            
ATOM   1131  SD  MET X  70      -8.228   4.737   4.701  0.00  0.00            
ATOM   1132  CE  MET X  70      -8.067   2.939   4.286  0.00  0.00            
ATOM   1133  HE1 MET X  70      -8.046   2.264   5.141  0.00  0.00            
ATOM   1134  HE2 MET X  70      -8.942   2.728   3.670  0.00  0.00            
ATOM   1135  HE3 MET X  70      -7.138   2.800   3.734  0.00  0.00            
ATOM   1136  C   MET X  70     -10.989   7.147   1.483  0.00  0.00            
ATOM   1137  O   MET X  70     -11.231   6.421   0.526  0.00  0.00            
ATOM   1138  N   ALA X  71     -12.027   7.547   2.272  0.00  0.00            
ATOM   1139  H   ALA X  71     -11.887   8.095   3.108  0.00  0.00            
ATOM   1140  CA  ALA X  71     -13.387   7.113   1.961  0.00  0.00            
ATOM   1141  HA  ALA X  71     -13.437   6.029   2.062  0.00  0.00            
ATOM   1142  CB  ALA X  71     -14.378   7.617   3.050  0.00  0.00            
ATOM   1143  HB1 ALA X  71     -14.119   7.349   4.074  0.00  0.00            
ATOM   1144  HB2 ALA X  71     -15.392   7.341   2.759  0.00  0.00            
ATOM   1145  HB3 ALA X  71     -14.328   8.701   2.944  0.00  0.00            
ATOM   1146  C   ALA X  71     -13.916   7.453   0.507  0.00  0.00            
ATOM   1147  O   ALA X  71     -14.737   6.633  -0.020  0.00  0.00            
ATOM   1148  N   SER X  72     -13.472   8.519  -0.195  0.00  0.00            
ATOM   1149  H   SER X  72     -12.957   9.244   0.283  0.00  0.00            
ATOM   1150  CA  SER X  72     -13.949   8.889  -1.553  0.00  0.00            
ATOM   1151  HA  SER X  72     -14.985   9.230  -1.541  0.00  0.00            
ATOM   1152  CB  SER X  72     -13.113  10.190  -1.949  0.00  0.00            
ATOM   1153  HB2 SER X  72     -12.045  10.016  -1.814  0.00  0.00            
ATOM   1154  HB3 SER X  72     -13.151  10.485  -2.998  0.00  0.00            
ATOM   1155  OG  SER X  72     -13.553  11.283  -1.171  0.00  0.00            
ATOM   1156  HG  SER X  72     -14.408  11.502  -1.548  0.00  0.00            
ATOM   1157  C   SER X  72     -13.608   7.793  -2.574  0.00  0.00            
ATOM   1158  O   SER X  72     -14.239   7.693  -3.647  0.00  0.00            
ATOM   1159  N   VAL X  73     -12.471   7.096  -2.276  0.00  0.00            
ATOM   1160  H   VAL X  73     -12.294   7.231  -1.291  0.00  0.00            
ATOM   1161  CA  VAL X  73     -11.878   6.075  -3.185  0.00  0.00            
ATOM   1162  HA  VAL X  73     -12.533   6.022  -4.055  0.00  0.00            
ATOM   1163  CB  VAL X  73     -10.486   6.516  -3.699  0.00  0.00            
ATOM   1164  HB  VAL X  73     -10.223   5.718  -4.393  0.00  0.00            
ATOM   1165  CG1 VAL X  73     -10.454   7.919  -4.186  0.00  0.00            
ATOM   1166 HG11 VAL X  73     -10.204   8.635  -3.403  0.00  0.00            
ATOM   1167 HG12 VAL X  73      -9.718   7.899  -4.990  0.00  0.00            
ATOM   1168 HG13 VAL X  73     -11.425   8.118  -4.640  0.00  0.00            
ATOM   1169  CG2 VAL X  73      -9.414   6.371  -2.548  0.00  0.00            
ATOM   1170 HG21 VAL X  73      -9.725   6.802  -1.596  0.00  0.00            
ATOM   1171 HG22 VAL X  73      -9.385   5.308  -2.311  0.00  0.00            
ATOM   1172 HG23 VAL X  73      -8.432   6.743  -2.839  0.00  0.00            
ATOM   1173  C   VAL X  73     -11.955   4.626  -2.696  0.00  0.00            
ATOM   1174  O   VAL X  73     -12.047   3.726  -3.522  0.00  0.00            
ATOM   1175  N   ALA X  74     -12.047   4.416  -1.394  0.00  0.00            
ATOM   1176  H   ALA X  74     -12.117   5.193  -0.752  0.00  0.00            
ATOM   1177  CA  ALA X  74     -12.085   3.111  -0.824  0.00  0.00            
ATOM   1178  HA  ALA X  74     -12.544   2.405  -1.516  0.00  0.00            
ATOM   1179  CB  ALA X  74     -10.679   2.565  -0.623  0.00  0.00            
ATOM   1180  HB1 ALA X  74     -10.709   1.479  -0.537  0.00  0.00            
ATOM   1181  HB2 ALA X  74     -10.056   2.851  -1.471  0.00  0.00            
ATOM   1182  HB3 ALA X  74     -10.324   2.910   0.348  0.00  0.00            
ATOM   1183  C   ALA X  74     -12.966   2.946   0.467  0.00  0.00            
ATOM   1184  O   ALA X  74     -12.592   2.275   1.421  0.00  0.00            
ATOM   1185  N   SER X  75     -14.167   3.491   0.516  0.00  0.00            
ATOM   1186  H   SER X  75     -14.447   4.132  -0.212  0.00  0.00            
ATOM   1187  CA  SER X  75     -15.383   2.990   1.305  0.00  0.00            
ATOM   1188  HA  SER X  75     -15.115   2.905   2.358  0.00  0.00            
ATOM   1189  CB  SER X  75     -16.679   3.799   1.131  0.00  0.00            
ATOM   1190  HB2 SER X  75     -16.885   3.773   0.061  0.00  0.00            
ATOM   1191  HB3 SER X  75     -17.577   3.343   1.549  0.00  0.00            
ATOM   1192  OG  SER X  75     -16.355   5.121   1.578  0.00  0.00            
ATOM   1193  HG  SER X  75     -15.820   5.515   0.885  0.00  0.00            
ATOM   1194  C   SER X  75     -15.765   1.558   0.823  0.00  0.00            
ATOM   1195  O   SER X  75     -16.635   0.981   1.431  0.00  0.00            
ATOM   1196  N   VAL X  76     -15.113   1.014  -0.212  0.00  0.00            
ATOM   1197  H   VAL X  76     -14.437   1.566  -0.720  0.00  0.00            
ATOM   1198  CA  VAL X  76     -15.525  -0.154  -0.954  0.00  0.00            
ATOM   1199  HA  VAL X  76     -16.265  -0.718  -0.387  0.00  0.00            
ATOM   1200  CB  VAL X  76     -16.283   0.192  -2.313  0.00  0.00            
ATOM   1201  HB  VAL X  76     -16.566  -0.708  -2.858  0.00  0.00            
ATOM   1202  CG1 VAL X  76     -17.623   0.856  -1.974  0.00  0.00            
ATOM   1203 HG11 VAL X  76     -18.046   1.385  -2.827  0.00  0.00            
ATOM   1204 HG12 VAL X  76     -18.355   0.127  -1.625  0.00  0.00            
ATOM   1205 HG13 VAL X  76     -17.573   1.570  -1.151  0.00  0.00            
ATOM   1206  CG2 VAL X  76     -15.437   0.962  -3.292  0.00  0.00            
ATOM   1207 HG21 VAL X  76     -15.166   1.952  -2.925  0.00  0.00            
ATOM   1208 HG22 VAL X  76     -14.459   0.508  -3.452  0.00  0.00            
ATOM   1209 HG23 VAL X  76     -16.030   1.037  -4.204  0.00  0.00            
ATOM   1210  C   VAL X  76     -14.397  -1.157  -1.214  0.00  0.00            
ATOM   1211  O   VAL X  76     -13.248  -0.794  -1.130  0.00  0.00            
ATOM   1212  N   ASP X  77     -14.684  -2.444  -1.380  0.00  0.00            
ATOM   1213  H   ASP X  77     -15.636  -2.768  -1.284  0.00  0.00            
ATOM   1214  CA  ASP X  77     -13.791  -3.578  -1.443  0.00  0.00            
ATOM   1215  HA  ASP X  77     -12.998  -3.352  -0.730  0.00  0.00            
ATOM   1216  CB  ASP X  77     -14.500  -4.840  -0.902  0.00  0.00            
ATOM   1217  HB2 ASP X  77     -14.970  -4.623   0.057  0.00  0.00            
ATOM   1218  HB3 ASP X  77     -15.223  -5.163  -1.651  0.00  0.00            
ATOM   1219  CG  ASP X  77     -13.568  -6.035  -0.572  0.00  0.00            
ATOM   1220  OD1 ASP X  77     -12.354  -5.820  -0.446  0.00  0.00            
ATOM   1221  OD2 ASP X  77     -14.063  -7.160  -0.450  0.00  0.00            
ATOM   1222  C   ASP X  77     -13.279  -3.784  -2.839  0.00  0.00            
ATOM   1223  O   ASP X  77     -13.521  -4.835  -3.509  0.00  0.00            
ATOM   1224  N   ASN X  78     -12.568  -2.816  -3.408  0.00  0.00            
ATOM   1225  H   ASN X  78     -12.319  -2.011  -2.851  0.00  0.00            
ATOM   1226  CA  ASN X  78     -11.704  -3.007  -4.610  0.00  0.00            
ATOM   1227  HA  ASN X  78     -12.315  -3.438  -5.402  0.00  0.00            
ATOM   1228  CB  ASN X  78     -11.231  -1.628  -5.118  0.00  0.00            
ATOM   1229  HB2 ASN X  78     -11.965  -1.096  -5.724  0.00  0.00            
ATOM   1230  HB3 ASN X  78     -11.172  -0.990  -4.236  0.00  0.00            
ATOM   1231  CG  ASN X  78      -9.974  -1.730  -5.904  0.00  0.00            
ATOM   1232  OD1 ASN X  78      -8.815  -1.707  -5.463  0.00  0.00            
ATOM   1233  ND2 ASN X  78     -10.165  -1.836  -7.194  0.00  0.00            
ATOM   1234 HD21 ASN X  78     -11.068  -1.860  -7.647  0.00  0.00            
ATOM   1235 HD22 ASN X  78      -9.354  -2.098  -7.735  0.00  0.00            
ATOM   1236  C   ASN X  78     -10.542  -3.993  -4.288  0.00  0.00            
ATOM   1237  O   ASN X  78      -9.981  -3.917  -3.212  0.00  0.00            
ATOM   1238  N   PRO X  79     -10.159  -4.933  -5.181  0.00  0.00            
ATOM   1239  CD  PRO X  79     -10.746  -5.067  -6.488  0.00  0.00            
ATOM   1240  HD2 PRO X  79     -10.159  -4.533  -7.235  0.00  0.00            
ATOM   1241  HD3 PRO X  79     -11.808  -4.848  -6.595  0.00  0.00            
ATOM   1242  CG  PRO X  79     -10.542  -6.538  -6.848  0.00  0.00            
ATOM   1243  HG2 PRO X  79     -10.581  -6.552  -7.938  0.00  0.00            
ATOM   1244  HG3 PRO X  79     -11.376  -7.128  -6.468  0.00  0.00            
ATOM   1245  CB  PRO X  79      -9.256  -6.966  -6.119  0.00  0.00            
ATOM   1246  HB2 PRO X  79      -8.451  -6.820  -6.839  0.00  0.00            
ATOM   1247  HB3 PRO X  79      -9.255  -8.051  -6.018  0.00  0.00            
ATOM   1248  CA  PRO X  79      -9.243  -6.063  -4.881  0.00  0.00            
ATOM   1249  HA  PRO X  79      -9.647  -6.601  -4.023  0.00  0.00            
ATOM   1250  C   PRO X  79      -7.836  -5.539  -4.613  0.00  0.00            
ATOM   1251  O   PRO X  79      -6.998  -6.172  -3.968  0.00  0.00            
ATOM   1252  N   HIE X  80      -7.505  -4.278  -4.955  0.00  0.00            
ATOM   1253  H   HIE X  80      -8.219  -3.783  -5.469  0.00  0.00            
ATOM   1254  CA  HIE X  80      -6.155  -3.678  -5.053  0.00  0.00            
ATOM   1255  HA  HIE X  80      -5.484  -4.528  -4.939  0.00  0.00            
ATOM   1256  CB  HIE X  80      -5.977  -3.059  -6.511  0.00  0.00            
ATOM   1257  HB2 HIE X  80      -6.494  -2.101  -6.552  0.00  0.00            
ATOM   1258  HB3 HIE X  80      -4.918  -2.878  -6.698  0.00  0.00            
ATOM   1259  CG  HIE X  80      -6.532  -3.946  -7.568  0.00  0.00            
ATOM   1260  ND1 HIE X  80      -7.661  -3.708  -8.409  0.00  0.00            
ATOM   1261  CE1 HIE X  80      -7.941  -4.870  -9.049  0.00  0.00            
ATOM   1262  HE1 HIE X  80      -8.693  -4.973  -9.817  0.00  0.00            
ATOM   1263  NE2 HIE X  80      -6.891  -5.641  -8.840  0.00  0.00            
ATOM   1264  HE2 HIE X  80      -6.768  -6.556  -9.249  0.00  0.00            
ATOM   1265  CD2 HIE X  80      -5.992  -5.152  -7.873  0.00  0.00            
ATOM   1266  HD2 HIE X  80      -5.178  -5.632  -7.351  0.00  0.00            
ATOM   1267  C   HIE X  80      -5.894  -2.547  -4.021  0.00  0.00            
ATOM   1268  O   HIE X  80      -4.789  -1.957  -4.110  0.00  0.00            
ATOM   1269  N   VAL X  81      -6.769  -2.201  -3.129  0.00  0.00            
ATOM   1270  H   VAL X  81      -7.609  -2.754  -3.217  0.00  0.00            
ATOM   1271  CA  VAL X  81      -6.837  -1.031  -2.195  0.00  0.00            
ATOM   1272  HA  VAL X  81      -5.789  -0.922  -1.915  0.00  0.00            
ATOM   1273  CB  VAL X  81      -7.453   0.227  -2.896  0.00  0.00            
ATOM   1274  HB  VAL X  81      -8.521   0.023  -2.984  0.00  0.00            
ATOM   1275  CG1 VAL X  81      -7.276   1.354  -1.869  0.00  0.00            
ATOM   1276 HG11 VAL X  81      -6.217   1.463  -1.632  0.00  0.00            
ATOM   1277 HG12 VAL X  81      -7.308   2.324  -2.364  0.00  0.00            
ATOM   1278 HG13 VAL X  81      -8.083   1.266  -1.142  0.00  0.00            
ATOM   1279  CG2 VAL X  81      -6.824   0.732  -4.223  0.00  0.00            
ATOM   1280 HG21 VAL X  81      -7.588   1.392  -4.633  0.00  0.00            
ATOM   1281 HG22 VAL X  81      -5.810   1.114  -4.105  0.00  0.00            
ATOM   1282 HG23 VAL X  81      -6.848  -0.055  -4.975  0.00  0.00            
ATOM   1283  C   VAL X  81      -7.669  -1.473  -0.983  0.00  0.00            
ATOM   1284  O   VAL X  81      -8.679  -2.141  -1.136  0.00  0.00            
ATOM   1285  N   CYS X  82      -7.210  -1.068   0.195  0.00  0.00            
ATOM   1286  H   CYS X  82      -6.359  -0.524   0.181  0.00  0.00            
ATOM   1287  CA  CYS X  82      -7.794  -1.379   1.517  0.00  0.00            
ATOM   1288  HA  CYS X  82      -7.889  -2.452   1.679  0.00  0.00            
ATOM   1289  CB  CYS X  82      -6.733  -1.104   2.579  0.00  0.00            
ATOM   1290  HB2 CYS X  82      -5.918  -1.827   2.551  0.00  0.00            
ATOM   1291  HB3 CYS X  82      -6.303  -0.153   2.262  0.00  0.00            
ATOM   1292  SG  CYS X  82      -7.294  -1.089   4.293  0.00  0.00            
ATOM   1293  HG  CYS X  82      -6.187  -0.516   4.776  0.00  0.00            
ATOM   1294  C   CYS X  82      -9.141  -0.665   1.711  0.00  0.00            
ATOM   1295  O   CYS X  82      -9.200   0.559   1.537  0.00  0.00            
ATOM   1296  N   ARG X  83     -10.231  -1.424   1.949  0.00  0.00            
ATOM   1297  H   ARG X  83     -10.008  -2.399   2.088  0.00  0.00            
ATOM   1298  CA  ARG X  83     -11.466  -0.862   2.324  0.00  0.00            
ATOM   1299  HA  ARG X  83     -11.644  -0.139   1.529  0.00  0.00            
ATOM   1300  CB  ARG X  83     -12.613  -2.036   2.292  0.00  0.00            
ATOM   1301  HB2 ARG X  83     -12.740  -2.284   1.238  0.00  0.00            
ATOM   1302  HB3 ARG X  83     -12.375  -2.915   2.891  0.00  0.00            
ATOM   1303  CG  ARG X  83     -13.977  -1.537   2.670  0.00  0.00            
ATOM   1304  HG2 ARG X  83     -14.028  -1.237   3.717  0.00  0.00            
ATOM   1305  HG3 ARG X  83     -14.113  -0.574   2.177  0.00  0.00            
ATOM   1306  CD  ARG X  83     -15.114  -2.499   2.251  0.00  0.00            
ATOM   1307  HD2 ARG X  83     -14.981  -2.938   1.262  0.00  0.00            
ATOM   1308  HD3 ARG X  83     -15.286  -3.256   3.016  0.00  0.00            
ATOM   1309  NE  ARG X  83     -16.344  -1.683   2.138  0.00  0.00            
ATOM   1310  HE  ARG X  83     -16.282  -0.703   1.904  0.00  0.00            
ATOM   1311  CZ  ARG X  83     -17.590  -2.028   2.237  0.00  0.00            
ATOM   1312  NH1 ARG X  83     -18.105  -3.178   2.400  0.00  0.00            
ATOM   1313 HH11 ARG X  83     -17.492  -3.962   2.572  0.00  0.00            
ATOM   1314 HH12 ARG X  83     -19.104  -3.239   2.535  0.00  0.00            
ATOM   1315  NH2 ARG X  83     -18.523  -1.095   2.070  0.00  0.00            
ATOM   1316 HH21 ARG X  83     -18.221  -0.135   1.980  0.00  0.00            
ATOM   1317 HH22 ARG X  83     -19.508  -1.255   2.227  0.00  0.00            
ATOM   1318  C   ARG X  83     -11.475  -0.226   3.724  0.00  0.00            
ATOM   1319  O   ARG X  83     -10.800  -0.628   4.683  0.00  0.00            
ATOM   1320  N   LEU X  84     -12.057   0.874   3.860  0.00  0.00            
ATOM   1321  H   LEU X  84     -12.374   1.354   3.030  0.00  0.00            
ATOM   1322  CA  LEU X  84     -12.390   1.513   5.178  0.00  0.00            
ATOM   1323  HA  LEU X  84     -11.616   1.319   5.920  0.00  0.00            
ATOM   1324  CB  LEU X  84     -12.237   3.029   4.905  0.00  0.00            
ATOM   1325  HB2 LEU X  84     -11.326   3.137   4.316  0.00  0.00            
ATOM   1326  HB3 LEU X  84     -13.070   3.360   4.286  0.00  0.00            
ATOM   1327  CG  LEU X  84     -12.175   4.055   6.093  0.00  0.00            
ATOM   1328  HG  LEU X  84     -11.257   3.787   6.615  0.00  0.00            
ATOM   1329  CD1 LEU X  84     -11.903   5.455   5.592  0.00  0.00            
ATOM   1330 HD11 LEU X  84     -11.644   6.081   6.446  0.00  0.00            
ATOM   1331 HD12 LEU X  84     -12.903   5.804   5.333  0.00  0.00            
ATOM   1332 HD13 LEU X  84     -11.215   5.458   4.746  0.00  0.00            
ATOM   1333  CD2 LEU X  84     -13.425   3.982   6.961  0.00  0.00            
ATOM   1334 HD21 LEU X  84     -14.346   3.867   6.390  0.00  0.00            
ATOM   1335 HD22 LEU X  84     -13.300   3.023   7.463  0.00  0.00            
ATOM   1336 HD23 LEU X  84     -13.556   4.839   7.622  0.00  0.00            
ATOM   1337  C   LEU X  84     -13.753   1.056   5.705  0.00  0.00            
ATOM   1338  O   LEU X  84     -14.716   1.109   4.904  0.00  0.00            
ATOM   1339  N   LEU X  85     -13.865   0.568   6.987  0.00  0.00            
ATOM   1340  H   LEU X  85     -13.010   0.549   7.523  0.00  0.00            
ATOM   1341  CA  LEU X  85     -14.996  -0.033   7.643  0.00  0.00            
ATOM   1342  HA  LEU X  85     -15.683  -0.235   6.821  0.00  0.00            
ATOM   1343  CB  LEU X  85     -14.615  -1.386   8.197  0.00  0.00            
ATOM   1344  HB2 LEU X  85     -13.823  -1.325   8.944  0.00  0.00            
ATOM   1345  HB3 LEU X  85     -15.521  -1.688   8.722  0.00  0.00            
ATOM   1346  CG  LEU X  85     -14.364  -2.414   7.113  0.00  0.00            
ATOM   1347  HG  LEU X  85     -13.542  -2.182   6.436  0.00  0.00            
ATOM   1348  CD1 LEU X  85     -14.029  -3.727   7.753  0.00  0.00            
ATOM   1349 HD11 LEU X  85     -13.157  -3.523   8.374  0.00  0.00            
ATOM   1350 HD12 LEU X  85     -14.829  -4.017   8.434  0.00  0.00            
ATOM   1351 HD13 LEU X  85     -13.871  -4.535   7.038  0.00  0.00            
ATOM   1352  CD2 LEU X  85     -15.533  -2.700   6.079  0.00  0.00            
ATOM   1353 HD21 LEU X  85     -15.319  -3.568   5.454  0.00  0.00            
ATOM   1354 HD22 LEU X  85     -15.784  -1.835   5.466  0.00  0.00            
ATOM   1355 HD23 LEU X  85     -16.443  -2.892   6.647  0.00  0.00            
ATOM   1356  C   LEU X  85     -15.688   0.826   8.702  0.00  0.00            
ATOM   1357  O   LEU X  85     -16.806   0.546   9.040  0.00  0.00            
ATOM   1358  N   GLY X  86     -15.082   1.958   9.105  0.00  0.00            
ATOM   1359  H   GLY X  86     -14.101   2.139   8.948  0.00  0.00            
ATOM   1360  CA  GLY X  86     -15.611   2.784  10.145  0.00  0.00            
ATOM   1361  HA2 GLY X  86     -15.896   2.127  10.966  0.00  0.00            
ATOM   1362  HA3 GLY X  86     -16.482   3.296   9.735  0.00  0.00            
ATOM   1363  C   GLY X  86     -14.560   3.706  10.839  0.00  0.00            
ATOM   1364  O   GLY X  86     -13.341   3.508  10.760  0.00  0.00            
ATOM   1365  N   ILE X  87     -15.061   4.739  11.630  0.00  0.00            
ATOM   1366  H   ILE X  87     -16.068   4.782  11.693  0.00  0.00            
ATOM   1367  CA  ILE X  87     -14.265   5.634  12.481  0.00  0.00            
ATOM   1368  HA  ILE X  87     -13.305   5.123  12.558  0.00  0.00            
ATOM   1369  CB  ILE X  87     -14.052   7.088  11.902  0.00  0.00            
ATOM   1370  HB  ILE X  87     -13.751   7.003  10.858  0.00  0.00            
ATOM   1371  CG2 ILE X  87     -15.385   7.876  11.910  0.00  0.00            
ATOM   1372 HG21 ILE X  87     -15.608   8.356  12.864  0.00  0.00            
ATOM   1373 HG22 ILE X  87     -16.263   7.336  11.556  0.00  0.00            
ATOM   1374 HG23 ILE X  87     -15.367   8.772  11.289  0.00  0.00            
ATOM   1375  CG1 ILE X  87     -13.034   7.920  12.628  0.00  0.00            
ATOM   1376 HG12 ILE X  87     -13.275   8.977  12.515  0.00  0.00            
ATOM   1377 HG13 ILE X  87     -13.071   7.789  13.710  0.00  0.00            
ATOM   1378  CD1 ILE X  87     -11.589   7.643  12.208  0.00  0.00            
ATOM   1379 HD11 ILE X  87     -10.835   8.373  12.503  0.00  0.00            
ATOM   1380 HD12 ILE X  87     -11.585   7.689  11.119  0.00  0.00            
ATOM   1381 HD13 ILE X  87     -11.195   6.664  12.481  0.00  0.00            
ATOM   1382  C   ILE X  87     -14.840   5.785  13.907  0.00  0.00            
ATOM   1383  O   ILE X  87     -16.069   6.016  14.126  0.00  0.00            
ATOM   1384  N   CYS X  88     -14.010   5.640  14.855  0.00  0.00            
ATOM   1385  H   CYS X  88     -13.032   5.778  14.645  0.00  0.00            
ATOM   1386  CA  CYS X  88     -14.440   5.591  16.242  0.00  0.00            
ATOM   1387  HA  CYS X  88     -15.523   5.697  16.307  0.00  0.00            
ATOM   1388  CB  CYS X  88     -14.046   4.219  16.810  0.00  0.00            
ATOM   1389  HB2 CYS X  88     -14.506   3.441  16.201  0.00  0.00            
ATOM   1390  HB3 CYS X  88     -12.961   4.163  16.721  0.00  0.00            
ATOM   1391  SG  CYS X  88     -14.501   4.149  18.543  0.00  0.00            
ATOM   1392  HG  CYS X  88     -15.711   3.602  18.402  0.00  0.00            
ATOM   1393  C   CYS X  88     -13.853   6.733  17.100  0.00  0.00            
ATOM   1394  O   CYS X  88     -12.649   6.791  17.311  0.00  0.00            
ATOM   1395  N   LEU X  89     -14.743   7.427  17.794  0.00  0.00            
ATOM   1396  H   LEU X  89     -15.718   7.236  17.613  0.00  0.00            
ATOM   1397  CA  LEU X  89     -14.429   8.622  18.632  0.00  0.00            
ATOM   1398  HA  LEU X  89     -13.492   9.044  18.270  0.00  0.00            
ATOM   1399  CB  LEU X  89     -15.531   9.618  18.325  0.00  0.00            
ATOM   1400  HB2 LEU X  89     -16.513   9.333  18.701  0.00  0.00            
ATOM   1401  HB3 LEU X  89     -15.291  10.545  18.846  0.00  0.00            
ATOM   1402  CG  LEU X  89     -15.741   9.976  16.802  0.00  0.00            
ATOM   1403  HG  LEU X  89     -16.023   9.121  16.187  0.00  0.00            
ATOM   1404  CD1 LEU X  89     -17.027  10.795  16.778  0.00  0.00            
ATOM   1405 HD11 LEU X  89     -17.175  11.402  15.884  0.00  0.00            
ATOM   1406 HD12 LEU X  89     -16.994  11.506  17.604  0.00  0.00            
ATOM   1407 HD13 LEU X  89     -17.932  10.189  16.829  0.00  0.00            
ATOM   1408  CD2 LEU X  89     -14.636  10.738  16.208  0.00  0.00            
ATOM   1409 HD21 LEU X  89     -14.912  11.282  15.305  0.00  0.00            
ATOM   1410 HD22 LEU X  89     -13.770  10.103  16.021  0.00  0.00            
ATOM   1411 HD23 LEU X  89     -14.354  11.590  16.825  0.00  0.00            
ATOM   1412  C   LEU X  89     -14.039   8.256  20.097  0.00  0.00            
ATOM   1413  O   LEU X  89     -14.561   8.769  21.063  0.00  0.00            
ATOM   1414  N   THR X  90     -13.062   7.361  20.262  0.00  0.00            
ATOM   1415  H   THR X  90     -12.754   6.798  19.482  0.00  0.00            
ATOM   1416  CA  THR X  90     -12.226   7.385  21.493  0.00  0.00            
ATOM   1417  HA  THR X  90     -12.962   7.439  22.294  0.00  0.00            
ATOM   1418  CB  THR X  90     -11.506   6.050  21.511  0.00  0.00            
ATOM   1419  HB  THR X  90     -10.724   5.978  22.267  0.00  0.00            
ATOM   1420  CG2 THR X  90     -12.485   4.869  21.856  0.00  0.00            
ATOM   1421 HG21 THR X  90     -12.920   5.049  22.839  0.00  0.00            
ATOM   1422 HG22 THR X  90     -13.270   4.773  21.107  0.00  0.00            
ATOM   1423 HG23 THR X  90     -11.895   3.970  22.035  0.00  0.00            
ATOM   1424  OG1 THR X  90     -10.816   5.761  20.282  0.00  0.00            
ATOM   1425  HG1 THR X  90     -10.045   6.324  20.176  0.00  0.00            
ATOM   1426  C   THR X  90     -11.258   8.638  21.547  0.00  0.00            
ATOM   1427  O   THR X  90     -11.078   9.359  20.574  0.00  0.00            
ATOM   1428  N   SER X  91     -10.601   8.768  22.708  0.00  0.00            
ATOM   1429  H   SER X  91     -10.775   8.063  23.410  0.00  0.00            
ATOM   1430  CA  SER X  91      -9.769   9.964  22.967  0.00  0.00            
ATOM   1431  HA  SER X  91     -10.404  10.846  22.885  0.00  0.00            
ATOM   1432  CB  SER X  91      -9.355   9.720  24.436  0.00  0.00            
ATOM   1433  HB2 SER X  91     -10.234   9.945  25.038  0.00  0.00            
ATOM   1434  HB3 SER X  91      -8.965   8.706  24.524  0.00  0.00            
ATOM   1435  OG  SER X  91      -8.384  10.627  24.806  0.00  0.00            
ATOM   1436  HG  SER X  91      -8.711  11.527  24.743  0.00  0.00            
ATOM   1437  C   SER X  91      -8.568  10.028  22.044  0.00  0.00            
ATOM   1438  O   SER X  91      -8.352  10.999  21.371  0.00  0.00            
ATOM   1439  N   THR X  92      -7.828   8.967  21.948  0.00  0.00            
ATOM   1440  H   THR X  92      -8.027   8.247  22.628  0.00  0.00            
ATOM   1441  CA  THR X  92      -6.997   8.642  20.750  0.00  0.00            
ATOM   1442  HA  THR X  92      -6.552   9.526  20.294  0.00  0.00            
ATOM   1443  CB  THR X  92      -5.854   7.667  21.211  0.00  0.00            
ATOM   1444  HB  THR X  92      -6.250   6.732  21.608  0.00  0.00            
ATOM   1445  CG2 THR X  92      -5.094   7.232  19.993  0.00  0.00            
ATOM   1446 HG21 THR X  92      -4.825   8.047  19.321  0.00  0.00            
ATOM   1447 HG22 THR X  92      -5.728   6.571  19.402  0.00  0.00            
ATOM   1448 HG23 THR X  92      -4.205   6.664  20.265  0.00  0.00            
ATOM   1449  OG1 THR X  92      -5.068   8.314  22.122  0.00  0.00            
ATOM   1450  HG1 THR X  92      -5.430   9.201  22.181  0.00  0.00            
ATOM   1451  C   THR X  92      -7.992   7.925  19.804  0.00  0.00            
ATOM   1452  O   THR X  92      -8.394   6.797  20.064  0.00  0.00            
ATOM   1453  N   VAL X  93      -8.381   8.692  18.795  0.00  0.00            
ATOM   1454  H   VAL X  93      -7.864   9.549  18.658  0.00  0.00            
ATOM   1455  CA  VAL X  93      -9.293   8.252  17.725  0.00  0.00            
ATOM   1456  HA  VAL X  93     -10.255   7.929  18.124  0.00  0.00            
ATOM   1457  CB  VAL X  93      -9.680   9.481  16.810  0.00  0.00            
ATOM   1458  HB  VAL X  93      -8.835   9.869  16.242  0.00  0.00            
ATOM   1459  CG1 VAL X  93     -10.539   9.042  15.647  0.00  0.00            
ATOM   1460 HG11 VAL X  93      -9.935   8.794  14.774  0.00  0.00            
ATOM   1461 HG12 VAL X  93     -11.243   9.833  15.390  0.00  0.00            
ATOM   1462 HG13 VAL X  93     -11.098   8.166  15.977  0.00  0.00            
ATOM   1463  CG2 VAL X  93     -10.313  10.595  17.579  0.00  0.00            
ATOM   1464 HG21 VAL X  93     -10.703  11.408  16.967  0.00  0.00            
ATOM   1465 HG22 VAL X  93     -11.164  10.188  18.125  0.00  0.00            
ATOM   1466 HG23 VAL X  93      -9.556  11.007  18.246  0.00  0.00            
ATOM   1467  C   VAL X  93      -8.826   6.993  16.870  0.00  0.00            
ATOM   1468  O   VAL X  93      -7.706   7.034  16.388  0.00  0.00            
ATOM   1469  N   GLN X  94      -9.679   5.992  16.741  0.00  0.00            
ATOM   1470  H   GLN X  94     -10.639   6.074  17.044  0.00  0.00            
ATOM   1471  CA  GLN X  94      -9.373   4.713  16.086  0.00  0.00            
ATOM   1472  HA  GLN X  94      -8.295   4.599  15.973  0.00  0.00            
ATOM   1473  CB  GLN X  94      -9.921   3.532  16.818  0.00  0.00            
ATOM   1474  HB2 GLN X  94     -10.959   3.829  16.970  0.00  0.00            
ATOM   1475  HB3 GLN X  94      -9.841   2.613  16.238  0.00  0.00            
ATOM   1476  CG  GLN X  94      -9.152   3.227  18.055  0.00  0.00            
ATOM   1477  HG2 GLN X  94      -8.148   2.930  17.752  0.00  0.00            
ATOM   1478  HG3 GLN X  94      -9.023   4.197  18.535  0.00  0.00            
ATOM   1479  CD  GLN X  94      -9.656   2.189  18.975  0.00  0.00            
ATOM   1480  OE1 GLN X  94      -9.031   1.115  19.225  0.00  0.00            
ATOM   1481  NE2 GLN X  94     -10.699   2.498  19.702  0.00  0.00            
ATOM   1482 HE21 GLN X  94     -11.009   3.446  19.857  0.00  0.00            
ATOM   1483 HE22 GLN X  94     -11.095   1.838  20.356  0.00  0.00            
ATOM   1484  C   GLN X  94      -9.960   4.795  14.657  0.00  0.00            
ATOM   1485  O   GLN X  94     -11.146   4.966  14.446  0.00  0.00            
ATOM   1486  N   LEU X  95      -9.169   4.575  13.627  0.00  0.00            
ATOM   1487  H   LEU X  95      -8.202   4.469  13.898  0.00  0.00            
ATOM   1488  CA  LEU X  95      -9.581   4.191  12.284  0.00  0.00            
ATOM   1489  HA  LEU X  95     -10.520   4.672  12.011  0.00  0.00            
ATOM   1490  CB  LEU X  95      -8.595   4.707  11.196  0.00  0.00            
ATOM   1491  HB2 LEU X  95      -8.495   5.789  11.282  0.00  0.00            
ATOM   1492  HB3 LEU X  95      -7.594   4.319  11.388  0.00  0.00            
ATOM   1493  CG  LEU X  95      -9.031   4.566   9.772  0.00  0.00            
ATOM   1494  HG  LEU X  95      -9.253   3.505   9.659  0.00  0.00            
ATOM   1495  CD1 LEU X  95     -10.304   5.365   9.454  0.00  0.00            
ATOM   1496 HD11 LEU X  95     -10.555   5.253   8.399  0.00  0.00            
ATOM   1497 HD12 LEU X  95     -11.124   5.107  10.124  0.00  0.00            
ATOM   1498 HD13 LEU X  95      -9.980   6.406   9.455  0.00  0.00            
ATOM   1499  CD2 LEU X  95      -8.057   4.991   8.694  0.00  0.00            
ATOM   1500 HD21 LEU X  95      -7.118   4.459   8.846  0.00  0.00            
ATOM   1501 HD22 LEU X  95      -8.452   4.801   7.696  0.00  0.00            
ATOM   1502 HD23 LEU X  95      -7.814   6.053   8.659  0.00  0.00            
ATOM   1503  C   LEU X  95      -9.668   2.679  12.228  0.00  0.00            
ATOM   1504  O   LEU X  95      -8.765   1.996  12.653  0.00  0.00            
ATOM   1505  N   ILE X  96     -10.761   2.175  11.652  0.00  0.00            
ATOM   1506  H   ILE X  96     -11.354   2.946  11.382  0.00  0.00            
ATOM   1507  CA  ILE X  96     -11.140   0.715  11.545  0.00  0.00            
ATOM   1508  HA  ILE X  96     -10.392   0.111  12.059  0.00  0.00            
ATOM   1509  CB  ILE X  96     -12.484   0.478  12.232  0.00  0.00            
ATOM   1510  HB  ILE X  96     -13.308   1.106  11.894  0.00  0.00            
ATOM   1511  CG2 ILE X  96     -12.757  -1.002  11.928  0.00  0.00            
ATOM   1512 HG21 ILE X  96     -13.696  -1.317  12.384  0.00  0.00            
ATOM   1513 HG22 ILE X  96     -12.834  -1.258  10.871  0.00  0.00            
ATOM   1514 HG23 ILE X  96     -11.970  -1.684  12.251  0.00  0.00            
ATOM   1515  CG1 ILE X  96     -12.535   0.605  13.762  0.00  0.00            
ATOM   1516 HG12 ILE X  96     -13.352   0.028  14.195  0.00  0.00            
ATOM   1517 HG13 ILE X  96     -11.605   0.154  14.107  0.00  0.00            
ATOM   1518  CD1 ILE X  96     -12.819   2.103  14.188  0.00  0.00            
ATOM   1519 HD11 ILE X  96     -13.845   2.441  14.044  0.00  0.00            
ATOM   1520 HD12 ILE X  96     -12.730   2.211  15.269  0.00  0.00            
ATOM   1521 HD13 ILE X  96     -12.183   2.860  13.728  0.00  0.00            
ATOM   1522  C   ILE X  96     -11.199   0.433   9.996  0.00  0.00            
ATOM   1523  O   ILE X  96     -11.871   1.128   9.319  0.00  0.00            
ATOM   1524  N   THR X  97     -10.381  -0.538   9.484  0.00  0.00            
ATOM   1525  H   THR X  97      -9.853  -1.110  10.128  0.00  0.00            
ATOM   1526  CA  THR X  97     -10.221  -0.894   8.031  0.00  0.00            
ATOM   1527  HA  THR X  97     -11.118  -0.481   7.570  0.00  0.00            
ATOM   1528  CB  THR X  97      -8.990  -0.218   7.375  0.00  0.00            
ATOM   1529  HB  THR X  97      -9.083  -0.397   6.303  0.00  0.00            
ATOM   1530  CG2 THR X  97      -8.840   1.265   7.645  0.00  0.00            
ATOM   1531 HG21 THR X  97      -9.602   1.803   7.081  0.00  0.00            
ATOM   1532 HG22 THR X  97      -8.840   1.462   8.717  0.00  0.00            
ATOM   1533 HG23 THR X  97      -7.858   1.451   7.210  0.00  0.00            
ATOM   1534  OG1 THR X  97      -7.774  -0.813   7.902  0.00  0.00            
ATOM   1535  HG1 THR X  97      -7.933  -1.753   7.785  0.00  0.00            
ATOM   1536  C   THR X  97     -10.299  -2.393   7.828  0.00  0.00            
ATOM   1537  O   THR X  97     -10.330  -3.180   8.788  0.00  0.00            
ATOM   1538  N   GLN X  98     -10.230  -2.874   6.633  0.00  0.00            
ATOM   1539  H   GLN X  98     -10.225  -2.242   5.845  0.00  0.00            
ATOM   1540  CA  GLN X  98      -9.942  -4.188   6.209  0.00  0.00            
ATOM   1541  HA  GLN X  98     -10.681  -4.853   6.656  0.00  0.00            
ATOM   1542  CB  GLN X  98      -9.927  -4.292   4.693  0.00  0.00            
ATOM   1543  HB2 GLN X  98     -10.696  -3.660   4.249  0.00  0.00            
ATOM   1544  HB3 GLN X  98      -8.964  -3.944   4.321  0.00  0.00            
ATOM   1545  CG  GLN X  98     -10.265  -5.629   4.160  0.00  0.00            
ATOM   1546  HG2 GLN X  98     -11.124  -6.002   4.718  0.00  0.00            
ATOM   1547  HG3 GLN X  98      -9.339  -6.182   4.321  0.00  0.00            
ATOM   1548  CD  GLN X  98     -10.493  -5.545   2.642  0.00  0.00            
ATOM   1549  OE1 GLN X  98     -10.012  -4.652   1.936  0.00  0.00            
ATOM   1550  NE2 GLN X  98     -11.273  -6.463   2.085  0.00  0.00            
ATOM   1551 HE21 GLN X  98     -11.587  -7.210   2.688  0.00  0.00            
ATOM   1552 HE22 GLN X  98     -11.603  -6.312   1.142  0.00  0.00            
ATOM   1553  C   GLN X  98      -8.631  -4.775   6.810  0.00  0.00            
ATOM   1554  O   GLN X  98      -7.632  -4.042   6.962  0.00  0.00            
ATOM   1555  N   LEU X  99      -8.654  -6.048   7.114  0.00  0.00            
ATOM   1556  H   LEU X  99      -9.428  -6.649   6.868  0.00  0.00            
ATOM   1557  CA  LEU X  99      -7.432  -6.731   7.632  0.00  0.00            
ATOM   1558  HA  LEU X  99      -6.815  -5.923   8.025  0.00  0.00            
ATOM   1559  CB  LEU X  99      -7.688  -7.611   8.872  0.00  0.00            
ATOM   1560  HB2 LEU X  99      -8.571  -8.207   8.643  0.00  0.00            
ATOM   1561  HB3 LEU X  99      -8.083  -7.074   9.735  0.00  0.00            
ATOM   1562  CG  LEU X  99      -6.588  -8.470   9.346  0.00  0.00            
ATOM   1563  HG  LEU X  99      -6.178  -8.879   8.422  0.00  0.00            
ATOM   1564  CD1 LEU X  99      -5.446  -7.796  10.096  0.00  0.00            
ATOM   1565 HD11 LEU X  99      -5.925  -7.312  10.947  0.00  0.00            
ATOM   1566 HD12 LEU X  99      -4.526  -8.344  10.303  0.00  0.00            
ATOM   1567 HD13 LEU X  99      -5.071  -6.973   9.488  0.00  0.00            
ATOM   1568  CD2 LEU X  99      -7.087  -9.633  10.222  0.00  0.00            
ATOM   1569 HD21 LEU X  99      -6.291 -10.347  10.430  0.00  0.00            
ATOM   1570 HD22 LEU X  99      -7.567  -9.278  11.134  0.00  0.00            
ATOM   1571 HD23 LEU X  99      -7.905 -10.226   9.813  0.00  0.00            
ATOM   1572  C   LEU X  99      -6.743  -7.480   6.555  0.00  0.00            
ATOM   1573  O   LEU X  99      -7.259  -8.308   5.805  0.00  0.00            
ATOM   1574  N   MET X 100      -5.425  -7.226   6.516  0.00  0.00            
ATOM   1575  H   MET X 100      -5.115  -6.450   7.083  0.00  0.00            
ATOM   1576  CA  MET X 100      -4.402  -7.942   5.690  0.00  0.00            
ATOM   1577  HA  MET X 100      -4.928  -8.559   4.961  0.00  0.00            
ATOM   1578  CB  MET X 100      -3.621  -6.892   4.897  0.00  0.00            
ATOM   1579  HB2 MET X 100      -3.713  -5.887   5.307  0.00  0.00            
ATOM   1580  HB3 MET X 100      -2.583  -7.211   4.803  0.00  0.00            
ATOM   1581  CG  MET X 100      -4.222  -6.759   3.484  0.00  0.00            
ATOM   1582  HG2 MET X 100      -3.591  -6.143   2.843  0.00  0.00            
ATOM   1583  HG3 MET X 100      -4.248  -7.747   3.026  0.00  0.00            
ATOM   1584  SD  MET X 100      -5.962  -6.092   3.458  0.00  0.00            
ATOM   1585  CE  MET X 100      -5.633  -4.363   3.781  0.00  0.00            
ATOM   1586  HE1 MET X 100      -6.552  -3.780   3.710  0.00  0.00            
ATOM   1587  HE2 MET X 100      -4.951  -3.937   3.045  0.00  0.00            
ATOM   1588  HE3 MET X 100      -5.081  -4.212   4.708  0.00  0.00            
ATOM   1589  C   MET X 100      -3.637  -8.710   6.752  0.00  0.00            
ATOM   1590  O   MET X 100      -2.777  -8.159   7.425  0.00  0.00            
ATOM   1591  N   PRO X 101      -3.882 -10.020   6.970  0.00  0.00            
ATOM   1592  CD  PRO X 101      -4.693 -10.883   6.217  0.00  0.00            
ATOM   1593  HD2 PRO X 101      -5.495 -10.345   5.711  0.00  0.00            
ATOM   1594  HD3 PRO X 101      -4.208 -11.538   5.492  0.00  0.00            
ATOM   1595  CG  PRO X 101      -5.351 -11.722   7.342  0.00  0.00            
ATOM   1596  HG2 PRO X 101      -5.785 -12.604   6.870  0.00  0.00            
ATOM   1597  HG3 PRO X 101      -6.091 -11.154   7.906  0.00  0.00            
ATOM   1598  CB  PRO X 101      -4.143 -12.067   8.212  0.00  0.00            
ATOM   1599  HB2 PRO X 101      -4.483 -12.269   9.228  0.00  0.00            
ATOM   1600  HB3 PRO X 101      -3.434 -12.739   7.729  0.00  0.00            
ATOM   1601  CA  PRO X 101      -3.442 -10.721   8.214  0.00  0.00            
ATOM   1602  HA  PRO X 101      -3.825 -10.141   9.053  0.00  0.00            
ATOM   1603  C   PRO X 101      -1.904 -10.857   8.186  0.00  0.00            
ATOM   1604  O   PRO X 101      -1.404 -11.036   9.331  0.00  0.00            
ATOM   1605  N   PHE X 102      -1.256 -10.867   7.029  0.00  0.00            
ATOM   1606  H   PHE X 102      -1.689 -10.785   6.120  0.00  0.00            
ATOM   1607  CA  PHE X 102       0.197 -10.991   6.952  0.00  0.00            
ATOM   1608  HA  PHE X 102       0.370 -11.573   7.858  0.00  0.00            
ATOM   1609  CB  PHE X 102       0.520 -11.881   5.767  0.00  0.00            
ATOM   1610  HB2 PHE X 102       1.599 -11.760   5.680  0.00  0.00            
ATOM   1611  HB3 PHE X 102       0.130 -11.376   4.883  0.00  0.00            
ATOM   1612  CG  PHE X 102       0.046 -13.353   5.919  0.00  0.00            
ATOM   1613  CD1 PHE X 102       0.691 -14.252   6.726  0.00  0.00            
ATOM   1614  HD1 PHE X 102       1.640 -14.019   7.187  0.00  0.00            
ATOM   1615  CE1 PHE X 102       0.312 -15.579   6.726  0.00  0.00            
ATOM   1616  HE1 PHE X 102       0.856 -16.403   7.163  0.00  0.00            
ATOM   1617  CZ  PHE X 102      -0.897 -15.936   6.082  0.00  0.00            
ATOM   1618  HZ  PHE X 102      -1.169 -16.979   6.012  0.00  0.00            
ATOM   1619  CE2 PHE X 102      -1.569 -15.031   5.319  0.00  0.00            
ATOM   1620  HE2 PHE X 102      -2.425 -15.388   4.766  0.00  0.00            
ATOM   1621  CD2 PHE X 102      -1.030 -13.774   5.192  0.00  0.00            
ATOM   1622  HD2 PHE X 102      -1.358 -13.154   4.371  0.00  0.00            
ATOM   1623  C   PHE X 102       0.983  -9.673   7.033  0.00  0.00            
ATOM   1624  O   PHE X 102       2.211  -9.682   6.945  0.00  0.00            
ATOM   1625  N   GLY X 103       0.317  -8.524   7.300  0.00  0.00            
ATOM   1626  H   GLY X 103      -0.629  -8.709   7.602  0.00  0.00            
ATOM   1627  CA  GLY X 103       0.793  -7.126   7.279  0.00  0.00            
ATOM   1628  HA2 GLY X 103       1.462  -7.053   8.137  0.00  0.00            
ATOM   1629  HA3 GLY X 103      -0.053  -6.457   7.437  0.00  0.00            
ATOM   1630  C   GLY X 103       1.540  -6.734   6.022  0.00  0.00            
ATOM   1631  O   GLY X 103       1.414  -7.289   4.927  0.00  0.00            
ATOM   1632  N   CYS X 104       2.301  -5.718   6.337  0.00  0.00            
ATOM   1633  H   CYS X 104       2.320  -5.435   7.307  0.00  0.00            
ATOM   1634  CA  CYS X 104       3.223  -5.026   5.422  0.00  0.00            
ATOM   1635  HA  CYS X 104       2.600  -4.393   4.791  0.00  0.00            
ATOM   1636  CB  CYS X 104       4.077  -4.098   6.280  0.00  0.00            
ATOM   1637  HB2 CYS X 104       3.582  -3.333   6.879  0.00  0.00            
ATOM   1638  HB3 CYS X 104       4.556  -4.784   6.978  0.00  0.00            
ATOM   1639  SG  CYS X 104       5.413  -3.409   5.255  0.00  0.00            
ATOM   1640  HG  CYS X 104       6.113  -2.865   6.254  0.00  0.00            
ATOM   1641  C   CYS X 104       3.965  -6.015   4.478  0.00  0.00            
ATOM   1642  O   CYS X 104       4.660  -6.905   4.932  0.00  0.00            
ATOM   1643  N   LEU X 105       3.912  -5.689   3.161  0.00  0.00            
ATOM   1644  H   LEU X 105       3.523  -4.818   2.828  0.00  0.00            
ATOM   1645  CA  LEU X 105       4.614  -6.417   2.090  0.00  0.00            
ATOM   1646  HA  LEU X 105       4.438  -7.480   2.256  0.00  0.00            
ATOM   1647  CB  LEU X 105       4.068  -5.921   0.777  0.00  0.00            
ATOM   1648  HB2 LEU X 105       3.002  -6.133   0.683  0.00  0.00            
ATOM   1649  HB3 LEU X 105       4.227  -4.844   0.811  0.00  0.00            
ATOM   1650  CG  LEU X 105       4.852  -6.551  -0.411  0.00  0.00            
ATOM   1651  HG  LEU X 105       5.925  -6.377  -0.500  0.00  0.00            
ATOM   1652  CD1 LEU X 105       4.473  -8.042  -0.634  0.00  0.00            
ATOM   1653 HD11 LEU X 105       4.801  -8.507  -1.564  0.00  0.00            
ATOM   1654 HD12 LEU X 105       4.895  -8.531   0.244  0.00  0.00            
ATOM   1655 HD13 LEU X 105       3.400  -8.232  -0.669  0.00  0.00            
ATOM   1656  CD2 LEU X 105       4.395  -5.894  -1.753  0.00  0.00            
ATOM   1657 HD21 LEU X 105       4.822  -6.309  -2.666  0.00  0.00            
ATOM   1658 HD22 LEU X 105       4.518  -4.819  -1.622  0.00  0.00            
ATOM   1659 HD23 LEU X 105       3.322  -5.974  -1.923  0.00  0.00            
ATOM   1660  C   LEU X 105       6.127  -6.247   2.234  0.00  0.00            
ATOM   1661  O   LEU X 105       6.930  -7.175   2.069  0.00  0.00            
ATOM   1662  N   LEU X 106       6.563  -4.947   2.506  0.00  0.00            
ATOM   1663  H   LEU X 106       5.892  -4.236   2.758  0.00  0.00            
ATOM   1664  CA  LEU X 106       7.990  -4.588   2.705  0.00  0.00            
ATOM   1665  HA  LEU X 106       8.476  -4.796   1.752  0.00  0.00            
ATOM   1666  CB  LEU X 106       8.226  -3.080   2.775  0.00  0.00            
ATOM   1667  HB2 LEU X 106       7.908  -2.733   1.792  0.00  0.00            
ATOM   1668  HB3 LEU X 106       7.598  -2.620   3.538  0.00  0.00            
ATOM   1669  CG  LEU X 106       9.674  -2.782   3.135  0.00  0.00            
ATOM   1670  HG  LEU X 106       9.980  -3.369   4.001  0.00  0.00            
ATOM   1671  CD1 LEU X 106      10.560  -3.204   1.977  0.00  0.00            
ATOM   1672 HD11 LEU X 106      11.593  -2.909   2.159  0.00  0.00            
ATOM   1673 HD12 LEU X 106      10.222  -2.679   1.083  0.00  0.00            
ATOM   1674 HD13 LEU X 106      10.463  -4.286   1.898  0.00  0.00            
ATOM   1675  CD2 LEU X 106       9.955  -1.266   3.327  0.00  0.00            
ATOM   1676 HD21 LEU X 106      11.019  -1.033   3.342  0.00  0.00            
ATOM   1677 HD22 LEU X 106       9.685  -0.804   2.378  0.00  0.00            
ATOM   1678 HD23 LEU X 106       9.330  -0.917   4.150  0.00  0.00            
ATOM   1679  C   LEU X 106       8.799  -5.578   3.589  0.00  0.00            
ATOM   1680  O   LEU X 106       9.745  -6.285   3.158  0.00  0.00            
ATOM   1681  N   ASP X 107       8.287  -5.721   4.852  0.00  0.00            
ATOM   1682  H   ASP X 107       7.406  -5.266   5.039  0.00  0.00            
ATOM   1683  CA  ASP X 107       8.697  -6.752   5.775  0.00  0.00            
ATOM   1684  HA  ASP X 107       9.734  -6.598   6.072  0.00  0.00            
ATOM   1685  CB  ASP X 107       7.989  -6.711   7.183  0.00  0.00            
ATOM   1686  HB2 ASP X 107       7.173  -7.432   7.124  0.00  0.00            
ATOM   1687  HB3 ASP X 107       8.570  -7.256   7.927  0.00  0.00            
ATOM   1688  CG  ASP X 107       7.586  -5.444   7.809  0.00  0.00            
ATOM   1689  OD1 ASP X 107       6.727  -5.551   8.710  0.00  0.00            
ATOM   1690  OD2 ASP X 107       8.128  -4.319   7.590  0.00  0.00            
ATOM   1691  C   ASP X 107       8.527  -8.207   5.244  0.00  0.00            
ATOM   1692  O   ASP X 107       9.461  -9.062   5.517  0.00  0.00            
ATOM   1693  N   TYR X 108       7.412  -8.655   4.631  0.00  0.00            
ATOM   1694  H   TYR X 108       6.702  -7.961   4.450  0.00  0.00            
ATOM   1695  CA  TYR X 108       7.161  -9.978   3.990  0.00  0.00            
ATOM   1696  HA  TYR X 108       7.105 -10.689   4.814  0.00  0.00            
ATOM   1697  CB  TYR X 108       5.800  -9.938   3.267  0.00  0.00            
ATOM   1698  HB2 TYR X 108       5.100  -9.452   3.946  0.00  0.00            
ATOM   1699  HB3 TYR X 108       5.877  -9.329   2.367  0.00  0.00            
ATOM   1700  CG  TYR X 108       5.180 -11.299   2.990  0.00  0.00            
ATOM   1701  CD1 TYR X 108       5.413 -11.903   1.766  0.00  0.00            
ATOM   1702  HD1 TYR X 108       6.011 -11.323   1.079  0.00  0.00            
ATOM   1703  CE1 TYR X 108       4.743 -13.046   1.400  0.00  0.00            
ATOM   1704  HE1 TYR X 108       4.936 -13.399   0.398  0.00  0.00            
ATOM   1705  CZ  TYR X 108       3.913 -13.732   2.289  0.00  0.00            
ATOM   1706  OH  TYR X 108       3.096 -14.719   1.888  0.00  0.00            
ATOM   1707  HH  TYR X 108       2.447 -14.932   2.563  0.00  0.00            
ATOM   1708  CE2 TYR X 108       3.613 -13.085   3.503  0.00  0.00            
ATOM   1709  HE2 TYR X 108       2.882 -13.426   4.221  0.00  0.00            
ATOM   1710  CD2 TYR X 108       4.256 -11.902   3.895  0.00  0.00            
ATOM   1711  HD2 TYR X 108       4.027 -11.428   4.838  0.00  0.00            
ATOM   1712  C   TYR X 108       8.209 -10.352   2.925  0.00  0.00            
ATOM   1713  O   TYR X 108       8.808 -11.446   3.078  0.00  0.00            
ATOM   1714  N   VAL X 109       8.470  -9.445   1.880  0.00  0.00            
ATOM   1715  H   VAL X 109       8.156  -8.494   2.009  0.00  0.00            
ATOM   1716  CA  VAL X 109       9.544  -9.743   0.904  0.00  0.00            
ATOM   1717  HA  VAL X 109       9.267 -10.677   0.415  0.00  0.00            
ATOM   1718  CB  VAL X 109       9.588  -8.745  -0.299  0.00  0.00            
ATOM   1719  HB  VAL X 109      10.343  -9.004  -1.042  0.00  0.00            
ATOM   1720  CG1 VAL X 109       8.272  -8.790  -1.028  0.00  0.00            
ATOM   1721 HG11 VAL X 109       7.493  -8.305  -0.440  0.00  0.00            
ATOM   1722 HG12 VAL X 109       7.971  -9.777  -1.378  0.00  0.00            
ATOM   1723 HG13 VAL X 109       8.361  -8.202  -1.942  0.00  0.00            
ATOM   1724  CG2 VAL X 109       9.755  -7.261   0.064  0.00  0.00            
ATOM   1725 HG21 VAL X 109       9.902  -6.720  -0.871  0.00  0.00            
ATOM   1726 HG22 VAL X 109      10.660  -7.184   0.668  0.00  0.00            
ATOM   1727 HG23 VAL X 109       8.916  -6.943   0.683  0.00  0.00            
ATOM   1728  C   VAL X 109      10.936  -9.867   1.580  0.00  0.00            
ATOM   1729  O   VAL X 109      11.842 -10.605   1.159  0.00  0.00            
ATOM   1730  N   ARG X 110      11.144  -9.011   2.618  0.00  0.00            
ATOM   1731  H   ARG X 110      10.433  -8.356   2.909  0.00  0.00            
ATOM   1732  CA  ARG X 110      12.424  -8.962   3.330  0.00  0.00            
ATOM   1733  HA  ARG X 110      13.285  -8.923   2.663  0.00  0.00            
ATOM   1734  CB  ARG X 110      12.624  -7.738   4.306  0.00  0.00            
ATOM   1735  HB2 ARG X 110      11.668  -7.711   4.829  0.00  0.00            
ATOM   1736  HB3 ARG X 110      13.357  -7.932   5.089  0.00  0.00            
ATOM   1737  CG  ARG X 110      12.877  -6.343   3.681  0.00  0.00            
ATOM   1738  HG2 ARG X 110      13.911  -6.310   3.337  0.00  0.00            
ATOM   1739  HG3 ARG X 110      12.410  -6.293   2.697  0.00  0.00            
ATOM   1740  CD  ARG X 110      12.575  -5.250   4.643  0.00  0.00            
ATOM   1741  HD2 ARG X 110      13.098  -5.426   5.583  0.00  0.00            
ATOM   1742  HD3 ARG X 110      11.504  -5.295   4.840  0.00  0.00            
ATOM   1743  NE  ARG X 110      12.950  -3.906   4.134  0.00  0.00            
ATOM   1744  HE  ARG X 110      13.097  -3.780   3.143  0.00  0.00            
ATOM   1745  CZ  ARG X 110      13.169  -2.866   4.884  0.00  0.00            
ATOM   1746  NH1 ARG X 110      13.023  -2.914   6.147  0.00  0.00            
ATOM   1747 HH11 ARG X 110      12.328  -3.538   6.530  0.00  0.00            
ATOM   1748 HH12 ARG X 110      13.280  -2.091   6.673  0.00  0.00            
ATOM   1749  NH2 ARG X 110      13.665  -1.703   4.467  0.00  0.00            
ATOM   1750 HH21 ARG X 110      13.723  -1.622   3.462  0.00  0.00            
ATOM   1751 HH22 ARG X 110      13.938  -1.010   5.149  0.00  0.00            
ATOM   1752  C   ARG X 110      12.588 -10.195   4.185  0.00  0.00            
ATOM   1753  O   ARG X 110      13.715 -10.626   4.387  0.00  0.00            
ATOM   1754  N   GLU X 111      11.504 -10.887   4.619  0.00  0.00            
ATOM   1755  H   GLU X 111      10.578 -10.511   4.477  0.00  0.00            
ATOM   1756  CA  GLU X 111      11.585 -12.234   5.300  0.00  0.00            
ATOM   1757  HA  GLU X 111      12.475 -12.273   5.928  0.00  0.00            
ATOM   1758  CB  GLU X 111      10.326 -12.301   6.136  0.00  0.00            
ATOM   1759  HB2 GLU X 111      10.239 -11.503   6.874  0.00  0.00            
ATOM   1760  HB3 GLU X 111       9.433 -12.220   5.514  0.00  0.00            
ATOM   1761  CG  GLU X 111       9.969 -13.582   6.960  0.00  0.00            
ATOM   1762  HG2 GLU X 111       9.015 -13.365   7.439  0.00  0.00            
ATOM   1763  HG3 GLU X 111       9.895 -14.435   6.286  0.00  0.00            
ATOM   1764  CD  GLU X 111      10.844 -13.955   8.166  0.00  0.00            
ATOM   1765  OE1 GLU X 111      10.460 -14.770   9.060  0.00  0.00            
ATOM   1766  OE2 GLU X 111      12.070 -13.571   8.249  0.00  0.00            
ATOM   1767  C   GLU X 111      11.713 -13.409   4.353  0.00  0.00            
ATOM   1768  O   GLU X 111      12.473 -14.329   4.608  0.00  0.00            
ATOM   1769  N   HIE X 112      10.842 -13.505   3.275  0.00  0.00            
ATOM   1770  H   HIE X 112      10.268 -12.694   3.092  0.00  0.00            
ATOM   1771  CA  HIE X 112      10.515 -14.664   2.455  0.00  0.00            
ATOM   1772  HA  HIE X 112      10.834 -15.575   2.962  0.00  0.00            
ATOM   1773  CB  HIE X 112       9.002 -14.675   2.079  0.00  0.00            
ATOM   1774  HB2 HIE X 112       8.850 -15.488   1.369  0.00  0.00            
ATOM   1775  HB3 HIE X 112       8.727 -13.747   1.579  0.00  0.00            
ATOM   1776  CG  HIE X 112       8.196 -14.971   3.317  0.00  0.00            
ATOM   1777  ND1 HIE X 112       8.386 -15.966   4.235  0.00  0.00            
ATOM   1778  CE1 HIE X 112       7.401 -15.816   5.119  0.00  0.00            
ATOM   1779  HE1 HIE X 112       7.141 -16.614   5.798  0.00  0.00            
ATOM   1780  NE2 HIE X 112       6.650 -14.769   4.847  0.00  0.00            
ATOM   1781  HE2 HIE X 112       5.832 -14.507   5.379  0.00  0.00            
ATOM   1782  CD2 HIE X 112       7.153 -14.216   3.731  0.00  0.00            
ATOM   1783  HD2 HIE X 112       6.878 -13.326   3.185  0.00  0.00            
ATOM   1784  C   HIE X 112      11.437 -14.690   1.234  0.00  0.00            
ATOM   1785  O   HIE X 112      11.202 -15.469   0.298  0.00  0.00            
ATOM   1786  N   LYS X 113      12.506 -13.926   1.184  0.00  0.00            
ATOM   1787  H   LYS X 113      12.571 -13.157   1.835  0.00  0.00            
ATOM   1788  CA  LYS X 113      13.568 -14.062   0.104  0.00  0.00            
ATOM   1789  HA  LYS X 113      13.169 -13.707  -0.846  0.00  0.00            
ATOM   1790  CB  LYS X 113      14.695 -13.053   0.380  0.00  0.00            
ATOM   1791  HB2 LYS X 113      14.245 -12.084   0.160  0.00  0.00            
ATOM   1792  HB3 LYS X 113      15.456 -13.029  -0.401  0.00  0.00            
ATOM   1793  CG  LYS X 113      15.338 -13.056   1.757  0.00  0.00            
ATOM   1794  HG2 LYS X 113      14.659 -13.247   2.589  0.00  0.00            
ATOM   1795  HG3 LYS X 113      16.076 -13.855   1.823  0.00  0.00            
ATOM   1796  CD  LYS X 113      15.815 -11.596   2.112  0.00  0.00            
ATOM   1797  HD2 LYS X 113      14.910 -11.012   2.280  0.00  0.00            
ATOM   1798  HD3 LYS X 113      16.353 -11.152   1.274  0.00  0.00            
ATOM   1799  CE  LYS X 113      16.734 -11.678   3.386  0.00  0.00            
ATOM   1800  HE2 LYS X 113      17.662 -12.218   3.200  0.00  0.00            
ATOM   1801  HE3 LYS X 113      17.053 -10.664   3.627  0.00  0.00            
ATOM   1802  NZ  LYS X 113      16.072 -12.202   4.560  0.00  0.00            
ATOM   1803  HZ1 LYS X 113      15.276 -11.628   4.801  0.00  0.00            
ATOM   1804  HZ2 LYS X 113      15.718 -13.139   4.428  0.00  0.00            
ATOM   1805  HZ3 LYS X 113      16.772 -12.102   5.281  0.00  0.00            
ATOM   1806  C   LYS X 113      14.078 -15.523  -0.128  0.00  0.00            
ATOM   1807  O   LYS X 113      14.131 -15.904  -1.268  0.00  0.00            
ATOM   1808  N   ASP X 114      14.297 -16.338   0.901  0.00  0.00            
ATOM   1809  H   ASP X 114      14.374 -15.924   1.819  0.00  0.00            
ATOM   1810  CA  ASP X 114      14.768 -17.708   0.646  0.00  0.00            
ATOM   1811  HA  ASP X 114      15.468 -17.630  -0.186  0.00  0.00            
ATOM   1812  CB  ASP X 114      15.538 -18.299   1.876  0.00  0.00            
ATOM   1813  HB2 ASP X 114      14.863 -18.509   2.705  0.00  0.00            
ATOM   1814  HB3 ASP X 114      15.886 -19.322   1.734  0.00  0.00            
ATOM   1815  CG  ASP X 114      16.732 -17.540   2.423  0.00  0.00            
ATOM   1816  OD1 ASP X 114      17.330 -18.057   3.349  0.00  0.00            
ATOM   1817  OD2 ASP X 114      17.221 -16.489   1.855  0.00  0.00            
ATOM   1818  C   ASP X 114      13.644 -18.671   0.242  0.00  0.00            
ATOM   1819  O   ASP X 114      13.943 -19.808  -0.086  0.00  0.00            
ATOM   1820  N   ASN X 115      12.417 -18.203   0.071  0.00  0.00            
ATOM   1821  H   ASN X 115      12.212 -17.221   0.191  0.00  0.00            
ATOM   1822  CA  ASN X 115      11.235 -18.996  -0.313  0.00  0.00            
ATOM   1823  HA  ASN X 115      11.630 -19.868  -0.835  0.00  0.00            
ATOM   1824  CB  ASN X 115      10.664 -19.540   0.963  0.00  0.00            
ATOM   1825  HB2 ASN X 115      11.230 -20.409   1.299  0.00  0.00            
ATOM   1826  HB3 ASN X 115       9.717 -20.019   0.713  0.00  0.00            
ATOM   1827  CG  ASN X 115      10.400 -18.454   2.050  0.00  0.00            
ATOM   1828  OD1 ASN X 115      11.257 -17.806   2.659  0.00  0.00            
ATOM   1829  ND2 ASN X 115       9.108 -18.161   2.234  0.00  0.00            
ATOM   1830 HD21 ASN X 115       8.444 -18.770   1.778  0.00  0.00            
ATOM   1831 HD22 ASN X 115       8.860 -17.299   2.699  0.00  0.00            
ATOM   1832  C   ASN X 115      10.208 -18.337  -1.261  0.00  0.00            
ATOM   1833  O   ASN X 115       9.297 -19.075  -1.657  0.00  0.00            
ATOM   1834  N   ILE X 116      10.413 -17.112  -1.735  0.00  0.00            
ATOM   1835  H   ILE X 116      11.183 -16.549  -1.402  0.00  0.00            
ATOM   1836  CA  ILE X 116       9.663 -16.487  -2.880  0.00  0.00            
ATOM   1837  HA  ILE X 116       8.601 -16.674  -2.719  0.00  0.00            
ATOM   1838  CB  ILE X 116       9.902 -14.937  -2.837  0.00  0.00            
ATOM   1839  HB  ILE X 116      10.904 -14.649  -2.517  0.00  0.00            
ATOM   1840  CG2 ILE X 116       9.547 -14.223  -4.174  0.00  0.00            
ATOM   1841 HG21 ILE X 116      10.165 -14.606  -4.986  0.00  0.00            
ATOM   1842 HG22 ILE X 116       9.443 -13.142  -4.083  0.00  0.00            
ATOM   1843 HG23 ILE X 116       8.535 -14.548  -4.419  0.00  0.00            
ATOM   1844  CG1 ILE X 116       8.972 -14.349  -1.794  0.00  0.00            
ATOM   1845 HG12 ILE X 116       7.914 -14.367  -2.057  0.00  0.00            
ATOM   1846 HG13 ILE X 116       9.116 -14.893  -0.861  0.00  0.00            
ATOM   1847  CD1 ILE X 116       9.203 -12.931  -1.404  0.00  0.00            
ATOM   1848 HD11 ILE X 116      10.264 -12.757  -1.222  0.00  0.00            
ATOM   1849 HD12 ILE X 116       8.690 -12.781  -0.454  0.00  0.00            
ATOM   1850 HD13 ILE X 116       8.865 -12.280  -2.210  0.00  0.00            
ATOM   1851  C   ILE X 116      10.027 -17.142  -4.235  0.00  0.00            
ATOM   1852  O   ILE X 116      11.255 -17.384  -4.530  0.00  0.00            
ATOM   1853  N   GLY X 117       9.108 -17.350  -5.158  0.00  0.00            
ATOM   1854  H   GLY X 117       8.192 -17.415  -4.736  0.00  0.00            
ATOM   1855  CA  GLY X 117       9.319 -17.703  -6.584  0.00  0.00            
ATOM   1856  HA2 GLY X 117       8.612 -18.477  -6.881  0.00  0.00            
ATOM   1857  HA3 GLY X 117      10.357 -17.997  -6.743  0.00  0.00            
ATOM   1858  C   GLY X 117       8.987 -16.457  -7.460  0.00  0.00            
ATOM   1859  O   GLY X 117       8.401 -15.498  -6.959  0.00  0.00            
ATOM   1860  N   SER X 118       9.407 -16.562  -8.750  0.00  0.00            
ATOM   1861  H   SER X 118       9.856 -17.400  -9.091  0.00  0.00            
ATOM   1862  CA  SER X 118       9.324 -15.388  -9.730  0.00  0.00            
ATOM   1863  HA  SER X 118       9.931 -14.555  -9.375  0.00  0.00            
ATOM   1864  CB  SER X 118       9.988 -15.809 -11.026  0.00  0.00            
ATOM   1865  HB2 SER X 118       9.759 -15.159 -11.871  0.00  0.00            
ATOM   1866  HB3 SER X 118      11.067 -15.862 -10.882  0.00  0.00            
ATOM   1867  OG  SER X 118       9.418 -17.038 -11.476  0.00  0.00            
ATOM   1868  HG  SER X 118       9.922 -17.728 -11.040  0.00  0.00            
ATOM   1869  C   SER X 118       7.869 -14.933  -9.988  0.00  0.00            
ATOM   1870  O   SER X 118       7.558 -13.722 -10.039  0.00  0.00            
ATOM   1871  N   GLN X 119       6.981 -15.865 -10.146  0.00  0.00            
ATOM   1872  H   GLN X 119       7.360 -16.801 -10.127  0.00  0.00            
ATOM   1873  CA  GLN X 119       5.560 -15.656 -10.422  0.00  0.00            
ATOM   1874  HA  GLN X 119       5.464 -15.183 -11.399  0.00  0.00            
ATOM   1875  CB  GLN X 119       4.859 -16.992 -10.552  0.00  0.00            
ATOM   1876  HB2 GLN X 119       5.320 -17.711 -11.229  0.00  0.00            
ATOM   1877  HB3 GLN X 119       5.048 -17.602  -9.668  0.00  0.00            
ATOM   1878  CG  GLN X 119       3.346 -17.107 -10.786  0.00  0.00            
ATOM   1879  HG2 GLN X 119       2.820 -16.405 -10.139  0.00  0.00            
ATOM   1880  HG3 GLN X 119       2.990 -18.088 -10.471  0.00  0.00            
ATOM   1881  CD  GLN X 119       3.021 -16.746 -12.266  0.00  0.00            
ATOM   1882  OE1 GLN X 119       2.828 -17.555 -13.172  0.00  0.00            
ATOM   1883  NE2 GLN X 119       2.886 -15.475 -12.569  0.00  0.00            
ATOM   1884 HE21 GLN X 119       2.883 -14.806 -11.812  0.00  0.00            
ATOM   1885 HE22 GLN X 119       2.616 -15.264 -13.519  0.00  0.00            
ATOM   1886  C   GLN X 119       4.876 -14.733  -9.401  0.00  0.00            
ATOM   1887  O   GLN X 119       4.196 -13.692  -9.737  0.00  0.00            
ATOM   1888  N   TYR X 120       5.181 -14.910  -8.136  0.00  0.00            
ATOM   1889  H   TYR X 120       5.872 -15.608  -7.900  0.00  0.00            
ATOM   1890  CA  TYR X 120       4.550 -14.111  -7.037  0.00  0.00            
ATOM   1891  HA  TYR X 120       3.466 -14.124  -7.154  0.00  0.00            
ATOM   1892  CB  TYR X 120       5.024 -14.660  -5.690  0.00  0.00            
ATOM   1893  HB2 TYR X 120       4.818 -14.049  -4.812  0.00  0.00            
ATOM   1894  HB3 TYR X 120       6.114 -14.672  -5.677  0.00  0.00            
ATOM   1895  CG  TYR X 120       4.333 -16.034  -5.491  0.00  0.00            
ATOM   1896  CD1 TYR X 120       5.017 -17.171  -5.771  0.00  0.00            
ATOM   1897  HD1 TYR X 120       6.034 -17.174  -6.135  0.00  0.00            
ATOM   1898  CE1 TYR X 120       4.422 -18.486  -5.799  0.00  0.00            
ATOM   1899  HE1 TYR X 120       5.044 -19.308  -6.121  0.00  0.00            
ATOM   1900  CZ  TYR X 120       3.052 -18.552  -5.454  0.00  0.00            
ATOM   1901  OH  TYR X 120       2.393 -19.729  -5.592  0.00  0.00            
ATOM   1902  HH  TYR X 120       2.805 -20.452  -6.071  0.00  0.00            
ATOM   1903  CE2 TYR X 120       2.286 -17.382  -5.315  0.00  0.00            
ATOM   1904  HE2 TYR X 120       1.220 -17.330  -5.152  0.00  0.00            
ATOM   1905  CD2 TYR X 120       2.945 -16.151  -5.189  0.00  0.00            
ATOM   1906  HD2 TYR X 120       2.363 -15.287  -4.902  0.00  0.00            
ATOM   1907  C   TYR X 120       4.820 -12.628  -7.161  0.00  0.00            
ATOM   1908  O   TYR X 120       3.913 -11.823  -7.126  0.00  0.00            
ATOM   1909  N   LEU X 121       6.068 -12.251  -7.419  0.00  0.00            
ATOM   1910  H   LEU X 121       6.750 -12.938  -7.706  0.00  0.00            
ATOM   1911  CA  LEU X 121       6.510 -10.876  -7.393  0.00  0.00            
ATOM   1912  HA  LEU X 121       6.220 -10.430  -6.442  0.00  0.00            
ATOM   1913  CB  LEU X 121       8.045 -10.801  -7.552  0.00  0.00            
ATOM   1914  HB2 LEU X 121       8.379 -11.652  -8.147  0.00  0.00            
ATOM   1915  HB3 LEU X 121       8.271  -9.784  -7.872  0.00  0.00            
ATOM   1916  CG  LEU X 121       8.822 -11.005  -6.197  0.00  0.00            
ATOM   1917  HG  LEU X 121       8.588 -11.988  -5.789  0.00  0.00            
ATOM   1918  CD1 LEU X 121      10.328 -11.047  -6.478  0.00  0.00            
ATOM   1919 HD11 LEU X 121      10.600 -10.120  -6.985  0.00  0.00            
ATOM   1920 HD12 LEU X 121      10.935 -11.033  -5.572  0.00  0.00            
ATOM   1921 HD13 LEU X 121      10.572 -11.941  -7.051  0.00  0.00            
ATOM   1922  CD2 LEU X 121       8.615  -9.913  -5.145  0.00  0.00            
ATOM   1923 HD21 LEU X 121       8.942  -8.953  -5.543  0.00  0.00            
ATOM   1924 HD22 LEU X 121       7.547  -9.875  -4.932  0.00  0.00            
ATOM   1925 HD23 LEU X 121       9.169 -10.204  -4.253  0.00  0.00            
ATOM   1926  C   LEU X 121       5.835 -10.164  -8.546  0.00  0.00            
ATOM   1927  O   LEU X 121       5.395  -9.034  -8.288  0.00  0.00            
ATOM   1928  N   LEU X 122       5.796 -10.754  -9.766  0.00  0.00            
ATOM   1929  H   LEU X 122       5.926 -11.746  -9.903  0.00  0.00            
ATOM   1930  CA  LEU X 122       5.280 -10.027 -10.938  0.00  0.00            
ATOM   1931  HA  LEU X 122       5.767  -9.064 -10.785  0.00  0.00            
ATOM   1932  CB  LEU X 122       5.883 -10.733 -12.239  0.00  0.00            
ATOM   1933  HB2 LEU X 122       5.250 -10.504 -13.096  0.00  0.00            
ATOM   1934  HB3 LEU X 122       5.725 -11.797 -12.064  0.00  0.00            
ATOM   1935  CG  LEU X 122       7.310 -10.311 -12.569  0.00  0.00            
ATOM   1936  HG  LEU X 122       8.013 -10.417 -11.743  0.00  0.00            
ATOM   1937  CD1 LEU X 122       7.889 -11.140 -13.702  0.00  0.00            
ATOM   1938 HD11 LEU X 122       7.131 -11.149 -14.486  0.00  0.00            
ATOM   1939 HD12 LEU X 122       8.788 -10.661 -14.090  0.00  0.00            
ATOM   1940 HD13 LEU X 122       8.073 -12.166 -13.382  0.00  0.00            
ATOM   1941  CD2 LEU X 122       7.263  -8.859 -13.101  0.00  0.00            
ATOM   1942 HD21 LEU X 122       8.238  -8.568 -13.491  0.00  0.00            
ATOM   1943 HD22 LEU X 122       6.500  -8.756 -13.872  0.00  0.00            
ATOM   1944 HD23 LEU X 122       7.146  -8.246 -12.207  0.00  0.00            
ATOM   1945  C   LEU X 122       3.765  -9.780 -10.947  0.00  0.00            
ATOM   1946  O   LEU X 122       3.296  -8.687 -11.353  0.00  0.00            
ATOM   1947  N   ASN X 123       3.006 -10.646 -10.277  0.00  0.00            
ATOM   1948  H   ASN X 123       3.422 -11.496  -9.924  0.00  0.00            
ATOM   1949  CA  ASN X 123       1.607 -10.496 -10.006  0.00  0.00            
ATOM   1950  HA  ASN X 123       1.134 -10.362 -10.979  0.00  0.00            
ATOM   1951  CB  ASN X 123       0.954 -11.915  -9.662  0.00  0.00            
ATOM   1952  HB2 ASN X 123      -0.027 -11.911  -9.186  0.00  0.00            
ATOM   1953  HB3 ASN X 123       1.611 -12.499  -9.017  0.00  0.00            
ATOM   1954  CG  ASN X 123       0.672 -12.677 -10.901  0.00  0.00            
ATOM   1955  OD1 ASN X 123       1.535 -12.984 -11.724  0.00  0.00            
ATOM   1956  ND2 ASN X 123      -0.602 -13.027 -11.152  0.00  0.00            
ATOM   1957 HD21 ASN X 123      -1.292 -12.846 -10.437  0.00  0.00            
ATOM   1958 HD22 ASN X 123      -0.787 -13.572 -11.982  0.00  0.00            
ATOM   1959  C   ASN X 123       1.366  -9.437  -8.900  0.00  0.00            
ATOM   1960  O   ASN X 123       0.539  -8.541  -9.098  0.00  0.00            
ATOM   1961  N   TRP X 124       2.076  -9.452  -7.771  0.00  0.00            
ATOM   1962  H   TRP X 124       2.785 -10.142  -7.568  0.00  0.00            
ATOM   1963  CA  TRP X 124       1.978  -8.343  -6.862  0.00  0.00            
ATOM   1964  HA  TRP X 124       0.930  -8.255  -6.578  0.00  0.00            
ATOM   1965  CB  TRP X 124       2.873  -8.600  -5.675  0.00  0.00            
ATOM   1966  HB2 TRP X 124       2.734  -7.803  -4.945  0.00  0.00            
ATOM   1967  HB3 TRP X 124       3.934  -8.448  -5.870  0.00  0.00            
ATOM   1968  CG  TRP X 124       2.690  -9.834  -4.941  0.00  0.00            
ATOM   1969  CD1 TRP X 124       1.521 -10.454  -4.737  0.00  0.00            
ATOM   1970  HD1 TRP X 124       0.577 -10.106  -5.131  0.00  0.00            
ATOM   1971  NE1 TRP X 124       1.677 -11.519  -3.848  0.00  0.00            
ATOM   1972  HE1 TRP X 124       0.871 -11.883  -3.360  0.00  0.00            
ATOM   1973  CE2 TRP X 124       3.019 -11.567  -3.451  0.00  0.00            
ATOM   1974  CZ2 TRP X 124       3.649 -12.412  -2.598  0.00  0.00            
ATOM   1975  HZ2 TRP X 124       3.179 -13.281  -2.162  0.00  0.00            
ATOM   1976  CH2 TRP X 124       5.047 -12.200  -2.331  0.00  0.00            
ATOM   1977  HH2 TRP X 124       5.667 -12.875  -1.759  0.00  0.00            
ATOM   1978  CZ3 TRP X 124       5.721 -11.107  -2.985  0.00  0.00            
ATOM   1979  HZ3 TRP X 124       6.785 -10.982  -2.850  0.00  0.00            
ATOM   1980  CE3 TRP X 124       5.009 -10.335  -3.925  0.00  0.00            
ATOM   1981  HE3 TRP X 124       5.496  -9.572  -4.514  0.00  0.00            
ATOM   1982  CD2 TRP X 124       3.679 -10.520  -4.140  0.00  0.00            
ATOM   1983  C   TRP X 124       2.301  -6.919  -7.470  0.00  0.00            
ATOM   1984  O   TRP X 124       1.491  -5.975  -7.224  0.00  0.00            
ATOM   1985  N   CYS X 125       3.296  -6.822  -8.318  0.00  0.00            
ATOM   1986  H   CYS X 125       3.924  -7.614  -8.318  0.00  0.00            
ATOM   1987  CA  CYS X 125       3.653  -5.618  -9.160  0.00  0.00            
ATOM   1988  HA  CYS X 125       3.709  -4.760  -8.490  0.00  0.00            
ATOM   1989  CB  CYS X 125       5.025  -5.722  -9.769  0.00  0.00            
ATOM   1990  HB2 CYS X 125       5.307  -4.803 -10.283  0.00  0.00            
ATOM   1991  HB3 CYS X 125       5.021  -6.615 -10.395  0.00  0.00            
ATOM   1992  SG  CYS X 125       6.097  -6.140  -8.460  0.00  0.00            
ATOM   1993  HG  CYS X 125       5.367  -7.220  -8.165  0.00  0.00            
ATOM   1994  C   CYS X 125       2.535  -5.186 -10.183  0.00  0.00            
ATOM   1995  O   CYS X 125       2.395  -4.009 -10.428  0.00  0.00            
ATOM   1996  N   VAL X 126       1.727  -6.146 -10.719  0.00  0.00            
ATOM   1997  H   VAL X 126       1.890  -7.093 -10.408  0.00  0.00            
ATOM   1998  CA  VAL X 126       0.545  -5.859 -11.566  0.00  0.00            
ATOM   1999  HA  VAL X 126       0.754  -5.150 -12.367  0.00  0.00            
ATOM   2000  CB  VAL X 126       0.080  -7.127 -12.215  0.00  0.00            
ATOM   2001  HB  VAL X 126      -0.081  -7.858 -11.423  0.00  0.00            
ATOM   2002  CG1 VAL X 126      -1.280  -6.956 -12.961  0.00  0.00            
ATOM   2003 HG11 VAL X 126      -1.474  -7.873 -13.518  0.00  0.00            
ATOM   2004 HG12 VAL X 126      -1.203  -6.176 -13.718  0.00  0.00            
ATOM   2005 HG13 VAL X 126      -2.104  -6.821 -12.261  0.00  0.00            
ATOM   2006  CG2 VAL X 126       1.058  -7.627 -13.315  0.00  0.00            
ATOM   2007 HG21 VAL X 126       0.930  -8.708 -13.266  0.00  0.00            
ATOM   2008 HG22 VAL X 126       2.122  -7.529 -13.099  0.00  0.00            
ATOM   2009 HG23 VAL X 126       0.817  -7.042 -14.203  0.00  0.00            
ATOM   2010  C   VAL X 126      -0.539  -5.244 -10.654  0.00  0.00            
ATOM   2011  O   VAL X 126      -1.084  -4.193 -10.947  0.00  0.00            
ATOM   2012  N   GLN X 127      -0.781  -5.916  -9.490  0.00  0.00            
ATOM   2013  H   GLN X 127      -0.347  -6.813  -9.328  0.00  0.00            
ATOM   2014  CA  GLN X 127      -1.857  -5.461  -8.527  0.00  0.00            
ATOM   2015  HA  GLN X 127      -2.790  -5.506  -9.089  0.00  0.00            
ATOM   2016  CB  GLN X 127      -2.014  -6.415  -7.337  0.00  0.00            
ATOM   2017  HB2 GLN X 127      -1.064  -6.487  -6.808  0.00  0.00            
ATOM   2018  HB3 GLN X 127      -2.713  -5.949  -6.643  0.00  0.00            
ATOM   2019  CG  GLN X 127      -2.474  -7.839  -7.818  0.00  0.00            
ATOM   2020  HG2 GLN X 127      -3.513  -7.761  -8.140  0.00  0.00            
ATOM   2021  HG3 GLN X 127      -1.810  -8.175  -8.614  0.00  0.00            
ATOM   2022  CD  GLN X 127      -2.543  -8.762  -6.595  0.00  0.00            
ATOM   2023  OE1 GLN X 127      -2.063  -8.468  -5.504  0.00  0.00            
ATOM   2024  NE2 GLN X 127      -2.991  -9.925  -6.853  0.00  0.00            
ATOM   2025 HE21 GLN X 127      -3.361 -10.125  -7.771  0.00  0.00            
ATOM   2026 HE22 GLN X 127      -3.033 -10.616  -6.118  0.00  0.00            
ATOM   2027  C   GLN X 127      -1.684  -4.042  -8.046  0.00  0.00            
ATOM   2028  O   GLN X 127      -2.676  -3.318  -8.024  0.00  0.00            
ATOM   2029  N   ILE X 128      -0.418  -3.652  -7.708  0.00  0.00            
ATOM   2030  H   ILE X 128       0.346  -4.308  -7.791  0.00  0.00            
ATOM   2031  CA  ILE X 128      -0.071  -2.307  -7.305  0.00  0.00            
ATOM   2032  HA  ILE X 128      -0.714  -1.945  -6.503  0.00  0.00            
ATOM   2033  CB  ILE X 128       1.454  -2.309  -6.822  0.00  0.00            
ATOM   2034  HB  ILE X 128       2.129  -2.715  -7.576  0.00  0.00            
ATOM   2035  CG2 ILE X 128       1.981  -0.966  -6.502  0.00  0.00            
ATOM   2036 HG21 ILE X 128       1.306  -0.444  -5.824  0.00  0.00            
ATOM   2037 HG22 ILE X 128       3.010  -1.017  -6.145  0.00  0.00            
ATOM   2038 HG23 ILE X 128       1.839  -0.263  -7.323  0.00  0.00            
ATOM   2039  CG1 ILE X 128       1.571  -3.113  -5.486  0.00  0.00            
ATOM   2040 HG12 ILE X 128       1.209  -2.420  -4.727  0.00  0.00            
ATOM   2041 HG13 ILE X 128       0.893  -3.966  -5.517  0.00  0.00            
ATOM   2042  CD1 ILE X 128       2.995  -3.561  -5.179  0.00  0.00            
ATOM   2043 HD11 ILE X 128       3.657  -2.759  -4.853  0.00  0.00            
ATOM   2044 HD12 ILE X 128       2.937  -4.277  -4.359  0.00  0.00            
ATOM   2045 HD13 ILE X 128       3.514  -3.882  -6.082  0.00  0.00            
ATOM   2046  C   ILE X 128      -0.351  -1.371  -8.504  0.00  0.00            
ATOM   2047  O   ILE X 128      -0.828  -0.282  -8.286  0.00  0.00            
ATOM   2048  N   ALA X 129      -0.025  -1.832  -9.701  0.00  0.00            
ATOM   2049  H   ALA X 129       0.317  -2.770  -9.856  0.00  0.00            
ATOM   2050  CA  ALA X 129      -0.388  -1.034 -10.930  0.00  0.00            
ATOM   2051  HA  ALA X 129       0.103  -0.066 -10.826  0.00  0.00            
ATOM   2052  CB  ALA X 129       0.449  -1.631 -12.112  0.00  0.00            
ATOM   2053  HB1 ALA X 129       0.039  -2.587 -12.438  0.00  0.00            
ATOM   2054  HB2 ALA X 129       0.458  -0.942 -12.957  0.00  0.00            
ATOM   2055  HB3 ALA X 129       1.504  -1.798 -11.894  0.00  0.00            
ATOM   2056  C   ALA X 129      -1.923  -0.866 -11.260  0.00  0.00            
ATOM   2057  O   ALA X 129      -2.427   0.177 -11.714  0.00  0.00            
ATOM   2058  N   LYS X 130      -2.699  -1.866 -10.919  0.00  0.00            
ATOM   2059  H   LYS X 130      -2.279  -2.722 -10.586  0.00  0.00            
ATOM   2060  CA  LYS X 130      -4.144  -1.735 -10.896  0.00  0.00            
ATOM   2061  HA  LYS X 130      -4.394  -1.288 -11.858  0.00  0.00            
ATOM   2062  CB  LYS X 130      -4.743  -3.108 -10.916  0.00  0.00            
ATOM   2063  HB2 LYS X 130      -5.826  -2.996 -10.871  0.00  0.00            
ATOM   2064  HB3 LYS X 130      -4.418  -3.650 -10.028  0.00  0.00            
ATOM   2065  CG  LYS X 130      -4.358  -3.916 -12.117  0.00  0.00            
ATOM   2066  HG2 LYS X 130      -4.920  -3.380 -12.882  0.00  0.00            
ATOM   2067  HG3 LYS X 130      -3.282  -3.938 -12.293  0.00  0.00            
ATOM   2068  CD  LYS X 130      -4.865  -5.318 -12.068  0.00  0.00            
ATOM   2069  HD2 LYS X 130      -4.228  -5.865 -11.372  0.00  0.00            
ATOM   2070  HD3 LYS X 130      -5.907  -5.440 -11.774  0.00  0.00            
ATOM   2071  CE  LYS X 130      -4.778  -6.046 -13.480  0.00  0.00            
ATOM   2072  HE2 LYS X 130      -5.310  -5.557 -14.297  0.00  0.00            
ATOM   2073  HE3 LYS X 130      -3.714  -5.977 -13.705  0.00  0.00            
ATOM   2074  NZ  LYS X 130      -5.245  -7.430 -13.415  0.00  0.00            
ATOM   2075  HZ1 LYS X 130      -4.842  -7.959 -12.655  0.00  0.00            
ATOM   2076  HZ2 LYS X 130      -6.236  -7.513 -13.237  0.00  0.00            
ATOM   2077  HZ3 LYS X 130      -4.970  -8.001 -14.201  0.00  0.00            
ATOM   2078  C   LYS X 130      -4.778  -0.838  -9.799  0.00  0.00            
ATOM   2079  O   LYS X 130      -5.694  -0.078 -10.204  0.00  0.00            
ATOM   2080  N   GLY X 131      -4.299  -1.060  -8.543  0.00  0.00            
ATOM   2081  H   GLY X 131      -3.722  -1.880  -8.425  0.00  0.00            
ATOM   2082  CA  GLY X 131      -4.349  -0.118  -7.400  0.00  0.00            
ATOM   2083  HA2 GLY X 131      -3.523  -0.351  -6.728  0.00  0.00            
ATOM   2084  HA3 GLY X 131      -5.215  -0.278  -6.757  0.00  0.00            
ATOM   2085  C   GLY X 131      -4.234   1.381  -7.852  0.00  0.00            
ATOM   2086  O   GLY X 131      -5.263   2.082  -7.884  0.00  0.00            
ATOM   2087  N   MET X 132      -3.030   1.663  -8.355  0.00  0.00            
ATOM   2088  H   MET X 132      -2.271   1.023  -8.538  0.00  0.00            
ATOM   2089  CA  MET X 132      -2.875   3.035  -8.831  0.00  0.00            
ATOM   2090  HA  MET X 132      -3.133   3.653  -7.970  0.00  0.00            
ATOM   2091  CB  MET X 132      -1.382   3.321  -9.096  0.00  0.00            
ATOM   2092  HB2 MET X 132      -1.226   4.257  -9.632  0.00  0.00            
ATOM   2093  HB3 MET X 132      -0.986   2.590  -9.801  0.00  0.00            
ATOM   2094  CG  MET X 132      -0.531   3.433  -7.822  0.00  0.00            
ATOM   2095  HG2 MET X 132      -0.553   2.432  -7.391  0.00  0.00            
ATOM   2096  HG3 MET X 132       0.498   3.652  -8.105  0.00  0.00            
ATOM   2097  SD  MET X 132      -1.023   4.729  -6.567  0.00  0.00            
ATOM   2098  CE  MET X 132      -0.377   6.155  -7.385  0.00  0.00            
ATOM   2099  HE1 MET X 132      -0.402   7.019  -6.721  0.00  0.00            
ATOM   2100  HE2 MET X 132      -0.864   6.428  -8.321  0.00  0.00            
ATOM   2101  HE3 MET X 132       0.614   5.876  -7.745  0.00  0.00            
ATOM   2102  C   MET X 132      -3.718   3.499 -10.019  0.00  0.00            
ATOM   2103  O   MET X 132      -4.107   4.696  -9.999  0.00  0.00            
ATOM   2104  N   ASN X 133      -4.104   2.650 -10.988  0.00  0.00            
ATOM   2105  H   ASN X 133      -3.798   1.688 -11.004  0.00  0.00            
ATOM   2106  CA  ASN X 133      -4.926   3.115 -12.056  0.00  0.00            
ATOM   2107  HA  ASN X 133      -4.500   4.042 -12.440  0.00  0.00            
ATOM   2108  CB  ASN X 133      -4.883   1.982 -13.095  0.00  0.00            
ATOM   2109  HB2 ASN X 133      -5.391   1.073 -12.771  0.00  0.00            
ATOM   2110  HB3 ASN X 133      -3.861   1.660 -13.290  0.00  0.00            
ATOM   2111  CG  ASN X 133      -5.498   2.442 -14.395  0.00  0.00            
ATOM   2112  OD1 ASN X 133      -5.023   3.410 -14.846  0.00  0.00            
ATOM   2113  ND2 ASN X 133      -6.580   1.814 -14.823  0.00  0.00            
ATOM   2114 HD21 ASN X 133      -6.793   0.836 -14.686  0.00  0.00            
ATOM   2115 HD22 ASN X 133      -7.125   2.329 -15.499  0.00  0.00            
ATOM   2116  C   ASN X 133      -6.411   3.421 -11.615  0.00  0.00            
ATOM   2117  O   ASN X 133      -7.010   4.337 -12.164  0.00  0.00            
ATOM   2118  N   TYR X 134      -7.009   2.668 -10.730  0.00  0.00            
ATOM   2119  H   TYR X 134      -6.403   2.019 -10.248  0.00  0.00            
ATOM   2120  CA  TYR X 134      -8.258   3.006 -10.040  0.00  0.00            
ATOM   2121  HA  TYR X 134      -9.000   3.205 -10.813  0.00  0.00            
ATOM   2122  CB  TYR X 134      -8.589   1.723  -9.318  0.00  0.00            
ATOM   2123  HB2 TYR X 134      -8.939   1.013 -10.068  0.00  0.00            
ATOM   2124  HB3 TYR X 134      -7.679   1.302  -8.890  0.00  0.00            
ATOM   2125  CG  TYR X 134      -9.605   1.799  -8.172  0.00  0.00            
ATOM   2126  CD1 TYR X 134      -9.174   2.097  -6.907  0.00  0.00            
ATOM   2127  HD1 TYR X 134      -8.143   2.356  -6.715  0.00  0.00            
ATOM   2128  CE1 TYR X 134     -10.142   1.994  -5.816  0.00  0.00            
ATOM   2129  HE1 TYR X 134      -9.845   2.095  -4.783  0.00  0.00            
ATOM   2130  CZ  TYR X 134     -11.472   1.662  -6.089  0.00  0.00            
ATOM   2131  OH  TYR X 134     -12.436   1.523  -5.127  0.00  0.00            
ATOM   2132  HH  TYR X 134     -12.217   2.141  -4.426  0.00  0.00            
ATOM   2133  CE2 TYR X 134     -11.908   1.346  -7.396  0.00  0.00            
ATOM   2134  HE2 TYR X 134     -12.930   1.108  -7.652  0.00  0.00            
ATOM   2135  CD2 TYR X 134     -10.936   1.400  -8.413  0.00  0.00            
ATOM   2136  HD2 TYR X 134     -11.229   1.039  -9.387  0.00  0.00            
ATOM   2137  C   TYR X 134      -8.142   4.292  -9.181  0.00  0.00            
ATOM   2138  O   TYR X 134      -9.137   4.997  -9.083  0.00  0.00            
ATOM   2139  N   LEU X 135      -6.958   4.548  -8.650  0.00  0.00            
ATOM   2140  H   LEU X 135      -6.148   3.987  -8.869  0.00  0.00            
ATOM   2141  CA  LEU X 135      -6.865   5.758  -7.743  0.00  0.00            
ATOM   2142  HA  LEU X 135      -7.729   5.869  -7.087  0.00  0.00            
ATOM   2143  CB  LEU X 135      -5.695   5.484  -6.845  0.00  0.00            
ATOM   2144  HB2 LEU X 135      -4.813   5.174  -7.404  0.00  0.00            
ATOM   2145  HB3 LEU X 135      -5.362   6.416  -6.388  0.00  0.00            
ATOM   2146  CG  LEU X 135      -5.867   4.456  -5.746  0.00  0.00            
ATOM   2147  HG  LEU X 135      -5.980   3.513  -6.281  0.00  0.00            
ATOM   2148  CD1 LEU X 135      -4.817   4.503  -4.641  0.00  0.00            
ATOM   2149 HD11 LEU X 135      -5.112   5.265  -3.920  0.00  0.00            
ATOM   2150 HD12 LEU X 135      -3.932   4.693  -5.248  0.00  0.00            
ATOM   2151 HD13 LEU X 135      -4.798   3.591  -4.045  0.00  0.00            
ATOM   2152  CD2 LEU X 135      -7.190   4.766  -5.037  0.00  0.00            
ATOM   2153 HD21 LEU X 135      -8.059   4.376  -5.567  0.00  0.00            
ATOM   2154 HD22 LEU X 135      -7.142   4.208  -4.102  0.00  0.00            
ATOM   2155 HD23 LEU X 135      -7.330   5.797  -4.712  0.00  0.00            
ATOM   2156  C   LEU X 135      -6.643   7.050  -8.592  0.00  0.00            
ATOM   2157  O   LEU X 135      -7.161   8.087  -8.224  0.00  0.00            
ATOM   2158  N   GLU X 136      -5.801   6.981  -9.577  0.00  0.00            
ATOM   2159  H   GLU X 136      -5.288   6.126  -9.740  0.00  0.00            
ATOM   2160  CA  GLU X 136      -5.636   8.037 -10.618  0.00  0.00            
ATOM   2161  HA  GLU X 136      -5.515   8.989 -10.103  0.00  0.00            
ATOM   2162  CB  GLU X 136      -4.327   7.704 -11.393  0.00  0.00            
ATOM   2163  HB2 GLU X 136      -4.534   6.819 -11.996  0.00  0.00            
ATOM   2164  HB3 GLU X 136      -3.466   7.520 -10.751  0.00  0.00            
ATOM   2165  CG  GLU X 136      -3.992   8.796 -12.389  0.00  0.00            
ATOM   2166  HG2 GLU X 136      -4.269   9.716 -11.874  0.00  0.00            
ATOM   2167  HG3 GLU X 136      -2.942   8.985 -12.615  0.00  0.00            
ATOM   2168  CD  GLU X 136      -4.697   8.636 -13.780  0.00  0.00            
ATOM   2169  OE1 GLU X 136      -4.389   7.586 -14.358  0.00  0.00            
ATOM   2170  OE2 GLU X 136      -5.544   9.540 -14.086  0.00  0.00            
ATOM   2171  C   GLU X 136      -6.936   8.256 -11.377  0.00  0.00            
ATOM   2172  O   GLU X 136      -7.317   9.411 -11.552  0.00  0.00            
ATOM   2173  N   ASP X 137      -7.839   7.229 -11.689  0.00  0.00            
ATOM   2174  H   ASP X 137      -7.494   6.304 -11.477  0.00  0.00            
ATOM   2175  CA  ASP X 137      -9.206   7.379 -12.259  0.00  0.00            
ATOM   2176  HA  ASP X 137      -9.075   7.909 -13.203  0.00  0.00            
ATOM   2177  CB  ASP X 137      -9.870   6.005 -12.476  0.00  0.00            
ATOM   2178  HB2 ASP X 137      -9.680   5.378 -11.604  0.00  0.00            
ATOM   2179  HB3 ASP X 137     -10.938   6.210 -12.554  0.00  0.00            
ATOM   2180  CG  ASP X 137      -9.474   5.391 -13.833  0.00  0.00            
ATOM   2181  OD1 ASP X 137      -9.613   4.181 -14.073  0.00  0.00            
ATOM   2182  OD2 ASP X 137      -9.035   6.111 -14.705  0.00  0.00            
ATOM   2183  C   ASP X 137     -10.152   8.277 -11.334  0.00  0.00            
ATOM   2184  O   ASP X 137     -11.278   8.668 -11.707  0.00  0.00            
ATOM   2185  N   ARG X 138      -9.768   8.437 -10.094  0.00  0.00            
ATOM   2186  H   ARG X 138      -8.954   7.903  -9.821  0.00  0.00            
ATOM   2187  CA  ARG X 138     -10.445   9.160  -8.985  0.00  0.00            
ATOM   2188  HA  ARG X 138     -11.463   9.469  -9.227  0.00  0.00            
ATOM   2189  CB  ARG X 138     -10.782   8.251  -7.809  0.00  0.00            
ATOM   2190  HB2 ARG X 138     -11.073   8.757  -6.889  0.00  0.00            
ATOM   2191  HB3 ARG X 138      -9.841   7.712  -7.698  0.00  0.00            
ATOM   2192  CG  ARG X 138     -11.972   7.301  -8.201  0.00  0.00            
ATOM   2193  HG2 ARG X 138     -11.759   6.870  -9.179  0.00  0.00            
ATOM   2194  HG3 ARG X 138     -12.805   7.988  -8.348  0.00  0.00            
ATOM   2195  CD  ARG X 138     -12.226   6.182  -7.155  0.00  0.00            
ATOM   2196  HD2 ARG X 138     -11.289   5.757  -6.795  0.00  0.00            
ATOM   2197  HD3 ARG X 138     -12.716   6.633  -6.292  0.00  0.00            
ATOM   2198  NE  ARG X 138     -13.048   5.037  -7.637  0.00  0.00            
ATOM   2199  HE  ARG X 138     -13.883   4.876  -7.091  0.00  0.00            
ATOM   2200  CZ  ARG X 138     -12.897   4.219  -8.709  0.00  0.00            
ATOM   2201  NH1 ARG X 138     -11.805   4.142  -9.387  0.00  0.00            
ATOM   2202 HH11 ARG X 138     -10.945   4.585  -9.098  0.00  0.00            
ATOM   2203 HH12 ARG X 138     -11.793   3.726 -10.308  0.00  0.00            
ATOM   2204  NH2 ARG X 138     -13.958   3.530  -9.072  0.00  0.00            
ATOM   2205 HH21 ARG X 138     -14.833   3.737  -8.613  0.00  0.00            
ATOM   2206 HH22 ARG X 138     -13.833   2.804  -9.762  0.00  0.00            
ATOM   2207  C   ARG X 138      -9.768  10.443  -8.621  0.00  0.00            
ATOM   2208  O   ARG X 138     -10.213  11.048  -7.557  0.00  0.00            
ATOM   2209  N   ARG X 139      -8.809  10.871  -9.379  0.00  0.00            
ATOM   2210  H   ARG X 139      -8.563  10.273 -10.155  0.00  0.00            
ATOM   2211  CA  ARG X 139      -8.058  12.161  -9.182  0.00  0.00            
ATOM   2212  HA  ARG X 139      -7.342  12.201 -10.002  0.00  0.00            
ATOM   2213  CB  ARG X 139      -8.975  13.322  -9.518  0.00  0.00            
ATOM   2214  HB2 ARG X 139      -9.451  13.658  -8.597  0.00  0.00            
ATOM   2215  HB3 ARG X 139      -8.390  14.110  -9.995  0.00  0.00            
ATOM   2216  CG  ARG X 139     -10.154  13.092 -10.524  0.00  0.00            
ATOM   2217  HG2 ARG X 139     -10.882  12.414 -10.077  0.00  0.00            
ATOM   2218  HG3 ARG X 139      -9.858  12.614 -11.458  0.00  0.00            
ATOM   2219  CD  ARG X 139     -10.813  14.429 -10.760  0.00  0.00            
ATOM   2220  HD2 ARG X 139     -11.613  14.193 -11.462  0.00  0.00            
ATOM   2221  HD3 ARG X 139     -11.182  14.863  -9.831  0.00  0.00            
ATOM   2222  NE  ARG X 139     -10.043  15.513 -11.509  0.00  0.00            
ATOM   2223  HE  ARG X 139      -9.576  16.158 -10.887  0.00  0.00            
ATOM   2224  CZ  ARG X 139      -9.800  15.773 -12.830  0.00  0.00            
ATOM   2225  NH1 ARG X 139     -10.336  14.983 -13.775  0.00  0.00            
ATOM   2226 HH11 ARG X 139     -10.875  14.203 -13.427  0.00  0.00            
ATOM   2227 HH12 ARG X 139     -10.067  15.119 -14.739  0.00  0.00            
ATOM   2228  NH2 ARG X 139      -9.085  16.769 -13.235  0.00  0.00            
ATOM   2229 HH21 ARG X 139      -8.735  17.478 -12.608  0.00  0.00            
ATOM   2230 HH22 ARG X 139      -9.068  16.979 -14.223  0.00  0.00            
ATOM   2231  C   ARG X 139      -7.254  12.297  -7.833  0.00  0.00            
ATOM   2232  O   ARG X 139      -7.000  13.412  -7.360  0.00  0.00            
ATOM   2233  N   LEU X 140      -6.837  11.133  -7.260  0.00  0.00            
ATOM   2234  H   LEU X 140      -7.216  10.310  -7.707  0.00  0.00            
ATOM   2235  CA  LEU X 140      -5.994  10.988  -6.120  0.00  0.00            
ATOM   2236  HA  LEU X 140      -6.208  11.791  -5.414  0.00  0.00            
ATOM   2237  CB  LEU X 140      -6.367   9.657  -5.442  0.00  0.00            
ATOM   2238  HB2 LEU X 140      -6.101   8.787  -6.043  0.00  0.00            
ATOM   2239  HB3 LEU X 140      -7.454   9.679  -5.359  0.00  0.00            
ATOM   2240  CG  LEU X 140      -5.849   9.584  -4.009  0.00  0.00            
ATOM   2241  HG  LEU X 140      -5.166  10.417  -3.846  0.00  0.00            
ATOM   2242  CD1 LEU X 140      -6.978   9.752  -2.929  0.00  0.00            
ATOM   2243 HD11 LEU X 140      -7.432  10.734  -3.061  0.00  0.00            
ATOM   2244 HD12 LEU X 140      -6.657   9.556  -1.906  0.00  0.00            
ATOM   2245 HD13 LEU X 140      -7.853   9.128  -3.115  0.00  0.00            
ATOM   2246  CD2 LEU X 140      -5.225   8.214  -3.730  0.00  0.00            
ATOM   2247 HD21 LEU X 140      -4.841   8.122  -2.714  0.00  0.00            
ATOM   2248 HD22 LEU X 140      -4.277   8.103  -4.256  0.00  0.00            
ATOM   2249 HD23 LEU X 140      -5.802   7.370  -4.107  0.00  0.00            
ATOM   2250  C   LEU X 140      -4.499  10.923  -6.427  0.00  0.00            
ATOM   2251  O   LEU X 140      -4.011   9.976  -7.001  0.00  0.00            
ATOM   2252  N   VAL X 141      -3.846  11.985  -5.990  0.00  0.00            
ATOM   2253  H   VAL X 141      -4.340  12.607  -5.367  0.00  0.00            
ATOM   2254  CA  VAL X 141      -2.360  11.999  -5.954  0.00  0.00            
ATOM   2255  HA  VAL X 141      -1.957  11.419  -6.784  0.00  0.00            
ATOM   2256  CB  VAL X 141      -1.763  13.436  -5.951  0.00  0.00            
ATOM   2257  HB  VAL X 141      -2.249  13.896  -5.091  0.00  0.00            
ATOM   2258  CG1 VAL X 141      -0.272  13.426  -5.859  0.00  0.00            
ATOM   2259 HG11 VAL X 141       0.210  12.718  -6.534  0.00  0.00            
ATOM   2260 HG12 VAL X 141       0.103  13.147  -4.875  0.00  0.00            
ATOM   2261 HG13 VAL X 141       0.062  14.463  -5.892  0.00  0.00            
ATOM   2262  CG2 VAL X 141      -2.292  14.066  -7.191  0.00  0.00            
ATOM   2263 HG21 VAL X 141      -2.243  15.151  -7.099  0.00  0.00            
ATOM   2264 HG22 VAL X 141      -1.702  13.767  -8.058  0.00  0.00            
ATOM   2265 HG23 VAL X 141      -3.310  13.838  -7.508  0.00  0.00            
ATOM   2266  C   VAL X 141      -2.056  11.310  -4.611  0.00  0.00            
ATOM   2267  O   VAL X 141      -2.436  11.802  -3.523  0.00  0.00            
ATOM   2268  N   HIE X 142      -1.494  10.074  -4.698  0.00  0.00            
ATOM   2269  H   HIE X 142      -1.090   9.820  -5.588  0.00  0.00            
ATOM   2270  CA  HIE X 142      -1.296   9.185  -3.487  0.00  0.00            
ATOM   2271  HA  HIE X 142      -2.240   9.120  -2.947  0.00  0.00            
ATOM   2272  CB  HIE X 142      -0.979   7.760  -3.877  0.00  0.00            
ATOM   2273  HB2 HIE X 142      -1.762   7.457  -4.572  0.00  0.00            
ATOM   2274  HB3 HIE X 142      -0.021   7.653  -4.386  0.00  0.00            
ATOM   2275  CG  HIE X 142      -0.869   6.862  -2.696  0.00  0.00            
ATOM   2276  ND1 HIE X 142       0.163   6.846  -1.726  0.00  0.00            
ATOM   2277  CE1 HIE X 142      -0.203   5.924  -0.815  0.00  0.00            
ATOM   2278  HE1 HIE X 142       0.486   5.552  -0.071  0.00  0.00            
ATOM   2279  NE2 HIE X 142      -1.373   5.328  -1.156  0.00  0.00            
ATOM   2280  HE2 HIE X 142      -1.873   4.592  -0.680  0.00  0.00            
ATOM   2281  CD2 HIE X 142      -1.831   5.932  -2.352  0.00  0.00            
ATOM   2282  HD2 HIE X 142      -2.725   5.638  -2.882  0.00  0.00            
ATOM   2283  C   HIE X 142      -0.241   9.721  -2.510  0.00  0.00            
ATOM   2284  O   HIE X 142      -0.465   9.782  -1.313  0.00  0.00            
ATOM   2285  N   ARG X 143       0.877  10.185  -3.070  0.00  0.00            
ATOM   2286  H   ARG X 143       0.946   9.992  -4.059  0.00  0.00            
ATOM   2287  CA  ARG X 143       2.073  10.843  -2.483  0.00  0.00            
ATOM   2288  HA  ARG X 143       2.694  11.153  -3.323  0.00  0.00            
ATOM   2289  CB  ARG X 143       1.404  12.179  -1.972  0.00  0.00            
ATOM   2290  HB2 ARG X 143       0.710  11.901  -1.179  0.00  0.00            
ATOM   2291  HB3 ARG X 143       0.875  12.644  -2.803  0.00  0.00            
ATOM   2292  CG  ARG X 143       2.526  13.203  -1.573  0.00  0.00            
ATOM   2293  HG2 ARG X 143       2.903  12.906  -0.594  0.00  0.00            
ATOM   2294  HG3 ARG X 143       3.362  13.154  -2.270  0.00  0.00            
ATOM   2295  CD  ARG X 143       1.983  14.592  -1.356  0.00  0.00            
ATOM   2296  HD2 ARG X 143       1.015  14.506  -0.863  0.00  0.00            
ATOM   2297  HD3 ARG X 143       1.903  15.176  -2.273  0.00  0.00            
ATOM   2298  NE  ARG X 143       2.904  15.350  -0.481  0.00  0.00            
ATOM   2299  HE  ARG X 143       3.765  14.906  -0.196  0.00  0.00            
ATOM   2300  CZ  ARG X 143       2.597  16.457   0.227  0.00  0.00            
ATOM   2301  NH1 ARG X 143       1.432  17.097   0.268  0.00  0.00            
ATOM   2302 HH11 ARG X 143       0.639  16.736  -0.242  0.00  0.00            
ATOM   2303 HH12 ARG X 143       1.272  17.943   0.796  0.00  0.00            
ATOM   2304  NH2 ARG X 143       3.572  16.996   0.921  0.00  0.00            
ATOM   2305 HH21 ARG X 143       4.393  16.408   0.945  0.00  0.00            
ATOM   2306 HH22 ARG X 143       3.442  17.853   1.438  0.00  0.00            
ATOM   2307  C   ARG X 143       2.924  10.125  -1.407  0.00  0.00            
ATOM   2308  O   ARG X 143       3.929  10.690  -0.890  0.00  0.00            
ATOM   2309  N   ASP X 144       2.506   8.916  -1.036  0.00  0.00            
ATOM   2310  H   ASP X 144       1.584   8.624  -1.326  0.00  0.00            
ATOM   2311  CA  ASP X 144       3.371   8.021  -0.306  0.00  0.00            
ATOM   2312  HA  ASP X 144       4.401   8.338  -0.467  0.00  0.00            
ATOM   2313  CB  ASP X 144       2.922   8.157   1.156  0.00  0.00            
ATOM   2314  HB2 ASP X 144       2.165   7.390   1.319  0.00  0.00            
ATOM   2315  HB3 ASP X 144       2.501   9.142   1.355  0.00  0.00            
ATOM   2316  CG  ASP X 144       4.074   7.911   2.162  0.00  0.00            
ATOM   2317  OD1 ASP X 144       5.218   8.349   1.896  0.00  0.00            
ATOM   2318  OD2 ASP X 144       3.840   7.340   3.305  0.00  0.00            
ATOM   2319  C   ASP X 144       3.379   6.537  -0.766  0.00  0.00            
ATOM   2320  O   ASP X 144       3.424   5.587   0.059  0.00  0.00            
ATOM   2321  N   LEU X 145       3.366   6.369  -2.111  0.00  0.00            
ATOM   2322  H   LEU X 145       3.364   7.252  -2.602  0.00  0.00            
ATOM   2323  CA  LEU X 145       3.473   5.069  -2.678  0.00  0.00            
ATOM   2324  HA  LEU X 145       2.878   4.377  -2.082  0.00  0.00            
ATOM   2325  CB  LEU X 145       3.050   5.063  -4.148  0.00  0.00            
ATOM   2326  HB2 LEU X 145       1.973   5.189  -4.260  0.00  0.00            
ATOM   2327  HB3 LEU X 145       3.601   5.876  -4.623  0.00  0.00            
ATOM   2328  CG  LEU X 145       3.430   3.830  -4.918  0.00  0.00            
ATOM   2329  HG  LEU X 145       4.514   3.710  -4.908  0.00  0.00            
ATOM   2330  CD1 LEU X 145       2.796   2.677  -4.195  0.00  0.00            
ATOM   2331 HD11 LEU X 145       3.272   2.481  -3.234  0.00  0.00            
ATOM   2332 HD12 LEU X 145       1.728   2.870  -4.094  0.00  0.00            
ATOM   2333 HD13 LEU X 145       2.874   1.767  -4.790  0.00  0.00            
ATOM   2334  CD2 LEU X 145       2.866   3.931  -6.341  0.00  0.00            
ATOM   2335 HD21 LEU X 145       1.777   3.977  -6.316  0.00  0.00            
ATOM   2336 HD22 LEU X 145       3.114   3.003  -6.856  0.00  0.00            
ATOM   2337 HD23 LEU X 145       3.359   4.803  -6.771  0.00  0.00            
ATOM   2338  C   LEU X 145       4.958   4.656  -2.371  0.00  0.00            
ATOM   2339  O   LEU X 145       5.901   5.290  -2.750  0.00  0.00            
ATOM   2340  N   ALA X 146       5.106   3.538  -1.686  0.00  0.00            
ATOM   2341  H   ALA X 146       4.269   3.018  -1.467  0.00  0.00            
ATOM   2342  CA  ALA X 146       6.335   2.869  -1.247  0.00  0.00            
ATOM   2343  HA  ALA X 146       7.069   2.854  -2.053  0.00  0.00            
ATOM   2344  CB  ALA X 146       6.925   3.708  -0.109  0.00  0.00            
ATOM   2345  HB1 ALA X 146       6.943   4.758  -0.400  0.00  0.00            
ATOM   2346  HB2 ALA X 146       6.187   3.641   0.690  0.00  0.00            
ATOM   2347  HB3 ALA X 146       7.868   3.265   0.215  0.00  0.00            
ATOM   2348  C   ALA X 146       6.051   1.405  -0.717  0.00  0.00            
ATOM   2349  O   ALA X 146       4.923   1.107  -0.413  0.00  0.00            
ATOM   2350  N   ALA X 147       7.017   0.528  -0.785  0.00  0.00            
ATOM   2351  H   ALA X 147       7.908   0.844  -1.143  0.00  0.00            
ATOM   2352  CA  ALA X 147       6.783  -0.908  -0.445  0.00  0.00            
ATOM   2353  HA  ALA X 147       6.174  -1.261  -1.276  0.00  0.00            
ATOM   2354  CB  ALA X 147       8.130  -1.619  -0.595  0.00  0.00            
ATOM   2355  HB1 ALA X 147       8.458  -1.511  -1.629  0.00  0.00            
ATOM   2356  HB2 ALA X 147       8.819  -1.188   0.131  0.00  0.00            
ATOM   2357  HB3 ALA X 147       7.950  -2.674  -0.386  0.00  0.00            
ATOM   2358  C   ALA X 147       6.131  -1.063   0.940  0.00  0.00            
ATOM   2359  O   ALA X 147       5.221  -1.872   1.150  0.00  0.00            
ATOM   2360  N   ARG X 148       6.598  -0.238   1.913  0.00  0.00            
ATOM   2361  H   ARG X 148       7.378   0.340   1.635  0.00  0.00            
ATOM   2362  CA  ARG X 148       6.003  -0.107   3.275  0.00  0.00            
ATOM   2363  HA  ARG X 148       6.183  -1.042   3.805  0.00  0.00            
ATOM   2364  CB  ARG X 148       6.698   0.975   4.015  0.00  0.00            
ATOM   2365  HB2 ARG X 148       6.257   1.052   5.008  0.00  0.00            
ATOM   2366  HB3 ARG X 148       7.729   0.634   4.116  0.00  0.00            
ATOM   2367  CG  ARG X 148       6.636   2.414   3.453  0.00  0.00            
ATOM   2368  HG2 ARG X 148       5.617   2.736   3.666  0.00  0.00            
ATOM   2369  HG3 ARG X 148       6.985   2.449   2.421  0.00  0.00            
ATOM   2370  CD  ARG X 148       7.593   3.292   4.238  0.00  0.00            
ATOM   2371  HD2 ARG X 148       7.156   3.513   5.212  0.00  0.00            
ATOM   2372  HD3 ARG X 148       8.584   2.856   4.369  0.00  0.00            
ATOM   2373  NE  ARG X 148       7.684   4.513   3.502  0.00  0.00            
ATOM   2374  HE  ARG X 148       8.398   4.462   2.789  0.00  0.00            
ATOM   2375  CZ  ARG X 148       6.729   5.340   3.203  0.00  0.00            
ATOM   2376  NH1 ARG X 148       5.619   5.450   3.878  0.00  0.00            
ATOM   2377 HH11 ARG X 148       5.504   4.854   4.686  0.00  0.00            
ATOM   2378 HH12 ARG X 148       5.117   6.311   3.716  0.00  0.00            
ATOM   2379  NH2 ARG X 148       6.939   6.219   2.306  0.00  0.00            
ATOM   2380 HH21 ARG X 148       7.855   6.488   1.975  0.00  0.00            
ATOM   2381 HH22 ARG X 148       6.262   6.961   2.206  0.00  0.00            
ATOM   2382  C   ARG X 148       4.518   0.226   3.325  0.00  0.00            
ATOM   2383  O   ARG X 148       4.033   0.149   4.418  0.00  0.00            
ATOM   2384  N   ASN X 149       3.886   0.771   2.282  0.00  0.00            
ATOM   2385  H   ASN X 149       4.474   0.875   1.467  0.00  0.00            
ATOM   2386  CA  ASN X 149       2.427   1.111   2.138  0.00  0.00            
ATOM   2387  HA  ASN X 149       1.910   1.043   3.095  0.00  0.00            
ATOM   2388  CB  ASN X 149       2.266   2.598   1.777  0.00  0.00            
ATOM   2389  HB2 ASN X 149       2.827   2.798   0.863  0.00  0.00            
ATOM   2390  HB3 ASN X 149       1.250   2.842   1.467  0.00  0.00            
ATOM   2391  CG  ASN X 149       2.716   3.506   2.855  0.00  0.00            
ATOM   2392  OD1 ASN X 149       2.938   3.107   4.034  0.00  0.00            
ATOM   2393  ND2 ASN X 149       2.888   4.775   2.606  0.00  0.00            
ATOM   2394 HD21 ASN X 149       2.934   5.072   1.642  0.00  0.00            
ATOM   2395 HD22 ASN X 149       3.091   5.359   3.405  0.00  0.00            
ATOM   2396  C   ASN X 149       1.764   0.189   1.142  0.00  0.00            
ATOM   2397  O   ASN X 149       0.722   0.536   0.551  0.00  0.00            
ATOM   2398  N   VAL X 150       2.120  -1.082   1.170  0.00  0.00            
ATOM   2399  H   VAL X 150       2.940  -1.325   1.708  0.00  0.00            
ATOM   2400  CA  VAL X 150       1.310  -2.197   0.672  0.00  0.00            
ATOM   2401  HA  VAL X 150       0.286  -1.827   0.614  0.00  0.00            
ATOM   2402  CB  VAL X 150       1.944  -2.722  -0.656  0.00  0.00            
ATOM   2403  HB  VAL X 150       2.732  -3.428  -0.396  0.00  0.00            
ATOM   2404  CG1 VAL X 150       0.929  -3.469  -1.453  0.00  0.00            
ATOM   2405 HG11 VAL X 150       0.549  -4.363  -0.959  0.00  0.00            
ATOM   2406 HG12 VAL X 150       0.048  -2.864  -1.670  0.00  0.00            
ATOM   2407 HG13 VAL X 150       1.471  -3.732  -2.362  0.00  0.00            
ATOM   2408  CG2 VAL X 150       2.531  -1.582  -1.543  0.00  0.00            
ATOM   2409 HG21 VAL X 150       2.778  -2.059  -2.492  0.00  0.00            
ATOM   2410 HG22 VAL X 150       1.771  -0.821  -1.725  0.00  0.00            
ATOM   2411 HG23 VAL X 150       3.447  -1.191  -1.100  0.00  0.00            
ATOM   2412  C   VAL X 150       1.260  -3.306   1.680  0.00  0.00            
ATOM   2413  O   VAL X 150       2.210  -3.468   2.432  0.00  0.00            
ATOM   2414  N   LEU X 151       0.076  -3.991   1.750  0.00  0.00            
ATOM   2415  H   LEU X 151      -0.695  -3.645   1.197  0.00  0.00            
ATOM   2416  CA  LEU X 151      -0.372  -4.967   2.801  0.00  0.00            
ATOM   2417  HA  LEU X 151       0.449  -5.189   3.482  0.00  0.00            
ATOM   2418  CB  LEU X 151      -1.514  -4.418   3.703  0.00  0.00            
ATOM   2419  HB2 LEU X 151      -2.384  -4.242   3.071  0.00  0.00            
ATOM   2420  HB3 LEU X 151      -1.704  -5.195   4.444  0.00  0.00            
ATOM   2421  CG  LEU X 151      -1.219  -3.091   4.440  0.00  0.00            
ATOM   2422  HG  LEU X 151      -1.146  -2.270   3.727  0.00  0.00            
ATOM   2423  CD1 LEU X 151      -2.402  -2.804   5.406  0.00  0.00            
ATOM   2424 HD11 LEU X 151      -3.295  -2.688   4.792  0.00  0.00            
ATOM   2425 HD12 LEU X 151      -2.539  -3.595   6.144  0.00  0.00            
ATOM   2426 HD13 LEU X 151      -2.112  -1.952   6.021  0.00  0.00            
ATOM   2427  CD2 LEU X 151       0.051  -3.117   5.272  0.00  0.00            
ATOM   2428 HD21 LEU X 151       0.814  -3.067   4.495  0.00  0.00            
ATOM   2429 HD22 LEU X 151       0.244  -2.178   5.791  0.00  0.00            
ATOM   2430 HD23 LEU X 151       0.077  -4.007   5.900  0.00  0.00            
ATOM   2431  C   LEU X 151      -0.882  -6.302   2.208  0.00  0.00            
ATOM   2432  O   LEU X 151      -1.672  -6.335   1.281  0.00  0.00            
ATOM   2433  N   VAL X 152      -0.516  -7.383   2.879  0.00  0.00            
ATOM   2434  H   VAL X 152       0.027  -7.285   3.725  0.00  0.00            
ATOM   2435  CA  VAL X 152      -0.719  -8.756   2.316  0.00  0.00            
ATOM   2436  HA  VAL X 152      -0.724  -8.811   1.227  0.00  0.00            
ATOM   2437  CB  VAL X 152       0.572  -9.600   2.430  0.00  0.00            
ATOM   2438  HB  VAL X 152       0.831  -9.616   3.488  0.00  0.00            
ATOM   2439  CG1 VAL X 152       0.294 -11.026   1.887  0.00  0.00            
ATOM   2440 HG11 VAL X 152      -0.177 -11.020   0.903  0.00  0.00            
ATOM   2441 HG12 VAL X 152      -0.327 -11.604   2.571  0.00  0.00            
ATOM   2442 HG13 VAL X 152       1.247 -11.554   1.910  0.00  0.00            
ATOM   2443  CG2 VAL X 152       1.721  -8.958   1.562  0.00  0.00            
ATOM   2444 HG21 VAL X 152       1.390  -8.956   0.524  0.00  0.00            
ATOM   2445 HG22 VAL X 152       1.932  -7.933   1.866  0.00  0.00            
ATOM   2446 HG23 VAL X 152       2.654  -9.500   1.715  0.00  0.00            
ATOM   2447  C   VAL X 152      -1.945  -9.442   2.982  0.00  0.00            
ATOM   2448  O   VAL X 152      -2.059  -9.568   4.220  0.00  0.00            
ATOM   2449  N   LYS X 153      -2.876  -9.834   2.040  0.00  0.00            
ATOM   2450  H   LYS X 153      -2.705  -9.675   1.057  0.00  0.00            
ATOM   2451  CA  LYS X 153      -4.122 -10.597   2.324  0.00  0.00            
ATOM   2452  HA  LYS X 153      -4.449 -10.435   3.351  0.00  0.00            
ATOM   2453  CB  LYS X 153      -5.191 -10.028   1.453  0.00  0.00            
ATOM   2454  HB2 LYS X 153      -5.031  -8.955   1.352  0.00  0.00            
ATOM   2455  HB3 LYS X 153      -5.187 -10.454   0.450  0.00  0.00            
ATOM   2456  CG  LYS X 153      -6.645 -10.225   1.893  0.00  0.00            
ATOM   2457  HG2 LYS X 153      -6.666 -11.155   2.461  0.00  0.00            
ATOM   2458  HG3 LYS X 153      -6.838  -9.517   2.699  0.00  0.00            
ATOM   2459  CD  LYS X 153      -7.605 -10.204   0.645  0.00  0.00            
ATOM   2460  HD2 LYS X 153      -7.423 -10.963  -0.116  0.00  0.00            
ATOM   2461  HD3 LYS X 153      -7.476  -9.259   0.117  0.00  0.00            
ATOM   2462  CE  LYS X 153      -9.016 -10.331   1.093  0.00  0.00            
ATOM   2463  HE2 LYS X 153      -9.233  -9.564   1.837  0.00  0.00            
ATOM   2464  HE3 LYS X 153      -9.638  -9.999   0.262  0.00  0.00            
ATOM   2465  NZ  LYS X 153      -9.279 -11.739   1.474  0.00  0.00            
ATOM   2466  HZ1 LYS X 153      -8.718 -12.371   0.921  0.00  0.00            
ATOM   2467  HZ2 LYS X 153     -10.249 -12.016   1.427  0.00  0.00            
ATOM   2468  HZ3 LYS X 153      -8.899 -11.800   2.408  0.00  0.00            
ATOM   2469  C   LYS X 153      -4.071 -12.135   2.176  0.00  0.00            
ATOM   2470  O   LYS X 153      -4.334 -12.840   3.142  0.00  0.00            
ATOM   2471  N   THR X 154      -3.486 -12.626   1.101  0.00  0.00            
ATOM   2472  H   THR X 154      -2.981 -11.921   0.582  0.00  0.00            
ATOM   2473  CA  THR X 154      -3.003 -13.972   0.821  0.00  0.00            
ATOM   2474  HA  THR X 154      -2.716 -14.373   1.793  0.00  0.00            
ATOM   2475  CB  THR X 154      -4.114 -14.807   0.114  0.00  0.00            
ATOM   2476  HB  THR X 154      -3.723 -15.824   0.126  0.00  0.00            
ATOM   2477  CG2 THR X 154      -5.441 -14.756   0.895  0.00  0.00            
ATOM   2478 HG21 THR X 154      -5.921 -13.784   0.779  0.00  0.00            
ATOM   2479 HG22 THR X 154      -6.208 -15.465   0.584  0.00  0.00            
ATOM   2480 HG23 THR X 154      -5.210 -14.894   1.951  0.00  0.00            
ATOM   2481  OG1 THR X 154      -4.449 -14.298  -1.200  0.00  0.00            
ATOM   2482  HG1 THR X 154      -5.090 -14.886  -1.606  0.00  0.00            
ATOM   2483  C   THR X 154      -1.878 -13.884  -0.194  0.00  0.00            
ATOM   2484  O   THR X 154      -1.680 -12.840  -0.761  0.00  0.00            
ATOM   2485  N   PRO X 155      -1.144 -14.984  -0.468  0.00  0.00            
ATOM   2486  CD  PRO X 155      -1.122 -16.300   0.177  0.00  0.00            
ATOM   2487  HD2 PRO X 155      -1.308 -16.296   1.251  0.00  0.00            
ATOM   2488  HD3 PRO X 155      -1.862 -16.969  -0.263  0.00  0.00            
ATOM   2489  CG  PRO X 155       0.277 -16.890  -0.062  0.00  0.00            
ATOM   2490  HG2 PRO X 155       0.353 -17.965   0.101  0.00  0.00            
ATOM   2491  HG3 PRO X 155       0.928 -16.396   0.659  0.00  0.00            
ATOM   2492  CB  PRO X 155       0.463 -16.423  -1.521  0.00  0.00            
ATOM   2493  HB2 PRO X 155      -0.178 -16.993  -2.194  0.00  0.00            
ATOM   2494  HB3 PRO X 155       1.508 -16.413  -1.830  0.00  0.00            
ATOM   2495  CA  PRO X 155      -0.052 -14.975  -1.478  0.00  0.00            
ATOM   2496  HA  PRO X 155       0.723 -14.275  -1.167  0.00  0.00            
ATOM   2497  C   PRO X 155      -0.558 -14.516  -2.888  0.00  0.00            
ATOM   2498  O   PRO X 155       0.074 -13.882  -3.689  0.00  0.00            
ATOM   2499  N   GLN X 156      -1.858 -14.733  -3.244  0.00  0.00            
ATOM   2500  H   GLN X 156      -2.373 -15.302  -2.588  0.00  0.00            
ATOM   2501  CA  GLN X 156      -2.490 -14.306  -4.499  0.00  0.00            
ATOM   2502  HA  GLN X 156      -1.808 -14.354  -5.348  0.00  0.00            
ATOM   2503  CB  GLN X 156      -3.614 -15.243  -4.966  0.00  0.00            
ATOM   2504  HB2 GLN X 156      -4.422 -15.161  -4.238  0.00  0.00            
ATOM   2505  HB3 GLN X 156      -3.795 -15.019  -6.017  0.00  0.00            
ATOM   2506  CG  GLN X 156      -3.268 -16.748  -4.853  0.00  0.00            
ATOM   2507  HG2 GLN X 156      -2.551 -17.119  -5.586  0.00  0.00            
ATOM   2508  HG3 GLN X 156      -4.201 -17.247  -5.114  0.00  0.00            
ATOM   2509  CD  GLN X 156      -2.869 -17.478  -3.531  0.00  0.00            
ATOM   2510  OE1 GLN X 156      -3.370 -17.187  -2.464  0.00  0.00            
ATOM   2511  NE2 GLN X 156      -2.144 -18.582  -3.539  0.00  0.00            
ATOM   2512 HE21 GLN X 156      -1.708 -18.803  -4.423  0.00  0.00            
ATOM   2513 HE22 GLN X 156      -1.638 -18.840  -2.703  0.00  0.00            
ATOM   2514  C   GLN X 156      -3.032 -12.825  -4.495  0.00  0.00            
ATOM   2515  O   GLN X 156      -3.471 -12.302  -5.486  0.00  0.00            
ATOM   2516  N   HID X 157      -3.059 -12.071  -3.290  0.00  0.00            
ATOM   2517  H   HID X 157      -2.706 -12.383  -2.397  0.00  0.00            
ATOM   2518  CA  HID X 157      -3.696 -10.733  -3.141  0.00  0.00            
ATOM   2519  HA  HID X 157      -3.610 -10.329  -4.150  0.00  0.00            
ATOM   2520  CB  HID X 157      -5.181 -10.837  -2.748  0.00  0.00            
ATOM   2521  HB2 HID X 157      -5.422  -9.827  -2.415  0.00  0.00            
ATOM   2522  HB3 HID X 157      -5.363 -11.496  -1.899  0.00  0.00            
ATOM   2523  CG  HID X 157      -6.069 -11.164  -3.934  0.00  0.00            
ATOM   2524  ND1 HID X 157      -6.190 -10.366  -5.102  0.00  0.00            
ATOM   2525  HD1 HID X 157      -5.840  -9.428  -5.229  0.00  0.00            
ATOM   2526  CE1 HID X 157      -6.890 -11.055  -6.007  0.00  0.00            
ATOM   2527  HE1 HID X 157      -7.076 -10.629  -6.982  0.00  0.00            
ATOM   2528  NE2 HID X 157      -7.241 -12.273  -5.588  0.00  0.00            
ATOM   2529  CD2 HID X 157      -6.676 -12.372  -4.301  0.00  0.00            
ATOM   2530  HD2 HID X 157      -6.703 -13.264  -3.693  0.00  0.00            
ATOM   2531  C   HID X 157      -2.924  -9.780  -2.169  0.00  0.00            
ATOM   2532  O   HID X 157      -2.709  -9.975  -0.959  0.00  0.00            
ATOM   2533  N   VAL X 158      -2.620  -8.511  -2.635  0.00  0.00            
ATOM   2534  H   VAL X 158      -2.714  -8.339  -3.626  0.00  0.00            
ATOM   2535  CA  VAL X 158      -1.996  -7.398  -1.843  0.00  0.00            
ATOM   2536  HA  VAL X 158      -2.207  -7.681  -0.812  0.00  0.00            
ATOM   2537  CB  VAL X 158      -0.450  -7.223  -2.038  0.00  0.00            
ATOM   2538  HB  VAL X 158      -0.046  -6.794  -1.121  0.00  0.00            
ATOM   2539  CG1 VAL X 158       0.209  -8.610  -2.189  0.00  0.00            
ATOM   2540 HG11 VAL X 158      -0.013  -9.311  -1.385  0.00  0.00            
ATOM   2541 HG12 VAL X 158      -0.028  -9.126  -3.119  0.00  0.00            
ATOM   2542 HG13 VAL X 158       1.293  -8.543  -2.101  0.00  0.00            
ATOM   2543  CG2 VAL X 158      -0.107  -6.395  -3.255  0.00  0.00            
ATOM   2544 HG21 VAL X 158      -0.407  -6.940  -4.151  0.00  0.00            
ATOM   2545 HG22 VAL X 158       0.974  -6.271  -3.305  0.00  0.00            
ATOM   2546 HG23 VAL X 158      -0.587  -5.419  -3.191  0.00  0.00            
ATOM   2547  C   VAL X 158      -2.775  -6.126  -2.027  0.00  0.00            
ATOM   2548  O   VAL X 158      -3.316  -5.905  -3.117  0.00  0.00            
ATOM   2549  N   LYS X 159      -3.002  -5.238  -1.065  0.00  0.00            
ATOM   2550  H   LYS X 159      -2.410  -5.261  -0.247  0.00  0.00            
ATOM   2551  CA  LYS X 159      -3.840  -4.051  -1.115  0.00  0.00            
ATOM   2552  HA  LYS X 159      -4.167  -3.941  -2.149  0.00  0.00            
ATOM   2553  CB  LYS X 159      -5.100  -4.175  -0.340  0.00  0.00            
ATOM   2554  HB2 LYS X 159      -5.502  -3.165  -0.264  0.00  0.00            
ATOM   2555  HB3 LYS X 159      -4.793  -4.519   0.648  0.00  0.00            
ATOM   2556  CG  LYS X 159      -6.095  -5.109  -1.032  0.00  0.00            
ATOM   2557  HG2 LYS X 159      -6.237  -4.756  -2.053  0.00  0.00            
ATOM   2558  HG3 LYS X 159      -5.705  -6.125  -1.094  0.00  0.00            
ATOM   2559  CD  LYS X 159      -7.397  -5.134  -0.198  0.00  0.00            
ATOM   2560  HD2 LYS X 159      -7.346  -5.570   0.799  0.00  0.00            
ATOM   2561  HD3 LYS X 159      -7.689  -4.096  -0.038  0.00  0.00            
ATOM   2562  CE  LYS X 159      -8.549  -5.925  -0.962  0.00  0.00            
ATOM   2563  HE2 LYS X 159      -8.292  -5.841  -2.018  0.00  0.00            
ATOM   2564  HE3 LYS X 159      -8.628  -6.965  -0.644  0.00  0.00            
ATOM   2565  NZ  LYS X 159      -9.761  -5.175  -0.747  0.00  0.00            
ATOM   2566  HZ1 LYS X 159      -9.736  -4.922   0.230  0.00  0.00            
ATOM   2567  HZ2 LYS X 159     -10.620  -5.683  -0.900  0.00  0.00            
ATOM   2568  HZ3 LYS X 159      -9.787  -4.312  -1.270  0.00  0.00            
ATOM   2569  C   LYS X 159      -2.984  -2.785  -0.719  0.00  0.00            
ATOM   2570  O   LYS X 159      -2.280  -2.917   0.256  0.00  0.00            
ATOM   2571  N   ILE X 160      -3.040  -1.737  -1.522  0.00  0.00            
ATOM   2572  H   ILE X 160      -3.387  -1.936  -2.449  0.00  0.00            
ATOM   2573  CA  ILE X 160      -2.458  -0.441  -1.194  0.00  0.00            
ATOM   2574  HA  ILE X 160      -1.423  -0.523  -0.861  0.00  0.00            
ATOM   2575  CB  ILE X 160      -2.461   0.459  -2.406  0.00  0.00            
ATOM   2576  HB  ILE X 160      -3.518   0.549  -2.659  0.00  0.00            
ATOM   2577  CG2 ILE X 160      -2.195   1.981  -2.102  0.00  0.00            
ATOM   2578 HG21 ILE X 160      -2.112   2.543  -3.032  0.00  0.00            
ATOM   2579 HG22 ILE X 160      -1.258   2.083  -1.555  0.00  0.00            
ATOM   2580 HG23 ILE X 160      -3.009   2.415  -1.521  0.00  0.00            
ATOM   2581  CG1 ILE X 160      -1.619  -0.144  -3.540  0.00  0.00            
ATOM   2582 HG12 ILE X 160      -0.663  -0.501  -3.157  0.00  0.00            
ATOM   2583 HG13 ILE X 160      -2.003  -1.061  -3.988  0.00  0.00            
ATOM   2584  CD1 ILE X 160      -1.329   0.730  -4.714  0.00  0.00            
ATOM   2585 HD11 ILE X 160      -0.848   0.165  -5.512  0.00  0.00            
ATOM   2586 HD12 ILE X 160      -2.208   1.118  -5.229  0.00  0.00            
ATOM   2587 HD13 ILE X 160      -0.735   1.601  -4.438  0.00  0.00            
ATOM   2588  C   ILE X 160      -3.186   0.278  -0.003  0.00  0.00            
ATOM   2589  O   ILE X 160      -4.378   0.144   0.070  0.00  0.00            
ATOM   2590  N   THR X 161      -2.482   1.011   0.843  0.00  0.00            
ATOM   2591  H   THR X 161      -1.502   1.201   0.692  0.00  0.00            
ATOM   2592  CA  THR X 161      -2.903   1.598   2.083  0.00  0.00            
ATOM   2593  HA  THR X 161      -3.986   1.719   2.053  0.00  0.00            
ATOM   2594  CB  THR X 161      -2.650   0.636   3.294  0.00  0.00            
ATOM   2595  HB  THR X 161      -3.050  -0.302   2.910  0.00  0.00            
ATOM   2596  CG2 THR X 161      -1.184   0.572   3.845  0.00  0.00            
ATOM   2597 HG21 THR X 161      -1.159  -0.103   4.701  0.00  0.00            
ATOM   2598 HG22 THR X 161      -0.471   0.291   3.070  0.00  0.00            
ATOM   2599 HG23 THR X 161      -1.049   1.594   4.201  0.00  0.00            
ATOM   2600  OG1 THR X 161      -3.430   0.943   4.394  0.00  0.00            
ATOM   2601  HG1 THR X 161      -3.174   0.392   5.138  0.00  0.00            
ATOM   2602  C   THR X 161      -2.350   2.996   2.388  0.00  0.00            
ATOM   2603  O   THR X 161      -1.575   3.514   1.583  0.00  0.00            
ATOM   2604  N   ASP X 162      -2.589   3.552   3.581  0.00  0.00            
ATOM   2605  H   ASP X 162      -3.193   2.957   4.129  0.00  0.00            
ATOM   2606  CA  ASP X 162      -1.896   4.653   4.256  0.00  0.00            
ATOM   2607  HA  ASP X 162      -2.481   4.762   5.169  0.00  0.00            
ATOM   2608  CB  ASP X 162      -0.546   4.174   4.706  0.00  0.00            
ATOM   2609  HB2 ASP X 162      -0.083   3.626   3.885  0.00  0.00            
ATOM   2610  HB3 ASP X 162       0.096   5.047   4.815  0.00  0.00            
ATOM   2611  CG  ASP X 162      -0.549   3.348   5.949  0.00  0.00            
ATOM   2612  OD1 ASP X 162       0.422   2.639   6.256  0.00  0.00            
ATOM   2613  OD2 ASP X 162      -1.547   3.321   6.734  0.00  0.00            
ATOM   2614  C   ASP X 162      -1.924   5.963   3.424  0.00  0.00            
ATOM   2615  O   ASP X 162      -0.933   6.497   2.936  0.00  0.00            
ATOM   2616  N   PHE X 163      -3.162   6.497   3.402  0.00  0.00            
ATOM   2617  H   PHE X 163      -3.875   5.971   3.888  0.00  0.00            
ATOM   2618  CA  PHE X 163      -3.623   7.733   2.702  0.00  0.00            
ATOM   2619  HA  PHE X 163      -3.104   7.777   1.744  0.00  0.00            
ATOM   2620  CB  PHE X 163      -5.076   7.625   2.286  0.00  0.00            
ATOM   2621  HB2 PHE X 163      -5.741   7.562   3.148  0.00  0.00            
ATOM   2622  HB3 PHE X 163      -5.342   8.571   1.816  0.00  0.00            
ATOM   2623  CG  PHE X 163      -5.270   6.526   1.300  0.00  0.00            
ATOM   2624  CD1 PHE X 163      -5.158   5.190   1.560  0.00  0.00            
ATOM   2625  HD1 PHE X 163      -4.976   4.761   2.534  0.00  0.00            
ATOM   2626  CE1 PHE X 163      -5.406   4.191   0.548  0.00  0.00            
ATOM   2627  HE1 PHE X 163      -5.582   3.169   0.849  0.00  0.00            
ATOM   2628  CZ  PHE X 163      -5.666   4.591  -0.774  0.00  0.00            
ATOM   2629  HZ  PHE X 163      -5.834   3.784  -1.471  0.00  0.00            
ATOM   2630  CE2 PHE X 163      -5.785   5.914  -1.028  0.00  0.00            
ATOM   2631  HE2 PHE X 163      -6.123   6.336  -1.964  0.00  0.00            
ATOM   2632  CD2 PHE X 163      -5.568   6.900  -0.017  0.00  0.00            
ATOM   2633  HD2 PHE X 163      -5.718   7.939  -0.272  0.00  0.00            
ATOM   2634  C   PHE X 163      -3.117   8.961   3.507  0.00  0.00            
ATOM   2635  O   PHE X 163      -3.735  10.041   3.473  0.00  0.00            
ATOM   2636  N   GLY X 164      -2.025   8.860   4.255  0.00  0.00            
ATOM   2637  H   GLY X 164      -1.705   7.902   4.284  0.00  0.00            
ATOM   2638  CA  GLY X 164      -1.392   9.929   5.097  0.00  0.00            
ATOM   2639  HA2 GLY X 164      -2.075  10.217   5.896  0.00  0.00            
ATOM   2640  HA3 GLY X 164      -0.650   9.411   5.705  0.00  0.00            
ATOM   2641  C   GLY X 164      -0.895  11.230   4.432  0.00  0.00            
ATOM   2642  O   GLY X 164      -0.746  12.197   5.166  0.00  0.00            
ATOM   2643  N   LEU X 165      -0.634  11.268   3.123  0.00  0.00            
ATOM   2644  H   LEU X 165      -0.600  10.341   2.725  0.00  0.00            
ATOM   2645  CA  LEU X 165      -0.223  12.393   2.336  0.00  0.00            
ATOM   2646  HA  LEU X 165      -0.405  13.222   3.020  0.00  0.00            
ATOM   2647  CB  LEU X 165       1.291  12.201   1.906  0.00  0.00            
ATOM   2648  HB2 LEU X 165       1.371  11.266   1.352  0.00  0.00            
ATOM   2649  HB3 LEU X 165       1.523  13.021   1.226  0.00  0.00            
ATOM   2650  CG  LEU X 165       2.272  12.081   3.078  0.00  0.00            
ATOM   2651  HG  LEU X 165       1.915  11.214   3.634  0.00  0.00            
ATOM   2652  CD1 LEU X 165       3.625  12.000   2.561  0.00  0.00            
ATOM   2653 HD11 LEU X 165       3.823  12.967   2.098  0.00  0.00            
ATOM   2654 HD12 LEU X 165       4.416  11.821   3.288  0.00  0.00            
ATOM   2655 HD13 LEU X 165       3.721  11.278   1.750  0.00  0.00            
ATOM   2656  CD2 LEU X 165       2.305  13.306   3.979  0.00  0.00            
ATOM   2657 HD21 LEU X 165       1.328  13.560   4.390  0.00  0.00            
ATOM   2658 HD22 LEU X 165       2.531  14.117   3.286  0.00  0.00            
ATOM   2659 HD23 LEU X 165       3.084  13.372   4.739  0.00  0.00            
ATOM   2660  C   LEU X 165      -1.148  12.604   1.104  0.00  0.00            
ATOM   2661  O   LEU X 165      -0.981  13.553   0.309  0.00  0.00            
ATOM   2662  N   ALA X 166      -2.150  11.738   0.956  0.00  0.00            
ATOM   2663  H   ALA X 166      -2.340  10.881   1.456  0.00  0.00            
ATOM   2664  CA  ALA X 166      -3.040  11.695  -0.240  0.00  0.00            
ATOM   2665  HA  ALA X 166      -2.411  11.730  -1.129  0.00  0.00            
ATOM   2666  CB  ALA X 166      -3.840  10.422  -0.052  0.00  0.00            
ATOM   2667  HB1 ALA X 166      -3.184   9.555   0.020  0.00  0.00            
ATOM   2668  HB2 ALA X 166      -4.439  10.319  -0.957  0.00  0.00            
ATOM   2669  HB3 ALA X 166      -4.488  10.321   0.819  0.00  0.00            
ATOM   2670  C   ALA X 166      -3.914  12.917  -0.289  0.00  0.00            
ATOM   2671  O   ALA X 166      -4.465  13.367   0.719  0.00  0.00            
ATOM   2672  N   LYS X 167      -4.121  13.402  -1.489  0.00  0.00            
ATOM   2673  H   LYS X 167      -3.651  12.948  -2.259  0.00  0.00            
ATOM   2674  CA  LYS X 167      -5.032  14.576  -1.844  0.00  0.00            
ATOM   2675  HA  LYS X 167      -5.788  14.589  -1.058  0.00  0.00            
ATOM   2676  CB  LYS X 167      -4.210  15.871  -1.761  0.00  0.00            
ATOM   2677  HB2 LYS X 167      -3.430  15.685  -1.023  0.00  0.00            
ATOM   2678  HB3 LYS X 167      -3.763  15.943  -2.753  0.00  0.00            
ATOM   2679  CG  LYS X 167      -4.999  17.182  -1.538  0.00  0.00            
ATOM   2680  HG2 LYS X 167      -5.763  17.257  -2.312  0.00  0.00            
ATOM   2681  HG3 LYS X 167      -5.507  17.098  -0.577  0.00  0.00            
ATOM   2682  CD  LYS X 167      -4.187  18.490  -1.521  0.00  0.00            
ATOM   2683  HD2 LYS X 167      -4.863  19.308  -1.769  0.00  0.00            
ATOM   2684  HD3 LYS X 167      -3.524  18.418  -2.383  0.00  0.00            
ATOM   2685  CE  LYS X 167      -3.369  18.606  -0.253  0.00  0.00            
ATOM   2686  HE2 LYS X 167      -2.719  17.740  -0.123  0.00  0.00            
ATOM   2687  HE3 LYS X 167      -2.782  19.523  -0.309  0.00  0.00            
ATOM   2688  NZ  LYS X 167      -4.286  18.659   0.932  0.00  0.00            
ATOM   2689  HZ1 LYS X 167      -3.630  18.763   1.693  0.00  0.00            
ATOM   2690  HZ2 LYS X 167      -4.977  19.392   0.861  0.00  0.00            
ATOM   2691  HZ3 LYS X 167      -4.729  17.759   1.051  0.00  0.00            
ATOM   2692  C   LYS X 167      -5.837  14.305  -3.037  0.00  0.00            
ATOM   2693  O   LYS X 167      -5.394  13.587  -3.948  0.00  0.00            
ATOM   2694  N   LEU X 168      -6.938  15.027  -3.238  0.00  0.00            
ATOM   2695  H   LEU X 168      -7.174  15.693  -2.516  0.00  0.00            
ATOM   2696  CA  LEU X 168      -7.793  15.098  -4.365  0.00  0.00            
ATOM   2697  HA  LEU X 168      -7.506  14.213  -4.934  0.00  0.00            
ATOM   2698  CB  LEU X 168      -9.233  15.049  -4.016  0.00  0.00            
ATOM   2699  HB2 LEU X 168      -9.795  15.143  -4.945  0.00  0.00            
ATOM   2700  HB3 LEU X 168      -9.437  15.800  -3.252  0.00  0.00            
ATOM   2701  CG  LEU X 168      -9.587  13.657  -3.330  0.00  0.00            
ATOM   2702  HG  LEU X 168      -8.956  13.631  -2.442  0.00  0.00            
ATOM   2703  CD1 LEU X 168     -11.074  13.572  -3.004  0.00  0.00            
ATOM   2704 HD11 LEU X 168     -11.568  13.815  -3.944  0.00  0.00            
ATOM   2705 HD12 LEU X 168     -11.423  12.571  -2.752  0.00  0.00            
ATOM   2706 HD13 LEU X 168     -11.267  14.166  -2.110  0.00  0.00            
ATOM   2707  CD2 LEU X 168      -9.400  12.487  -4.334  0.00  0.00            
ATOM   2708 HD21 LEU X 168      -9.633  11.548  -3.832  0.00  0.00            
ATOM   2709 HD22 LEU X 168     -10.055  12.592  -5.199  0.00  0.00            
ATOM   2710 HD23 LEU X 168      -8.385  12.418  -4.725  0.00  0.00            
ATOM   2711  C   LEU X 168      -7.613  16.353  -5.186  0.00  0.00            
ATOM   2712  O   LEU X 168      -7.829  17.504  -4.721  0.00  0.00            
ATOM   2713  N   LEU X 169      -7.137  16.232  -6.441  0.00  0.00            
ATOM   2714  H   LEU X 169      -6.997  15.311  -6.832  0.00  0.00            
ATOM   2715  CA  LEU X 169      -7.209  17.211  -7.489  0.00  0.00            
ATOM   2716  HA  LEU X 169      -6.633  18.067  -7.136  0.00  0.00            
ATOM   2717  CB  LEU X 169      -6.510  16.616  -8.814  0.00  0.00            
ATOM   2718  HB2 LEU X 169      -6.540  17.355  -9.615  0.00  0.00            
ATOM   2719  HB3 LEU X 169      -7.176  15.846  -9.202  0.00  0.00            
ATOM   2720  CG  LEU X 169      -5.043  16.089  -8.709  0.00  0.00            
ATOM   2721  HG  LEU X 169      -4.980  15.418  -7.853  0.00  0.00            
ATOM   2722  CD1 LEU X 169      -4.748  15.177  -9.794  0.00  0.00            
ATOM   2723 HD11 LEU X 169      -5.393  14.307  -9.671  0.00  0.00            
ATOM   2724 HD12 LEU X 169      -3.688  14.925  -9.745  0.00  0.00            
ATOM   2725 HD13 LEU X 169      -4.995  15.563 -10.783  0.00  0.00            
ATOM   2726  CD2 LEU X 169      -4.040  17.223  -8.692  0.00  0.00            
ATOM   2727 HD21 LEU X 169      -3.053  16.766  -8.626  0.00  0.00            
ATOM   2728 HD22 LEU X 169      -4.344  17.883  -7.880  0.00  0.00            
ATOM   2729 HD23 LEU X 169      -3.924  17.798  -9.611  0.00  0.00            
ATOM   2730  C   LEU X 169      -8.678  17.630  -7.786  0.00  0.00            
ATOM   2731  O   LEU X 169      -9.583  16.803  -7.757  0.00  0.00            
ATOM   2732  N   GLY X 170      -8.947  18.849  -8.176  0.00  0.00            
ATOM   2733  H   GLY X 170      -8.268  19.596  -8.181  0.00  0.00            
ATOM   2734  CA  GLY X 170     -10.257  19.338  -8.672  0.00  0.00            
ATOM   2735  HA2 GLY X 170     -11.059  18.947  -8.046  0.00  0.00            
ATOM   2736  HA3 GLY X 170     -10.155  20.423  -8.662  0.00  0.00            
ATOM   2737  C   GLY X 170     -10.485  18.958 -10.184  0.00  0.00            
ATOM   2738  O   GLY X 170      -9.713  18.221 -10.790  0.00  0.00            
ATOM   2739  N   ALA X 171     -11.646  19.400 -10.698  0.00  0.00            
ATOM   2740  H   ALA X 171     -12.184  20.104 -10.212  0.00  0.00            
ATOM   2741  CA  ALA X 171     -12.289  18.739 -11.846  0.00  0.00            
ATOM   2742  HA  ALA X 171     -12.362  17.669 -11.652  0.00  0.00            
ATOM   2743  CB  ALA X 171     -13.652  19.448 -12.150  0.00  0.00            
ATOM   2744  HB1 ALA X 171     -13.527  20.432 -12.602  0.00  0.00            
ATOM   2745  HB2 ALA X 171     -14.209  19.448 -11.213  0.00  0.00            
ATOM   2746  HB3 ALA X 171     -14.208  18.843 -12.867  0.00  0.00            
ATOM   2747  C   ALA X 171     -11.456  18.944 -13.123  0.00  0.00            
ATOM   2748  O   ALA X 171     -11.498  18.073 -13.991  0.00  0.00            
ATOM   2749  N   GLU X 172     -10.714  20.042 -13.231  0.00  0.00            
ATOM   2750  H   GLU X 172     -10.737  20.741 -12.502  0.00  0.00            
ATOM   2751  CA  GLU X 172      -9.927  20.459 -14.394  0.00  0.00            
ATOM   2752  HA  GLU X 172     -10.127  19.860 -15.283  0.00  0.00            
ATOM   2753  CB  GLU X 172     -10.194  21.891 -14.750  0.00  0.00            
ATOM   2754  HB2 GLU X 172      -9.795  22.527 -13.960  0.00  0.00            
ATOM   2755  HB3 GLU X 172      -9.704  22.118 -15.697  0.00  0.00            
ATOM   2756  CG  GLU X 172     -11.698  22.196 -15.003  0.00  0.00            
ATOM   2757  HG2 GLU X 172     -12.333  21.830 -14.196  0.00  0.00            
ATOM   2758  HG3 GLU X 172     -11.818  23.277 -15.075  0.00  0.00            
ATOM   2759  CD  GLU X 172     -12.171  21.627 -16.346  0.00  0.00            
ATOM   2760  OE1 GLU X 172     -13.175  20.915 -16.356  0.00  0.00            
ATOM   2761  OE2 GLU X 172     -11.490  21.749 -17.378  0.00  0.00            
ATOM   2762  C   GLU X 172      -8.393  20.326 -14.168  0.00  0.00            
ATOM   2763  O   GLU X 172      -7.570  20.621 -15.039  0.00  0.00            
ATOM   2764  N   GLU X 173      -7.934  19.947 -12.948  0.00  0.00            
ATOM   2765  H   GLU X 173      -8.607  19.666 -12.249  0.00  0.00            
ATOM   2766  CA  GLU X 173      -6.542  20.052 -12.580  0.00  0.00            
ATOM   2767  HA  GLU X 173      -5.983  20.684 -13.271  0.00  0.00            
ATOM   2768  CB  GLU X 173      -6.458  20.567 -11.108  0.00  0.00            
ATOM   2769  HB2 GLU X 173      -7.081  21.457 -11.017  0.00  0.00            
ATOM   2770  HB3 GLU X 173      -6.910  19.732 -10.572  0.00  0.00            
ATOM   2771  CG  GLU X 173      -5.034  20.831 -10.479  0.00  0.00            
ATOM   2772  HG2 GLU X 173      -5.181  21.207  -9.467  0.00  0.00            
ATOM   2773  HG3 GLU X 173      -4.516  19.887 -10.312  0.00  0.00            
ATOM   2774  CD  GLU X 173      -4.158  21.793 -11.299  0.00  0.00            
ATOM   2775  OE1 GLU X 173      -4.134  22.976 -11.126  0.00  0.00            
ATOM   2776  OE2 GLU X 173      -3.574  21.354 -12.283  0.00  0.00            
ATOM   2777  C   GLU X 173      -5.828  18.697 -12.780  0.00  0.00            
ATOM   2778  O   GLU X 173      -6.380  17.624 -12.561  0.00  0.00            
ATOM   2779  N   LYS X 174      -4.524  18.801 -12.968  0.00  0.00            
ATOM   2780  H   LYS X 174      -4.096  19.714 -12.913  0.00  0.00            
ATOM   2781  CA  LYS X 174      -3.575  17.707 -12.983  0.00  0.00            
ATOM   2782  HA  LYS X 174      -4.186  16.840 -12.731  0.00  0.00            
ATOM   2783  CB  LYS X 174      -2.999  17.614 -14.399  0.00  0.00            
ATOM   2784  HB2 LYS X 174      -2.548  16.649 -14.631  0.00  0.00            
ATOM   2785  HB3 LYS X 174      -3.848  17.724 -15.073  0.00  0.00            
ATOM   2786  CG  LYS X 174      -1.985  18.672 -14.596  0.00  0.00            
ATOM   2787  HG2 LYS X 174      -2.469  19.618 -14.353  0.00  0.00            
ATOM   2788  HG3 LYS X 174      -1.090  18.614 -13.976  0.00  0.00            
ATOM   2789  CD  LYS X 174      -1.538  18.849 -16.116  0.00  0.00            
ATOM   2790  HD2 LYS X 174      -2.420  19.071 -16.716  0.00  0.00            
ATOM   2791  HD3 LYS X 174      -0.878  19.715 -16.151  0.00  0.00            
ATOM   2792  CE  LYS X 174      -0.833  17.582 -16.620  0.00  0.00            
ATOM   2793  HE2 LYS X 174      -0.335  17.129 -15.763  0.00  0.00            
ATOM   2794  HE3 LYS X 174      -1.540  16.907 -17.104  0.00  0.00            
ATOM   2795  NZ  LYS X 174       0.239  17.782 -17.638  0.00  0.00            
ATOM   2796  HZ1 LYS X 174       0.780  16.952 -17.833  0.00  0.00            
ATOM   2797  HZ2 LYS X 174      -0.021  18.264 -18.487  0.00  0.00            
ATOM   2798  HZ3 LYS X 174       0.920  18.417 -17.246  0.00  0.00            
ATOM   2799  C   LYS X 174      -2.466  17.629 -11.824  0.00  0.00            
ATOM   2800  O   LYS X 174      -1.915  16.539 -11.590  0.00  0.00            
ATOM   2801  N   GLU X 175      -2.164  18.808 -11.241  0.00  0.00            
ATOM   2802  H   GLU X 175      -2.700  19.611 -11.536  0.00  0.00            
ATOM   2803  CA  GLU X 175      -1.143  19.067 -10.197  0.00  0.00            
ATOM   2804  HA  GLU X 175      -0.977  18.107  -9.708  0.00  0.00            
ATOM   2805  CB  GLU X 175       0.219  19.540 -10.726  0.00  0.00            
ATOM   2806  HB2 GLU X 175       0.952  19.089 -10.058  0.00  0.00            
ATOM   2807  HB3 GLU X 175       0.394  19.151 -11.730  0.00  0.00            
ATOM   2808  CG  GLU X 175       0.552  21.049 -10.732  0.00  0.00            
ATOM   2809  HG2 GLU X 175       1.582  21.109 -11.083  0.00  0.00            
ATOM   2810  HG3 GLU X 175       0.737  21.389  -9.713  0.00  0.00            
ATOM   2811  CD  GLU X 175      -0.273  21.902 -11.683  0.00  0.00            
ATOM   2812  OE1 GLU X 175      -0.815  22.902 -11.167  0.00  0.00            
ATOM   2813  OE2 GLU X 175      -0.254  21.815 -12.927  0.00  0.00            
ATOM   2814  C   GLU X 175      -1.501  20.012  -9.021  0.00  0.00            
ATOM   2815  O   GLU X 175      -2.328  20.939  -9.166  0.00  0.00            
ATOM   2816  N   TYR X 176      -0.825  19.829  -7.873  0.00  0.00            
ATOM   2817  H   TYR X 176      -0.353  18.957  -7.683  0.00  0.00            
ATOM   2818  CA  TYR X 176      -0.807  20.834  -6.793  0.00  0.00            
ATOM   2819  HA  TYR X 176      -1.214  21.773  -7.166  0.00  0.00            
ATOM   2820  CB  TYR X 176      -1.858  20.620  -5.680  0.00  0.00            
ATOM   2821  HB2 TYR X 176      -2.023  21.552  -5.140  0.00  0.00            
ATOM   2822  HB3 TYR X 176      -2.833  20.417  -6.124  0.00  0.00            
ATOM   2823  CG  TYR X 176      -1.576  19.540  -4.596  0.00  0.00            
ATOM   2824  CD1 TYR X 176      -1.020  19.861  -3.335  0.00  0.00            
ATOM   2825  HD1 TYR X 176      -0.979  20.902  -3.052  0.00  0.00            
ATOM   2826  CE1 TYR X 176      -0.652  18.800  -2.467  0.00  0.00            
ATOM   2827  HE1 TYR X 176      -0.140  18.871  -1.519  0.00  0.00            
ATOM   2828  CZ  TYR X 176      -0.803  17.465  -2.882  0.00  0.00            
ATOM   2829  OH  TYR X 176      -0.387  16.483  -2.013  0.00  0.00            
ATOM   2830  HH  TYR X 176      -0.709  15.669  -2.407  0.00  0.00            
ATOM   2831  CE2 TYR X 176      -1.406  17.141  -4.069  0.00  0.00            
ATOM   2832  HE2 TYR X 176      -1.690  16.123  -4.289  0.00  0.00            
ATOM   2833  CD2 TYR X 176      -1.804  18.150  -4.967  0.00  0.00            
ATOM   2834  HD2 TYR X 176      -2.216  17.929  -5.941  0.00  0.00            
ATOM   2835  C   TYR X 176       0.643  21.076  -6.258  0.00  0.00            
ATOM   2836  O   TYR X 176       1.639  20.457  -6.688  0.00  0.00            
ATOM   2837  N   HIE X 177       0.730  21.981  -5.300  0.00  0.00            
ATOM   2838  H   HIE X 177      -0.106  22.513  -5.104  0.00  0.00            
ATOM   2839  CA  HIE X 177       1.949  22.487  -4.700  0.00  0.00            
ATOM   2840  HA  HIE X 177       2.794  21.874  -5.013  0.00  0.00            
ATOM   2841  CB  HIE X 177       2.250  23.917  -5.220  0.00  0.00            
ATOM   2842  HB2 HIE X 177       1.493  24.579  -4.800  0.00  0.00            
ATOM   2843  HB3 HIE X 177       2.100  24.087  -6.286  0.00  0.00            
ATOM   2844  CG  HIE X 177       3.523  24.468  -4.729  0.00  0.00            
ATOM   2845  ND1 HIE X 177       3.655  25.619  -3.971  0.00  0.00            
ATOM   2846  CE1 HIE X 177       4.971  25.928  -4.018  0.00  0.00            
ATOM   2847  HE1 HIE X 177       5.486  26.761  -3.564  0.00  0.00            
ATOM   2848  NE2 HIE X 177       5.634  24.947  -4.635  0.00  0.00            
ATOM   2849  HE2 HIE X 177       6.633  24.935  -4.786  0.00  0.00            
ATOM   2850  CD2 HIE X 177       4.727  23.987  -5.152  0.00  0.00            
ATOM   2851  HD2 HIE X 177       4.938  23.307  -5.965  0.00  0.00            
ATOM   2852  C   HIE X 177       1.885  22.550  -3.171  0.00  0.00            
ATOM   2853  O   HIE X 177       0.972  23.107  -2.556  0.00  0.00            
ATOM   2854  N   ALA X 178       2.858  21.973  -2.512  0.00  0.00            
ATOM   2855  H   ALA X 178       3.545  21.514  -3.092  0.00  0.00            
ATOM   2856  CA  ALA X 178       2.860  21.860  -1.040  0.00  0.00            
ATOM   2857  HA  ALA X 178       2.322  22.675  -0.556  0.00  0.00            
ATOM   2858  CB  ALA X 178       2.086  20.615  -0.565  0.00  0.00            
ATOM   2859  HB1 ALA X 178       2.223  20.594   0.516  0.00  0.00            
ATOM   2860  HB2 ALA X 178       2.503  19.668  -0.908  0.00  0.00            
ATOM   2861  HB3 ALA X 178       1.034  20.590  -0.848  0.00  0.00            
ATOM   2862  C   ALA X 178       4.349  21.981  -0.466  0.00  0.00            
ATOM   2863  O   ALA X 178       4.940  21.028   0.064  0.00  0.00            
ATOM   2864  N   GLU X 179       4.940  23.192  -0.436  0.00  0.00            
ATOM   2865  H   GLU X 179       4.511  23.971  -0.915  0.00  0.00            
ATOM   2866  CA  GLU X 179       6.190  23.491   0.285  0.00  0.00            
ATOM   2867  HA  GLU X 179       6.994  22.952  -0.215  0.00  0.00            
ATOM   2868  CB  GLU X 179       6.585  24.966   0.297  0.00  0.00            
ATOM   2869  HB2 GLU X 179       7.429  25.129   0.968  0.00  0.00            
ATOM   2870  HB3 GLU X 179       5.810  25.554   0.789  0.00  0.00            
ATOM   2871  CG  GLU X 179       7.016  25.583  -1.006  0.00  0.00            
ATOM   2872  HG2 GLU X 179       6.227  25.341  -1.718  0.00  0.00            
ATOM   2873  HG3 GLU X 179       7.066  26.666  -0.894  0.00  0.00            
ATOM   2874  CD  GLU X 179       8.438  25.182  -1.505  0.00  0.00            
ATOM   2875  OE1 GLU X 179       8.933  24.207  -0.918  0.00  0.00            
ATOM   2876  OE2 GLU X 179       9.004  25.766  -2.496  0.00  0.00            
ATOM   2877  C   GLU X 179       6.115  23.187   1.807  0.00  0.00            
ATOM   2878  O   GLU X 179       5.050  23.266   2.384  0.00  0.00            
ATOM   2879  N   GLY X 180       7.211  22.826   2.425  0.00  0.00            
ATOM   2880  H   GLY X 180       8.003  22.686   1.815  0.00  0.00            
ATOM   2881  CA  GLY X 180       7.343  22.363   3.826  0.00  0.00            
ATOM   2882  HA2 GLY X 180       8.325  22.629   4.217  0.00  0.00            
ATOM   2883  HA3 GLY X 180       6.579  22.882   4.405  0.00  0.00            
ATOM   2884  C   GLY X 180       7.289  20.834   4.088  0.00  0.00            
ATOM   2885  O   GLY X 180       7.276  20.017   3.170  0.00  0.00            
ATOM   2886  N   GLY X 181       7.105  20.547   5.372  0.00  0.00            
ATOM   2887  H   GLY X 181       7.097  21.313   6.031  0.00  0.00            
ATOM   2888  CA  GLY X 181       7.084  19.141   5.799  0.00  0.00            
ATOM   2889  HA2 GLY X 181       6.628  19.195   6.788  0.00  0.00            
ATOM   2890  HA3 GLY X 181       6.381  18.612   5.155  0.00  0.00            
ATOM   2891  C   GLY X 181       8.476  18.540   5.968  0.00  0.00            
ATOM   2892  O   GLY X 181       9.485  19.071   5.467  0.00  0.00            
ATOM   2893  N   LYS X 182       8.527  17.383   6.674  0.00  0.00            
ATOM   2894  H   LYS X 182       7.644  16.931   6.860  0.00  0.00            
ATOM   2895  CA  LYS X 182       9.732  16.814   7.333  0.00  0.00            
ATOM   2896  HA  LYS X 182      10.615  17.330   6.957  0.00  0.00            
ATOM   2897  CB  LYS X 182       9.705  16.980   8.834  0.00  0.00            
ATOM   2898  HB2 LYS X 182      10.607  16.559   9.277  0.00  0.00            
ATOM   2899  HB3 LYS X 182       8.858  16.400   9.202  0.00  0.00            
ATOM   2900  CG  LYS X 182       9.593  18.469   9.336  0.00  0.00            
ATOM   2901  HG2 LYS X 182      10.317  19.137   8.869  0.00  0.00            
ATOM   2902  HG3 LYS X 182       8.575  18.792   9.121  0.00  0.00            
ATOM   2903  CD  LYS X 182       9.747  18.504  10.913  0.00  0.00            
ATOM   2904  HD2 LYS X 182       8.939  17.952  11.393  0.00  0.00            
ATOM   2905  HD3 LYS X 182      10.758  18.154  11.121  0.00  0.00            
ATOM   2906  CE  LYS X 182       9.671  19.963  11.413  0.00  0.00            
ATOM   2907  HE2 LYS X 182       9.829  19.911  12.490  0.00  0.00            
ATOM   2908  HE3 LYS X 182      10.437  20.569  10.930  0.00  0.00            
ATOM   2909  NZ  LYS X 182       8.407  20.685  11.144  0.00  0.00            
ATOM   2910  HZ1 LYS X 182       8.284  21.557  11.639  0.00  0.00            
ATOM   2911  HZ2 LYS X 182       7.620  20.146  11.476  0.00  0.00            
ATOM   2912  HZ3 LYS X 182       8.243  20.863  10.164  0.00  0.00            
ATOM   2913  C   LYS X 182       9.938  15.246   7.052  0.00  0.00            
ATOM   2914  O   LYS X 182      10.716  14.598   7.707  0.00  0.00            
ATOM   2915  N   VAL X 183       9.175  14.753   6.075  0.00  0.00            
ATOM   2916  H   VAL X 183       8.451  15.361   5.722  0.00  0.00            
ATOM   2917  CA  VAL X 183       9.359  13.440   5.528  0.00  0.00            
ATOM   2918  HA  VAL X 183       9.201  12.682   6.295  0.00  0.00            
ATOM   2919  CB  VAL X 183       8.367  13.068   4.352  0.00  0.00            
ATOM   2920  HB  VAL X 183       8.493  11.991   4.240  0.00  0.00            
ATOM   2921  CG1 VAL X 183       6.885  13.224   4.692  0.00  0.00            
ATOM   2922 HG11 VAL X 183       6.592  14.273   4.666  0.00  0.00            
ATOM   2923 HG12 VAL X 183       6.246  12.745   3.950  0.00  0.00            
ATOM   2924 HG13 VAL X 183       6.697  12.765   5.663  0.00  0.00            
ATOM   2925  CG2 VAL X 183       8.516  13.765   2.996  0.00  0.00            
ATOM   2926 HG21 VAL X 183       7.650  13.577   2.361  0.00  0.00            
ATOM   2927 HG22 VAL X 183       8.636  14.841   3.126  0.00  0.00            
ATOM   2928 HG23 VAL X 183       9.324  13.280   2.449  0.00  0.00            
ATOM   2929  C   VAL X 183      10.773  13.254   4.813  0.00  0.00            
ATOM   2930  O   VAL X 183      11.429  14.261   4.421  0.00  0.00            
ATOM   2931  N   PRO X 184      11.312  12.002   4.716  0.00  0.00            
ATOM   2932  CD  PRO X 184      10.900  10.854   5.492  0.00  0.00            
ATOM   2933  HD2 PRO X 184      10.608  11.093   6.514  0.00  0.00            
ATOM   2934  HD3 PRO X 184      10.095  10.374   4.934  0.00  0.00            
ATOM   2935  CG  PRO X 184      12.157   9.934   5.501  0.00  0.00            
ATOM   2936  HG2 PRO X 184      11.896   8.877   5.539  0.00  0.00            
ATOM   2937  HG3 PRO X 184      12.806  10.166   6.346  0.00  0.00            
ATOM   2938  CB  PRO X 184      12.792  10.293   4.113  0.00  0.00            
ATOM   2939  HB2 PRO X 184      12.379   9.525   3.460  0.00  0.00            
ATOM   2940  HB3 PRO X 184      13.880  10.267   4.179  0.00  0.00            
ATOM   2941  CA  PRO X 184      12.432  11.728   3.820  0.00  0.00            
ATOM   2942  HA  PRO X 184      13.273  12.347   4.134  0.00  0.00            
ATOM   2943  C   PRO X 184      12.110  11.877   2.325  0.00  0.00            
ATOM   2944  O   PRO X 184      10.980  11.531   1.902  0.00  0.00            
ATOM   2945  N   ILE X 185      13.148  12.091   1.526  0.00  0.00            
ATOM   2946  H   ILE X 185      14.011  12.367   1.972  0.00  0.00            
ATOM   2947  CA  ILE X 185      13.011  12.249   0.093  0.00  0.00            
ATOM   2948  HA  ILE X 185      11.961  12.368  -0.174  0.00  0.00            
ATOM   2949  CB  ILE X 185      13.634  13.568  -0.412  0.00  0.00            
ATOM   2950  HB  ILE X 185      13.392  13.683  -1.469  0.00  0.00            
ATOM   2951  CG2 ILE X 185      13.070  14.754   0.391  0.00  0.00            
ATOM   2952 HG21 ILE X 185      13.602  14.882   1.334  0.00  0.00            
ATOM   2953 HG22 ILE X 185      13.207  15.708  -0.119  0.00  0.00            
ATOM   2954 HG23 ILE X 185      11.986  14.733   0.504  0.00  0.00            
ATOM   2955  CG1 ILE X 185      15.096  13.511  -0.256  0.00  0.00            
ATOM   2956 HG12 ILE X 185      15.287  13.645   0.809  0.00  0.00            
ATOM   2957 HG13 ILE X 185      15.509  12.558  -0.585  0.00  0.00            
ATOM   2958  CD1 ILE X 185      15.864  14.574  -1.061  0.00  0.00            
ATOM   2959 HD11 ILE X 185      15.671  15.563  -0.646  0.00  0.00            
ATOM   2960 HD12 ILE X 185      15.571  14.543  -2.110  0.00  0.00            
ATOM   2961 HD13 ILE X 185      16.928  14.343  -1.010  0.00  0.00            
ATOM   2962  C   ILE X 185      13.393  11.014  -0.775  0.00  0.00            
ATOM   2963  O   ILE X 185      13.880  11.097  -1.888  0.00  0.00            
ATOM   2964  N   LYS X 186      13.217   9.841  -0.202  0.00  0.00            
ATOM   2965  H   LYS X 186      12.646   9.895   0.629  0.00  0.00            
ATOM   2966  CA  LYS X 186      13.689   8.580  -0.831  0.00  0.00            
ATOM   2967  HA  LYS X 186      14.539   8.764  -1.488  0.00  0.00            
ATOM   2968  CB  LYS X 186      14.307   7.539   0.156  0.00  0.00            
ATOM   2969  HB2 LYS X 186      14.505   6.607  -0.375  0.00  0.00            
ATOM   2970  HB3 LYS X 186      13.571   7.332   0.932  0.00  0.00            
ATOM   2971  CG  LYS X 186      15.592   8.148   0.762  0.00  0.00            
ATOM   2972  HG2 LYS X 186      16.420   8.242   0.060  0.00  0.00            
ATOM   2973  HG3 LYS X 186      15.397   9.095   1.266  0.00  0.00            
ATOM   2974  CD  LYS X 186      16.125   7.214   1.821  0.00  0.00            
ATOM   2975  HD2 LYS X 186      16.174   6.164   1.533  0.00  0.00            
ATOM   2976  HD3 LYS X 186      15.475   7.414   2.673  0.00  0.00            
ATOM   2977  CE  LYS X 186      17.526   7.697   2.203  0.00  0.00            
ATOM   2978  HE2 LYS X 186      18.156   7.318   1.398  0.00  0.00            
ATOM   2979  HE3 LYS X 186      17.583   8.784   2.258  0.00  0.00            
ATOM   2980  NZ  LYS X 186      17.995   7.163   3.485  0.00  0.00            
ATOM   2981  HZ1 LYS X 186      17.449   7.509   4.261  0.00  0.00            
ATOM   2982  HZ2 LYS X 186      18.947   7.346   3.767  0.00  0.00            
ATOM   2983  HZ3 LYS X 186      17.830   6.174   3.610  0.00  0.00            
ATOM   2984  C   LYS X 186      12.696   8.026  -1.907  0.00  0.00            
ATOM   2985  O   LYS X 186      13.161   7.284  -2.735  0.00  0.00            
ATOM   2986  N   TRP X 187      11.447   8.424  -1.991  0.00  0.00            
ATOM   2987  H   TRP X 187      11.170   9.139  -1.334  0.00  0.00            
ATOM   2988  CA  TRP X 187      10.422   7.790  -2.793  0.00  0.00            
ATOM   2989  HA  TRP X 187      10.814   7.063  -3.503  0.00  0.00            
ATOM   2990  CB  TRP X 187       9.388   7.111  -2.004  0.00  0.00            
ATOM   2991  HB2 TRP X 187       9.130   7.847  -1.242  0.00  0.00            
ATOM   2992  HB3 TRP X 187       8.523   6.791  -2.584  0.00  0.00            
ATOM   2993  CG  TRP X 187       9.737   5.922  -1.210  0.00  0.00            
ATOM   2994  CD1 TRP X 187      10.003   4.691  -1.663  0.00  0.00            
ATOM   2995  HD1 TRP X 187       9.686   4.359  -2.641  0.00  0.00            
ATOM   2996  NE1 TRP X 187      10.277   3.853  -0.577  0.00  0.00            
ATOM   2997  HE1 TRP X 187      10.407   2.858  -0.690  0.00  0.00            
ATOM   2998  CE2 TRP X 187      10.474   4.584   0.556  0.00  0.00            
ATOM   2999  CZ2 TRP X 187      10.836   4.191   1.881  0.00  0.00            
ATOM   3000  HZ2 TRP X 187      11.190   3.174   1.966  0.00  0.00            
ATOM   3001  CH2 TRP X 187      10.853   5.190   2.890  0.00  0.00            
ATOM   3002  HH2 TRP X 187      11.227   4.945   3.873  0.00  0.00            
ATOM   3003  CZ3 TRP X 187      10.420   6.483   2.608  0.00  0.00            
ATOM   3004  HZ3 TRP X 187      10.334   7.166   3.441  0.00  0.00            
ATOM   3005  CE3 TRP X 187      10.018   6.841   1.312  0.00  0.00            
ATOM   3006  HE3 TRP X 187       9.794   7.881   1.127  0.00  0.00            
ATOM   3007  CD2 TRP X 187      10.006   5.897   0.246  0.00  0.00            
ATOM   3008  C   TRP X 187       9.626   8.808  -3.681  0.00  0.00            
ATOM   3009  O   TRP X 187       9.089   8.425  -4.703  0.00  0.00            
ATOM   3010  N   MET X 188       9.647  10.122  -3.307  0.00  0.00            
ATOM   3011  H   MET X 188      10.199  10.313  -2.483  0.00  0.00            
ATOM   3012  CA  MET X 188       8.963  11.191  -4.156  0.00  0.00            
ATOM   3013  HA  MET X 188       7.980  10.823  -4.447  0.00  0.00            
ATOM   3014  CB  MET X 188       8.779  12.471  -3.286  0.00  0.00            
ATOM   3015  HB2 MET X 188       8.285  12.186  -2.357  0.00  0.00            
ATOM   3016  HB3 MET X 188       8.046  13.079  -3.817  0.00  0.00            
ATOM   3017  CG  MET X 188      10.041  13.193  -2.906  0.00  0.00            
ATOM   3018  HG2 MET X 188      10.701  12.520  -2.358  0.00  0.00            
ATOM   3019  HG3 MET X 188      10.507  13.404  -3.868  0.00  0.00            
ATOM   3020  SD  MET X 188       9.909  14.821  -2.120  0.00  0.00            
ATOM   3021  CE  MET X 188       9.282  14.377  -0.502  0.00  0.00            
ATOM   3022  HE1 MET X 188       8.212  14.584  -0.499  0.00  0.00            
ATOM   3023  HE2 MET X 188       9.693  15.158   0.138  0.00  0.00            
ATOM   3024  HE3 MET X 188       9.662  13.375  -0.299  0.00  0.00            
ATOM   3025  C   MET X 188       9.734  11.530  -5.353  0.00  0.00            
ATOM   3026  O   MET X 188      10.965  11.413  -5.386  0.00  0.00            
ATOM   3027  N   ALA X 189       9.068  12.101  -6.330  0.00  0.00            
ATOM   3028  H   ALA X 189       8.082  12.306  -6.265  0.00  0.00            
ATOM   3029  CA  ALA X 189       9.716  12.409  -7.641  0.00  0.00            
ATOM   3030  HA  ALA X 189      10.316  11.598  -8.053  0.00  0.00            
ATOM   3031  CB  ALA X 189       8.654  12.752  -8.702  0.00  0.00            
ATOM   3032  HB1 ALA X 189       8.016  11.884  -8.864  0.00  0.00            
ATOM   3033  HB2 ALA X 189       9.000  13.141  -9.660  0.00  0.00            
ATOM   3034  HB3 ALA X 189       7.950  13.506  -8.351  0.00  0.00            
ATOM   3035  C   ALA X 189      10.619  13.692  -7.680  0.00  0.00            
ATOM   3036  O   ALA X 189      10.582  14.506  -6.774  0.00  0.00            
ATOM   3037  N   LEU X 190      11.452  13.826  -8.731  0.00  0.00            
ATOM   3038  H   LEU X 190      11.444  13.055  -9.383  0.00  0.00            
ATOM   3039  CA  LEU X 190      12.271  14.996  -8.942  0.00  0.00            
ATOM   3040  HA  LEU X 190      12.896  14.930  -8.052  0.00  0.00            
ATOM   3041  CB  LEU X 190      13.146  14.782 -10.241  0.00  0.00            
ATOM   3042  HB2 LEU X 190      13.503  13.753 -10.218  0.00  0.00            
ATOM   3043  HB3 LEU X 190      12.456  14.930 -11.072  0.00  0.00            
ATOM   3044  CG  LEU X 190      14.446  15.603 -10.430  0.00  0.00            
ATOM   3045  HG  LEU X 190      14.247  16.662 -10.595  0.00  0.00            
ATOM   3046  CD1 LEU X 190      15.387  15.397  -9.224  0.00  0.00            
ATOM   3047 HD11 LEU X 190      16.359  15.840  -9.440  0.00  0.00            
ATOM   3048 HD12 LEU X 190      15.471  14.315  -9.117  0.00  0.00            
ATOM   3049 HD13 LEU X 190      15.010  15.614  -8.224  0.00  0.00            
ATOM   3050  CD2 LEU X 190      15.149  15.073 -11.657  0.00  0.00            
ATOM   3051 HD21 LEU X 190      14.467  14.935 -12.496  0.00  0.00            
ATOM   3052 HD22 LEU X 190      15.601  14.100 -11.464  0.00  0.00            
ATOM   3053 HD23 LEU X 190      15.918  15.799 -11.921  0.00  0.00            
ATOM   3054  C   LEU X 190      11.584  16.345  -8.900  0.00  0.00            
ATOM   3055  O   LEU X 190      12.145  17.218  -8.328  0.00  0.00            
ATOM   3056  N   GLU X 191      10.382  16.500  -9.449  0.00  0.00            
ATOM   3057  H   GLU X 191       9.792  15.806  -9.886  0.00  0.00            
ATOM   3058  CA  GLU X 191       9.700  17.770  -9.303  0.00  0.00            
ATOM   3059  HA  GLU X 191      10.349  18.615  -9.533  0.00  0.00            
ATOM   3060  CB  GLU X 191       8.578  17.825 -10.245  0.00  0.00            
ATOM   3061  HB2 GLU X 191       8.126  18.810 -10.130  0.00  0.00            
ATOM   3062  HB3 GLU X 191       9.033  17.862 -11.236  0.00  0.00            
ATOM   3063  CG  GLU X 191       7.536  16.696 -10.115  0.00  0.00            
ATOM   3064  HG2 GLU X 191       7.315  16.313  -9.119  0.00  0.00            
ATOM   3065  HG3 GLU X 191       6.664  17.158 -10.578  0.00  0.00            
ATOM   3066  CD  GLU X 191       7.774  15.430 -10.853  0.00  0.00            
ATOM   3067  OE1 GLU X 191       8.898  15.142 -11.333  0.00  0.00            
ATOM   3068  OE2 GLU X 191       6.814  14.618 -10.915  0.00  0.00            
ATOM   3069  C   GLU X 191       9.266  18.003  -7.809  0.00  0.00            
ATOM   3070  O   GLU X 191       9.202  19.213  -7.362  0.00  0.00            
ATOM   3071  N   SER X 192       8.837  17.003  -7.058  0.00  0.00            
ATOM   3072  H   SER X 192       8.930  16.068  -7.429  0.00  0.00            
ATOM   3073  CA  SER X 192       8.535  17.100  -5.588  0.00  0.00            
ATOM   3074  HA  SER X 192       7.785  17.876  -5.434  0.00  0.00            
ATOM   3075  CB  SER X 192       8.047  15.810  -4.900  0.00  0.00            
ATOM   3076  HB2 SER X 192       8.847  15.078  -5.011  0.00  0.00            
ATOM   3077  HB3 SER X 192       7.890  15.984  -3.835  0.00  0.00            
ATOM   3078  OG  SER X 192       6.920  15.276  -5.615  0.00  0.00            
ATOM   3079  HG  SER X 192       6.315  15.953  -5.927  0.00  0.00            
ATOM   3080  C   SER X 192       9.842  17.416  -4.825  0.00  0.00            
ATOM   3081  O   SER X 192       9.819  18.118  -3.838  0.00  0.00            
ATOM   3082  N   ILE X 193      11.026  16.988  -5.244  0.00  0.00            
ATOM   3083  H   ILE X 193      11.026  16.217  -5.897  0.00  0.00            
ATOM   3084  CA  ILE X 193      12.276  17.451  -4.769  0.00  0.00            
ATOM   3085  HA  ILE X 193      12.155  17.465  -3.685  0.00  0.00            
ATOM   3086  CB  ILE X 193      13.487  16.655  -5.149  0.00  0.00            
ATOM   3087  HB  ILE X 193      13.330  16.454  -6.209  0.00  0.00            
ATOM   3088  CG2 ILE X 193      14.796  17.408  -4.913  0.00  0.00            
ATOM   3089 HG21 ILE X 193      15.670  16.769  -4.788  0.00  0.00            
ATOM   3090 HG22 ILE X 193      14.719  17.990  -3.994  0.00  0.00            
ATOM   3091 HG23 ILE X 193      15.037  18.097  -5.722  0.00  0.00            
ATOM   3092  CG1 ILE X 193      13.443  15.276  -4.518  0.00  0.00            
ATOM   3093 HG12 ILE X 193      13.684  15.358  -3.458  0.00  0.00            
ATOM   3094 HG13 ILE X 193      12.453  14.835  -4.637  0.00  0.00            
ATOM   3095  CD1 ILE X 193      14.316  14.235  -5.267  0.00  0.00            
ATOM   3096 HD11 ILE X 193      15.302  14.657  -5.459  0.00  0.00            
ATOM   3097 HD12 ILE X 193      14.352  13.375  -4.598  0.00  0.00            
ATOM   3098 HD13 ILE X 193      13.865  13.914  -6.206  0.00  0.00            
ATOM   3099  C   ILE X 193      12.523  18.973  -5.110  0.00  0.00            
ATOM   3100  O   ILE X 193      12.864  19.812  -4.217  0.00  0.00            
ATOM   3101  N   LEU X 194      12.526  19.377  -6.396  0.00  0.00            
ATOM   3102  H   LEU X 194      12.324  18.664  -7.082  0.00  0.00            
ATOM   3103  CA  LEU X 194      13.138  20.626  -6.872  0.00  0.00            
ATOM   3104  HA  LEU X 194      14.080  20.807  -6.353  0.00  0.00            
ATOM   3105  CB  LEU X 194      13.621  20.448  -8.346  0.00  0.00            
ATOM   3106  HB2 LEU X 194      12.764  20.145  -8.947  0.00  0.00            
ATOM   3107  HB3 LEU X 194      14.094  21.407  -8.559  0.00  0.00            
ATOM   3108  CG  LEU X 194      14.779  19.417  -8.374  0.00  0.00            
ATOM   3109  HG  LEU X 194      14.587  18.446  -7.918  0.00  0.00            
ATOM   3110  CD1 LEU X 194      15.020  19.070  -9.867  0.00  0.00            
ATOM   3111 HD11 LEU X 194      15.860  18.388 -10.003  0.00  0.00            
ATOM   3112 HD12 LEU X 194      14.049  18.776 -10.264  0.00  0.00            
ATOM   3113 HD13 LEU X 194      15.202  19.961 -10.468  0.00  0.00            
ATOM   3114  CD2 LEU X 194      16.128  19.990  -7.727  0.00  0.00            
ATOM   3115 HD21 LEU X 194      16.012  20.143  -6.654  0.00  0.00            
ATOM   3116 HD22 LEU X 194      16.857  19.188  -7.839  0.00  0.00            
ATOM   3117 HD23 LEU X 194      16.377  20.960  -8.157  0.00  0.00            
ATOM   3118  C   LEU X 194      12.200  21.856  -6.544  0.00  0.00            
ATOM   3119  O   LEU X 194      12.649  22.884  -6.134  0.00  0.00            
ATOM   3120  N   HIE X 195      10.878  21.608  -6.590  0.00  0.00            
ATOM   3121  H   HIE X 195      10.617  20.653  -6.790  0.00  0.00            
ATOM   3122  CA  HIE X 195       9.906  22.677  -6.422  0.00  0.00            
ATOM   3123  HA  HIE X 195      10.393  23.469  -5.852  0.00  0.00            
ATOM   3124  CB  HIE X 195       9.501  23.178  -7.814  0.00  0.00            
ATOM   3125  HB2 HIE X 195       8.930  22.371  -8.273  0.00  0.00            
ATOM   3126  HB3 HIE X 195       8.786  24.000  -7.787  0.00  0.00            
ATOM   3127  CG  HIE X 195      10.601  23.459  -8.828  0.00  0.00            
ATOM   3128  ND1 HIE X 195      11.179  22.608  -9.754  0.00  0.00            
ATOM   3129  CE1 HIE X 195      12.252  23.255 -10.229  0.00  0.00            
ATOM   3130  HE1 HIE X 195      12.956  22.880 -10.957  0.00  0.00            
ATOM   3131  NE2 HIE X 195      12.405  24.490  -9.662  0.00  0.00            
ATOM   3132  HE2 HIE X 195      13.195  25.119  -9.696  0.00  0.00            
ATOM   3133  CD2 HIE X 195      11.389  24.600  -8.738  0.00  0.00            
ATOM   3134  HD2 HIE X 195      11.280  25.395  -8.014  0.00  0.00            
ATOM   3135  C   HIE X 195       8.634  22.395  -5.534  0.00  0.00            
ATOM   3136  O   HIE X 195       7.849  23.265  -5.264  0.00  0.00            
ATOM   3137  N   ARG X 196       8.554  21.200  -5.031  0.00  0.00            
ATOM   3138  H   ARG X 196       9.354  20.611  -5.208  0.00  0.00            
ATOM   3139  CA  ARG X 196       7.549  20.662  -4.103  0.00  0.00            
ATOM   3140  HA  ARG X 196       7.853  19.621  -3.989  0.00  0.00            
ATOM   3141  CB  ARG X 196       7.713  21.272  -2.651  0.00  0.00            
ATOM   3142  HB2 ARG X 196       7.684  22.360  -2.699  0.00  0.00            
ATOM   3143  HB3 ARG X 196       6.883  21.002  -1.998  0.00  0.00            
ATOM   3144  CG  ARG X 196       8.881  20.758  -1.877  0.00  0.00            
ATOM   3145  HG2 ARG X 196       8.896  20.956  -0.805  0.00  0.00            
ATOM   3146  HG3 ARG X 196       8.800  19.671  -1.863  0.00  0.00            
ATOM   3147  CD  ARG X 196      10.196  21.204  -2.394  0.00  0.00            
ATOM   3148  HD2 ARG X 196      10.380  20.780  -3.382  0.00  0.00            
ATOM   3149  HD3 ARG X 196      11.008  20.694  -1.876  0.00  0.00            
ATOM   3150  NE  ARG X 196      10.379  22.639  -2.645  0.00  0.00            
ATOM   3151  HE  ARG X 196       9.598  23.206  -2.346  0.00  0.00            
ATOM   3152  CZ  ARG X 196      11.414  23.263  -3.044  0.00  0.00            
ATOM   3153  NH1 ARG X 196      11.369  24.552  -3.094  0.00  0.00            
ATOM   3154 HH11 ARG X 196      10.503  24.997  -2.824  0.00  0.00            
ATOM   3155 HH12 ARG X 196      12.170  24.940  -3.571  0.00  0.00            
ATOM   3156  NH2 ARG X 196      12.545  22.680  -3.364  0.00  0.00            
ATOM   3157 HH21 ARG X 196      12.550  21.681  -3.514  0.00  0.00            
ATOM   3158 HH22 ARG X 196      13.311  23.296  -3.595  0.00  0.00            
ATOM   3159  C   ARG X 196       6.125  20.706  -4.699  0.00  0.00            
ATOM   3160  O   ARG X 196       5.146  20.721  -3.939  0.00  0.00            
ATOM   3161  N   ILE X 197       6.067  20.522  -6.069  0.00  0.00            
ATOM   3162  H   ILE X 197       6.959  20.433  -6.535  0.00  0.00            
ATOM   3163  CA  ILE X 197       5.013  19.973  -6.863  0.00  0.00            
ATOM   3164  HA  ILE X 197       4.196  20.558  -6.441  0.00  0.00            
ATOM   3165  CB  ILE X 197       5.240  20.361  -8.379  0.00  0.00            
ATOM   3166  HB  ILE X 197       6.273  20.033  -8.492  0.00  0.00            
ATOM   3167  CG2 ILE X 197       4.346  19.597  -9.405  0.00  0.00            
ATOM   3168 HG21 ILE X 197       4.361  20.078 -10.383  0.00  0.00            
ATOM   3169 HG22 ILE X 197       4.668  18.575  -9.605  0.00  0.00            
ATOM   3170 HG23 ILE X 197       3.284  19.562  -9.161  0.00  0.00            
ATOM   3171  CG1 ILE X 197       5.313  21.902  -8.584  0.00  0.00            
ATOM   3172 HG12 ILE X 197       5.932  22.417  -7.850  0.00  0.00            
ATOM   3173 HG13 ILE X 197       5.711  21.902  -9.599  0.00  0.00            
ATOM   3174  CD1 ILE X 197       3.924  22.519  -8.462  0.00  0.00            
ATOM   3175 HD11 ILE X 197       3.483  22.287  -7.493  0.00  0.00            
ATOM   3176 HD12 ILE X 197       3.973  23.584  -8.690  0.00  0.00            
ATOM   3177 HD13 ILE X 197       3.279  22.157  -9.263  0.00  0.00            
ATOM   3178  C   ILE X 197       4.708  18.456  -6.736  0.00  0.00            
ATOM   3179  O   ILE X 197       5.612  17.680  -6.461  0.00  0.00            
ATOM   3180  N   TYR X 198       3.430  18.150  -6.647  0.00  0.00            
ATOM   3181  H   TYR X 198       2.828  18.880  -7.001  0.00  0.00            
ATOM   3182  CA  TYR X 198       2.900  16.781  -6.497  0.00  0.00            
ATOM   3183  HA  TYR X 198       3.754  16.132  -6.694  0.00  0.00            
ATOM   3184  CB  TYR X 198       2.297  16.573  -5.109  0.00  0.00            
ATOM   3185  HB2 TYR X 198       1.948  15.541  -5.082  0.00  0.00            
ATOM   3186  HB3 TYR X 198       1.360  17.066  -4.849  0.00  0.00            
ATOM   3187  CG  TYR X 198       3.350  16.652  -4.047  0.00  0.00            
ATOM   3188  CD1 TYR X 198       4.240  15.598  -3.791  0.00  0.00            
ATOM   3189  HD1 TYR X 198       4.144  14.624  -4.248  0.00  0.00            
ATOM   3190  CE1 TYR X 198       5.344  15.794  -2.941  0.00  0.00            
ATOM   3191  HE1 TYR X 198       6.044  14.994  -2.751  0.00  0.00            
ATOM   3192  CZ  TYR X 198       5.499  16.964  -2.233  0.00  0.00            
ATOM   3193  OH  TYR X 198       6.644  17.196  -1.437  0.00  0.00            
ATOM   3194  HH  TYR X 198       6.613  18.102  -1.122  0.00  0.00            
ATOM   3195  CE2 TYR X 198       4.535  18.027  -2.389  0.00  0.00            
ATOM   3196  HE2 TYR X 198       4.663  19.012  -1.965  0.00  0.00            
ATOM   3197  CD2 TYR X 198       3.499  17.844  -3.336  0.00  0.00            
ATOM   3198  HD2 TYR X 198       2.878  18.709  -3.515  0.00  0.00            
ATOM   3199  C   TYR X 198       1.887  16.427  -7.546  0.00  0.00            
ATOM   3200  O   TYR X 198       0.875  17.110  -7.768  0.00  0.00            
ATOM   3201  N   THR X 199       1.906  15.271  -8.200  0.00  0.00            
ATOM   3202  H   THR X 199       2.651  14.623  -7.985  0.00  0.00            
ATOM   3203  CA  THR X 199       0.906  14.860  -9.248  0.00  0.00            
ATOM   3204  HA  THR X 199      -0.048  15.257  -8.900  0.00  0.00            
ATOM   3205  CB  THR X 199       1.105  15.586 -10.604  0.00  0.00            
ATOM   3206  HB  THR X 199       0.654  16.567 -10.454  0.00  0.00            
ATOM   3207  CG2 THR X 199       2.509  15.645 -11.176  0.00  0.00            
ATOM   3208 HG21 THR X 199       3.154  16.358 -10.662  0.00  0.00            
ATOM   3209 HG22 THR X 199       2.449  16.062 -12.181  0.00  0.00            
ATOM   3210 HG23 THR X 199       2.951  14.649 -11.216  0.00  0.00            
ATOM   3211  OG1 THR X 199       0.264  15.098 -11.720  0.00  0.00            
ATOM   3212  HG1 THR X 199      -0.576  15.519 -11.524  0.00  0.00            
ATOM   3213  C   THR X 199       0.873  13.346  -9.323  0.00  0.00            
ATOM   3214  O   THR X 199       1.622  12.690  -8.703  0.00  0.00            
ATOM   3215  N   HIE X 200      -0.083  12.715 -10.053  0.00  0.00            
ATOM   3216  H   HIE X 200      -0.772  13.285 -10.521  0.00  0.00            
ATOM   3217  CA  HIE X 200      -0.080  11.250 -10.261  0.00  0.00            
ATOM   3218  HA  HIE X 200       0.076  10.875  -9.250  0.00  0.00            
ATOM   3219  CB  HIE X 200      -1.460  10.834 -10.763  0.00  0.00            
ATOM   3220  HB2 HIE X 200      -1.468   9.762 -10.964  0.00  0.00            
ATOM   3221  HB3 HIE X 200      -2.209  10.981  -9.984  0.00  0.00            
ATOM   3222  CG  HIE X 200      -1.867  11.599 -11.985  0.00  0.00            
ATOM   3223  ND1 HIE X 200      -2.481  12.869 -12.052  0.00  0.00            
ATOM   3224  CE1 HIE X 200      -2.536  13.253 -13.335  0.00  0.00            
ATOM   3225  HE1 HIE X 200      -3.031  14.086 -13.811  0.00  0.00            
ATOM   3226  NE2 HIE X 200      -1.975  12.255 -14.061  0.00  0.00            
ATOM   3227  HE2 HIE X 200      -1.725  12.371 -15.032  0.00  0.00            
ATOM   3228  CD2 HIE X 200      -1.708  11.213 -13.270  0.00  0.00            
ATOM   3229  HD2 HIE X 200      -1.122  10.362 -13.584  0.00  0.00            
ATOM   3230  C   HIE X 200       1.076  10.813 -11.166  0.00  0.00            
ATOM   3231  O   HIE X 200       1.537   9.694 -11.122  0.00  0.00            
ATOM   3232  N   GLN X 201       1.546  11.743 -12.036  0.00  0.00            
ATOM   3233  H   GLN X 201       1.064  12.619 -12.178  0.00  0.00            
ATOM   3234  CA  GLN X 201       2.816  11.522 -12.714  0.00  0.00            
ATOM   3235  HA  GLN X 201       2.991  10.490 -13.017  0.00  0.00            
ATOM   3236  CB  GLN X 201       2.991  12.437 -13.945  0.00  0.00            
ATOM   3237  HB2 GLN X 201       2.977  13.485 -13.645  0.00  0.00            
ATOM   3238  HB3 GLN X 201       3.850  12.234 -14.585  0.00  0.00            
ATOM   3239  CG  GLN X 201       1.893  12.216 -14.979  0.00  0.00            
ATOM   3240  HG2 GLN X 201       0.925  12.372 -14.503  0.00  0.00            
ATOM   3241  HG3 GLN X 201       2.109  12.932 -15.773  0.00  0.00            
ATOM   3242  CD  GLN X 201       1.847  10.746 -15.449  0.00  0.00            
ATOM   3243  OE1 GLN X 201       1.052  10.003 -14.983  0.00  0.00            
ATOM   3244  NE2 GLN X 201       2.764  10.223 -16.205  0.00  0.00            
ATOM   3245 HE21 GLN X 201       3.475  10.768 -16.671  0.00  0.00            
ATOM   3246 HE22 GLN X 201       2.770   9.218 -16.309  0.00  0.00            
ATOM   3247  C   GLN X 201       4.068  11.652 -11.801  0.00  0.00            
ATOM   3248  O   GLN X 201       5.018  10.966 -12.088  0.00  0.00            
ATOM   3249  N   SER X 202       4.075  12.363 -10.702  0.00  0.00            
ATOM   3250  H   SER X 202       3.281  12.937 -10.454  0.00  0.00            
ATOM   3251  CA  SER X 202       4.973  12.148  -9.605  0.00  0.00            
ATOM   3252  HA  SER X 202       6.015  12.107  -9.924  0.00  0.00            
ATOM   3253  CB  SER X 202       4.953  13.289  -8.503  0.00  0.00            
ATOM   3254  HB2 SER X 202       4.017  13.254  -7.944  0.00  0.00            
ATOM   3255  HB3 SER X 202       5.790  13.051  -7.847  0.00  0.00            
ATOM   3256  OG  SER X 202       4.924  14.571  -9.159  0.00  0.00            
ATOM   3257  HG  SER X 202       5.635  14.691  -9.793  0.00  0.00            
ATOM   3258  C   SER X 202       4.816  10.740  -8.968  0.00  0.00            
ATOM   3259  O   SER X 202       5.778  10.040  -8.674  0.00  0.00            
ATOM   3260  N   ASP X 203       3.538  10.385  -8.759  0.00  0.00            
ATOM   3261  H   ASP X 203       2.846  11.119  -8.813  0.00  0.00            
ATOM   3262  CA  ASP X 203       3.294   8.982  -8.251  0.00  0.00            
ATOM   3263  HA  ASP X 203       3.826   8.854  -7.308  0.00  0.00            
ATOM   3264  CB  ASP X 203       1.862   8.701  -7.846  0.00  0.00            
ATOM   3265  HB2 ASP X 203       1.804   7.644  -7.587  0.00  0.00            
ATOM   3266  HB3 ASP X 203       1.212   8.744  -8.719  0.00  0.00            
ATOM   3267  CG  ASP X 203       1.164   9.530  -6.767  0.00  0.00            
ATOM   3268  OD1 ASP X 203       0.069   9.969  -7.058  0.00  0.00            
ATOM   3269  OD2 ASP X 203       1.848   9.973  -5.754  0.00  0.00            
ATOM   3270  C   ASP X 203       3.867   7.817  -9.097  0.00  0.00            
ATOM   3271  O   ASP X 203       4.431   6.922  -8.546  0.00  0.00            
ATOM   3272  N   VAL X 204       3.899   7.937 -10.401  0.00  0.00            
ATOM   3273  H   VAL X 204       3.399   8.760 -10.704  0.00  0.00            
ATOM   3274  CA  VAL X 204       4.541   7.017 -11.381  0.00  0.00            
ATOM   3275  HA  VAL X 204       3.988   6.078 -11.363  0.00  0.00            
ATOM   3276  CB  VAL X 204       4.427   7.437 -12.859  0.00  0.00            
ATOM   3277  HB  VAL X 204       4.860   8.417 -13.061  0.00  0.00            
ATOM   3278  CG1 VAL X 204       5.162   6.493 -13.789  0.00  0.00            
ATOM   3279 HG11 VAL X 204       4.732   5.509 -13.600  0.00  0.00            
ATOM   3280 HG12 VAL X 204       4.962   6.761 -14.826  0.00  0.00            
ATOM   3281 HG13 VAL X 204       6.232   6.552 -13.586  0.00  0.00            
ATOM   3282  CG2 VAL X 204       2.962   7.513 -13.393  0.00  0.00            
ATOM   3283 HG21 VAL X 204       2.912   7.706 -14.464  0.00  0.00            
ATOM   3284 HG22 VAL X 204       2.333   6.628 -13.293  0.00  0.00            
ATOM   3285 HG23 VAL X 204       2.447   8.343 -12.910  0.00  0.00            
ATOM   3286  C   VAL X 204       6.038   6.844 -10.994  0.00  0.00            
ATOM   3287  O   VAL X 204       6.449   5.692 -10.989  0.00  0.00            
ATOM   3288  N   TRP X 205       6.728   7.871 -10.527  0.00  0.00            
ATOM   3289  H   TRP X 205       6.235   8.753 -10.520  0.00  0.00            
ATOM   3290  CA  TRP X 205       8.142   7.827 -10.154  0.00  0.00            
ATOM   3291  HA  TRP X 205       8.684   7.463 -11.027  0.00  0.00            
ATOM   3292  CB  TRP X 205       8.680   9.213  -9.757  0.00  0.00            
ATOM   3293  HB2 TRP X 205       8.538   9.890 -10.600  0.00  0.00            
ATOM   3294  HB3 TRP X 205       8.137   9.579  -8.885  0.00  0.00            
ATOM   3295  CG  TRP X 205      10.098   9.338  -9.277  0.00  0.00            
ATOM   3296  CD1 TRP X 205      10.624   8.705  -8.241  0.00  0.00            
ATOM   3297  HD1 TRP X 205      10.024   8.126  -7.554  0.00  0.00            
ATOM   3298  NE1 TRP X 205      11.988   8.977  -8.231  0.00  0.00            
ATOM   3299  HE1 TRP X 205      12.622   8.797  -7.466  0.00  0.00            
ATOM   3300  CE2 TRP X 205      12.415   9.709  -9.258  0.00  0.00            
ATOM   3301  CZ2 TRP X 205      13.663  10.189  -9.721  0.00  0.00            
ATOM   3302  HZ2 TRP X 205      14.543   9.790  -9.237  0.00  0.00            
ATOM   3303  CH2 TRP X 205      13.696  10.973 -10.854  0.00  0.00            
ATOM   3304  HH2 TRP X 205      14.641  11.320 -11.243  0.00  0.00            
ATOM   3305  CZ3 TRP X 205      12.513  11.303 -11.492  0.00  0.00            
ATOM   3306  HZ3 TRP X 205      12.504  11.995 -12.321  0.00  0.00            
ATOM   3307  CE3 TRP X 205      11.248  10.735 -11.146  0.00  0.00            
ATOM   3308  HE3 TRP X 205      10.350  10.889 -11.727  0.00  0.00            
ATOM   3309  CD2 TRP X 205      11.219   9.930 -10.033  0.00  0.00            
ATOM   3310  C   TRP X 205       8.300   6.918  -8.936  0.00  0.00            
ATOM   3311  O   TRP X 205       9.282   6.092  -8.965  0.00  0.00            
ATOM   3312  N   SER X 206       7.444   7.079  -7.927  0.00  0.00            
ATOM   3313  H   SER X 206       6.886   7.918  -7.876  0.00  0.00            
ATOM   3314  CA  SER X 206       7.362   6.227  -6.755  0.00  0.00            
ATOM   3315  HA  SER X 206       8.361   6.259  -6.318  0.00  0.00            
ATOM   3316  CB  SER X 206       6.500   6.902  -5.740  0.00  0.00            
ATOM   3317  HB2 SER X 206       6.725   6.442  -4.778  0.00  0.00            
ATOM   3318  HB3 SER X 206       5.454   6.626  -5.874  0.00  0.00            
ATOM   3319  OG  SER X 206       6.754   8.284  -5.633  0.00  0.00            
ATOM   3320  HG  SER X 206       7.649   8.407  -5.310  0.00  0.00            
ATOM   3321  C   SER X 206       6.871   4.819  -7.011  0.00  0.00            
ATOM   3322  O   SER X 206       7.275   3.893  -6.314  0.00  0.00            
ATOM   3323  N   TYR X 207       6.058   4.533  -8.084  0.00  0.00            
ATOM   3324  H   TYR X 207       5.579   5.305  -8.525  0.00  0.00            
ATOM   3325  CA  TYR X 207       5.819   3.151  -8.557  0.00  0.00            
ATOM   3326  HA  TYR X 207       5.367   2.544  -7.772  0.00  0.00            
ATOM   3327  CB  TYR X 207       4.790   3.068  -9.734  0.00  0.00            
ATOM   3328  HB2 TYR X 207       3.795   3.371  -9.408  0.00  0.00            
ATOM   3329  HB3 TYR X 207       4.922   3.812 -10.519  0.00  0.00            
ATOM   3330  CG  TYR X 207       4.672   1.696 -10.367  0.00  0.00            
ATOM   3331  CD1 TYR X 207       5.413   1.255 -11.451  0.00  0.00            
ATOM   3332  HD1 TYR X 207       6.128   1.883 -11.962  0.00  0.00            
ATOM   3333  CE1 TYR X 207       5.215  -0.070 -11.955  0.00  0.00            
ATOM   3334  HE1 TYR X 207       5.701  -0.384 -12.867  0.00  0.00            
ATOM   3335  CZ  TYR X 207       4.296  -0.932 -11.386  0.00  0.00            
ATOM   3336  OH  TYR X 207       3.945  -2.151 -11.822  0.00  0.00            
ATOM   3337  HH  TYR X 207       3.446  -2.572 -11.118  0.00  0.00            
ATOM   3338  CE2 TYR X 207       3.591  -0.501 -10.236  0.00  0.00            
ATOM   3339  HE2 TYR X 207       2.827  -1.165  -9.859  0.00  0.00            
ATOM   3340  CD2 TYR X 207       3.762   0.780  -9.736  0.00  0.00            
ATOM   3341  HD2 TYR X 207       3.282   1.037  -8.804  0.00  0.00            
ATOM   3342  C   TYR X 207       7.100   2.456  -8.965  0.00  0.00            
ATOM   3343  O   TYR X 207       7.446   1.384  -8.478  0.00  0.00            
ATOM   3344  N   GLY X 208       7.885   3.210  -9.726  0.00  0.00            
ATOM   3345  H   GLY X 208       7.468   3.997 -10.200  0.00  0.00            
ATOM   3346  CA  GLY X 208       9.209   2.752 -10.130  0.00  0.00            
ATOM   3347  HA2 GLY X 208       9.731   3.565 -10.634  0.00  0.00            
ATOM   3348  HA3 GLY X 208       9.107   1.931 -10.840  0.00  0.00            
ATOM   3349  C   GLY X 208      10.172   2.390  -8.954  0.00  0.00            
ATOM   3350  O   GLY X 208      10.793   1.367  -9.167  0.00  0.00            
ATOM   3351  N   VAL X 209      10.142   3.075  -7.817  0.00  0.00            
ATOM   3352  H   VAL X 209       9.569   3.895  -7.681  0.00  0.00            
ATOM   3353  CA  VAL X 209      10.923   2.668  -6.658  0.00  0.00            
ATOM   3354  HA  VAL X 209      11.860   2.233  -7.004  0.00  0.00            
ATOM   3355  CB  VAL X 209      11.135   3.816  -5.596  0.00  0.00            
ATOM   3356  HB  VAL X 209      10.160   4.014  -5.151  0.00  0.00            
ATOM   3357  CG1 VAL X 209      12.117   3.460  -4.485  0.00  0.00            
ATOM   3358 HG11 VAL X 209      13.039   2.977  -4.807  0.00  0.00            
ATOM   3359 HG12 VAL X 209      12.440   4.297  -3.866  0.00  0.00            
ATOM   3360 HG13 VAL X 209      11.533   2.894  -3.758  0.00  0.00            
ATOM   3361  CG2 VAL X 209      11.595   5.107  -6.227  0.00  0.00            
ATOM   3362 HG21 VAL X 209      10.870   5.473  -6.954  0.00  0.00            
ATOM   3363 HG22 VAL X 209      12.558   4.954  -6.714  0.00  0.00            
ATOM   3364 HG23 VAL X 209      11.716   5.913  -5.502  0.00  0.00            
ATOM   3365  C   VAL X 209      10.217   1.592  -5.861  0.00  0.00            
ATOM   3366  O   VAL X 209      10.835   0.618  -5.508  0.00  0.00            
ATOM   3367  N   THR X 210       8.903   1.556  -5.756  0.00  0.00            
ATOM   3368  H   THR X 210       8.404   2.342  -6.146  0.00  0.00            
ATOM   3369  CA  THR X 210       8.146   0.503  -5.049  0.00  0.00            
ATOM   3370  HA  THR X 210       8.570   0.437  -4.046  0.00  0.00            
ATOM   3371  CB  THR X 210       6.669   0.818  -5.177  0.00  0.00            
ATOM   3372  HB  THR X 210       6.507   1.007  -6.238  0.00  0.00            
ATOM   3373  CG2 THR X 210       5.738  -0.305  -4.706  0.00  0.00            
ATOM   3374 HG21 THR X 210       5.843  -0.431  -3.629  0.00  0.00            
ATOM   3375 HG22 THR X 210       6.013  -1.222  -5.227  0.00  0.00            
ATOM   3376 HG23 THR X 210       4.749   0.010  -5.039  0.00  0.00            
ATOM   3377  OG1 THR X 210       6.364   1.969  -4.416  0.00  0.00            
ATOM   3378  HG1 THR X 210       6.884   2.712  -4.730  0.00  0.00            
ATOM   3379  C   THR X 210       8.472  -0.881  -5.779  0.00  0.00            
ATOM   3380  O   THR X 210       8.868  -1.739  -5.035  0.00  0.00            
ATOM   3381  N   VAL X 211       8.348  -0.983  -7.092  0.00  0.00            
ATOM   3382  H   VAL X 211       8.042  -0.160  -7.591  0.00  0.00            
ATOM   3383  CA  VAL X 211       8.698  -2.273  -7.742  0.00  0.00            
ATOM   3384  HA  VAL X 211       8.214  -3.016  -7.108  0.00  0.00            
ATOM   3385  CB  VAL X 211       8.038  -2.444  -9.146  0.00  0.00            
ATOM   3386  HB  VAL X 211       8.354  -3.446  -9.437  0.00  0.00            
ATOM   3387  CG1 VAL X 211       6.511  -2.555  -8.937  0.00  0.00            
ATOM   3388 HG11 VAL X 211       6.021  -2.750  -9.891  0.00  0.00            
ATOM   3389 HG12 VAL X 211       6.309  -3.426  -8.313  0.00  0.00            
ATOM   3390 HG13 VAL X 211       6.122  -1.676  -8.422  0.00  0.00            
ATOM   3391  CG2 VAL X 211       8.363  -1.396 -10.238  0.00  0.00            
ATOM   3392 HG21 VAL X 211       8.063  -1.738 -11.229  0.00  0.00            
ATOM   3393 HG22 VAL X 211       9.404  -1.105 -10.378  0.00  0.00            
ATOM   3394 HG23 VAL X 211       7.846  -0.456 -10.043  0.00  0.00            
ATOM   3395  C   VAL X 211      10.263  -2.548  -7.733  0.00  0.00            
ATOM   3396  O   VAL X 211      10.592  -3.695  -7.765  0.00  0.00            
ATOM   3397  N   TRP X 212      11.098  -1.526  -7.593  0.00  0.00            
ATOM   3398  H   TRP X 212      10.818  -0.556  -7.555  0.00  0.00            
ATOM   3399  CA  TRP X 212      12.535  -1.699  -7.424  0.00  0.00            
ATOM   3400  HA  TRP X 212      13.005  -2.327  -8.181  0.00  0.00            
ATOM   3401  CB  TRP X 212      13.207  -0.398  -7.522  0.00  0.00            
ATOM   3402  HB2 TRP X 212      13.120   0.007  -8.530  0.00  0.00            
ATOM   3403  HB3 TRP X 212      12.813   0.409  -6.905  0.00  0.00            
ATOM   3404  CG  TRP X 212      14.732  -0.467  -7.301  0.00  0.00            
ATOM   3405  CD1 TRP X 212      15.704  -0.745  -8.263  0.00  0.00            
ATOM   3406  HD1 TRP X 212      15.444  -0.793  -9.310  0.00  0.00            
ATOM   3407  NE1 TRP X 212      16.938  -0.699  -7.643  0.00  0.00            
ATOM   3408  HE1 TRP X 212      17.810  -0.737  -8.152  0.00  0.00            
ATOM   3409  CE2 TRP X 212      16.806  -0.613  -6.317  0.00  0.00            
ATOM   3410  CZ2 TRP X 212      17.774  -0.589  -5.323  0.00  0.00            
ATOM   3411  HZ2 TRP X 212      18.832  -0.695  -5.515  0.00  0.00            
ATOM   3412  CH2 TRP X 212      17.359  -0.443  -3.953  0.00  0.00            
ATOM   3413  HH2 TRP X 212      18.116  -0.510  -3.186  0.00  0.00            
ATOM   3414  CZ3 TRP X 212      16.017  -0.240  -3.668  0.00  0.00            
ATOM   3415  HZ3 TRP X 212      15.690   0.018  -2.672  0.00  0.00            
ATOM   3416  CE3 TRP X 212      15.045  -0.216  -4.701  0.00  0.00            
ATOM   3417  HE3 TRP X 212      14.017  -0.023  -4.430  0.00  0.00            
ATOM   3418  CD2 TRP X 212      15.455  -0.469  -6.028  0.00  0.00            
ATOM   3419  C   TRP X 212      12.787  -2.357  -6.041  0.00  0.00            
ATOM   3420  O   TRP X 212      13.590  -3.242  -5.934  0.00  0.00            
ATOM   3421  N   GLU X 213      12.176  -1.850  -4.959  0.00  0.00            
ATOM   3422  H   GLU X 213      11.516  -1.094  -5.070  0.00  0.00            
ATOM   3423  CA  GLU X 213      12.277  -2.459  -3.602  0.00  0.00            
ATOM   3424  HA  GLU X 213      13.295  -2.428  -3.214  0.00  0.00            
ATOM   3425  CB  GLU X 213      11.407  -1.692  -2.611  0.00  0.00            
ATOM   3426  HB2 GLU X 213      11.306  -2.341  -1.741  0.00  0.00            
ATOM   3427  HB3 GLU X 213      10.374  -1.739  -2.954  0.00  0.00            
ATOM   3428  CG  GLU X 213      11.815  -0.299  -2.074  0.00  0.00            
ATOM   3429  HG2 GLU X 213      12.821  -0.409  -1.669  0.00  0.00            
ATOM   3430  HG3 GLU X 213      11.867   0.351  -2.948  0.00  0.00            
ATOM   3431  CD  GLU X 213      10.895   0.244  -0.932  0.00  0.00            
ATOM   3432  OE1 GLU X 213      11.113  -0.210   0.249  0.00  0.00            
ATOM   3433  OE2 GLU X 213       9.935   1.037  -1.138  0.00  0.00            
ATOM   3434  C   GLU X 213      11.841  -3.908  -3.693  0.00  0.00            
ATOM   3435  O   GLU X 213      12.612  -4.784  -3.247  0.00  0.00            
ATOM   3436  N   LEU X 214      10.669  -4.174  -4.212  0.00  0.00            
ATOM   3437  H   LEU X 214      10.112  -3.450  -4.642  0.00  0.00            
ATOM   3438  CA  LEU X 214      10.151  -5.558  -4.226  0.00  0.00            
ATOM   3439  HA  LEU X 214      10.056  -5.991  -3.230  0.00  0.00            
ATOM   3440  CB  LEU X 214       8.804  -5.474  -4.863  0.00  0.00            
ATOM   3441  HB2 LEU X 214       8.496  -6.481  -5.143  0.00  0.00            
ATOM   3442  HB3 LEU X 214       8.956  -4.930  -5.795  0.00  0.00            
ATOM   3443  CG  LEU X 214       7.765  -4.718  -3.924  0.00  0.00            
ATOM   3444  HG  LEU X 214       8.019  -3.660  -3.996  0.00  0.00            
ATOM   3445  CD1 LEU X 214       6.356  -4.786  -4.539  0.00  0.00            
ATOM   3446 HD11 LEU X 214       5.601  -4.395  -3.858  0.00  0.00            
ATOM   3447 HD12 LEU X 214       6.235  -5.838  -4.799  0.00  0.00            
ATOM   3448 HD13 LEU X 214       6.260  -4.246  -5.481  0.00  0.00            
ATOM   3449  CD2 LEU X 214       7.706  -5.209  -2.456  0.00  0.00            
ATOM   3450 HD21 LEU X 214       8.675  -4.944  -2.033  0.00  0.00            
ATOM   3451 HD22 LEU X 214       7.456  -6.268  -2.391  0.00  0.00            
ATOM   3452 HD23 LEU X 214       6.928  -4.613  -1.979  0.00  0.00            
ATOM   3453  C   LEU X 214      11.067  -6.523  -4.885  0.00  0.00            
ATOM   3454  O   LEU X 214      11.314  -7.583  -4.403  0.00  0.00            
ATOM   3455  N   MET X 215      11.686  -6.044  -5.991  0.00  0.00            
ATOM   3456  H   MET X 215      11.286  -5.243  -6.461  0.00  0.00            
ATOM   3457  CA  MET X 215      12.571  -6.983  -6.789  0.00  0.00            
ATOM   3458  HA  MET X 215      12.066  -7.947  -6.731  0.00  0.00            
ATOM   3459  CB  MET X 215      12.639  -6.460  -8.198  0.00  0.00            
ATOM   3460  HB2 MET X 215      12.809  -5.395  -8.038  0.00  0.00            
ATOM   3461  HB3 MET X 215      13.395  -7.038  -8.730  0.00  0.00            
ATOM   3462  CG  MET X 215      11.452  -6.489  -9.094  0.00  0.00            
ATOM   3463  HG2 MET X 215      11.547  -5.821  -9.950  0.00  0.00            
ATOM   3464  HG3 MET X 215      10.675  -5.889  -8.620  0.00  0.00            
ATOM   3465  SD  MET X 215      10.827  -8.099  -9.559  0.00  0.00            
ATOM   3466  CE  MET X 215       9.090  -7.737 -10.041  0.00  0.00            
ATOM   3467  HE1 MET X 215       8.668  -8.477 -10.721  0.00  0.00            
ATOM   3468  HE2 MET X 215       8.974  -6.859 -10.675  0.00  0.00            
ATOM   3469  HE3 MET X 215       8.474  -7.684  -9.144  0.00  0.00            
ATOM   3470  C   MET X 215      14.032  -7.090  -6.188  0.00  0.00            
ATOM   3471  O   MET X 215      14.815  -7.919  -6.607  0.00  0.00            
ATOM   3472  N   THR X 216      14.420  -6.193  -5.296  0.00  0.00            
ATOM   3473  H   THR X 216      13.693  -5.507  -5.146  0.00  0.00            
ATOM   3474  CA  THR X 216      15.555  -6.408  -4.373  0.00  0.00            
ATOM   3475  HA  THR X 216      16.325  -6.999  -4.868  0.00  0.00            
ATOM   3476  CB  THR X 216      16.295  -5.041  -4.172  0.00  0.00            
ATOM   3477  HB  THR X 216      17.147  -5.254  -3.526  0.00  0.00            
ATOM   3478  CG2 THR X 216      16.791  -4.437  -5.496  0.00  0.00            
ATOM   3479 HG21 THR X 216      17.270  -3.480  -5.293  0.00  0.00            
ATOM   3480 HG22 THR X 216      15.967  -4.276  -6.192  0.00  0.00            
ATOM   3481 HG23 THR X 216      17.542  -5.103  -5.922  0.00  0.00            
ATOM   3482  OG1 THR X 216      15.428  -4.113  -3.529  0.00  0.00            
ATOM   3483  HG1 THR X 216      14.726  -3.772  -4.088  0.00  0.00            
ATOM   3484  C   THR X 216      15.257  -7.124  -3.079  0.00  0.00            
ATOM   3485  O   THR X 216      16.137  -7.136  -2.280  0.00  0.00            
ATOM   3486  N   PHE X 217      14.074  -7.670  -2.848  0.00  0.00            
ATOM   3487  H   PHE X 217      13.355  -7.579  -3.551  0.00  0.00            
ATOM   3488  CA  PHE X 217      13.557  -8.156  -1.557  0.00  0.00            
ATOM   3489  HA  PHE X 217      12.495  -8.388  -1.641  0.00  0.00            
ATOM   3490  CB  PHE X 217      14.281  -9.393  -1.172  0.00  0.00            
ATOM   3491  HB2 PHE X 217      13.900  -9.601  -0.172  0.00  0.00            
ATOM   3492  HB3 PHE X 217      15.327  -9.085  -1.183  0.00  0.00            
ATOM   3493  CG  PHE X 217      14.126 -10.566  -2.096  0.00  0.00            
ATOM   3494  CD1 PHE X 217      15.203 -11.064  -2.883  0.00  0.00            
ATOM   3495  HD1 PHE X 217      16.168 -10.614  -2.703  0.00  0.00            
ATOM   3496  CE1 PHE X 217      15.028 -12.137  -3.799  0.00  0.00            
ATOM   3497  HE1 PHE X 217      15.920 -12.579  -4.218  0.00  0.00            
ATOM   3498  CZ  PHE X 217      13.743 -12.593  -3.995  0.00  0.00            
ATOM   3499  HZ  PHE X 217      13.572 -13.427  -4.659  0.00  0.00            
ATOM   3500  CE2 PHE X 217      12.674 -12.133  -3.237  0.00  0.00            
ATOM   3501  HE2 PHE X 217      11.734 -12.638  -3.408  0.00  0.00            
ATOM   3502  CD2 PHE X 217      12.866 -11.107  -2.241  0.00  0.00            
ATOM   3503  HD2 PHE X 217      12.010 -10.721  -1.709  0.00  0.00            
ATOM   3504  C   PHE X 217      13.672  -7.057  -0.470  0.00  0.00            
ATOM   3505  O   PHE X 217      14.174  -7.225   0.631  0.00  0.00            
ATOM   3506  N   GLY X 218      13.161  -5.879  -0.831  0.00  0.00            
ATOM   3507  H   GLY X 218      12.900  -5.744  -1.797  0.00  0.00            
ATOM   3508  CA  GLY X 218      12.989  -4.681   0.073  0.00  0.00            
ATOM   3509  HA2 GLY X 218      12.534  -3.825  -0.425  0.00  0.00            
ATOM   3510  HA3 GLY X 218      12.449  -4.931   0.986  0.00  0.00            
ATOM   3511  C   GLY X 218      14.306  -4.050   0.470  0.00  0.00            
ATOM   3512  O   GLY X 218      14.377  -3.534   1.562  0.00  0.00            
ATOM   3513  N   SER X 219      15.387  -4.165  -0.331  0.00  0.00            
ATOM   3514  H   SER X 219      15.362  -4.676  -1.201  0.00  0.00            
ATOM   3515  CA  SER X 219      16.627  -3.512  -0.034  0.00  0.00            
ATOM   3516  HA  SER X 219      16.996  -3.810   0.947  0.00  0.00            
ATOM   3517  CB  SER X 219      17.602  -3.917  -1.149  0.00  0.00            
ATOM   3518  HB2 SER X 219      17.471  -4.998  -1.208  0.00  0.00            
ATOM   3519  HB3 SER X 219      17.377  -3.449  -2.107  0.00  0.00            
ATOM   3520  OG  SER X 219      18.890  -3.477  -0.664  0.00  0.00            
ATOM   3521  HG  SER X 219      19.522  -3.537  -1.384  0.00  0.00            
ATOM   3522  C   SER X 219      16.443  -2.013  -0.061  0.00  0.00            
ATOM   3523  O   SER X 219      15.429  -1.502  -0.661  0.00  0.00            
ATOM   3524  N   LYS X 220      17.232  -1.369   0.746  0.00  0.00            
ATOM   3525  H   LYS X 220      17.838  -1.895   1.359  0.00  0.00            
ATOM   3526  CA  LYS X 220      16.946  -0.018   1.260  0.00  0.00            
ATOM   3527  HA  LYS X 220      15.868   0.039   1.413  0.00  0.00            
ATOM   3528  CB  LYS X 220      17.729   0.111   2.583  0.00  0.00            
ATOM   3529  HB2 LYS X 220      18.723  -0.285   2.378  0.00  0.00            
ATOM   3530  HB3 LYS X 220      17.968   1.162   2.747  0.00  0.00            
ATOM   3531  CG  LYS X 220      17.033  -0.530   3.732  0.00  0.00            
ATOM   3532  HG2 LYS X 220      17.094  -1.613   3.624  0.00  0.00            
ATOM   3533  HG3 LYS X 220      15.974  -0.291   3.639  0.00  0.00            
ATOM   3534  CD  LYS X 220      17.469  -0.178   5.148  0.00  0.00            
ATOM   3535  HD2 LYS X 220      18.061   0.733   5.064  0.00  0.00            
ATOM   3536  HD3 LYS X 220      16.556   0.037   5.703  0.00  0.00            
ATOM   3537  CE  LYS X 220      18.384  -1.196   5.884  0.00  0.00            
ATOM   3538  HE2 LYS X 220      18.639  -0.644   6.788  0.00  0.00            
ATOM   3539  HE3 LYS X 220      17.825  -2.124   6.010  0.00  0.00            
ATOM   3540  NZ  LYS X 220      19.562  -1.541   5.086  0.00  0.00            
ATOM   3541  HZ1 LYS X 220      19.301  -2.048   4.253  0.00  0.00            
ATOM   3542  HZ2 LYS X 220      20.014  -2.221   5.681  0.00  0.00            
ATOM   3543  HZ3 LYS X 220      20.167  -0.768   4.846  0.00  0.00            
ATOM   3544  C   LYS X 220      17.419   0.972   0.193  0.00  0.00            
ATOM   3545  O   LYS X 220      18.590   1.166  -0.045  0.00  0.00            
ATOM   3546  N   PRO X 221      16.449   1.779  -0.354  0.00  0.00            
ATOM   3547  CD  PRO X 221      15.010   1.829  -0.221  0.00  0.00            
ATOM   3548  HD2 PRO X 221      14.567   1.898   0.772  0.00  0.00            
ATOM   3549  HD3 PRO X 221      14.699   0.892  -0.683  0.00  0.00            
ATOM   3550  CG  PRO X 221      14.485   2.996  -1.079  0.00  0.00            
ATOM   3551  HG2 PRO X 221      13.506   2.792  -1.512  0.00  0.00            
ATOM   3552  HG3 PRO X 221      14.488   3.923  -0.506  0.00  0.00            
ATOM   3553  CB  PRO X 221      15.559   3.046  -2.186  0.00  0.00            
ATOM   3554  HB2 PRO X 221      15.630   3.991  -2.723  0.00  0.00            
ATOM   3555  HB3 PRO X 221      15.332   2.317  -2.964  0.00  0.00            
ATOM   3556  CA  PRO X 221      16.827   2.686  -1.422  0.00  0.00            
ATOM   3557  HA  PRO X 221      17.590   2.231  -2.054  0.00  0.00            
ATOM   3558  C   PRO X 221      17.516   3.887  -0.829  0.00  0.00            
ATOM   3559  O   PRO X 221      16.993   4.513   0.069  0.00  0.00            
ATOM   3560  N   TYR X 222      18.611   4.320  -1.454  0.00  0.00            
ATOM   3561  H   TYR X 222      19.058   3.754  -2.161  0.00  0.00            
ATOM   3562  CA  TYR X 222      19.542   5.379  -0.934  0.00  0.00            
ATOM   3563  HA  TYR X 222      20.456   5.131  -1.475  0.00  0.00            
ATOM   3564  CB  TYR X 222      19.113   6.781  -1.301  0.00  0.00            
ATOM   3565  HB2 TYR X 222      18.365   7.093  -0.573  0.00  0.00            
ATOM   3566  HB3 TYR X 222      19.950   7.468  -1.176  0.00  0.00            
ATOM   3567  CG  TYR X 222      18.444   6.917  -2.693  0.00  0.00            
ATOM   3568  CD1 TYR X 222      19.204   7.052  -3.910  0.00  0.00            
ATOM   3569  HD1 TYR X 222      20.281   7.038  -3.826  0.00  0.00            
ATOM   3570  CE1 TYR X 222      18.470   7.173  -5.112  0.00  0.00            
ATOM   3571  HE1 TYR X 222      19.040   7.354  -6.011  0.00  0.00            
ATOM   3572  CZ  TYR X 222      17.098   7.212  -5.198  0.00  0.00            
ATOM   3573  OH  TYR X 222      16.356   7.314  -6.314  0.00  0.00            
ATOM   3574  HH  TYR X 222      15.552   7.820  -6.173  0.00  0.00            
ATOM   3575  CE2 TYR X 222      16.369   7.170  -3.988  0.00  0.00            
ATOM   3576  HE2 TYR X 222      15.308   7.342  -3.882  0.00  0.00            
ATOM   3577  CD2 TYR X 222      17.028   6.984  -2.772  0.00  0.00            
ATOM   3578  HD2 TYR X 222      16.508   6.886  -1.830  0.00  0.00            
ATOM   3579  C   TYR X 222      20.041   5.168   0.559  0.00  0.00            
ATOM   3580  O   TYR X 222      20.120   6.148   1.360  0.00  0.00            
ATOM   3581  N   ASP X 223      20.408   3.950   1.028  0.00  0.00            
ATOM   3582  H   ASP X 223      20.369   3.172   0.385  0.00  0.00            
ATOM   3583  CA  ASP X 223      20.708   3.625   2.462  0.00  0.00            
ATOM   3584  HA  ASP X 223      19.858   3.917   3.078  0.00  0.00            
ATOM   3585  CB  ASP X 223      21.090   2.089   2.544  0.00  0.00            
ATOM   3586  HB2 ASP X 223      20.378   1.513   1.953  0.00  0.00            
ATOM   3587  HB3 ASP X 223      22.034   1.969   2.011  0.00  0.00            
ATOM   3588  CG  ASP X 223      21.195   1.582   3.947  0.00  0.00            
ATOM   3589  OD1 ASP X 223      21.276   0.363   4.153  0.00  0.00            
ATOM   3590  OD2 ASP X 223      21.436   2.370   4.893  0.00  0.00            
ATOM   3591  C   ASP X 223      21.992   4.425   2.850  0.00  0.00            
ATOM   3592  O   ASP X 223      23.055   4.328   2.213  0.00  0.00            
ATOM   3593  N   GLY X 224      21.924   5.281   3.831  0.00  0.00            
ATOM   3594  H   GLY X 224      21.037   5.278   4.314  0.00  0.00            
ATOM   3595  CA  GLY X 224      22.898   6.272   4.364  0.00  0.00            
ATOM   3596  HA2 GLY X 224      22.467   6.747   5.245  0.00  0.00            
ATOM   3597  HA3 GLY X 224      23.763   5.650   4.591  0.00  0.00            
ATOM   3598  C   GLY X 224      23.303   7.449   3.425  0.00  0.00            
ATOM   3599  O   GLY X 224      24.222   8.205   3.794  0.00  0.00            
ATOM   3600  N   ILE X 225      22.607   7.717   2.322  0.00  0.00            
ATOM   3601  H   ILE X 225      21.757   7.212   2.117  0.00  0.00            
ATOM   3602  CA  ILE X 225      22.882   8.863   1.482  0.00  0.00            
ATOM   3603  HA  ILE X 225      23.961   8.986   1.578  0.00  0.00            
ATOM   3604  CB  ILE X 225      22.641   8.415   0.014  0.00  0.00            
ATOM   3605  HB  ILE X 225      21.591   8.297  -0.255  0.00  0.00            
ATOM   3606  CG2 ILE X 225      23.211   9.473  -0.972  0.00  0.00            
ATOM   3607 HG21 ILE X 225      22.815  10.476  -0.813  0.00  0.00            
ATOM   3608 HG22 ILE X 225      22.909   9.296  -2.004  0.00  0.00            
ATOM   3609 HG23 ILE X 225      24.283   9.668  -0.972  0.00  0.00            
ATOM   3610  CG1 ILE X 225      23.422   7.067  -0.332  0.00  0.00            
ATOM   3611 HG12 ILE X 225      24.476   7.179  -0.078  0.00  0.00            
ATOM   3612 HG13 ILE X 225      23.056   6.323   0.376  0.00  0.00            
ATOM   3613  CD1 ILE X 225      23.357   6.304  -1.693  0.00  0.00            
ATOM   3614 HD11 ILE X 225      23.524   5.239  -1.536  0.00  0.00            
ATOM   3615 HD12 ILE X 225      22.337   6.530  -2.006  0.00  0.00            
ATOM   3616 HD13 ILE X 225      23.894   6.695  -2.557  0.00  0.00            
ATOM   3617  C   ILE X 225      22.126  10.158   1.796  0.00  0.00            
ATOM   3618  O   ILE X 225      20.863  10.091   1.769  0.00  0.00            
ATOM   3619  N   PRO X 226      22.820  11.348   2.048  0.00  0.00            
ATOM   3620  CD  PRO X 226      24.289  11.517   2.275  0.00  0.00            
ATOM   3621  HD2 PRO X 226      24.746  10.670   2.787  0.00  0.00            
ATOM   3622  HD3 PRO X 226      24.819  11.716   1.344  0.00  0.00            
ATOM   3623  CG  PRO X 226      24.330  12.701   3.217  0.00  0.00            
ATOM   3624  HG2 PRO X 226      25.287  13.166   2.982  0.00  0.00            
ATOM   3625  HG3 PRO X 226      24.076  12.355   4.218  0.00  0.00            
ATOM   3626  CB  PRO X 226      23.209  13.572   2.697  0.00  0.00            
ATOM   3627  HB2 PRO X 226      23.031  14.368   3.420  0.00  0.00            
ATOM   3628  HB3 PRO X 226      23.485  14.012   1.739  0.00  0.00            
ATOM   3629  CA  PRO X 226      22.043  12.555   2.447  0.00  0.00            
ATOM   3630  HA  PRO X 226      21.528  12.398   3.395  0.00  0.00            
ATOM   3631  C   PRO X 226      21.160  13.128   1.403  0.00  0.00            
ATOM   3632  O   PRO X 226      21.284  12.817   0.274  0.00  0.00            
ATOM   3633  N   ALA X 227      20.145  13.937   1.702  0.00  0.00            
ATOM   3634  H   ALA X 227      20.157  14.273   2.655  0.00  0.00            
ATOM   3635  CA  ALA X 227      19.258  14.554   0.691  0.00  0.00            
ATOM   3636  HA  ALA X 227      18.744  13.821   0.069  0.00  0.00            
ATOM   3637  CB  ALA X 227      18.225  15.467   1.465  0.00  0.00            
ATOM   3638  HB1 ALA X 227      17.753  16.171   0.780  0.00  0.00            
ATOM   3639  HB2 ALA X 227      18.783  15.964   2.258  0.00  0.00            
ATOM   3640  HB3 ALA X 227      17.497  14.770   1.882  0.00  0.00            
ATOM   3641  C   ALA X 227      19.974  15.440  -0.400  0.00  0.00            
ATOM   3642  O   ALA X 227      19.707  15.308  -1.596  0.00  0.00            
ATOM   3643  N   SER X 228      20.973  16.268  -0.068  0.00  0.00            
ATOM   3644  H   SER X 228      21.170  16.308   0.922  0.00  0.00            
ATOM   3645  CA  SER X 228      21.730  17.057  -1.079  0.00  0.00            
ATOM   3646  HA  SER X 228      21.061  17.562  -1.776  0.00  0.00            
ATOM   3647  CB  SER X 228      22.627  18.124  -0.496  0.00  0.00            
ATOM   3648  HB2 SER X 228      22.002  18.668   0.212  0.00  0.00            
ATOM   3649  HB3 SER X 228      23.556  17.753  -0.063  0.00  0.00            
ATOM   3650  OG  SER X 228      22.915  19.043  -1.483  0.00  0.00            
ATOM   3651  HG  SER X 228      23.687  18.667  -1.912  0.00  0.00            
ATOM   3652  C   SER X 228      22.531  16.059  -1.890  0.00  0.00            
ATOM   3653  O   SER X 228      22.917  16.477  -2.998  0.00  0.00            
ATOM   3654  N   GLU X 229      22.849  14.883  -1.465  0.00  0.00            
ATOM   3655  H   GLU X 229      22.451  14.629  -0.572  0.00  0.00            
ATOM   3656  CA  GLU X 229      23.522  13.862  -2.232  0.00  0.00            
ATOM   3657  HA  GLU X 229      24.193  14.339  -2.946  0.00  0.00            
ATOM   3658  CB  GLU X 229      24.510  13.029  -1.304  0.00  0.00            
ATOM   3659  HB2 GLU X 229      23.925  12.535  -0.528  0.00  0.00            
ATOM   3660  HB3 GLU X 229      25.045  12.148  -1.660  0.00  0.00            
ATOM   3661  CG  GLU X 229      25.503  13.931  -0.627  0.00  0.00            
ATOM   3662  HG2 GLU X 229      26.174  13.354   0.009  0.00  0.00            
ATOM   3663  HG3 GLU X 229      24.967  14.639   0.005  0.00  0.00            
ATOM   3664  CD  GLU X 229      26.407  14.612  -1.584  0.00  0.00            
ATOM   3665  OE1 GLU X 229      26.291  15.893  -1.530  0.00  0.00            
ATOM   3666  OE2 GLU X 229      26.969  13.991  -2.483  0.00  0.00            
ATOM   3667  C   GLU X 229      22.553  13.057  -3.076  0.00  0.00            
ATOM   3668  O   GLU X 229      22.944  12.686  -4.187  0.00  0.00            
ATOM   3669  N   ILE X 230      21.332  12.806  -2.658  0.00  0.00            
ATOM   3670  H   ILE X 230      21.059  13.164  -1.754  0.00  0.00            
ATOM   3671  CA  ILE X 230      20.265  12.277  -3.546  0.00  0.00            
ATOM   3672  HA  ILE X 230      20.513  11.352  -4.067  0.00  0.00            
ATOM   3673  CB  ILE X 230      18.896  11.956  -2.717  0.00  0.00            
ATOM   3674  HB  ILE X 230      18.743  12.804  -2.049  0.00  0.00            
ATOM   3675  CG2 ILE X 230      17.611  11.829  -3.502  0.00  0.00            
ATOM   3676 HG21 ILE X 230      17.454  12.715  -4.117  0.00  0.00            
ATOM   3677 HG22 ILE X 230      16.719  11.759  -2.881  0.00  0.00            
ATOM   3678 HG23 ILE X 230      17.768  10.917  -4.080  0.00  0.00            
ATOM   3679  CG1 ILE X 230      19.132  10.656  -1.798  0.00  0.00            
ATOM   3680 HG12 ILE X 230      20.181  10.517  -1.536  0.00  0.00            
ATOM   3681 HG13 ILE X 230      18.827   9.730  -2.286  0.00  0.00            
ATOM   3682  CD1 ILE X 230      18.345  10.827  -0.475  0.00  0.00            
ATOM   3683 HD11 ILE X 230      18.560   9.990   0.189  0.00  0.00            
ATOM   3684 HD12 ILE X 230      17.273  10.808  -0.673  0.00  0.00            
ATOM   3685 HD13 ILE X 230      18.586  11.677   0.163  0.00  0.00            
ATOM   3686  C   ILE X 230      20.118  13.312  -4.652  0.00  0.00            
ATOM   3687  O   ILE X 230      20.048  12.964  -5.804  0.00  0.00            
ATOM   3688  N   SER X 231      19.982  14.622  -4.371  0.00  0.00            
ATOM   3689  H   SER X 231      20.062  14.830  -3.386  0.00  0.00            
ATOM   3690  CA  SER X 231      19.813  15.655  -5.327  0.00  0.00            
ATOM   3691  HA  SER X 231      18.907  15.535  -5.921  0.00  0.00            
ATOM   3692  CB  SER X 231      19.554  16.981  -4.593  0.00  0.00            
ATOM   3693  HB2 SER X 231      20.313  17.184  -3.838  0.00  0.00            
ATOM   3694  HB3 SER X 231      19.650  17.810  -5.294  0.00  0.00            
ATOM   3695  OG  SER X 231      18.314  16.839  -4.042  0.00  0.00            
ATOM   3696  HG  SER X 231      18.451  16.534  -3.142  0.00  0.00            
ATOM   3697  C   SER X 231      21.029  15.743  -6.221  0.00  0.00            
ATOM   3698  O   SER X 231      20.836  15.944  -7.438  0.00  0.00            
ATOM   3699  N   SER X 232      22.227  15.534  -5.736  0.00  0.00            
ATOM   3700  H   SER X 232      22.331  15.467  -4.734  0.00  0.00            
ATOM   3701  CA  SER X 232      23.354  15.309  -6.581  0.00  0.00            
ATOM   3702  HA  SER X 232      23.456  16.155  -7.261  0.00  0.00            
ATOM   3703  CB  SER X 232      24.693  15.222  -5.743  0.00  0.00            
ATOM   3704  HB2 SER X 232      24.700  14.315  -5.138  0.00  0.00            
ATOM   3705  HB3 SER X 232      24.786  16.039  -5.027  0.00  0.00            
ATOM   3706  OG  SER X 232      25.837  15.290  -6.619  0.00  0.00            
ATOM   3707  HG  SER X 232      26.612  15.085  -6.092  0.00  0.00            
ATOM   3708  C   SER X 232      23.199  14.080  -7.523  0.00  0.00            
ATOM   3709  O   SER X 232      23.431  14.372  -8.704  0.00  0.00            
ATOM   3710  N   ILE X 233      22.941  12.843  -7.063  0.00  0.00            
ATOM   3711  H   ILE X 233      22.911  12.676  -6.067  0.00  0.00            
ATOM   3712  CA  ILE X 233      22.567  11.701  -7.850  0.00  0.00            
ATOM   3713  HA  ILE X 233      23.451  11.463  -8.441  0.00  0.00            
ATOM   3714  CB  ILE X 233      22.269  10.470  -6.906  0.00  0.00            
ATOM   3715  HB  ILE X 233      21.462  10.695  -6.209  0.00  0.00            
ATOM   3716  CG2 ILE X 233      21.774   9.246  -7.654  0.00  0.00            
ATOM   3717 HG21 ILE X 233      21.593   8.400  -6.990  0.00  0.00            
ATOM   3718 HG22 ILE X 233      20.812   9.534  -8.077  0.00  0.00            
ATOM   3719 HG23 ILE X 233      22.504   8.859  -8.365  0.00  0.00            
ATOM   3720  CG1 ILE X 233      23.479  10.061  -6.029  0.00  0.00            
ATOM   3721 HG12 ILE X 233      23.957  10.972  -5.669  0.00  0.00            
ATOM   3722 HG13 ILE X 233      24.171   9.508  -6.664  0.00  0.00            
ATOM   3723  CD1 ILE X 233      23.172   9.118  -4.828  0.00  0.00            
ATOM   3724 HD11 ILE X 233      22.856   8.131  -5.169  0.00  0.00            
ATOM   3725 HD12 ILE X 233      24.083   9.068  -4.232  0.00  0.00            
ATOM   3726 HD13 ILE X 233      22.376   9.595  -4.256  0.00  0.00            
ATOM   3727  C   ILE X 233      21.461  11.952  -8.925  0.00  0.00            
ATOM   3728  O   ILE X 233      21.714  11.628 -10.114  0.00  0.00            
ATOM   3729  N   LEU X 234      20.380  12.478  -8.514  0.00  0.00            
ATOM   3730  H   LEU X 234      20.089  12.614  -7.557  0.00  0.00            
ATOM   3731  CA  LEU X 234      19.199  12.473  -9.506  0.00  0.00            
ATOM   3732  HA  LEU X 234      19.259  11.599 -10.154  0.00  0.00            
ATOM   3733  CB  LEU X 234      17.849  12.316  -8.679  0.00  0.00            
ATOM   3734  HB2 LEU X 234      17.569  13.243  -8.179  0.00  0.00            
ATOM   3735  HB3 LEU X 234      17.008  12.220  -9.366  0.00  0.00            
ATOM   3736  CG  LEU X 234      17.669  11.006  -7.850  0.00  0.00            
ATOM   3737  HG  LEU X 234      18.542  11.022  -7.198  0.00  0.00            
ATOM   3738  CD1 LEU X 234      16.475  11.135  -6.954  0.00  0.00            
ATOM   3739 HD11 LEU X 234      15.544  11.201  -7.516  0.00  0.00            
ATOM   3740 HD12 LEU X 234      16.588  12.000  -6.299  0.00  0.00            
ATOM   3741 HD13 LEU X 234      16.272  10.261  -6.336  0.00  0.00            
ATOM   3742  CD2 LEU X 234      17.621   9.649  -8.565  0.00  0.00            
ATOM   3743 HD21 LEU X 234      18.560   9.376  -9.046  0.00  0.00            
ATOM   3744 HD22 LEU X 234      17.495   8.925  -7.760  0.00  0.00            
ATOM   3745 HD23 LEU X 234      16.756   9.561  -9.223  0.00  0.00            
ATOM   3746  C   LEU X 234      19.199  13.719 -10.471  0.00  0.00            
ATOM   3747  O   LEU X 234      18.667  13.667 -11.575  0.00  0.00            
ATOM   3748  N   GLU X 235      19.983  14.704 -10.043  0.00  0.00            
ATOM   3749  H   GLU X 235      20.208  14.806  -9.064  0.00  0.00            
ATOM   3750  CA  GLU X 235      20.408  15.790 -10.995  0.00  0.00            
ATOM   3751  HA  GLU X 235      19.441  16.009 -11.448  0.00  0.00            
ATOM   3752  CB  GLU X 235      20.982  17.010 -10.284  0.00  0.00            
ATOM   3753  HB2 GLU X 235      20.267  17.498  -9.622  0.00  0.00            
ATOM   3754  HB3 GLU X 235      21.805  16.685  -9.647  0.00  0.00            
ATOM   3755  CG  GLU X 235      21.462  18.175 -11.152  0.00  0.00            
ATOM   3756  HG2 GLU X 235      21.859  19.004 -10.566  0.00  0.00            
ATOM   3757  HG3 GLU X 235      22.350  17.816 -11.674  0.00  0.00            
ATOM   3758  CD  GLU X 235      20.477  18.596 -12.225  0.00  0.00            
ATOM   3759  OE1 GLU X 235      20.811  18.725 -13.429  0.00  0.00            
ATOM   3760  OE2 GLU X 235      19.339  18.853 -11.844  0.00  0.00            
ATOM   3761  C   GLU X 235      21.333  15.187 -12.113  0.00  0.00            
ATOM   3762  O   GLU X 235      21.242  15.590 -13.292  0.00  0.00            
ATOM   3763  N   LYS X 236      22.275  14.303 -11.751  0.00  0.00            
ATOM   3764  H   LYS X 236      22.109  13.868 -10.855  0.00  0.00            
ATOM   3765  CA  LYS X 236      23.153  13.591 -12.712  0.00  0.00            
ATOM   3766  HA  LYS X 236      23.711  14.390 -13.201  0.00  0.00            
ATOM   3767  CB  LYS X 236      24.246  12.849 -11.868  0.00  0.00            
ATOM   3768  HB2 LYS X 236      24.246  13.311 -10.881  0.00  0.00            
ATOM   3769  HB3 LYS X 236      24.000  11.791 -11.779  0.00  0.00            
ATOM   3770  CG  LYS X 236      25.603  13.069 -12.605  0.00  0.00            
ATOM   3771  HG2 LYS X 236      25.582  12.514 -13.543  0.00  0.00            
ATOM   3772  HG3 LYS X 236      25.775  14.136 -12.749  0.00  0.00            
ATOM   3773  CD  LYS X 236      26.701  12.573 -11.712  0.00  0.00            
ATOM   3774  HD2 LYS X 236      26.845  13.182 -10.820  0.00  0.00            
ATOM   3775  HD3 LYS X 236      26.492  11.536 -11.450  0.00  0.00            
ATOM   3776  CE  LYS X 236      27.992  12.652 -12.613  0.00  0.00            
ATOM   3777  HE2 LYS X 236      27.931  11.725 -13.184  0.00  0.00            
ATOM   3778  HE3 LYS X 236      27.921  13.548 -13.229  0.00  0.00            
ATOM   3779  NZ  LYS X 236      29.200  12.606 -11.845  0.00  0.00            
ATOM   3780  HZ1 LYS X 236      29.216  11.996 -11.040  0.00  0.00            
ATOM   3781  HZ2 LYS X 236      29.297  13.428 -11.266  0.00  0.00            
ATOM   3782  HZ3 LYS X 236      29.995  12.454 -12.449  0.00  0.00            
ATOM   3783  C   LYS X 236      22.457  12.723 -13.779  0.00  0.00            
ATOM   3784  O   LYS X 236      23.066  12.375 -14.781  0.00  0.00            
ATOM   3785  N   GLY X 237      21.199  12.496 -13.636  0.00  0.00            
ATOM   3786  H   GLY X 237      20.819  12.787 -12.747  0.00  0.00            
ATOM   3787  CA  GLY X 237      20.474  11.624 -14.527  0.00  0.00            
ATOM   3788  HA2 GLY X 237      20.639  12.004 -15.535  0.00  0.00            
ATOM   3789  HA3 GLY X 237      19.416  11.606 -14.264  0.00  0.00            
ATOM   3790  C   GLY X 237      20.917  10.146 -14.387  0.00  0.00            
ATOM   3791  O   GLY X 237      20.711   9.345 -15.244  0.00  0.00            
ATOM   3792  N   GLU X 238      21.374   9.866 -13.122  0.00  0.00            
ATOM   3793  H   GLU X 238      21.507  10.661 -12.513  0.00  0.00            
ATOM   3794  CA  GLU X 238      21.762   8.565 -12.490  0.00  0.00            
ATOM   3795  HA  GLU X 238      21.780   7.783 -13.249  0.00  0.00            
ATOM   3796  CB  GLU X 238      23.165   8.747 -11.759  0.00  0.00            
ATOM   3797  HB2 GLU X 238      23.105   9.622 -11.111  0.00  0.00            
ATOM   3798  HB3 GLU X 238      23.913   9.068 -12.483  0.00  0.00            
ATOM   3799  CG  GLU X 238      23.746   7.587 -10.884  0.00  0.00            
ATOM   3800  HG2 GLU X 238      23.136   7.535  -9.982  0.00  0.00            
ATOM   3801  HG3 GLU X 238      24.714   7.861 -10.465  0.00  0.00            
ATOM   3802  CD  GLU X 238      23.750   6.208 -11.541  0.00  0.00            
ATOM   3803  OE1 GLU X 238      24.600   5.418 -11.090  0.00  0.00            
ATOM   3804  OE2 GLU X 238      22.921   5.901 -12.435  0.00  0.00            
ATOM   3805  C   GLU X 238      20.609   8.137 -11.587  0.00  0.00            
ATOM   3806  O   GLU X 238      19.749   8.915 -11.225  0.00  0.00            
ATOM   3807  N   ARG X 239      20.490   6.853 -11.304  0.00  0.00            
ATOM   3808  H   ARG X 239      21.243   6.239 -11.581  0.00  0.00            
ATOM   3809  CA  ARG X 239      19.326   6.223 -10.739  0.00  0.00            
ATOM   3810  HA  ARG X 239      18.794   6.888 -10.058  0.00  0.00            
ATOM   3811  CB  ARG X 239      18.369   5.773 -11.864  0.00  0.00            
ATOM   3812  HB2 ARG X 239      17.500   5.257 -11.455  0.00  0.00            
ATOM   3813  HB3 ARG X 239      18.917   5.094 -12.517  0.00  0.00            
ATOM   3814  CG  ARG X 239      17.732   6.784 -12.861  0.00  0.00            
ATOM   3815  HG2 ARG X 239      17.150   6.328 -13.662  0.00  0.00            
ATOM   3816  HG3 ARG X 239      18.532   7.389 -13.287  0.00  0.00            
ATOM   3817  CD  ARG X 239      16.918   7.758 -12.133  0.00  0.00            
ATOM   3818  HD2 ARG X 239      16.114   7.195 -11.659  0.00  0.00            
ATOM   3819  HD3 ARG X 239      17.558   8.293 -11.431  0.00  0.00            
ATOM   3820  NE  ARG X 239      16.330   8.733 -13.008  0.00  0.00            
ATOM   3821  HE  ARG X 239      15.611   8.430 -13.649  0.00  0.00            
ATOM   3822  CZ  ARG X 239      16.675  10.003 -13.069  0.00  0.00            
ATOM   3823  NH1 ARG X 239      17.640  10.461 -12.396  0.00  0.00            
ATOM   3824 HH11 ARG X 239      18.244   9.739 -12.029  0.00  0.00            
ATOM   3825 HH12 ARG X 239      18.020  11.363 -12.644  0.00  0.00            
ATOM   3826  NH2 ARG X 239      16.074  10.896 -13.845  0.00  0.00            
ATOM   3827 HH21 ARG X 239      15.268  10.605 -14.378  0.00  0.00            
ATOM   3828 HH22 ARG X 239      16.453  11.812 -14.043  0.00  0.00            
ATOM   3829  C   ARG X 239      19.844   4.989  -9.905  0.00  0.00            
ATOM   3830  O   ARG X 239      20.989   4.612 -10.044  0.00  0.00            
ATOM   3831  N   LEU X 240      18.919   4.277  -9.216  0.00  0.00            
ATOM   3832  H   LEU X 240      17.962   4.593  -9.148  0.00  0.00            
ATOM   3833  CA  LEU X 240      19.328   3.131  -8.353  0.00  0.00            
ATOM   3834  HA  LEU X 240      20.087   3.556  -7.696  0.00  0.00            
ATOM   3835  CB  LEU X 240      18.108   2.587  -7.621  0.00  0.00            
ATOM   3836  HB2 LEU X 240      17.296   2.394  -8.322  0.00  0.00            
ATOM   3837  HB3 LEU X 240      18.368   1.668  -7.097  0.00  0.00            
ATOM   3838  CG  LEU X 240      17.539   3.657  -6.685  0.00  0.00            
ATOM   3839  HG  LEU X 240      17.538   4.679  -7.064  0.00  0.00            
ATOM   3840  CD1 LEU X 240      16.107   3.382  -6.316  0.00  0.00            
ATOM   3841 HD11 LEU X 240      15.563   3.321  -7.258  0.00  0.00            
ATOM   3842 HD12 LEU X 240      15.680   4.176  -5.704  0.00  0.00            
ATOM   3843 HD13 LEU X 240      16.040   2.393  -5.861  0.00  0.00            
ATOM   3844  CD2 LEU X 240      18.312   3.545  -5.361  0.00  0.00            
ATOM   3845 HD21 LEU X 240      19.214   4.158  -5.383  0.00  0.00            
ATOM   3846 HD22 LEU X 240      18.528   2.487  -5.216  0.00  0.00            
ATOM   3847 HD23 LEU X 240      17.788   3.948  -4.494  0.00  0.00            
ATOM   3848  C   LEU X 240      19.860   1.910  -9.141  0.00  0.00            
ATOM   3849  O   LEU X 240      19.400   1.652 -10.281  0.00  0.00            
ATOM   3850  N   PRO X 241      20.899   1.225  -8.625  0.00  0.00            
ATOM   3851  CD  PRO X 241      21.454   1.283  -7.234  0.00  0.00            
ATOM   3852  HD2 PRO X 241      20.645   1.443  -6.521  0.00  0.00            
ATOM   3853  HD3 PRO X 241      22.129   2.139  -7.275  0.00  0.00            
ATOM   3854  CG  PRO X 241      22.184  -0.013  -7.002  0.00  0.00            
ATOM   3855  HG2 PRO X 241      23.060   0.074  -6.359  0.00  0.00            
ATOM   3856  HG3 PRO X 241      21.396  -0.721  -6.745  0.00  0.00            
ATOM   3857  CB  PRO X 241      22.620  -0.439  -8.396  0.00  0.00            
ATOM   3858  HB2 PRO X 241      22.784  -1.504  -8.559  0.00  0.00            
ATOM   3859  HB3 PRO X 241      23.620  -0.050  -8.591  0.00  0.00            
ATOM   3860  CA  PRO X 241      21.529   0.067  -9.378  0.00  0.00            
ATOM   3861  HA  PRO X 241      21.863   0.361 -10.374  0.00  0.00            
ATOM   3862  C   PRO X 241      20.475  -1.071  -9.615  0.00  0.00            
ATOM   3863  O   PRO X 241      19.533  -1.328  -8.822  0.00  0.00            
ATOM   3864  N   GLN X 242      20.571  -1.800 -10.706  0.00  0.00            
ATOM   3865  H   GLN X 242      21.442  -1.762 -11.217  0.00  0.00            
ATOM   3866  CA  GLN X 242      19.637  -2.803 -11.103  0.00  0.00            
ATOM   3867  HA  GLN X 242      18.704  -2.246 -11.190  0.00  0.00            
ATOM   3868  CB  GLN X 242      20.047  -3.376 -12.461  0.00  0.00            
ATOM   3869  HB2 GLN X 242      20.356  -2.626 -13.189  0.00  0.00            
ATOM   3870  HB3 GLN X 242      20.973  -3.896 -12.216  0.00  0.00            
ATOM   3871  CG  GLN X 242      19.250  -4.367 -13.149  0.00  0.00            
ATOM   3872  HG2 GLN X 242      19.283  -5.289 -12.568  0.00  0.00            
ATOM   3873  HG3 GLN X 242      18.236  -3.972 -13.205  0.00  0.00            
ATOM   3874  CD  GLN X 242      19.760  -4.772 -14.519  0.00  0.00            
ATOM   3875  OE1 GLN X 242      20.681  -4.253 -15.133  0.00  0.00            
ATOM   3876  NE2 GLN X 242      19.154  -5.777 -15.142  0.00  0.00            
ATOM   3877 HE21 GLN X 242      18.439  -6.383 -14.766  0.00  0.00            
ATOM   3878 HE22 GLN X 242      19.481  -6.014 -16.067  0.00  0.00            
ATOM   3879  C   GLN X 242      19.463  -3.889 -10.042  0.00  0.00            
ATOM   3880  O   GLN X 242      20.406  -4.228  -9.359  0.00  0.00            
ATOM   3881  N   PRO X 243      18.294  -4.495 -10.022  0.00  0.00            
ATOM   3882  CD  PRO X 243      17.032  -3.921 -10.348  0.00  0.00            
ATOM   3883  HD2 PRO X 243      17.040  -2.842 -10.193  0.00  0.00            
ATOM   3884  HD3 PRO X 243      16.719  -4.066 -11.382  0.00  0.00            
ATOM   3885  CG  PRO X 243      15.959  -4.598  -9.488  0.00  0.00            
ATOM   3886  HG2 PRO X 243      15.082  -4.777 -10.111  0.00  0.00            
ATOM   3887  HG3 PRO X 243      15.800  -3.967  -8.614  0.00  0.00            
ATOM   3888  CB  PRO X 243      16.593  -5.868  -9.107  0.00  0.00            
ATOM   3889  HB2 PRO X 243      16.365  -6.551  -9.925  0.00  0.00            
ATOM   3890  HB3 PRO X 243      16.324  -6.270  -8.130  0.00  0.00            
ATOM   3891  CA  PRO X 243      18.070  -5.711  -9.161  0.00  0.00            
ATOM   3892  HA  PRO X 243      18.281  -5.458  -8.122  0.00  0.00            
ATOM   3893  C   PRO X 243      18.847  -6.927  -9.712  0.00  0.00            
ATOM   3894  O   PRO X 243      18.676  -7.279 -10.856  0.00  0.00            
ATOM   3895  N   PRO X 244      19.780  -7.587  -8.881  0.00  0.00            
ATOM   3896  CD  PRO X 244      20.072  -7.093  -7.544  0.00  0.00            
ATOM   3897  HD2 PRO X 244      20.504  -6.098  -7.647  0.00  0.00            
ATOM   3898  HD3 PRO X 244      19.235  -6.933  -6.865  0.00  0.00            
ATOM   3899  CG  PRO X 244      21.225  -7.943  -6.994  0.00  0.00            
ATOM   3900  HG2 PRO X 244      21.025  -8.006  -5.924  0.00  0.00            
ATOM   3901  HG3 PRO X 244      22.221  -7.579  -7.245  0.00  0.00            
ATOM   3902  CB  PRO X 244      20.998  -9.266  -7.771  0.00  0.00            
ATOM   3903  HB2 PRO X 244      20.211  -9.897  -7.358  0.00  0.00            
ATOM   3904  HB3 PRO X 244      21.979  -9.738  -7.829  0.00  0.00            
ATOM   3905  CA  PRO X 244      20.504  -8.829  -9.121  0.00  0.00            
ATOM   3906  HA  PRO X 244      21.317  -8.463  -9.748  0.00  0.00            
ATOM   3907  C   PRO X 244      19.730  -9.977  -9.787  0.00  0.00            
ATOM   3908  O   PRO X 244      20.301 -10.761 -10.461  0.00  0.00            
ATOM   3909  N   ILE X 245      18.423 -10.034  -9.641  0.00  0.00            
ATOM   3910  H   ILE X 245      18.001  -9.398  -8.979  0.00  0.00            
ATOM   3911  CA  ILE X 245      17.519 -11.120 -10.264  0.00  0.00            
ATOM   3912  HA  ILE X 245      18.145 -12.005 -10.375  0.00  0.00            
ATOM   3913  CB  ILE X 245      16.385 -11.652  -9.302  0.00  0.00            
ATOM   3914  HB  ILE X 245      16.029 -12.582  -9.745  0.00  0.00            
ATOM   3915  CG2 ILE X 245      16.880 -11.959  -7.888  0.00  0.00            
ATOM   3916 HG21 ILE X 245      17.535 -12.828  -7.957  0.00  0.00            
ATOM   3917 HG22 ILE X 245      16.126 -12.331  -7.194  0.00  0.00            
ATOM   3918 HG23 ILE X 245      17.470 -11.221  -7.344  0.00  0.00            
ATOM   3919  CG1 ILE X 245      15.247 -10.590  -9.318  0.00  0.00            
ATOM   3920 HG12 ILE X 245      14.709 -10.805 -10.241  0.00  0.00            
ATOM   3921 HG13 ILE X 245      15.628  -9.569  -9.312  0.00  0.00            
ATOM   3922  CD1 ILE X 245      14.270 -10.672  -8.156  0.00  0.00            
ATOM   3923 HD11 ILE X 245      13.476  -9.936  -8.282  0.00  0.00            
ATOM   3924 HD12 ILE X 245      14.832 -10.395  -7.264  0.00  0.00            
ATOM   3925 HD13 ILE X 245      13.768 -11.625  -7.994  0.00  0.00            
ATOM   3926  C   ILE X 245      16.966 -10.830 -11.621  0.00  0.00            
ATOM   3927  O   ILE X 245      16.715 -11.763 -12.412  0.00  0.00            
ATOM   3928  N   CYS X 246      16.867  -9.596 -12.019  0.00  0.00            
ATOM   3929  H   CYS X 246      17.366  -8.882 -11.506  0.00  0.00            
ATOM   3930  CA  CYS X 246      16.072  -9.242 -13.189  0.00  0.00            
ATOM   3931  HA  CYS X 246      15.441 -10.073 -13.504  0.00  0.00            
ATOM   3932  CB  CYS X 246      15.117  -8.073 -12.924  0.00  0.00            
ATOM   3933  HB2 CYS X 246      14.349  -8.036 -13.697  0.00  0.00            
ATOM   3934  HB3 CYS X 246      14.661  -8.300 -11.960  0.00  0.00            
ATOM   3935  SG  CYS X 246      15.956  -6.503 -13.021  0.00  0.00            
ATOM   3936  HG  CYS X 246      16.972  -6.692 -12.175  0.00  0.00            
ATOM   3937  C   CYS X 246      16.988  -8.948 -14.408  0.00  0.00            
ATOM   3938  O   CYS X 246      18.130  -8.503 -14.199  0.00  0.00            
ATOM   3939  N   THR X 247      16.513  -9.093 -15.627  0.00  0.00            
ATOM   3940  H   THR X 247      15.569  -9.423 -15.764  0.00  0.00            
ATOM   3941  CA  THR X 247      17.102  -8.570 -16.867  0.00  0.00            
ATOM   3942  HA  THR X 247      18.171  -8.542 -16.651  0.00  0.00            
ATOM   3943  CB  THR X 247      16.955  -9.567 -18.053  0.00  0.00            
ATOM   3944  HB  THR X 247      17.450 -10.518 -17.858  0.00  0.00            
ATOM   3945  CG2 THR X 247      15.505  -9.787 -18.491  0.00  0.00            
ATOM   3946 HG21 THR X 247      15.104  -8.987 -19.113  0.00  0.00            
ATOM   3947 HG22 THR X 247      15.467 -10.735 -19.027  0.00  0.00            
ATOM   3948 HG23 THR X 247      14.882  -9.872 -17.600  0.00  0.00            
ATOM   3949  OG1 THR X 247      17.537  -9.107 -19.229  0.00  0.00            
ATOM   3950  HG1 THR X 247      17.622  -9.867 -19.810  0.00  0.00            
ATOM   3951  C   THR X 247      16.474  -7.172 -17.247  0.00  0.00            
ATOM   3952  O   THR X 247      15.592  -6.653 -16.557  0.00  0.00            
ATOM   3953  N   ILE X 248      16.999  -6.516 -18.271  0.00  0.00            
ATOM   3954  H   ILE X 248      17.792  -7.037 -18.618  0.00  0.00            
ATOM   3955  CA  ILE X 248      16.682  -5.119 -18.679  0.00  0.00            
ATOM   3956  HA  ILE X 248      16.904  -4.549 -17.777  0.00  0.00            
ATOM   3957  CB  ILE X 248      17.676  -4.563 -19.715  0.00  0.00            
ATOM   3958  HB  ILE X 248      18.657  -4.580 -19.239  0.00  0.00            
ATOM   3959  CG2 ILE X 248      17.766  -5.483 -21.011  0.00  0.00            
ATOM   3960 HG21 ILE X 248      16.841  -5.489 -21.588  0.00  0.00            
ATOM   3961 HG22 ILE X 248      18.527  -4.904 -21.532  0.00  0.00            
ATOM   3962 HG23 ILE X 248      18.233  -6.456 -20.855  0.00  0.00            
ATOM   3963  CG1 ILE X 248      17.451  -3.066 -20.066  0.00  0.00            
ATOM   3964 HG12 ILE X 248      16.502  -2.980 -20.596  0.00  0.00            
ATOM   3965 HG13 ILE X 248      18.201  -2.705 -20.770  0.00  0.00            
ATOM   3966  CD1 ILE X 248      17.457  -2.103 -18.848  0.00  0.00            
ATOM   3967 HD11 ILE X 248      17.127  -1.116 -19.173  0.00  0.00            
ATOM   3968 HD12 ILE X 248      16.637  -2.446 -18.218  0.00  0.00            
ATOM   3969 HD13 ILE X 248      18.488  -2.055 -18.496  0.00  0.00            
ATOM   3970  C   ILE X 248      15.241  -4.946 -19.153  0.00  0.00            
ATOM   3971  O   ILE X 248      14.794  -3.832 -18.983  0.00  0.00            
ATOM   3972  N   ASP X 249      14.395  -5.973 -19.446  0.00  0.00            
ATOM   3973  H   ASP X 249      14.799  -6.886 -19.599  0.00  0.00            
ATOM   3974  CA  ASP X 249      12.959  -5.719 -19.724  0.00  0.00            
ATOM   3975  HA  ASP X 249      12.880  -5.037 -20.571  0.00  0.00            
ATOM   3976  CB  ASP X 249      12.430  -7.082 -20.063  0.00  0.00            
ATOM   3977  HB2 ASP X 249      12.678  -7.917 -19.408  0.00  0.00            
ATOM   3978  HB3 ASP X 249      11.351  -7.114 -20.211  0.00  0.00            
ATOM   3979  CG  ASP X 249      13.047  -7.446 -21.441  0.00  0.00            
ATOM   3980  OD1 ASP X 249      13.535  -8.590 -21.625  0.00  0.00            
ATOM   3981  OD2 ASP X 249      12.828  -6.674 -22.451  0.00  0.00            
ATOM   3982  C   ASP X 249      12.093  -5.118 -18.530  0.00  0.00            
ATOM   3983  O   ASP X 249      11.067  -4.438 -18.782  0.00  0.00            
ATOM   3984  N   VAL X 250      12.548  -5.401 -17.297  0.00  0.00            
ATOM   3985  H   VAL X 250      13.317  -6.045 -17.184  0.00  0.00            
ATOM   3986  CA  VAL X 250      11.999  -4.766 -16.059  0.00  0.00            
ATOM   3987  HA  VAL X 250      10.984  -4.404 -16.226  0.00  0.00            
ATOM   3988  CB  VAL X 250      12.121  -5.659 -14.753  0.00  0.00            
ATOM   3989  HB  VAL X 250      13.048  -5.315 -14.293  0.00  0.00            
ATOM   3990  CG1 VAL X 250      10.909  -5.212 -13.919  0.00  0.00            
ATOM   3991 HG11 VAL X 250      10.964  -4.123 -13.891  0.00  0.00            
ATOM   3992 HG12 VAL X 250       9.981  -5.576 -14.359  0.00  0.00            
ATOM   3993 HG13 VAL X 250      11.172  -5.584 -12.929  0.00  0.00            
ATOM   3994  CG2 VAL X 250      12.049  -7.176 -15.003  0.00  0.00            
ATOM   3995 HG21 VAL X 250      12.142  -7.688 -14.046  0.00  0.00            
ATOM   3996 HG22 VAL X 250      11.049  -7.463 -15.329  0.00  0.00            
ATOM   3997 HG23 VAL X 250      12.875  -7.514 -15.629  0.00  0.00            
ATOM   3998  C   VAL X 250      12.695  -3.450 -15.753  0.00  0.00            
ATOM   3999  O   VAL X 250      12.035  -2.401 -15.531  0.00  0.00            
ATOM   4000  N   TYR X 251      13.996  -3.461 -15.665  0.00  0.00            
ATOM   4001  H   TYR X 251      14.488  -4.322 -15.854  0.00  0.00            
ATOM   4002  CA  TYR X 251      14.807  -2.393 -15.225  0.00  0.00            
ATOM   4003  HA  TYR X 251      14.352  -2.055 -14.294  0.00  0.00            
ATOM   4004  CB  TYR X 251      16.200  -2.843 -14.858  0.00  0.00            
ATOM   4005  HB2 TYR X 251      16.160  -3.516 -14.000  0.00  0.00            
ATOM   4006  HB3 TYR X 251      16.719  -3.293 -15.704  0.00  0.00            
ATOM   4007  CG  TYR X 251      17.109  -1.843 -14.390  0.00  0.00            
ATOM   4008  CD1 TYR X 251      18.240  -1.458 -15.060  0.00  0.00            
ATOM   4009  HD1 TYR X 251      18.405  -1.869 -16.045  0.00  0.00            
ATOM   4010  CE1 TYR X 251      19.042  -0.358 -14.665  0.00  0.00            
ATOM   4011  HE1 TYR X 251      19.847  -0.056 -15.319  0.00  0.00            
ATOM   4012  CZ  TYR X 251      18.633   0.309 -13.499  0.00  0.00            
ATOM   4013  OH  TYR X 251      19.378   1.415 -13.137  0.00  0.00            
ATOM   4014  HH  TYR X 251      19.343   1.551 -12.187  0.00  0.00            
ATOM   4015  CE2 TYR X 251      17.583  -0.152 -12.689  0.00  0.00            
ATOM   4016  HE2 TYR X 251      17.280   0.357 -11.785  0.00  0.00            
ATOM   4017  CD2 TYR X 251      16.805  -1.221 -13.151  0.00  0.00            
ATOM   4018  HD2 TYR X 251      15.927  -1.412 -12.553  0.00  0.00            
ATOM   4019  C   TYR X 251      14.674  -1.092 -16.105  0.00  0.00            
ATOM   4020  O   TYR X 251      14.638   0.061 -15.640  0.00  0.00            
ATOM   4021  N   MET X 252      14.481  -1.271 -17.443  0.00  0.00            
ATOM   4022  H   MET X 252      14.639  -2.199 -17.809  0.00  0.00            
ATOM   4023  CA  MET X 252      14.244  -0.247 -18.416  0.00  0.00            
ATOM   4024  HA  MET X 252      15.123   0.393 -18.500  0.00  0.00            
ATOM   4025  CB  MET X 252      13.996  -0.971 -19.820  0.00  0.00            
ATOM   4026  HB2 MET X 252      13.227  -1.732 -19.687  0.00  0.00            
ATOM   4027  HB3 MET X 252      14.829  -1.635 -20.054  0.00  0.00            
ATOM   4028  CG  MET X 252      13.776  -0.013 -21.010  0.00  0.00            
ATOM   4029  HG2 MET X 252      14.554  -0.186 -21.754  0.00  0.00            
ATOM   4030  HG3 MET X 252      13.995   0.998 -20.667  0.00  0.00            
ATOM   4031  SD  MET X 252      12.201  -0.130 -21.910  0.00  0.00            
ATOM   4032  CE  MET X 252      12.334  -1.883 -22.402  0.00  0.00            
ATOM   4033  HE1 MET X 252      13.259  -2.045 -22.956  0.00  0.00            
ATOM   4034  HE2 MET X 252      12.288  -2.463 -21.481  0.00  0.00            
ATOM   4035  HE3 MET X 252      11.519  -2.111 -23.089  0.00  0.00            
ATOM   4036  C   MET X 252      13.048   0.522 -17.971  0.00  0.00            
ATOM   4037  O   MET X 252      13.110   1.715 -18.058  0.00  0.00            
ATOM   4038  N   ILE X 253      11.952  -0.067 -17.504  0.00  0.00            
ATOM   4039  H   ILE X 253      12.029  -1.073 -17.457  0.00  0.00            
ATOM   4040  CA  ILE X 253      10.682   0.655 -17.145  0.00  0.00            
ATOM   4041  HA  ILE X 253      10.537   1.460 -17.865  0.00  0.00            
ATOM   4042  CB  ILE X 253       9.490  -0.341 -17.208  0.00  0.00            
ATOM   4043  HB  ILE X 253       9.719  -1.232 -16.623  0.00  0.00            
ATOM   4044  CG2 ILE X 253       8.242   0.289 -16.599  0.00  0.00            
ATOM   4045 HG21 ILE X 253       7.989   1.225 -17.097  0.00  0.00            
ATOM   4046 HG22 ILE X 253       8.352   0.465 -15.529  0.00  0.00            
ATOM   4047 HG23 ILE X 253       7.339  -0.298 -16.765  0.00  0.00            
ATOM   4048  CG1 ILE X 253       9.096  -0.937 -18.623  0.00  0.00            
ATOM   4049 HG12 ILE X 253       9.770  -1.773 -18.813  0.00  0.00            
ATOM   4050 HG13 ILE X 253       8.134  -1.447 -18.585  0.00  0.00            
ATOM   4051  CD1 ILE X 253       8.966   0.109 -19.708  0.00  0.00            
ATOM   4052 HD11 ILE X 253       8.116   0.769 -19.538  0.00  0.00            
ATOM   4053 HD12 ILE X 253       9.934   0.552 -19.941  0.00  0.00            
ATOM   4054 HD13 ILE X 253       8.740  -0.398 -20.646  0.00  0.00            
ATOM   4055  C   ILE X 253      10.777   1.240 -15.712  0.00  0.00            
ATOM   4056  O   ILE X 253      10.131   2.277 -15.511  0.00  0.00            
ATOM   4057  N   MET X 254      11.728   0.802 -14.855  0.00  0.00            
ATOM   4058  H   MET X 254      12.442   0.148 -15.144  0.00  0.00            
ATOM   4059  CA  MET X 254      11.968   1.512 -13.590  0.00  0.00            
ATOM   4060  HA  MET X 254      11.051   1.721 -13.039  0.00  0.00            
ATOM   4061  CB  MET X 254      12.886   0.739 -12.591  0.00  0.00            
ATOM   4062  HB2 MET X 254      13.805   0.659 -13.172  0.00  0.00            
ATOM   4063  HB3 MET X 254      13.028   1.394 -11.731  0.00  0.00            
ATOM   4064  CG  MET X 254      12.356  -0.652 -12.261  0.00  0.00            
ATOM   4065  HG2 MET X 254      12.215  -1.190 -13.199  0.00  0.00            
ATOM   4066  HG3 MET X 254      11.402  -0.694 -11.736  0.00  0.00            
ATOM   4067  SD  MET X 254      13.430  -1.771 -11.412  0.00  0.00            
ATOM   4068  CE  MET X 254      12.381  -3.165 -11.061  0.00  0.00            
ATOM   4069  HE1 MET X 254      11.384  -2.732 -10.983  0.00  0.00            
ATOM   4070  HE2 MET X 254      12.651  -3.598 -10.097  0.00  0.00            
ATOM   4071  HE3 MET X 254      12.369  -3.799 -11.948  0.00  0.00            
ATOM   4072  C   MET X 254      12.523   2.880 -13.962  0.00  0.00            
ATOM   4073  O   MET X 254      11.987   3.940 -13.617  0.00  0.00            
ATOM   4074  N   VAL X 255      13.610   2.958 -14.712  0.00  0.00            
ATOM   4075  H   VAL X 255      14.006   2.086 -15.035  0.00  0.00            
ATOM   4076  CA  VAL X 255      14.273   4.189 -15.259  0.00  0.00            
ATOM   4077  HA  VAL X 255      14.528   4.807 -14.398  0.00  0.00            
ATOM   4078  CB  VAL X 255      15.605   3.806 -15.978  0.00  0.00            
ATOM   4079  HB  VAL X 255      15.407   3.078 -16.764  0.00  0.00            
ATOM   4080  CG1 VAL X 255      16.312   4.991 -16.671  0.00  0.00            
ATOM   4081 HG11 VAL X 255      15.669   5.406 -17.447  0.00  0.00            
ATOM   4082 HG12 VAL X 255      16.597   5.816 -16.019  0.00  0.00            
ATOM   4083 HG13 VAL X 255      17.243   4.742 -17.181  0.00  0.00            
ATOM   4084  CG2 VAL X 255      16.645   3.278 -15.084  0.00  0.00            
ATOM   4085 HG21 VAL X 255      16.803   3.924 -14.220  0.00  0.00            
ATOM   4086 HG22 VAL X 255      17.612   3.010 -15.508  0.00  0.00            
ATOM   4087 HG23 VAL X 255      16.254   2.425 -14.529  0.00  0.00            
ATOM   4088  C   VAL X 255      13.376   5.071 -16.103  0.00  0.00            
ATOM   4089  O   VAL X 255      13.483   6.278 -16.231  0.00  0.00            
ATOM   4090  N   LYS X 256      12.458   4.407 -16.767  0.00  0.00            
ATOM   4091  H   LYS X 256      12.449   3.399 -16.712  0.00  0.00            
ATOM   4092  CA  LYS X 256      11.406   5.074 -17.572  0.00  0.00            
ATOM   4093  HA  LYS X 256      11.927   5.896 -18.063  0.00  0.00            
ATOM   4094  CB  LYS X 256      10.806   4.125 -18.645  0.00  0.00            
ATOM   4095  HB2 LYS X 256       9.864   3.652 -18.365  0.00  0.00            
ATOM   4096  HB3 LYS X 256      11.477   3.281 -18.804  0.00  0.00            
ATOM   4097  CG  LYS X 256      10.499   4.819 -19.957  0.00  0.00            
ATOM   4098  HG2 LYS X 256      11.365   5.419 -20.238  0.00  0.00            
ATOM   4099  HG3 LYS X 256       9.584   5.402 -19.851  0.00  0.00            
ATOM   4100  CD  LYS X 256      10.318   3.798 -21.091  0.00  0.00            
ATOM   4101  HD2 LYS X 256      11.111   3.056 -21.001  0.00  0.00            
ATOM   4102  HD3 LYS X 256       9.377   3.266 -20.952  0.00  0.00            
ATOM   4103  CE  LYS X 256      10.279   4.403 -22.497  0.00  0.00            
ATOM   4104  HE2 LYS X 256      11.162   5.029 -22.627  0.00  0.00            
ATOM   4105  HE3 LYS X 256      10.304   3.563 -23.191  0.00  0.00            
ATOM   4106  NZ  LYS X 256       9.075   5.209 -22.741  0.00  0.00            
ATOM   4107  HZ1 LYS X 256       8.780   5.810 -21.984  0.00  0.00            
ATOM   4108  HZ2 LYS X 256       9.153   5.665 -23.639  0.00  0.00            
ATOM   4109  HZ3 LYS X 256       8.266   4.610 -22.828  0.00  0.00            
ATOM   4110  C   LYS X 256      10.268   5.810 -16.815  0.00  0.00            
ATOM   4111  O   LYS X 256       9.886   6.894 -17.094  0.00  0.00            
ATOM   4112  N   CYS X 257       9.807   5.093 -15.751  0.00  0.00            
ATOM   4113  H   CYS X 257      10.144   4.150 -15.618  0.00  0.00            
ATOM   4114  CA  CYS X 257       8.990   5.720 -14.686  0.00  0.00            
ATOM   4115  HA  CYS X 257       8.161   6.190 -15.215  0.00  0.00            
ATOM   4116  CB  CYS X 257       8.486   4.726 -13.677  0.00  0.00            
ATOM   4117  HB2 CYS X 257       9.352   4.191 -13.287  0.00  0.00            
ATOM   4118  HB3 CYS X 257       7.940   5.153 -12.836  0.00  0.00            
ATOM   4119  SG  CYS X 257       7.363   3.614 -14.585  0.00  0.00            
ATOM   4120  HG  CYS X 257       8.298   2.785 -15.059  0.00  0.00            
ATOM   4121  C   CYS X 257       9.846   6.764 -13.918  0.00  0.00            
ATOM   4122  O   CYS X 257       9.307   7.879 -13.685  0.00  0.00            
ATOM   4123  N   TRP X 258      11.147   6.549 -13.702  0.00  0.00            
ATOM   4124  H   TRP X 258      11.479   5.623 -13.931  0.00  0.00            
ATOM   4125  CA  TRP X 258      12.049   7.654 -13.251  0.00  0.00            
ATOM   4126  HA  TRP X 258      11.408   8.253 -12.604  0.00  0.00            
ATOM   4127  CB  TRP X 258      13.231   7.111 -12.534  0.00  0.00            
ATOM   4128  HB2 TRP X 258      13.845   6.675 -13.322  0.00  0.00            
ATOM   4129  HB3 TRP X 258      13.732   7.969 -12.085  0.00  0.00            
ATOM   4130  CG  TRP X 258      13.083   6.161 -11.468  0.00  0.00            
ATOM   4131  CD1 TRP X 258      12.172   6.250 -10.454  0.00  0.00            
ATOM   4132  HD1 TRP X 258      11.428   7.032 -10.405  0.00  0.00            
ATOM   4133  NE1 TRP X 258      12.314   5.227  -9.581  0.00  0.00            
ATOM   4134  HE1 TRP X 258      11.774   5.178  -8.729  0.00  0.00            
ATOM   4135  CE2 TRP X 258      13.377   4.425  -9.967  0.00  0.00            
ATOM   4136  CZ2 TRP X 258      13.905   3.178  -9.407  0.00  0.00            
ATOM   4137  HZ2 TRP X 258      13.442   2.801  -8.507  0.00  0.00            
ATOM   4138  CH2 TRP X 258      14.989   2.532  -9.944  0.00  0.00            
ATOM   4139  HH2 TRP X 258      15.367   1.609  -9.530  0.00  0.00            
ATOM   4140  CZ3 TRP X 258      15.634   3.207 -10.992  0.00  0.00            
ATOM   4141  HZ3 TRP X 258      16.567   2.770 -11.318  0.00  0.00            
ATOM   4142  CE3 TRP X 258      15.050   4.315 -11.624  0.00  0.00            
ATOM   4143  HE3 TRP X 258      15.432   4.691 -12.562  0.00  0.00            
ATOM   4144  CD2 TRP X 258      13.888   4.972 -11.138  0.00  0.00            
ATOM   4145  C   TRP X 258      12.539   8.632 -14.325  0.00  0.00            
ATOM   4146  O   TRP X 258      13.683   9.115 -14.219  0.00  0.00            
ATOM   4147  N   MET X 259      11.841   8.864 -15.473  0.00  0.00            
ATOM   4148  H   MET X 259      10.998   8.345 -15.675  0.00  0.00            
ATOM   4149  CA  MET X 259      12.268   9.907 -16.454  0.00  0.00            
ATOM   4150  HA  MET X 259      13.341   9.817 -16.625  0.00  0.00            
ATOM   4151  CB  MET X 259      11.627   9.621 -17.775  0.00  0.00            
ATOM   4152  HB2 MET X 259      11.987   8.605 -17.936  0.00  0.00            
ATOM   4153  HB3 MET X 259      10.538   9.622 -17.728  0.00  0.00            
ATOM   4154  CG  MET X 259      11.894  10.584 -18.938  0.00  0.00            
ATOM   4155  HG2 MET X 259      12.967  10.773 -18.986  0.00  0.00            
ATOM   4156  HG3 MET X 259      11.460  11.579 -18.838  0.00  0.00            
ATOM   4157  SD  MET X 259      11.370  10.058 -20.580  0.00  0.00            
ATOM   4158  CE  MET X 259      12.144   8.442 -20.695  0.00  0.00            
ATOM   4159  HE1 MET X 259      13.107   8.457 -20.186  0.00  0.00            
ATOM   4160  HE2 MET X 259      11.440   7.777 -20.195  0.00  0.00            
ATOM   4161  HE3 MET X 259      12.249   8.233 -21.759  0.00  0.00            
ATOM   4162  C   MET X 259      12.033  11.323 -15.815  0.00  0.00            
ATOM   4163  O   MET X 259      11.112  11.534 -14.954  0.00  0.00            
ATOM   4164  N   ILE X 260      12.975  12.215 -16.195  0.00  0.00            
ATOM   4165  H   ILE X 260      13.737  11.987 -16.818  0.00  0.00            
ATOM   4166  CA  ILE X 260      13.020  13.519 -15.621  0.00  0.00            
ATOM   4167  HA  ILE X 260      13.163  13.488 -14.541  0.00  0.00            
ATOM   4168  CB  ILE X 260      14.145  14.346 -16.355  0.00  0.00            
ATOM   4169  HB  ILE X 260      15.047  13.749 -16.218  0.00  0.00            
ATOM   4170  CG2 ILE X 260      14.138  14.487 -17.886  0.00  0.00            
ATOM   4171 HG21 ILE X 260      15.151  14.536 -18.286  0.00  0.00            
ATOM   4172 HG22 ILE X 260      13.468  15.265 -18.250  0.00  0.00            
ATOM   4173 HG23 ILE X 260      13.618  13.585 -18.208  0.00  0.00            
ATOM   4174  CG1 ILE X 260      14.465  15.726 -15.706  0.00  0.00            
ATOM   4175 HG12 ILE X 260      13.883  16.554 -16.110  0.00  0.00            
ATOM   4176 HG13 ILE X 260      14.298  15.586 -14.638  0.00  0.00            
ATOM   4177  CD1 ILE X 260      15.973  16.074 -15.794  0.00  0.00            
ATOM   4178 HD11 ILE X 260      16.208  16.007 -16.856  0.00  0.00            
ATOM   4179 HD12 ILE X 260      16.114  17.054 -15.338  0.00  0.00            
ATOM   4180 HD13 ILE X 260      16.525  15.472 -15.072  0.00  0.00            
ATOM   4181  C   ILE X 260      11.675  14.296 -15.852  0.00  0.00            
ATOM   4182  O   ILE X 260      11.200  14.819 -14.865  0.00  0.00            
ATOM   4183  N   ASP X 261      11.084  14.293 -17.017  0.00  0.00            
ATOM   4184  H   ASP X 261      11.563  14.036 -17.869  0.00  0.00            
ATOM   4185  CA  ASP X 261       9.765  14.849 -17.290  0.00  0.00            
ATOM   4186  HA  ASP X 261       9.609  15.768 -16.725  0.00  0.00            
ATOM   4187  CB  ASP X 261       9.728  15.255 -18.747  0.00  0.00            
ATOM   4188  HB2 ASP X 261      10.419  16.098 -18.763  0.00  0.00            
ATOM   4189  HB3 ASP X 261      10.081  14.479 -19.426  0.00  0.00            
ATOM   4190  CG  ASP X 261       8.391  15.732 -19.290  0.00  0.00            
ATOM   4191  OD1 ASP X 261       7.624  16.308 -18.485  0.00  0.00            
ATOM   4192  OD2 ASP X 261       8.071  15.609 -20.491  0.00  0.00            
ATOM   4193  C   ASP X 261       8.502  14.019 -16.910  0.00  0.00            
ATOM   4194  O   ASP X 261       8.243  13.011 -17.515  0.00  0.00            
ATOM   4195  N   ALA X 262       7.587  14.488 -16.044  0.00  0.00            
ATOM   4196  H   ALA X 262       7.825  15.390 -15.657  0.00  0.00            
ATOM   4197  CA  ALA X 262       6.282  13.973 -15.689  0.00  0.00            
ATOM   4198  HA  ALA X 262       6.297  13.135 -14.991  0.00  0.00            
ATOM   4199  CB  ALA X 262       5.600  15.112 -14.918  0.00  0.00            
ATOM   4200  HB1 ALA X 262       5.734  16.080 -15.400  0.00  0.00            
ATOM   4201  HB2 ALA X 262       5.955  15.162 -13.889  0.00  0.00            
ATOM   4202  HB3 ALA X 262       4.523  15.027 -14.772  0.00  0.00            
ATOM   4203  C   ALA X 262       5.490  13.506 -16.973  0.00  0.00            
ATOM   4204  O   ALA X 262       5.127  12.366 -17.038  0.00  0.00            
ATOM   4205  N   ASP X 263       5.244  14.407 -17.851  0.00  0.00            
ATOM   4206  H   ASP X 263       5.662  15.300 -17.628  0.00  0.00            
ATOM   4207  CA  ASP X 263       4.560  14.164 -19.181  0.00  0.00            
ATOM   4208  HA  ASP X 263       3.567  13.780 -18.944  0.00  0.00            
ATOM   4209  CB  ASP X 263       4.214  15.456 -19.857  0.00  0.00            
ATOM   4210  HB2 ASP X 263       3.753  15.226 -20.818  0.00  0.00            
ATOM   4211  HB3 ASP X 263       5.160  15.900 -20.166  0.00  0.00            
ATOM   4212  CG  ASP X 263       3.322  16.403 -18.996  0.00  0.00            
ATOM   4213  OD1 ASP X 263       2.304  15.938 -18.353  0.00  0.00            
ATOM   4214  OD2 ASP X 263       3.401  17.645 -19.207  0.00  0.00            
ATOM   4215  C   ASP X 263       5.232  13.166 -20.085  0.00  0.00            
ATOM   4216  O   ASP X 263       4.543  12.670 -20.983  0.00  0.00            
ATOM   4217  N   SER X 264       6.525  12.948 -19.972  0.00  0.00            
ATOM   4218  H   SER X 264       7.037  13.340 -19.195  0.00  0.00            
ATOM   4219  CA  SER X 264       7.209  11.883 -20.660  0.00  0.00            
ATOM   4220  HA  SER X 264       6.716  11.613 -21.594  0.00  0.00            
ATOM   4221  CB  SER X 264       8.636  12.359 -21.103  0.00  0.00            
ATOM   4222  HB2 SER X 264       9.233  12.533 -20.208  0.00  0.00            
ATOM   4223  HB3 SER X 264       9.002  11.522 -21.698  0.00  0.00            
ATOM   4224  OG  SER X 264       8.670  13.579 -21.823  0.00  0.00            
ATOM   4225  HG  SER X 264       8.284  14.241 -21.246  0.00  0.00            
ATOM   4226  C   SER X 264       7.188  10.534 -19.793  0.00  0.00            
ATOM   4227  O   SER X 264       7.893   9.612 -20.192  0.00  0.00            
ATOM   4228  N   ARG X 265       6.514  10.347 -18.667  0.00  0.00            
ATOM   4229  H   ARG X 265       5.965  11.137 -18.357  0.00  0.00            
ATOM   4230  CA  ARG X 265       6.362   9.084 -17.870  0.00  0.00            
ATOM   4231  HA  ARG X 265       7.242   8.532 -18.198  0.00  0.00            
ATOM   4232  CB  ARG X 265       6.328   9.416 -16.393  0.00  0.00            
ATOM   4233  HB2 ARG X 265       5.517  10.119 -16.205  0.00  0.00            
ATOM   4234  HB3 ARG X 265       6.033   8.491 -15.897  0.00  0.00            
ATOM   4235  CG  ARG X 265       7.694   9.810 -15.905  0.00  0.00            
ATOM   4236  HG2 ARG X 265       8.374   8.958 -15.929  0.00  0.00            
ATOM   4237  HG3 ARG X 265       8.104  10.581 -16.558  0.00  0.00            
ATOM   4238  CD  ARG X 265       7.359  10.342 -14.471  0.00  0.00            
ATOM   4239  HD2 ARG X 265       6.433  10.910 -14.559  0.00  0.00            
ATOM   4240  HD3 ARG X 265       7.340   9.587 -13.685  0.00  0.00            
ATOM   4241  NE  ARG X 265       8.531  11.250 -14.072  0.00  0.00            
ATOM   4242  HE  ARG X 265       9.469  11.159 -14.436  0.00  0.00            
ATOM   4243  CZ  ARG X 265       8.412  12.219 -13.192  0.00  0.00            
ATOM   4244  NH1 ARG X 265       9.402  13.023 -13.116  0.00  0.00            
ATOM   4245 HH11 ARG X 265      10.099  13.039 -13.847  0.00  0.00            
ATOM   4246 HH12 ARG X 265       9.352  13.823 -12.501  0.00  0.00            
ATOM   4247  NH2 ARG X 265       7.483  12.277 -12.266  0.00  0.00            
ATOM   4248 HH21 ARG X 265       6.681  11.664 -12.277  0.00  0.00            
ATOM   4249 HH22 ARG X 265       7.471  13.070 -11.640  0.00  0.00            
ATOM   4250  C   ARG X 265       5.135   8.305 -18.402  0.00  0.00            
ATOM   4251  O   ARG X 265       4.200   8.869 -18.969  0.00  0.00            
ATOM   4252  N   PRO X 266       5.096   6.965 -18.247  0.00  0.00            
ATOM   4253  CD  PRO X 266       6.199   6.127 -17.692  0.00  0.00            
ATOM   4254  HD2 PRO X 266       6.287   6.327 -16.624  0.00  0.00            
ATOM   4255  HD3 PRO X 266       7.120   6.404 -18.205  0.00  0.00            
ATOM   4256  CG  PRO X 266       5.891   4.719 -17.989  0.00  0.00            
ATOM   4257  HG2 PRO X 266       6.328   4.366 -18.923  0.00  0.00            
ATOM   4258  HG3 PRO X 266       6.293   4.118 -17.173  0.00  0.00            
ATOM   4259  CB  PRO X 266       4.372   4.642 -18.044  0.00  0.00            
ATOM   4260  HB2 PRO X 266       3.923   3.847 -18.639  0.00  0.00            
ATOM   4261  HB3 PRO X 266       4.085   4.517 -16.999  0.00  0.00            
ATOM   4262  CA  PRO X 266       3.967   6.098 -18.526  0.00  0.00            
ATOM   4263  HA  PRO X 266       3.712   6.097 -19.586  0.00  0.00            
ATOM   4264  C   PRO X 266       2.664   6.576 -17.832  0.00  0.00            
ATOM   4265  O   PRO X 266       2.736   7.384 -16.903  0.00  0.00            
ATOM   4266  N   LYS X 267       1.483   6.092 -18.263  0.00  0.00            
ATOM   4267  H   LYS X 267       1.406   5.408 -19.002  0.00  0.00            
ATOM   4268  CA  LYS X 267       0.319   6.152 -17.387  0.00  0.00            
ATOM   4269  HA  LYS X 267       0.414   6.900 -16.600  0.00  0.00            
ATOM   4270  CB  LYS X 267      -0.926   6.517 -18.174  0.00  0.00            
ATOM   4271  HB2 LYS X 267      -1.130   5.708 -18.876  0.00  0.00            
ATOM   4272  HB3 LYS X 267      -1.714   6.495 -17.421  0.00  0.00            
ATOM   4273  CG  LYS X 267      -1.015   7.938 -18.805  0.00  0.00            
ATOM   4274  HG2 LYS X 267      -0.327   7.951 -19.650  0.00  0.00            
ATOM   4275  HG3 LYS X 267      -2.044   8.029 -19.153  0.00  0.00            
ATOM   4276  CD  LYS X 267      -0.678   9.090 -17.891  0.00  0.00            
ATOM   4277  HD2 LYS X 267      -1.273   9.008 -16.982  0.00  0.00            
ATOM   4278  HD3 LYS X 267       0.320   9.113 -17.453  0.00  0.00            
ATOM   4279  CE  LYS X 267      -0.956  10.485 -18.523  0.00  0.00            
ATOM   4280  HE2 LYS X 267      -0.785  11.235 -17.751  0.00  0.00            
ATOM   4281  HE3 LYS X 267      -1.994  10.621 -18.827  0.00  0.00            
ATOM   4282  NZ  LYS X 267      -0.047  10.857 -19.578  0.00  0.00            
ATOM   4283  HZ1 LYS X 267       0.888  10.669 -19.246  0.00  0.00            
ATOM   4284  HZ2 LYS X 267      -0.265  10.291 -20.386  0.00  0.00            
ATOM   4285  HZ3 LYS X 267       0.065  11.815 -19.879  0.00  0.00            
ATOM   4286  C   LYS X 267       0.183   4.751 -16.624  0.00  0.00            
ATOM   4287  O   LYS X 267       0.725   3.778 -17.095  0.00  0.00            
ATOM   4288  N   PHE X 268      -0.587   4.732 -15.554  0.00  0.00            
ATOM   4289  H   PHE X 268      -1.070   5.615 -15.467  0.00  0.00            
ATOM   4290  CA  PHE X 268      -0.806   3.547 -14.826  0.00  0.00            
ATOM   4291  HA  PHE X 268       0.124   3.024 -14.601  0.00  0.00            
ATOM   4292  CB  PHE X 268      -1.482   3.781 -13.483  0.00  0.00            
ATOM   4293  HB2 PHE X 268      -1.781   2.789 -13.145  0.00  0.00            
ATOM   4294  HB3 PHE X 268      -2.439   4.300 -13.539  0.00  0.00            
ATOM   4295  CG  PHE X 268      -0.569   4.417 -12.500  0.00  0.00            
ATOM   4296  CD1 PHE X 268       0.511   3.749 -11.968  0.00  0.00            
ATOM   4297  HD1 PHE X 268       0.672   2.749 -12.343  0.00  0.00            
ATOM   4298  CE1 PHE X 268       1.288   4.374 -10.983  0.00  0.00            
ATOM   4299  HE1 PHE X 268       2.163   3.957 -10.507  0.00  0.00            
ATOM   4300  CZ  PHE X 268       1.043   5.759 -10.647  0.00  0.00            
ATOM   4301  HZ  PHE X 268       1.647   6.170  -9.851  0.00  0.00            
ATOM   4302  CE2 PHE X 268       0.027   6.512 -11.286  0.00  0.00            
ATOM   4303  HE2 PHE X 268      -0.055   7.573 -11.103  0.00  0.00            
ATOM   4304  CD2 PHE X 268      -0.843   5.785 -12.163  0.00  0.00            
ATOM   4305  HD2 PHE X 268      -1.781   6.226 -12.465  0.00  0.00            
ATOM   4306  C   PHE X 268      -1.557   2.447 -15.611  0.00  0.00            
ATOM   4307  O   PHE X 268      -1.238   1.220 -15.490  0.00  0.00            
ATOM   4308  N   ARG X 269      -2.508   2.842 -16.500  0.00  0.00            
ATOM   4309  H   ARG X 269      -2.708   3.830 -16.555  0.00  0.00            
ATOM   4310  CA  ARG X 269      -3.238   1.984 -17.438  0.00  0.00            
ATOM   4311  HA  ARG X 269      -3.726   1.180 -16.888  0.00  0.00            
ATOM   4312  CB  ARG X 269      -4.318   2.715 -18.186  0.00  0.00            
ATOM   4313  HB2 ARG X 269      -4.701   1.969 -18.882  0.00  0.00            
ATOM   4314  HB3 ARG X 269      -5.075   2.973 -17.445  0.00  0.00            
ATOM   4315  CG  ARG X 269      -3.911   4.059 -18.837  0.00  0.00            
ATOM   4316  HG2 ARG X 269      -3.056   4.501 -18.326  0.00  0.00            
ATOM   4317  HG3 ARG X 269      -3.535   3.821 -19.832  0.00  0.00            
ATOM   4318  CD  ARG X 269      -4.992   5.156 -18.900  0.00  0.00            
ATOM   4319  HD2 ARG X 269      -4.813   5.843 -19.727  0.00  0.00            
ATOM   4320  HD3 ARG X 269      -5.850   4.606 -19.288  0.00  0.00            
ATOM   4321  NE  ARG X 269      -5.332   5.827 -17.613  0.00  0.00            
ATOM   4322  HE  ARG X 269      -4.712   6.589 -17.379  0.00  0.00            
ATOM   4323  CZ  ARG X 269      -6.395   5.771 -16.836  0.00  0.00            
ATOM   4324  NH1 ARG X 269      -6.422   6.420 -15.748  0.00  0.00            
ATOM   4325 HH11 ARG X 269      -5.676   6.996 -15.385  0.00  0.00            
ATOM   4326 HH12 ARG X 269      -7.207   6.185 -15.157  0.00  0.00            
ATOM   4327  NH2 ARG X 269      -7.370   4.903 -16.962  0.00  0.00            
ATOM   4328 HH21 ARG X 269      -7.310   4.118 -17.594  0.00  0.00            
ATOM   4329 HH22 ARG X 269      -8.049   4.980 -16.217  0.00  0.00            
ATOM   4330  C   ARG X 269      -2.352   1.252 -18.439  0.00  0.00            
ATOM   4331  O   ARG X 269      -2.570   0.067 -18.779  0.00  0.00            
ATOM   4332  N   GLU X 270      -1.197   1.792 -18.736  0.00  0.00            
ATOM   4333  H   GLU X 270      -0.973   2.594 -18.165  0.00  0.00            
ATOM   4334  CA  GLU X 270      -0.131   1.207 -19.655  0.00  0.00            
ATOM   4335  HA  GLU X 270      -0.632   0.709 -20.485  0.00  0.00            
ATOM   4336  CB  GLU X 270       0.717   2.245 -20.331  0.00  0.00            
ATOM   4337  HB2 GLU X 270       1.354   2.670 -19.556  0.00  0.00            
ATOM   4338  HB3 GLU X 270       1.292   1.812 -21.149  0.00  0.00            
ATOM   4339  CG  GLU X 270      -0.220   3.314 -20.946  0.00  0.00            
ATOM   4340  HG2 GLU X 270      -0.793   3.865 -20.200  0.00  0.00            
ATOM   4341  HG3 GLU X 270      -0.890   2.882 -21.690  0.00  0.00            
ATOM   4342  CD  GLU X 270       0.526   4.499 -21.609  0.00  0.00            
ATOM   4343  OE1 GLU X 270       1.690   4.788 -21.276  0.00  0.00            
ATOM   4344  OE2 GLU X 270      -0.013   5.251 -22.410  0.00  0.00            
ATOM   4345  C   GLU X 270       0.711   0.167 -18.941  0.00  0.00            
ATOM   4346  O   GLU X 270       1.033  -0.895 -19.479  0.00  0.00            
ATOM   4347  N   LEU X 271       1.089   0.471 -17.707  0.00  0.00            
ATOM   4348  H   LEU X 271       0.833   1.333 -17.245  0.00  0.00            
ATOM   4349  CA  LEU X 271       2.023  -0.349 -16.920  0.00  0.00            
ATOM   4350  HA  LEU X 271       2.930  -0.467 -17.512  0.00  0.00            
ATOM   4351  CB  LEU X 271       2.281   0.472 -15.674  0.00  0.00            
ATOM   4352  HB2 LEU X 271       1.367   0.908 -15.270  0.00  0.00            
ATOM   4353  HB3 LEU X 271       2.697  -0.096 -14.842  0.00  0.00            
ATOM   4354  CG  LEU X 271       3.309   1.575 -15.845  0.00  0.00            
ATOM   4355  HG  LEU X 271       3.160   2.147 -16.761  0.00  0.00            
ATOM   4356  CD1 LEU X 271       3.328   2.661 -14.763  0.00  0.00            
ATOM   4357 HD11 LEU X 271       2.431   3.278 -14.714  0.00  0.00            
ATOM   4358 HD12 LEU X 271       3.483   2.152 -13.812  0.00  0.00            
ATOM   4359 HD13 LEU X 271       4.195   3.307 -14.905  0.00  0.00            
ATOM   4360  CD2 LEU X 271       4.714   0.884 -15.865  0.00  0.00            
ATOM   4361 HD21 LEU X 271       4.973   0.333 -14.960  0.00  0.00            
ATOM   4362 HD22 LEU X 271       5.508   1.614 -16.019  0.00  0.00            
ATOM   4363 HD23 LEU X 271       4.736   0.177 -16.694  0.00  0.00            
ATOM   4364  C   LEU X 271       1.450  -1.765 -16.505  0.00  0.00            
ATOM   4365  O   LEU X 271       2.124  -2.744 -16.748  0.00  0.00            
ATOM   4366  N   ILE X 272       0.157  -1.859 -16.162  0.00  0.00            
ATOM   4367  H   ILE X 272      -0.345  -0.992 -16.035  0.00  0.00            
ATOM   4368  CA  ILE X 272      -0.604  -3.108 -15.942  0.00  0.00            
ATOM   4369  HA  ILE X 272      -0.262  -3.690 -15.086  0.00  0.00            
ATOM   4370  CB  ILE X 272      -2.095  -2.724 -15.759  0.00  0.00            
ATOM   4371  HB  ILE X 272      -2.490  -2.227 -16.645  0.00  0.00            
ATOM   4372  CG2 ILE X 272      -3.046  -3.983 -15.646  0.00  0.00            
ATOM   4373 HG21 ILE X 272      -2.892  -4.711 -16.442  0.00  0.00            
ATOM   4374 HG22 ILE X 272      -4.081  -3.652 -15.557  0.00  0.00            
ATOM   4375 HG23 ILE X 272      -2.748  -4.612 -14.807  0.00  0.00            
ATOM   4376  CG1 ILE X 272      -2.359  -1.792 -14.560  0.00  0.00            
ATOM   4377 HG12 ILE X 272      -2.357  -2.472 -13.708  0.00  0.00            
ATOM   4378 HG13 ILE X 272      -1.523  -1.098 -14.461  0.00  0.00            
ATOM   4379  CD1 ILE X 272      -3.638  -0.991 -14.614  0.00  0.00            
ATOM   4380 HD11 ILE X 272      -3.783  -0.421 -13.696  0.00  0.00            
ATOM   4381 HD12 ILE X 272      -4.436  -1.722 -14.747  0.00  0.00            
ATOM   4382 HD13 ILE X 272      -3.581  -0.203 -15.365  0.00  0.00            
ATOM   4383  C   ILE X 272      -0.447  -3.968 -17.200  0.00  0.00            
ATOM   4384  O   ILE X 272      -0.294  -5.218 -17.010  0.00  0.00            
ATOM   4385  N   ILE X 273      -0.403  -3.449 -18.369  0.00  0.00            
ATOM   4386  H   ILE X 273      -0.169  -2.472 -18.474  0.00  0.00            
ATOM   4387  CA  ILE X 273      -0.259  -4.297 -19.562  0.00  0.00            
ATOM   4388  HA  ILE X 273      -0.935  -5.152 -19.577  0.00  0.00            
ATOM   4389  CB  ILE X 273      -0.541  -3.491 -20.864  0.00  0.00            
ATOM   4390  HB  ILE X 273       0.155  -2.654 -20.810  0.00  0.00            
ATOM   4391  CG2 ILE X 273      -0.237  -4.401 -22.090  0.00  0.00            
ATOM   4392 HG21 ILE X 273      -0.544  -3.902 -23.009  0.00  0.00            
ATOM   4393 HG22 ILE X 273       0.831  -4.620 -22.113  0.00  0.00            
ATOM   4394 HG23 ILE X 273      -0.893  -5.262 -21.962  0.00  0.00            
ATOM   4395  CG1 ILE X 273      -1.896  -2.808 -20.867  0.00  0.00            
ATOM   4396 HG12 ILE X 273      -1.938  -1.984 -20.155  0.00  0.00            
ATOM   4397 HG13 ILE X 273      -2.670  -3.551 -20.673  0.00  0.00            
ATOM   4398  CD1 ILE X 273      -2.210  -2.089 -22.149  0.00  0.00            
ATOM   4399 HD11 ILE X 273      -2.998  -1.350 -22.008  0.00  0.00            
ATOM   4400 HD12 ILE X 273      -1.285  -1.676 -22.553  0.00  0.00            
ATOM   4401 HD13 ILE X 273      -2.500  -2.884 -22.837  0.00  0.00            
ATOM   4402  C   ILE X 273       1.134  -4.925 -19.489  0.00  0.00            
ATOM   4403  O   ILE X 273       1.345  -6.124 -19.528  0.00  0.00            
ATOM   4404  N   GLU X 274       2.224  -4.147 -19.394  0.00  0.00            
ATOM   4405  H   GLU X 274       2.067  -3.165 -19.214  0.00  0.00            
ATOM   4406  CA  GLU X 274       3.591  -4.656 -19.680  0.00  0.00            
ATOM   4407  HA  GLU X 274       3.640  -5.234 -20.603  0.00  0.00            
ATOM   4408  CB  GLU X 274       4.583  -3.495 -19.862  0.00  0.00            
ATOM   4409  HB2 GLU X 274       4.438  -2.876 -18.977  0.00  0.00            
ATOM   4410  HB3 GLU X 274       5.562  -3.973 -19.890  0.00  0.00            
ATOM   4411  CG  GLU X 274       4.348  -2.574 -21.135  0.00  0.00            
ATOM   4412  HG2 GLU X 274       5.182  -1.894 -21.304  0.00  0.00            
ATOM   4413  HG3 GLU X 274       3.542  -1.915 -20.813  0.00  0.00            
ATOM   4414  CD  GLU X 274       4.031  -3.331 -22.453  0.00  0.00            
ATOM   4415  OE1 GLU X 274       4.674  -4.343 -22.726  0.00  0.00            
ATOM   4416  OE2 GLU X 274       3.279  -2.833 -23.319  0.00  0.00            
ATOM   4417  C   GLU X 274       4.093  -5.575 -18.554  0.00  0.00            
ATOM   4418  O   GLU X 274       4.840  -6.521 -18.816  0.00  0.00            
ATOM   4419  N   PHE X 275       3.776  -5.292 -17.288  0.00  0.00            
ATOM   4420  H   PHE X 275       3.222  -4.451 -17.211  0.00  0.00            
ATOM   4421  CA  PHE X 275       3.982  -6.193 -16.129  0.00  0.00            
ATOM   4422  HA  PHE X 275       5.021  -6.520 -16.179  0.00  0.00            
ATOM   4423  CB  PHE X 275       3.906  -5.425 -14.835  0.00  0.00            
ATOM   4424  HB2 PHE X 275       3.057  -4.741 -14.806  0.00  0.00            
ATOM   4425  HB3 PHE X 275       3.731  -6.152 -14.043  0.00  0.00            
ATOM   4426  CG  PHE X 275       5.186  -4.634 -14.531  0.00  0.00            
ATOM   4427  CD1 PHE X 275       6.243  -5.186 -13.850  0.00  0.00            
ATOM   4428  HD1 PHE X 275       6.183  -6.162 -13.391  0.00  0.00            
ATOM   4429  CE1 PHE X 275       7.441  -4.453 -13.532  0.00  0.00            
ATOM   4430  HE1 PHE X 275       8.314  -4.859 -13.044  0.00  0.00            
ATOM   4431  CZ  PHE X 275       7.537  -3.155 -13.896  0.00  0.00            
ATOM   4432  HZ  PHE X 275       8.452  -2.597 -13.759  0.00  0.00            
ATOM   4433  CE2 PHE X 275       6.485  -2.520 -14.578  0.00  0.00            
ATOM   4434  HE2 PHE X 275       6.565  -1.458 -14.757  0.00  0.00            
ATOM   4435  CD2 PHE X 275       5.316  -3.281 -14.922  0.00  0.00            
ATOM   4436  HD2 PHE X 275       4.480  -2.720 -15.311  0.00  0.00            
ATOM   4437  C   PHE X 275       3.158  -7.469 -16.159  0.00  0.00            
ATOM   4438  O   PHE X 275       3.633  -8.473 -15.659  0.00  0.00            
ATOM   4439  N   SER X 276       1.992  -7.460 -16.803  0.00  0.00            
ATOM   4440  H   SER X 276       1.759  -6.632 -17.332  0.00  0.00            
ATOM   4441  CA  SER X 276       1.257  -8.722 -17.011  0.00  0.00            
ATOM   4442  HA  SER X 276       1.390  -9.241 -16.062  0.00  0.00            
ATOM   4443  CB  SER X 276      -0.191  -8.464 -17.285  0.00  0.00            
ATOM   4444  HB2 SER X 276      -0.310  -7.875 -18.194  0.00  0.00            
ATOM   4445  HB3 SER X 276      -0.720  -9.395 -17.487  0.00  0.00            
ATOM   4446  OG  SER X 276      -0.794  -7.842 -16.168  0.00  0.00            
ATOM   4447  HG  SER X 276      -0.520  -6.927 -16.078  0.00  0.00            
ATOM   4448  C   SER X 276       1.851  -9.578 -18.101  0.00  0.00            
ATOM   4449  O   SER X 276       1.967 -10.799 -17.949  0.00  0.00            
ATOM   4450  N   LYS X 277       2.374  -8.869 -19.140  0.00  0.00            
ATOM   4451  H   LYS X 277       1.983  -7.948 -19.275  0.00  0.00            
ATOM   4452  CA  LYS X 277       3.048  -9.567 -20.238  0.00  0.00            
ATOM   4453  HA  LYS X 277       2.414 -10.376 -20.603  0.00  0.00            
ATOM   4454  CB  LYS X 277       3.370  -8.552 -21.355  0.00  0.00            
ATOM   4455  HB2 LYS X 277       3.921  -7.701 -20.956  0.00  0.00            
ATOM   4456  HB3 LYS X 277       4.127  -8.932 -22.041  0.00  0.00            
ATOM   4457  CG  LYS X 277       2.130  -8.136 -22.193  0.00  0.00            
ATOM   4458  HG2 LYS X 277       1.580  -9.011 -22.540  0.00  0.00            
ATOM   4459  HG3 LYS X 277       1.441  -7.609 -21.533  0.00  0.00            
ATOM   4460  CD  LYS X 277       2.523  -7.282 -23.418  0.00  0.00            
ATOM   4461  HD2 LYS X 277       3.450  -7.593 -23.900  0.00  0.00            
ATOM   4462  HD3 LYS X 277       2.811  -6.282 -23.096  0.00  0.00            
ATOM   4463  CE  LYS X 277       1.441  -7.278 -24.474  0.00  0.00            
ATOM   4464  HE2 LYS X 277       1.401  -8.243 -24.979  0.00  0.00            
ATOM   4465  HE3 LYS X 277       0.505  -7.097 -23.946  0.00  0.00            
ATOM   4466  NZ  LYS X 277       1.576  -6.264 -25.481  0.00  0.00            
ATOM   4467  HZ1 LYS X 277       2.577  -6.186 -25.595  0.00  0.00            
ATOM   4468  HZ2 LYS X 277       1.012  -6.420 -26.304  0.00  0.00            
ATOM   4469  HZ3 LYS X 277       1.267  -5.374 -25.118  0.00  0.00            
ATOM   4470  C   LYS X 277       4.287 -10.379 -19.698  0.00  0.00            
ATOM   4471  O   LYS X 277       4.460 -11.536 -20.150  0.00  0.00            
ATOM   4472  N   MET X 278       4.975  -9.767 -18.768  0.00  0.00            
ATOM   4473  H   MET X 278       4.746  -8.789 -18.670  0.00  0.00            
ATOM   4474  CA  MET X 278       6.049 -10.395 -18.052  0.00  0.00            
ATOM   4475  HA  MET X 278       6.649 -10.907 -18.804  0.00  0.00            
ATOM   4476  CB  MET X 278       6.860  -9.291 -17.396  0.00  0.00            
ATOM   4477  HB2 MET X 278       6.233  -8.716 -16.715  0.00  0.00            
ATOM   4478  HB3 MET X 278       7.688  -9.820 -16.923  0.00  0.00            
ATOM   4479  CG  MET X 278       7.532  -8.459 -18.478  0.00  0.00            
ATOM   4480  HG2 MET X 278       8.101  -9.159 -19.090  0.00  0.00            
ATOM   4481  HG3 MET X 278       6.740  -8.096 -19.133  0.00  0.00            
ATOM   4482  SD  MET X 278       8.712  -7.193 -17.898  0.00  0.00            
ATOM   4483  CE  MET X 278       7.670  -6.193 -16.960  0.00  0.00            
ATOM   4484  HE1 MET X 278       8.272  -5.368 -16.578  0.00  0.00            
ATOM   4485  HE2 MET X 278       6.777  -5.907 -17.516  0.00  0.00            
ATOM   4486  HE3 MET X 278       7.342  -6.801 -16.117  0.00  0.00            
ATOM   4487  C   MET X 278       5.655 -11.427 -17.056  0.00  0.00            
ATOM   4488  O   MET X 278       6.266 -12.519 -16.994  0.00  0.00            
ATOM   4489  N   ALA X 279       4.497 -11.327 -16.421  0.00  0.00            
ATOM   4490  H   ALA X 279       3.966 -10.483 -16.580  0.00  0.00            
ATOM   4491  CA  ALA X 279       3.950 -12.438 -15.691  0.00  0.00            
ATOM   4492  HA  ALA X 279       4.730 -12.756 -14.999  0.00  0.00            
ATOM   4493  CB  ALA X 279       2.717 -12.030 -14.886  0.00  0.00            
ATOM   4494  HB1 ALA X 279       2.282 -12.863 -14.333  0.00  0.00            
ATOM   4495  HB2 ALA X 279       1.981 -11.734 -15.634  0.00  0.00            
ATOM   4496  HB3 ALA X 279       3.019 -11.235 -14.205  0.00  0.00            
ATOM   4497  C   ALA X 279       3.493 -13.672 -16.411  0.00  0.00            
ATOM   4498  O   ALA X 279       3.053 -14.640 -15.774  0.00  0.00            
ATOM   4499  N   ARG X 280       3.352 -13.658 -17.746  0.00  0.00            
ATOM   4500  H   ARG X 280       3.472 -12.726 -18.118  0.00  0.00            
ATOM   4501  CA  ARG X 280       3.063 -14.828 -18.576  0.00  0.00            
ATOM   4502  HA  ARG X 280       2.128 -15.302 -18.277  0.00  0.00            
ATOM   4503  CB  ARG X 280       2.868 -14.541 -20.136  0.00  0.00            
ATOM   4504  HB2 ARG X 280       3.833 -14.153 -20.461  0.00  0.00            
ATOM   4505  HB3 ARG X 280       2.527 -15.466 -20.601  0.00  0.00            
ATOM   4506  CG  ARG X 280       1.717 -13.638 -20.475  0.00  0.00            
ATOM   4507  HG2 ARG X 280       0.821 -14.252 -20.383  0.00  0.00            
ATOM   4508  HG3 ARG X 280       1.610 -12.773 -19.821  0.00  0.00            
ATOM   4509  CD  ARG X 280       1.832 -13.173 -21.903  0.00  0.00            
ATOM   4510  HD2 ARG X 280       1.781 -14.047 -22.552  0.00  0.00            
ATOM   4511  HD3 ARG X 280       2.731 -12.566 -22.002  0.00  0.00            
ATOM   4512  NE  ARG X 280       0.643 -12.360 -22.333  0.00  0.00            
ATOM   4513  HE  ARG X 280      -0.119 -12.291 -21.673  0.00  0.00            
ATOM   4514  CZ  ARG X 280       0.479 -11.818 -23.523  0.00  0.00            
ATOM   4515  NH1 ARG X 280      -0.683 -11.230 -23.687  0.00  0.00            
ATOM   4516 HH11 ARG X 280      -1.385 -11.348 -22.971  0.00  0.00            
ATOM   4517 HH12 ARG X 280      -0.905 -10.902 -24.616  0.00  0.00            
ATOM   4518  NH2 ARG X 280       1.329 -11.780 -24.483  0.00  0.00            
ATOM   4519 HH21 ARG X 280       2.178 -12.326 -24.449  0.00  0.00            
ATOM   4520 HH22 ARG X 280       0.966 -11.461 -25.370  0.00  0.00            
ATOM   4521  C   ARG X 280       4.108 -15.937 -18.498  0.00  0.00            
ATOM   4522  O   ARG X 280       3.668 -17.077 -18.394  0.00  0.00            
ATOM   4523  N   ASP X 281       5.408 -15.597 -18.546  0.00  0.00            
ATOM   4524  H   ASP X 281       5.682 -14.627 -18.610  0.00  0.00            
ATOM   4525  CA  ASP X 281       6.500 -16.560 -18.416  0.00  0.00            
ATOM   4526  HA  ASP X 281       6.162 -17.488 -17.953  0.00  0.00            
ATOM   4527  CB  ASP X 281       7.055 -16.950 -19.795  0.00  0.00            
ATOM   4528  HB2 ASP X 281       6.300 -17.382 -20.451  0.00  0.00            
ATOM   4529  HB3 ASP X 281       7.436 -16.027 -20.231  0.00  0.00            
ATOM   4530  CG  ASP X 281       8.124 -18.016 -19.707  0.00  0.00            
ATOM   4531  OD1 ASP X 281       8.266 -18.558 -18.628  0.00  0.00            
ATOM   4532  OD2 ASP X 281       8.785 -18.474 -20.686  0.00  0.00            
ATOM   4533  C   ASP X 281       7.608 -15.936 -17.451  0.00  0.00            
ATOM   4534  O   ASP X 281       8.647 -15.577 -17.902  0.00  0.00            
ATOM   4535  N   PRO X 282       7.342 -15.852 -16.142  0.00  0.00            
ATOM   4536  CD  PRO X 282       6.208 -16.449 -15.496  0.00  0.00            
ATOM   4537  HD2 PRO X 282       6.025 -17.470 -15.832  0.00  0.00            
ATOM   4538  HD3 PRO X 282       5.284 -15.898 -15.673  0.00  0.00            
ATOM   4539  CG  PRO X 282       6.420 -16.276 -13.967  0.00  0.00            
ATOM   4540  HG2 PRO X 282       5.452 -16.363 -13.473  0.00  0.00            
ATOM   4541  HG3 PRO X 282       7.083 -17.023 -13.530  0.00  0.00            
ATOM   4542  CB  PRO X 282       7.224 -14.977 -13.913  0.00  0.00            
ATOM   4543  HB2 PRO X 282       7.864 -14.982 -13.030  0.00  0.00            
ATOM   4544  HB3 PRO X 282       6.553 -14.139 -14.098  0.00  0.00            
ATOM   4545  CA  PRO X 282       8.121 -15.083 -15.119  0.00  0.00            
ATOM   4546  HA  PRO X 282       8.224 -14.064 -15.491  0.00  0.00            
ATOM   4547  C   PRO X 282       9.532 -15.642 -14.798  0.00  0.00            
ATOM   4548  O   PRO X 282      10.444 -14.930 -14.492  0.00  0.00            
ATOM   4549  N   GLN X 283       9.688 -16.949 -15.086  0.00  0.00            
ATOM   4550  H   GLN X 283       8.866 -17.401 -15.458  0.00  0.00            
ATOM   4551  CA  GLN X 283      10.977 -17.671 -15.196  0.00  0.00            
ATOM   4552  HA  GLN X 283      11.487 -17.524 -14.244  0.00  0.00            
ATOM   4553  CB  GLN X 283      10.753 -19.135 -15.394  0.00  0.00            
ATOM   4554  HB2 GLN X 283       9.918 -19.167 -16.094  0.00  0.00            
ATOM   4555  HB3 GLN X 283      11.625 -19.648 -15.799  0.00  0.00            
ATOM   4556  CG  GLN X 283      10.377 -19.902 -14.138  0.00  0.00            
ATOM   4557  HG2 GLN X 283       9.460 -19.472 -13.736  0.00  0.00            
ATOM   4558  HG3 GLN X 283       9.985 -20.891 -14.375  0.00  0.00            
ATOM   4559  CD  GLN X 283      11.459 -19.886 -13.074  0.00  0.00            
ATOM   4560  OE1 GLN X 283      11.484 -19.086 -12.128  0.00  0.00            
ATOM   4561  NE2 GLN X 283      12.403 -20.822 -13.085  0.00  0.00            
ATOM   4562 HE21 GLN X 283      12.324 -21.432 -13.886  0.00  0.00            
ATOM   4563 HE22 GLN X 283      13.161 -20.941 -12.428  0.00  0.00            
ATOM   4564  C   GLN X 283      11.980 -17.201 -16.260  0.00  0.00            
ATOM   4565  O   GLN X 283      13.176 -17.280 -16.040  0.00  0.00            
ATOM   4566  N   ARG X 284      11.473 -16.616 -17.359  0.00  0.00            
ATOM   4567  H   ARG X 284      10.484 -16.461 -17.492  0.00  0.00            
ATOM   4568  CA  ARG X 284      12.398 -16.050 -18.338  0.00  0.00            
ATOM   4569  HA  ARG X 284      13.297 -16.648 -18.484  0.00  0.00            
ATOM   4570  CB  ARG X 284      11.640 -16.007 -19.595  0.00  0.00            
ATOM   4571  HB2 ARG X 284      10.702 -15.454 -19.537  0.00  0.00            
ATOM   4572  HB3 ARG X 284      11.330 -17.032 -19.795  0.00  0.00            
ATOM   4573  CG  ARG X 284      12.267 -15.404 -20.815  0.00  0.00            
ATOM   4574  HG2 ARG X 284      12.372 -14.327 -20.691  0.00  0.00            
ATOM   4575  HG3 ARG X 284      13.200 -15.926 -21.029  0.00  0.00            
ATOM   4576  CD  ARG X 284      11.479 -15.651 -22.083  0.00  0.00            
ATOM   4577  HD2 ARG X 284      11.531 -16.739 -22.120  0.00  0.00            
ATOM   4578  HD3 ARG X 284      10.490 -15.223 -21.917  0.00  0.00            
ATOM   4579  NE  ARG X 284      12.130 -15.066 -23.243  0.00  0.00            
ATOM   4580  HE  ARG X 284      12.973 -14.547 -23.040  0.00  0.00            
ATOM   4581  CZ  ARG X 284      11.995 -15.257 -24.542  0.00  0.00            
ATOM   4582  NH1 ARG X 284      12.734 -14.547 -25.346  0.00  0.00            
ATOM   4583 HH11 ARG X 284      13.468 -13.935 -25.019  0.00  0.00            
ATOM   4584 HH12 ARG X 284      12.450 -14.527 -26.315  0.00  0.00            
ATOM   4585  NH2 ARG X 284      11.021 -15.999 -24.942  0.00  0.00            
ATOM   4586 HH21 ARG X 284      10.344 -16.381 -24.297  0.00  0.00            
ATOM   4587 HH22 ARG X 284      11.021 -16.323 -25.899  0.00  0.00            
ATOM   4588  C   ARG X 284      12.855 -14.647 -17.933  0.00  0.00            
ATOM   4589  O   ARG X 284      13.921 -14.202 -18.412  0.00  0.00            
ATOM   4590  N   TYR X 285      12.192 -13.971 -17.005  0.00  0.00            
ATOM   4591  H   TYR X 285      11.410 -14.388 -16.522  0.00  0.00            
ATOM   4592  CA  TYR X 285      12.449 -12.539 -16.630  0.00  0.00            
ATOM   4593  HA  TYR X 285      13.089 -12.203 -17.445  0.00  0.00            
ATOM   4594  CB  TYR X 285      11.127 -11.739 -16.693  0.00  0.00            
ATOM   4595  HB2 TYR X 285      11.438 -10.725 -16.441  0.00  0.00            
ATOM   4596  HB3 TYR X 285      10.511 -12.041 -15.847  0.00  0.00            
ATOM   4597  CG  TYR X 285      10.520 -11.765 -18.013  0.00  0.00            
ATOM   4598  CD1 TYR X 285       9.510 -12.652 -18.399  0.00  0.00            
ATOM   4599  HD1 TYR X 285       9.034 -13.243 -17.631  0.00  0.00            
ATOM   4600  CE1 TYR X 285       9.193 -12.799 -19.752  0.00  0.00            
ATOM   4601  HE1 TYR X 285       8.512 -13.572 -20.076  0.00  0.00            
ATOM   4602  CZ  TYR X 285       9.674 -11.944 -20.757  0.00  0.00            
ATOM   4603  OH  TYR X 285       9.295 -12.043 -22.038  0.00  0.00            
ATOM   4604  HH  TYR X 285       9.621 -11.243 -22.458  0.00  0.00            
ATOM   4605  CE2 TYR X 285      10.586 -10.966 -20.383  0.00  0.00            
ATOM   4606  HE2 TYR X 285      10.927 -10.316 -21.174  0.00  0.00            
ATOM   4607  CD2 TYR X 285      11.052 -10.887 -19.028  0.00  0.00            
ATOM   4608  HD2 TYR X 285      11.811 -10.151 -18.811  0.00  0.00            
ATOM   4609  C   TYR X 285      13.215 -12.310 -15.331  0.00  0.00            
ATOM   4610  O   TYR X 285      13.787 -11.235 -15.140  0.00  0.00            
ATOM   4611  N   LEU X 286      13.057 -13.246 -14.391  0.00  0.00            
ATOM   4612  H   LEU X 286      12.551 -14.090 -14.618  0.00  0.00            
ATOM   4613  CA  LEU X 286      13.653 -13.169 -13.041  0.00  0.00            
ATOM   4614  HA  LEU X 286      14.400 -12.376 -13.013  0.00  0.00            
ATOM   4615  CB  LEU X 286      12.544 -13.016 -11.933  0.00  0.00            
ATOM   4616  HB2 LEU X 286      12.958 -12.947 -10.927  0.00  0.00            
ATOM   4617  HB3 LEU X 286      11.897 -13.889 -12.014  0.00  0.00            
ATOM   4618  CG  LEU X 286      11.552 -11.897 -12.197  0.00  0.00            
ATOM   4619  HG  LEU X 286      11.018 -11.888 -13.147  0.00  0.00            
ATOM   4620  CD1 LEU X 286      10.440 -12.037 -11.081  0.00  0.00            
ATOM   4621 HD11 LEU X 286       9.808 -12.853 -11.430  0.00  0.00            
ATOM   4622 HD12 LEU X 286      10.945 -12.196 -10.128  0.00  0.00            
ATOM   4623 HD13 LEU X 286       9.841 -11.141 -10.919  0.00  0.00            
ATOM   4624  CD2 LEU X 286      12.258 -10.523 -12.068  0.00  0.00            
ATOM   4625 HD21 LEU X 286      12.574 -10.434 -11.028  0.00  0.00            
ATOM   4626 HD22 LEU X 286      13.024 -10.430 -12.838  0.00  0.00            
ATOM   4627 HD23 LEU X 286      11.532  -9.774 -12.385  0.00  0.00            
ATOM   4628  C   LEU X 286      14.323 -14.507 -12.760  0.00  0.00            
ATOM   4629  O   LEU X 286      13.793 -15.609 -13.018  0.00  0.00            
ATOM   4630  N   VAL X 287      15.606 -14.433 -12.442  0.00  0.00            
ATOM   4631  H   VAL X 287      16.031 -13.556 -12.178  0.00  0.00            
ATOM   4632  CA  VAL X 287      16.492 -15.584 -12.142  0.00  0.00            
ATOM   4633  HA  VAL X 287      16.150 -16.503 -12.618  0.00  0.00            
ATOM   4634  CB  VAL X 287      17.924 -15.376 -12.626  0.00  0.00            
ATOM   4635  HB  VAL X 287      18.280 -14.423 -12.235  0.00  0.00            
ATOM   4636  CG1 VAL X 287      18.918 -16.423 -12.097  0.00  0.00            
ATOM   4637 HG11 VAL X 287      18.772 -17.431 -12.484  0.00  0.00            
ATOM   4638 HG12 VAL X 287      18.946 -16.420 -11.007  0.00  0.00            
ATOM   4639 HG13 VAL X 287      19.941 -16.140 -12.342  0.00  0.00            
ATOM   4640  CG2 VAL X 287      18.021 -15.261 -14.119  0.00  0.00            
ATOM   4641 HG21 VAL X 287      19.063 -15.176 -14.429  0.00  0.00            
ATOM   4642 HG22 VAL X 287      17.356 -14.465 -14.452  0.00  0.00            
ATOM   4643 HG23 VAL X 287      17.625 -16.147 -14.617  0.00  0.00            
ATOM   4644  C   VAL X 287      16.583 -15.843 -10.613  0.00  0.00            
ATOM   4645  O   VAL X 287      17.095 -14.962  -9.856  0.00  0.00            
ATOM   4646  N   ILE X 288      16.054 -16.942 -10.049  0.00  0.00            
ATOM   4647  H   ILE X 288      15.558 -17.527 -10.706  0.00  0.00            
ATOM   4648  CA  ILE X 288      16.011 -17.198  -8.631  0.00  0.00            
ATOM   4649  HA  ILE X 288      16.619 -16.533  -8.018  0.00  0.00            
ATOM   4650  CB  ILE X 288      14.528 -17.098  -8.103  0.00  0.00            
ATOM   4651  HB  ILE X 288      13.893 -17.661  -8.787  0.00  0.00            
ATOM   4652  CG2 ILE X 288      14.447 -17.803  -6.719  0.00  0.00            
ATOM   4653 HG21 ILE X 288      14.958 -17.274  -5.914  0.00  0.00            
ATOM   4654 HG22 ILE X 288      14.670 -18.868  -6.659  0.00  0.00            
ATOM   4655 HG23 ILE X 288      13.381 -17.799  -6.491  0.00  0.00            
ATOM   4656  CG1 ILE X 288      14.135 -15.616  -8.014  0.00  0.00            
ATOM   4657 HG12 ILE X 288      14.592 -15.149  -7.141  0.00  0.00            
ATOM   4658 HG13 ILE X 288      14.384 -15.113  -8.948  0.00  0.00            
ATOM   4659  CD1 ILE X 288      12.621 -15.431  -7.886  0.00  0.00            
ATOM   4660 HD11 ILE X 288      12.278 -14.404  -8.013  0.00  0.00            
ATOM   4661 HD12 ILE X 288      12.152 -15.971  -8.708  0.00  0.00            
ATOM   4662 HD13 ILE X 288      12.324 -15.790  -6.900  0.00  0.00            
ATOM   4663  C   ILE X 288      16.719 -18.538  -8.424  0.00  0.00            
ATOM   4664  O   ILE X 288      16.398 -19.519  -9.118  0.00  0.00            
ATOM   4665  N   GLN X 289      17.431 -18.690  -7.297  0.00  0.00            
ATOM   4666  H   GLN X 289      17.450 -17.899  -6.669  0.00  0.00            
ATOM   4667  CA  GLN X 289      18.268 -19.860  -7.044  0.00  0.00            
ATOM   4668  HA  GLN X 289      18.939 -20.132  -7.859  0.00  0.00            
ATOM   4669  CB  GLN X 289      19.256 -19.576  -5.979  0.00  0.00            
ATOM   4670  HB2 GLN X 289      18.834 -19.212  -5.042  0.00  0.00            
ATOM   4671  HB3 GLN X 289      19.869 -20.447  -5.748  0.00  0.00            
ATOM   4672  CG  GLN X 289      20.289 -18.504  -6.246  0.00  0.00            
ATOM   4673  HG2 GLN X 289      19.836 -17.559  -6.545  0.00  0.00            
ATOM   4674  HG3 GLN X 289      20.844 -18.296  -5.331  0.00  0.00            
ATOM   4675  CD  GLN X 289      21.302 -18.749  -7.345  0.00  0.00            
ATOM   4676  OE1 GLN X 289      21.984 -19.741  -7.365  0.00  0.00            
ATOM   4677  NE2 GLN X 289      21.405 -17.933  -8.415  0.00  0.00            
ATOM   4678 HE21 GLN X 289      20.743 -17.176  -8.511  0.00  0.00            
ATOM   4679 HE22 GLN X 289      22.095 -18.158  -9.117  0.00  0.00            
ATOM   4680  C   GLN X 289      17.527 -21.124  -6.602  0.00  0.00            
ATOM   4681  O   GLN X 289      16.478 -21.056  -5.995  0.00  0.00            
ATOM   4682  N   GLY X 290      18.030 -22.325  -6.922  0.00  0.00            
ATOM   4683  H   GLY X 290      18.868 -22.290  -7.485  0.00  0.00            
ATOM   4684  CA  GLY X 290      17.240 -23.530  -6.760  0.00  0.00            
ATOM   4685  HA2 GLY X 290      17.817 -24.448  -6.876  0.00  0.00            
ATOM   4686  HA3 GLY X 290      16.869 -23.577  -5.736  0.00  0.00            
ATOM   4687  C   GLY X 290      15.923 -23.601  -7.578  0.00  0.00            
ATOM   4688  O   GLY X 290      15.780 -22.754  -8.482  0.00  0.00            
ATOM   4689  N   ASP X 291      15.113 -24.607  -7.247  0.00  0.00            
ATOM   4690  H   ASP X 291      15.385 -25.300  -6.564  0.00  0.00            
ATOM   4691  CA  ASP X 291      13.836 -24.881  -7.968  0.00  0.00            
ATOM   4692  HA  ASP X 291      13.330 -23.978  -8.312  0.00  0.00            
ATOM   4693  CB  ASP X 291      14.065 -25.682  -9.255  0.00  0.00            
ATOM   4694  HB2 ASP X 291      14.747 -25.061  -9.836  0.00  0.00            
ATOM   4695  HB3 ASP X 291      13.136 -25.780  -9.816  0.00  0.00            
ATOM   4696  CG  ASP X 291      14.805 -27.049  -9.033  0.00  0.00            
ATOM   4697  OD1 ASP X 291      15.171 -27.742 -10.024  0.00  0.00            
ATOM   4698  OD2 ASP X 291      14.857 -27.428  -7.826  0.00  0.00            
ATOM   4699  C   ASP X 291      12.797 -25.593  -7.074  0.00  0.00            
ATOM   4700  O   ASP X 291      11.775 -26.168  -7.509  0.00  0.00            
ATOM   4701  N   GLU X 292      12.964 -25.574  -5.719  0.00  0.00            
ATOM   4702  H   GLU X 292      13.807 -25.092  -5.440  0.00  0.00            
ATOM   4703  CA  GLU X 292      12.333 -26.591  -4.845  0.00  0.00            
ATOM   4704  HA  GLU X 292      11.489 -27.093  -5.319  0.00  0.00            
ATOM   4705  CB  GLU X 292      13.298 -27.739  -4.406  0.00  0.00            
ATOM   4706  HB2 GLU X 292      12.712 -28.528  -3.935  0.00  0.00            
ATOM   4707  HB3 GLU X 292      13.718 -28.093  -5.348  0.00  0.00            
ATOM   4708  CG  GLU X 292      14.418 -27.413  -3.372  0.00  0.00            
ATOM   4709  HG2 GLU X 292      15.069 -28.287  -3.341  0.00  0.00            
ATOM   4710  HG3 GLU X 292      14.014 -27.178  -2.388  0.00  0.00            
ATOM   4711  CD  GLU X 292      15.420 -26.353  -3.818  0.00  0.00            
ATOM   4712  OE1 GLU X 292      16.629 -26.663  -4.060  0.00  0.00            
ATOM   4713  OE2 GLU X 292      15.128 -25.169  -3.798  0.00  0.00            
ATOM   4714  C   GLU X 292      11.692 -25.916  -3.652  0.00  0.00            
ATOM   4715  O   GLU X 292      10.546 -26.163  -3.423  0.00  0.00            
ATOM   4716  N   ARG X 293      12.493 -25.020  -2.963  0.00  0.00            
ATOM   4717  H   ARG X 293      13.414 -24.950  -3.373  0.00  0.00            
ATOM   4718  CA  ARG X 293      12.131 -24.385  -1.633  0.00  0.00            
ATOM   4719  HA  ARG X 293      11.794 -25.270  -1.092  0.00  0.00            
ATOM   4720  CB  ARG X 293      13.412 -23.721  -1.053  0.00  0.00            
ATOM   4721  HB2 ARG X 293      13.087 -23.252  -0.124  0.00  0.00            
ATOM   4722  HB3 ARG X 293      14.222 -24.445  -0.964  0.00  0.00            
ATOM   4723  CG  ARG X 293      13.877 -22.509  -1.943  0.00  0.00            
ATOM   4724  HG2 ARG X 293      13.685 -22.642  -3.008  0.00  0.00            
ATOM   4725  HG3 ARG X 293      13.243 -21.659  -1.693  0.00  0.00            
ATOM   4726  CD  ARG X 293      15.327 -22.261  -1.691  0.00  0.00            
ATOM   4727  HD2 ARG X 293      15.405 -22.177  -0.607  0.00  0.00            
ATOM   4728  HD3 ARG X 293      15.645 -21.354  -2.205  0.00  0.00            
ATOM   4729  NE  ARG X 293      16.207 -23.302  -2.281  0.00  0.00            
ATOM   4730  HE  ARG X 293      15.722 -24.136  -2.581  0.00  0.00            
ATOM   4731  CZ  ARG X 293      17.460 -23.218  -2.685  0.00  0.00            
ATOM   4732  NH1 ARG X 293      18.204 -22.280  -2.292  0.00  0.00            
ATOM   4733 HH11 ARG X 293      19.203 -22.347  -2.425  0.00  0.00            
ATOM   4734 HH12 ARG X 293      17.902 -21.480  -1.754  0.00  0.00            
ATOM   4735  NH2 ARG X 293      18.060 -24.207  -3.284  0.00  0.00            
ATOM   4736 HH21 ARG X 293      17.628 -25.073  -3.575  0.00  0.00            
ATOM   4737 HH22 ARG X 293      19.040 -24.081  -3.493  0.00  0.00            
ATOM   4738  C   ARG X 293      11.006 -23.367  -1.660  0.00  0.00            
ATOM   4739  O   ARG X 293      10.742 -22.733  -0.652  0.00  0.00            
ATOM   4740  N   MET X 294      10.320 -23.200  -2.801  0.00  0.00            
ATOM   4741  H   MET X 294      10.452 -24.033  -3.357  0.00  0.00            
ATOM   4742  CA  MET X 294       9.352 -22.234  -2.971  0.00  0.00            
ATOM   4743  HA  MET X 294       9.655 -21.279  -2.542  0.00  0.00            
ATOM   4744  CB  MET X 294       9.237 -21.935  -4.416  0.00  0.00            
ATOM   4745  HB2 MET X 294       8.879 -22.868  -4.852  0.00  0.00            
ATOM   4746  HB3 MET X 294       8.473 -21.168  -4.547  0.00  0.00            
ATOM   4747  CG  MET X 294      10.511 -21.363  -4.960  0.00  0.00            
ATOM   4748  HG2 MET X 294      10.177 -20.730  -5.782  0.00  0.00            
ATOM   4749  HG3 MET X 294      10.993 -20.752  -4.197  0.00  0.00            
ATOM   4750  SD  MET X 294      11.870 -22.567  -5.408  0.00  0.00            
ATOM   4751  CE  MET X 294      13.073 -21.330  -5.894  0.00  0.00            
ATOM   4752  HE1 MET X 294      12.803 -20.334  -5.545  0.00  0.00            
ATOM   4753  HE2 MET X 294      14.010 -21.606  -5.411  0.00  0.00            
ATOM   4754  HE3 MET X 294      13.252 -21.250  -6.966  0.00  0.00            
ATOM   4755  C   MET X 294       8.134 -22.655  -2.163  0.00  0.00            
ATOM   4756  O   MET X 294       7.402 -23.570  -2.566  0.00  0.00            
ATOM   4757  N   HIE X 295       7.788 -21.924  -1.129  0.00  0.00            
ATOM   4758  H   HIE X 295       8.450 -21.196  -0.902  0.00  0.00            
ATOM   4759  CA  HIE X 295       6.556 -21.810  -0.364  0.00  0.00            
ATOM   4760  HA  HIE X 295       5.753 -22.053  -1.061  0.00  0.00            
ATOM   4761  CB  HIE X 295       6.627 -22.772   0.806  0.00  0.00            
ATOM   4762  HB2 HIE X 295       5.585 -22.905   1.098  0.00  0.00            
ATOM   4763  HB3 HIE X 295       7.006 -23.747   0.501  0.00  0.00            
ATOM   4764  CG  HIE X 295       7.442 -22.293   1.993  0.00  0.00            
ATOM   4765  ND1 HIE X 295       6.941 -21.458   3.047  0.00  0.00            
ATOM   4766  CE1 HIE X 295       8.017 -21.031   3.779  0.00  0.00            
ATOM   4767  HE1 HIE X 295       7.861 -20.441   4.670  0.00  0.00            
ATOM   4768  NE2 HIE X 295       9.137 -21.652   3.328  0.00  0.00            
ATOM   4769  HE2 HIE X 295      10.096 -21.380   3.495  0.00  0.00            
ATOM   4770  CD2 HIE X 295       8.796 -22.355   2.170  0.00  0.00            
ATOM   4771  HD2 HIE X 295       9.509 -22.796   1.489  0.00  0.00            
ATOM   4772  C   HIE X 295       6.284 -20.376   0.084  0.00  0.00            
ATOM   4773  O   HIE X 295       7.189 -19.597   0.266  0.00  0.00            
ATOM   4774  N   LEU X 296       5.008 -20.092   0.362  0.00  0.00            
ATOM   4775  H   LEU X 296       4.268 -20.741   0.136  0.00  0.00            
ATOM   4776  CA  LEU X 296       4.536 -18.990   1.236  0.00  0.00            
ATOM   4777  HA  LEU X 296       5.360 -18.541   1.790  0.00  0.00            
ATOM   4778  CB  LEU X 296       3.955 -17.871   0.260  0.00  0.00            
ATOM   4779  HB2 LEU X 296       3.264 -18.301  -0.464  0.00  0.00            
ATOM   4780  HB3 LEU X 296       3.399 -17.214   0.929  0.00  0.00            
ATOM   4781  CG  LEU X 296       5.062 -17.108  -0.546  0.00  0.00            
ATOM   4782  HG  LEU X 296       5.547 -17.881  -1.143  0.00  0.00            
ATOM   4783  CD1 LEU X 296       4.424 -16.068  -1.513  0.00  0.00            
ATOM   4784 HD11 LEU X 296       3.748 -15.428  -0.946  0.00  0.00            
ATOM   4785 HD12 LEU X 296       5.200 -15.522  -2.051  0.00  0.00            
ATOM   4786 HD13 LEU X 296       3.769 -16.535  -2.248  0.00  0.00            
ATOM   4787  CD2 LEU X 296       6.040 -16.414   0.346  0.00  0.00            
ATOM   4788 HD21 LEU X 296       6.722 -17.136   0.795  0.00  0.00            
ATOM   4789 HD22 LEU X 296       5.525 -15.876   1.142  0.00  0.00            
ATOM   4790 HD23 LEU X 296       6.638 -15.696  -0.214  0.00  0.00            
ATOM   4791  C   LEU X 296       3.427 -19.555   2.223  0.00  0.00            
ATOM   4792  O   LEU X 296       2.846 -20.624   1.933  0.00  0.00            
ATOM   4793  N   PRO X 297       3.159 -18.920   3.384  0.00  0.00            
ATOM   4794  CD  PRO X 297       3.740 -17.675   3.910  0.00  0.00            
ATOM   4795  HD2 PRO X 297       4.749 -18.018   4.142  0.00  0.00            
ATOM   4796  HD3 PRO X 297       3.772 -16.919   3.126  0.00  0.00            
ATOM   4797  CG  PRO X 297       3.000 -17.215   5.141  0.00  0.00            
ATOM   4798  HG2 PRO X 297       2.146 -16.575   4.921  0.00  0.00            
ATOM   4799  HG3 PRO X 297       3.674 -16.801   5.891  0.00  0.00            
ATOM   4800  CB  PRO X 297       2.596 -18.563   5.691  0.00  0.00            
ATOM   4801  HB2 PRO X 297       3.450 -19.116   6.080  0.00  0.00            
ATOM   4802  HB3 PRO X 297       1.749 -18.553   6.377  0.00  0.00            
ATOM   4803  CA  PRO X 297       2.244 -19.337   4.429  0.00  0.00            
ATOM   4804  HA  PRO X 297       2.449 -20.387   4.639  0.00  0.00            
ATOM   4805  C   PRO X 297       0.798 -19.292   3.990  0.00  0.00            
ATOM   4806  O   PRO X 297       0.232 -18.287   3.570  0.00  0.00            
ATOM   4807  N   SER X 298       0.179 -20.464   4.052  0.00  0.00            
ATOM   4808  H   SER X 298       0.721 -21.276   4.311  0.00  0.00            
ATOM   4809  CA  SER X 298      -1.280 -20.571   3.799  0.00  0.00            
ATOM   4810  HA  SER X 298      -1.600 -20.078   2.881  0.00  0.00            
ATOM   4811  CB  SER X 298      -1.761 -21.988   3.918  0.00  0.00            
ATOM   4812  HB2 SER X 298      -1.248 -22.626   3.198  0.00  0.00            
ATOM   4813  HB3 SER X 298      -1.501 -22.562   4.807  0.00  0.00            
ATOM   4814  OG  SER X 298      -3.164 -22.153   3.658  0.00  0.00            
ATOM   4815  HG  SER X 298      -3.402 -23.070   3.814  0.00  0.00            
ATOM   4816  C   SER X 298      -2.121 -19.824   4.891  0.00  0.00            
ATOM   4817  O   SER X 298      -1.606 -19.773   6.054  0.00  0.00            
ATOM   4818  N   PRO X 299      -3.285 -19.247   4.600  0.00  0.00            
ATOM   4819  CD  PRO X 299      -3.715 -18.947   3.202  0.00  0.00            
ATOM   4820  HD2 PRO X 299      -3.812 -19.818   2.553  0.00  0.00            
ATOM   4821  HD3 PRO X 299      -3.034 -18.254   2.708  0.00  0.00            
ATOM   4822  CG  PRO X 299      -5.061 -18.269   3.384  0.00  0.00            
ATOM   4823  HG2 PRO X 299      -5.044 -17.180   3.355  0.00  0.00            
ATOM   4824  HG3 PRO X 299      -5.791 -18.581   2.637  0.00  0.00            
ATOM   4825  CB  PRO X 299      -5.621 -18.666   4.750  0.00  0.00            
ATOM   4826  HB2 PRO X 299      -6.223 -19.568   4.642  0.00  0.00            
ATOM   4827  HB3 PRO X 299      -6.158 -17.910   5.323  0.00  0.00            
ATOM   4828  CA  PRO X 299      -4.354 -18.877   5.544  0.00  0.00            
ATOM   4829  HA  PRO X 299      -4.018 -17.920   5.943  0.00  0.00            
ATOM   4830  C   PRO X 299      -4.691 -19.763   6.673  0.00  0.00            
ATOM   4831  O   PRO X 299      -5.114 -19.234   7.713  0.00  0.00            
ATOM   4832  N   THR X 300      -4.337 -21.067   6.564  0.00  0.00            
ATOM   4833  H   THR X 300      -4.190 -21.420   5.629  0.00  0.00            
ATOM   4834  CA  THR X 300      -4.457 -22.087   7.667  0.00  0.00            
ATOM   4835  HA  THR X 300      -5.335 -21.859   8.272  0.00  0.00            
ATOM   4836  CB  THR X 300      -4.689 -23.480   7.073  0.00  0.00            
ATOM   4837  HB  THR X 300      -4.648 -24.321   7.766  0.00  0.00            
ATOM   4838  CG2 THR X 300      -5.973 -23.528   6.240  0.00  0.00            
ATOM   4839 HG21 THR X 300      -6.823 -23.396   6.910  0.00  0.00            
ATOM   4840 HG22 THR X 300      -5.952 -22.742   5.485  0.00  0.00            
ATOM   4841 HG23 THR X 300      -5.904 -24.501   5.754  0.00  0.00            
ATOM   4842  OG1 THR X 300      -3.590 -23.667   6.184  0.00  0.00            
ATOM   4843  HG1 THR X 300      -2.789 -23.819   6.691  0.00  0.00            
ATOM   4844  C   THR X 300      -3.219 -22.103   8.562  0.00  0.00            
ATOM   4845  O   THR X 300      -3.286 -22.685   9.631  0.00  0.00            
ATOM   4846  N   ASP X 301      -2.169 -21.411   8.219  0.00  0.00            
ATOM   4847  H   ASP X 301      -2.216 -21.084   7.264  0.00  0.00            
ATOM   4848  CA  ASP X 301      -0.862 -21.410   8.815  0.00  0.00            
ATOM   4849  HA  ASP X 301      -0.959 -21.927   9.769  0.00  0.00            
ATOM   4850  CB  ASP X 301       0.094 -22.049   7.893  0.00  0.00            
ATOM   4851  HB2 ASP X 301       0.329 -21.273   7.164  0.00  0.00            
ATOM   4852  HB3 ASP X 301       1.023 -22.176   8.449  0.00  0.00            
ATOM   4853  CG  ASP X 301      -0.243 -23.383   7.185  0.00  0.00            
ATOM   4854  OD1 ASP X 301       0.602 -23.827   6.419  0.00  0.00            
ATOM   4855  OD2 ASP X 301      -1.275 -24.099   7.337  0.00  0.00            
ATOM   4856  C   ASP X 301      -0.479 -19.974   9.231  0.00  0.00            
ATOM   4857  O   ASP X 301       0.618 -19.585   9.634  0.00  0.00            
ATOM   4858  N   SER X 302      -1.484 -19.103   9.323  0.00  0.00            
ATOM   4859  H   SER X 302      -2.331 -19.579   9.049  0.00  0.00            
ATOM   4860  CA  SER X 302      -1.618 -17.709   9.854  0.00  0.00            
ATOM   4861  HA  SER X 302      -0.783 -17.052   9.610  0.00  0.00            
ATOM   4862  CB  SER X 302      -2.808 -17.064   9.107  0.00  0.00            
ATOM   4863  HB2 SER X 302      -2.553 -17.000   8.049  0.00  0.00            
ATOM   4864  HB3 SER X 302      -3.685 -17.711   9.108  0.00  0.00            
ATOM   4865  OG  SER X 302      -3.145 -15.803   9.698  0.00  0.00            
ATOM   4866  HG  SER X 302      -3.896 -15.453   9.214  0.00  0.00            
ATOM   4867  C   SER X 302      -1.675 -17.777  11.386  0.00  0.00            
ATOM   4868  O   SER X 302      -2.517 -18.501  11.914  0.00  0.00            
ATOM   4869  N   ASN X 303      -0.808 -17.023  12.105  0.00  0.00            
ATOM   4870  H   ASN X 303      -0.124 -16.397  11.703  0.00  0.00            
ATOM   4871  CA  ASN X 303      -0.831 -16.918  13.544  0.00  0.00            
ATOM   4872  HA  ASN X 303      -0.714 -17.948  13.882  0.00  0.00            
ATOM   4873  CB  ASN X 303       0.323 -16.001  14.153  0.00  0.00            
ATOM   4874  HB2 ASN X 303       0.169 -14.933  13.996  0.00  0.00            
ATOM   4875  HB3 ASN X 303       0.169 -16.045  15.231  0.00  0.00            
ATOM   4876  CG  ASN X 303       1.756 -16.443  13.804  0.00  0.00            
ATOM   4877  OD1 ASN X 303       2.496 -15.751  13.050  0.00  0.00            
ATOM   4878  ND2 ASN X 303       2.229 -17.446  14.437  0.00  0.00            
ATOM   4879 HD21 ASN X 303       1.686 -17.923  15.142  0.00  0.00            
ATOM   4880 HD22 ASN X 303       3.158 -17.786  14.238  0.00  0.00            
ATOM   4881  C   ASN X 303      -2.205 -16.464  14.079  0.00  0.00            
ATOM   4882  O   ASN X 303      -2.672 -16.962  15.124  0.00  0.00            
ATOM   4883  N   PHE X 304      -2.953 -15.620  13.276  0.00  0.00            
ATOM   4884  H   PHE X 304      -2.585 -15.247  12.413  0.00  0.00            
ATOM   4885  CA  PHE X 304      -4.307 -15.276  13.539  0.00  0.00            
ATOM   4886  HA  PHE X 304      -4.435 -14.644  14.418  0.00  0.00            
ATOM   4887  CB  PHE X 304      -4.894 -14.315  12.496  0.00  0.00            
ATOM   4888  HB2 PHE X 304      -4.919 -14.833  11.537  0.00  0.00            
ATOM   4889  HB3 PHE X 304      -4.241 -13.458  12.326  0.00  0.00            
ATOM   4890  CG  PHE X 304      -6.287 -13.750  12.844  0.00  0.00            
ATOM   4891  CD1 PHE X 304      -7.370 -14.549  12.502  0.00  0.00            
ATOM   4892  HD1 PHE X 304      -7.323 -15.581  12.188  0.00  0.00            
ATOM   4893  CE1 PHE X 304      -8.612 -13.994  12.517  0.00  0.00            
ATOM   4894  HE1 PHE X 304      -9.473 -14.549  12.176  0.00  0.00            
ATOM   4895  CZ  PHE X 304      -8.818 -12.669  13.012  0.00  0.00            
ATOM   4896  HZ  PHE X 304      -9.847 -12.388  13.184  0.00  0.00            
ATOM   4897  CE2 PHE X 304      -7.720 -11.817  13.332  0.00  0.00            
ATOM   4898  HE2 PHE X 304      -7.891 -10.780  13.581  0.00  0.00            
ATOM   4899  CD2 PHE X 304      -6.449 -12.354  13.196  0.00  0.00            
ATOM   4900  HD2 PHE X 304      -5.588 -11.721  13.353  0.00  0.00            
ATOM   4901  C   PHE X 304      -5.269 -16.474  13.600  0.00  0.00            
ATOM   4902  O   PHE X 304      -6.073 -16.537  14.594  0.00  0.00            
ATOM   4903  N   TYR X 305      -5.139 -17.340  12.667  0.00  0.00            
ATOM   4904  H   TYR X 305      -4.322 -17.275  12.077  0.00  0.00            
ATOM   4905  CA  TYR X 305      -5.939 -18.551  12.590  0.00  0.00            
ATOM   4906  HA  TYR X 305      -6.984 -18.289  12.751  0.00  0.00            
ATOM   4907  CB  TYR X 305      -5.762 -19.163  11.210  0.00  0.00            
ATOM   4908  HB2 TYR X 305      -6.026 -18.453  10.427  0.00  0.00            
ATOM   4909  HB3 TYR X 305      -4.709 -19.392  11.050  0.00  0.00            
ATOM   4910  CG  TYR X 305      -6.580 -20.450  10.932  0.00  0.00            
ATOM   4911  CD1 TYR X 305      -7.756 -20.351  10.274  0.00  0.00            
ATOM   4912  HD1 TYR X 305      -8.099 -19.335  10.147  0.00  0.00            
ATOM   4913  CE1 TYR X 305      -8.468 -21.467   9.903  0.00  0.00            
ATOM   4914  HE1 TYR X 305      -9.477 -21.351   9.534  0.00  0.00            
ATOM   4915  CZ  TYR X 305      -7.875 -22.761   9.965  0.00  0.00            
ATOM   4916  OH  TYR X 305      -8.487 -23.844   9.515  0.00  0.00            
ATOM   4917  HH  TYR X 305      -9.391 -23.872   9.838  0.00  0.00            
ATOM   4918  CE2 TYR X 305      -6.617 -22.872  10.590  0.00  0.00            
ATOM   4919  HE2 TYR X 305      -6.159 -23.846  10.682  0.00  0.00            
ATOM   4920  CD2 TYR X 305      -5.998 -21.730  11.114  0.00  0.00            
ATOM   4921  HD2 TYR X 305      -4.989 -21.798  11.494  0.00  0.00            
ATOM   4922  C   TYR X 305      -5.599 -19.546  13.700  0.00  0.00            
ATOM   4923  O   TYR X 305      -6.565 -20.089  14.285  0.00  0.00            
ATOM   4924  N   ARG X 306      -4.335 -19.695  14.015  0.00  0.00            
ATOM   4925  H   ARG X 306      -3.649 -19.142  13.522  0.00  0.00            
ATOM   4926  CA  ARG X 306      -3.912 -20.483  15.230  0.00  0.00            
ATOM   4927  HA  ARG X 306      -4.425 -21.442  15.167  0.00  0.00            
ATOM   4928  CB  ARG X 306      -2.345 -20.563  15.053  0.00  0.00            
ATOM   4929  HB2 ARG X 306      -1.963 -19.562  14.850  0.00  0.00            
ATOM   4930  HB3 ARG X 306      -2.037 -20.951  16.024  0.00  0.00            
ATOM   4931  CG  ARG X 306      -2.056 -21.528  13.984  0.00  0.00            
ATOM   4932  HG2 ARG X 306      -2.508 -22.482  14.252  0.00  0.00            
ATOM   4933  HG3 ARG X 306      -2.295 -21.175  12.980  0.00  0.00            
ATOM   4934  CD  ARG X 306      -0.574 -21.734  13.949  0.00  0.00            
ATOM   4935  HD2 ARG X 306      -0.269 -22.115  14.924  0.00  0.00            
ATOM   4936  HD3 ARG X 306      -0.102 -20.764  13.795  0.00  0.00            
ATOM   4937  NE  ARG X 306      -0.250 -22.790  12.954  0.00  0.00            
ATOM   4938  HE  ARG X 306      -1.051 -22.972  12.366  0.00  0.00            
ATOM   4939  CZ  ARG X 306       0.922 -23.410  12.652  0.00  0.00            
ATOM   4940  NH1 ARG X 306       1.882 -23.388  13.518  0.00  0.00            
ATOM   4941 HH11 ARG X 306       1.858 -22.816  14.350  0.00  0.00            
ATOM   4942 HH12 ARG X 306       2.727 -23.855  13.220  0.00  0.00            
ATOM   4943  NH2 ARG X 306       0.977 -24.187  11.646  0.00  0.00            
ATOM   4944 HH21 ARG X 306       0.100 -24.434  11.212  0.00  0.00            
ATOM   4945 HH22 ARG X 306       1.766 -24.788  11.452  0.00  0.00            
ATOM   4946  C   ARG X 306      -4.412 -19.883  16.581  0.00  0.00            
ATOM   4947  O   ARG X 306      -4.883 -20.631  17.394  0.00  0.00            
ATOM   4948  N   ALA X 307      -4.307 -18.528  16.749  0.00  0.00            
ATOM   4949  H   ALA X 307      -3.897 -17.913  16.061  0.00  0.00            
ATOM   4950  CA  ALA X 307      -4.768 -17.957  17.980  0.00  0.00            
ATOM   4951  HA  ALA X 307      -4.314 -18.521  18.796  0.00  0.00            
ATOM   4952  CB  ALA X 307      -4.357 -16.466  18.043  0.00  0.00            
ATOM   4953  HB1 ALA X 307      -4.895 -15.950  17.248  0.00  0.00            
ATOM   4954  HB2 ALA X 307      -4.713 -16.052  18.986  0.00  0.00            
ATOM   4955  HB3 ALA X 307      -3.271 -16.420  17.965  0.00  0.00            
ATOM   4956  C   ALA X 307      -6.318 -18.080  18.071  0.00  0.00            
ATOM   4957  O   ALA X 307      -6.758 -18.296  19.206  0.00  0.00            
ATOM   4958  N   LEU X 308      -7.078 -18.079  16.978  0.00  0.00            
ATOM   4959  H   LEU X 308      -6.601 -17.763  16.146  0.00  0.00            
ATOM   4960  CA  LEU X 308      -8.508 -18.102  16.897  0.00  0.00            
ATOM   4961  HA  LEU X 308      -8.903 -17.437  17.666  0.00  0.00            
ATOM   4962  CB  LEU X 308      -8.913 -17.598  15.538  0.00  0.00            
ATOM   4963  HB2 LEU X 308      -8.583 -16.585  15.309  0.00  0.00            
ATOM   4964  HB3 LEU X 308      -8.413 -18.255  14.826  0.00  0.00            
ATOM   4965  CG  LEU X 308     -10.367 -17.671  15.250  0.00  0.00            
ATOM   4966  HG  LEU X 308     -10.734 -18.661  15.520  0.00  0.00            
ATOM   4967  CD1 LEU X 308     -11.115 -16.496  15.966  0.00  0.00            
ATOM   4968 HD11 LEU X 308     -11.174 -16.730  17.029  0.00  0.00            
ATOM   4969 HD12 LEU X 308     -12.036 -16.251  15.437  0.00  0.00            
ATOM   4970 HD13 LEU X 308     -10.473 -15.617  15.903  0.00  0.00            
ATOM   4971  CD2 LEU X 308     -10.679 -17.516  13.708  0.00  0.00            
ATOM   4972 HD21 LEU X 308     -10.247 -16.622  13.257  0.00  0.00            
ATOM   4973 HD22 LEU X 308     -10.301 -18.370  13.146  0.00  0.00            
ATOM   4974 HD23 LEU X 308     -11.752 -17.465  13.521  0.00  0.00            
ATOM   4975  C   LEU X 308      -9.083 -19.496  17.234  0.00  0.00            
ATOM   4976  O   LEU X 308     -10.071 -19.605  17.932  0.00  0.00            
ATOM   4977  N   MET X 309      -8.345 -20.542  16.858  0.00  0.00            
ATOM   4978  H   MET X 309      -7.467 -20.251  16.452  0.00  0.00            
ATOM   4979  CA  MET X 309      -8.803 -21.972  17.117  0.00  0.00            
ATOM   4980  HA  MET X 309      -9.792 -22.208  16.726  0.00  0.00            
ATOM   4981  CB  MET X 309      -7.910 -22.944  16.331  0.00  0.00            
ATOM   4982  HB2 MET X 309      -7.760 -22.644  15.294  0.00  0.00            
ATOM   4983  HB3 MET X 309      -6.893 -22.914  16.722  0.00  0.00            
ATOM   4984  CG  MET X 309      -8.457 -24.417  16.276  0.00  0.00            
ATOM   4985  HG2 MET X 309      -8.374 -24.948  17.224  0.00  0.00            
ATOM   4986  HG3 MET X 309      -9.527 -24.393  16.070  0.00  0.00            
ATOM   4987  SD  MET X 309      -7.595 -25.468  15.159  0.00  0.00            
ATOM   4988  CE  MET X 309      -7.689 -24.793  13.483  0.00  0.00            
ATOM   4989  HE1 MET X 309      -7.167 -23.836  13.493  0.00  0.00            
ATOM   4990  HE2 MET X 309      -8.730 -24.588  13.232  0.00  0.00            
ATOM   4991  HE3 MET X 309      -7.218 -25.522  12.823  0.00  0.00            
ATOM   4992  C   MET X 309      -8.879 -22.314  18.580  0.00  0.00            
ATOM   4993  O   MET X 309      -9.620 -23.227  18.934  0.00  0.00            
ATOM   4994  N   ASP X 310      -8.390 -21.495  19.556  0.00  0.00            
ATOM   4995  H   ASP X 310      -7.919 -20.699  19.151  0.00  0.00            
ATOM   4996  CA  ASP X 310      -8.682 -21.685  20.938  0.00  0.00            
ATOM   4997  HA  ASP X 310      -8.607 -22.752  21.149  0.00  0.00            
ATOM   4998  CB  ASP X 310      -7.520 -20.918  21.722  0.00  0.00            
ATOM   4999  HB2 ASP X 310      -7.745 -20.943  22.788  0.00  0.00            
ATOM   5000  HB3 ASP X 310      -7.549 -19.898  21.339  0.00  0.00            
ATOM   5001  CG  ASP X 310      -6.126 -21.472  21.550  0.00  0.00            
ATOM   5002  OD1 ASP X 310      -5.893 -22.637  21.025  0.00  0.00            
ATOM   5003  OD2 ASP X 310      -5.161 -20.856  22.038  0.00  0.00            
ATOM   5004  C   ASP X 310      -9.996 -21.054  21.474  0.00  0.00            
ATOM   5005  O   ASP X 310     -10.385 -21.287  22.619  0.00  0.00            
ATOM   5006  N   GLU X 311     -10.631 -20.149  20.666  0.00  0.00            
ATOM   5007  H   GLU X 311     -10.389 -20.078  19.688  0.00  0.00            
ATOM   5008  CA  GLU X 311     -11.478 -19.070  21.279  0.00  0.00            
ATOM   5009  HA  GLU X 311     -11.421 -19.055  22.368  0.00  0.00            
ATOM   5010  CB  GLU X 311     -11.129 -17.646  20.811  0.00  0.00            
ATOM   5011  HB2 GLU X 311     -11.745 -16.954  21.386  0.00  0.00            
ATOM   5012  HB3 GLU X 311     -11.344 -17.454  19.760  0.00  0.00            
ATOM   5013  CG  GLU X 311      -9.636 -17.232  20.988  0.00  0.00            
ATOM   5014  HG2 GLU X 311      -8.913 -18.012  20.750  0.00  0.00            
ATOM   5015  HG3 GLU X 311      -9.462 -16.256  20.535  0.00  0.00            
ATOM   5016  CD  GLU X 311      -9.239 -16.890  22.467  0.00  0.00            
ATOM   5017  OE1 GLU X 311     -10.181 -16.598  23.233  0.00  0.00            
ATOM   5018  OE2 GLU X 311      -8.076 -16.692  22.755  0.00  0.00            
ATOM   5019  C   GLU X 311     -13.016 -19.305  20.845  0.00  0.00            
ATOM   5020  O   GLU X 311     -13.426 -19.784  19.726  0.00  0.00            
ATOM   5021  N   GLU X 312     -13.889 -18.794  21.688  0.00  0.00            
ATOM   5022  H   GLU X 312     -13.545 -18.497  22.590  0.00  0.00            
ATOM   5023  CA  GLU X 312     -15.332 -18.638  21.400  0.00  0.00            
ATOM   5024  HA  GLU X 312     -15.707 -19.639  21.187  0.00  0.00            
ATOM   5025  CB  GLU X 312     -16.036 -18.138  22.706  0.00  0.00            
ATOM   5026  HB2 GLU X 312     -15.593 -17.165  22.917  0.00  0.00            
ATOM   5027  HB3 GLU X 312     -17.062 -17.882  22.444  0.00  0.00            
ATOM   5028  CG  GLU X 312     -16.005 -19.131  23.925  0.00  0.00            
ATOM   5029  HG2 GLU X 312     -14.986 -19.417  24.186  0.00  0.00            
ATOM   5030  HG3 GLU X 312     -16.385 -18.741  24.870  0.00  0.00            
ATOM   5031  CD  GLU X 312     -16.709 -20.476  23.636  0.00  0.00            
ATOM   5032  OE1 GLU X 312     -16.507 -21.549  24.291  0.00  0.00            
ATOM   5033  OE2 GLU X 312     -17.453 -20.662  22.688  0.00  0.00            
ATOM   5034  C   GLU X 312     -15.719 -17.713  20.214  0.00  0.00            
ATOM   5035  O   GLU X 312     -16.834 -17.844  19.659  0.00  0.00            
ATOM   5036  N   ASP X 313     -14.775 -16.923  19.726  0.00  0.00            
ATOM   5037  H   ASP X 313     -13.849 -17.149  20.060  0.00  0.00            
ATOM   5038  CA  ASP X 313     -14.908 -16.060  18.510  0.00  0.00            
ATOM   5039  HA  ASP X 313     -15.806 -15.444  18.480  0.00  0.00            
ATOM   5040  CB  ASP X 313     -13.695 -15.126  18.399  0.00  0.00            
ATOM   5041  HB2 ASP X 313     -12.775 -15.709  18.432  0.00  0.00            
ATOM   5042  HB3 ASP X 313     -13.797 -14.509  17.506  0.00  0.00            
ATOM   5043  CG  ASP X 313     -13.601 -14.114  19.538  0.00  0.00            
ATOM   5044  OD1 ASP X 313     -12.485 -13.577  19.721  0.00  0.00            
ATOM   5045  OD2 ASP X 313     -14.587 -13.813  20.279  0.00  0.00            
ATOM   5046  C   ASP X 313     -14.854 -16.964  17.209  0.00  0.00            
ATOM   5047  O   ASP X 313     -15.337 -16.472  16.191  0.00  0.00            
ATOM   5048  N   MET X 314     -14.269 -18.164  17.244  0.00  0.00            
ATOM   5049  H   MET X 314     -14.037 -18.548  18.149  0.00  0.00            
ATOM   5050  CA  MET X 314     -13.981 -19.113  16.088  0.00  0.00            
ATOM   5051  HA  MET X 314     -13.285 -18.590  15.432  0.00  0.00            
ATOM   5052  CB  MET X 314     -13.265 -20.411  16.516  0.00  0.00            
ATOM   5053  HB2 MET X 314     -12.287 -20.111  16.895  0.00  0.00            
ATOM   5054  HB3 MET X 314     -13.756 -20.873  17.372  0.00  0.00            
ATOM   5055  CG  MET X 314     -13.090 -21.414  15.383  0.00  0.00            
ATOM   5056  HG2 MET X 314     -12.510 -22.282  15.694  0.00  0.00            
ATOM   5057  HG3 MET X 314     -14.033 -21.888  15.109  0.00  0.00            
ATOM   5058  SD  MET X 314     -12.436 -20.843  13.814  0.00  0.00            
ATOM   5059  CE  MET X 314     -10.698 -21.280  13.989  0.00  0.00            
ATOM   5060  HE1 MET X 314     -10.143 -21.055  13.078  0.00  0.00
[truncated: 15,805 more chars]
